# Supplementary material for: Intelligent wireless power transfer via a 2-bit compact reconfigurable transmissive-metasurface-based router
Source: Nat Commun. 2024 Apr 1;15:2807. doi: 10.1038/s41467-024-46984-4 (PMC10984985; doi:10.1038/s41467-024-46984-4)
Supplement: Supplementary file 12 — Source Data [file 41467_2024_46984_MOESM12_ESM.zip]

Archive with 138 entries (137 files):
- get_circle_points.m
- readme.txt
- reproduce_figure2b.m
- reproduce_figure2c.m
- reproduce_figure2ijkl.m
- reproduce_figure3bc.m
- reproduce_figure3de.m
- reproduce_figure3j.m
- reproduce_figure3k.m
- reproduce_figure_s11.m
- reproduce_figure_s12.m
- reproduce_figure_s15.m
- reproduce_figure_s16.m
- reproduce_figure_s20.m
- reproduce_figure_s21.m
- reproduce_figure_s22.m
- reproduce_figure_s23_s24.m
- reproduce_figure_s25abc.m
- reproduce_figure_s25def.m
- reproduce_figure_s28d.m
- reproduce_figure_s29d.m
- reproduce_figure_s34.m
- reproduce_figure_s36.m
- reproduce_figure_s37.m
- reproduce_figure_s38.m
- reproduce_figure_s40.m
- source_data/
- source_data/colormap_magma.txt
- source_data/figure2b_I.txt
- source_data/figure2b_II.txt
- source_data/figure2c_cas.txt
- source_data/figure2c_sim.txt
- source_data/figure2c_sol.txt
- source_data/figure2ij.txt
- source_data/figure2k.txt
- source_data/figure2l.txt
- source_data/figure3bc.txt
- source_data/figure3de_state0.txt
- source_data/figure3de_state1.txt
- source_data/figure3de_state2.txt
- source_data/figure3de_state3.txt
- source_data/figure3de_state4.txt
- source_data/figure3j_3.txt
- source_data/figure3j_m1.txt
- source_data/figure3j_m2.txt
- source_data/figure3j_m3.txt
- source_data/figure3j_s1.txt
- source_data/figure3j_s2.txt
- source_data/figure3j_s3.txt
- source_data/figure3k_m1.txt
- source_data/figure3k_m2.txt
- source_data/figure3k_m3.txt
- source_data/figure3k_s1.txt
- source_data/figure3k_s2.txt
- source_data/figure3k_s3.txt
- source_data/figure_s11_a.txt
- source_data/figure_s11_b.txt
- source_data/figure_s11_c.txt
- source_data/figure_s11_d.txt
- source_data/figure_s12_a.txt
- source_data/figure_s12_b.txt
- source_data/figure_s12_c.txt
- source_data/figure_s12_d.txt
- source_data/figure_s15_doubleground1.txt
- source_data/figure_s15_doubleground2.txt
- source_data/figure_s15_doubleground3.txt
- source_data/figure_s15_doubleground4.txt
- source_data/figure_s15_singleground1.txt
- source_data/figure_s15_singleground2.txt
- source_data/figure_s15_singleground3.txt
- source_data/figure_s15_singleground4.txt
- source_data/figure_s16_doubleground1.txt
- source_data/figure_s16_doubleground2.txt
- source_data/figure_s16_doubleground3.txt
- source_data/figure_s16_doubleground4.txt
- source_data/figure_s16_singleground1.txt
- source_data/figure_s16_singleground2.txt
- source_data/figure_s16_singleground3.txt
- source_data/figure_s16_singleground4.txt
- source_data/figure_s20b_d1000_1.txt
- source_data/figure_s20b_d1000_2.txt
- source_data/figure_s20b_d1000_3.txt
- source_data/figure_s20b_d2000_1.txt
- source_data/figure_s20b_d2000_2.txt
- source_data/figure_s20b_d2000_3.txt
- source_data/figure_s20b_d500_1.txt
- source_data/figure_s20b_d500_2.txt
- source_data/figure_s20b_d500_3.txt
- source_data/figure_s20c_d1000_1.txt
- source_data/figure_s20c_d1000_2.txt
- source_data/figure_s20c_d1000_3.txt
- source_data/figure_s20c_d2000_1.txt
- source_data/figure_s20c_d2000_2.txt
- source_data/figure_s20c_d2000_3.txt
- source_data/figure_s20c_d500_1.txt
- source_data/figure_s20c_d500_2.txt
- source_data/figure_s20c_d500_3.txt
- source_data/figure_s21a.txt
- source_data/figure_s21b.txt
- source_data/figure_s21c.txt
- source_data/figure_s21d.txt
- source_data/figure_s21e.txt
- source_data/figure_s21f.txt
- source_data/figure_s21ghi.txt
- source_data/figure_s22_m1.txt
- source_data/figure_s22_m2.txt
- source_data/figure_s22_s1.txt
- source_data/figure_s22_s2.txt
- source_data/figure_s24_m0deg.txt
- source_data/figure_s24_m10deg.txt
- source_data/figure_s24_m20deg.txt
- source_data/figure_s24_m30deg.txt
- source_data/figure_s24_m40deg.txt
- source_data/figure_s24_m50deg.txt
- source_data/figure_s24_m60deg.txt
- source_data/figure_s24_m70deg.txt
- source_data/figure_s24_s0deg.txt
- source_data/figure_s24_s10deg.txt
- source_data/figure_s24_s20deg.txt
- source_data/figure_s24_s30deg.txt
- source_data/figure_s24_s40deg.txt
- source_data/figure_s24_s50deg.txt
- source_data/figure_s24_s60deg.txt
- source_data/figure_s24_s70deg.txt
- source_data/figure_s25a_m.txt
- source_data/figure_s25a_s.txt
- source_data/figure_s25b_m.txt
- source_data/figure_s25b_s.txt
- source_data/figure_s25c_m.txt
- source_data/figure_s25c_s.txt
- source_data/figure_s25d_m.txt
- source_data/figure_s25d_s.txt
- source_data/figure_s25e_m.txt
- source_data/figure_s25e_s.txt
- source_data/figure_s25f_m.txt
- source_data/figure_s25f_s.txt
- source_data/figure_s28d.txt
- source_data/figure_s29d.txt
