# Supplementary material for: Intelligent wireless power transfer via a 2-bit compact reconfigurable transmissive-metasurface-based router
Source: Nat Commun. 2024 Apr 1;15:2807. doi: 10.1038/s41467-024-46984-4 (PMC10984985; doi:10.1038/s41467-024-46984-4)
Supplement: Supplementary file 12 — Source Data [file 41467_2024_46984_MOESM12_ESM.zip › get_circle_points.m]

function [x, y] = get_circle_points(xc, yc, r)
    t = linspace(0, 2 * pi, 256);
    x = xc + r .* cos(t);
    y = yc + r .* sin(t);
end
