# Supplementary material for: Intelligent wireless power transfer via a 2-bit compact reconfigurable transmissive-metasurface-based router
Source: Nat Commun. 2024 Apr 1;15:2807. doi: 10.1038/s41467-024-46984-4 (PMC10984985; doi:10.1038/s41467-024-46984-4)
Supplement: Supplementary file 12 — Source Data [file 41467_2024_46984_MOESM12_ESM.zip › readme.txt]

The Matlab code is for reproducing the manuscript entitled ''A compact reconfigurable transmissive-metasurface for intelligent wireless power transfer''.

The raw data are contained in the folder './source_data'.
Each indiviudal .txt file in the folder './source_data' is named as the corresponding figure legend in the manuscript.
