# Supplementary material for: Intelligent wireless power transfer via a 2-bit compact reconfigurable transmissive-metasurface-based router
Source: Nat Commun. 2024 Apr 1;15:2807. doi: 10.1038/s41467-024-46984-4 (PMC10984985; doi:10.1038/s41467-024-46984-4)
Supplement: Supplementary file 12 — Source Data [file 41467_2024_46984_MOESM12_ESM.zip › reproduce_figure2b.m]

clear;


% reproduce Figure 2b in the main text


% PRS

filename = './source_data/figure2b_I.txt';
file = fopen(filename, 'r');

fre_prs = zeros(1, 2);
mag_prs = zeros(1, 2);
pha_prs = zeros(1, 2);
idx_freq = 1;
while ~feof(file)
    line = fgetl(file);
    if contains(line, '#')
            continue;
    else 
        line = strsplit(line);
        fre_prs(idx_freq) = str2double(line{1});
        mag_prs(idx_freq) = str2double(line{2});
        pha_prs(idx_freq) = str2double(line{3});
        idx_freq = idx_freq + 1;
    end
end
fclose(file);

ls = {'-*', '-o', '-^', '-s'};
figure();
hold on;
plot([5.8, 5.8], [-200, 200], '--', 'LineWidth', 2.0, 'Color', [0.65, 0.65, 0.65]);
% rectangle('Position', [5.32, 0.01, 6.16 - 5.32, 0.98], 'FaceColor', [0.8, 0.8, 0.8], 'EdgeColor', 'none');
yyaxis left;
plot(...
    fre_prs, mag_prs, ls{1}, ...
    'LineWidth', 2.0, ...
    'color', [0.07,0.62,1.00], ...
    'MarkerIndices', 1:50:length(fre_prs) ...
);
ylim([0.68 1.02]);
ylabel('Amplitude')
set(gca, 'YTick', linspace(0.7, 1, 4));
set(gca,'ycolor','k');
yyaxis right;
plot(...
    fre_prs, pha_prs, ls{2}, ...
    'LineWidth', 2.0, ...
    'color', [0.72,0.27,1.00], ...
    'MarkerIndices', 1:50:length(fre_prs) ...
);
ylim([167, 183]);
ylabel('Phase(^\circ)')
set(gca, 'YTick', linspace(170, 180, 3));
set(gca,'ycolor','k'); 
xlim([5.0, 6.6]);
xlabel('Frequency(GHz)');
set(gca, 'XTick', linspace(5.0, 6.6, 5));
set(gca, 'FontName', 'Times New Roman', 'FontSize', 14);
box on;


% AMC

filename = './source_data/figure2b_II.txt';
file = fopen(filename, 'r');

fre_amc = zeros(1, 2);
mag_amc = zeros(1, 2);
pha_amc = zeros(1, 2);
idx_freq = 1;
while ~feof(file)
    line = fgetl(file);
    if contains(line, '#')
            continue;
    else 
        line = strsplit(line);
        fre_amc(idx_freq) = str2double(line{1});
        mag_amc(idx_freq) = str2double(line{2});
        pha_amc(idx_freq) = str2double(line{3});
        idx_freq = idx_freq + 1;
    end
end
fclose(file);

ls = {'-*', '-o', '-^', '-s'};
figure();
hold on;
plot([5.8, 5.8], [-200, 200], '--', 'LineWidth', 2.0, 'Color', [0.65, 0.65, 0.65]);
% rectangle('Position', [5.32, 0.01, 6.16 - 5.32, 0.98], 'FaceColor', [0.8, 0.8, 0.8], 'EdgeColor', 'none');
yyaxis left;
plot(...
    fre_amc, mag_amc, ls{1}, ...
    'LineWidth', 2.0, ...
    'color', [0.07,0.62,1.00], ...
    'MarkerIndices', 1:50:length(fre_amc) ...
);
ylim([0.68, 1.02]);
ylabel('Amplitude')
set(gca, 'YTick', linspace(0.7, 1, 4));
set(gca,'ycolor','k');
yyaxis right;
plot(...
    fre_amc, pha_amc, ls{2}, ...
    'LineWidth', 2.0, ...
    'color', [0.72,0.27,1.00], ...
    'MarkerIndices', 1:50:length(fre_amc) ...
);
ylim([-95, 95]);
ylabel('Phase(^\circ)')
set(gca, 'YTick', linspace(-180, 180, 5));
set(gca,'ycolor','k'); 
xlim([5.0, 6.6]);
xlabel('Frequency(GHz)');
set(gca, 'XTick', linspace(5.0, 6.6, 5));
set(gca, 'FontName', 'Times New Roman', 'FontSize', 14);
box on;
