# Supplementary material for: Intelligent wireless power transfer via a 2-bit compact reconfigurable transmissive-metasurface-based router
Source: Nat Commun. 2024 Apr 1;15:2807. doi: 10.1038/s41467-024-46984-4 (PMC10984985; doi:10.1038/s41467-024-46984-4)
Supplement: Supplementary file 12 — Source Data [file 41467_2024_46984_MOESM12_ESM.zip › reproduce_figure2c.m]

clear;

% reproduce figure 2c in the main text

frequency = cell(1, 3);
magnitude = cell(1, 3);
phase = cell(1, 3);

% NFF simulated results
filename = './source_data/figure2c_sim.txt';
idx_freq = 1;
file = fopen(filename);
freq = zeros(1, 2);
magn = zeros(1, 2);
phas = zeros(1, 2);
while ~feof(file)
    line = fgetl(file);
    if contains(line, '#') || contains(line, '!')
        idx_freq = 1;
        continue;
    else 
        line = strsplit(line);
        freq(idx_freq) = str2double(line{1});
        magn(idx_freq) = 20 * log10(str2double(line{2}));
        phas(idx_freq) = str2double(line{3});
        idx_freq = idx_freq + 1;
    end
end
fclose(file);
frequency{1} = freq;
magnitude{1} = magn;
phase{1} = phas;

% NFF
filename = './source_data/figure2c_sol.txt';
idx_freq = 1;
file = fopen(filename);
freq = zeros(1, 2);
magn = zeros(1, 2);
phas = zeros(1, 2);
while ~feof(file)
    line = fgetl(file);
    if contains(line, '#') || contains(line, '!')
        idx_freq = 1;
        continue;
    else 
        line = strsplit(line);
        freq(idx_freq) = str2double(line{1}) * 1e-9;
        magn(idx_freq) = str2double(line{2});
        phas(idx_freq) = str2double(line{3});
        idx_freq = idx_freq + 1;
    end
end
fclose(file);
frequency{2} = freq;
magnitude{2} = magn;
phase{2} = phas;


% DBG + NFF
filename = './source_data/figure2c_cas.txt';
idx_freq = 1;
file = fopen(filename);
freq = zeros(1, 2);
magn = zeros(1, 2);
phas = zeros(1, 2);
while ~feof(file)
    line = fgetl(file);
    if contains(line, '#') || contains(line, '!')
        idx_freq = 1;
        continue;
    else 
        line = strsplit(line);
        freq(idx_freq) = str2double(line{1}) * 1e-9;
        magn(idx_freq) = str2double(line{2});
        phas(idx_freq) = str2double(line{3});
        idx_freq = idx_freq + 1;
    end
end
fclose(file);
frequency{3} = freq;
magnitude{3} = magn;
phase{3} = phas;


ls = {'-*', '-o', '-^', '-s'};
ds = {'sim', 'sol', 'cas'};
figure();
hold on;
idx_state = 1;
plot(...
    frequency{idx_state}, magnitude{idx_state}, ls{idx_state}, ...
    'DisplayName', ds{idx_state}, ...
    'LineWidth', 4.0, ...
    'Color', [0.30, 0.75, 0.93], ...
    'MarkerIndices', 1:25:length(frequency{idx_state}), ...
    'MarkerSize', 12 ...
);
idx_state = 2;
plot(...
    frequency{idx_state}, magnitude{idx_state}, ls{idx_state}, ...
    'DisplayName', ds{idx_state}, ...
    'LineWidth', 4.0, ...
    'Color', [0.72, 0.27, 1.00], ...
    'MarkerIndices', 1:3:length(frequency{idx_state}), ...
    'MarkerSize', 12 ...
);
idx_state = 3;
plot(...
    frequency{idx_state}, magnitude{idx_state}, ls{idx_state}, ...
    'DisplayName', ds{idx_state}, ...
    'LineWidth', 4.0, ...
    'Color', [0.93, 0.69, 0.13], ...
    'MarkerIndices', 1:1:length(frequency{idx_state}), ...
    'MarkerSize', 12 ...
);
xlabel('Frequency(GHz)');
ylabel('S_{11}')
xlim([5.4, 6.2]);
ylim([-30, 1])
box on;
set(gca, 'XTick', linspace(5.4, 6.2, 5));
set(legend(), 'FontName', 'Times New Roman', 'FontSize', 14);
set(gca, 'FontName', 'Times New Roman', 'FontSize', 14);
