# Supplementary material for: Intelligent wireless power transfer via a 2-bit compact reconfigurable transmissive-metasurface-based router
Source: Nat Commun. 2024 Apr 1;15:2807. doi: 10.1038/s41467-024-46984-4 (PMC10984985; doi:10.1038/s41467-024-46984-4)
Supplement: Supplementary file 12 — Source Data [file 41467_2024_46984_MOESM12_ESM.zip › reproduce_figure2ijkl.m]

clear;
clc;

cmap_amp = load('./source_data/colormap_magma.txt');
cmap_amp = cmap_amp(:, 1:3);
cmap_pha = load('./source_data/colormap_magma.txt');
cmap_pha = cmap_pha(:, 1:3);


% figure 2i and j

filename = './source_data/figure2ij.txt';
file = fopen(filename, 'r');

x    = zeros(1, 2);
y    = zeros(1, 2);
z    = zeros(1, 2);
ExRe = zeros(1, 2);
ExIm = zeros(1, 2);
EyRe = zeros(1, 2);
EyIm = zeros(1, 2);
EzRe = zeros(1, 2);
EzIm = zeros(1, 2);
idx_freq = 1;
while ~feof(file)
    line = fgetl(file);
    if contains(line, 'x') || contains(line, '------')
        continue;
    else 
        line = strsplit(strip(line));
        x(idx_freq)    = str2double(strip(line{1}));
        y(idx_freq)    = str2double(strip(line{2}));
        z(idx_freq)    = str2double(strip(line{3}));
        ExRe(idx_freq) = str2double(strip(line{4}));
        ExIm(idx_freq) = str2double(strip(line{5}));
        EyRe(idx_freq) = str2double(strip(line{6}));
        EyIm(idx_freq) = str2double(strip(line{7}));
        EzRe(idx_freq) = str2double(strip(line{8}));
        EzIm(idx_freq) = str2double(strip(line{9}));
        idx_freq = idx_freq + 1;
    end
end
fclose(file);

x_ = unique(x);
y_ = unique(y);
z_ = unique(z);
x = reshape(x, length(x_), length(y_), []);
y = reshape(y, length(x_), length(y_), []);
z = reshape(z, length(x_), length(y_), []);
EyRe = reshape(EyRe, length(x_), length(y_), []);
EyIm = reshape(EyIm, length(x_), length(y_), []);
EyMag = sqrt(EyRe.^2 + EyIm.^2);
EyPha = atan2(EyIm, EyRe);

idx_z = 18;
xi = linspace(min(x_), max(x_), 2 * size(x_, 2) + 1);
yi = linspace(min(y_), max(y_), 2 * size(y_, 2) + 1);
[xi, yi] = meshgrid(xi, yi);
mag = griddata(squeeze(x(:, :, idx_z)), squeeze(y(:, :, idx_z)), squeeze(EyMag(:, :, idx_z)), xi, yi);
mag = mag ./ max(mag(:));

figure();
subplot(1, 2, 1);
surf(xi, yi, mag);
shading interp;
set(gca, 'XTick', linspace(-100, 100, 3));
set(gca, 'YTick', linspace(-100, 100, 3));
xlim([-150, 150]);
ylim([-150, 150]);
colormap(cmap_pha);
colorbar();

subplot(1, 2, 2);
pha = squeeze(EyPha(:, :, idx_z));
idx_mid = round(size(pha, 2) / 2);
for idx = 1:size(pha, 2)
    a = unwrap(fliplr(pha(1:idx_mid)));
    pha(1:idx_mid) = fliplr(a);
    a = unwrap(pha(idx_mid:end));
    pha(idx_mid:end) = fliplr(a);
end
pha = griddata(squeeze(x(:, :, idx_z)), squeeze(y(:, :, idx_z)), pha, xi, yi);
pha = pha - pha(round(size(pha, 1) / 2), round(size(pha, 2) / 2)) - 10 / 180 * pi;
pha = wrapTo180(rad2deg(pha));
surf(xi, yi, pha);
shading interp;
set(gca, 'XTick', linspace(-100, 100, 3));
set(gca, 'YTick', linspace(-100, 100, 3));
colormap(cmap_pha);
colorbar();
xlim([-150, 150]);
ylim([-150, 150]);


% figure 2k and l

filename = './source_data/figure2k.txt';
data = importdata(filename);
line = strsplit(data.textdata{1}, '=');
line = strsplit(line{2}, ':');
fpc_x = linspace(str2double(line{1}), str2double(line{2}), str2double(line{3}));
line = strsplit(data.textdata{2}, '=');
line = strsplit(line{2}, ':');
fpc_y = linspace(str2double(line{1}), str2double(line{2}), str2double(line{3}));
[fpc_xx, fpc_yy] = meshgrid(fpc_x, fpc_y);
fpc_amp_dB = data.data;

filename = './source_data/figure2l.txt';
data = importdata(filename);
fpc_pha = data.data;

fpc_amp_dB = fpc_amp_dB - max(fpc_amp_dB(:));
fpc_amp = 10.^(fpc_amp_dB ./ 20);


figure();
subplot(1, 2, 1);
surf(fpc_xx, fpc_yy, fpc_amp);
colormap(cmap_amp);
colorbar();
xlim([-150, 150]);
ylim([-150, 150]);
zlim([0, 1]);
set(gca, 'XTick', linspace(-100, 100, 3));
set(gca, 'YTick', linspace(-100, 100, 3));
set(gca, 'ZTick', linspace(0, 1, 3));
shading interp;

subplot(1, 2, 2);
fpc_pha_ = deg2rad(fpc_pha - fpc_pha(36, 36));
idx_mid = round(size(fpc_pha_, 2) / 2);
for idx = 1:size(fpc_pha_, 1)
    a = unwrap(fliplr(fpc_pha_(idx, 1:idx_mid)));
    fpc_pha_(idx, 1:idx_mid) = fliplr(a);
    a = unwrap(fpc_pha_(idx, idx_mid:end));
    fpc_pha_(idx, idx_mid:end) = a;
end
fpc_pha_ = rad2deg(fpc_pha_);
% limit the phase range within [-180, 180]
fpc_pha_(fpc_pha_ >  180) =  180;
fpc_pha_(fpc_pha_ < -180) = -180;
surf(fpc_xx, fpc_yy, fpc_pha_);
colormap(cmap_pha);
colorbar();
xlim([-150, 150]);
ylim([-150, 150]);
zlim([-200, 200]);
set(gca, 'XTick', linspace(-100, 100, 3));
set(gca, 'YTick', linspace(-100, 100, 3));
set(gca, 'ZTick', linspace(-200, 200, 3));
shading interp;
