# Supplementary material for: Intelligent wireless power transfer via a 2-bit compact reconfigurable transmissive-metasurface-based router
Source: Nat Commun. 2024 Apr 1;15:2807. doi: 10.1038/s41467-024-46984-4 (PMC10984985; doi:10.1038/s41467-024-46984-4)
Supplement: Supplementary file 12 — Source Data [file 41467_2024_46984_MOESM12_ESM.zip › reproduce_figure3bc.m]

clear;

% 读取CST仿真的S参数

filename = './source_data/figure3bc.txt';
file = fopen(filename, 'r');


frequency = zeros(4, 4);
magnitude = zeros(4, 4);
phase = zeros(4, 4);
idx_state = 1;
idx_freq = 1;
while ~feof(file)
    line = fgetl(file);
    if contains(line, '#')
        if contains(line, '[Mag]')
            str_idx = strfind(line, '[Mag]') - 3;
            idx_state = str2double(line(str_idx));
            idx_freq = 1;
        else
            continue;
        end
    else 
        line = strsplit(line);
        frequency(idx_state, idx_freq) = str2double(line{1});
        magnitude(idx_state, idx_freq) = str2double(line{2});
        phase(idx_state, idx_freq) = str2double(line{3});
        idx_freq = idx_freq + 1;
    end
end
fclose(file);
frequency = flipud(frequency);
magnitude = flipud(magnitude);
phase = flipud(phase);

ls = {'-*', ':o', '-.^', '--s'};
color = {[0.30,0.75,0.93], [0.72,0.27,1.00], [0.93,0.69,0.13], [1.00,0.41,0.16]};
figure();
hold on;
% rectangle('Position', [5.32, 0.01, 6.16 - 5.32, 0.98], 'FaceColor', [0.8, 0.8, 0.8], 'EdgeColor', 'none');
plot([4.8, 6.8], [0.707, 0.707], '--', 'LineWidth', 2.0, 'Color', 'k', 'HandleVisibility', 'off');
plot([5.8, 5.8], [0, 1], '-.', 'LineWidth', 2.0, 'Color', [0.65,0.65,0.65], 'HandleVisibility', 'off');
for idx_state = 1:size(frequency, 1)
    plot(...
        frequency(idx_state, :), magnitude(idx_state, :), ls{idx_state}, ...
        'DisplayName', sprintf('State #%d', idx_state), ...
        'LineWidth', 4, ...
        'Color', color{idx_state}, ...
        'MarkerSize', 10, ...
        'MarkerIndices', 1:80:length(frequency(idx_state, :)) ...
        );
end
box on;
xlabel('Frequency(GHz)');
ylabel('Amplitude')
xlim([4.8, 6.8]);
ylim([0, 1.0]);
set(gca, 'XTick', linspace(5.0, 6.6, 5));
set(gca, 'YTick', linspace(0, 1, 3));
leg = legend('Orientation', 'horizontal');
set(leg, 'FontName', 'Times New Roman', 'FontSize', 14);
set(gca, 'FontName', 'Times New Roman', 'FontSize', 14);

idx_mid = round(size(frequency(1, :), 2) / 2);
for idx = 1:size(frequency, 1)
    a = unwrap(fliplr(phase(idx, 1:idx_mid)));
    phase(idx, 1:idx_mid) = fliplr(a);
    a = unwrap(phase(idx, idx_mid:end));
    phase(idx, idx_mid:end) = fliplr(a);
end
phase(4, :) = phase(4, :) + 360;
figure()
hold on;
plot([4.8, 6.8],     [0, 0], 'k--', 'LineWidth', 2.0, 'HandleVisibility', 'off');
plot([4.8, 6.8],   [90, 90], 'k--', 'LineWidth', 2.0, 'HandleVisibility', 'off');
plot([4.8, 6.8], [180, 180], 'k--', 'LineWidth', 2.0, 'HandleVisibility', 'off');
plot([4.8, 6.8], [270, 270], 'k--', 'LineWidth', 2.0, 'HandleVisibility', 'off');
plot([5.8, 5.8], [-20, 400], '-.', 'LineWidth', 2.0, 'Color', [0.65,0.65,0.65], 'HandleVisibility', 'off');
for idx_state = 1:size(frequency, 1)
    plot(...
        frequency(idx_state, :), phase(idx_state, :) - phase(1, :), ls{idx_state}, ...
        'DisplayName', sprintf('State #%d', idx_state), ...
        'LineWidth', 4, ...
        'Color', color{idx_state}, ...
        'MarkerSize', 10, ...
        'MarkerIndices', 1:80:length(frequency(idx_state, :)) ...
        );
end
box on;
xlabel('Frequency(GHz)');
ylabel('Phase(^\circ)')
xlim([4.8, 6.8]);
ylim([-5, 360]);
set(gca, 'XTick', linspace(5.0, 6.6, 5));
set(gca, 'YTick', linspace(0, 360, 5));
leg = legend('Orientation', 'horizontal');
set(leg, 'FontName', 'Times New Roman', 'FontSize', 14);
set(gca, 'FontName', 'Times New Roman', 'FontSize', 14);
