# Supplementary material for: Intelligent wireless power transfer via a 2-bit compact reconfigurable transmissive-metasurface-based router
Source: Nat Commun. 2024 Apr 1;15:2807. doi: 10.1038/s41467-024-46984-4 (PMC10984985; doi:10.1038/s41467-024-46984-4)
Supplement: Supplementary file 12 — Source Data [file 41467_2024_46984_MOESM12_ESM.zip › reproduce_figure3de.m]

clear;

data = importdata('./source_data/figure3de_state0.txt', ' ', 9);
S21_0 = struct();
S21_0.fre = data.data(:, 1) * 1e-9;
S21_0.mag = data.data(:, 4);
S21_0.pha = data.data(:, 5);


filenames = {'./source_data/figure3de_state1.txt', './source_data/figure3de_state2.txt', ...
             './source_data/figure3de_state3.txt', './source_data/figure3de_state4.txt'  ...
};
S21 = struct();
for idx = 1:4
    data = importdata(filenames{idx}, ' ', 9);
    S21(idx).fre = data.data(:, 1) * 1e-9;
    S21(idx).mag = data.data(:, 4);
    S21(idx).pha = data.data(:, 5);
    S21(idx).type = sprintf('State#%d', idx);
end


% raw data
linestyle = {'-', '--', '-.', ':'};
figure();
hold on;
for idx = 1:length(S21)
    plot(S21(idx).fre, S21(idx).mag, 'LineStyle', linestyle{idx}, ...
        'Displayname', sprintf('%s', S21(idx).type) ...
    );
end
plot(S21_0.fre, S21_0.mag, 'LineStyle', '-', 'Displayname', 'Ref');
plot([5.8, 5.8], [-41, 1], '-.', 'LineWidth', 2.0, 'Color', [0.65, 0.65, 0.65], 'HandleVisibility', 'off');
xlabel('Frequency(GHz)');
ylabel('|S_{21}| (dB)');
xlim([min(S21(1).fre), max(S21(1).fre)]);
set(legend(), 'FontName', 'Times New Roman', 'FontSize', 13);
set(gca, 'FontName', 'Times New Roman', 'FontSize', 13);


% figure 3d: magnitude

ls = {'-*', ':o', '-.^', '--s'};
color = {[0.30,0.75,0.93], [0.72,0.27,1.00], [0.93,0.69,0.13], [1.00,0.41,0.16]};
figure();
hold on;
plot([min(S21(1).fre), max(S21(1).fre)], [0.707, 0.707], '--', ...
     'Color', 'black', ...
     'LineWidth', 3.0, 'HandleVisibility', 'off'...
     );
plot([5.8, 5.8], [0, 1], '-.', 'LineWidth', 2.0, 'Color', [0.65, 0.65, 0.65], 'HandleVisibility', 'off');
for idx = 1:length(S21)
    mag = 10.^(S21(idx).mag / 20) ./ 10.^(S21_0.mag / 20);
    plot(S21(idx).fre, mag, ls{idx}, ...
        'Displayname', sprintf('%s', S21(idx).type), ...
        'LineWidth', 4, ...
        'Color', color{idx}, ...
        'MarkerSize', 10, ...
        'MarkerIndices', 1:10:length(S21(idx).fre) ...
    );
end
xlabel('Frequency(GHz)');
ylabel('|S_{21}|');
xlim([4.8, 6.8]);
ylim([0, 1]);
box on;
set(gca, 'XTick', linspace(5.0, 6.6, 5));
set(gca, 'YTick', linspace(0, 1, 3));
set(legend(), 'FontName', 'Times New Roman', 'FontSize', 13);
set(gca, 'FontName', 'Times New Roman', 'FontSize', 13);

% figure 3e: phase

figure();
hold on;
plot([S21(1).fre(1), S21(1).fre(end)], [   0,   0], 'k--', 'LineWidth', 2.0, 'HandleVisibility', 'off');
plot([S21(1).fre(1), S21(1).fre(end)], [  90,  90], 'k--', 'LineWidth', 2.0, 'HandleVisibility', 'off');
plot([S21(1).fre(1), S21(1).fre(end)], [ 180, 180], 'k--', 'LineWidth', 2.0, 'HandleVisibility', 'off');
plot([S21(1).fre(1), S21(1).fre(end)], [ 270, 270], 'k--', 'LineWidth', 2.0, 'HandleVisibility', 'off');
plot([5.8, 5.8], [-20, 400], '-.', 'LineWidth', 2.0, 'Color', [0.65, 0.65, 0.65], 'HandleVisibility', 'off');
for idx = 1:length(S21)
    pha = wrapTo360(S21(idx).pha - S21(1).pha);
    if idx == 2
        pha = unwrap(deg2rad(pha));
        pha = rad2deg(pha);
    end
    plot(S21(idx).fre, pha, ls{idx}, 'LineWidth', 2., ...
        'DisplayName', sprintf('State #%d', idx), ...
        'LineWidth', 4, ...
        'Color', color{idx}, ...
        'MarkerSize', 10, ...
        'MarkerIndices', 1:10:length(S21(idx).fre) ...
    );
end
xlabel('Frequency(GHz)');
ylabel('\angle S_{21} (^\circ)');
xlim([4.8, 6.8]);
ylim([-5, 360]);
box on;
set(gca, 'XTick', linspace(5.0, 6.6, 5));
set(gca, 'YTick', linspace(0, 360, 5));
set(legend(), 'FontName', 'Times New Roman', 'FontSize', 13);
set(gca, 'FontName', 'Times New Roman', 'FontSize', 13);
