# Supplementary material for: Intelligent wireless power transfer via a 2-bit compact reconfigurable transmissive-metasurface-based router
Source: Nat Commun. 2024 Apr 1;15:2807. doi: 10.1038/s41467-024-46984-4 (PMC10984985; doi:10.1038/s41467-024-46984-4)
Supplement: Supplementary file 12 — Source Data [file 41467_2024_46984_MOESM12_ESM.zip › reproduce_figure3j.m]

clear;

cmap = load('./source_data/colormap_magma.txt');
cmap = cmap(:, 1:3);

fig = figure();

% Simulation
for idx = 1:3
    focal_length = 250;
    file_name = sprintf('./source_data/figure3j_s%d.txt', idx);

    data = importdata(file_name, ' ', 2);

    % extract coordiantes
    line = data.textdata{1};
    line = strsplit(line, '=');
    line = line{2};
    line = strsplit(line, ':');
    x = linspace(str2double(line{1}), str2double(line{2}), str2double(line{3}));
    line = data.textdata{2};
    line = strsplit(line, '=');
    line = line{2};
    line = strsplit(line, ':');
    y = linspace(str2double(line{1}), str2double(line{2}), str2double(line{3}));
    [xx, yy] = meshgrid(x, y);

    % extract E field
    amp = data.data;
    amp = flipud(amp.');

    figure(fig);
    subplot(2, 3, idx);
    imagesc(x, y, amp.^2);
    axis equal;
    xlim([-focal_length, focal_length]);
    ylim([-focal_length, focal_length]);
    set(gca, 'XTick', linspace(-focal_length, focal_length, 5));
    set(gca, 'YTick', linspace(-focal_length, focal_length, 5));
    colormap(cmap);
    colorbar;
    title(sprintf('simulation #%d', idx));
    set(gca, 'FontName', 'Time New Roman', 'FontSize', 12);
end


% Measurement
for idx = 1:3
    focal_length = 250;
    file_name = sprintf('./source_data/figure3j_m%d.txt', idx);

    data = importdata(file_name, ' ', 2);

    % extract coordiantes
    line = data.textdata{1};
    line = strsplit(line, '=');
    line = line{2};
    line = strsplit(line, ':');
    x = linspace(str2double(line{1}), str2double(line{2}), str2double(line{3}));
    line = data.textdata{2};
    line = strsplit(line, '=');
    line = line{2};
    line = strsplit(line, ':');
    y = linspace(str2double(line{1}), str2double(line{2}), str2double(line{3}));
    [xx, yy] = meshgrid(x, y);

    % extract E field
    amp = data.data;
    amp = flipud(amp.');

    figure(fig);
    subplot(2, 3, idx + 3);
    imagesc(x, y, amp.^2);
    axis equal;
    xlim([-focal_length, focal_length]);
    ylim([-focal_length, focal_length]);
    set(gca, 'XTick', linspace(-focal_length, focal_length, 5));
    set(gca, 'YTick', linspace(-focal_length, focal_length, 5));
    colormap(cmap);
    colorbar;
    title(sprintf('measurement #%d', idx));
    set(gca, 'FontName', 'Time New Roman', 'FontSize', 12);
end
