# Supplementary material for: Intelligent wireless power transfer via a 2-bit compact reconfigurable transmissive-metasurface-based router
Source: Nat Commun. 2024 Apr 1;15:2807. doi: 10.1038/s41467-024-46984-4 (PMC10984985; doi:10.1038/s41467-024-46984-4)
Supplement: Supplementary file 12 — Source Data [file 41467_2024_46984_MOESM12_ESM.zip › reproduce_figure3k.m]

clear;

cmap = load('./source_data/colormap_magma.txt');
cmap = cmap(:, 1:3);

fig = figure();

% Simulation
for idx = 1:3
    focal_length = 350;
    file_name = sprintf('./source_data/figure3k_s%d.txt', idx);

    data = importdata(file_name, ' ', 2);

    % extract coordiantes
    line = data.textdata{1};
    line = strsplit(line, '=');
    line = line{2};
    line = strsplit(line, ':');
    x = linspace(str2double(line{1}), str2double(line{2}), str2double(line{3}));
    line = data.textdata{2};
    line = strsplit(line, '=');
    line = line{2};
    line = strsplit(line, ':');
    y = linspace(str2double(line{1}), str2double(line{2}), str2double(line{3}));
    [xx, yy] = meshgrid(x, y);

    % extract E field
    amp = data.data;
    amp = flipud(amp.');

    figure(fig);
    subplot(2, 3, idx);
    imagesc(x, y, amp.^2);
    axis equal;
    xlim([-focal_length, focal_length]);
    ylim([-focal_length, focal_length]);
    set(gca, 'XTick', linspace(-focal_length, focal_length, 5));
    set(gca, 'YTick', linspace(-focal_length, focal_length, 5));
    colormap(cmap);
    colorbar;
    title(sprintf('simulation #%d', idx));
    set(gca, 'FontName', 'Time New Roman', 'FontSize', 12);
end


% Measurement
for idx = 1:3

    focal_length = 350;
    file_name = sprintf('./source_data/figure3k_m%d.txt', idx);

    data = importdata(file_name, ' ', 2);

    % extract coordiantes
    line = data.textdata{1};
    line = strsplit(line, '=');
    line = line{2};
    line = strsplit(line, ':');
    x = linspace(str2double(line{1}), str2double(line{2}), str2double(line{3}));
    line = data.textdata{2};
    line = strsplit(line, '=');
    line = line{2};
    line = strsplit(line, ':');
    y = linspace(str2double(line{1}), str2double(line{2}), str2double(line{3}));
    [xx, yy] = meshgrid(x, y);

    % extract E field
    amp = data.data;
    amp = flipud(amp.');
    
    if idx == 1
        [circle1_x, circle1_y] = get_circle_points(+150, +150, 35);
        [circle2_x, circle2_y] = get_circle_points(-150, -150, 35);
    end

    if idx == 2
        [circle1_x, circle1_y] = get_circle_points(+180, -180, 35);
        [circle2_x, circle2_y] = get_circle_points(-180, -180, 35);
        [circle3_x, circle3_y] = get_circle_points(0, +180, 35);
    end

    if idx == 3
        [circle1_x, circle1_y] = get_circle_points(+250, 0, 35);
        [circle2_x, circle2_y] = get_circle_points(-250, 0, 35);
        [circle3_x, circle3_y] = get_circle_points(0, 0, 35);
    end

    figure(fig);
    subplot(2, 3, idx + 3);
    % correct the misalignment in the experiment
    x = x - 35;
    y = y - 25;
    imagesc(x, y, amp.^2);
    hold on;
    plot(circle1_x, circle1_y, 'w-*', 'LineWidth', 2.5, 'MarkerIndices', 1:50:256);
    plot(circle2_x, circle2_y, 'w-*', 'LineWidth', 2.5, 'MarkerIndices', 1:50:256);
    if idx ~= 1
        plot(circle3_x, circle3_y, 'w-*', 'LineWidth', 2.5, 'MarkerIndices', 1:50:256);
    end
    axis equal;
    xlim([-focal_length, focal_length]);
    ylim([-focal_length, focal_length]);
    set(gca, 'XTick', linspace(-focal_length, focal_length, 5));
    set(gca, 'YTick', linspace(-focal_length, focal_length, 5));
    colormap(cmap);
    colorbar;
    title(sprintf('measurement #%d', idx));
    set(gca, 'FontName', 'Time New Roman', 'FontSize', 12);
end
