# Supplementary material for: Intelligent wireless power transfer via a 2-bit compact reconfigurable transmissive-metasurface-based router
Source: Nat Commun. 2024 Apr 1;15:2807. doi: 10.1038/s41467-024-46984-4 (PMC10984985; doi:10.1038/s41467-024-46984-4)
Supplement: Supplementary file 12 — Source Data [file 41467_2024_46984_MOESM12_ESM.zip › reproduce_figure_s12.m]

clear;

% 读取不同二极管等效电阻的CST仿真的S参数

incident_angle = ['a', 'b', 'c', 'd'];
frequencies = cell(1, size(incident_angle, 2));
magnitudes  = cell(1, size(incident_angle, 2));
phases      = cell(1, size(incident_angle, 2));
for idx_incident_angle = 1:size(incident_angle, 2)
    filename = './source_data/figure_s12_%s.txt';
    file = fopen(sprintf(filename, incident_angle(idx_incident_angle)), 'r');

    frequency = zeros(4, 4);
    magnitude = zeros(4, 4);
    phase = zeros(4, 4);
    idx_state = 0;
    idx_freq = 1;
    while ~feof(file)
        line = fgetl(file);
        if contains(line, '#')
            if contains(line, '[Mag]')
                idx_state = idx_state + 1;
                idx_freq = 1;
            else
                continue;
            end
        else 
            line = strsplit(line);
            frequency(idx_state, idx_freq) = str2double(line{1});
            magnitude(idx_state, idx_freq) = str2double(line{2});
            phase(idx_state, idx_freq) = str2double(line{3});
            idx_freq = idx_freq + 1;
        end
    end
    fclose(file);

    frequency = flipud(frequency);
    magnitude = flipud(magnitude);
    phase     = flipud(phase);

    frequencies{idx_incident_angle} = frequency;
    magnitudes{idx_incident_angle}  = magnitude;
    phases{idx_incident_angle}      = phase;
end


fig = figure();
ls = {'-*', '-o', '-^', '-s'};
colors = {[0.85,0.33,0.10], [0.93,0.69,0.13], [0.72,0.27,1.00], [0.30,0.75,0.93]};
for idx_incident_angle = 1:size(incident_angle, 2)
    frequency = frequencies{idx_incident_angle};
    magnitude = magnitudes{idx_incident_angle};
    figure(fig);
    subplot(2, 4, idx_incident_angle);
    hold on;
    plot([4.8, 6.8], [0.707, 0.707], '--', 'LineWidth', 2.0, 'HandleVisibility', 'off', 'Color', [0.47,0.67,0.19]);
    plot([5.8, 5.8], [0, 1], '-.', 'LineWidth', 2.0, 'HandleVisibility', 'off', 'Color', [0.50,0.50,0.50]);
    for idx_state = 1:size(frequency, 1)
        plot(...
            frequency(idx_state, :), magnitude(idx_state, :), ls{idx_state}, ...
            'DisplayName', sprintf('State #%d', idx_state), ...
            'LineWidth', 2.0, ...
            'MarkerIndices', 1:30:size(frequency(idx_state, :), 2), ...
            'Color', colors{idx_state} ...
            );

    end
    box on;
    xlabel('Frequency(GHz)');
    ylabel('Amplitude')
    xlim([4.8, 6.8]);
    ylim([0, 1.0]);
    set(gca, 'XTick', linspace(5.0, 6.6, 5));
    set(gca, 'YTick', linspace(0, 1, 3));
    % leg = legend('Orientation', 'horizontal');
    % set(leg, 'FontName', 'Times New Roman', 'FontSize', 14);
    set(gca, 'FontName', 'Times New Roman', 'FontSize', 14);
end

for idx_incident_angle = 1:size(incident_angle, 2)
    frequency = frequencies{idx_incident_angle};
    phase     = phases{idx_incident_angle};
    phase     = deg2rad(phase);
    [~, idx_mid] = min(abs(frequency(1, :) - 5.8));
    for idx = 1:size(frequency, 1)
        a = unwrap(fliplr(phase(idx, 1:idx_mid)));
        phase(idx, 1:idx_mid) = fliplr(a);
        a = unwrap(phase(idx, idx_mid:end));
        phase(idx, idx_mid:end) = a;
    end
    phase = rad2deg(phase);
    figure(fig);
    subplot(2, 4, idx_incident_angle + 4);
    hold on;
    % rectangle('Position', [5.32, -189, 6.16 - 5.32, 398], 'FaceColor', [0.8, 0.8, 0.8], 'EdgeColor', 'none');
    plot([4.8, 6.8],     [0, 0], 'k--', 'LineWidth', 2.0, 'HandleVisibility', 'off');
    plot([4.8, 6.8],   [90, 90], 'k--', 'LineWidth', 2.0, 'HandleVisibility', 'off');
    plot([4.8, 6.8], [180, 180], 'k--', 'LineWidth', 2.0, 'HandleVisibility', 'off');
    plot([4.8, 6.8], [270, 270], 'k--', 'LineWidth', 2.0, 'HandleVisibility', 'off');
    plot([5.8, 5.8], [-20, 400], '-.',  'LineWidth', 2.0, 'HandleVisibility', 'off', 'Color', [0.50,0.50,0.50]);
    for idx_state = 1:size(frequency, 1)
        fre = frequency(idx_state, 1:1:end);
        pha = phase(idx_state, 1:1:end) - phase(1, 1:1:end);
        fre(end) = frequency(idx_state, end);
        pha(end) = magnitude(idx_state, end);
        if (idx_state == 2 || idx_state == 4) && (idx_incident_angle == 3)
            % Limit the phase range within 0 to 360 degrees
            pha(pha < 0) = pha(pha < 0) + 360;
        end
        plot(...
            fre, pha, ls{idx_state}, ...
            'DisplayName', sprintf('State #%d', idx_state), ...
            'LineWidth', 2.0, ...
            'MarkerIndices', 1:30:size(fre, 2), ...
            'Color', colors{idx_state} ...
            );
    end
    box on;
    xlabel('Frequency(GHz)');
    ylabel('Phase(^\circ)')
    xlim([4.8, 6.8]);
    ylim([-5, 360]);
    set(gca, 'XTick', linspace(5.0, 6.6, 5));
    set(gca, 'YTick', linspace(0, 360, 5));
    % leg = legend('Orientation', 'horizontal');
    % set(leg, 'FontName', 'Times New Roman', 'FontSize', 14);
    set(gca, 'FontName', 'Times New Roman', 'FontSize', 14);
end
