# Supplementary material for: Intelligent wireless power transfer via a 2-bit compact reconfigurable transmissive-metasurface-based router
Source: Nat Commun. 2024 Apr 1;15:2807. doi: 10.1038/s41467-024-46984-4 (PMC10984985; doi:10.1038/s41467-024-46984-4)
Supplement: Supplementary file 12 — Source Data [file 41467_2024_46984_MOESM12_ESM.zip › reproduce_figure_s16.m]

clear;

states = [1, 2, 3, 4];
frequencies = cell(1, size(states, 2));
magnitudes  = cell(1, size(states, 2));
phases      = cell(1, size(states, 2));
for idx_state = 1:size(states, 2)
    filename = './source_data/figure_s16_singleground%d.txt';
    file = fopen(sprintf(filename, states(idx_state)), 'r');

    frequency = zeros(3, 4);
    magnitude = zeros(3, 4);
    phase = zeros(3, 4);
    idx_freq = 1;
    idx_substate = 0;
    while ~feof(file)
        line = fgetl(file);
        if line(1) == '#'
            if contains(line, 'Fre')
                idx_substate = idx_substate + 1;
                idx_freq = 1;
            else
                continue;
            end
        else
            line = strsplit(line);
            frequency(idx_substate, idx_freq) = str2double(line{1});
            magnitude(idx_substate, idx_freq) = str2double(line{2});
            phase(idx_substate, idx_freq) = str2double(line{3});
            idx_freq = idx_freq + 1;
        end
    end
    fclose(file);

    frequencies{idx_state} = frequency;
    magnitudes{idx_state}  = magnitude;
    phases{idx_state}      = phase;
end


fig = figure();
ls = {'-s', '-^', '-o', '-*'};
colors = {[0.30,0.75,0.93], [0.85,0.33,0.10], [0.72,0.27,1.00], [0.93,0.69,0.13]};

% plot([4.8, 6.8], [0.707, 0.707], '--', 'LineWidth', 2.0, 'HandleVisibility', 'off', 'Color', [0.47,0.67,0.19]);
% plot([5.8, 5.8], [0, 1], '-.', 'LineWidth', 2.0, 'HandleVisibility', 'off', 'Color', [0.50,0.50,0.50]);
for idx_state = 1:size(states, 2)
    figure(fig);
    subplot(4, 4, (idx_state - 1) * 4 + 1);
    frequency = frequencies{idx_state};
    magnitude = magnitudes{idx_state};
    hold on;
    for idx_substate = 1:size(frequency, 1)
        plot(...
            frequency(idx_substate, 1:5:end), magnitude(idx_substate, 1:5:end), ls{idx_substate}, ...
            'LineWidth', 2.0, ...
            'MarkerIndices', 1:8:size(frequency(idx_substate, 1:5:end), 2), ...
            'MarkerSize', 10, ...
            'Color', colors{idx_substate} ...
        );
    end
    box on;
    xlabel('Frequency(GHz)');
    ylabel('Amplitude')
    xlim([4.8, 6.8]);
    ylim([0, 1.0]);
    set(gca, 'XTick', linspace(5.0, 6.6, 5));
    set(gca, 'YTick', linspace(0, 1, 3));
    % leg = legend('Orientation', 'horizontal');
    % set(leg, 'FontName', 'Times New Roman', 'FontSize', 14);
    set(gca, 'FontName', 'Times New Roman', 'FontSize', 14);
end


for idx_state = 1:size(states, 2)
    figure(fig);
    subplot(4, 4, (idx_state - 1) * 4 + 2);
    frequency = frequencies{idx_state};
    phase = phases{idx_state};
    hold on;
    for idx_substate = 1:size(frequency, 1)
        if idx_state == 2
            mask1 = 1:1001 > 700;
            mask2 = phase < -160;
            phase(mask1 & mask2) = phase(mask1 & mask2) + 360;
        end
        plot(...
            frequency(idx_substate, :), phase(idx_substate, :), ls{idx_substate}, ...
            'LineWidth', 2.0, ...
            'MarkerIndices', 1:40:size(frequency(idx_substate, :), 2), ...
            'MarkerSize', 10, ...
            'Color', colors{idx_substate} ...
        );
    end
    box on;
    xlabel('Frequency(GHz)');
    ylabel('Phase (^\circ)')
    xlim([4.8, 6.8]);
    ylim([-200, 200]);
    set(gca, 'XTick', linspace(5.0, 6.6, 5));
    set(gca, 'YTick', linspace(-200, 200, 5));
    % leg = legend('Orientation', 'horizontal');
    % set(leg, 'FontName', 'Times New Roman', 'FontSize', 14);
    set(gca, 'FontName', 'Times New Roman', 'FontSize', 14);
end

states = [1, 2, 3, 4];
frequencies = cell(1, size(states, 2));
magnitudes  = cell(1, size(states, 2));
phases      = cell(1, size(states, 2));
for idx_state = 1:size(states, 2)
    filename = './source_data/figure_s16_doubleground%d.txt';
    file = fopen(sprintf(filename, states(idx_state)), 'r');

    frequency = zeros(3, 4);
    magnitude = zeros(3, 4);
    phase = zeros(3, 4);
    idx_freq = 1;
    idx_substate = 0;
    while ~feof(file)
        line = fgetl(file);
        if line(1) == '#'
            if contains(line, 'Fre')
                idx_substate = idx_substate + 1;
                idx_freq = 1;
            else
                continue;
            end
        else
            line = strsplit(line);
            frequency(idx_substate, idx_freq) = str2double(line{1});
            magnitude(idx_substate, idx_freq) = str2double(line{2});
            phase(idx_substate, idx_freq) = str2double(line{3});
            idx_freq = idx_freq + 1;
        end
    end
    fclose(file);

    frequencies{idx_state} = frequency;
    magnitudes{idx_state}  = magnitude;
    phases{idx_state}      = phase;
end


ls = {'-s', '-^', '-o', '-*'};
colors = {[0.30,0.75,0.93], [0.85,0.33,0.10], [0.72,0.27,1.00], [0.93,0.69,0.13]};

% plot([4.8, 6.8], [0.707, 0.707], '--', 'LineWidth', 2.0, 'HandleVisibility', 'off', 'Color', [0.47,0.67,0.19]);
% plot([5.8, 5.8], [0, 1], '-.', 'LineWidth', 2.0, 'HandleVisibility', 'off', 'Color', [0.50,0.50,0.50]);
for idx_state = 1:size(states, 2)
    figure(fig);
    subplot(4, 4, (idx_state - 1) * 4 + 3);
    frequency = frequencies{idx_state};
    magnitude = magnitudes{idx_state};
    hold on;
    for idx_substate = 1:size(frequency, 1)
        plot(...
            frequency(idx_substate, 1:5:end), magnitude(idx_substate, 1:5:end), ls{idx_substate}, ...
            'LineWidth', 2.0, ...
            'MarkerIndices', 1:8:size(frequency(idx_substate, 1:5:end), 2), ...
            'MarkerSize', 10, ...
            'Color', colors{idx_substate} ...
        );
    end
    box on;
    xlabel('Frequency(GHz)');
    ylabel('Amplitude')
    xlim([4.8, 6.8]);
    ylim([0, 1.0]);
    set(gca, 'XTick', linspace(5.0, 6.6, 5));
    set(gca, 'YTick', linspace(0, 1, 3));
    % leg = legend('Orientation', 'horizontal');
    % set(leg, 'FontName', 'Times New Roman', 'FontSize', 14);
    set(gca, 'FontName', 'Times New Roman', 'FontSize', 14);
end


for idx_state = 1:size(states, 2)
    figure(fig);
    subplot(4, 4, (idx_state - 1) * 4 + 4);
    frequency = frequencies{idx_state};
    phase = phases{idx_state};
    hold on;
    for idx_substate = 1:size(frequency, 1)
        if idx_state == 2
            mask1 = 1:1001 > 700;
            mask2 = phase < -160;
            phase(mask1 & mask2) = phase(mask1 & mask2) + 360;
        end
        plot(...
            frequency(idx_substate, :), phase(idx_substate, :), ls{idx_substate}, ...
            'LineWidth', 2.0, ...
            'MarkerIndices', 1:40:size(frequency(idx_substate, :), 2), ...
            'MarkerSize', 10, ...
            'Color', colors{idx_substate} ...
        );
    end
    box on;
    xlabel('Frequency(GHz)');
    ylabel('Phase (^\circ)')
    xlim([4.8, 6.8]);
    ylim([-200, 200]);
    set(gca, 'XTick', linspace(5.0, 6.6, 5));
    set(gca, 'YTick', linspace(-200, 200, 5));
    % leg = legend('Orientation', 'horizontal');
    % set(leg, 'FontName', 'Times New Roman', 'FontSize', 14);
    set(gca, 'FontName', 'Times New Roman', 'FontSize', 14);
end
