# Supplementary material for: Intelligent wireless power transfer via a 2-bit compact reconfigurable transmissive-metasurface-based router
Source: Nat Commun. 2024 Apr 1;15:2807. doi: 10.1038/s41467-024-46984-4 (PMC10984985; doi:10.1038/s41467-024-46984-4)
Supplement: Supplementary file 12 — Source Data [file 41467_2024_46984_MOESM12_ESM.zip › reproduce_figure_s20.m]

clear;

cmap = load('./source_data/colormap_magma.txt');
cmap = cmap(:, 1:3);

% Simulation
fig_sim = figure();
focal_length = [500, 1000, 2000];
for idx_x = 1:3
    for idx_y = 1:3
        file_name = sprintf('./source_data/figure_s20b_d%d_%d.txt', focal_length(idx_x), idx_y);

        data = importdata(file_name, ' ', 2);

        % extract coordiantes
        line = data.textdata{1};
        line = strsplit(line, '=');
        line = line{2};
        line = strsplit(line, ':');
        x = linspace(str2double(line{1}), str2double(line{2}), str2double(line{3}));
        line = data.textdata{2};
        line = strsplit(line, '=');
        line = line{2};
        line = strsplit(line, ':');
        y = linspace(str2double(line{1}), str2double(line{2}), str2double(line{3}));
        [xx, yy] = meshgrid(x, y);

        % extract E field
        amp = data.data;
        amp = flipud(amp.');

        figure(fig_sim);
        subplot(3, 3, (idx_x - 1) * 3 + idx_y);
        imagesc(x, y, amp.^2);
        axis equal;
        xlim([-focal_length(idx_x), focal_length(idx_x)]);
        ylim([-focal_length(idx_x), focal_length(idx_x)]);
        set(gca, 'XTick', linspace(-focal_length(idx_x), focal_length(idx_x), 5));
        set(gca, 'YTick', linspace(-focal_length(idx_x), focal_length(idx_x), 5));
        colormap(cmap);
        colorbar;
        set(gca, 'FontName', 'Time New Roman', 'FontSize', 12);
    end
end


% Measurement
fig_mea = figure();
focal_length = [500, 1000, 2000];
for idx_x = 1:3
    for idx_y = 1:3
        file_name = sprintf('./source_data/figure_s20c_d%d_%d.txt', focal_length(idx_x), idx_y);

        data = importdata(file_name, ' ', 2);

        % extract coordiantes
        line = data.textdata{1};
        line = strsplit(line, '=');
        line = line{2};
        line = strsplit(line, ':');
        x = linspace(str2double(line{1}), str2double(line{2}), str2double(line{3}));
        line = data.textdata{2};
        line = strsplit(line, '=');
        line = line{2};
        line = strsplit(line, ':');
        y = linspace(str2double(line{1}), str2double(line{2}), str2double(line{3}));
        [xx, yy] = meshgrid(x, y);

        % extract E field
        amp = data.data;
        amp = flipud(amp.');

        figure(fig_mea);
        subplot(3, 3, (idx_x - 1) * 3 + idx_y);
        imagesc(x, y, amp.^2);
        axis equal;
        xlim([-focal_length(idx_x), focal_length(idx_x)]);
        ylim([-focal_length(idx_x), focal_length(idx_x)]);
        set(gca, 'XTick', linspace(-focal_length(idx_x), focal_length(idx_x), 5));
        set(gca, 'YTick', linspace(-focal_length(idx_x), focal_length(idx_x), 5));
        colormap(cmap);
        colorbar;
        set(gca, 'FontName', 'Time New Roman', 'FontSize', 12);
    end
end
