# Supplementary material for: Intelligent wireless power transfer via a 2-bit compact reconfigurable transmissive-metasurface-based router
Source: Nat Commun. 2024 Apr 1;15:2807. doi: 10.1038/s41467-024-46984-4 (PMC10984985; doi:10.1038/s41467-024-46984-4)
Supplement: Supplementary file 12 — Source Data [file 41467_2024_46984_MOESM12_ESM.zip › reproduce_figure_s21.m]

clear;

cmap = load('./source_data/colormap_magma.txt');
cmap = cmap(:, 1:3);

fig = figure();

%% simulations

x = linspace(-487.50, 487.50, 151);
y = linspace(-487.50, 487.50, 151);

file_amp1 = './source_data/figure_s21a.txt';

amp1 = importdata(file_amp1, ' ', 2);
amp1 = amp1.data;
amp1 = amp1 ./ max(amp1(:));
amp1 = flipud(amp1.');

figure(fig);
subplot(3, 3, 1);
imagesc(x, y, amp1.^2);
hold on;
xlim([-350, 350]);
ylim([-350, 350]);
set(gca, 'XTick', linspace(-300, 300, 5));
set(gca, 'YTick', linspace(-300, 300, 5));
colormap(cmap);
colorbar;
title('a');
set(gca, 'FontName', 'Time New Roman', 'FontSize', 12);

file_amp1 = './source_data/figure_s21b.txt';

amp1 = importdata(file_amp1, ' ', 2);
amp1 = amp1.data;
amp1 = amp1 ./ max(amp1(:));
amp1 = flipud(amp1.');

figure(fig);
subplot(3, 3, 2);
imagesc(x, y, amp1.^2);
hold on;
xlim([-350, 350]);
ylim([-350, 350]);
set(gca, 'XTick', linspace(-300, 300, 5));
set(gca, 'YTick', linspace(-300, 300, 5));
colormap(cmap);
colorbar;
title('b');
set(gca, 'FontName', 'Time New Roman', 'FontSize', 12);

file_amp1 = './source_data/figure_s21c.txt';

amp1 = importdata(file_amp1, ' ', 2);
amp1 = amp1.data;
amp1 = amp1 ./ max(amp1(:));
amp1 = flipud(amp1.');

figure(fig);
subplot(3, 3, 3);
imagesc(x, y, amp1.^2);
hold on;
xlim([-350, 350]);
ylim([-350, 350]);
set(gca, 'XTick', linspace(-300, 300, 5));
set(gca, 'YTick', linspace(-300, 300, 5));
colormap(cmap);
colorbar;
title('c');
set(gca, 'FontName', 'Time New Roman', 'FontSize', 12);


%% measurements

x = linspace(-400, 400, 71);
y = linspace(-400, 400, 71);

% figure s21d
file_amp1 = './source_data/figure_s21d.txt';
[circle1_x, circle1_y] = get_circle_points(+180, -180, 35);
[circle2_x, circle2_y] = get_circle_points(-180, -180, 35);
[circle3_x, circle3_y] = get_circle_points(0, +180, 35);

amp1_dB = load(file_amp1);
amp1 = 10.^(amp1_dB ./ 20);
amp1 = amp1 ./ max(amp1(:));
amp1 = flipud(amp1);

figure(fig);
subplot(3, 3, 4);
imagesc(x - 35, y - 25, amp1.^2);
hold on;
plot(circle1_x, circle1_y, 'w-*', 'LineWidth', 2.5, 'MarkerIndices', 1:50:256);
plot(circle2_x, circle2_y, 'w-*', 'LineWidth', 2.5, 'MarkerIndices', 1:50:256);
plot(circle3_x, circle3_y, 'w-*', 'LineWidth', 2.5, 'MarkerIndices', 1:50:256);
xlim([-350, 350]);
ylim([-350, 350]);
set(gca, 'XTick', linspace(-300, 300, 5));
set(gca, 'YTick', linspace(-300, 300, 5));
colormap(cmap);
colorbar;
title('d');
set(gca, 'FontName', 'Time New Roman', 'FontSize', 12);


% figure s21e
file_amp1 = './source_data/figure_s21e.txt';
[circle1_x, circle1_y] = get_circle_points(+180, -180, 35);
[circle2_x, circle2_y] = get_circle_points(-180, -180, 35);
[circle3_x, circle3_y] = get_circle_points(0, +180, 35);

amp1_dB = load(file_amp1);
amp1 = 10.^(amp1_dB ./ 20);
amp1 = amp1 ./ max(amp1(:));
amp1 = flipud(amp1);

figure(fig);
subplot(3, 3, 5);
imagesc(x - 35, y - 25, amp1.^2);
hold on;
plot(circle1_x, circle1_y, 'w-*', 'LineWidth', 2.5, 'MarkerIndices', 1:50:256);
plot(circle2_x, circle2_y, 'w-*', 'LineWidth', 2.5, 'MarkerIndices', 1:50:256);
plot(circle3_x, circle3_y, 'w-*', 'LineWidth', 2.5, 'MarkerIndices', 1:50:256);
xlim([-350, 350]);
ylim([-350, 350]);
set(gca, 'XTick', linspace(-300, 300, 5));
set(gca, 'YTick', linspace(-300, 300, 5));
colormap(cmap);
colorbar;
title('e');
set(gca, 'FontName', 'Time New Roman', 'FontSize', 12);


% figure s21f
file_amp1 = './source_data/figure_s21f.txt';
[circle1_x, circle1_y] = get_circle_points(+250, 0, 35);
[circle2_x, circle2_y] = get_circle_points(-250, 0, 35);
[circle3_x, circle3_y] = get_circle_points(0, 0, 35);

amp1_dB = load(file_amp1);
amp1 = 10.^(amp1_dB ./ 20);
amp1 = amp1 ./ max(amp1(:));
amp1 = flipud(amp1);

figure(fig);
subplot(3, 3, 6);
imagesc(x - 35, y - 25, amp1.^2);
hold on;
plot(circle1_x, circle1_y, 'w-*', 'LineWidth', 2.5, 'MarkerIndices', 1:50:256);
plot(circle2_x, circle2_y, 'w-*', 'LineWidth', 2.5, 'MarkerIndices', 1:50:256);
plot(circle3_x, circle3_y, 'w-*', 'LineWidth', 2.5, 'MarkerIndices', 1:50:256);
xlim([-350, 350]);
ylim([-350, 350]);
set(gca, 'XTick', linspace(-300, 300, 5));
set(gca, 'YTick', linspace(-300, 300, 5));
colormap(cmap);
colorbar;
title('f');
set(gca, 'FontName', 'Time New Roman', 'FontSize', 12);


% theoretical weights vs measured weights

facecolor = [[0.72,0.27,1.00]; [0.07,0.62,1.00]];

foci = [1, 2, 3];

weights_sim = [1, 0.40, 0.40];
weights_mea = [1, 0.41, 0.24];

figure(fig);
subplot(3, 3, 7);
b = bar(foci, [weights_sim; weights_mea]);
for k = 1:2
    b(k).FaceColor = facecolor(k, :);
    b(k).EdgeColor = 'None';
end
box on;
% xlim([-350, 350]);
ylim([0, 1.05]);
% set(gca, 'XTick', linspace(-300, 300, 5));
set(gca, 'YTick', linspace(0, 1, 3));
set(gca, 'FontName', 'Time New Roman', 'FontSize', 12);


weights_sim = [1, 1, 0.5];
weights_mea = [1, 1, 0.4];

figure(fig);
subplot(3, 3, 8);
b = bar(foci, [weights_sim; weights_mea]);
for k = 1:2
    b(k).FaceColor = facecolor(k, :);
    b(k).EdgeColor = 'None';
end
box on;
ylim([0, 1.05]);
set(gca, 'YTick', linspace(0, 1, 3));
set(gca, 'FontName', 'Time New Roman', 'FontSize', 12);


weights_sim = [1, 0.3, 0.3];
weights_mea = [1, 0.27, 0.29];

figure(fig);
subplot(3, 3, 9);
b = bar(foci, [weights_sim; weights_mea]);
for k = 1:2
    b(k).FaceColor = facecolor(k, :);
    b(k).EdgeColor = 'None';
end
box on;
ylim([0, 1.05]);
set(gca, 'YTick', linspace(0, 1, 3));
set(gca, 'FontName', 'Time New Roman', 'FontSize', 12);
