# Supplementary material for: Intelligent wireless power transfer via a 2-bit compact reconfigurable transmissive-metasurface-based router
Source: Nat Commun. 2024 Apr 1;15:2807. doi: 10.1038/s41467-024-46984-4 (PMC10984985; doi:10.1038/s41467-024-46984-4)
Supplement: Supplementary file 12 — Source Data [file 41467_2024_46984_MOESM12_ESM.zip › reproduce_figure_s22.m]

clear;


cmap = load('./source_data/colormap_magma.txt');
cmap = cmap(:, 1:3);

% meausrements
file_amp1 = './source_data/figure_s22_m1.txt';
file_amp2 = './source_data/figure_s22_m2.txt';
amp1_dB = load(file_amp1);
amp2_dB = load(file_amp2);
amp1 = 10.^(amp1_dB ./ 20);
amp2 = 10.^(amp2_dB ./ 20);

% simulations
simu_e300 = fliplr(load('./source_data/figure_s22_s1.txt').');
simu_e500 = fliplr(load('./source_data/figure_s22_s2.txt').');
simu_e500 = simu_e500 ./ max(simu_e300(:));
simu_e300 = simu_e300 ./ max(simu_e300(:));
simu_x = linspace(-650, 650, 101);
simu_y = linspace(-650, 650, 101);
[simu_xx, simu_yy] = meshgrid(simu_x, simu_y);

x = linspace(-350, 350, 71);
y = linspace(-350, 350, 71);
[xx, yy] = meshgrid(x, y);


figure();

amp_max2 = max(amp2(:));
amp_max1 = max(amp1(:));
amp_max = amp_max2;
if amp_max1 > amp_max2
    amp_max = amp_max1;
end
e300 = amp2 ./ amp_max;
e500 = amp1 ./ amp_max;

% 300mm
z = 300 + zeros(size(x));
surf(z, xx, yy, e300);
colormap(cmap);
shading interp;
hold on;
% p = e300(36, :) * 10000;
% plot3(repmat(250, 1, size(x, 2)), y, p, 'LineWidth', 1.5);

% 500mm
z = 500 + zeros(size(x));
surf(z, xx, yy, e500);
colormap(cmap);
shading interp;
% p = amp1;
% p = p(36, :) * 10000;
% plot3(repmat(450, 1, size(x, 2)), y, p, 'LineWidth', 1.5);
title('a');
set(gca, 'FontName', 'Times New Roman', 'FontSize', 12);
xlim([0, 700]);
ylim([-350, 350]);
zlim([-350, 350]);
xlabel('z(mm)');
ylabel('x(mm)');
zlabel('y(mm)');
daspect([1.5 4 4])

figure();
hold on;
plot(simu_x, simu_e300(51, :), 'LineWidth', 2.0, 'DisplayName', 'simu', 'Color', [0.72,0.27,1.00]);
plot(x, e300(36, :), 'o-', 'LineWidth', 2.0, 'MarkerIndices', 1:5:length(e300(36, :)), 'DisplayName', 'meas', 'color', [0.07,0.62,1.00]);
xlim([-350, 350]);
ylim([0, 1]);
set(gca, 'XTick', linspace(-300, 300, 5));
set(gca, 'YTick', linspace(0, 1, 3));
xlabel('x(mm)');
ylabel('|E|');
title('b');
set(legend(), 'FontName', 'Times New Roman', 'FontSize', 12);
set(gca, 'FontName', 'Times New Roman', 'FontSize', 12);

figure();
hold on;
plot(simu_x, simu_e500(51, :), 'LineWidth', 2.0, 'DisplayName', 'simu', 'Color', [0.72,0.27,1.00]);
plot(x, e500(36, :), 'o-', 'LineWidth', 2.0, 'MarkerIndices', 1:5:length(e500(36, :)), 'DisplayName', 'meas', 'color', [0.07,0.62,1.00]);
xlim([-350, 350]);
ylim([0, 1]);
set(gca, 'XTick', linspace(-300, 300, 5));
set(gca, 'YTick', linspace(0, 1, 3));
xlabel('x(mm)');
ylabel('|E|');
title('c');
set(legend(), 'FontName', 'Times New Roman', 'FontSize', 12);
set(gca, 'FontName', 'Times New Roman', 'FontSize', 12);
