# Supplementary material for: Intelligent wireless power transfer via a 2-bit compact reconfigurable transmissive-metasurface-based router
Source: Nat Commun. 2024 Apr 1;15:2807. doi: 10.1038/s41467-024-46984-4 (PMC10984985; doi:10.1038/s41467-024-46984-4)
Supplement: Supplementary file 12 — Source Data [file 41467_2024_46984_MOESM12_ESM.zip › reproduce_figure_s23_s24.m]

clear;


theta_deg = cell(1, 2);
magnitude = cell(1, 2);

THETA = 0:10:60;
for idx_THETA = 1:size(THETA, 2)
    filename = sprintf('./source_data/figure_s24_m%ddeg.txt', THETA(idx_THETA));
    file_handle = fopen(filename, 'r');
    theta_ = zeros(1, 4);
    magnitude_ = zeros(3, 4);
    idx_theta = 1;
    while ~feof(file_handle)
        line = fgetl(file_handle);
        if isempty(line) 
            continue;
        end
        line = strsplit(line, ',');
        theta_(idx_theta) = str2double(line{1});
        magnitude_(1, idx_theta) = str2double(line{2});
        magnitude_(2, idx_theta) = str2double(line{3});
        magnitude_(3, idx_theta) = str2double(line{4});
        idx_theta = idx_theta + 1;
    end
    theta_ = theta_ + 90;
    fclose(file_handle);
    theta_deg{idx_THETA} = theta_;
    magnitude{idx_THETA} = magnitude_;
end
magnitude_max = max(magnitude{1}(:));


% 计算3dB波束宽度
THETA3dB = zeros(1, size(magnitude, 2));
for idx_THETA = 1:size(magnitude, 2)
    the = theta_deg{idx_THETA};
    mag = magnitude{idx_THETA}(2, :);
    mag = mag - max(mag);
    [mag_max, mag_max_idx] = max(mag);
    THE = linspace(the(1), the(end), 8000);
    MAG = interp1(the, mag, THE, 'spline');
    [~, MAX_idx] = max(MAG);
    [~, theta3dB_1] = min(abs(MAG(1:MAX_idx) - (-3)));
    [~, theta3dB_2] = min(abs(MAG(MAX_idx:end) - (-3)));
    theta3dB_2 = MAX_idx + theta3dB_2 - 1;
    theta3dB = abs(THE(theta3dB_2) - THE(theta3dB_1));
    THETA3dB(idx_THETA) = theta3dB;
end
THETA3dB_theory = 51.7 ./ (300 .* cos(deg2rad(THETA)));
THETA3dB_theory = rad2deg(THETA3dB_theory);


ls = {'-*', '-.', '-o', ':', '-^', '.', '-s', '-d', ':', '--', '-.', '-*'};
color = {
    [1.00,0.41,0.16], [0.1, 0.2, 0.3], ...
    [0.93,0.69,0.13], [0.93,0.69,0.6], ...
    [0.72,0.27,1.00], [0.72,0.27,0.5], ...
    [0.07,0.62,1.00], [0.07,0.62, 0.7]
};
figure();
for idx_THETA = 1:1:size(magnitude, 2)
    the = deg2rad(theta_deg{idx_THETA});
    mag = magnitude{idx_THETA}(2, :);
    % THE = linspace(the(1), the(end), 73);
    % MAG = interp1(the, mag, THE, 'pchip');
    THE = the;
    MAG = mag;
    if idx_THETA ~= 6
        polarplot(THE, MAG - magnitude_max, ls{idx_THETA}, ...
                'DisplayName', sprintf('\\theta=%d^\\circ', THETA(idx_THETA)), ...
                'LineWidth', 3.0, 'MarkerIndices', 1:3:size(MAG, 2), 'MarkerSize', 10, ...
                'Color', color{idx_THETA});
        hold on;
    else
        polarplot(THE, MAG - magnitude_max, ls{idx_THETA}, ...
              'DisplayName', sprintf('\\theta=%d^\\circ', THETA(idx_THETA)), ...
              'LineWidth', 3.0, 'MarkerSize', 10, ...
              'Color', color{idx_THETA});
        hold on;
    end
end
rlim([-30, 0]);
thetalim([0, 180]);
set(gca, 'RTickLabel', []);
set(gca, 'ThetaTickLabel', []);
set(gca, 'ThetaDir', 'clockwise');
set(gca, 'ThetaZeroLocation', 'Left');
set(legend(), 'FontName', 'Times New Roman', 'FontSize', 13);
set(gca, 'FontName', 'Times New Roman', 'FontSize', 13);

figure();
hold on;
plot(THETA, THETA3dB_theory, ls{1}, ...
    'DisplayName', 'Theory', ...
    'LineWidth', 3.0, 'MarkerSize', 10, 'Color', [0.72,0.27,1.00]);
plot(THETA, THETA3dB, ls{3}, ...
    'DisplayName', 'Measurement', ...
    'LineWidth', 3.0, 'MarkerSize', 10, 'Color', [0.47,0.67,0.19]);
set(gca, 'FontName', 'Times New Roman', 'FontSize', 13);
set(legend(), 'FontName', 'Times New Roman', 'FontSize', 13);
xlim([-5, 65]);
ylim([8, 32]);
xlabel('\theta');
ylabel('\theta_{-3dB}');
box on;


theta_deg_simu = cell(1, 2);
magnitude_simu = cell(1, 2);

THETA = 0:10:70;
THETA3dB_simu = zeros(1, size(THETA, 2));
for idx_THETA = 1:size(THETA, 2)
    filename = sprintf('./source_data/figure_s24_s%ddeg.txt', THETA(idx_THETA));
    file_handle = fopen(filename, 'r');
    theta_ = zeros(1, 4);
    magnitude_ = zeros(1, 4);
    idx_theta = 1;
    while ~feof(file_handle)
        line = fgetl(file_handle);
        if isempty(line) 
            continue;
        end
        line = strsplit(line, ',');
        theta_(idx_theta) = str2double(line{1});
        magnitude_(idx_theta) = str2double(line{2});
        idx_theta = idx_theta + 1;
    end
    theta_ = theta_ + 90;
    fclose(file_handle);
    theta_deg_simu{idx_THETA} = theta_;
    magnitude_simu{idx_THETA} = magnitude_;
    the = theta_deg_simu{idx_THETA};
    mag = magnitude_simu{idx_THETA};
    mag = mag - max(mag);
    [mag_max, mag_max_idx] = max(mag);
    THE = linspace(the(1), the(end), 8000);
    MAG = interp1(the, mag, THE, 'spline');
    [~, MAX_idx] = max(MAG);
    [~, theta3dB_1] = min(abs(MAG(1:MAX_idx) - (-3)));
    [~, theta3dB_2] = min(abs(MAG(MAX_idx:end) - (-3)));
    theta3dB_2 = MAX_idx + theta3dB_2 - 1;
    theta3dB = abs(THE(theta3dB_2) - THE(theta3dB_1));
    THETA3dB_simu(idx_THETA) = theta3dB;
end


filename = './source_data/figure_s24_m70deg.txt';
file_handle = fopen(filename, 'r');
theta_ = zeros(1, 4);
magnitude_ = zeros(1, 4);
idx_theta = 1;
while ~feof(file_handle)
    line = fgetl(file_handle);
    if isempty(line) 
        continue;
    end
    line = strsplit(line, ',');
    theta_(idx_theta) = str2double(line{1});
    magnitude_(1, idx_theta) = str2double(line{2});
    magnitude_(2, idx_theta) = str2double(line{3});
    magnitude_(3, idx_theta) = str2double(line{4});
    idx_theta = idx_theta + 1;
end
theta_ = theta_ + 90;
fclose(file_handle);
theta_deg{8} = theta_;
magnitude{8} = magnitude_;


figure();
rmin = -30;
for idx_THETA = 1:1:size(magnitude, 2)
    mag = magnitude{idx_THETA};
    subplot(4, 2, idx_THETA);
    polarplot(deg2rad(theta_deg_simu{idx_THETA}), magnitude_simu{idx_THETA}, '-', ...
              'LineWidth', 1.0, 'DisplayName', 'Simulation', ...
              'Color', [0.1, 0.2, 0.3]);
    hold on;
    mag = mag(2, :) - max(mag(2, :));
    mag(mag < rmin) = rmin;
    polarplot(deg2rad(theta_deg{idx_THETA}), mag, '--x', ...
              'LineWidth', 2.0, 'DisplayName', 'Measurement', ...
              'MarkerIndices', 1:2:size(mag, 2), 'MarkerSize', 7, ...
              'Color', [0.72,0.27,1.00]);
    rlim([rmin, 0]);
    thetalim([0, 180]);
    set(gca, 'FontName', 'Times New Roman', 'FontSize', 10);
    set(gca, 'ThetaDir', 'clockwise');
    set(gca, 'ThetaZeroLocation', 'Left');
    % set(gca, 'RTick', rmin:-5:0);
    % set(gca, 'RTickLabel', [-30, -20, -10, 0]);
    set(gca, 'ThetaTick', [0, 30, 60, 90, 120, 150, 180]);
    set(gca, 'ThetaTickLabel', []);
end
