# Supplementary material for: Intelligent wireless power transfer via a 2-bit compact reconfigurable transmissive-metasurface-based router
Source: Nat Commun. 2024 Apr 1;15:2807. doi: 10.1038/s41467-024-46984-4 (PMC10984985; doi:10.1038/s41467-024-46984-4)
Supplement: Supplementary file 12 — Source Data [file 41467_2024_46984_MOESM12_ESM.zip › reproduce_figure_s25abc.m]

clear;


% measurements
theta_deg = cell(1, 2);
magnitude = cell(1, 2);
file_list = 'abc';
for idx_file = 1:size(file_list, 2)
    filename = sprintf('./source_data/figure_s25%s_m.txt', file_list(idx_file));
    file_handle = fopen(filename, 'r');
    theta_ = zeros(1, 4);
    magnitude_ = zeros(3, 4);
    idx_theta = 1;
    while ~feof(file_handle)
        line = fgetl(file_handle);
        if isempty(line) 
            continue;
        end
        line = strsplit(line, ',');
        theta_(idx_theta) = str2double(line{1});
        magnitude_(1, idx_theta) = str2double(line{2});
        magnitude_(2, idx_theta) = str2double(line{3});
        magnitude_(3, idx_theta) = str2double(line{4});
        idx_theta = idx_theta + 1;
    end
    fclose(file_handle);
    theta_deg{idx_file} = theta_ + 90;
    magnitude{idx_file} = magnitude_;
end

% simulations
theta_deg_simu = cell(1, 2);
magnitude_simu = cell(1, 2);
file_list = 'abc';
for idx_file = 1:size(file_list, 2)
    filename = sprintf('./source_data/figure_s25%s_s.txt', file_list(idx_file));
    file_handle = fopen(filename, 'r');
    theta_ = zeros(1, 4);
    magnitude_ = zeros(1, 4);
    idx_theta = 1;
    while ~feof(file_handle)
        line = fgetl(file_handle);
        if isempty(line) 
            continue;
        end
        line = strsplit(line, ',');
        theta_(idx_theta) = str2double(line{1});
        magnitude_(1, idx_theta) = str2double(line{2});
        idx_theta = idx_theta + 1;
    end
    fclose(file_handle);
    theta_deg_simu{idx_file} = theta_ + 90;
    magnitude_simu{idx_file} = magnitude_;
end


ls = {'-*', '-.', '-o', ':',  '-^', '.', '-s', '-d', ':', '--', '-.', '-*'};
color = {
    [1.00,0.41,0.16], [0.1, 0.2, 0.3], ...
    [0.93,0.69,0.13], [0.93,0.69,0.6], ...
    [0.72,0.27,1.00], [0.72,0.27,0.5], ...
    [0.07,0.62,1.00], [0.07,0.62, 0.7]
};

figure();
rmin = -30;
for idx_mag = 1:1:size(magnitude_simu, 2)
    mag = magnitude{idx_mag};
    subplot(3, 1, idx_mag);
    polarplot(deg2rad(theta_deg_simu{idx_mag}), magnitude_simu{idx_mag}, '-', ...
              'LineWidth', 1.0, 'DisplayName', 'Simulation', ...
              'Color', [0.1, 0.2, 0.3]);
    hold on;
    mag = mag(2, :) - max(mag(2, :));
    mag(mag < rmin) = rmin;
    polarplot(deg2rad(theta_deg{idx_mag}), mag, '--x', ...
              'LineWidth', 2.0, 'DisplayName', 'Measurement', ...
              'MarkerIndices', 1:2:size(mag, 2), 'MarkerSize', 12, ...
              'Color', [0.72,0.27,1.00]);
    rlim([rmin, 0]);
    thetalim([0, 180]);
    set(gca, 'FontName', 'Times New Roman', 'FontSize', 10);
    set(gca, 'ThetaDir', 'clockwise');
    set(gca, 'ThetaZeroLocation', 'Left');
    % set(gca, 'RTick', [-30, -20, -10, 0]);
    set(gca, 'RTickLabel', []);
    set(gca, 'ThetaTick', [0, 30, 60, 90, 120, 150, 180]);
    set(gca, 'ThetaTickLabel', []);
end
