# Supplementary material for: Intelligent wireless power transfer via a 2-bit compact reconfigurable transmissive-metasurface-based router
Source: Nat Commun. 2024 Apr 1;15:2807. doi: 10.1038/s41467-024-46984-4 (PMC10984985; doi:10.1038/s41467-024-46984-4)
Supplement: Supplementary file 12 — Source Data [file 41467_2024_46984_MOESM12_ESM.zip › reproduce_figure_s28d.m]

clear;


file_name = './source_data/figure_s28d.txt';
S11_fre = zeros(1, 2);
S11_mag = zeros(1, 2);
S11_pha = zeros(1, 2);
S21_mag = zeros(1, 2);
S21_pha = zeros(1, 2);
S12_mag = zeros(1, 2);
S12_pha = zeros(1, 2);
S22_mag = zeros(1, 2);
S22_pha = zeros(1, 2);
file = fopen(file_name, 'r');
idx_line = 1;
while ~feof(file)
    line = fgetl(file);
    if isempty(line) || contains(line, '!') || contains(line, '#')
        continue;
    end
    line = split(line);
    S11_fre(idx_line) = str2double(line{1});
    S11_mag(idx_line) = str2double(line{2});
    S11_pha(idx_line) = str2double(line{3});
    S21_mag(idx_line) = str2double(line{4});
    S21_pha(idx_line) = str2double(line{5});
    S12_mag(idx_line) = str2double(line{6});
    S12_pha(idx_line) = str2double(line{7});
    S22_mag(idx_line) = str2double(line{8});
    S22_pha(idx_line) = str2double(line{9});
    idx_line = idx_line + 1;
end
fclose(file);

linestyle = {'-*', '-o', '-^', '-s'};
figure();
hold on;
plot(S11_fre * 1e-9, S11_mag, linestyle{1}, 'LineWidth', 2.0, 'DisplayName', 'S11', 'MarkerIndices', 1:20:size(S11_fre, 2));
plot(S11_fre * 1e-9, S21_mag, linestyle{2}, 'LineWidth', 2.0, 'DisplayName', 'S21', 'MarkerIndices', 1:20:size(S11_fre, 2));
plot(S11_fre * 1e-9, S12_mag, linestyle{3}, 'LineWidth', 2.0, 'DisplayName', 'S12', 'MarkerIndices', 1:20:size(S11_fre, 2));
plot(S11_fre * 1e-9, S22_mag, linestyle{4}, 'LineWidth', 2.0, 'DisplayName', 'S22', 'MarkerIndices', 1:20:size(S11_fre, 2));
plot([5.8, 5.8], [0, -35], ':', 'LineWidth', 2.0, 'DisplayName', '5.8GHz');
xlim([4, 8]);
ylim([-35, 0]);
xlabel('Frequency(GHz)');
ylabel('S_{11}(dB)');
box on;
set(legend(), 'FontName', 'Times New Roman', 'FontSize', 12);
set(gca, 'FontName', 'Times New Roman', 'FontSize', 12);
