# Supplementary material for: Intelligent wireless power transfer via a 2-bit compact reconfigurable transmissive-metasurface-based router
Source: Nat Commun. 2024 Apr 1;15:2807. doi: 10.1038/s41467-024-46984-4 (PMC10984985; doi:10.1038/s41467-024-46984-4)
Supplement: Supplementary file 12 — Source Data [file 41467_2024_46984_MOESM12_ESM.zip › reproduce_figure_s34.m]

clear;


frequency = 5.6:0.1:6.0;
PindBm = -5:5:20;
efficiency = [
     2.5,  3.3,  5.2,  8.7,  1.2;
    15.8, 21.2, 24.1, 29.5, 20.3;
    37.3, 40.6, 43.2, 48.8, 39.9;
    50.9, 54.1, 56.8, 60.2, 51.3;
    55.2, 59.6, 62.3, 66.8, 56.8;
    56.3, 61.2, 65.8, 74.5, 64.0;
];

ls = {'-o'; '-^'; '-s'; '-.'; ':'};
figure();
hold on;
for idx = 1:size(efficiency, 2)
    plot(PindBm, efficiency(:, idx), ls{idx}, 'LineWidth', 2.0, 'DisplayName', sprintf('%.1f GHz', frequency(idx)));
end
box on;
xlabel('P_{in} (dBm)');
ylabel('Efficiency (%)')
xlim([-6, 20]);
ylim([0, 80]);
set(gca, 'FontName', 'Times New Roman', 'FontSize', 14);
legend();

figure();
hold on;
plot(frequency, efficiency(end, :), 'LineWidth', 2.0);
box on;
xlabel('Frequency (GHz)');
ylabel('Efficiency (%)')
xlim([5.6, 6.0]);
ylim([0, 80]);
set(gca, 'FontName', 'Times New Roman', 'FontSize', 14);
set(gca, 'XTick', linspace(5.6, 6, 5));
