# Supplementary material for: Intelligent wireless power transfer via a 2-bit compact reconfigurable transmissive-metasurface-based router
Source: Nat Commun. 2024 Apr 1;15:2807. doi: 10.1038/s41467-024-46984-4 (PMC10984985; doi:10.1038/s41467-024-46984-4)
Supplement: Supplementary file 12 — Source Data [file 41467_2024_46984_MOESM12_ESM.zip › reproduce_figure_s36.m]

clear;

% input power set by the signal generator
Pin0 = 0;
% loss of the cables
cable_loss = 7.7;
% input power
Pin_dBm = Pin0 - cable_loss;
Pin_mW = 10.^(Pin_dBm ./ 10);

theta = [0, 45];

% NFF + DBG
Pout_fpc_dBm = [
    -21.24	-22.36	-22.92	-24.14	-24.79	-25.81	-26.87	-27.66	-28.91;  % 0°
    -31.49	-36.71	-40.29	-43.72	-46.35	-48.76	-50.27	-49.65	-51.12   % 45°
];
Pout_fpc_mW = 10.^(Pout_fpc_dBm ./ 10);

% NFF + DBG
Pout_meta_dBm = [
    -22.85	-24.43	-25.81	-27.34	-29.75	-31.14	-31.65	-32.3	-32.92;  % 0°
    -24.45	-25.26	-27.94	-30.46	-32.14	-33.18	-34.47	-34.58	-35.08   % 45°
];
Pout_meta_mW = 10.^(Pout_meta_dBm ./ 10);


eff_fpc = Pout_fpc_mW ./ Pin_mW * 100;
eff_meta = Pout_meta_mW ./ Pin_mW * 100;

d = 200:100:1000;

figure();
hold on;
plot(d, eff_fpc(1, :), '-o', ...
    'LineWidth', 2.0, 'Color', [0.93,0.69,0.13], 'MarkerSize', 10, ...
    'DisplayName', 'NFF');
plot(d, eff_meta(1, :), '-s', ...
    'LineWidth', 2.0, 'Color', [0.07,0.62,1.00], 'MarkerSize', 10, ...
    'DisplayName', 'NFF + DBG');
xlabel('d(mm)');
ylabel('eff(%)');
xlim([190, 1010]);
set(gca, 'YTick', linspace(0, 5, 6));
ylim([-0.1, 5.1]);
title(sprintf('\\theta = %d^\\circ', theta(1)));
set(gca, 'FontName', 'Times New Roman', 'FontSize', 14);
set(legend(), 'FontName', 'Times New Roman', 'FontSize', 14);
box on;

figure();
hold on;
plot(d, eff_fpc(2, :), '-o', ...
    'LineWidth', 2.0, 'Color', [0.93,0.69,0.13], 'MarkerSize', 10, ... 
    'DisplayName', 'NFF');
plot(d, eff_meta(2, :), '-s', ...
    'LineWidth', 2.0, 'Color', [0.07,0.62,1.00], 'MarkerSize', 10, ...
    'DisplayName', 'NFF + DBG');
xlabel('d(mm)');
ylabel('eff(%)');
xlim([190, 1010]);
set(gca, 'YTick', linspace(0, 2, 5));
ylim([-0.02, 2.2]);
title(sprintf('\\theta = %d^\\circ', theta(2)));
set(gca, 'FontName', 'Times New Roman', 'FontSize', 14);
set(legend(), 'FontName', 'Times New Roman', 'FontSize', 14);
box on;

figure();
hold on;
gain = Pout_meta_dBm - Pout_fpc_dBm;
plot([d(1), d(end)], [mean(gain(1, :)), mean(gain(1, :))], 'k--', 'LineWidth', 1.0, 'HandleVisibility', 'Off');
plot([d(1), d(end)], [mean(gain(2, :)), mean(gain(2, :))], 'k--', 'LineWidth', 1.0, 'HandleVisibility', 'Off');
plot(d, gain(1, :), '-o', ...
    'LineWidth', 2.0, 'Color', [0.47,0.67,0.19], 'MarkerSize', 10, ...
    'DisplayName', '0^\circ');
plot(d, gain(2, :), '-s', ...
    'LineWidth', 2.0, 'Color', [0.72,0.27,1.00], 'MarkerSize', 10, ...
    'DisplayName', '45^\circ');
xlabel('d(mm)');
ylabel('Gain (dB)');
% set(gca, 'XTick', linspace(5.3, 6.3, 3));
xlim([190, 1010]);
set(gca, 'YTick', linspace(-5, 20, 6));
ylim([-7, 21]);
set(gca, 'FontName', 'Times New Roman', 'FontSize', 14);
set(legend(), 'FontName', 'Times New Roman', 'FontSize', 14);
box on;
