# Supplementary material for: Intelligent wireless power transfer via a 2-bit compact reconfigurable transmissive-metasurface-based router
Source: Nat Commun. 2024 Apr 1;15:2807. doi: 10.1038/s41467-024-46984-4 (PMC10984985; doi:10.1038/s41467-024-46984-4)
Supplement: Supplementary file 12 — Source Data [file 41467_2024_46984_MOESM12_ESM.zip › reproduce_figure_s37.m]

clear;

% input power set by the signal generator
Pin0 = 0;
% loss of the cables
cable_loss = 7.7;
% input power
Pin_dBm = Pin0 - cable_loss;
Pin_mW = 10.^(Pin_dBm ./ 10);

Pout_meta_dBm = [
    -28.84, -29.43; -29.79, -30.22; -30.72, -31.41; -33.97, -33.94; -35.88, -35.57; -37.21, -36.64; -37.49, -37.63; -38.12, -37.89; -39.04, -38.11;
];
Pout_meta_mW = 10.^(Pout_meta_dBm ./ 10);

eff_meta = Pout_meta_mW ./ Pin_mW * 100;

d = 200:100:1000;

figure();
hold on;
plot(d, eff_meta(:, 1), '-o', ...
    'LineWidth', 2.0, 'Color', [0.93,0.69,0.13], 'MarkerSize', 10, ...
    'DisplayName', 'R#1');
plot(d, eff_meta(:, 2), '-s', ...
    'LineWidth', 2.0, 'Color', [0.07,0.62,1.00], 'MarkerSize', 10, ...
    'DisplayName', 'R#2');
plot(d, eff_meta(:, 1) + eff_meta(:, 2), '-^', ...
    'LineWidth', 2.0, 'Color', [0.47,0.67,0.19], 'MarkerSize', 10, ...
    'DisplayName', 'R#1 + R#2');
xlabel('d(mm)');
ylabel('eff(%)');
xlim([190, 1010]);
% set(gca, 'YTick', linspace(0, 5, 6));
ylim([-0.05, 1.55]);
set(gca, 'FontName', 'Times New Roman', 'FontSize', 14);
set(legend(), 'FontName', 'Times New Roman', 'FontSize', 14);
box on;
