# Supplementary material for: Intelligent wireless power transfer via a 2-bit compact reconfigurable transmissive-metasurface-based router
Source: Nat Commun. 2024 Apr 1;15:2807. doi: 10.1038/s41467-024-46984-4 (PMC10984985; doi:10.1038/s41467-024-46984-4)
Supplement: Supplementary file 12 — Source Data [file 41467_2024_46984_MOESM12_ESM.zip › reproduce_figure_s40.m]

% distance, millimeter
d = [200, 400, 1000];
% input RF power, dBm
Pin_RFdBm = [31.4, 33.47, 37, 41.04, 45.72];
% convert dBm to W
Pin_RFW = 10.^(Pin_RFdBm ./ 10) * 1e-3;
% input DC power, W
Pin_DCW = Pin_RFW ./ 0.4;  % te signal generator's efficiency is 40%.
% load, Ohm
R = [100; 200; 400];

% mesuremenred voltages at d == 200 mm, V
Vdc_200 = [
    0.89, 1.4, 2.3, 3.11, 3.95;
    1.7, 2.52, 4.0, 5.63, 5.7;
    2.48, 3.61, 5.22, 6.06, 6.57
];
% received DC power 
Pdc_200 = Vdc_200.^2 ./ R;
% efficiency
eff_200 = Pdc_200 ./ Pin_DCW;

% d == 400
Vdc_400 = [
    0.9, 1.45, 2.05, 2.81, 3.4;
    1.2, 2.3, 3.51, 5.12, 5.75;
    1.6, 2.4, 4.5, 5.9, 6.1
];
Pdc_400 = Vdc_400.^2 ./ R;
eff_400 = Pdc_400 ./ Pin_DCW;

% d == 1000
Vdc_1000 = [
    0.4, 0.69, 1, 1.45, 2;
    0.6, 1.07, 1.6, 2.3, 3.05;
    0.81, 1.3, 2.1, 3.2, 4.0
];
Pdc_1000 = Vdc_1000.^2 ./ R;
eff_1000 = Pdc_1000 ./ Pin_DCW;


ls = {'-o', '-s', '-^'};
colors = {[0.07,0.62,1.00], [0.93,0.69,0.13], [0.72,0.27,1.00]};
figure();
hold on;
for idx = 1:size(eff_200, 1)
    plot(Pin_DCW, eff_200(idx, :) * 100, ls{idx}, ...
        'Color', colors{idx}, 'MarkerSize', 10, ...
        'LineWidth', 3.0, ...
        'DisplayName', sprintf('R_l = %d \\Omega', R(idx)));
end
box on;
xlabel('P_{in} (W)');
ylabel('Efficiency (%)')
set(gca, 'FontName', 'Times New Roman', 'FontSize', 14);
set(gca, 'YTick', linspace(0.2, 0.8, 4));

figure();
hold on;
for idx = 1:size(eff_400, 1)
    plot(Pin_DCW, eff_400(idx, :) * 100, ls{idx}, ...
        'Color', colors{idx}, 'MarkerSize', 10, ...
        'LineWidth', 3.0, ...
        'DisplayName', sprintf('R_l = %d \\Omega', R(idx)));
end
box on;
xlabel('P_{in} (W)');
ylabel('Efficiency (%)')
set(gca, 'FontName', 'Times New Roman', 'FontSize', 14);
ylim([0.08, 0.55])
set(gca, 'YTick', linspace(0.2, 0.5, 3));

figure();
hold on;
for idx = 1:size(eff_1000, 1)
    plot(Pin_DCW, eff_1000(idx, :) * 100, ls{idx}, ...
        'Color', colors{idx}, 'MarkerSize', 10, ...
        'LineWidth', 3.0, ...
        'DisplayName', sprintf('R_l = %d \\Omega', R(idx)));
end
box on;
xlabel('P_{in} (W)');
ylabel('Efficiency (%)')
set(gca, 'FontName', 'Times New Roman', 'FontSize', 14);
set(gca, 'YTick', linspace(0.05, 0.1, 3));
