# Supplementary material for: Intelligent wireless power transfer via a 2-bit compact reconfigurable transmissive-metasurface-based router
Source: Nat Commun. 2024 Apr 1;15:2807. doi: 10.1038/s41467-024-46984-4 (PMC10984985; doi:10.1038/s41467-024-46984-4)
Supplement: Supplementary file 12 — Source Data [file 41467_2024_46984_MOESM12_ESM.zip › source_data/colormap_magma.txt]

1.461999999999999975e-03 4.659999999999999971e-04 1.386599999999999985e-02 1.000000000000000000e+00
2.258000000000000024e-03 1.294999999999999927e-03 1.833100000000000007e-02 1.000000000000000000e+00
3.278999999999999797e-03 2.305000000000000191e-03 2.370799999999999991e-02 1.000000000000000000e+00
4.512000000000000385e-03 3.490000000000000047e-03 2.996499999999999858e-02 1.000000000000000000e+00
5.950000000000000427e-03 4.843000000000000083e-03 3.713000000000000328e-02 1.000000000000000000e+00
7.588000000000000127e-03 6.355999999999999671e-03 4.497299999999999909e-02 1.000000000000000000e+00
9.426000000000000351e-03 8.021999999999999617e-03 5.284400000000000208e-02 1.000000000000000000e+00
1.146499999999999950e-02 9.827999999999999931e-03 6.074999999999999845e-02 1.000000000000000000e+00
1.370799999999999970e-02 1.177100000000000021e-02 6.866700000000000581e-02 1.000000000000000000e+00
1.615600000000000022e-02 1.383999999999999987e-02 7.660300000000000442e-02 1.000000000000000000e+00
1.881499999999999839e-02 1.602599999999999858e-02 8.458400000000000640e-02 1.000000000000000000e+00
2.169199999999999948e-02 1.831999999999999948e-02 9.260999999999999788e-02 1.000000000000000000e+00
2.479200000000000154e-02 2.071500000000000077e-02 1.006760000000000016e-01 1.000000000000000000e+00
2.812299999999999869e-02 2.320099999999999940e-02 1.087869999999999948e-01 1.000000000000000000e+00
3.169600000000000195e-02 2.576499999999999971e-02 1.169649999999999995e-01 1.000000000000000000e+00
3.552000000000000296e-02 2.839699999999999863e-02 1.252089999999999870e-01 1.000000000000000000e+00
3.960799999999999738e-02 3.108999999999999958e-02 1.335149999999999948e-01 1.000000000000000000e+00
4.383000000000000090e-02 3.382999999999999896e-02 1.418860000000000121e-01 1.000000000000000000e+00
4.806200000000000055e-02 3.660700000000000065e-02 1.503269999999999884e-01 1.000000000000000000e+00
5.231999999999999845e-02 3.940699999999999759e-02 1.588410000000000100e-01 1.000000000000000000e+00
5.661499999999999866e-02 4.216000000000000303e-02 1.674460000000000115e-01 1.000000000000000000e+00
6.094900000000000317e-02 4.479400000000000048e-02 1.761290000000000078e-01 1.000000000000000000e+00
6.532999999999999918e-02 4.731799999999999895e-02 1.848920000000000008e-01 1.000000000000000000e+00
6.976400000000000656e-02 4.972599999999999937e-02 1.937349999999999905e-01 1.000000000000000000e+00
7.425700000000000356e-02 5.201700000000000074e-02 2.026600000000000068e-01 1.000000000000000000e+00
7.881499999999999617e-02 5.418400000000000299e-02 2.116669999999999940e-01 1.000000000000000000e+00
8.344600000000000628e-02 5.622499999999999720e-02 2.207550000000000068e-01 1.000000000000000000e+00
8.815499999999999725e-02 5.813299999999999718e-02 2.299219999999999875e-01 1.000000000000000000e+00
9.294900000000000384e-02 5.990399999999999892e-02 2.391639999999999877e-01 1.000000000000000000e+00
9.783300000000000329e-02 6.153100000000000236e-02 2.484770000000000034e-01 1.000000000000000000e+00
1.028150000000000036e-01 6.300999999999999657e-02 2.578540000000000276e-01 1.000000000000000000e+00
1.078989999999999949e-01 6.433500000000000330e-02 2.672889999999999988e-01 1.000000000000000000e+00
1.130940000000000001e-01 6.549199999999999466e-02 2.767839999999999745e-01 1.000000000000000000e+00
1.184049999999999964e-01 6.647899999999999643e-02 2.863209999999999922e-01 1.000000000000000000e+00
1.238329999999999986e-01 6.729499999999999371e-02 2.958790000000000031e-01 1.000000000000000000e+00
1.293799999999999950e-01 6.793499999999999539e-02 3.054430000000000200e-01 1.000000000000000000e+00
1.350530000000000064e-01 6.839099999999999346e-02 3.150000000000000022e-01 1.000000000000000000e+00
1.408580000000000110e-01 6.865400000000000669e-02 3.245379999999999932e-01 1.000000000000000000e+00
1.467849999999999988e-01 6.873799999999999355e-02 3.340110000000000023e-01 1.000000000000000000e+00
1.528390000000000026e-01 6.863700000000000356e-02 3.434039999999999870e-01 1.000000000000000000e+00
1.590179999999999927e-01 6.835399999999999809e-02 3.526880000000000015e-01 1.000000000000000000e+00
1.653080000000000105e-01 6.791099999999999914e-02 3.618160000000000265e-01 1.000000000000000000e+00
1.717130000000000045e-01 6.730500000000000371e-02 3.707710000000000172e-01 1.000000000000000000e+00
1.782120000000000093e-01 6.657599999999999629e-02 3.794969999999999732e-01 1.000000000000000000e+00
1.848009999999999931e-01 6.573199999999999876e-02 3.879730000000000123e-01 1.000000000000000000e+00
1.914599999999999913e-01 6.481800000000000062e-02 3.961520000000000041e-01 1.000000000000000000e+00
1.981769999999999921e-01 6.386200000000000210e-02 4.040090000000000070e-01 1.000000000000000000e+00
2.049350000000000060e-01 6.290700000000000458e-02 4.115139999999999909e-01 1.000000000000000000e+00
2.117179999999999895e-01 6.199199999999999849e-02 4.186469999999999914e-01 1.000000000000000000e+00
2.185120000000000118e-01 6.115799999999999709e-02 4.253919999999999924e-01 1.000000000000000000e+00
2.253020000000000023e-01 6.044499999999999873e-02 4.317420000000000146e-01 1.000000000000000000e+00
2.320770000000000055e-01 5.988899999999999779e-02 4.376950000000000007e-01 1.000000000000000000e+00
2.388260000000000105e-01 5.951700000000000046e-02 4.432559999999999834e-01 1.000000000000000000e+00
2.455430000000000113e-01 5.935200000000000198e-02 4.484360000000000013e-01 1.000000000000000000e+00
2.522199999999999998e-01 5.941500000000000253e-02 4.532479999999999842e-01 1.000000000000000000e+00
2.588570000000000038e-01 5.970600000000000213e-02 4.577100000000000057e-01 1.000000000000000000e+00
2.654469999999999885e-01 6.023699999999999888e-02 4.618399999999999728e-01 1.000000000000000000e+00
2.719940000000000135e-01 6.099399999999999961e-02 4.656600000000000183e-01 1.000000000000000000e+00
2.784929999999999906e-01 6.197799999999999837e-02 4.691899999999999959e-01 1.000000000000000000e+00
2.849510000000000098e-01 6.316800000000000193e-02 4.724510000000000098e-01 1.000000000000000000e+00
2.913660000000000139e-01 6.455299999999999927e-02 4.754619999999999957e-01 1.000000000000000000e+00
2.977400000000000047e-01 6.611699999999999522e-02 4.782429999999999737e-01 1.000000000000000000e+00
3.040809999999999902e-01 6.783500000000000640e-02 4.808120000000000172e-01 1.000000000000000000e+00
3.103819999999999912e-01 6.970200000000000007e-02 4.831860000000000044e-01 1.000000000000000000e+00
3.166539999999999910e-01 7.169000000000000372e-02 4.853799999999999781e-01 1.000000000000000000e+00
3.228989999999999916e-01 7.378200000000000036e-02 4.874080000000000079e-01 1.000000000000000000e+00
3.291140000000000176e-01 7.597199999999999787e-02 4.892870000000000275e-01 1.000000000000000000e+00
3.353079999999999949e-01 7.823599999999999999e-02 4.910240000000000160e-01 1.000000000000000000e+00
3.414820000000000078e-01 8.056399999999999673e-02 4.926309999999999856e-01 1.000000000000000000e+00
3.476360000000000006e-01 8.294600000000000584e-02 4.941209999999999769e-01 1.000000000000000000e+00
3.537730000000000041e-01 8.537300000000000444e-02 4.955010000000000248e-01 1.000000000000000000e+00
3.598979999999999957e-01 8.783100000000000629e-02 4.967779999999999974e-01 1.000000000000000000e+00
3.660120000000000040e-01 9.031400000000000539e-02 4.979600000000000137e-01 1.000000000000000000e+00
3.721160000000000023e-01 9.281599999999999573e-02 4.990530000000000244e-01 1.000000000000000000e+00
3.782110000000000194e-01 9.533200000000000007e-02 5.000670000000000393e-01 1.000000000000000000e+00
3.842990000000000017e-01 9.785499999999999754e-02 5.010019999999999474e-01 1.000000000000000000e+00
3.903840000000000088e-01 1.003789999999999960e-01 5.018639999999999768e-01 1.000000000000000000e+00
3.964670000000000138e-01 1.029019999999999935e-01 5.026580000000000492e-01 1.000000000000000000e+00
4.025480000000000169e-01 1.054199999999999998e-01 5.033860000000000001e-01 1.000000000000000000e+00
4.086290000000000200e-01 1.079299999999999982e-01 5.040519999999999445e-01 1.000000000000000000e+00
4.147089999999999943e-01 1.104310000000000014e-01 5.046620000000000550e-01 1.000000000000000000e+00
4.207910000000000261e-01 1.129200000000000065e-01 5.052149999999999697e-01 1.000000000000000000e+00
4.268770000000000064e-01 1.153949999999999976e-01 5.057139999999999969e-01 1.000000000000000000e+00
4.329669999999999908e-01 1.178550000000000014e-01 5.061600000000000543e-01 1.000000000000000000e+00
4.390620000000000078e-01 1.202980000000000022e-01 5.065549999999999775e-01 1.000000000000000000e+00
4.451629999999999754e-01 1.227239999999999998e-01 5.069010000000000460e-01 1.000000000000000000e+00
4.512709999999999777e-01 1.251319999999999932e-01 5.071980000000000377e-01 1.000000000000000000e+00
4.573860000000000148e-01 1.275219999999999965e-01 5.074480000000000102e-01 1.000000000000000000e+00
4.635079999999999756e-01 1.298930000000000085e-01 5.076519999999999921e-01 1.000000000000000000e+00
4.696400000000000019e-01 1.322450000000000014e-01 5.078089999999999549e-01 1.000000000000000000e+00
4.757799999999999807e-01 1.345770000000000022e-01 5.079209999999999559e-01 1.000000000000000000e+00
4.819289999999999963e-01 1.368910000000000127e-01 5.079890000000000239e-01 1.000000000000000000e+00
4.880880000000000218e-01 1.391860000000000042e-01 5.080109999999999904e-01 1.000000000000000000e+00
4.942579999999999751e-01 1.414620000000000044e-01 5.079879999999999951e-01 1.000000000000000000e+00
5.004380000000000495e-01 1.437190000000000134e-01 5.079200000000000381e-01 1.000000000000000000e+00
5.066289999999999960e-01 1.459580000000000044e-01 5.078059999999999796e-01 1.000000000000000000e+00
5.128310000000000368e-01 1.481790000000000052e-01 5.076479999999999881e-01 1.000000000000000000e+00
5.190449999999999786e-01 1.503829999999999889e-01 5.074429999999999774e-01 1.000000000000000000e+00
5.252700000000000147e-01 1.525690000000000102e-01 5.071919999999999762e-01 1.000000000000000000e+00
5.315069999999999517e-01 1.547389999999999877e-01 5.068949999999999845e-01 1.000000000000000000e+00
5.377549999999999830e-01 1.568940000000000057e-01 5.065509999999999735e-01 1.000000000000000000e+00
5.440150000000000263e-01 1.590330000000000077e-01 5.061590000000000256e-01 1.000000000000000000e+00
5.502869999999999706e-01 1.611579999999999957e-01 5.057190000000000296e-01 1.000000000000000000e+00
5.565710000000000379e-01 1.632689999999999975e-01 5.052299999999999569e-01 1.000000000000000000e+00
5.628659999999999775e-01 1.653679999999999872e-01 5.046920000000000295e-01 1.000000000000000000e+00
5.691720000000000113e-01 1.674539999999999917e-01 5.041050000000000253e-01 1.000000000000000000e+00
5.754899999999999460e-01 1.695299999999999863e-01 5.034659999999999691e-01 1.000000000000000000e+00
5.818189999999999751e-01 1.715959999999999985e-01 5.027770000000000294e-01 1.000000000000000000e+00
5.881579999999999586e-01 1.736520000000000008e-01 5.020350000000000090e-01 1.000000000000000000e+00
5.945080000000000364e-01 1.757009999999999961e-01 5.012410000000000476e-01 1.000000000000000000e+00
6.008679999999999577e-01 1.777430000000000121e-01 5.003940000000000055e-01 1.000000000000000000e+00
6.072380000000000555e-01 1.797789999999999944e-01 4.994919999999999916e-01 1.000000000000000000e+00
6.136169999999999680e-01 1.818110000000000004e-01 4.985359999999999792e-01 1.000000000000000000e+00
6.200050000000000283e-01 1.838400000000000034e-01 4.975240000000000218e-01 1.000000000000000000e+00
6.264009999999999856e-01 1.858670000000000044e-01 4.964560000000000084e-01 1.000000000000000000e+00
6.328049999999999509e-01 1.878930000000000045e-01 4.953319999999999945e-01 1.000000000000000000e+00
6.392160000000000064e-01 1.899210000000000065e-01 4.941499999999999782e-01 1.000000000000000000e+00
6.456330000000000124e-01 1.919520000000000115e-01 4.929100000000000148e-01 1.000000000000000000e+00
6.520559999999999690e-01 1.939859999999999918e-01 4.916110000000000202e-01 1.000000000000000000e+00
6.584830000000000405e-01 1.960270000000000068e-01 4.902529999999999943e-01 1.000000000000000000e+00
6.649150000000000338e-01 1.980750000000000011e-01 4.888359999999999927e-01 1.000000000000000000e+00
6.713489999999999736e-01 2.001330000000000053e-01 4.873580000000000134e-01 1.000000000000000000e+00
6.777859999999999996e-01 2.022029999999999939e-01 4.858190000000000008e-01 1.000000000000000000e+00
6.842240000000000544e-01 2.042859999999999954e-01 4.842190000000000105e-01 1.000000000000000000e+00
6.906609999999999694e-01 2.063840000000000119e-01 4.825579999999999870e-01 1.000000000000000000e+00
6.970979999999999954e-01 2.085009999999999919e-01 4.808350000000000124e-01 1.000000000000000000e+00
7.035320000000000462e-01 2.106379999999999919e-01 4.790490000000000026e-01 1.000000000000000000e+00
7.099619999999999820e-01 2.127969999999999862e-01 4.772009999999999863e-01 1.000000000000000000e+00
7.163869999999999960e-01 2.149820000000000064e-01 4.752899999999999903e-01 1.000000000000000000e+00
7.228050000000000308e-01 2.171939999999999982e-01 4.733160000000000145e-01 1.000000000000000000e+00
7.292159999999999753e-01 2.194369999999999932e-01 4.712790000000000035e-01 1.000000000000000000e+00
7.356160000000000476e-01 2.217129999999999934e-01 4.691799999999999859e-01 1.000000000000000000e+00
7.420039999999999969e-01 2.240250000000000019e-01 4.670179999999999887e-01 1.000000000000000000e+00
7.483779999999999877e-01 2.263769999999999949e-01 4.647939999999999849e-01 1.000000000000000000e+00
7.547369999999999912e-01 2.287720000000000031e-01 4.625090000000000034e-01 1.000000000000000000e+00
7.610770000000000035e-01 2.312140000000000029e-01 4.601620000000000155e-01 1.000000000000000000e+00
7.673980000000000246e-01 2.337049999999999961e-01 4.577550000000000230e-01 1.000000000000000000e+00
7.736950000000000216e-01 2.362489999999999868e-01 4.552889999999999993e-01 1.000000000000000000e+00
7.799679999999999946e-01 2.388510000000000078e-01 4.527649999999999730e-01 1.000000000000000000e+00
7.862120000000000219e-01 2.415140000000000065e-01 4.501839999999999731e-01 1.000000000000000000e+00
7.924269999999999925e-01 2.442419999999999869e-01 4.475430000000000241e-01 1.000000000000000000e+00
7.986079999999999846e-01 2.470400000000000096e-01 4.448480000000000212e-01 1.000000000000000000e+00
8.047520000000000229e-01 2.499109999999999943e-01 4.421019999999999950e-01 1.000000000000000000e+00
8.108549999999999924e-01 2.528610000000000024e-01 4.393050000000000010e-01 1.000000000000000000e+00
8.169140000000000290e-01 2.558949999999999836e-01 4.364609999999999879e-01 1.000000000000000000e+00
8.229260000000000463e-01 2.590160000000000240e-01 4.335729999999999862e-01 1.000000000000000000e+00
8.288860000000000117e-01 2.622289999999999899e-01 4.306440000000000268e-01 1.000000000000000000e+00
8.347909999999999497e-01 2.655399999999999983e-01 4.276710000000000234e-01 1.000000000000000000e+00
8.406360000000000499e-01 2.689529999999999976e-01 4.246659999999999879e-01 1.000000000000000000e+00
8.464159999999999462e-01 2.724730000000000207e-01 4.216309999999999780e-01 1.000000000000000000e+00
8.521260000000000501e-01 2.761060000000000181e-01 4.185729999999999729e-01 1.000000000000000000e+00
8.577630000000000532e-01 2.798570000000000224e-01 4.154959999999999765e-01 1.000000000000000000e+00
8.633199999999999763e-01 2.837290000000000090e-01 4.124030000000000196e-01 1.000000000000000000e+00
8.687930000000000375e-01 2.877279999999999838e-01 4.093029999999999724e-01 1.000000000000000000e+00
8.741759999999999531e-01 2.918589999999999796e-01 4.062049999999999828e-01 1.000000000000000000e+00
8.794640000000000235e-01 2.961250000000000271e-01 4.031179999999999763e-01 1.000000000000000000e+00
8.846509999999999652e-01 3.005300000000000193e-01 4.000469999999999859e-01 1.000000000000000000e+00
8.897310000000000496e-01 3.050789999999999891e-01 3.970020000000000215e-01 1.000000000000000000e+00
8.947000000000000508e-01 3.097730000000000206e-01 3.939949999999999841e-01 1.000000000000000000e+00
8.995520000000000183e-01 3.146160000000000068e-01 3.910370000000000235e-01 1.000000000000000000e+00
9.042810000000000015e-01 3.196100000000000052e-01 3.881370000000000098e-01 1.000000000000000000e+00
9.088840000000000252e-01 3.247550000000000159e-01 3.853079999999999838e-01 1.000000000000000000e+00
9.133539999999999992e-01 3.300520000000000120e-01 3.825629999999999864e-01 1.000000000000000000e+00
9.176889999999999770e-01 3.355000000000000204e-01 3.799150000000000027e-01 1.000000000000000000e+00
9.218840000000000368e-01 3.410980000000000123e-01 3.773759999999999892e-01 1.000000000000000000e+00
9.259370000000000100e-01 3.468439999999999857e-01 3.749589999999999868e-01 1.000000000000000000e+00
9.298450000000000326e-01 3.527339999999999920e-01 3.726769999999999805e-01 1.000000000000000000e+00
9.336060000000000469e-01 3.587640000000000273e-01 3.705410000000000093e-01 1.000000000000000000e+00
9.372209999999999708e-01 3.649290000000000034e-01 3.685669999999999780e-01 1.000000000000000000e+00
9.406870000000000509e-01 3.712239999999999984e-01 3.667619999999999769e-01 1.000000000000000000e+00
9.440060000000000118e-01 3.776430000000000065e-01 3.651360000000000161e-01 1.000000000000000000e+00
9.471800000000000219e-01 3.841780000000000195e-01 3.637009999999999965e-01 1.000000000000000000e+00
9.502099999999999991e-01 3.908200000000000007e-01 3.624680000000000124e-01 1.000000000000000000e+00
9.530990000000000295e-01 3.975629999999999997e-01 3.614379999999999815e-01 1.000000000000000000e+00
9.558489999999999487e-01 4.043999999999999817e-01 3.606190000000000229e-01 1.000000000000000000e+00
9.584639999999999826e-01 4.113240000000000229e-01 3.600140000000000007e-01 1.000000000000000000e+00
9.609490000000000531e-01 4.183230000000000004e-01 3.596300000000000052e-01 1.000000000000000000e+00
9.633099999999999996e-01 4.253899999999999904e-01 3.594689999999999830e-01 1.000000000000000000e+00
9.655489999999999906e-01 4.325189999999999868e-01 3.595289999999999875e-01 1.000000000000000000e+00
9.676709999999999479e-01 4.397030000000000105e-01 3.598100000000000187e-01 1.000000000000000000e+00
9.696799999999999864e-01 4.469359999999999999e-01 3.603109999999999924e-01 1.000000000000000000e+00
9.715819999999999457e-01 4.542100000000000026e-01 3.610300000000000176e-01 1.000000000000000000e+00
9.733810000000000517e-01 4.615199999999999858e-01 3.619649999999999812e-01 1.000000000000000000e+00
9.750820000000000043e-01 4.688610000000000277e-01 3.631110000000000171e-01 1.000000000000000000e+00
9.766899999999999471e-01 4.762259999999999827e-01 3.644660000000000122e-01 1.000000000000000000e+00
9.782100000000000239e-01 4.836119999999999863e-01 3.660249999999999893e-01 1.000000000000000000e+00
9.796449999999999880e-01 4.910140000000000060e-01 3.677830000000000266e-01 1.000000000000000000e+00
9.809999999999999831e-01 4.984279999999999822e-01 3.697340000000000071e-01 1.000000000000000000e+00
9.822790000000000132e-01 5.058510000000000506e-01 3.718739999999999823e-01 1.000000000000000000e+00
9.834850000000000536e-01 5.132799999999999585e-01 3.741979999999999751e-01 1.000000000000000000e+00
9.846219999999999972e-01 5.207129999999999814e-01 3.766979999999999773e-01 1.000000000000000000e+00
9.856930000000000414e-01 5.281479999999999508e-01 3.793710000000000138e-01 1.000000000000000000e+00
9.867000000000000215e-01 5.355820000000000025e-01 3.822099999999999942e-01 1.000000000000000000e+00
9.876460000000000239e-01 5.430150000000000254e-01 3.852099999999999969e-01 1.000000000000000000e+00
9.885329999999999950e-01 5.504459999999999908e-01 3.883650000000000158e-01 1.000000000000000000e+00
9.893629999999999924e-01 5.578729999999999523e-01 3.916709999999999914e-01 1.000000000000000000e+00
9.901379999999999626e-01 5.652960000000000207e-01 3.951219999999999732e-01 1.000000000000000000e+00
9.908709999999999463e-01 5.727060000000000484e-01 3.987140000000000128e-01 1.000000000000000000e+00
9.915580000000000505e-01 5.801070000000000393e-01 4.024409999999999932e-01 1.000000000000000000e+00
9.921959999999999669e-01 5.875019999999999687e-01 4.062990000000000212e-01 1.000000000000000000e+00
9.927850000000000286e-01 5.948909999999999476e-01 4.102830000000000088e-01 1.000000000000000000e+00
9.933260000000000423e-01 6.022750000000000048e-01 4.143899999999999806e-01 1.000000000000000000e+00
9.938339999999999952e-01 6.096439999999999637e-01 4.186130000000000129e-01 1.000000000000000000e+00
9.943089999999999984e-01 6.169989999999999641e-01 4.229499999999999926e-01 1.000000000000000000e+00
9.947380000000000111e-01 6.243499999999999606e-01 4.273970000000000269e-01 1.000000000000000000e+00
9.951219999999999510e-01 6.316960000000000353e-01 4.319509999999999739e-01 1.000000000000000000e+00
9.954800000000000315e-01 6.390270000000000117e-01 4.366070000000000229e-01 1.000000000000000000e+00
9.958099999999999730e-01 6.463440000000000296e-01 4.413610000000000033e-01 1.000000000000000000e+00
9.960959999999999814e-01 6.536589999999999900e-01 4.462130000000000263e-01 1.000000000000000000e+00
9.963410000000000322e-01 6.609690000000000287e-01 4.511600000000000055e-01 1.000000000000000000e+00
9.965800000000000214e-01 6.682559999999999611e-01 4.561919999999999864e-01 1.000000000000000000e+00
9.967749999999999666e-01 6.755409999999999471e-01 4.613140000000000018e-01 1.000000000000000000e+00
9.969249999999999501e-01 6.828279999999999905e-01 4.665259999999999962e-01 1.000000000000000000e+00
9.970769999999999911e-01 6.900880000000000347e-01 4.718109999999999804e-01 1.000000000000000000e+00
9.971860000000000168e-01 6.973489999999999966e-01 4.771819999999999951e-01 1.000000000000000000e+00
9.972539999999999738e-01 7.046109999999999873e-01 4.826349999999999807e-01 1.000000000000000000e+00
9.973250000000000171e-01 7.118480000000000363e-01 4.881539999999999768e-01 1.000000000000000000e+00
9.973509999999999875e-01 7.190889999999999782e-01 4.937549999999999994e-01 1.000000000000000000e+00
9.973509999999999875e-01 7.263239999999999696e-01 4.994279999999999831e-01 1.000000000000000000e+00
9.973410000000000331e-01 7.335450000000000026e-01 5.051670000000000327e-01 1.000000000000000000e+00
9.972849999999999770e-01 7.407719999999999860e-01 5.109829999999999650e-01 1.000000000000000000e+00
9.972280000000000033e-01 7.479810000000000070e-01 5.168589999999999574e-01 1.000000000000000000e+00
9.971379999999999688e-01 7.551900000000000279e-01 5.228059999999999929e-01 1.000000000000000000e+00
9.970189999999999886e-01 7.623980000000000201e-01 5.288209999999999855e-01 1.000000000000000000e+00
9.968979999999999508e-01 7.695910000000000251e-01 5.348920000000000341e-01 1.000000000000000000e+00
9.967270000000000296e-01 7.767950000000000133e-01 5.410390000000000477e-01 1.000000000000000000e+00
9.965709999999999846e-01 7.839770000000000350e-01 5.472329999999999695e-01 1.000000000000000000e+00
9.963689999999999491e-01 7.911669999999999536e-01 5.534989999999999633e-01 1.000000000000000000e+00
9.961619999999999919e-01 7.983479999999999466e-01 5.598199999999999843e-01 1.000000000000000000e+00
9.959320000000000395e-01 8.055269999999999930e-01 5.662019999999999831e-01 1.000000000000000000e+00
9.956800000000000095e-01 8.127060000000000395e-01 5.726449999999999596e-01 1.000000000000000000e+00
9.954239999999999755e-01 8.198750000000000204e-01 5.791399999999999881e-01 1.000000000000000000e+00
9.951309999999999878e-01 8.270520000000000094e-01 5.857010000000000272e-01 1.000000000000000000e+00
9.948510000000000408e-01 8.342129999999999823e-01 5.923070000000000279e-01 1.000000000000000000e+00
9.945239999999999636e-01 8.413869999999999960e-01 5.989830000000000432e-01 1.000000000000000000e+00
9.942220000000000502e-01 8.485399999999999610e-01 6.056960000000000122e-01 1.000000000000000000e+00
9.938660000000000272e-01 8.557109999999999994e-01 6.124819999999999709e-01 1.000000000000000000e+00
9.935450000000000115e-01 8.628590000000000426e-01 6.192990000000000439e-01 1.000000000000000000e+00
9.931699999999999973e-01 8.700240000000000196e-01 6.261889999999999956e-01 1.000000000000000000e+00
9.928310000000000191e-01 8.771679999999999477e-01 6.331090000000000328e-01 1.000000000000000000e+00
9.924399999999999888e-01 8.843299999999999494e-01 6.400989999999999736e-01 1.000000000000000000e+00
9.920889999999999986e-01 8.914699999999999847e-01 6.471160000000000245e-01 1.000000000000000000e+00
9.916880000000000139e-01 8.986269999999999536e-01 6.542019999999999502e-01 1.000000000000000000e+00
9.913319999999999910e-01 9.057629999999999848e-01 6.613090000000000357e-01 1.000000000000000000e+00
9.909299999999999775e-01 9.129150000000000320e-01 6.684809999999999919e-01 1.000000000000000000e+00
9.905699999999999505e-01 9.200490000000000057e-01 6.756750000000000256e-01 1.000000000000000000e+00
9.901750000000000274e-01 9.271960000000000202e-01 6.829260000000000330e-01 1.000000000000000000e+00
9.898150000000000004e-01 9.343289999999999651e-01 6.901979999999999782e-01 1.000000000000000000e+00
9.894340000000000357e-01 9.414700000000000291e-01 6.975190000000000001e-01 1.000000000000000000e+00
9.890769999999999840e-01 9.486040000000000028e-01 7.048630000000000173e-01 1.000000000000000000e+00
9.887169999999999570e-01 9.557419999999999805e-01 7.122420000000000417e-01 1.000000000000000000e+00
9.883669999999999956e-01 9.628780000000000117e-01 7.196489999999999831e-01 1.000000000000000000e+00
9.880330000000000501e-01 9.700119999999999854e-01 7.270769999999999733e-01 1.000000000000000000e+00
9.876909999999999856e-01 9.771539999999999671e-01 7.345359999999999667e-01 1.000000000000000000e+00
9.873870000000000147e-01 9.842880000000000518e-01 7.420020000000000504e-01 1.000000000000000000e+00
9.870529999999999582e-01 9.914380000000000415e-01 7.495039999999999480e-01 1.000000000000000000e+00
