# Supplementary material for: Intelligent wireless power transfer via a 2-bit compact reconfigurable transmissive-metasurface-based router
Source: Nat Commun. 2024 Apr 1;15:2807. doi: 10.1038/s41467-024-46984-4 (PMC10984985; doi:10.1038/s41467-024-46984-4)
Supplement: Supplementary file 12 — Source Data [file 41467_2024_46984_MOESM12_ESM.zip › source_data/figure2b_I.txt]

#Parameters = {L1=11; h=3.175; D=15; L=7.5; epsilon_r=2.2; phi=0; theta=0}
#"Frequency / GHz"	SZmax(1),Zmax(1) (8) [Mag]	SZmax(1),Zmax(1) (8) [Pha in deg.]	Ref.Imp. [Mag]	Ref.Imp. [Pha in deg.]
#-----------------------------------------------------------------------------------------------------------------------------
5.0000000000000	0.96166942943398	173.37355484292	376.73031346177	0.0000000000000
5.0020000000000	0.96158460047306	173.37257067773	376.73031346177	0.0000000000000
5.0040000000000	0.96149970201979	173.37160258539	376.73031346177	0.0000000000000
5.0060000000000	0.96141473510130	173.37065062457	376.73031346177	0.0000000000000
5.0080000000000	0.96132970075332	173.36971485376	376.73031346177	0.0000000000000
5.0100000000000	0.96124460002018	173.36879533130	376.73031346177	0.0000000000000
5.0120000000000	0.96115943395477	173.36789211536	376.73031346177	0.0000000000000
5.0140000000000	0.96107420361865	173.36700526393	376.73031346177	0.0000000000000
5.0160000000000	0.96098891008195	173.36613483482	376.73031346177	0.0000000000000
5.0180000000000	0.96090355442345	173.36528088566	376.73031346177	0.0000000000000
5.0200000000000	0.96081813773057	173.36444347390	376.73031346177	0.0000000000000
5.0220000000000	0.96073266109937	173.36362265677	376.73031346177	0.0000000000000
5.0240000000000	0.96064712563457	173.36281849134	376.73031346177	0.0000000000000
5.0260000000000	0.96056153244953	173.36203103444	376.73031346177	0.0000000000000
5.0280000000000	0.96047588266629	173.36126034272	376.73031346177	0.0000000000000
5.0300000000000	0.96039017741555	173.36050647262	376.73031346177	0.0000000000000
5.0320000000000	0.96030441783669	173.35976948033	376.73031346177	0.0000000000000
5.0340000000000	0.96021860507776	173.35904942185	376.73031346177	0.0000000000000
5.0360000000000	0.96013274029550	173.35834635295	376.73031346177	0.0000000000000
5.0380000000000	0.96004682465532	173.35766032915	376.73031346177	0.0000000000000
5.0400000000000	0.95996085933131	173.35699140577	376.73031346177	0.0000000000000
5.0420000000000	0.95987484550627	173.35633963784	376.73031346177	0.0000000000000
5.0440000000000	0.95978878437165	173.35570508018	376.73031346177	0.0000000000000
5.0460000000000	0.95970267712760	173.35508778735	376.73031346177	0.0000000000000
5.0480000000000	0.95961652498297	173.35448781365	376.73031346177	0.0000000000000
5.0500000000000	0.95953032915525	173.35390521313	376.73031346177	0.0000000000000
5.0520000000000	0.95944409087065	173.35334003955	376.73031346177	0.0000000000000
5.0540000000000	0.95935781136402	173.35279234642	376.73031346177	0.0000000000000
5.0560000000000	0.95927149187891	173.35226218696	376.73031346177	0.0000000000000
5.0580000000000	0.95918513366750	173.35174961413	376.73031346177	0.0000000000000
5.0600000000000	0.95909873799067	173.35125468058	376.73031346177	0.0000000000000
5.0620000000000	0.95901230611791	173.35077743868	376.73031346177	0.0000000000000
5.0640000000000	0.95892583932739	173.35031794050	376.73031346177	0.0000000000000
5.0660000000000	0.95883933890591	173.34987623780	376.73031346177	0.0000000000000
5.0680000000000	0.95875280614887	173.34945238205	376.73031346177	0.0000000000000
5.0700000000000	0.95866624236032	173.34904642439	376.73031346177	0.0000000000000
5.0720000000000	0.95857964885291	173.34865841565	376.73031346177	0.0000000000000
5.0740000000000	0.95849302694789	173.34828840634	376.73031346177	0.0000000000000
5.0760000000000	0.95840637797507	173.34793644663	376.73031346177	0.0000000000000
5.0780000000000	0.95831970327286	173.34760258637	376.73031346177	0.0000000000000
5.0800000000000	0.95823300418821	173.34728687505	376.73031346177	0.0000000000000
5.0820000000000	0.95814628207662	173.34698936184	376.73031346177	0.0000000000000
5.0840000000000	0.95805953830212	173.34671009555	376.73031346177	0.0000000000000
5.0860000000000	0.95797277423725	173.34644912462	376.73031346177	0.0000000000000
5.0880000000000	0.95788599126302	173.34620649714	376.73031346177	0.0000000000000
5.0900000000000	0.95779919076895	173.34598226085	376.73031346177	0.0000000000000
5.0920000000000	0.95771237415299	173.34577646309	376.73031346177	0.0000000000000
5.0940000000000	0.95762554282154	173.34558915084	376.73031346177	0.0000000000000
5.0960000000000	0.95753869818942	173.34542037068	376.73031346177	0.0000000000000
5.0980000000000	0.95745184167981	173.34527016883	376.73031346177	0.0000000000000
5.1000000000000	0.95736497472431	173.34513859109	376.73031346177	0.0000000000000
5.1020000000000	0.95727809876283	173.34502568287	376.73031346177	0.0000000000000
5.1040000000000	0.95719121524361	173.34493148917	376.73031346177	0.0000000000000
5.1060000000000	0.95710432562320	173.34485605459	376.73031346177	0.0000000000000
5.1080000000000	0.95701743136641	173.34479942330	376.73031346177	0.0000000000000
5.1100000000000	0.95693053394630	173.34476163906	376.73031346177	0.0000000000000
5.1120000000000	0.95684363484413	173.34474274519	376.73031346177	0.0000000000000
5.1140000000000	0.95675673554937	173.34474278459	376.73031346177	0.0000000000000
5.1160000000000	0.95666983755963	173.34476179971	376.73031346177	0.0000000000000
5.1180000000000	0.95658294238065	173.34479983257	376.73031346177	0.0000000000000
5.1200000000000	0.95649605152627	173.34485692472	376.73031346177	0.0000000000000
5.1220000000000	0.95640916651837	173.34493311728	376.73031346177	0.0000000000000
5.1240000000000	0.95632228888688	173.34502845087	376.73031346177	0.0000000000000
5.1260000000000	0.95623542016970	173.34514296568	376.73031346177	0.0000000000000
5.1280000000000	0.95614856191270	173.34527670142	376.73031346177	0.0000000000000
5.1300000000000	0.95606171566967	173.34542969730	376.73031346177	0.0000000000000
5.1320000000000	0.95597488300227	173.34560199207	376.73031346177	0.0000000000000
5.1340000000000	0.95588806548000	173.34579362398	376.73031346177	0.0000000000000
5.1360000000000	0.95580126468017	173.34600463079	376.73031346177	0.0000000000000
5.1380000000000	0.95571448218786	173.34623504974	376.73031346177	0.0000000000000
5.1400000000000	0.95562771959584	173.34648491760	376.73031346177	0.0000000000000
5.1420000000000	0.95554097850458	173.34675427059	376.73031346177	0.0000000000000
5.1440000000000	0.95545426052217	173.34704314443	376.73031346177	0.0000000000000
5.1460000000000	0.95536756726431	173.34735157431	376.73031346177	0.0000000000000
5.1480000000000	0.95528090035419	173.34767959490	376.73031346177	0.0000000000000
5.1500000000000	0.95519426142256	173.34802724033	376.73031346177	0.0000000000000
5.1520000000000	0.95510765210755	173.34839454418	376.73031346177	0.0000000000000
5.1540000000000	0.95502107405474	173.34878153950	376.73031346177	0.0000000000000
5.1560000000000	0.95493452891703	173.34918825877	376.73031346177	0.0000000000000
5.1580000000000	0.95484801835461	173.34961473392	376.73031346177	0.0000000000000
5.1600000000000	0.95476154403493	173.35006099632	376.73031346177	0.0000000000000
5.1620000000000	0.95467510763262	173.35052707678	376.73031346177	0.0000000000000
5.1640000000000	0.95458871082945	173.35101300550	376.73031346177	0.0000000000000
5.1660000000000	0.95450235531425	173.35151881214	376.73031346177	0.0000000000000
5.1680000000000	0.95441604278292	173.35204452575	376.73031346177	0.0000000000000
5.1700000000000	0.95432977493826	173.35259017480	376.73031346177	0.0000000000000
5.1720000000000	0.95424355349004	173.35315578714	376.73031346177	0.0000000000000
5.1740000000000	0.95415738015484	173.35374139005	376.73031346177	0.0000000000000
5.1760000000000	0.95407125665603	173.35434701017	376.73031346177	0.0000000000000
5.1780000000000	0.95398518472371	173.35497267356	376.73031346177	0.0000000000000
5.1800000000000	0.95389916609466	173.35561840563	376.73031346177	0.0000000000000
5.1820000000000	0.95381320251222	173.35628423117	376.73031346177	0.0000000000000
5.1840000000000	0.95372729572630	173.35697017436	376.73031346177	0.0000000000000
5.1860000000000	0.95364144749325	173.35767625871	376.73031346177	0.0000000000000
5.1880000000000	0.95355565957584	173.35840250712	376.73031346177	0.0000000000000
5.1900000000000	0.95346993374315	173.35914894183	376.73031346177	0.0000000000000
5.1920000000000	0.95338427177054	173.35991558441	376.73031346177	0.0000000000000
5.1940000000000	0.95329867543955	173.36070245581	376.73031346177	0.0000000000000
5.1960000000000	0.95321314653784	173.36150957627	376.73031346177	0.0000000000000
5.1980000000000	0.95312768685914	173.36233696541	376.73031346177	0.0000000000000
5.2000000000000	0.95304229820313	173.36318464214	376.73031346177	0.0000000000000
5.2020000000000	0.95295698237539	173.36405262469	376.73031346177	0.0000000000000
5.2040000000000	0.95287174118733	173.36494093063	376.73031346177	0.0000000000000
5.2060000000000	0.95278657645610	173.36584957682	376.73031346177	0.0000000000000
5.2080000000000	0.95270149000454	173.36677857943	376.73031346177	0.0000000000000
5.2100000000000	0.95261648366106	173.36772795393	376.73031346177	0.0000000000000
5.2120000000000	0.95253155925957	173.36869771507	376.73031346177	0.0000000000000
5.2140000000000	0.95244671863944	173.36968787692	376.73031346177	0.0000000000000
5.2160000000000	0.95236196364535	173.37069845281	376.73031346177	0.0000000000000
5.2180000000000	0.95227729612728	173.37172945534	376.73031346177	0.0000000000000
5.2200000000000	0.95219271794035	173.37278089640	376.73031346177	0.0000000000000
5.2220000000000	0.95210823094481	173.37385278715	376.73031346177	0.0000000000000
5.2240000000000	0.95202383700589	173.37494513800	376.73031346177	0.0000000000000
5.2260000000000	0.95193953799375	173.37605795864	376.73031346177	0.0000000000000
5.2280000000000	0.95185533578338	173.37719125797	376.73031346177	0.0000000000000
5.2300000000000	0.95177123225452	173.37834504419	376.73031346177	0.0000000000000
5.2320000000000	0.95168722929153	173.37951932471	376.73031346177	0.0000000000000
5.2340000000000	0.95160332878337	173.38071410619	376.73031346177	0.0000000000000
5.2360000000000	0.95151953262343	173.38192939452	376.73031346177	0.0000000000000
5.2380000000000	0.95143584270950	173.38316519483	376.73031346177	0.0000000000000
5.2400000000000	0.95135226094363	173.38442151144	376.73031346177	0.0000000000000
5.2420000000000	0.95126878923206	173.38569834794	376.73031346177	0.0000000000000
5.2440000000000	0.95118542948511	173.38699570709	376.73031346177	0.0000000000000
5.2460000000000	0.95110218361708	173.38831359089	376.73031346177	0.0000000000000
5.2480000000000	0.95101905354618	173.38965200053	376.73031346177	0.0000000000000
5.2500000000000	0.95093604119439	173.39101093640	376.73031346177	0.0000000000000
5.2520000000000	0.95085314848739	173.39239039810	376.73031346177	0.0000000000000
5.2540000000000	0.95077037735442	173.39379038441	376.73031346177	0.0000000000000
5.2560000000000	0.95068772972824	173.39521089331	376.73031346177	0.0000000000000
5.2580000000000	0.95060520754496	173.39665192195	376.73031346177	0.0000000000000
5.2600000000000	0.95052281274397	173.39811346666	376.73031346177	0.0000000000000
5.2620000000000	0.95044054726784	173.39959552296	376.73031346177	0.0000000000000
5.2640000000000	0.95035841306219	173.40109808552	376.73031346177	0.0000000000000
5.2660000000000	0.95027641207560	173.40262114819	376.73031346177	0.0000000000000
5.2680000000000	0.95019454625948	173.40416470399	376.73031346177	0.0000000000000
5.2700000000000	0.95011281756801	173.40572874508	376.73031346177	0.0000000000000
5.2720000000000	0.95003122795797	173.40731326279	376.73031346177	0.0000000000000
5.2740000000000	0.94994977938864	173.40891824759	376.73031346177	0.0000000000000
5.2760000000000	0.94986847382174	173.41054368910	376.73031346177	0.0000000000000
5.2780000000000	0.94978731322125	173.41218957610	376.73031346177	0.0000000000000
5.2800000000000	0.94970629955333	173.41385589647	376.73031346177	0.0000000000000
5.2820000000000	0.94962543478621	173.41554263727	376.73031346177	0.0000000000000
5.2840000000000	0.94954472089005	173.41724978467	376.73031346177	0.0000000000000
5.2860000000000	0.94946415983684	173.41897732397	376.73031346177	0.0000000000000
5.2880000000000	0.94938375360028	173.42072523960	376.73031346177	0.0000000000000
5.2900000000000	0.94930350415567	173.42249351511	376.73031346177	0.0000000000000
5.2920000000000	0.94922341347977	173.42428213316	376.73031346177	0.0000000000000
5.2940000000000	0.94914348355070	173.42609107555	376.73031346177	0.0000000000000
5.2960000000000	0.94906371634779	173.42792032316	376.73031346177	0.0000000000000
5.2980000000000	0.94898411385151	173.42976985601	376.73031346177	0.0000000000000
5.3000000000000	0.94890467804329	173.43163965320	376.73031346177	0.0000000000000
5.3020000000000	0.94882541090545	173.43352969295	376.73031346177	0.0000000000000
5.3040000000000	0.94874631442101	173.43543995258	376.73031346177	0.0000000000000
5.3060000000000	0.94866739057364	173.43737040850	376.73031346177	0.0000000000000
5.3080000000000	0.94858864134748	173.43932103621	376.73031346177	0.0000000000000
5.3100000000000	0.94851006872703	173.44129181032	376.73031346177	0.0000000000000
5.3120000000000	0.94843167469705	173.44328270451	376.73031346177	0.0000000000000
5.3140000000000	0.94835346124238	173.44529369157	376.73031346177	0.0000000000000
5.3160000000000	0.94827543034785	173.44732474335	376.73031346177	0.0000000000000
5.3180000000000	0.94819758399814	173.44937583079	376.73031346177	0.0000000000000
5.3200000000000	0.94811992417764	173.45144692392	376.73031346177	0.0000000000000
5.3220000000000	0.94804245287035	173.45353799183	376.73031346177	0.0000000000000
5.3240000000000	0.94796517205971	173.45564900271	376.73031346177	0.0000000000000
5.3260000000000	0.94788808372850	173.45777992380	376.73031346177	0.0000000000000
5.3280000000000	0.94781118985869	173.45993072142	376.73031346177	0.0000000000000
5.3300000000000	0.94773449243130	173.46210136095	376.73031346177	0.0000000000000
5.3320000000000	0.94765799342630	173.46429180687	376.73031346177	0.0000000000000
5.3340000000000	0.94758169482245	173.46650202269	376.73031346177	0.0000000000000
5.3360000000000	0.94750559859714	173.46873197100	376.73031346177	0.0000000000000
5.3380000000000	0.94742970672632	173.47098161345	376.73031346177	0.0000000000000
5.3400000000000	0.94735402118432	173.47325091075	376.73031346177	0.0000000000000
5.3420000000000	0.94727854394371	173.47553982267	376.73031346177	0.0000000000000
5.3440000000000	0.94720327697519	173.47784830805	376.73031346177	0.0000000000000
5.3460000000000	0.94712822224744	173.48017632478	376.73031346177	0.0000000000000
5.3480000000000	0.94705338172696	173.48252382979	376.73031346177	0.0000000000000
5.3500000000000	0.94697875737797	173.48489077909	376.73031346177	0.0000000000000
5.3520000000000	0.94690435116227	173.48727712773	376.73031346177	0.0000000000000
5.3540000000000	0.94683016503904	173.48968282982	376.73031346177	0.0000000000000
5.3560000000000	0.94675620096480	173.49210783853	376.73031346177	0.0000000000000
5.3580000000000	0.94668246089318	173.49455210606	376.73031346177	0.0000000000000
5.3600000000000	0.94660894677482	173.49701558367	376.73031346177	0.0000000000000
5.3620000000000	0.94653566055725	173.49949822170	376.73031346177	0.0000000000000
5.3640000000000	0.94646260418470	173.50199996950	376.73031346177	0.0000000000000
5.3660000000000	0.94638977959799	173.50452077548	376.73031346177	0.0000000000000
5.3680000000000	0.94631718873440	173.50706058713	376.73031346177	0.0000000000000
5.3700000000000	0.94624483352750	173.50961935095	376.73031346177	0.0000000000000
5.3720000000000	0.94617271590701	173.51219701251	376.73031346177	0.0000000000000
5.3740000000000	0.94610083779869	173.51479351644	376.73031346177	0.0000000000000
5.3760000000000	0.94602920112416	173.51740880640	376.73031346177	0.0000000000000
5.3780000000000	0.94595780780077	173.52004282511	376.73031346177	0.0000000000000
5.3800000000000	0.94588665974148	173.52269551435	376.73031346177	0.0000000000000
5.3820000000000	0.94581575885469	173.52536681494	376.73031346177	0.0000000000000
5.3840000000000	0.94574510704409	173.52805666675	376.73031346177	0.0000000000000
5.3860000000000	0.94567470620855	173.53076500871	376.73031346177	0.0000000000000
5.3880000000000	0.94560455824195	173.53349177881	376.73031346177	0.0000000000000
5.3900000000000	0.94553466503306	173.53623691409	376.73031346177	0.0000000000000
5.3920000000000	0.94546502846537	173.53900035063	376.73031346177	0.0000000000000
5.3940000000000	0.94539565041695	173.54178202359	376.73031346177	0.0000000000000
5.3960000000000	0.94532653276035	173.54458186718	376.73031346177	0.0000000000000
5.3980000000000	0.94525767736238	173.54739981467	376.73031346177	0.0000000000000
5.4000000000000	0.94518908608404	173.55023579839	376.73031346177	0.0000000000000
5.4020000000000	0.94512076078033	173.55308974972	376.73031346177	0.0000000000000
5.4040000000000	0.94505270330015	173.55596159913	376.73031346177	0.0000000000000
5.4060000000000	0.94498491548609	173.55885127614	376.73031346177	0.0000000000000
5.4080000000000	0.94491739917435	173.56175870933	376.73031346177	0.0000000000000
5.4100000000000	0.94485015619458	173.56468382636	376.73031346177	0.0000000000000
5.4120000000000	0.94478318836971	173.56762655398	376.73031346177	0.0000000000000
5.4140000000000	0.94471649751586	173.57058681797	376.73031346177	0.0000000000000
5.4160000000000	0.94465008544214	173.57356454322	376.73031346177	0.0000000000000
5.4180000000000	0.94458395395054	173.57655965370	376.73031346177	0.0000000000000
5.4200000000000	0.94451810483580	173.57957207243	376.73031346177	0.0000000000000
5.4220000000000	0.94445253988522	173.58260172154	376.73031346177	0.0000000000000
5.4240000000000	0.94438726087857	173.58564852225	376.73031346177	0.0000000000000
5.4260000000000	0.94432226958793	173.58871239484	376.73031346177	0.0000000000000
5.4280000000000	0.94425756777754	173.59179325871	376.73031346177	0.0000000000000
5.4300000000000	0.94419315720367	173.59489103234	376.73031346177	0.0000000000000
5.4320000000000	0.94412903961448	173.59800563332	376.73031346177	0.0000000000000
5.4340000000000	0.94406521674986	173.60113697832	376.73031346177	0.0000000000000
5.4360000000000	0.94400169034134	173.60428498313	376.73031346177	0.0000000000000
5.4380000000000	0.94393846211189	173.60744956266	376.73031346177	0.0000000000000
5.4400000000000	0.94387553377582	173.61063063089	376.73031346177	0.0000000000000
5.4420000000000	0.94381290703864	173.61382810095	376.73031346177	0.0000000000000
5.4440000000000	0.94375058359691	173.61704188509	376.73031346177	0.0000000000000
5.4460000000000	0.94368856513810	173.62027189465	376.73031346177	0.0000000000000
5.4480000000000	0.94362685334047	173.62351804014	376.73031346177	0.0000000000000
5.4500000000000	0.94356544987292	173.62678023116	376.73031346177	0.0000000000000
5.4520000000000	0.94350435639487	173.63005837647	376.73031346177	0.0000000000000
5.4540000000000	0.94344357455611	173.63335238395	376.73031346177	0.0000000000000
5.4560000000000	0.94338310599666	173.63666216064	376.73031346177	0.0000000000000
5.4580000000000	0.94332295234667	173.63998761272	376.73031346177	0.0000000000000
5.4600000000000	0.94326311522624	173.64332864552	376.73031346177	0.0000000000000
5.4620000000000	0.94320359624534	173.64668516353	376.73031346177	0.0000000000000
5.4640000000000	0.94314439700362	173.65005707040	376.73031346177	0.0000000000000
5.4660000000000	0.94308551909033	173.65344426894	376.73031346177	0.0000000000000
5.4680000000000	0.94302696408417	173.65684666114	376.73031346177	0.0000000000000
5.4700000000000	0.94296873355316	173.66026414816	376.73031346177	0.0000000000000
5.4720000000000	0.94291082905450	173.66369663035	376.73031346177	0.0000000000000
5.4740000000000	0.94285325213446	173.66714400723	376.73031346177	0.0000000000000
5.4760000000000	0.94279600432826	173.67060617752	376.73031346177	0.0000000000000
5.4780000000000	0.94273908715991	173.67408303915	376.73031346177	0.0000000000000
5.4800000000000	0.94268250214213	173.67757448924	376.73031346177	0.0000000000000
5.4820000000000	0.94262625077618	173.68108042411	376.73031346177	0.0000000000000
5.4840000000000	0.94257033455177	173.68460073932	376.73031346177	0.0000000000000
5.4860000000000	0.94251475494692	173.68813532961	376.73031346177	0.0000000000000
5.4880000000000	0.94245951342786	173.69168408899	376.73031346177	0.0000000000000
5.4900000000000	0.94240461144887	173.69524691067	376.73031346177	0.0000000000000
5.4920000000000	0.94235005045220	173.69882368712	376.73031346177	0.0000000000000
5.4940000000000	0.94229583186792	173.70241431003	376.73031346177	0.0000000000000
5.4960000000000	0.94224195711384	173.70601867037	376.73031346177	0.0000000000000
5.4980000000000	0.94218842759535	173.70963665833	376.73031346177	0.0000000000000
5.5000000000000	0.94213524470534	173.71326816340	376.73031346177	0.0000000000000
5.5020000000000	0.94208240982406	173.71691307432	376.73031346177	0.0000000000000
5.5040000000000	0.94202992431903	173.72057127911	376.73031346177	0.0000000000000
5.5060000000000	0.94197778954491	173.72424266508	376.73031346177	0.0000000000000
5.5080000000000	0.94192600684338	173.72792711881	376.73031346177	0.0000000000000
5.5100000000000	0.94187457754306	173.73162452620	376.73031346177	0.0000000000000
5.5120000000000	0.94182350295939	173.73533477245	376.73031346177	0.0000000000000
5.5140000000000	0.94177278439451	173.73905774206	376.73031346177	0.0000000000000
5.5160000000000	0.94172242313716	173.74279331886	376.73031346177	0.0000000000000
5.5180000000000	0.94167242046257	173.74654138600	376.73031346177	0.0000000000000
5.5200000000000	0.94162277763238	173.75030182596	376.73031346177	0.0000000000000
5.5220000000000	0.94157349589451	173.75407452056	376.73031346177	0.0000000000000
5.5240000000000	0.94152457648306	173.75785935099	376.73031346177	0.0000000000000
5.5260000000000	0.94147602061824	173.76165619776	376.73031346177	0.0000000000000
5.5280000000000	0.94142782950622	173.76546494077	376.73031346177	0.0000000000000
5.5300000000000	0.94138000433908	173.76928545929	376.73031346177	0.0000000000000
5.5320000000000	0.94133254629471	173.77311763195	376.73031346177	0.0000000000000
5.5340000000000	0.94128545653666	173.77696133678	376.73031346177	0.0000000000000
5.5360000000000	0.94123873621413	173.78081645120	376.73031346177	0.0000000000000
5.5380000000000	0.94119238646181	173.78468285205	376.73031346177	0.0000000000000
5.5400000000000	0.94114640839981	173.78856041555	376.73031346177	0.0000000000000
5.5420000000000	0.94110080313360	173.79244901737	376.73031346177	0.0000000000000
5.5440000000000	0.94105557175389	173.79634853260	376.73031346177	0.0000000000000
5.5460000000000	0.94101071533653	173.80025883574	376.73031346177	0.0000000000000
5.5480000000000	0.94096623494246	173.80417980076	376.73031346177	0.0000000000000
5.5500000000000	0.94092213161762	173.80811130109	376.73031346177	0.0000000000000
5.5520000000000	0.94087840639287	173.81205320960	376.73031346177	0.0000000000000
5.5540000000000	0.94083506028386	173.81600539864	376.73031346177	0.0000000000000
5.5560000000000	0.94079209429103	173.81996774003	376.73031346177	0.0000000000000
5.5580000000000	0.94074950939948	173.82394010510	376.73031346177	0.0000000000000
5.5600000000000	0.94070730657891	173.82792236465	376.73031346177	0.0000000000000
5.5620000000000	0.94066548678354	173.83191438899	376.73031346177	0.0000000000000
5.5640000000000	0.94062405095205	173.83591604797	376.73031346177	0.0000000000000
5.5660000000000	0.94058300000748	173.83992721093	376.73031346177	0.0000000000000
5.5680000000000	0.94054233485721	173.84394774675	376.73031346177	0.0000000000000
5.5700000000000	0.94050205639284	173.84797752387	376.73031346177	0.0000000000000
5.5720000000000	0.94046216549015	173.85201641026	376.73031346177	0.0000000000000
5.5740000000000	0.94042266300903	173.85606427346	376.73031346177	0.0000000000000
5.5760000000000	0.94038354979343	173.86012098057	376.73031346177	0.0000000000000
5.5780000000000	0.94034482667128	173.86418639828	376.73031346177	0.0000000000000
5.5800000000000	0.94030649445441	173.86826039285	376.73031346177	0.0000000000000
5.5820000000000	0.94026855393856	173.87234283016	376.73031346177	0.0000000000000
5.5840000000000	0.94023100590327	173.87643357568	376.73031346177	0.0000000000000
5.5860000000000	0.94019385111180	173.88053249449	376.73031346177	0.0000000000000
5.5880000000000	0.94015709031117	173.88463945132	376.73031346177	0.0000000000000
5.5900000000000	0.94012072423201	173.88875431051	376.73031346177	0.0000000000000
5.5920000000000	0.94008475358858	173.89287693606	376.73031346177	0.0000000000000
5.5940000000000	0.94004917907866	173.89700719162	376.73031346177	0.0000000000000
5.5960000000000	0.94001400138356	173.90114494049	376.73031346177	0.0000000000000
5.5980000000000	0.93997922116806	173.90529004567	376.73031346177	0.0000000000000
5.6000000000000	0.93994483908035	173.90944236982	376.73031346177	0.0000000000000
5.6020000000000	0.93991085575198	173.91360177531	376.73031346177	0.0000000000000
5.6040000000000	0.93987727179787	173.91776812420	376.73031346177	0.0000000000000
5.6060000000000	0.93984408781622	173.92194127827	376.73031346177	0.0000000000000
5.6080000000000	0.93981130438850	173.92612109902	376.73031346177	0.0000000000000
5.6100000000000	0.93977892207942	173.93030744769	376.73031346177	0.0000000000000
5.6120000000000	0.93974694143686	173.93450018524	376.73031346177	0.0000000000000
5.6140000000000	0.93971536299191	173.93869917242	376.73031346177	0.0000000000000
5.6160000000000	0.93968418725875	173.94290426971	376.73031346177	0.0000000000000
5.6180000000000	0.93965341473470	173.94711533737	376.73031346177	0.0000000000000
5.6200000000000	0.93962304590017	173.95133223545	376.73031346177	0.0000000000000
5.6220000000000	0.93959308121860	173.95555482379	376.73031346177	0.0000000000000
5.6240000000000	0.93956352113651	173.95978296203	376.73031346177	0.0000000000000
5.6260000000000	0.93953436608341	173.96401650962	376.73031346177	0.0000000000000
5.6280000000000	0.93950561647181	173.96825532584	376.73031346177	0.0000000000000
5.6300000000000	0.93947727269721	173.97249926980	376.73031346177	0.0000000000000
5.6320000000000	0.93944933513809	173.97674820045	376.73031346177	0.0000000000000
5.6340000000000	0.93942180415588	173.98100197660	376.73031346177	0.0000000000000
5.6360000000000	0.93939468009493	173.98526045691	376.73031346177	0.0000000000000
5.6380000000000	0.93936796328256	173.98952349992	376.73031346177	0.0000000000000
5.6400000000000	0.93934165402900	173.99379096407	376.73031346177	0.0000000000000
5.6420000000000	0.93931575262739	173.99806270767	376.73031346177	0.0000000000000
5.6440000000000	0.93929025935381	174.00233858894	376.73031346177	0.0000000000000
5.6460000000000	0.93926517446723	174.00661846602	376.73031346177	0.0000000000000
5.6480000000000	0.93924049820954	174.01090219697	376.73031346177	0.0000000000000
5.6500000000000	0.93921623080557	174.01518963978	376.73031346177	0.0000000000000
5.6520000000000	0.93919237246302	174.01948065239	376.73031346177	0.0000000000000
5.6540000000000	0.93916892337255	174.02377509269	376.73031346177	0.0000000000000
5.6560000000000	0.93914588370772	174.02807281855	376.73031346177	0.0000000000000
5.6580000000000	0.93912325362505	174.03237368778	376.73031346177	0.0000000000000
5.6600000000000	0.93910103326399	174.03667755821	376.73031346177	0.0000000000000
5.6620000000000	0.93907922274694	174.04098428765	376.73031346177	0.0000000000000
5.6640000000000	0.93905782217929	174.04529373391	376.73031346177	0.0000000000000
5.6660000000000	0.93903683164939	174.04960575483	376.73031346177	0.0000000000000
5.6680000000000	0.93901625122862	174.05392020825	376.73031346177	0.0000000000000
5.6700000000000	0.93899608097136	174.05823695208	376.73031346177	0.0000000000000
5.6720000000000	0.93897632091502	174.06255584423	376.73031346177	0.0000000000000
5.6740000000000	0.93895697108011	174.06687674271	376.73031346177	0.0000000000000
5.6760000000000	0.93893803147019	174.07119950556	376.73031346177	0.0000000000000
5.6780000000000	0.93891950207193	174.07552399092	376.73031346177	0.0000000000000
5.6800000000000	0.93890138285517	174.07985005699	376.73031346177	0.0000000000000
5.6820000000000	0.93888367377289	174.08417756209	376.73031346177	0.0000000000000
5.6840000000000	0.93886637476126	174.08850636463	376.73031346177	0.0000000000000
5.6860000000000	0.93884948573970	174.09283632313	376.73031346177	0.0000000000000
5.6880000000000	0.93883300661087	174.09716729624	376.73031346177	0.0000000000000
5.6900000000000	0.93881693726076	174.10149914275	376.73031346177	0.0000000000000
5.6920000000000	0.93880127755865	174.10583172159	376.73031346177	0.0000000000000
5.6940000000000	0.93878602735722	174.11016489182	376.73031346177	0.0000000000000
5.6960000000000	0.93877118649256	174.11449851270	376.73031346177	0.0000000000000
5.6980000000000	0.93875675478421	174.11883244363	376.73031346177	0.0000000000000
5.7000000000000	0.93874273203521	174.12316654422	376.73031346177	0.0000000000000
5.7020000000000	0.93872911803214	174.12750067426	376.73031346177	0.0000000000000
5.7040000000000	0.93871591254516	174.13183469372	376.73031346177	0.0000000000000
5.7060000000000	0.93870311532808	174.13616846281	376.73031346177	0.0000000000000
5.7080000000000	0.93869072611840	174.14050184195	376.73031346177	0.0000000000000
5.7100000000000	0.93867874463735	174.14483469179	376.73031346177	0.0000000000000
5.7120000000000	0.93866717058993	174.14916687320	376.73031346177	0.0000000000000
5.7140000000000	0.93865600366503	174.15349824733	376.73031346177	0.0000000000000
5.7160000000000	0.93864524353541	174.15782867556	376.73031346177	0.0000000000000
5.7180000000000	0.93863488985778	174.16215801954	376.73031346177	0.0000000000000
5.7200000000000	0.93862494227289	174.16648614122	376.73031346177	0.0000000000000
5.7220000000000	0.93861540040554	174.17081290279	376.73031346177	0.0000000000000
5.7240000000000	0.93860626386470	174.17513816678	376.73031346177	0.0000000000000
5.7260000000000	0.93859753224352	174.17946179599	376.73031346177	0.0000000000000
5.7280000000000	0.93858920511941	174.18378365354	376.73031346177	0.0000000000000
5.7300000000000	0.93858128205412	174.18810360287	376.73031346177	0.0000000000000
5.7320000000000	0.93857376259381	174.19242150775	376.73031346177	0.0000000000000
5.7340000000000	0.93856664626908	174.19673723228	376.73031346177	0.0000000000000
5.7360000000000	0.93855993259510	174.20105064092	376.73031346177	0.0000000000000
5.7380000000000	0.93855362107162	174.20536159848	376.73031346177	0.0000000000000
5.7400000000000	0.93854771118308	174.20966997011	376.73031346177	0.0000000000000
5.7420000000000	0.93854220239868	174.21397562137	376.73031346177	0.0000000000000
5.7440000000000	0.93853709417245	174.21827841818	376.73031346177	0.0000000000000
5.7460000000000	0.93853238594334	174.22257822683	376.73031346177	0.0000000000000
5.7480000000000	0.93852807713525	174.22687491404	376.73031346177	0.0000000000000
5.7500000000000	0.93852416715718	174.23116834691	376.73031346177	0.0000000000000
5.7520000000000	0.93852065540325	174.23545839297	376.73031346177	0.0000000000000
5.7540000000000	0.93851754125284	174.23974492015	376.73031346177	0.0000000000000
5.7560000000000	0.93851482407059	174.24402779684	376.73031346177	0.0000000000000
5.7580000000000	0.93851250320659	174.24830689184	376.73031346177	0.0000000000000
5.7600000000000	0.93851057799636	174.25258207439	376.73031346177	0.0000000000000
5.7620000000000	0.93850904776102	174.25685321421	376.73031346177	0.0000000000000
5.7640000000000	0.93850791180733	174.26112018146	376.73031346177	0.0000000000000
5.7660000000000	0.93850716942778	174.26538284677	376.73031346177	0.0000000000000
5.7680000000000	0.93850681990072	174.26964108125	376.73031346177	0.0000000000000
5.7700000000000	0.93850686249039	174.27389475648	376.73031346177	0.0000000000000
5.7720000000000	0.93850729644708	174.27814374456	376.73031346177	0.0000000000000
5.7740000000000	0.93850812100715	174.28238791804	376.73031346177	0.0000000000000
5.7760000000000	0.93850933539320	174.28662715003	376.73031346177	0.0000000000000
5.7780000000000	0.93851093881409	174.29086131410	376.73031346177	0.0000000000000
5.7800000000000	0.93851293046511	174.29509028436	376.73031346177	0.0000000000000
5.7820000000000	0.93851530952800	174.29931393547	376.73031346177	0.0000000000000
5.7840000000000	0.93851807517114	174.30353214258	376.73031346177	0.0000000000000
5.7860000000000	0.93852122654954	174.30774478141	376.73031346177	0.0000000000000
5.7880000000000	0.93852476280505	174.31195172820	376.73031346177	0.0000000000000
5.7900000000000	0.93852868306636	174.31615285978	376.73031346177	0.0000000000000
5.7920000000000	0.93853298644920	174.32034805350	376.73031346177	0.0000000000000
5.7940000000000	0.93853767205634	174.32453718730	376.73031346177	0.0000000000000
5.7960000000000	0.93854273897780	174.32872013968	376.73031346177	0.0000000000000
5.7980000000000	0.93854818629087	174.33289678973	376.73031346177	0.0000000000000
5.8000000000000	0.93855401306024	174.33706701712	376.73031346177	0.0000000000000
5.8020000000000	0.93856021833814	174.34123070210	376.73031346177	0.0000000000000
5.8040000000000	0.93856680116438	174.34538772554	376.73031346177	0.0000000000000
5.8060000000000	0.93857376056654	174.34953796889	376.73031346177	0.0000000000000
5.8080000000000	0.93858109556001	174.35368131422	376.73031346177	0.0000000000000
5.8100000000000	0.93858880514813	174.35781764422	376.73031346177	0.0000000000000
5.8120000000000	0.93859688832228	174.36194684219	376.73031346177	0.0000000000000
5.8140000000000	0.93860534406203	174.36606879205	376.73031346177	0.0000000000000
5.8160000000000	0.93861417133520	174.37018337838	376.73031346177	0.0000000000000
5.8180000000000	0.93862336909802	174.37429048636	376.73031346177	0.0000000000000
5.8200000000000	0.93863293629520	174.37839000184	376.73031346177	0.0000000000000
5.8220000000000	0.93864287186008	174.38248181130	376.73031346177	0.0000000000000
5.8240000000000	0.93865317471470	174.38656580190	376.73031346177	0.0000000000000
5.8260000000000	0.93866384376997	174.39064186141	376.73031346177	0.0000000000000
5.8280000000000	0.93867487792573	174.39470987832	376.73031346177	0.0000000000000
5.8300000000000	0.93868627607091	174.39876974174	376.73031346177	0.0000000000000
5.8320000000000	0.93869803708362	174.40282134147	376.73031346177	0.0000000000000
5.8340000000000	0.93871015983127	174.40686456800	376.73031346177	0.0000000000000
5.8360000000000	0.93872264317067	174.41089931249	376.73031346177	0.0000000000000
5.8380000000000	0.93873548594821	174.41492546678	376.73031346177	0.0000000000000
5.8400000000000	0.93874868699990	174.41894292341	376.73031346177	0.0000000000000
5.8420000000000	0.93876224515153	174.42295157561	376.73031346177	0.0000000000000
5.8440000000000	0.93877615921877	174.42695131732	376.73031346177	0.0000000000000
5.8460000000000	0.93879042800734	174.43094204317	376.73031346177	0.0000000000000
5.8480000000000	0.93880505031303	174.43492364850	376.73031346177	0.0000000000000
5.8500000000000	0.93882002492192	174.43889602937	376.73031346177	0.0000000000000
5.8520000000000	0.93883535061046	174.44285908254	376.73031346177	0.0000000000000
5.8540000000000	0.93885102614555	174.44681270552	376.73031346177	0.0000000000000
5.8560000000000	0.93886705028474	174.45075679650	376.73031346177	0.0000000000000
5.8580000000000	0.93888342177629	174.45469125443	376.73031346177	0.0000000000000
5.8600000000000	0.93890013935932	174.45861597898	376.73031346177	0.0000000000000
5.8620000000000	0.93891720176390	174.46253087054	376.73031346177	0.0000000000000
5.8640000000000	0.93893460771123	174.46643583027	376.73031346177	0.0000000000000
5.8660000000000	0.93895235591369	174.47033076003	376.73031346177	0.0000000000000
5.8680000000000	0.93897044507503	174.47421556245	376.73031346177	0.0000000000000
5.8700000000000	0.93898887389042	174.47809014089	376.73031346177	0.0000000000000
5.8720000000000	0.93900764104666	174.48195439948	376.73031346177	0.0000000000000
5.8740000000000	0.93902674522222	174.48580824309	376.73031346177	0.0000000000000
5.8760000000000	0.93904618508739	174.48965157733	376.73031346177	0.0000000000000
5.8780000000000	0.93906595930445	174.49348430859	376.73031346177	0.0000000000000
5.8800000000000	0.93908606652770	174.49730634401	376.73031346177	0.0000000000000
5.8820000000000	0.93910650540368	174.50111759150	376.73031346177	0.0000000000000
5.8840000000000	0.93912727457122	174.50491795972	376.73031346177	0.0000000000000
5.8860000000000	0.93914837266160	174.50870735812	376.73031346177	0.0000000000000
5.8880000000000	0.93916979829866	174.51248569688	376.73031346177	0.0000000000000
5.8900000000000	0.93919155009892	174.51625288701	376.73031346177	0.0000000000000
5.8920000000000	0.93921362667173	174.52000884023	376.73031346177	0.0000000000000
5.8940000000000	0.93923602661934	174.52375346909	376.73031346177	0.0000000000000
5.8960000000000	0.93925874853708	174.52748668688	376.73031346177	0.0000000000000
5.8980000000000	0.93928179101344	174.53120840770	376.73031346177	0.0000000000000
5.9000000000000	0.93930515263022	174.53491854639	376.73031346177	0.0000000000000
5.9020000000000	0.93932883196264	174.53861701862	376.73031346177	0.0000000000000
5.9040000000000	0.93935282757945	174.54230374081	376.73031346177	0.0000000000000
5.9060000000000	0.93937713804308	174.54597863018	376.73031346177	0.0000000000000
5.9080000000000	0.93940176190974	174.54964160473	376.73031346177	0.0000000000000
5.9100000000000	0.93942669772957	174.55329258326	376.73031346177	0.0000000000000
5.9120000000000	0.93945194404671	174.55693148534	376.73031346177	0.0000000000000
5.9140000000000	0.93947749939947	174.56055823134	376.73031346177	0.0000000000000
5.9160000000000	0.93950336232043	174.56417274244	376.73031346177	0.0000000000000
5.9180000000000	0.93952953133658	174.56777494057	376.73031346177	0.0000000000000
5.9200000000000	0.93955600496940	174.57136474850	376.73031346177	0.0000000000000
5.9220000000000	0.93958278173502	174.57494208976	376.73031346177	0.0000000000000
5.9240000000000	0.93960986014434	174.57850688869	376.73031346177	0.0000000000000
5.9260000000000	0.93963723870311	174.58205907042	376.73031346177	0.0000000000000
5.9280000000000	0.93966491591211	174.58559856088	376.73031346177	0.0000000000000
5.9300000000000	0.93969289026719	174.58912528679	376.73031346177	0.0000000000000
5.9320000000000	0.93972116025948	174.59263917567	376.73031346177	0.0000000000000
5.9340000000000	0.93974972437544	174.59614015583	376.73031346177	0.0000000000000
5.9360000000000	0.93977858109702	174.59962815640	376.73031346177	0.0000000000000
5.9380000000000	0.93980772890173	174.60310310727	376.73031346177	0.0000000000000
5.9400000000000	0.93983716626281	174.60656493915	376.73031346177	0.0000000000000
5.9420000000000	0.93986689164934	174.61001358354	376.73031346177	0.0000000000000
5.9440000000000	0.93989690352631	174.61344897276	376.73031346177	0.0000000000000
5.9460000000000	0.93992720035478	174.61687103988	376.73031346177	0.0000000000000
5.9480000000000	0.93995778059200	174.62027971881	376.73031346177	0.0000000000000
5.9500000000000	0.93998864269150	174.62367494423	376.73031346177	0.0000000000000
5.9520000000000	0.94001978510320	174.62705665162	376.73031346177	0.0000000000000
5.9540000000000	0.94005120627358	174.63042477726	376.73031346177	0.0000000000000
5.9560000000000	0.94008290464571	174.63377925822	376.73031346177	0.0000000000000
5.9580000000000	0.94011487865944	174.63712003237	376.73031346177	0.0000000000000
5.9600000000000	0.94014712675147	174.64044703837	376.73031346177	0.0000000000000
5.9620000000000	0.94017964735548	174.64376021566	376.73031346177	0.0000000000000
5.9640000000000	0.94021243890224	174.64705950449	376.73031346177	0.0000000000000
5.9660000000000	0.94024549981970	174.65034484588	376.73031346177	0.0000000000000
5.9680000000000	0.94027882853314	174.65361618165	376.73031346177	0.0000000000000
5.9700000000000	0.94031242346527	174.65687345442	376.73031346177	0.0000000000000
5.9720000000000	0.94034628303630	174.66011660757	376.73031346177	0.0000000000000
5.9740000000000	0.94038040566411	174.66334558529	376.73031346177	0.0000000000000
5.9760000000000	0.94041478976432	174.66656033254	376.73031346177	0.0000000000000
5.9780000000000	0.94044943375040	174.66976079506	376.73031346177	0.0000000000000
5.9800000000000	0.94048433603382	174.67294691938	376.73031346177	0.0000000000000
5.9820000000000	0.94051949502408	174.67611865280	376.73031346177	0.0000000000000
5.9840000000000	0.94055490912889	174.67927594342	376.73031346177	0.0000000000000
5.9860000000000	0.94059057675424	174.68241874009	376.73031346177	0.0000000000000
5.9880000000000	0.94062649630451	174.68554699246	376.73031346177	0.0000000000000
5.9900000000000	0.94066266618260	174.68866065092	376.73031346177	0.0000000000000
5.9920000000000	0.94069908478998	174.69175966666	376.73031346177	0.0000000000000
5.9940000000000	0.94073575052685	174.69484399162	376.73031346177	0.0000000000000
5.9960000000000	0.94077266179221	174.69791357854	376.73031346177	0.0000000000000
5.9980000000000	0.94080981698398	174.70096838087	376.73031346177	0.0000000000000
6.0000000000000	0.94084721449909	174.70400835288	376.73031346177	0.0000000000000
6.0020000000000	0.94088485273357	174.70703344957	376.73031346177	0.0000000000000
6.0040000000000	0.94092273008270	174.71004362669	376.73031346177	0.0000000000000
6.0060000000000	0.94096084494106	174.71303884078	376.73031346177	0.0000000000000
6.0080000000000	0.94099919570263	174.71601904911	376.73031346177	0.0000000000000
6.0100000000000	0.94103778076092	174.71898420970	376.73031346177	0.0000000000000
6.0120000000000	0.94107659850906	174.72193428133	376.73031346177	0.0000000000000
6.0140000000000	0.94111564733987	174.72486922352	376.73031346177	0.0000000000000
6.0160000000000	0.94115492564599	174.72778899655	376.73031346177	0.0000000000000
6.0180000000000	0.94119443181995	174.73069356141	376.73031346177	0.0000000000000
6.0200000000000	0.94123416425430	174.73358287987	376.73031346177	0.0000000000000
6.0220000000000	0.94127412134166	174.73645691440	376.73031346177	0.0000000000000
6.0240000000000	0.94131430147485	174.73931562822	376.73031346177	0.0000000000000
6.0260000000000	0.94135470304694	174.74215898528	376.73031346177	0.0000000000000
6.0280000000000	0.94139532445142	174.74498695026	376.73031346177	0.0000000000000
6.0300000000000	0.94143616408220	174.74779948855	376.73031346177	0.0000000000000
6.0320000000000	0.94147722033377	174.75059656630	376.73031346177	0.0000000000000
6.0340000000000	0.94151849160126	174.75337815033	376.73031346177	0.0000000000000
6.0360000000000	0.94155997628052	174.75614420820	376.73031346177	0.0000000000000
6.0380000000000	0.94160167276825	174.75889470820	376.73031346177	0.0000000000000
6.0400000000000	0.94164357946204	174.76162961929	376.73031346177	0.0000000000000
6.0420000000000	0.94168569476049	174.76434891118	376.73031346177	0.0000000000000
6.0440000000000	0.94172801706328	174.76705255424	376.73031346177	0.0000000000000
6.0460000000000	0.94177054477127	174.76974051958	376.73031346177	0.0000000000000
6.0480000000000	0.94181327628658	174.77241277898	376.73031346177	0.0000000000000
6.0500000000000	0.94185621001267	174.77506930493	376.73031346177	0.0000000000000
6.0520000000000	0.94189934435444	174.77771007059	376.73031346177	0.0000000000000
6.0540000000000	0.94194267771827	174.78033504983	376.73031346177	0.0000000000000
6.0560000000000	0.94198620851216	174.78294421718	376.73031346177	0.0000000000000
6.0580000000000	0.94202993514580	174.78553754788	376.73031346177	0.0000000000000
6.0600000000000	0.94207385603060	174.78811501782	376.73031346177	0.0000000000000
6.0620000000000	0.94211796957983	174.79067660357	376.73031346177	0.0000000000000
6.0640000000000	0.94216227420868	174.79322228236	376.73031346177	0.0000000000000
6.0660000000000	0.94220676833434	174.79575203211	376.73031346177	0.0000000000000
6.0680000000000	0.94225145037607	174.79826583138	376.73031346177	0.0000000000000
6.0700000000000	0.94229631875529	174.80076365939	376.73031346177	0.0000000000000
6.0720000000000	0.94234137189565	174.80324549602	376.73031346177	0.0000000000000
6.0740000000000	0.94238660822310	174.80571132181	376.73031346177	0.0000000000000
6.0760000000000	0.94243202616601	174.80816111792	376.73031346177	0.0000000000000
6.0780000000000	0.94247762415516	174.81059486617	376.73031346177	0.0000000000000
6.0800000000000	0.94252340062391	174.81301254903	376.73031346177	0.0000000000000
6.0820000000000	0.94256935400821	174.81541414958	376.73031346177	0.0000000000000
6.0840000000000	0.94261548274669	174.81779965154	376.73031346177	0.0000000000000
6.0860000000000	0.94266178528075	174.82016903927	376.73031346177	0.0000000000000
6.0880000000000	0.94270826005462	174.82252229773	376.73031346177	0.0000000000000
6.0900000000000	0.94275490551541	174.82485941253	376.73031346177	0.0000000000000
6.0920000000000	0.94280172011321	174.82718036986	376.73031346177	0.0000000000000
6.0940000000000	0.94284870230117	174.82948515655	376.73031346177	0.0000000000000
6.0960000000000	0.94289585053554	174.83177376001	376.73031346177	0.0000000000000
6.0980000000000	0.94294316327573	174.83404616829	376.73031346177	0.0000000000000
6.1000000000000	0.94299063898444	174.83630237000	376.73031346177	0.0000000000000
6.1020000000000	0.94303827612764	174.83854235437	376.73031346177	0.0000000000000
6.1040000000000	0.94308607317474	174.84076611121	376.73031346177	0.0000000000000
6.1060000000000	0.94313402859855	174.84297363092	376.73031346177	0.0000000000000
6.1080000000000	0.94318214087543	174.84516490448	376.73031346177	0.0000000000000
6.1100000000000	0.94323040848531	174.84733992345	376.73031346177	0.0000000000000
6.1120000000000	0.94327882991177	174.84949867996	376.73031346177	0.0000000000000
6.1140000000000	0.94332740364211	174.85164116673	376.73031346177	0.0000000000000
6.1160000000000	0.94337612816741	174.85376737701	376.73031346177	0.0000000000000
6.1180000000000	0.94342500198256	174.85587730464	376.73031346177	0.0000000000000
6.1200000000000	0.94347402358639	174.85797094401	376.73031346177	0.0000000000000
6.1220000000000	0.94352319148169	174.86004829006	376.73031346177	0.0000000000000
6.1240000000000	0.94357250417525	174.86210933828	376.73031346177	0.0000000000000
6.1260000000000	0.94362196017797	174.86415408471	376.73031346177	0.0000000000000
6.1280000000000	0.94367155800491	174.86618252593	376.73031346177	0.0000000000000
6.1300000000000	0.94372129617531	174.86819465904	376.73031346177	0.0000000000000
6.1320000000000	0.94377117321269	174.87019048169	376.73031346177	0.0000000000000
6.1340000000000	0.94382118764491	174.87216999205	376.73031346177	0.0000000000000
6.1360000000000	0.94387133800421	174.87413318883	376.73031346177	0.0000000000000
6.1380000000000	0.94392162282726	174.87608007124	376.73031346177	0.0000000000000
6.1400000000000	0.94397204065523	174.87801063901	376.73031346177	0.0000000000000
6.1420000000000	0.94402259003388	174.87992489238	376.73031346177	0.0000000000000
6.1440000000000	0.94407326951355	174.88182283211	376.73031346177	0.0000000000000
6.1460000000000	0.94412407764926	174.88370445946	376.73031346177	0.0000000000000
6.1480000000000	0.94417501300076	174.88556977616	376.73031346177	0.0000000000000
6.1500000000000	0.94422607413258	174.88741878449	376.73031346177	0.0000000000000
6.1520000000000	0.94427725961407	174.88925148716	376.73031346177	0.0000000000000
6.1540000000000	0.94432856801947	174.89106788742	376.73031346177	0.0000000000000
6.1560000000000	0.94437999792798	174.89286798897	376.73031346177	0.0000000000000
6.1580000000000	0.94443154792377	174.89465179600	376.73031346177	0.0000000000000
6.1600000000000	0.94448321659605	174.89641931316	376.73031346177	0.0000000000000
6.1620000000000	0.94453500253915	174.89817054561	376.73031346177	0.0000000000000
6.1640000000000	0.94458690435251	174.89990549893	376.73031346177	0.0000000000000
6.1660000000000	0.94463892064079	174.90162417920	376.73031346177	0.0000000000000
6.1680000000000	0.94469105001389	174.90332659293	376.73031346177	0.0000000000000
6.1700000000000	0.94474329108699	174.90501274711	376.73031346177	0.0000000000000
6.1720000000000	0.94479564248063	174.90668264917	376.73031346177	0.0000000000000
6.1740000000000	0.94484810282070	174.90833630698	376.73031346177	0.0000000000000
6.1760000000000	0.94490067073857	174.90997372888	376.73031346177	0.0000000000000
6.1780000000000	0.94495334487106	174.91159492362	376.73031346177	0.0000000000000
6.1800000000000	0.94500612386051	174.91319990040	376.73031346177	0.0000000000000
6.1820000000000	0.94505900635484	174.91478866887	376.73031346177	0.0000000000000
6.1840000000000	0.94511199100759	174.91636123907	376.73031346177	0.0000000000000
6.1860000000000	0.94516507647793	174.91791762151	376.73031346177	0.0000000000000
6.1880000000000	0.94521826143073	174.91945782710	376.73031346177	0.0000000000000
6.1900000000000	0.94527154453662	174.92098186716	376.73031346177	0.0000000000000
6.1920000000000	0.94532492447197	174.92248975345	376.73031346177	0.0000000000000
6.1940000000000	0.94537839991900	174.92398149812	376.73031346177	0.0000000000000
6.1960000000000	0.94543196956575	174.92545711375	376.73031346177	0.0000000000000
6.1980000000000	0.94548563210618	174.92691661331	376.73031346177	0.0000000000000
6.2000000000000	0.94553938624015	174.92836001018	376.73031346177	0.0000000000000
6.2020000000000	0.94559323067349	174.92978731813	376.73031346177	0.0000000000000
6.2040000000000	0.94564716411804	174.93119855134	376.73031346177	0.0000000000000
6.2060000000000	0.94570118529165	174.93259372438	376.73031346177	0.0000000000000
6.2080000000000	0.94575529291823	174.93397285221	376.73031346177	0.0000000000000
6.2100000000000	0.94580948572779	174.93533595016	376.73031346177	0.0000000000000
6.2120000000000	0.94586376245644	174.93668303397	376.73031346177	0.0000000000000
6.2140000000000	0.94591812184647	174.93801411976	376.73031346177	0.0000000000000
6.2160000000000	0.94597256264632	174.93932922400	376.73031346177	0.0000000000000
6.2180000000000	0.94602708361063	174.94062836356	376.73031346177	0.0000000000000
6.2200000000000	0.94608168350027	174.94191155569	376.73031346177	0.0000000000000
6.2220000000000	0.94613636108235	174.94317881798	376.73031346177	0.0000000000000
6.2240000000000	0.94619111513027	174.94443016842	376.73031346177	0.0000000000000
6.2260000000000	0.94624594442370	174.94566562535	376.73031346177	0.0000000000000
6.2280000000000	0.94630084774860	174.94688520747	376.73031346177	0.0000000000000
6.2300000000000	0.94635582389730	174.94808893384	376.73031346177	0.0000000000000
6.2320000000000	0.94641087166843	174.94927682388	376.73031346177	0.0000000000000
6.2340000000000	0.94646598986699	174.95044889737	376.73031346177	0.0000000000000
6.2360000000000	0.94652117730435	174.95160517444	376.73031346177	0.0000000000000
6.2380000000000	0.94657643279825	174.95274567555	376.73031346177	0.0000000000000
6.2400000000000	0.94663175517281	174.95387042155	376.73031346177	0.0000000000000
6.2420000000000	0.94668714325857	174.95497943358	376.73031346177	0.0000000000000
6.2440000000000	0.94674259589244	174.95607273317	376.73031346177	0.0000000000000
6.2460000000000	0.94679811191775	174.95715034217	376.73031346177	0.0000000000000
6.2480000000000	0.94685369018425	174.95821228277	376.73031346177	0.0000000000000
6.2500000000000	0.94690932954808	174.95925857748	376.73031346177	0.0000000000000
6.2520000000000	0.94696502887179	174.96028924918	376.73031346177	0.0000000000000
6.2540000000000	0.94702078702435	174.96130432104	376.73031346177	0.0000000000000
6.2560000000000	0.94707660288112	174.96230381658	376.73031346177	0.0000000000000
6.2580000000000	0.94713247532386	174.96328775966	376.73031346177	0.0000000000000
6.2600000000000	0.94718840324071	174.96425617443	376.73031346177	0.0000000000000
6.2620000000000	0.94724438552622	174.96520908538	376.73031346177	0.0000000000000
6.2640000000000	0.94730042108129	174.96614651731	376.73031346177	0.0000000000000
6.2660000000000	0.94735650881316	174.96706849536	376.73031346177	0.0000000000000
6.2680000000000	0.94741264763545	174.96797504496	376.73031346177	0.0000000000000
6.2700000000000	0.94746883646809	174.96886619186	376.73031346177	0.0000000000000
6.2720000000000	0.94752507423732	174.96974196211	376.73031346177	0.0000000000000
6.2740000000000	0.94758135987569	174.97060238208	376.73031346177	0.0000000000000
6.2760000000000	0.94763769232199	174.97144747845	376.73031346177	0.0000000000000
6.2780000000000	0.94769407052131	174.97227727817	376.73031346177	0.0000000000000
6.2800000000000	0.94775049342493	174.97309180853	376.73031346177	0.0000000000000
6.2820000000000	0.94780695999035	174.97389109708	376.73031346177	0.0000000000000
6.2840000000000	0.94786346918125	174.97467517169	376.73031346177	0.0000000000000
6.2860000000000	0.94792001996748	174.97544406051	376.73031346177	0.0000000000000
6.2880000000000	0.94797661132498	174.97619779197	376.73031346177	0.0000000000000
6.2900000000000	0.94803324223583	174.97693639481	376.73031346177	0.0000000000000
6.2920000000000	0.94808991168814	174.97765989801	376.73031346177	0.0000000000000
6.2940000000000	0.94814661867609	174.97836833088	376.73031346177	0.0000000000000
6.2960000000000	0.94820336219983	174.97906172297	376.73031346177	0.0000000000000
6.2980000000000	0.94826014126551	174.97974010412	376.73031346177	0.0000000000000
6.3000000000000	0.94831695488520	174.98040350442	376.73031346177	0.0000000000000
6.3020000000000	0.94837380207690	174.98105195426	376.73031346177	0.0000000000000
6.3040000000000	0.94843068186446	174.98168548427	376.73031346177	0.0000000000000
6.3060000000000	0.94848759327756	174.98230412534	376.73031346177	0.0000000000000
6.3080000000000	0.94854453535171	174.98290790862	376.73031346177	0.0000000000000
6.3100000000000	0.94860150712814	174.98349686552	376.73031346177	0.0000000000000
6.3120000000000	0.94865850765384	174.98407102769	376.73031346177	0.0000000000000
6.3140000000000	0.94871553598149	174.98463042703	376.73031346177	0.0000000000000
6.3160000000000	0.94877259116941	174.98517509568	376.73031346177	0.0000000000000
6.3180000000000	0.94882967228154	174.98570506603	376.73031346177	0.0000000000000
6.3200000000000	0.94888677838741	174.98622037068	376.73031346177	0.0000000000000
6.3220000000000	0.94894390856208	174.98672104249	376.73031346177	0.0000000000000
6.3240000000000	0.94900106188614	174.98720711452	376.73031346177	0.0000000000000
6.3260000000000	0.94905823744564	174.98767862007	376.73031346177	0.0000000000000
6.3280000000000	0.94911543433205	174.98813559265	376.73031346177	0.0000000000000
6.3300000000000	0.94917265164228	174.98857806598	376.73031346177	0.0000000000000
6.3320000000000	0.94922988847858	174.98900607402	376.73031346177	0.0000000000000
6.3340000000000	0.94928714394853	174.98941965089	376.73031346177	0.0000000000000
6.3360000000000	0.94934441716503	174.98981883094	376.73031346177	0.0000000000000
6.3380000000000	0.94940170724623	174.99020364872	376.73031346177	0.0000000000000
6.3400000000000	0.94945901331552	174.99057413896	376.73031346177	0.0000000000000
6.3420000000000	0.94951633450149	174.99093033658	376.73031346177	0.0000000000000
6.3440000000000	0.94957366993792	174.99127227669	376.73031346177	0.0000000000000
6.3460000000000	0.94963101876371	174.99159999457	376.73031346177	0.0000000000000
6.3480000000000	0.94968838012288	174.99191352569	376.73031346177	0.0000000000000
6.3500000000000	0.94974575316456	174.99221290568	376.73031346177	0.0000000000000
6.3520000000000	0.94980313704291	174.99249817033	376.73031346177	0.0000000000000
6.3540000000000	0.94986053091714	174.99276935561	376.73031346177	0.0000000000000
6.3560000000000	0.94991793395147	174.99302649763	376.73031346177	0.0000000000000
6.3580000000000	0.94997534531510	174.99326963266	376.73031346177	0.0000000000000
6.3600000000000	0.95003276418222	174.99349879711	376.73031346177	0.0000000000000
6.3620000000000	0.95009018973193	174.99371402754	376.73031346177	0.0000000000000
6.3640000000000	0.95014762114828	174.99391536065	376.73031346177	0.0000000000000
6.3660000000000	0.95020505762021	174.99410283327	376.73031346177	0.0000000000000
6.3680000000000	0.95026249834154	174.99427648236	376.73031346177	0.0000000000000
6.3700000000000	0.95031994251098	174.99443634500	376.73031346177	0.0000000000000
6.3720000000000	0.95037738933209	174.99458245841	376.73031346177	0.0000000000000
6.3740000000000	0.95043483801326	174.99471485990	376.73031346177	0.0000000000000
6.3760000000000	0.95049228776771	174.99483358690	376.73031346177	0.0000000000000
6.3780000000000	0.95054973781347	174.99493867696	376.73031346177	0.0000000000000
6.3800000000000	0.95060718737338	174.99503016773	376.73031346177	0.0000000000000
6.3820000000000	0.95066463567507	174.99510809693	376.73031346177	0.0000000000000
6.3840000000000	0.95072208195095	174.99517250242	376.73031346177	0.0000000000000
6.3860000000000	0.95077952543820	174.99522342212	376.73031346177	0.0000000000000
6.3880000000000	0.95083696537877	174.99526089404	376.73031346177	0.0000000000000
6.3900000000000	0.95089440101936	174.99528495627	376.73031346177	0.0000000000000
6.3920000000000	0.95095183161144	174.99529564700	376.73031346177	0.0000000000000
6.3940000000000	0.95100925641122	174.99529300447	376.73031346177	0.0000000000000
6.3960000000000	0.95106667467963	174.99527706699	376.73031346177	0.0000000000000
6.3980000000000	0.95112408568238	174.99524787296	376.73031346177	0.0000000000000
6.4000000000000	0.95118148868988	174.99520546082	376.73031346177	0.0000000000000
6.4020000000000	0.95123888297730	174.99514986907	376.73031346177	0.0000000000000
6.4040000000000	0.95129626782451	174.99508113629	376.73031346177	0.0000000000000
6.4060000000000	0.95135364251613	174.99499930107	376.73031346177	0.0000000000000
6.4080000000000	0.95141100634151	174.99490440210	376.73031346177	0.0000000000000
6.4100000000000	0.95146835859472	174.99479647807	376.73031346177	0.0000000000000
6.4120000000000	0.95152569857455	174.99467556774	376.73031346177	0.0000000000000
6.4140000000000	0.95158302558452	174.99454170989	376.73031346177	0.0000000000000
6.4160000000000	0.95164033893289	174.99439494336	376.73031346177	0.0000000000000
6.4180000000000	0.95169763793263	174.99423530699	376.73031346177	0.0000000000000
6.4200000000000	0.95175492190144	174.99406283967	376.73031346177	0.0000000000000
6.4220000000000	0.95181219016176	174.99387758032	376.73031346177	0.0000000000000
6.4240000000000	0.95186944204073	174.99367956787	376.73031346177	0.0000000000000
6.4260000000000	0.95192667687025	174.99346884129	376.73031346177	0.0000000000000
6.4280000000000	0.95198389398694	174.99324543954	376.73031346177	0.0000000000000
6.4300000000000	0.95204109273213	174.99300940163	376.73031346177	0.0000000000000
6.4320000000000	0.95209827245192	174.99276076655	376.73031346177	0.0000000000000
6.4340000000000	0.95215543249710	174.99249957332	376.73031346177	0.0000000000000
6.4360000000000	0.95221257222322	174.99222586097	376.73031346177	0.0000000000000
6.4380000000000	0.95226969099054	174.99193966853	376.73031346177	0.0000000000000
6.4400000000000	0.95232678816408	174.99164103503	376.73031346177	0.0000000000000
6.4420000000000	0.95238386311355	174.99132999951	376.73031346177	0.0000000000000
6.4440000000000	0.95244091521344	174.99100660100	376.73031346177	0.0000000000000
6.4460000000000	0.95249794384292	174.99067087854	376.73031346177	0.0000000000000
6.4480000000000	0.95255494838592	174.99032287115	376.73031346177	0.0000000000000
6.4500000000000	0.95261192823109	174.98996261787	376.73031346177	0.0000000000000
6.4520000000000	0.95266888277179	174.98959015769	376.73031346177	0.0000000000000
6.4540000000000	0.95272581140611	174.98920552963	376.73031346177	0.0000000000000
6.4560000000000	0.95278271353687	174.98880877268	376.73031346177	0.0000000000000
6.4580000000000	0.95283958857158	174.98839992581	376.73031346177	0.0000000000000
6.4600000000000	0.95289643592249	174.98797902799	376.73031346177	0.0000000000000
6.4620000000000	0.95295325500653	174.98754611816	376.73031346177	0.0000000000000
6.4640000000000	0.95301004524535	174.98710123525	376.73031346177	0.0000000000000
6.4660000000000	0.95306680606529	174.98664441817	376.73031346177	0.0000000000000
6.4680000000000	0.95312353689739	174.98617570581	376.73031346177	0.0000000000000
6.4700000000000	0.95318023717735	174.98569513702	376.73031346177	0.0000000000000
6.4720000000000	0.95323690634558	174.98520275065	376.73031346177	0.0000000000000
6.4740000000000	0.95329354384715	174.98469858551	376.73031346177	0.0000000000000
6.4760000000000	0.95335014913179	174.98418268039	376.73031346177	0.0000000000000
6.4780000000000	0.95340672165387	174.98365507405	376.73031346177	0.0000000000000
6.4800000000000	0.95346326087244	174.98311580522	376.73031346177	0.0000000000000
6.4820000000000	0.95351976625116	174.98256491259	376.73031346177	0.0000000000000
6.4840000000000	0.95357623725834	174.98200243484	376.73031346177	0.0000000000000
6.4860000000000	0.95363267336688	174.98142841060	376.73031346177	0.0000000000000
6.4880000000000	0.95368907405432	174.98084287847	376.73031346177	0.0000000000000
6.4900000000000	0.95374543880276	174.98024587703	376.73031346177	0.0000000000000
6.4920000000000	0.95380176709891	174.97963744479	376.73031346177	0.0000000000000
6.4940000000000	0.95385805843404	174.97901762025	376.73031346177	0.0000000000000
6.4960000000000	0.95391431230398	174.97838644188	376.73031346177	0.0000000000000
6.4980000000000	0.95397052820912	174.97774394809	376.73031346177	0.0000000000000
6.5000000000000	0.95402670565435	174.97709017725	376.73031346177	0.0000000000000
6.5020000000000	0.95408284414912	174.97642516771	376.73031346177	0.0000000000000
6.5040000000000	0.95413894320735	174.97574895776	376.73031346177	0.0000000000000
6.5060000000000	0.95419500234747	174.97506158565	376.73031346177	0.0000000000000
6.5080000000000	0.95425102109237	174.97436308960	376.73031346177	0.0000000000000
6.5100000000000	0.95430699896941	174.97365350777	376.73031346177	0.0000000000000
6.5120000000000	0.95436293551038	174.97293287828	376.73031346177	0.0000000000000
6.5140000000000	0.95441883025151	174.97220123921	376.73031346177	0.0000000000000
6.5160000000000	0.95447468273343	174.97145862859	376.73031346177	0.0000000000000
6.5180000000000	0.95453049250116	174.97070508440	376.73031346177	0.0000000000000
6.5200000000000	0.95458625910410	174.96994064457	376.73031346177	0.0000000000000
6.5220000000000	0.95464198209600	174.96916534699	376.73031346177	0.0000000000000
6.5240000000000	0.95469766103496	174.96837922950	376.73031346177	0.0000000000000
6.5260000000000	0.95475329548340	174.96758232988	376.73031346177	0.0000000000000
6.5280000000000	0.95480888500802	174.96677468586	376.73031346177	0.0000000000000
6.5300000000000	0.95486442917982	174.96595633514	376.73031346177	0.0000000000000
6.5320000000000	0.95491992757406	174.96512731534	376.73031346177	0.0000000000000
6.5340000000000	0.95497537977025	174.96428766403	376.73031346177	0.0000000000000
6.5360000000000	0.95503078535211	174.96343741875	376.73031346177	0.0000000000000
6.5380000000000	0.95508614390758	174.96257661696	376.73031346177	0.0000000000000
6.5400000000000	0.95514145502876	174.96170529607	376.73031346177	0.0000000000000
6.5420000000000	0.95519671831193	174.96082349345	376.73031346177	0.0000000000000
6.5440000000000	0.95525193335751	174.95993124640	376.73031346177	0.0000000000000
6.5460000000000	0.95530709977005	174.95902859217	376.73031346177	0.0000000000000
6.5480000000000	0.95536221715817	174.95811556794	376.73031346177	0.0000000000000
6.5500000000000	0.95541728513460	174.95719221084	376.73031346177	0.0000000000000
6.5520000000000	0.95547230331612	174.95625855794	376.73031346177	0.0000000000000
6.5540000000000	0.95552727132353	174.95531464625	376.73031346177	0.0000000000000
6.5560000000000	0.95558218878166	174.95436051274	376.73031346177	0.0000000000000
6.5580000000000	0.95563705531934	174.95339619427	376.73031346177	0.0000000000000
6.5600000000000	0.95569187056934	174.95242172769	376.73031346177	0.0000000000000
6.5620000000000	0.95574663416841	174.95143714977	376.73031346177	0.0000000000000
6.5640000000000	0.95580134575722	174.95044249720	376.73031346177	0.0000000000000
6.5660000000000	0.95585600498032	174.94943780663	376.73031346177	0.0000000000000
6.5680000000000	0.95591061148616	174.94842311463	376.73031346177	0.0000000000000
6.5700000000000	0.95596516492707	174.94739845773	376.73031346177	0.0000000000000
6.5720000000000	0.95601966495917	174.94636387236	376.73031346177	0.0000000000000
6.5740000000000	0.95607411124244	174.94531939491	376.73031346177	0.0000000000000
6.5760000000000	0.95612850344061	174.94426506171	376.73031346177	0.0000000000000
6.5780000000000	0.95618284122122	174.94320090899	376.73031346177	0.0000000000000
6.5800000000000	0.95623712425553	174.94212697294	376.73031346177	0.0000000000000
6.5820000000000	0.95629135221852	174.94104328969	376.73031346177	0.0000000000000
6.5840000000000	0.95634552478888	174.93994989527	376.73031346177	0.0000000000000
6.5860000000000	0.95639964164899	174.93884682567	376.73031346177	0.0000000000000
6.5880000000000	0.95645370248487	174.93773411679	376.73031346177	0.0000000000000
6.5900000000000	0.95650770698618	174.93661180448	376.73031346177	0.0000000000000
6.5920000000000	0.95656165484617	174.93547992450	376.73031346177	0.0000000000000
6.5940000000000	0.95661554576170	174.93433851256	376.73031346177	0.0000000000000
6.5960000000000	0.95666937943319	174.93318760428	376.73031346177	0.0000000000000
6.5980000000000	0.95672315556459	174.93202723521	376.73031346177	0.0000000000000
6.6000000000000	0.95677687386338	174.93085744085	376.73031346177	0.0000000000000
6.6020000000000	0.95683053404053	174.92967825660	376.73031346177	0.0000000000000
6.6040000000000	0.95688413581048	174.92848971779	376.73031346177	0.0000000000000
6.6060000000000	0.95693767889113	174.92729185970	376.73031346177	0.0000000000000
6.6080000000000	0.95699116300379	174.92608471750	376.73031346177	0.0000000000000
6.6100000000000	0.95704458787320	174.92486832632	376.73031346177	0.0000000000000
6.6120000000000	0.95709795322747	174.92364272119	376.73031346177	0.0000000000000
6.6140000000000	0.95715125879805	174.92240793708	376.73031346177	0.0000000000000
6.6160000000000	0.95720450431977	174.92116400886	376.73031346177	0.0000000000000
6.6180000000000	0.95725768953073	174.91991097136	376.73031346177	0.0000000000000
6.6200000000000	0.95731081417235	174.91864885930	376.73031346177	0.0000000000000
6.6220000000000	0.95736387798932	174.91737770734	376.73031346177	0.0000000000000
6.6240000000000	0.95741688072957	174.91609755005	376.73031346177	0.0000000000000
6.6260000000000	0.95746982214425	174.91480842194	376.73031346177	0.0000000000000
6.6280000000000	0.95752270198772	174.91351035742	376.73031346177	0.0000000000000
6.6300000000000	0.95757552001754	174.91220339084	376.73031346177	0.0000000000000
6.6320000000000	0.95762827599439	174.91088755645	376.73031346177	0.0000000000000
6.6340000000000	0.95768096968211	174.90956288844	376.73031346177	0.0000000000000
6.6360000000000	0.95773360084767	174.90822942090	376.73031346177	0.0000000000000
6.6380000000000	0.95778616926112	174.90688718785	376.73031346177	0.0000000000000
6.6400000000000	0.95783867469556	174.90553622323	376.73031346177	0.0000000000000
6.6420000000000	0.95789111692718	174.90417656090	376.73031346177	0.0000000000000
6.6440000000000	0.95794349573518	174.90280823462	376.73031346177	0.0000000000000
6.6460000000000	0.95799581090177	174.90143127810	376.73031346177	0.0000000000000
6.6480000000000	0.95804806221213	174.90004572493	376.73031346177	0.0000000000000
6.6500000000000	0.95810024945444	174.89865160865	376.73031346177	0.0000000000000
6.6520000000000	0.95815237241979	174.89724896268	376.73031346177	0.0000000000000
6.6540000000000	0.95820443090222	174.89583782040	376.73031346177	0.0000000000000
6.6560000000000	0.95825642469864	174.89441821506	376.73031346177	0.0000000000000
6.6580000000000	0.95830835360888	174.89299017987	376.73031346177	0.0000000000000
6.6600000000000	0.95836021743559	174.89155374792	376.73031346177	0.0000000000000
6.6620000000000	0.95841201598430	174.89010895222	376.73031346177	0.0000000000000
6.6640000000000	0.95846374906332	174.88865582571	376.73031346177	0.0000000000000
6.6660000000000	0.95851541648377	174.88719440124	376.73031346177	0.0000000000000
6.6680000000000	0.95856701805958	174.88572471157	376.73031346177	0.0000000000000
6.6700000000000	0.95861855360738	174.88424678936	376.73031346177	0.0000000000000
6.6720000000000	0.95867002294659	174.88276066720	376.73031346177	0.0000000000000
6.6740000000000	0.95872142589931	174.88126637759	376.73031346177	0.0000000000000
6.6760000000000	0.95877276229035	174.87976395294	376.73031346177	0.0000000000000
6.6780000000000	0.95882403194720	174.87825342558	376.73031346177	0.0000000000000
6.6800000000000	0.95887523470000	174.87673482773	376.73031346177	0.0000000000000
6.6820000000000	0.95892637038154	174.87520819154	376.73031346177	0.0000000000000
6.6840000000000	0.95897743882721	174.87367354908	376.73031346177	0.0000000000000
6.6860000000000	0.95902843987500	174.87213093230	376.73031346177	0.0000000000000
6.6880000000000	0.95907937336550	174.87058037310	376.73031346177	0.0000000000000
6.6900000000000	0.95913023914182	174.86902190325	376.73031346177	0.0000000000000
6.6920000000000	0.95918103704965	174.86745555446	376.73031346177	0.0000000000000
6.6940000000000	0.95923176693718	174.86588135834	376.73031346177	0.0000000000000
6.6960000000000	0.95928242865509	174.86429934641	376.73031346177	0.0000000000000
6.6980000000000	0.95933302205657	174.86270955010	376.73031346177	0.0000000000000
6.7000000000000	0.95938354699724	174.86111200075	376.73031346177	0.0000000000000
6.7020000000000	0.95943400333521	174.85950672960	376.73031346177	0.0000000000000
6.7040000000000	0.95948439093096	174.85789376782	376.73031346177	0.0000000000000
6.7060000000000	0.95953470964743	174.85627314647	376.73031346177	0.0000000000000
6.7080000000000	0.95958495934991	174.85464489652	376.73031346177	0.0000000000000
6.7100000000000	0.95963513990608	174.85300904887	376.73031346177	0.0000000000000
6.7120000000000	0.95968525118596	174.85136563429	376.73031346177	0.0000000000000
6.7140000000000	0.95973529306192	174.84971468349	376.73031346177	0.0000000000000
6.7160000000000	0.95978526540862	174.84805622708	376.73031346177	0.0000000000000
6.7180000000000	0.95983516810306	174.84639029557	376.73031346177	0.0000000000000
6.7200000000000	0.95988500102446	174.84471691939	376.73031346177	0.0000000000000
6.7220000000000	0.95993476405436	174.84303612887	376.73031346177	0.0000000000000
6.7240000000000	0.95998445707652	174.84134795423	376.73031346177	0.0000000000000
6.7260000000000	0.96003407997690	174.83965242564	376.73031346177	0.0000000000000
6.7280000000000	0.96008363264372	174.83794957313	376.73031346177	0.0000000000000
6.7300000000000	0.96013311496735	174.83623942667	376.73031346177	0.0000000000000
6.7320000000000	0.96018252684036	174.83452201612	376.73031346177	0.0000000000000
6.7340000000000	0.96023186815747	174.83279737126	376.73031346177	0.0000000000000
6.7360000000000	0.96028113881553	174.83106552176	376.73031346177	0.0000000000000
6.7380000000000	0.96033033871352	174.82932649720	376.73031346177	0.0000000000000
6.7400000000000	0.96037946775252	174.82758032709	376.73031346177	0.0000000000000
6.7420000000000	0.96042852583572	174.82582704081	376.73031346177	0.0000000000000
6.7440000000000	0.96047751286836	174.82406666766	376.73031346177	0.0000000000000
6.7460000000000	0.96052642875774	174.82229923687	376.73031346177	0.0000000000000
6.7480000000000	0.96057527341321	174.82052477753	376.73031346177	0.0000000000000
6.7500000000000	0.96062404674612	174.81874331868	376.73031346177	0.0000000000000
6.7520000000000	0.96067274866986	174.81695488924	376.73031346177	0.0000000000000
6.7540000000000	0.96072137909978	174.81515951804	376.73031346177	0.0000000000000
6.7560000000000	0.96076993795322	174.81335723382	376.73031346177	0.0000000000000
6.7580000000000	0.96081842514948	174.81154806522	376.73031346177	0.0000000000000
6.7600000000000	0.96086684060977	174.80973204079	376.73031346177	0.0000000000000
6.7620000000000	0.96091518425728	174.80790918899	376.73031346177	0.0000000000000
6.7640000000000	0.96096345601707	174.80607953818	376.73031346177	0.0000000000000
6.7660000000000	0.96101165581609	174.80424311662	376.73031346177	0.0000000000000
6.7680000000000	0.96105978358321	174.80239995248	376.73031346177	0.0000000000000
6.7700000000000	0.96110783924912	174.80055007383	376.73031346177	0.0000000000000
6.7720000000000	0.96115582274639	174.79869350866	376.73031346177	0.0000000000000
6.7740000000000	0.96120373400940	174.79683028486	376.73031346177	0.0000000000000
6.7760000000000	0.96125157297435	174.79496043022	376.73031346177	0.0000000000000
6.7780000000000	0.96129933957925	174.79308397243	376.73031346177	0.0000000000000
6.7800000000000	0.96134703376391	174.79120093909	376.73031346177	0.0000000000000
6.7820000000000	0.96139465546988	174.78931135771	376.73031346177	0.0000000000000
6.7840000000000	0.96144220464049	174.78741525571	376.73031346177	0.0000000000000
6.7860000000000	0.96148968122082	174.78551266040	376.73031346177	0.0000000000000
6.7880000000000	0.96153708515764	174.78360359901	376.73031346177	0.0000000000000
6.7900000000000	0.96158441639947	174.78168809866	376.73031346177	0.0000000000000
6.7920000000000	0.96163167489653	174.77976618639	376.73031346177	0.0000000000000
6.7940000000000	0.96167886060069	174.77783788913	376.73031346177	0.0000000000000
6.7960000000000	0.96172597346552	174.77590323373	376.73031346177	0.0000000000000
6.7980000000000	0.96177301344624	174.77396224695	376.73031346177	0.0000000000000
6.8000000000000	0.96181998049971	174.77201495542	376.73031346177	0.0000000000000
6.8020000000000	0.96186687458441	174.77006138572	376.73031346177	0.0000000000000
6.8040000000000	0.96191369566043	174.76810156430	376.73031346177	0.0000000000000
6.8060000000000	0.96196044368949	174.76613551755	376.73031346177	0.0000000000000
6.8080000000000	0.96200711863486	174.76416327174	376.73031346177	0.0000000000000
6.8100000000000	0.96205372046141	174.76218485304	376.73031346177	0.0000000000000
6.8120000000000	0.96210024913553	174.76020028755	376.73031346177	0.0000000000000
6.8140000000000	0.96214670462521	174.75820960126	376.73031346177	0.0000000000000
6.8160000000000	0.96219308689992	174.75621282007	376.73031346177	0.0000000000000
6.8180000000000	0.96223939593067	174.75420996978	376.73031346177	0.0000000000000
6.8200000000000	0.96228563168999	174.75220107611	376.73031346177	0.0000000000000
6.8220000000000	0.96233179415187	174.75018616468	376.73031346177	0.0000000000000
6.8240000000000	0.96237788329179	174.74816526100	376.73031346177	0.0000000000000
6.8260000000000	0.96242389908671	174.74613839050	376.73031346177	0.0000000000000
6.8280000000000	0.96246984151503	174.74410557853	376.73031346177	0.0000000000000
6.8300000000000	0.96251571055659	174.74206685032	376.73031346177	0.0000000000000
6.8320000000000	0.96256150619265	174.74002223102	376.73031346177	0.0000000000000
6.8340000000000	0.96260722840590	174.73797174569	376.73031346177	0.0000000000000
6.8360000000000	0.96265287718041	174.73591541928	376.73031346177	0.0000000000000
6.8380000000000	0.96269845250166	174.73385327667	376.73031346177	0.0000000000000
6.8400000000000	0.96274395435648	174.73178534263	376.73031346177	0.0000000000000
6.8420000000000	0.96278938273311	174.72971164185	376.73031346177	0.0000000000000
6.8440000000000	0.96283473762108	174.72763219890	376.73031346177	0.0000000000000
6.8460000000000	0.96288001901132	174.72554703829	376.73031346177	0.0000000000000
6.8480000000000	0.96292522689603	174.72345618442	376.73031346177	0.0000000000000
6.8500000000000	0.96297036126877	174.72135966160	376.73031346177	0.0000000000000
6.8520000000000	0.96301542212438	174.71925749405	376.73031346177	0.0000000000000
6.8540000000000	0.96306040945899	174.71714970589	376.73031346177	0.0000000000000
6.8560000000000	0.96310532327003	174.71503632116	376.73031346177	0.0000000000000
6.8580000000000	0.96315016355617	174.71291736379	376.73031346177	0.0000000000000
6.8600000000000	0.96319493031735	174.71079285765	376.73031346177	0.0000000000000
6.8620000000000	0.96323962355476	174.70866282648	376.73031346177	0.0000000000000
6.8640000000000	0.96328424327081	174.70652729395	376.73031346177	0.0000000000000
6.8660000000000	0.96332878946914	174.70438628363	376.73031346177	0.0000000000000
6.8680000000000	0.96337326215459	174.70223981901	376.73031346177	0.0000000000000
6.8700000000000	0.96341766133320	174.70008792348	376.73031346177	0.0000000000000
6.8720000000000	0.96346198701221	174.69793062033	376.73031346177	0.0000000000000
6.8740000000000	0.96350623920002	174.69576793278	376.73031346177	0.0000000000000
6.8760000000000	0.96355041790620	174.69359988395	376.73031346177	0.0000000000000
6.8780000000000	0.96359452314149	174.69142649685	376.73031346177	0.0000000000000
6.8800000000000	0.96363855491774	174.68924779444	376.73031346177	0.0000000000000
6.8820000000000	0.96368251324796	174.68706379955	376.73031346177	0.0000000000000
6.8840000000000	0.96372639814626	174.68487453494	376.73031346177	0.0000000000000
6.8860000000000	0.96377020962789	174.68268002328	376.73031346177	0.0000000000000
6.8880000000000	0.96381394770917	174.68048028714	376.73031346177	0.0000000000000
6.8900000000000	0.96385761240752	174.67827534901	376.73031346177	0.0000000000000
6.8920000000000	0.96390120374144	174.67606523128	376.73031346177	0.0000000000000
6.8940000000000	0.96394472173050	174.67384995627	376.73031346177	0.0000000000000
6.8960000000000	0.96398816639533	174.67162954619	376.73031346177	0.0000000000000
6.8980000000000	0.96403153775759	174.66940402316	376.73031346177	0.0000000000000
6.9000000000000	0.96407483584000	174.66717340924	376.73031346177	0.0000000000000
6.9020000000000	0.96411806066629	174.66493772637	376.73031346177	0.0000000000000
6.9040000000000	0.96416121226123	174.66269699641	376.73031346177	0.0000000000000
6.9060000000000	0.96420429065056	174.66045124114	376.73031346177	0.0000000000000
6.9080000000000	0.96424729586106	174.65820048224	376.73031346177	0.0000000000000
6.9100000000000	0.96429022792046	174.65594474131	376.73031346177	0.0000000000000
6.9120000000000	0.96433308685749	174.65368403986	376.73031346177	0.0000000000000
6.9140000000000	0.96437587270185	174.65141839932	376.73031346177	0.0000000000000
6.9160000000000	0.96441858548417	174.64914784102	376.73031346177	0.0000000000000
6.9180000000000	0.96446122523606	174.64687238621	376.73031346177	0.0000000000000
6.9200000000000	0.96450379199006	174.64459205604	376.73031346177	0.0000000000000
6.9220000000000	0.96454628577963	174.64230687160	376.73031346177	0.0000000000000
6.9240000000000	0.96458870663916	174.64001685386	376.73031346177	0.0000000000000
6.9260000000000	0.96463105460394	174.63772202374	376.73031346177	0.0000000000000
6.9280000000000	0.96467332971017	174.63542240204	376.73031346177	0.0000000000000
6.9300000000000	0.96471553199495	174.63311800949	376.73031346177	0.0000000000000
6.9320000000000	0.96475766149624	174.63080886674	376.73031346177	0.0000000000000
6.9340000000000	0.96479971825290	174.62849499434	376.73031346177	0.0000000000000
6.9360000000000	0.96484170230463	174.62617641276	376.73031346177	0.0000000000000
6.9380000000000	0.96488361369200	174.62385314239	376.73031346177	0.0000000000000
6.9400000000000	0.96492545245644	174.62152520354	376.73031346177	0.0000000000000
6.9420000000000	0.96496721864018	174.61919261641	376.73031346177	0.0000000000000
6.9440000000000	0.96500891228633	174.61685540114	376.73031346177	0.0000000000000
6.9460000000000	0.96505053343877	174.61451357777	376.73031346177	0.0000000000000
6.9480000000000	0.96509208214222	174.61216716627	376.73031346177	0.0000000000000
6.9500000000000	0.96513355844221	174.60981618651	376.73031346177	0.0000000000000
6.9520000000000	0.96517496238505	174.60746065830	376.73031346177	0.0000000000000
6.9540000000000	0.96521629401784	174.60510060134	376.73031346177	0.0000000000000
6.9560000000000	0.96525755338845	174.60273603526	376.73031346177	0.0000000000000
6.9580000000000	0.96529874054555	174.60036697961	376.73031346177	0.0000000000000
6.9600000000000	0.96533985553853	174.59799345384	376.73031346177	0.0000000000000
6.9620000000000	0.96538089841756	174.59561547734	376.73031346177	0.0000000000000
6.9640000000000	0.96542186923356	174.59323306940	376.73031346177	0.0000000000000
6.9660000000000	0.96546276803816	174.59084624923	376.73031346177	0.0000000000000
6.9680000000000	0.96550359488374	174.58845503598	376.73031346177	0.0000000000000
6.9700000000000	0.96554434982341	174.58605944868	376.73031346177	0.0000000000000
6.9720000000000	0.96558503291096	174.58365950631	376.73031346177	0.0000000000000
6.9740000000000	0.96562564420092	174.58125522776	376.73031346177	0.0000000000000
6.9760000000000	0.96566618374849	174.57884663182	376.73031346177	0.0000000000000
6.9780000000000	0.96570665160958	174.57643373723	376.73031346177	0.0000000000000
6.9800000000000	0.96574704784077	174.57401656264	376.73031346177	0.0000000000000
6.9820000000000	0.96578737249933	174.57159512659	376.73031346177	0.0000000000000
6.9840000000000	0.96582762564317	174.56916944758	376.73031346177	0.0000000000000
6.9860000000000	0.96586780733088	174.56673954401	376.73031346177	0.0000000000000
6.9880000000000	0.96590791762170	174.56430543421	376.73031346177	0.0000000000000
6.9900000000000	0.96594795657550	174.56186713641	376.73031346177	0.0000000000000
6.9920000000000	0.96598792425282	174.55942466879	376.73031346177	0.0000000000000
6.9940000000000	0.96602782071479	174.55697804942	376.73031346177	0.0000000000000
6.9960000000000	0.96606764602319	174.55452729632	376.73031346177	0.0000000000000
6.9980000000000	0.96610740024039	174.55207242741	376.73031346177	0.0000000000000
7.0000000000000	0.96614708342941	174.54961346054	376.73031346177	0.0000000000000
