# Supplementary material for: Intelligent wireless power transfer via a 2-bit compact reconfigurable transmissive-metasurface-based router
Source: Nat Commun. 2024 Apr 1;15:2807. doi: 10.1038/s41467-024-46984-4 (PMC10984985; doi:10.1038/s41467-024-46984-4)
Supplement: Supplementary file 12 — Source Data [file 41467_2024_46984_MOESM12_ESM.zip › source_data/figure2b_II.txt]

#Parameters = {D=13; L=10.8; epsilon_r=2.2; h=3.175; phi=0; theta=0}
#"Frequency / GHz"	SZmax(1),Zmax(1) (L=10.8) [Mag]	SZmax(1),Zmax(1) (L=10.8) [Pha in deg.]	Ref.Imp. [Mag]	Ref.Imp. [Pha in deg.]
#---------------------------------------------------------------------------------------------------------------------------------------
5.0000000000000	1.0000000000000	80.455480740490	376.73031346177	0.0000000000000
5.0020000000000	1.0000000000000	80.310996856547	376.73031346177	0.0000000000000
5.0040000000000	1.0000000000000	80.166260639951	376.73031346177	0.0000000000000
5.0060000000000	1.0000000000000	80.021271840874	376.73031346177	0.0000000000000
5.0080000000000	1.0000000000000	79.876030211710	376.73031346177	0.0000000000000
5.0100000000000	1.0000000000000	79.730535507097	376.73031346177	0.0000000000000
5.0120000000000	1.0000000000000	79.584787483946	376.73031346177	0.0000000000000
5.0140000000000	1.0000000000000	79.438785901469	376.73031346177	0.0000000000000
5.0160000000000	1.0000000000000	79.292530521200	376.73031346177	0.0000000000000
5.0180000000000	1.0000000000000	79.146021107025	376.73031346177	0.0000000000000
5.0200000000000	1.0000000000000	78.999257425206	376.73031346177	0.0000000000000
5.0220000000000	1.0000000000000	78.852239244412	376.73031346177	0.0000000000000
5.0225000000000	1.0000000000000	78.815444906871	376.73031346177	0.0000000000000
5.0240000000000	1.0000000000000	78.704966335741	376.73031346177	0.0000000000000
5.0260000000000	1.0000000000000	78.557438472749	376.73031346177	0.0000000000000
5.0280000000000	1.0000000000000	78.409655431476	376.73031346177	0.0000000000000
5.0300000000000	1.0000000000000	78.261616990471	376.73031346177	0.0000000000000
5.0320000000000	1.0000000000000	78.113322930823	376.73031346177	0.0000000000000
5.0340000000000	1.0000000000000	77.964773036182	376.73031346177	0.0000000000000
5.0360000000000	1.0000000000000	77.815967092789	376.73031346177	0.0000000000000
5.0380000000000	1.0000000000000	77.666904889500	376.73031346177	0.0000000000000
5.0400000000000	1.0000000000000	77.517586217812	376.73031346177	0.0000000000000
5.0420000000000	1.0000000000000	77.368010871889	376.73031346177	0.0000000000000
5.0440000000000	1.0000000000000	77.218178648585	376.73031346177	0.0000000000000
5.0450000000000	1.0000000000000	77.143166145174	376.73031346177	0.0000000000000
5.0460000000000	1.0000000000000	77.068089347472	376.73031346177	0.0000000000000
5.0480000000000	1.0000000000000	76.917742770859	376.73031346177	0.0000000000000
5.0500000000000	1.0000000000000	76.767138723821	376.73031346177	0.0000000000000
5.0520000000000	1.0000000000000	76.616277014217	376.73031346177	0.0000000000000
5.0540000000000	1.0000000000000	76.465157452712	376.73031346177	0.0000000000000
5.0560000000000	1.0000000000000	76.313779852802	376.73031346177	0.0000000000000
5.0580000000000	1.0000000000000	76.162144030830	376.73031346177	0.0000000000000
5.0600000000000	1.0000000000000	76.010249806006	376.73031346177	0.0000000000000
5.0620000000000	1.0000000000000	75.858097000425	376.73031346177	0.0000000000000
5.0640000000000	1.0000000000000	75.705685439088	376.73031346177	0.0000000000000
5.0660000000000	1.0000000000000	75.553014949909	376.73031346177	0.0000000000000
5.0675000000000	1.0000000000000	75.438342059762	376.73031346177	0.0000000000000
5.0680000000000	1.0000000000000	75.400085363736	376.73031346177	0.0000000000000
5.0700000000000	1.0000000000000	75.246896514365	376.73031346177	0.0000000000000
5.0720000000000	1.0000000000000	75.093448238545	376.73031346177	0.0000000000000
5.0740000000000	1.0000000000000	74.939740375999	376.73031346177	0.0000000000000
5.0760000000000	1.0000000000000	74.785772769423	376.73031346177	0.0000000000000
5.0780000000000	1.0000000000000	74.631545264504	376.73031346177	0.0000000000000
5.0800000000000	1.0000000000000	74.477057709926	376.73031346177	0.0000000000000
5.0820000000000	1.0000000000000	74.322309957378	376.73031346177	0.0000000000000
5.0840000000000	1.0000000000000	74.167301861565	376.73031346177	0.0000000000000
5.0860000000000	1.0000000000000	74.012033280219	376.73031346177	0.0000000000000
5.0880000000000	1.0000000000000	73.856504074113	376.73031346177	0.0000000000000
5.0900000000000	1.0000000000000	73.700714107083	376.73031346177	0.0000000000000
5.0920000000000	1.0000000000000	73.544663246042	376.73031346177	0.0000000000000
5.0940000000000	1.0000000000000	73.388351361024	376.73031346177	0.0000000000000
5.0960000000000	1.0000000000000	73.231778325212	376.73031346177	0.0000000000000
5.0980000000000	1.0000000000000	73.074944014998	376.73031346177	0.0000000000000
5.1000000000000	1.0000000000000	72.917848310047	376.73031346177	0.0000000000000
5.1020000000000	1.0000000000000	72.760491093376	376.73031346177	0.0000000000000
5.1040000000000	1.0000000000000	72.602872251458	376.73031346177	0.0000000000000
5.1060000000000	1.0000000000000	72.444991674338	376.73031346177	0.0000000000000
5.1080000000000	1.0000000000000	72.286849255772	376.73031346177	0.0000000000000
5.1100000000000	1.0000000000000	72.128444893374	376.73031346177	0.0000000000000
5.1120000000000	1.0000000000000	71.969778488784	376.73031346177	0.0000000000000
5.1140000000000	1.0000000000000	71.810849947815	376.73031346177	0.0000000000000
5.1160000000000	1.0000000000000	71.651659180599	376.73031346177	0.0000000000000
5.1180000000000	1.0000000000000	71.492206101666	376.73031346177	0.0000000000000
5.1190000000000	1.0000000000000	71.412381169801	376.73031346177	0.0000000000000
5.1200000000000	1.0000000000000	71.332490629940	376.73031346177	0.0000000000000
5.1220000000000	1.0000000000000	71.172512688581	376.73031346177	0.0000000000000
5.1240000000000	1.0000000000000	71.012272204573	376.73031346177	0.0000000000000
5.1260000000000	1.0000000000000	70.851769107938	376.73031346177	0.0000000000000
5.1280000000000	1.0000000000000	70.691003330341	376.73031346177	0.0000000000000
5.1300000000000	1.0000000000000	70.529974802810	376.73031346177	0.0000000000000
5.1320000000000	1.0000000000000	70.368683452160	376.73031346177	0.0000000000000
5.1335000000000	1.0000000000000	70.247542412348	376.73031346177	0.0000000000000
5.1340000000000	1.0000000000000	70.207129195795	376.73031346177	0.0000000000000
5.1360000000000	1.0000000000000	70.045311935293	376.73031346177	0.0000000000000
5.1380000000000	1.0000000000000	69.883231551914	376.73031346177	0.0000000000000
5.1400000000000	1.0000000000000	69.720887915424	376.73031346177	0.0000000000000
5.1420000000000	1.0000000000000	69.558280937992	376.73031346177	0.0000000000000
5.1440000000000	1.0000000000000	69.395410744085	376.73031346177	0.0000000000000
5.1460000000000	1.0000000000000	69.232278055295	376.73031346177	0.0000000000000
5.1480000000000	1.0000000000000	69.068884575344	376.73031346177	0.0000000000000
5.1500000000000	1.0000000000000	68.905229694416	376.73031346177	0.0000000000000
5.1520000000000	1.0000000000000	68.741269927834	376.73031346177	0.0000000000000
5.1540000000000	1.0000000000000	68.576803201534	376.73031346177	0.0000000000000
5.1560000000000	1.0000000000000	68.412140192245	376.73031346177	0.0000000000000
5.1580000000000	1.0000000000000	68.247424845067	376.73031346177	0.0000000000000
5.1600000000000	1.0000000000000	68.082463488988	376.73031346177	0.0000000000000
5.1620000000000	1.0000000000000	67.917231694081	376.73031346177	0.0000000000000
5.1625000000000	1.0000000000000	67.875881758208	376.73031346177	0.0000000000000
5.1640000000000	0.99999994537740	67.751731998276	376.73031346177	0.0000000000000
5.1660000000000	0.99999992269682	67.585966997179	376.73031346177	0.0000000000000
5.1680000000000	0.99999992376011	67.419938001669	376.73031346177	0.0000000000000
5.1700000000000	0.99999993042028	67.253645594187	376.73031346177	0.0000000000000
5.1720000000000	0.99999993582811	67.087090016443	376.73031346177	0.0000000000000
5.1740000000000	0.99999993793223	66.920271362142	376.73031346177	0.0000000000000
5.1760000000000	0.99999993664276	66.753189666035	376.73031346177	0.0000000000000
5.1770000000000	0.99999993490629	66.669550182412	376.73031346177	0.0000000000000
5.1780000000000	0.99999993256873	66.585844943905	376.73031346177	0.0000000000000
5.1800000000000	0.99999992646913	66.418237209991	376.73031346177	0.0000000000000
5.1820000000000	0.99999991903328	66.250366484129	376.73031346177	0.0000000000000
5.1840000000000	0.99999991081124	66.082232794255	376.73031346177	0.0000000000000
5.1860000000000	0.99999990220897	65.913836176874	376.73031346177	0.0000000000000
5.1880000000000	0.99999989350829	65.745176676700	376.73031346177	0.0000000000000
5.1900000000000	0.99999988489328	65.576254346031	376.73031346177	0.0000000000000
5.1920000000000	0.99999987647546	65.407069244095	376.73031346177	0.0000000000000
5.1940000000000	0.99999986831483	65.237621436474	376.73031346177	0.0000000000000
5.1960000000000	0.99999986043641	65.067910994637	376.73031346177	0.0000000000000
5.1980000000000	0.99999985284258	64.897937995578	376.73031346177	0.0000000000000
5.2000000000000	0.99999984552205	64.727702521545	376.73031346177	0.0000000000000
5.2020000000000	0.99999983845607	64.557204659857	376.73031346177	0.0000000000000
5.2040000000000	0.99999983162274	64.386444502769	376.73031346177	0.0000000000000
5.2060000000000	0.99999982499974	64.215422147397	376.73031346177	0.0000000000000
5.2080000000000	0.99999981856599	64.044137695668	376.73031346177	0.0000000000000
5.2100000000000	0.99999981230267	63.872591254303	376.73031346177	0.0000000000000
5.2120000000000	0.99999980619362	63.700782934818	376.73031346177	0.0000000000000
5.2140000000000	0.99999980022546	63.528712853533	376.73031346177	0.0000000000000
5.2160000000000	0.99999979438750	63.356381131597	376.73031346177	0.0000000000000
5.2180000000000	0.99999978867149	63.183787895015	376.73031346177	0.0000000000000
5.2200000000000	0.99999978307136	63.010933274682	376.73031346177	0.0000000000000
5.2220000000000	0.99999977758285	62.837817406411	376.73031346177	0.0000000000000
5.2240000000000	0.99999977220326	62.664440430976	376.73031346177	0.0000000000000
5.2260000000000	0.99999976693108	62.490802494141	376.73031346177	0.0000000000000
5.2280000000000	0.99999976176576	62.316903746699	376.73031346177	0.0000000000000
5.2300000000000	0.99999975670746	62.142744344504	376.73031346177	0.0000000000000
5.2320000000000	0.99999975175685	61.968324448508	376.73031346177	0.0000000000000
5.2340000000000	0.99999974691490	61.793644224790	376.73031346177	0.0000000000000
5.2360000000000	0.99999974218279	61.618703844592	376.73031346177	0.0000000000000
5.2380000000000	0.99999973756172	61.443503484346	376.73031346177	0.0000000000000
5.2400000000000	0.99999973305289	61.268043325708	376.73031346177	0.0000000000000
5.2420000000000	0.99999972865738	61.092323555585	376.73031346177	0.0000000000000
5.2440000000000	0.99999972437612	60.916344366165	376.73031346177	0.0000000000000
5.2460000000000	0.99999972020987	60.740105954944	376.73031346177	0.0000000000000
5.2480000000000	0.99999971615916	60.563608524751	376.73031346177	0.0000000000000
5.2487500000000	0.99999971467001	60.497355252420	376.73031346177	0.0000000000000
5.2500000000000	0.99999971222433	60.386852283776	376.73031346177	0.0000000000000
5.2520000000000	0.99999970840549	60.209837445596	376.73031346177	0.0000000000000
5.2540000000000	0.99999970470261	60.032564229191	376.73031346177	0.0000000000000
5.2560000000000	0.99999970111549	59.855032858970	376.73031346177	0.0000000000000
5.2580000000000	0.99999969764384	59.677243564779	376.73031346177	0.0000000000000
5.2600000000000	0.99999969428734	59.499196581907	376.73031346177	0.0000000000000
5.2620000000000	0.99999969104561	59.320892151049	376.73031346177	0.0000000000000
5.2640000000000	0.99999968791770	59.142330518199	376.73031346177	0.0000000000000
5.2655000000000	0.99999968564409	59.008240655555	376.73031346177	0.0000000000000
5.2660000000000	0.99999968489891	58.963511934313	376.73031346177	0.0000000000000
5.2680000000000	0.99999968195997	58.784436654372	376.73031346177	0.0000000000000
5.2700000000000	0.99999967891292	58.605104938424	376.73031346177	0.0000000000000
5.2720000000000	0.99999967551465	58.425517090962	376.73031346177	0.0000000000000
5.2740000000000	0.99999967295060	58.245673380970	376.73031346177	0.0000000000000
5.2760000000000	0.99999967063839	58.065574042409	376.73031346177	0.0000000000000
5.2780000000000	0.99999966832828	57.885219378669	376.73031346177	0.0000000000000
5.2800000000000	0.99999966605996	57.704609686749	376.73031346177	0.0000000000000
5.2820000000000	0.99999966385701	57.523745265111	376.73031346177	0.0000000000000
5.2822500000000	0.99999966358681	57.501119316773	376.73031346177	0.0000000000000
5.2840000000000	0.99999966172903	57.342626417154	376.73031346177	0.0000000000000
5.2860000000000	0.99999965967949	57.161253451887	376.73031346177	0.0000000000000
5.2880000000000	0.99999965770917	56.979626684086	376.73031346177	0.0000000000000
5.2900000000000	0.99999965581754	56.797746434350	376.73031346177	0.0000000000000
5.2920000000000	0.99999965400336	56.615613029133	376.73031346177	0.0000000000000
5.2940000000000	0.99999965226505	56.433226800767	376.73031346177	0.0000000000000
5.2960000000000	0.99999965060083	56.250588087486	376.73031346177	0.0000000000000
5.2980000000000	0.99999964900879	56.067697233442	376.73031346177	0.0000000000000
5.2990000000000	0.99999964823924	55.976157362806	376.73031346177	0.0000000000000
5.3000000000000	0.99999964748700	55.884554588729	376.73031346177	0.0000000000000
5.3020000000000	0.99999964603350	55.701160509400	376.73031346177	0.0000000000000
5.3040000000000	0.99999964464635	55.517515357487	376.73031346177	0.0000000000000
5.3060000000000	0.99999964332366	55.333619501023	376.73031346177	0.0000000000000
5.3080000000000	0.99999964206358	55.149473314054	376.73031346177	0.0000000000000
5.3100000000000	0.99999964086435	54.965077176667	376.73031346177	0.0000000000000
5.3120000000000	0.99999963972430	54.780431474998	376.73031346177	0.0000000000000
5.3140000000000	0.99999963864187	54.595536601256	376.73031346177	0.0000000000000
5.3160000000000	0.99999963761564	54.410392953740	376.73031346177	0.0000000000000
5.3180000000000	0.99999963664434	54.225000936851	376.73031346177	0.0000000000000
5.3200000000000	0.99999963572689	54.039360961114	376.73031346177	0.0000000000000
5.3220000000000	0.99999963486243	53.853473443187	376.73031346177	0.0000000000000
5.3240000000000	0.99999963405037	53.667338805884	376.73031346177	0.0000000000000
5.3260000000000	0.99999963329042	53.480957478179	376.73031346177	0.0000000000000
5.3280000000000	0.99999963258264	53.294329895227	376.73031346177	0.0000000000000
5.3300000000000	0.99999963192753	53.107456498375	376.73031346177	0.0000000000000
5.3320000000000	0.99999963132606	52.920337735171	376.73031346177	0.0000000000000
5.3325000000000	0.99999963118424	52.873519758916	376.73031346177	0.0000000000000
5.3340000000000	0.99999963077979	52.732974059378	376.73031346177	0.0000000000000
5.3360000000000	0.99999963029092	52.545365930980	376.73031346177	0.0000000000000
5.3380000000000	0.99999962986243	52.357513816199	376.73031346177	0.0000000000000
5.3400000000000	0.99999962949809	52.169418187496	376.73031346177	0.0000000000000
5.3420000000000	0.99999962920263	51.981079523589	376.73031346177	0.0000000000000
5.3440000000000	0.99999962898172	51.792498309461	376.73031346177	0.0000000000000
5.3460000000000	0.99999962884198	51.603675036381	376.73031346177	0.0000000000000
5.3480000000000	0.99999962879089	51.414610201922	376.73031346177	0.0000000000000
5.3500000000000	0.99999962883645	51.225304310005	376.73031346177	0.0000000000000
5.3520000000000	0.99999962898661	51.035757870957	376.73031346177	0.0000000000000
5.3540000000000	0.99999962924810	50.845971401610	376.73031346177	0.0000000000000
5.3560000000000	0.99999962962439	50.655945425469	376.73031346177	0.0000000000000
5.3580000000000	0.99999963011202	50.465680473004	376.73031346177	0.0000000000000
5.3600000000000	0.99999963069379	50.275177082181	376.73031346177	0.0000000000000
5.3620000000000	0.99999963132531	50.084435799489	376.73031346177	0.0000000000000
5.3640000000000	0.99999963190536	49.893457182190	376.73031346177	0.0000000000000
5.3660000000000	0.99999963219798	49.702241804033	376.73031346177	0.0000000000000
5.3680000000000	0.99999963156838	49.510790273654	376.73031346177	0.0000000000000
5.3700000000000	0.99999962761596	49.319103321164	376.73031346177	0.0000000000000
5.3720000000000	0.99999959629750	49.127182717198	376.73031346177	0.0000000000000
5.3740000000000	0.99999967423783	48.935018873196	376.73031346177	0.0000000000000
5.3760000000000	0.99999966003598	48.742630667840	376.73031346177	0.0000000000000
5.3780000000000	0.99999965741588	48.550007003000	376.73031346177	0.0000000000000
5.3800000000000	0.99999965701804	48.357150363885	376.73031346177	0.0000000000000
5.3820000000000	0.99999965718599	48.164061564536	376.73031346177	0.0000000000000
5.3840000000000	0.99999965739642	47.970741280523	376.73031346177	0.0000000000000
5.3860000000000	0.99999965743424	47.777190159240	376.73031346177	0.0000000000000
5.3880000000000	0.99999965720898	47.583408841020	376.73031346177	0.0000000000000
5.3900000000000	0.99999965669377	47.389397965369	376.73031346177	0.0000000000000
5.3920000000000	0.99999965589699	47.195158173711	376.73031346177	0.0000000000000
5.3940000000000	0.99999965484583	47.000690111129	376.73031346177	0.0000000000000
5.3960000000000	0.99999965357578	46.805994427706	376.73031346177	0.0000000000000
5.3980000000000	0.99999965212407	46.611071779547	376.73031346177	0.0000000000000
5.3995000000000	0.99999965093737	46.464731246302	376.73031346177	0.0000000000000
5.4000000000000	0.99999965052587	46.415922829510	376.73031346177	0.0000000000000
5.4020000000000	0.99999964881230	46.220548247660	376.73031346177	0.0000000000000
5.4040000000000	0.99999964700979	46.024948711498	376.73031346177	0.0000000000000
5.4060000000000	0.99999964514004	45.829124906037	376.73031346177	0.0000000000000
5.4080000000000	0.99999964322040	45.633077523760	376.73031346177	0.0000000000000
5.4100000000000	0.99999964126446	45.436807264545	376.73031346177	0.0000000000000
5.4120000000000	0.99999963928259	45.240314835546	376.73031346177	0.0000000000000
5.4140000000000	0.99999963728259	45.043600951090	376.73031346177	0.0000000000000
5.4160000000000	0.99999963527012	44.846666332574	376.73031346177	0.0000000000000
5.4162500000000	0.99999963501790	44.822034021098	376.73031346177	0.0000000000000
5.4180000000000	0.99999963324924	44.649511708384	376.73031346177	0.0000000000000
5.4200000000000	0.99999963122271	44.452137813821	376.73031346177	0.0000000000000
5.4220000000000	0.99999962919234	44.254545391051	376.73031346177	0.0000000000000
5.4240000000000	0.99999962715922	44.056735189059	376.73031346177	0.0000000000000
5.4260000000000	0.99999962512393	43.858707963620	376.73031346177	0.0000000000000
5.4280000000000	0.99999962308667	43.660464477278	376.73031346177	0.0000000000000
5.4300000000000	0.99999962104740	43.462005499322	376.73031346177	0.0000000000000
5.4320000000000	0.99999961900593	43.263331805781	376.73031346177	0.0000000000000
5.4330000000000	0.99999961798427	43.163914685014	376.73031346177	0.0000000000000
5.4340000000000	0.99999961696196	43.064444179408	376.73031346177	0.0000000000000
5.4360000000000	0.99999961491518	42.865343409681	376.73031346177	0.0000000000000
5.4380000000000	0.99999961286526	42.666030292791	376.73031346177	0.0000000000000
5.4400000000000	0.99999961081189	42.466505631643	376.73031346177	0.0000000000000
5.4420000000000	0.99999960875480	42.266770235850	376.73031346177	0.0000000000000
5.4440000000000	0.99999960669378	42.066824921732	376.73031346177	0.0000000000000
5.4460000000000	0.99999960462868	41.866670512314	376.73031346177	0.0000000000000
5.4480000000000	0.99999960255938	41.666307837317	376.73031346177	0.0000000000000
5.4500000000000	0.99999960048585	41.465737733165	376.73031346177	0.0000000000000
5.4520000000000	0.99999959840811	41.264961042973	376.73031346177	0.0000000000000
5.4540000000000	0.99999959632623	41.063978616547	376.73031346177	0.0000000000000
5.4560000000000	0.99999959424032	40.862791310377	376.73031346177	0.0000000000000
5.4580000000000	0.99999959215056	40.661399987639	376.73031346177	0.0000000000000
5.4600000000000	0.99999959005717	40.459805518179	376.73031346177	0.0000000000000
5.4620000000000	0.99999958796037	40.258008778517	376.73031346177	0.0000000000000
5.4640000000000	0.99999958586047	40.056010651836	376.73031346177	0.0000000000000
5.4660000000000	0.99999958375776	39.853812027974	376.73031346177	0.0000000000000
5.4665000000000	0.99999958323169	39.803231149236	376.73031346177	0.0000000000000
5.4680000000000	0.99999958165259	39.651413803422	376.73031346177	0.0000000000000
5.4700000000000	0.99999957954531	39.448816881310	376.73031346177	0.0000000000000
5.4720000000000	0.99999957743629	39.246022171401	376.73031346177	0.0000000000000
5.4740000000000	0.99999957532592	39.043030590083	376.73031346177	0.0000000000000
5.4760000000000	0.99999957321459	38.839843060360	376.73031346177	0.0000000000000
5.4780000000000	0.99999957110272	38.636460511837	376.73031346177	0.0000000000000
5.4800000000000	0.99999956899073	38.432883880717	376.73031346177	0.0000000000000
5.4820000000000	0.99999956687902	38.229114109784	376.73031346177	0.0000000000000
5.4832500000000	0.99999956555954	38.101660345698	376.73031346177	0.0000000000000
5.4840000000000	0.99999956476803	38.025152148393	376.73031346177	0.0000000000000
5.4860000000000	0.99999956265818	37.820998952458	376.73031346177	0.0000000000000
5.4880000000000	0.99999956054992	37.616655484441	376.73031346177	0.0000000000000
5.4900000000000	0.99999955844367	37.412122713337	376.73031346177	0.0000000000000
5.4920000000000	0.99999955633989	37.207401614659	376.73031346177	0.0000000000000
5.4940000000000	0.99999955423904	37.002493170429	376.73031346177	0.0000000000000
5.4960000000000	0.99999955214159	36.797398369159	376.73031346177	0.0000000000000
5.4980000000000	0.99999955004805	36.592118205838	376.73031346177	0.0000000000000
5.5000000000000	0.99999954795895	36.386653681917	376.73031346177	0.0000000000000
5.5020000000000	0.99999954587487	36.181005805300	376.73031346177	0.0000000000000
5.5040000000000	0.99999954379638	35.975175590325	376.73031346177	0.0000000000000
5.5060000000000	0.99999954172395	35.769164057759	376.73031346177	0.0000000000000
5.5080000000000	0.99999953965761	35.562972234785	376.73031346177	0.0000000000000
5.5100000000000	0.99999953759635	35.356601154972	376.73031346177	0.0000000000000
5.5120000000000	0.99999953553754	35.150051858185	376.73031346177	0.0000000000000
5.5140000000000	0.99999953347823	34.943325390458	376.73031346177	0.0000000000000
5.5160000000000	0.99999953141865	34.736422804001	376.73031346177	0.0000000000000
5.5180000000000	0.99999952936295	34.529345157432	376.73031346177	0.0000000000000
5.5200000000000	0.99999952731531	34.322093515864	376.73031346177	0.0000000000000
5.5220000000000	0.99999952527753	34.114668950747	376.73031346177	0.0000000000000
5.5240000000000	0.99999952324978	33.907072539730	376.73031346177	0.0000000000000
5.5242500000000	0.99999952299700	33.881110959350	376.73031346177	0.0000000000000
5.5260000000000	0.99999952123171	33.699305366623	376.73031346177	0.0000000000000
5.5280000000000	0.99999951922304	33.491368521388	376.73031346177	0.0000000000000
5.5300000000000	0.99999951722358	33.283263100134	376.73031346177	0.0000000000000
5.5320000000000	0.99999951523331	33.074990205105	376.73031346177	0.0000000000000
5.5340000000000	0.99999951325229	32.866550944650	376.73031346177	0.0000000000000
5.5360000000000	0.99999951128062	32.657946433213	376.73031346177	0.0000000000000
5.5380000000000	0.99999950931846	32.449177791296	376.73031346177	0.0000000000000
5.5400000000000	0.99999950736598	32.240246145440	376.73031346177	0.0000000000000
5.5420000000000	0.99999950542337	32.031152628200	376.73031346177	0.0000000000000
5.5440000000000	0.99999950349082	31.821898378111	376.73031346177	0.0000000000000
5.5460000000000	0.99999950156852	31.612484539668	376.73031346177	0.0000000000000
5.5480000000000	0.99999949965667	31.402912263292	376.73031346177	0.0000000000000
5.5485000000000	0.99999949918036	31.350494573648	376.73031346177	0.0000000000000
5.5500000000000	0.99999949775545	31.193182705305	376.73031346177	0.0000000000000
5.5520000000000	0.99999949586508	30.983297027900	376.73031346177	0.0000000000000
5.5540000000000	0.99999949398571	30.773256399113	376.73031346177	0.0000000000000
5.5560000000000	0.99999949211756	30.563061992788	376.73031346177	0.0000000000000
5.5580000000000	0.99999949026078	30.352714988554	376.73031346177	0.0000000000000
5.5600000000000	0.99999948841556	30.142216571788	376.73031346177	0.0000000000000
5.5620000000000	0.99999948658205	29.931567933584	376.73031346177	0.0000000000000
5.5640000000000	0.99999948476043	29.720770270725	376.73031346177	0.0000000000000
5.5660000000000	0.99999948295084	29.509824785648	376.73031346177	0.0000000000000
5.5680000000000	0.99999948115342	29.298732686410	376.73031346177	0.0000000000000
5.5700000000000	0.99999947936831	29.087495186658	376.73031346177	0.0000000000000
5.5720000000000	0.99999947759560	28.876113505592	376.73031346177	0.0000000000000
5.5727500000000	0.99999947693406	28.796808453239	376.73031346177	0.0000000000000
5.5740000000000	0.99999947583541	28.664588867934	376.73031346177	0.0000000000000
5.5760000000000	0.99999947408780	28.452922503892	376.73031346177	0.0000000000000
5.5780000000000	0.99999947235283	28.241115649128	376.73031346177	0.0000000000000
5.5800000000000	0.99999947063049	28.029169544723	376.73031346177	0.0000000000000
5.5820000000000	0.99999946892075	27.817085437144	376.73031346177	0.0000000000000
5.5840000000000	0.99999946722352	27.604864578213	376.73031346177	0.0000000000000
5.5860000000000	0.99999946553861	27.392508225082	376.73031346177	0.0000000000000
5.5880000000000	0.99999946386579	27.180017640213	376.73031346177	0.0000000000000
5.5900000000000	0.99999946220477	26.967394091373	376.73031346177	0.0000000000000
5.5920000000000	0.99999946055540	26.754638851673	376.73031346177	0.0000000000000
5.5940000000000	0.99999945891845	26.541753199684	376.73031346177	0.0000000000000
5.5960000000000	0.99999945729881	26.328738419804	376.73031346177	0.0000000000000
5.5970000000000	0.99999945650109	26.222183010096	376.73031346177	0.0000000000000
5.5980000000000	0.99999945572068	26.115595803285	376.73031346177	0.0000000000000
5.6000000000000	0.99999945431789	25.902326650721	376.73031346177	0.0000000000000
5.6020000000000	0.99999945386761	25.688932257003	376.73031346177	0.0000000000000
5.6040000000000	0.99999945374420	25.475413776574	376.73031346177	0.0000000000000
5.6060000000000	0.99999945120433	25.261772696570	376.73031346177	0.0000000000000
5.6080000000000	0.99999944912169	25.048010344551	376.73031346177	0.0000000000000
5.6100000000000	0.99999944736461	24.834127987092	376.73031346177	0.0000000000000
5.6120000000000	0.99999944574741	24.620126940675	376.73031346177	0.0000000000000
5.6140000000000	0.99999944420363	24.406008532022	376.73031346177	0.0000000000000
5.6160000000000	0.99999944270676	24.191774093089	376.73031346177	0.0000000000000
5.6180000000000	0.99999944124471	23.977424960458	376.73031346177	0.0000000000000
5.6200000000000	0.99999943981144	23.762962475239	376.73031346177	0.0000000000000
5.6212500000000	0.99999943892876	23.628866457831	376.73031346177	0.0000000000000
5.6220000000000	0.99999943840372	23.548387983039	376.73031346177	0.0000000000000
5.6240000000000	0.99999943701980	23.333702833927	376.73031346177	0.0000000000000
5.6260000000000	0.99999943565876	23.118908382398	376.73031346177	0.0000000000000
5.6280000000000	0.99999943432016	22.904005987333	376.73031346177	0.0000000000000
5.6300000000000	0.99999943300386	22.688997011953	376.73031346177	0.0000000000000
5.6320000000000	0.99999943170988	22.473882823773	376.73031346177	0.0000000000000
5.6340000000000	0.99999943043833	22.258664794555	376.73031346177	0.0000000000000
5.6360000000000	0.99999942918930	22.043344300261	376.73031346177	0.0000000000000
5.6380000000000	0.99999942796281	21.827922721006	376.73031346177	0.0000000000000
5.6400000000000	0.99999942675875	21.612401441008	376.73031346177	0.0000000000000
5.6420000000000	0.99999942557680	21.396781848544	376.73031346177	0.0000000000000
5.6440000000000	0.99999942441647	21.181065335902	376.73031346177	0.0000000000000
5.6455000000000	0.99999942355998	21.019215187339	376.73031346177	0.0000000000000
5.6460000000000	0.99999942327704	20.965253299335	376.73031346177	0.0000000000000
5.6480000000000	0.99999942215763	20.749347139017	376.73031346177	0.0000000000000
5.6500000000000	0.99999942105727	20.533348258988	376.73031346177	0.0000000000000
5.6520000000000	0.99999941997498	20.317258067107	376.73031346177	0.0000000000000
5.6540000000000	0.99999941890984	20.101077975001	376.73031346177	0.0000000000000
5.6560000000000	0.99999941786107	19.884809398002	376.73031346177	0.0000000000000
5.6580000000000	0.99999941682805	19.668453755099	376.73031346177	0.0000000000000
5.6600000000000	0.99999941581034	19.452012468873	376.73031346177	0.0000000000000
5.6620000000000	0.99999941480767	19.235486965443	376.73031346177	0.0000000000000
5.6640000000000	0.99999941381988	19.018878674409	376.73031346177	0.0000000000000
5.6660000000000	0.99999941284688	18.802189028795	376.73031346177	0.0000000000000
5.6680000000000	0.99999941188860	18.585419464991	376.73031346177	0.0000000000000
5.6697500000000	0.99999941106209	18.395681670491	376.73031346177	0.0000000000000
5.6700000000000	0.99999941094492	18.368571422701	376.73031346177	0.0000000000000
5.6720000000000	0.99999941001558	18.151646344885	376.73031346177	0.0000000000000
5.6740000000000	0.99999940910008	17.934645677701	376.73031346177	0.0000000000000
5.6760000000000	0.99999940819756	17.717570870451	376.73031346177	0.0000000000000
5.6780000000000	0.99999940730649	17.500423375514	376.73031346177	0.0000000000000
5.6800000000000	0.99999940642419	17.283204648281	376.73031346177	0.0000000000000
5.6820000000000	0.99999940554588	17.065916147058	376.73031346177	0.0000000000000
5.6840000000000	0.99999940466255	16.848559332890	376.73031346177	0.0000000000000
5.6860000000000	0.99999940375659	16.631135669082	376.73031346177	0.0000000000000
5.6880000000000	0.99999940279823	16.413646619348	376.73031346177	0.0000000000000
5.6900000000000	0.99999940184107	16.196093640926	376.73031346177	0.0000000000000
5.6920000000000	0.99999940164279	15.978478210603	376.73031346177	0.0000000000000
5.6940000000000	0.99999940153007	15.760801873761	376.73031346177	0.0000000000000
5.6960000000000	0.99999940085614	15.543066048609	376.73031346177	0.0000000000000
5.6980000000000	0.99999940011174	15.325272206722	376.73031346177	0.0000000000000
5.7000000000000	0.99999939938872	15.107421836667	376.73031346177	0.0000000000000
5.7020000000000	0.99999939869405	14.889516425876	376.73031346177	0.0000000000000
5.7040000000000	0.99999939802518	14.671557462617	376.73031346177	0.0000000000000
5.7060000000000	0.99999939737931	14.453546436892	376.73031346177	0.0000000000000
5.7080000000000	0.99999939675437	14.235484840690	376.73031346177	0.0000000000000
5.7100000000000	0.99999939614884	14.017374168052	376.73031346177	0.0000000000000
5.7120000000000	0.99999939556158	13.799215915053	376.73031346177	0.0000000000000
5.7131250000000	0.99999939523894	13.676481550647	376.73031346177	0.0000000000000
5.7140000000000	0.99999939499172	13.581011579764	376.73031346177	0.0000000000000
5.7160000000000	0.99999939443851	13.362762662204	376.73031346177	0.0000000000000
5.7180000000000	0.99999939390133	13.144470664283	376.73031346177	0.0000000000000
5.7200000000000	0.99999939337960	12.926137089740	376.73031346177	0.0000000000000
5.7220000000000	0.99999939287280	12.707763444088	376.73031346177	0.0000000000000
5.7240000000000	0.99999939238043	12.489351234547	376.73031346177	0.0000000000000
5.7260000000000	0.99999939190198	12.270901969986	376.73031346177	0.0000000000000
5.7280000000000	0.99999939143699	12.052417160856	376.73031346177	0.0000000000000
5.7300000000000	0.99999939098496	11.833898319135	376.73031346177	0.0000000000000
5.7320000000000	0.99999939054542	11.615346958255	376.73031346177	0.0000000000000
5.7322500000000	0.99999939049134	11.588025827073	376.73031346177	0.0000000000000
5.7340000000000	0.99999939011788	11.396764593047	376.73031346177	0.0000000000000
5.7360000000000	0.99999938970185	11.178152739671	376.73031346177	0.0000000000000
5.7380000000000	0.99999938929682	10.959512915559	376.73031346177	0.0000000000000
5.7400000000000	0.99999938890229	10.740846639342	376.73031346177	0.0000000000000
5.7420000000000	0.99999938851775	10.522155430794	376.73031346177	0.0000000000000
5.7440000000000	0.99999938814269	10.303440810764	376.73031346177	0.0000000000000
5.7460000000000	0.99999938777663	10.084704301108	376.73031346177	0.0000000000000
5.7480000000000	0.99999938741907	9.8659474246308	376.73031346177	0.0000000000000
5.7500000000000	0.99999938706962	9.6471717050133	376.73031346177	0.0000000000000
5.7513750000000	0.99999938683390	9.4967532594609	376.73031346177	0.0000000000000
5.7520000000000	0.99999938672796	9.4283786667512	376.73031346177	0.0000000000000
5.7540000000000	0.99999938639398	9.2095698350886	376.73031346177	0.0000000000000
5.7560000000000	0.99999938606790	8.9907467359553	376.73031346177	0.0000000000000
5.7580000000000	0.99999938575044	8.7719108959096	376.73031346177	0.0000000000000
5.7600000000000	0.99999938544298	8.5530638420913	376.73031346177	0.0000000000000
5.7620000000000	0.99999938514760	8.3342071021898	376.73031346177	0.0000000000000
5.7640000000000	0.99999938486640	8.1153422044215	376.73031346177	0.0000000000000
5.7660000000000	0.99999938460026	7.8964706774779	376.73031346177	0.0000000000000
5.7680000000000	0.99999938434718	7.6775940503953	376.73031346177	0.0000000000000
5.7700000000000	0.99999938410216	7.4587138523488	376.73031346177	0.0000000000000
5.7705000000000	0.99999938404145	7.4039934240724	376.73031346177	0.0000000000000
5.7720000000000	0.99999938385936	7.2398316124856	376.73031346177	0.0000000000000
5.7740000000000	0.99999938361466	7.0209488598987	376.73031346177	0.0000000000000
5.7760000000000	0.99999938336660	6.8020671236814	376.73031346177	0.0000000000000
5.7780000000000	0.99999938311561	6.5831879329515	376.73031346177	0.0000000000000
5.7800000000000	0.99999938286290	6.3643128168098	376.73031346177	0.0000000000000
5.7820000000000	0.99999938260972	6.1454433042600	376.73031346177	0.0000000000000
5.7840000000000	0.99999938235712	5.9265809241213	376.73031346177	0.0000000000000
5.7860000000000	0.99999938210587	5.7077272049473	376.73031346177	0.0000000000000
5.7880000000000	0.99999938185656	5.4888836749501	376.73031346177	0.0000000000000
5.7896250000000	0.99999938165576	5.3110818640725	376.73031346177	0.0000000000000
5.7900000000000	0.99999938160967	5.2700518619307	376.73031346177	0.0000000000000
5.7920000000000	0.99999938136562	5.0512332932105	376.73031346177	0.0000000000000
5.7940000000000	0.99999938112484	4.8324294955642	376.73031346177	0.0000000000000
5.7960000000000	0.99999938088781	4.6136419951534	376.73031346177	0.0000000000000
5.7980000000000	0.99999938065507	4.3948723174583	376.73031346177	0.0000000000000
5.8000000000000	0.99999938042722	4.1761219872093	376.73031346177	0.0000000000000
5.8020000000000	0.99999938020483	3.9573925283179	376.73031346177	0.0000000000000
5.8040000000000	0.99999937998837	3.7386854638063	376.73031346177	0.0000000000000
5.8060000000000	0.99999937977796	3.5200023157412	376.73031346177	0.0000000000000
5.8080000000000	0.99999937957311	3.3013446051717	376.73031346177	0.0000000000000
5.8087500000000	0.99999937949746	3.2193548320782	376.73031346177	0.0000000000000
5.8100000000000	0.99999937937236	3.0827138520803	376.73031346177	0.0000000000000
5.8120000000000	0.99999937917314	2.8641115753472	376.73031346177	0.0000000000000
5.8140000000000	0.99999937897187	2.6455392927237	376.73031346177	0.0000000000000
5.8160000000000	0.99999937876460	2.4269985207985	376.73031346177	0.0000000000000
5.8180000000000	0.99999937854795	2.2084907749361	376.73031346177	0.0000000000000
5.8200000000000	0.99999937831983	1.9900175691804	376.73031346177	0.0000000000000
5.8220000000000	0.99999937807972	1.7715804161391	376.73031346177	0.0000000000000
5.8240000000000	0.99999937782834	1.5531808268736	376.73031346177	0.0000000000000
5.8260000000000	0.99999937756703	1.3348203108146	376.73031346177	0.0000000000000
5.8278750000000	0.99999937731424	1.1301441542462	376.73031346177	0.0000000000000
5.8280000000000	0.99999937729715	1.1165003757000	376.73031346177	0.0000000000000
5.8300000000000	0.99999937701972	0.89822252752642	376.73031346177	0.0000000000000
5.8320000000000	0.99999937673531	0.67998827050277	376.73031346177	0.0000000000000
5.8340000000000	0.99999937644402	0.46179910700107	376.73031346177	0.0000000000000
5.8360000000000	0.99999937614559	0.24365653750231	376.73031346177	0.0000000000000
5.8380000000000	0.99999937583948	0.025562060539149	376.73031346177	0.0000000000000
5.8400000000000	0.99999937552497	-0.19248282736478	376.73031346177	0.0000000000000
5.8420000000000	0.99999937520126	-0.41047663175576	376.73031346177	0.0000000000000
5.8440000000000	0.99999937486749	-0.62841786031183	376.73031346177	0.0000000000000
5.8460000000000	0.99999937452284	-0.84630502290386	376.73031346177	0.0000000000000
5.8470000000000	0.99999937434619	-0.95522786441287	376.73031346177	0.0000000000000
5.8480000000000	0.99999937416653	-1.0641366316572	376.73031346177	0.0000000000000
5.8500000000000	0.99999937379789	-1.2819112010117	376.73031346177	0.0000000000000
5.8520000000000	0.99999937341633	-1.4996272477819	376.73031346177	0.0000000000000
5.8540000000000	0.99999937302141	-1.7172832912154	376.73031346177	0.0000000000000
5.8560000000000	0.99999937261283	-1.9348778530525	376.73031346177	0.0000000000000
5.8580000000000	0.99999937219043	-2.1524094575830	376.73031346177	0.0000000000000
5.8600000000000	0.99999937175419	-2.3698766317044	376.73031346177	0.0000000000000
5.8620000000000	0.99999937130422	-2.5872779049779	376.73031346177	0.0000000000000
5.8640000000000	0.99999937084072	-2.8046118096855	376.73031346177	0.0000000000000
5.8660000000000	0.99999937036398	-3.0218768808859	376.73031346177	0.0000000000000
5.8661250000000	0.99999937033375	-3.0354536289573	376.73031346177	0.0000000000000
5.8680000000000	0.99999936987432	-3.2390716564703	376.73031346177	0.0000000000000
5.8700000000000	0.99999936937204	-3.4561946772178	376.73031346177	0.0000000000000
5.8720000000000	0.99999936885734	-3.6732444868519	376.73031346177	0.0000000000000
5.8740000000000	0.99999936833032	-3.8902196320956	376.73031346177	0.0000000000000
5.8760000000000	0.99999936779081	-4.1071186627278	376.73031346177	0.0000000000000
5.8780000000000	0.99999936723838	-4.3239401316396	376.73031346177	0.0000000000000
5.8800000000000	0.99999936667219	-4.5406825948909	376.73031346177	0.0000000000000
5.8820000000000	0.99999936609098	-4.7573446117686	376.73031346177	0.0000000000000
5.8840000000000	0.99999936549294	-4.9739247448439	376.73031346177	0.0000000000000
5.8852500000000	0.99999936510959	-5.1092451090410	376.73031346177	0.0000000000000
5.8860000000000	0.99999936487568	-5.1904215600319	376.73031346177	0.0000000000000
5.8880000000000	0.99999936423619	-5.4068336266522	376.73031346177	0.0000000000000
5.8900000000000	0.99999936357082	-5.6231595174895	376.73031346177	0.0000000000000
5.8920000000000	0.99999936287531	-5.8393978088574	376.73031346177	0.0000000000000
5.8940000000000	0.99999936214488	-6.0555470806618	376.73031346177	0.0000000000000
5.8960000000000	0.99999936137441	-6.2716059164680	376.73031346177	0.0000000000000
5.8980000000000	0.99999936055861	-6.4875729035676	376.73031346177	0.0000000000000
5.9000000000000	0.99999935969248	-6.7034466330488	376.73031346177	0.0000000000000
5.9020000000000	0.99999935877173	-6.9192256998666	376.73031346177	0.0000000000000
5.9040000000000	0.99999935779355	-7.1349087029158	376.73031346177	0.0000000000000
5.9043750000000	0.99999935760366	-7.1753384579098	376.73031346177	0.0000000000000
5.9060000000000	0.99999935675745	-7.3504942451029	376.73031346177	0.0000000000000
5.9080000000000	0.99999935566647	-7.5659809334193	376.73031346177	0.0000000000000
5.9100000000000	0.99999935452860	-7.7813673790098	376.73031346177	0.0000000000000
5.9120000000000	0.99999935335853	-7.9966521972401	376.73031346177	0.0000000000000
5.9140000000000	0.99999935217973	-8.2118340077546	376.73031346177	0.0000000000000
5.9160000000000	0.99999935102674	-8.4269114345245	376.73031346177	0.0000000000000
5.9180000000000	0.99999934994760	-8.6418831058789	376.73031346177	0.0000000000000
5.9200000000000	0.99999934900603	-8.8567476545152	376.73031346177	0.0000000000000
5.9220000000000	0.99999934828286	-9.0715037174756	376.73031346177	0.0000000000000
5.9235000000000	0.99999934794194	-9.2324987534818	376.73031346177	0.0000000000000
5.9240000000000	0.99999934787562	-9.2861499360786	376.73031346177	0.0000000000000
5.9260000000000	0.99999934789421	-9.5006849557800	376.73031346177	0.0000000000000
5.9280000000000	0.99999934844934	-9.7151074259214	376.73031346177	0.0000000000000
5.9300000000000	0.99999934962715	-9.9294159992796	376.73031346177	0.0000000000000
5.9320000000000	0.99999935143847	-10.143609331259	376.73031346177	0.0000000000000
5.9340000000000	0.99999935372121	-10.357686078439	376.73031346177	0.0000000000000
5.9360000000000	0.99999935595623	-10.571644896053	376.73031346177	0.0000000000000
5.9380000000000	0.99999935692442	-10.785484434061	376.73031346177	0.0000000000000
5.9400000000000	0.99999935407698	-10.999203333234	376.73031346177	0.0000000000000
5.9420000000000	0.99999934242615	-11.212800230625	376.73031346177	0.0000000000000
5.9426250000000	0.99999933568385	-11.279524029729	376.73031346177	0.0000000000000
5.9440000000000	0.99999931284093	-11.426273812636	376.73031346177	0.0000000000000
5.9460000000000	0.99999925073652	-11.639623025320	376.73031346177	0.0000000000000
5.9480000000000	0.99999914109987	-11.852847570248	376.73031346177	0.0000000000000
5.9500000000000	0.99999899243824	-12.065948072765	376.73031346177	0.0000000000000
5.9520000000000	0.99999885868372	-12.278923891943	376.73031346177	0.0000000000000
5.9540000000000	0.99999878604789	-12.491770919477	376.73031346177	0.0000000000000
5.9560000000000	0.99999876214898	-12.704484936566	376.73031346177	0.0000000000000
5.9580000000000	0.99999875761189	-12.917064187111	376.73031346177	0.0000000000000
5.9600000000000	0.99999875737137	-13.129508103868	376.73031346177	0.0000000000000
5.9617500000000	0.99999875723547	-13.315285094663	376.73031346177	0.0000000000000
5.9620000000000	0.99999875718459	-13.341816144644	376.73031346177	0.0000000000000
5.9640000000000	0.99999875654652	-13.553987531296	376.73031346177	0.0000000000000
5.9660000000000	0.99999875571054	-13.766021290860	376.73031346177	0.0000000000000
5.9680000000000	0.99999875490914	-13.977916328859	376.73031346177	0.0000000000000
5.9700000000000	0.99999875425405	-14.189671482127	376.73031346177	0.0000000000000
5.9720000000000	0.99999875377624	-14.401285551167	376.73031346177	0.0000000000000
5.9740000000000	0.99999875346905	-14.612757318947	376.73031346177	0.0000000000000
5.9760000000000	0.99999875331340	-14.824085561565	376.73031346177	0.0000000000000
5.9780000000000	0.99999875328965	-15.035269054228	376.73031346177	0.0000000000000
5.9800000000000	0.99999875338196	-15.246306574584	376.73031346177	0.0000000000000
5.9808750000000	0.99999875345584	-15.338589276895	376.73031346177	0.0000000000000
5.9820000000000	0.99999875357921	-15.457196904535	376.73031346177	0.0000000000000
5.9840000000000	0.99999875387453	-15.667938831227	376.73031346177	0.0000000000000
5.9860000000000	0.99999875426443	-15.878531147553	376.73031346177	0.0000000000000
5.9880000000000	0.99999875474785	-16.088972652408	376.73031346177	0.0000000000000
5.9900000000000	0.99999875532547	-16.299262150795	376.73031346177	0.0000000000000
5.9920000000000	0.99999875599905	-16.509398453857	376.73031346177	0.0000000000000
5.9940000000000	0.99999875677100	-16.719380378880	376.73031346177	0.0000000000000
5.9960000000000	0.99999875764406	-16.929206749267	376.73031346177	0.0000000000000
5.9980000000000	0.99999875862104	-17.138876394520	376.73031346177	0.0000000000000
6.0000000000000	0.99999875970472	-17.348388150214	376.73031346177	0.0000000000000
6.0020000000000	0.99999876089768	-17.557740857982	376.73031346177	0.0000000000000
6.0040000000000	0.99999876220227	-17.766933365504	376.73031346177	0.0000000000000
6.0060000000000	0.99999876362060	-17.975964526500	376.73031346177	0.0000000000000
6.0080000000000	0.99999876515451	-18.184833200726	376.73031346177	0.0000000000000
6.0100000000000	0.99999876680554	-18.393538253985	376.73031346177	0.0000000000000
6.0120000000000	0.99999876857504	-18.602078558127	376.73031346177	0.0000000000000
6.0140000000000	0.99999877046410	-18.810452991068	376.73031346177	0.0000000000000
6.0160000000000	0.99999877247364	-19.018660436798	376.73031346177	0.0000000000000
6.0180000000000	0.99999877460441	-19.226699785403	376.73031346177	0.0000000000000
6.0200000000000	0.99999877685707	-19.434569933079	376.73031346177	0.0000000000000
6.0220000000000	0.99999877923217	-19.642269782154	376.73031346177	0.0000000000000
6.0240000000000	0.99999878173024	-19.849798241108	376.73031346177	0.0000000000000
6.0260000000000	0.99999878435183	-20.057154224597	376.73031346177	0.0000000000000
6.0280000000000	0.99999878709756	-20.264336653468	376.73031346177	0.0000000000000
6.0300000000000	0.99999878996812	-20.471344454790	376.73031346177	0.0000000000000
6.0312500000000	0.99999879182602	-20.600635178331	376.73031346177	0.0000000000000
6.0320000000000	0.99999879296444	-20.678176561866	376.73031346177	0.0000000000000
6.0340000000000	0.99999879608766	-20.884831914258	376.73031346177	0.0000000000000
6.0360000000000	0.99999879933924	-21.091309457809	376.73031346177	0.0000000000000
6.0380000000000	0.99999880272105	-21.297608144654	376.73031346177	0.0000000000000
6.0400000000000	0.99999880623545	-21.503726933240	376.73031346177	0.0000000000000
6.0420000000000	0.99999880988529	-21.709664788336	376.73031346177	0.0000000000000
6.0440000000000	0.99999881367403	-21.915420681044	376.73031346177	0.0000000000000
6.0460000000000	0.99999881760562	-22.120993588799	376.73031346177	0.0000000000000
6.0468750000000	0.99999881937171	-22.210873935885	376.73031346177	0.0000000000000
6.0480000000000	0.99999882168440	-22.326382495374	376.73031346177	0.0000000000000
6.0500000000000	0.99999882591475	-22.531586390877	376.73031346177	0.0000000000000
6.0520000000000	0.99999883030064	-22.736604271752	376.73031346177	0.0000000000000
6.0540000000000	0.99999883484489	-22.941435140785	376.73031346177	0.0000000000000
6.0560000000000	0.99999883954830	-23.146078007129	376.73031346177	0.0000000000000
6.0580000000000	0.99999884440871	-23.350531886340	376.73031346177	0.0000000000000
6.0600000000000	0.99999884942031	-23.554795800441	376.73031346177	0.0000000000000
6.0620000000000	0.99999885457340	-23.758868777999	376.73031346177	0.0000000000000
6.0625000000000	0.99999885588229	-23.809857075343	376.73031346177	0.0000000000000
6.0640000000000	0.99999885985473	-23.962749854194	376.73031346177	0.0000000000000
6.0660000000000	0.99999886524869	-24.166438070868	376.73031346177	0.0000000000000
6.0680000000000	0.99999887073893	-24.369932476538	376.73031346177	0.0000000000000
6.0700000000000	0.99999887631040	-24.573232126355	376.73031346177	0.0000000000000
6.0720000000000	0.99999888195134	-24.776336082053	376.73031346177	0.0000000000000
6.0740000000000	0.99999888765516	-24.979243411889	376.73031346177	0.0000000000000
6.0760000000000	0.99999889342183	-25.181953190640	376.73031346177	0.0000000000000
6.0780000000000	0.99999889925869	-25.384464499663	376.73031346177	0.0000000000000
6.0781250000000	0.99999889962612	-25.397114845808	376.73031346177	0.0000000000000
6.0800000000000	0.99999890517995	-25.586776427013	376.73031346177	0.0000000000000
6.0820000000000	0.99999891120465	-25.788888067591	376.73031346177	0.0000000000000
6.0840000000000	0.99999891735339	-25.990798523236	376.73031346177	0.0000000000000
6.0860000000000	0.99999892364470	-26.192506902722	376.73031346177	0.0000000000000
6.0880000000000	0.99999893009225	-26.394012321670	376.73031346177	0.0000000000000
6.0900000000000	0.99999893670385	-26.595313902407	376.73031346177	0.0000000000000
6.0920000000000	0.99999894348199	-26.796410773839	376.73031346177	0.0000000000000
6.0937500000000	0.99999894954848	-26.972201930902	376.73031346177	0.0000000000000
6.0940000000000	0.99999895042532	-26.997302071380	376.73031346177	0.0000000000000
6.0960000000000	0.99999895753036	-27.197986936941	376.73031346177	0.0000000000000
6.0980000000000	0.99999896479287	-27.398464518949	376.73031346177	0.0000000000000
6.1000000000000	0.99999897220877	-27.598733972396	376.73031346177	0.0000000000000
6.1020000000000	0.99999897977461	-27.798794458886	376.73031346177	0.0000000000000
6.1040000000000	0.99999898748771	-27.998645146670	376.73031346177	0.0000000000000
6.1060000000000	0.99999899534616	-28.198285210680	376.73031346177	0.0000000000000
6.1080000000000	0.99999900334875	-28.397713832553	376.73031346177	0.0000000000000
6.1100000000000	0.99999901149478	-28.596930200643	376.73031346177	0.0000000000000
6.1120000000000	0.99999901978399	-28.795933510035	376.73031346177	0.0000000000000
6.1140000000000	0.99999902821642	-28.994722962552	376.73031346177	0.0000000000000
6.1160000000000	0.99999903679232	-29.193297766763	376.73031346177	0.0000000000000
6.1180000000000	0.99999904551209	-29.391657137991	376.73031346177	0.0000000000000
6.1200000000000	0.99999905437610	-29.589800298324	376.73031346177	0.0000000000000
6.1220000000000	0.99999906338466	-29.787726476636	376.73031346177	0.0000000000000
6.1240000000000	0.99999907253772	-29.985434908622	376.73031346177	0.0000000000000
6.1250000000000	0.99999907716820	-30.084207232776	376.73031346177	0.0000000000000
6.1260000000000	0.99999908183432	-30.182924836860	376.73031346177	0.0000000000000
6.1280000000000	0.99999909127126	-30.380195510957	376.73031346177	0.0000000000000
6.1300000000000	0.99999910083888	-30.577246187867	376.73031346177	0.0000000000000
6.1320000000000	0.99999911050628	-30.774076132659	376.73031346177	0.0000000000000
6.1340000000000	0.99999912015386	-30.970684620263	376.73031346177	0.0000000000000
6.1360000000000	0.99999912919206	-31.167070931288	376.73031346177	0.0000000000000
6.1380000000000	0.99999913669135	-31.363234203711	376.73031346177	0.0000000000000
6.1400000000000	0.99999914872439	-31.559173794144	376.73031346177	0.0000000000000
6.1406250000000	0.99999915252275	-31.620358989115	376.73031346177	0.0000000000000
6.1420000000000	0.99999916045012	-31.754889213977	376.73031346177	0.0000000000000
6.1440000000000	0.99999917154463	-31.950379617043	376.73031346177	0.0000000000000
6.1460000000000	0.99999918254932	-32.145644301059	376.73031346177	0.0000000000000
6.1480000000000	0.99999919361595	-32.340682583742	376.73031346177	0.0000000000000
6.1500000000000	0.99999920479501	-32.535493789241	376.73031346177	0.0000000000000
6.1520000000000	0.99999921610716	-32.730077247780	376.73031346177	0.0000000000000
6.1540000000000	0.99999922756232	-32.924432295906	376.73031346177	0.0000000000000
6.1560000000000	0.99999923916592	-33.118558276640	376.73031346177	0.0000000000000
6.1562500000000	0.99999924062698	-33.142807885465	376.73031346177	0.0000000000000
6.1580000000000	0.99999925092124	-33.312454539554	376.73031346177	0.0000000000000
6.1600000000000	0.99999926283046	-33.506120440810	376.73031346177	0.0000000000000
6.1620000000000	0.99999927489513	-33.699555343171	376.73031346177	0.0000000000000
6.1640000000000	0.99999928711644	-33.892758616013	376.73031346177	0.0000000000000
6.1660000000000	0.99999929949532	-34.085729635321	376.73031346177	0.0000000000000
6.1680000000000	0.99999931203257	-34.278467783686	376.73031346177	0.0000000000000
6.1700000000000	0.99999932472885	-34.470972450301	376.73031346177	0.0000000000000
6.1720000000000	0.99999933758477	-34.663243030950	376.73031346177	0.0000000000000
6.1740000000000	0.99999935060084	-34.855278928003	376.73031346177	0.0000000000000
6.1760000000000	0.99999936377758	-35.047079550402	376.73031346177	0.0000000000000
6.1780000000000	0.99999937711542	-35.238644313655	376.73031346177	0.0000000000000
6.1800000000000	0.99999939061480	-35.429972639821	376.73031346177	0.0000000000000
6.1820000000000	0.99999940427615	-35.621063957499	376.73031346177	0.0000000000000
6.1840000000000	0.99999941809988	-35.811917701812	376.73031346177	0.0000000000000
6.1860000000000	0.99999943208643	-36.002533314393	376.73031346177	0.0000000000000
6.1875000000000	0.99999944268346	-36.145338417646	376.73031346177	0.0000000000000
6.1880000000000	0.99999944623625	-36.192910243362	376.73031346177	0.0000000000000
6.1900000000000	0.99999946054988	-36.383047943299	376.73031346177	0.0000000000000
6.1920000000000	0.99999947502785	-36.572945875197	376.73031346177	0.0000000000000
6.1940000000000	0.99999948967064	-36.762603506368	376.73031346177	0.0000000000000
6.1960000000000	0.99999950447775	-36.952020310239	376.73031346177	0.0000000000000
6.1980000000000	0.99999951944307	-37.141195765745	376.73031346177	0.0000000000000
6.2000000000000	0.99999953452036	-37.330129355316	376.73031346177	0.0000000000000
6.2020000000000	0.99999954928456	-37.518820565005	376.73031346177	0.0000000000000
6.2031250000000	0.99999955704422	-37.624852707503	376.73031346177	0.0000000000000
6.2040000000000	0.99999956373169	-37.707269002335	376.73031346177	0.0000000000000
6.2060000000000	0.99999958008432	-37.895474044935	376.73031346177	0.0000000000000
6.2080000000000	0.99999959614927	-38.083435210168	376.73031346177	0.0000000000000
6.2100000000000	0.99999961220247	-38.271152047562	376.73031346177	0.0000000000000
6.2120000000000	0.99999962835763	-38.458624083610	376.73031346177	0.0000000000000
6.2140000000000	0.99999964464791	-38.645850849530	376.73031346177	0.0000000000000
6.2160000000000	0.99999966108516	-38.832831882895	376.73031346177	0.0000000000000
6.2180000000000	0.99999967767394	-39.019566727657	376.73031346177	0.0000000000000
6.2187500000000	0.99999968393416	-39.089528731952	376.73031346177	0.0000000000000
6.2200000000000	0.99999969441565	-39.206054934088	376.73031346177	0.0000000000000
6.2220000000000	0.99999971130969	-39.392296058735	376.73031346177	0.0000000000000
6.2240000000000	0.99999972835360	-39.578289664372	376.73031346177	0.0000000000000
6.2260000000000	0.99999974554227	-39.764035319955	376.73031346177	0.0000000000000
6.2280000000000	0.99999976286571	-39.949532600563	376.73031346177	0.0000000000000
6.2300000000000	0.99999978030287	-40.134781087312	376.73031346177	0.0000000000000
6.2320000000000	0.99999979780252	-40.319780367274	376.73031346177	0.0000000000000
6.2340000000000	0.99999981520563	-40.504530034105	376.73031346177	0.0000000000000
6.2360000000000	0.99999983180378	-40.689029705537	376.73031346177	0.0000000000000
6.2380000000000	0.99999985052211	-40.873279267311	376.73031346177	0.0000000000000
6.2400000000000	0.99999987216955	-41.057277571105	376.73031346177	0.0000000000000
6.2420000000000	0.99999989048238	-41.241024801971	376.73031346177	0.0000000000000
6.2440000000000	0.99999990898835	-41.424520519467	376.73031346177	0.0000000000000
6.2460000000000	0.99999992772094	-41.607764326953	376.73031346177	0.0000000000000
6.2480000000000	0.99999994665149	-41.790755854397	376.73031346177	0.0000000000000
6.2500000000000	0.99999996576372	-41.973494741926	376.73031346177	0.0000000000000
6.2520000000000	0.99999998504877	-42.155980636858	376.73031346177	0.0000000000000
6.2540000000000	1.0000000000000	-42.338213192914	376.73031346177	0.0000000000000
6.2560000000000	1.0000000000000	-42.520192069940	376.73031346177	0.0000000000000
6.2580000000000	1.0000000000000	-42.701916933783	376.73031346177	0.0000000000000
6.2600000000000	1.0000000000000	-42.883387456223	376.73031346177	0.0000000000000
6.2620000000000	1.0000000000000	-43.064603314929	376.73031346177	0.0000000000000
6.2640000000000	1.0000000000000	-43.245564193423	376.73031346177	0.0000000000000
6.2656250000000	1.0000000000000	-43.392406943464	376.73031346177	0.0000000000000
6.2660000000000	1.0000000000000	-43.426269781052	376.73031346177	0.0000000000000
6.2680000000000	1.0000000000000	-43.606719772964	376.73031346177	0.0000000000000
6.2700000000000	1.0000000000000	-43.786913870078	376.73031346177	0.0000000000000
6.2720000000000	1.0000000000000	-43.966851779065	376.73031346177	0.0000000000000
6.2740000000000	1.0000000000000	-44.146533212319	376.73031346177	0.0000000000000
6.2760000000000	1.0000000000000	-44.325957887937	376.73031346177	0.0000000000000
6.2780000000000	1.0000000000000	-44.505125529695	376.73031346177	0.0000000000000
6.2800000000000	1.0000000000000	-44.684035867023	376.73031346177	0.0000000000000
6.2812500000000	1.0000000000000	-44.795724047491	376.73031346177	0.0000000000000
6.2820000000000	1.0000000000000	-44.862688634982	376.73031346177	0.0000000000000
6.2840000000000	1.0000000000000	-45.041083574243	376.73031346177	0.0000000000000
6.2860000000000	1.0000000000000	-45.219220431061	376.73031346177	0.0000000000000
6.2880000000000	1.0000000000000	-45.397098957251	376.73031346177	0.0000000000000
6.2900000000000	1.0000000000000	-45.574718910169	376.73031346177	0.0000000000000
6.2920000000000	1.0000000000000	-45.752080052686	376.73031346177	0.0000000000000
6.2940000000000	1.0000000000000	-45.929182153169	376.73031346177	0.0000000000000
6.2960000000000	1.0000000000000	-46.106024985459	376.73031346177	0.0000000000000
6.2980000000000	1.0000000000000	-46.282608328853	376.73031346177	0.0000000000000
6.3000000000000	1.0000000000000	-46.458931968090	376.73031346177	0.0000000000000
6.3020000000000	1.0000000000000	-46.634995693345	376.73031346177	0.0000000000000
6.3040000000000	1.0000000000000	-46.810799300226	376.73031346177	0.0000000000000
6.3060000000000	1.0000000000000	-46.986342589801	376.73031346177	0.0000000000000
6.3080000000000	1.0000000000000	-47.161625368641	376.73031346177	0.0000000000000
6.3100000000000	1.0000000000000	-47.336647448891	376.73031346177	0.0000000000000
6.3120000000000	1.0000000000000	-47.511408648274	376.73031346177	0.0000000000000
6.3125000000000	1.0000000000000	-47.555058164627	376.73031346177	0.0000000000000
6.3140000000000	1.0000000000000	-47.685908789577	376.73031346177	0.0000000000000
6.3160000000000	1.0000000000000	-47.860147698250	376.73031346177	0.0000000000000
6.3180000000000	1.0000000000000	-48.034125197904	376.73031346177	0.0000000000000
6.3200000000000	1.0000000000000	-48.207841114824	376.73031346177	0.0000000000000
6.3220000000000	1.0000000000000	-48.381295295231	376.73031346177	0.0000000000000
6.3240000000000	1.0000000000000	-48.554487599296	376.73031346177	0.0000000000000
6.3260000000000	1.0000000000000	-48.727417885311	376.73031346177	0.0000000000000
6.3280000000000	1.0000000000000	-48.900086010930	376.73031346177	0.0000000000000
6.3281250000000	1.0000000000000	-48.910869061047	376.73031346177	0.0000000000000
6.3300000000000	1.0000000000000	-49.072491837613	376.73031346177	0.0000000000000
6.3320000000000	1.0000000000000	-49.244635232080	376.73031346177	0.0000000000000
6.3340000000000	1.0000000000000	-49.416516066427	376.73031346177	0.0000000000000
6.3360000000000	1.0000000000000	-49.588134217985	376.73031346177	0.0000000000000
6.3380000000000	1.0000000000000	-49.759489569176	376.73031346177	0.0000000000000
6.3400000000000	1.0000000000000	-49.930582007423	376.73031346177	0.0000000000000
6.3420000000000	1.0000000000000	-50.101411425070	376.73031346177	0.0000000000000
6.3437500000000	1.0000000000000	-50.250671325500	376.73031346177	0.0000000000000
6.3440000000000	1.0000000000000	-50.271977719328	376.73031346177	0.0000000000000
6.3460000000000	1.0000000000000	-50.442280792222	376.73031346177	0.0000000000000
6.3480000000000	1.0000000000000	-50.612320550553	376.73031346177	0.0000000000000
6.3500000000000	1.0000000000000	-50.782096905842	376.73031346177	0.0000000000000
6.3520000000000	1.0000000000000	-50.951609774294	376.73031346177	0.0000000000000
6.3540000000000	1.0000000000000	-51.120859076742	376.73031346177	0.0000000000000
6.3560000000000	1.0000000000000	-51.289844738601	376.73031346177	0.0000000000000
6.3580000000000	1.0000000000000	-51.458566689814	376.73031346177	0.0000000000000
6.3600000000000	1.0000000000000	-51.627024864790	376.73031346177	0.0000000000000
6.3620000000000	1.0000000000000	-51.795219202350	376.73031346177	0.0000000000000
6.3640000000000	1.0000000000000	-51.963149645671	376.73031346177	0.0000000000000
6.3660000000000	1.0000000000000	-52.130816142223	376.73031346177	0.0000000000000
6.3680000000000	1.0000000000000	-52.298218643736	376.73031346177	0.0000000000000
6.3700000000000	1.0000000000000	-52.465357106179	376.73031346177	0.0000000000000
6.3720000000000	1.0000000000000	-52.632231489788	376.73031346177	0.0000000000000
6.3740000000000	1.0000000000000	-52.798841759187	376.73031346177	0.0000000000000
6.3750000000000	1.0000000000000	-52.882047841261	376.73031346177	0.0000000000000
6.3760000000000	1.0000000000000	-52.965187883648	376.73031346177	0.0000000000000
6.3780000000000	1.0000000000000	-53.131269837634	376.73031346177	0.0000000000000
6.3800000000000	1.0000000000000	-53.297087601803	376.73031346177	0.0000000000000
6.3820000000000	1.0000000000000	-53.462641164879	376.73031346177	0.0000000000000
6.3840000000000	1.0000000000000	-53.627930527163	376.73031346177	0.0000000000000
6.3860000000000	1.0000000000000	-53.792955707352	376.73031346177	0.0000000000000
6.3880000000000	1.0000000000000	-53.957716756799	376.73031346177	0.0000000000000
6.3900000000000	1.0000000000000	-54.122213792695	376.73031346177	0.0000000000000
6.3906250000000	1.0000000000000	-54.173565008643	376.73031346177	0.0000000000000
6.3920000000000	1.0000000000000	-54.286447087835	376.73031346177	0.0000000000000
6.3940000000000	1.0000000000000	-54.450417363781	376.73031346177	0.0000000000000
6.3960000000000	1.0000000000000	-54.614126737029	376.73031346177	0.0000000000000
6.3980000000000	1.0000000000000	-54.777551671205	376.73031346177	0.0000000000000
6.4000000000000	1.0000000000000	-54.940710356760	376.73031346177	0.0000000000000
6.4020000000000	1.0000000000000	-55.103627067147	376.73031346177	0.0000000000000
6.4040000000000	1.0000000000000	-55.266276317973	376.73031346177	0.0000000000000
6.4060000000000	1.0000000000000	-55.428660219108	376.73031346177	0.0000000000000
6.4062500000000	1.0000000000000	-55.448939594363	376.73031346177	0.0000000000000
6.4080000000000	1.0000000000000	-55.590779539783	376.73031346177	0.0000000000000
6.4100000000000	1.0000000000000	-55.752634608480	376.73031346177	0.0000000000000
6.4120000000000	1.0000000000000	-55.914225604666	376.73031346177	0.0000000000000
6.4140000000000	1.0000000000000	-56.075552647867	376.73031346177	0.0000000000000
6.4160000000000	1.0000000000000	-56.236615830479	376.73031346177	0.0000000000000
6.4180000000000	1.0000000000000	-56.397415231992	376.73031346177	0.0000000000000
6.4200000000000	1.0000000000000	-56.557950926044	376.73031346177	0.0000000000000
6.4220000000000	1.0000000000000	-56.718222984288	376.73031346177	0.0000000000000
6.4240000000000	1.0000000000000	-56.878231478658	376.73031346177	0.0000000000000
6.4260000000000	1.0000000000000	-57.037976482753	376.73031346177	0.0000000000000
6.4280000000000	1.0000000000000	-57.197458072689	376.73031346177	0.0000000000000
6.4300000000000	1.0000000000000	-57.356676327624	376.73031346177	0.0000000000000
6.4320000000000	1.0000000000000	-57.515631330070	376.73031346177	0.0000000000000
6.4340000000000	1.0000000000000	-57.674323166071	376.73031346177	0.0000000000000
6.4360000000000	1.0000000000000	-57.832751925297	376.73031346177	0.0000000000000
6.4375000000000	1.0000000000000	-57.951400906586	376.73031346177	0.0000000000000
6.4380000000000	1.0000000000000	-57.990917701073	376.73031346177	0.0000000000000
6.4400000000000	1.0000000000000	-58.148820590388	376.73031346177	0.0000000000000
6.4420000000000	1.0000000000000	-58.306460693869	376.73031346177	0.0000000000000
6.4440000000000	1.0000000000000	-58.463838115757	376.73031346177	0.0000000000000
6.4460000000000	1.0000000000000	-58.620952963863	376.73031346177	0.0000000000000
6.4480000000000	1.0000000000000	-58.777805349534	376.73031346177	0.0000000000000
6.4500000000000	1.0000000000000	-58.934395387607	376.73031346177	0.0000000000000
6.4520000000000	1.0000000000000	-59.090723196371	376.73031346177	0.0000000000000
6.4531250000000	1.0000000000000	-59.178542396855	376.73031346177	0.0000000000000
6.4540000000000	1.0000000000000	-59.246788897527	376.73031346177	0.0000000000000
6.4560000000000	1.0000000000000	-59.402592616149	376.73031346177	0.0000000000000
6.4580000000000	1.0000000000000	-59.558134480646	376.73031346177	0.0000000000000
6.4600000000000	1.0000000000000	-59.713414622732	376.73031346177	0.0000000000000
6.4620000000000	1.0000000000000	-59.868433177384	376.73031346177	0.0000000000000
6.4640000000000	1.0000000000000	-60.023190282816	376.73031346177	0.0000000000000
6.4660000000000	1.0000000000000	-60.177686080445	376.73031346177	0.0000000000000
6.4680000000000	1.0000000000000	-60.331920714860	376.73031346177	0.0000000000000
6.4687500000000	1.0000000000000	-60.389691401677	376.73031346177	0.0000000000000
6.4700000000000	1.0000000000000	-60.485894333792	376.73031346177	0.0000000000000
6.4720000000000	1.0000000000000	-60.639607088089	376.73031346177	0.0000000000000
6.4740000000000	1.0000000000000	-60.793059131682	376.73031346177	0.0000000000000
6.4760000000000	1.0000000000000	-60.946250621562	376.73031346177	0.0000000000000
6.4780000000000	1.0000000000000	-61.099181717751	376.73031346177	0.0000000000000
6.4800000000000	1.0000000000000	-61.251852583278	376.73031346177	0.0000000000000
6.4820000000000	1.0000000000000	-61.404263384147	376.73031346177	0.0000000000000
6.4840000000000	1.0000000000000	-61.556414289318	376.73031346177	0.0000000000000
6.4860000000000	1.0000000000000	-61.708305470679	376.73031346177	0.0000000000000
6.4880000000000	1.0000000000000	-61.859937103019	376.73031346177	0.0000000000000
6.4900000000000	1.0000000000000	-62.011309364005	376.73031346177	0.0000000000000
6.4920000000000	1.0000000000000	-62.162422434156	376.73031346177	0.0000000000000
6.4940000000000	1.0000000000000	-62.313276496820	376.73031346177	0.0000000000000
6.4960000000000	1.0000000000000	-62.463871738146	376.73031346177	0.0000000000000
6.4980000000000	1.0000000000000	-62.614208347065	376.73031346177	0.0000000000000
6.5000000000000	1.0000000000000	-62.764286515259	376.73031346177	0.0000000000000
6.5020000000000	1.0000000000000	-62.914106437144	376.73031346177	0.0000000000000
6.5040000000000	1.0000000000000	-63.063668309838	376.73031346177	0.0000000000000
6.5060000000000	1.0000000000000	-63.212972333145	376.73031346177	0.0000000000000
6.5080000000000	1.0000000000000	-63.362018709524	376.73031346177	0.0000000000000
6.5100000000000	1.0000000000000	-63.510807644070	376.73031346177	0.0000000000000
6.5120000000000	1.0000000000000	-63.659339344485	376.73031346177	0.0000000000000
6.5140000000000	1.0000000000000	-63.807614021060	376.73031346177	0.0000000000000
6.5160000000000	1.0000000000000	-63.955631886647	376.73031346177	0.0000000000000
6.5180000000000	1.0000000000000	-64.103393156635	376.73031346177	0.0000000000000
6.5200000000000	1.0000000000000	-64.250898048929	376.73031346177	0.0000000000000
6.5220000000000	1.0000000000000	-64.398146783923	376.73031346177	0.0000000000000
6.5240000000000	1.0000000000000	-64.545139584478	376.73031346177	0.0000000000000
6.5260000000000	1.0000000000000	-64.691876675898	376.73031346177	0.0000000000000
6.5280000000000	1.0000000000000	-64.838358285903	376.73031346177	0.0000000000000
6.5300000000000	1.0000000000000	-64.984584644610	376.73031346177	0.0000000000000
6.5320000000000	1.0000000000000	-65.130555984504	376.73031346177	0.0000000000000
6.5340000000000	1.0000000000000	-65.276272540416	376.73031346177	0.0000000000000
6.5360000000000	1.0000000000000	-65.421734549498	376.73031346177	0.0000000000000
6.5380000000000	1.0000000000000	-65.566942251193	376.73031346177	0.0000000000000
6.5400000000000	1.0000000000000	-65.711895887218	376.73031346177	0.0000000000000
6.5420000000000	1.0000000000000	-65.856595701526	376.73031346177	0.0000000000000
6.5440000000000	1.0000000000000	-66.001041940285	376.73031346177	0.0000000000000
6.5460000000000	1.0000000000000	-66.145234851842	376.73031346177	0.0000000000000
6.5480000000000	1.0000000000000	-66.289174686692	376.73031346177	0.0000000000000
6.5500000000000	1.0000000000000	-66.432861697440	376.73031346177	0.0000000000000
6.5520000000000	1.0000000000000	-66.576296138764	376.73031346177	0.0000000000000
6.5540000000000	1.0000000000000	-66.719478267388	376.73031346177	0.0000000000000
6.5560000000000	1.0000000000000	-66.862408342091	376.73031346177	0.0000000000000
6.5580000000000	1.0000000000000	-67.005086623802	376.73031346177	0.0000000000000
6.5600000000000	1.0000000000000	-67.147513375884	376.73031346177	0.0000000000000
6.5620000000000	1.0000000000000	-67.289688864616	376.73031346177	0.0000000000000
6.5640000000000	1.0000000000000	-67.431613359531	376.73031346177	0.0000000000000
6.5660000000000	1.0000000000000	-67.573287132704	376.73031346177	0.0000000000000
6.5680000000000	1.0000000000000	-67.714710456838	376.73031346177	0.0000000000000
6.5700000000000	1.0000000000000	-67.855883604097	376.73031346177	0.0000000000000
6.5720000000000	1.0000000000000	-67.996806847123	376.73031346177	0.0000000000000
6.5740000000000	1.0000000000000	-68.137480460701	376.73031346177	0.0000000000000
6.5760000000000	1.0000000000000	-68.277904722409	376.73031346177	0.0000000000000
6.5780000000000	1.0000000000000	-68.418079912416	376.73031346177	0.0000000000000
6.5800000000000	1.0000000000000	-68.558006313108	376.73031346177	0.0000000000000
6.5820000000000	1.0000000000000	-68.697684208824	376.73031346177	0.0000000000000
6.5840000000000	1.0000000000000	-68.837113885720	376.73031346177	0.0000000000000
6.5860000000000	1.0000000000000	-68.976295631702	376.73031346177	0.0000000000000
6.5880000000000	1.0000000000000	-69.115229736395	376.73031346177	0.0000000000000
6.5900000000000	1.0000000000000	-69.253916491139	376.73031346177	0.0000000000000
6.5920000000000	1.0000000000000	-69.392356188975	376.73031346177	0.0000000000000
6.5940000000000	1.0000000000000	-69.530549124651	376.73031346177	0.0000000000000
6.5960000000000	1.0000000000000	-69.668495594622	376.73031346177	0.0000000000000
6.5980000000000	1.0000000000000	-69.806195897063	376.73031346177	0.0000000000000
6.6000000000000	1.0000000000000	-69.943650331877	376.73031346177	0.0000000000000
6.6020000000000	1.0000000000000	-70.080859200719	376.73031346177	0.0000000000000
6.6030000000000	1.0000000000000	-70.149371642653	376.73031346177	0.0000000000000
6.6040000000000	1.0000000000000	-70.217822807020	376.73031346177	0.0000000000000
6.6060000000000	1.0000000000000	-70.354541456018	376.73031346177	0.0000000000000
6.6080000000000	1.0000000000000	-70.491015454791	376.73031346177	0.0000000000000
6.6100000000000	1.0000000000000	-70.627245112290	376.73031346177	0.0000000000000
6.6120000000000	1.0000000000000	-70.763230739355	376.73031346177	0.0000000000000
6.6140000000000	1.0000000000000	-70.898972648704	376.73031346177	0.0000000000000
6.6160000000000	1.0000000000000	-71.034471154851	376.73031346177	0.0000000000000
6.6180000000000	1.0000000000000	-71.169726573909	376.73031346177	0.0000000000000
6.6185000000000	1.0000000000000	-71.203502483481	376.73031346177	0.0000000000000
6.6200000000000	1.0000000000000	-71.304739223160	376.73031346177	0.0000000000000
6.6220000000000	1.0000000000000	-71.439509420236	376.73031346177	0.0000000000000
6.6240000000000	1.0000000000000	-71.574037481611	376.73031346177	0.0000000000000
6.6260000000000	1.0000000000000	-71.708323719874	376.73031346177	0.0000000000000
6.6280000000000	1.0000000000000	-71.842368438874	376.73031346177	0.0000000000000
6.6300000000000	1.0000000000000	-71.976171925062	376.73031346177	0.0000000000000
6.6320000000000	1.0000000000000	-72.109734431950	376.73031346177	0.0000000000000
6.6340000000000	1.0000000000000	-72.243056151808	376.73031346177	0.0000000000000
6.6360000000000	1.0000000000000	-72.376137163013	376.73031346177	0.0000000000000
6.6380000000000	1.0000000000000	-72.508977329483	376.73031346177	0.0000000000000
6.6400000000000	1.0000000000000	-72.641576102576	376.73031346177	0.0000000000000
6.6420000000000	1.0000000000000	-72.773932121316	376.73031346177	0.0000000000000
6.6440000000000	1.0000000000000	-72.906042422110	376.73031346177	0.0000000000000
6.6460000000000	1.0000000000000	-73.037901252144	376.73031346177	0.0000000000000
6.6480000000000	1.0000000000000	-73.169502065657	376.73031346177	0.0000000000000
6.6500000000000	1.0000000000000	-73.300867307716	376.73031346177	0.0000000000000
6.6520000000000	0.99999854367317	-73.432085454387	376.73031346177	0.0000000000000
6.6540000000000	0.99999762017770	-73.563117531789	376.73031346177	0.0000000000000
6.6560000000000	0.99999753379888	-73.693873020475	376.73031346177	0.0000000000000
6.6580000000000	0.99999749685926	-73.824357746423	376.73031346177	0.0000000000000
6.6600000000000	0.99999738004590	-73.954588699673	376.73031346177	0.0000000000000
6.6620000000000	0.99999721761906	-74.084575091324	376.73031346177	0.0000000000000
6.6640000000000	0.99999704866863	-74.214322078114	376.73031346177	0.0000000000000
6.6660000000000	0.99999689351795	-74.343832916005	376.73031346177	0.0000000000000
6.6675000000000	0.99999678986817	-74.440812367462	376.73031346177	0.0000000000000
6.6680000000000	0.99999675768429	-74.473109704206	376.73031346177	0.0000000000000
6.6700000000000	0.99999663929163	-74.602153735912	376.73031346177	0.0000000000000
6.6720000000000	0.99999653439409	-74.730965760613	376.73031346177	0.0000000000000
6.6740000000000	0.99999643966586	-74.859546191687	376.73031346177	0.0000000000000
6.6760000000000	0.99999635329437	-74.987895251834	376.73031346177	0.0000000000000
6.6780000000000	0.99999627496151	-75.116013062444	376.73031346177	0.0000000000000
6.6800000000000	0.99999620548571	-75.243899691007	376.73031346177	0.0000000000000
6.6820000000000	0.99999614639603	-75.371555171643	376.73031346177	0.0000000000000
6.6840000000000	0.99999609953607	-75.498979508918	376.73031346177	0.0000000000000
6.6842500000000	0.99999609463113	-75.514891297708	376.73031346177	0.0000000000000
6.6860000000000	0.99999606671177	-75.626172671128	376.73031346177	0.0000000000000
6.6880000000000	0.99999604935645	-75.753134575834	376.73031346177	0.0000000000000
6.6900000000000	0.99999604818171	-75.879865067389	376.73031346177	0.0000000000000
6.6920000000000	0.99999606276114	-76.006363883842	376.73031346177	0.0000000000000
6.6940000000000	0.99999609100812	-76.132630607172	376.73031346177	0.0000000000000
6.6960000000000	0.99999612849286	-76.258664584169	376.73031346177	0.0000000000000
6.6980000000000	0.99999616755734	-76.384464793905	376.73031346177	0.0000000000000
6.7000000000000	0.99999619627381	-76.510029612830	376.73031346177	0.0000000000000
6.7010000000000	0.99999620162550	-76.572722976912	376.73031346177	0.0000000000000
6.7020000000000	0.99999619759131	-76.635356371877	376.73031346177	0.0000000000000
6.7040000000000	0.99999615024055	-76.760440475081	376.73031346177	0.0000000000000
6.7060000000000	0.99999603759978	-76.885273552306	376.73031346177	0.0000000000000
6.7080000000000	0.99999588964178	-77.009839499718	376.73031346177	0.0000000000000
6.7100000000000	0.99999596272709	-77.134106909231	376.73031346177	0.0000000000000
6.7120000000000	0.99999745628494	-77.258027484128	376.73031346177	0.0000000000000
6.7140000000000	1.0000000000000	-77.381653237091	376.73031346177	0.0000000000000
6.7160000000000	1.0000000000000	-77.505471314688	376.73031346177	0.0000000000000
6.7180000000000	1.0000000000000	-77.629474700292	376.73031346177	0.0000000000000
6.7200000000000	1.0000000000000	-77.753088767464	376.73031346177	0.0000000000000
6.7205000000000	1.0000000000000	-77.783924977927	376.73031346177	0.0000000000000
6.7220000000000	1.0000000000000	-77.876300584278	376.73031346177	0.0000000000000
6.7240000000000	1.0000000000000	-77.999203380610	376.73031346177	0.0000000000000
6.7260000000000	1.0000000000000	-78.121843520373	376.73031346177	0.0000000000000
6.7280000000000	1.0000000000000	-78.244241036938	376.73031346177	0.0000000000000
6.7300000000000	1.0000000000000	-78.366405280994	376.73031346177	0.0000000000000
6.7320000000000	1.0000000000000	-78.488341184714	376.73031346177	0.0000000000000
6.7340000000000	1.0000000000000	-78.610051696871	376.73031346177	0.0000000000000
6.7360000000000	1.0000000000000	-78.731538780806	376.73031346177	0.0000000000000
6.7380000000000	1.0000000000000	-78.852803850383	376.73031346177	0.0000000000000
6.7400000000000	1.0000000000000	-78.973847974322	376.73031346177	0.0000000000000
6.7420000000000	1.0000000000000	-79.094671980396	376.73031346177	0.0000000000000
6.7440000000000	1.0000000000000	-79.215276516434	376.73031346177	0.0000000000000
6.7460000000000	1.0000000000000	-79.335662092039	376.73031346177	0.0000000000000
6.7480000000000	1.0000000000000	-79.455829111602	376.73031346177	0.0000000000000
6.7500000000000	1.0000000000000	-79.575777903215	376.73031346177	0.0000000000000
6.7520000000000	1.0000000000000	-79.695508746128	376.73031346177	0.0000000000000
6.7540000000000	1.0000000000000	-79.815021897772	376.73031346177	0.0000000000000
6.7560000000000	1.0000000000000	-79.934317628199	376.73031346177	0.0000000000000
6.7580000000000	1.0000000000000	-80.053396274780	376.73031346177	0.0000000000000
6.7600000000000	1.0000000000000	-80.172258368489	376.73031346177	0.0000000000000
6.7620000000000	1.0000000000000	-80.290905016201	376.73031346177	0.0000000000000
6.7640000000000	1.0000000000000	-80.409339395327	376.73031346177	0.0000000000000
6.7660000000000	1.0000000000000	-80.527574870807	376.73031346177	0.0000000000000
6.7680000000000	1.0000000000000	-80.645698569551	376.73031346177	0.0000000000000
6.7700000000000	1.0000000000000	-80.763667065541	376.73031346177	0.0000000000000
6.7720000000000	1.0000000000000	-80.880999316817	376.73031346177	0.0000000000000
6.7740000000000	1.0000000000000	-80.998283752973	376.73031346177	0.0000000000000
6.7760000000000	1.0000000000000	-81.115395439476	376.73031346177	0.0000000000000
6.7780000000000	1.0000000000000	-81.232304240697	376.73031346177	0.0000000000000
6.7800000000000	1.0000000000000	-81.349003239958	376.73031346177	0.0000000000000
6.7820000000000	1.0000000000000	-81.465490405437	376.73031346177	0.0000000000000
6.7840000000000	1.0000000000000	-81.581765122964	376.73031346177	0.0000000000000
6.7860000000000	1.0000000000000	-81.697827295115	376.73031346177	0.0000000000000
6.7880000000000	1.0000000000000	-81.813677046155	376.73031346177	0.0000000000000
6.7900000000000	1.0000000000000	-81.929314607515	376.73031346177	0.0000000000000
6.7920000000000	1.0000000000000	-82.044740267544	376.73031346177	0.0000000000000
6.7940000000000	1.0000000000000	-82.159954347103	376.73031346177	0.0000000000000
6.7960000000000	1.0000000000000	-82.274957186754	376.73031346177	0.0000000000000
6.7970000000000	1.0000000000000	-82.332379501599	376.73031346177	0.0000000000000
6.7980000000000	1.0000000000000	-82.389749139604	376.73031346177	0.0000000000000
6.8000000000000	1.0000000000000	-82.504330567053	376.73031346177	0.0000000000000
6.8020000000000	1.0000000000000	-82.618701836175	376.73031346177	0.0000000000000
6.8040000000000	1.0000000000000	-82.732863318024	376.73031346177	0.0000000000000
6.8060000000000	1.0000000000000	-82.846815386515	376.73031346177	0.0000000000000
6.8080000000000	1.0000000000000	-82.960558417655	376.73031346177	0.0000000000000
6.8100000000000	1.0000000000000	-83.074092789007	376.73031346177	0.0000000000000
6.8115000000000	1.0000000000000	-83.159106862331	376.73031346177	0.0000000000000
6.8120000000000	1.0000000000000	-83.187418879305	376.73031346177	0.0000000000000
6.8140000000000	1.0000000000000	-83.300537068183	376.73031346177	0.0000000000000
6.8160000000000	1.0000000000000	-83.413447735960	376.73031346177	0.0000000000000
6.8180000000000	1.0000000000000	-83.526151263498	376.73031346177	0.0000000000000
6.8200000000000	1.0000000000000	-83.638648032077	376.73031346177	0.0000000000000
6.8220000000000	1.0000000000000	-83.750938423316	376.73031346177	0.0000000000000
6.8240000000000	1.0000000000000	-83.863022819098	376.73031346177	0.0000000000000
6.8260000000000	1.0000000000000	-83.974901601520	376.73031346177	0.0000000000000
6.8280000000000	1.0000000000000	-84.086575152851	376.73031346177	0.0000000000000
6.8300000000000	1.0000000000000	-84.198043855498	376.73031346177	0.0000000000000
6.8320000000000	1.0000000000000	-84.309308091980	376.73031346177	0.0000000000000
6.8340000000000	1.0000000000000	-84.420368244904	376.73031346177	0.0000000000000
6.8360000000000	1.0000000000000	-84.531224696950	376.73031346177	0.0000000000000
6.8380000000000	1.0000000000000	-84.641877830852	376.73031346177	0.0000000000000
6.8400000000000	1.0000000000000	-84.752328029386	376.73031346177	0.0000000000000
6.8420000000000	1.0000000000000	-84.862575675359	376.73031346177	0.0000000000000
6.8440000000000	1.0000000000000	-84.972621151597	376.73031346177	0.0000000000000
6.8460000000000	1.0000000000000	-85.082464840938	376.73031346177	0.0000000000000
6.8480000000000	1.0000000000000	-85.192107126223	376.73031346177	0.0000000000000
6.8500000000000	1.0000000000000	-85.301548390281	376.73031346177	0.0000000000000
6.8520000000000	1.0000000000000	-85.410789015924	376.73031346177	0.0000000000000
6.8540000000000	1.0000000000000	-85.519829385924	376.73031346177	0.0000000000000
6.8550000000000	1.0000000000000	-85.574274594656	376.73031346177	0.0000000000000
6.8560000000000	1.0000000000000	-85.628669882983	376.73031346177	0.0000000000000
6.8580000000000	1.0000000000000	-85.737310889655	376.73031346177	0.0000000000000
6.8600000000000	1.0000000000000	-85.845752788150	376.73031346177	0.0000000000000
6.8620000000000	1.0000000000000	-85.953995959743	376.73031346177	0.0000000000000
6.8640000000000	1.0000000000000	-86.062040782694	376.73031346177	0.0000000000000
6.8660000000000	1.0000000000000	-86.169887623050	376.73031346177	0.0000000000000
6.8680000000000	1.0000000000000	-86.277536777864	376.73031346177	0.0000000000000
6.8695000000000	1.0000000000000	-86.358143832987	376.73031346177	0.0000000000000
6.8700000000000	1.0000000000000	-86.384988012987	376.73031346177	0.0000000000000
6.8720000000000	1.0000000000000	-86.492242803086	376.73031346177	0.0000000000000
6.8740000000000	1.0000000000000	-86.599302577145	376.73031346177	0.0000000000000
6.8760000000000	1.0000000000000	-86.706165650255	376.73031346177	0.0000000000000
6.8780000000000	1.0000000000000	-86.812832890864	376.73031346177	0.0000000000000
6.8800000000000	1.0000000000000	-86.919304794789	376.73031346177	0.0000000000000
6.8820000000000	1.0000000000000	-87.025581774645	376.73031346177	0.0000000000000
6.8840000000000	1.0000000000000	-87.131664223311	376.73031346177	0.0000000000000
6.8860000000000	1.0000000000000	-87.237552527476	376.73031346177	0.0000000000000
6.8880000000000	1.0000000000000	-87.343247071480	376.73031346177	0.0000000000000
6.8900000000000	1.0000000000000	-87.448748238662	376.73031346177	0.0000000000000
6.8920000000000	1.0000000000000	-87.554056411852	376.73031346177	0.0000000000000
6.8940000000000	1.0000000000000	-87.659171973327	376.73031346177	0.0000000000000
6.8960000000000	1.0000000000000	-87.764095303873	376.73031346177	0.0000000000000
6.8980000000000	1.0000000000000	-87.868826779338	376.73031346177	0.0000000000000
6.9000000000000	1.0000000000000	-87.973366760729	376.73031346177	0.0000000000000
6.9020000000000	1.0000000000000	-88.077715575224	376.73031346177	0.0000000000000
6.9040000000000	1.0000000000000	-88.181873526871	376.73031346177	0.0000000000000
6.9060000000000	1.0000000000000	-88.285841031253	376.73031346177	0.0000000000000
6.9080000000000	1.0000000000000	-88.389618643703	376.73031346177	0.0000000000000
6.9100000000000	1.0000000000000	-88.493206805767	376.73031346177	0.0000000000000
6.9120000000000	1.0000000000000	-88.596605845203	376.73031346177	0.0000000000000
6.9130000000000	1.0000000000000	-88.648234546657	376.73031346177	0.0000000000000
6.9140000000000	1.0000000000000	-88.699816094207	376.73031346177	0.0000000000000
6.9160000000000	1.0000000000000	-88.802837909532	376.73031346177	0.0000000000000
6.9180000000000	1.0000000000000	-88.905671661110	376.73031346177	0.0000000000000
6.9200000000000	1.0000000000000	-89.008317724106	376.73031346177	0.0000000000000
6.9220000000000	1.0000000000000	-89.110776475492	376.73031346177	0.0000000000000
6.9240000000000	1.0000000000000	-89.213048292709	376.73031346177	0.0000000000000
6.9260000000000	1.0000000000000	-89.315133553161	376.73031346177	0.0000000000000
6.9275000000000	1.0000000000000	-89.391575297523	376.73031346177	0.0000000000000
6.9280000000000	1.0000000000000	-89.417032634014	376.73031346177	0.0000000000000
6.9300000000000	1.0000000000000	-89.518745912131	376.73031346177	0.0000000000000
6.9320000000000	1.0000000000000	-89.620273764040	376.73031346177	0.0000000000000
6.9340000000000	1.0000000000000	-89.721616565927	376.73031346177	0.0000000000000
6.9360000000000	1.0000000000000	-89.822774693638	376.73031346177	0.0000000000000
6.9380000000000	1.0000000000000	-89.923748522672	376.73031346177	0.0000000000000
6.9400000000000	1.0000000000000	-90.024538428190	376.73031346177	0.0000000000000
6.9420000000000	1.0000000000000	-90.125144785009	376.73031346177	0.0000000000000
6.9440000000000	1.0000000000000	-90.225567967601	376.73031346177	0.0000000000000
6.9460000000000	1.0000000000000	-90.325808350099	376.73031346177	0.0000000000000
6.9480000000000	1.0000000000000	-90.425866306295	376.73031346177	0.0000000000000
6.9500000000000	1.0000000000000	-90.525742209642	376.73031346177	0.0000000000000
6.9520000000000	1.0000000000000	-90.625436433265	376.73031346177	0.0000000000000
6.9540000000000	1.0000000000000	-90.724949349975	376.73031346177	0.0000000000000
6.9560000000000	1.0000000000000	-90.824281332296	376.73031346177	0.0000000000000
6.9580000000000	1.0000000000000	-90.923432752522	376.73031346177	0.0000000000000
6.9600000000000	1.0000000000000	-91.022403982826	376.73031346177	0.0000000000000
6.9620000000000	1.0000000000000	-91.121195395490	376.73031346177	0.0000000000000
6.9640000000000	1.0000000000000	-91.219807363446	376.73031346177	0.0000000000000
6.9660000000000	1.0000000000000	-91.318240261706	376.73031346177	0.0000000000000
6.9680000000000	1.0000000000000	-91.416494471992	376.73031346177	0.0000000000000
6.9700000000000	1.0000000000000	-91.514570403327	376.73031346177	0.0000000000000
6.9710000000000	1.0000000000000	-91.563541676019	376.73031346177	0.0000000000000
6.9720000000000	1.0000000000000	-91.612468658239	376.73031346177	0.0000000000000
6.9740000000000	1.0000000000000	-91.710189657510	376.73031346177	0.0000000000000
6.9760000000000	1.0000000000000	-91.807730988427	376.73031346177	0.0000000000000
6.9780000000000	1.0000000000000	-91.905097183942	376.73031346177	0.0000000000000
6.9800000000000	1.0000000000000	-92.002286866680	376.73031346177	0.0000000000000
6.9820000000000	1.0000000000000	-92.099300401109	376.73031346177	0.0000000000000
6.9840000000000	1.0000000000000	-92.196138160617	376.73031346177	0.0000000000000
6.9855000000000	1.0000000000000	-92.268651350370	376.73031346177	0.0000000000000
6.9860000000000	1.0000000000000	-92.292800514779	376.73031346177	0.0000000000000
6.9880000000000	1.0000000000000	-92.389287831006	376.73031346177	0.0000000000000
6.9900000000000	1.0000000000000	-92.485600475434	376.73031346177	0.0000000000000
6.9920000000000	1.0000000000000	-92.581738813322	376.73031346177	0.0000000000000
6.9940000000000	1.0000000000000	-92.677703209234	376.73031346177	0.0000000000000
6.9960000000000	1.0000000000000	-92.773494027134	376.73031346177	0.0000000000000
6.9980000000000	1.0000000000000	-92.869111630431	376.73031346177	0.0000000000000
7.0000000000000	1.0000000000000	-92.964556382009	376.73031346177	0.0000000000000
