# Supplementary material for: Intelligent wireless power transfer via a 2-bit compact reconfigurable transmissive-metasurface-based router
Source: Nat Commun. 2024 Apr 1;15:2807. doi: 10.1038/s41467-024-46984-4 (PMC10984985; doi:10.1038/s41467-024-46984-4)
Supplement: Supplementary file 12 — Source Data [file 41467_2024_46984_MOESM12_ESM.zip › source_data/figure2c_cas.txt]

!Agilent Technologies,N5227A,US51270139,A.09.40.06
!Agilent N5227A: A.09.40.06
!Date: Tuesday, December 21, 2010 14:46:25
!Correction: S11(Full 2 Port(1,2)) 
!S21(Full 2 Port(1,2)) 
!S12(Full 2 Port(1,2)) 
!S22(Full 2 Port(1,2)) 
!S2P File: Measurements: S11, S21, S12, S22:
# Hz S  dB   R 50
1000000000 -0.86014992 -33.661156 -72.186775 42.034367 -80.55632 -82.928566 -0.043003637 -44.356712
1070000000 -1.1145667 31.370888 -89.999786 33.735134 -82.655487 -174.65372 -0.14637361 -47.94875
1140000000 -1.3780644 95.314125 -85.503586 -159.75169 -76.776176 33.183769 -0.091358103 -50.981686
1210000000 -1.4788203 156.51483 -71.580025 -129.92107 -74.616821 88.423958 -0.067223392 -53.824757
1280000000 -1.4133706 -150.65488 -71.157059 45.084984 -76.399902 -0.32806641 -0.18545718 -57.358391
1350000000 -1.3797992 -103.73253 -69.714554 70.300812 -82.964531 -122.72473 -0.10731252 -60.262917
1420000000 -1.3669972 -52.534981 -79.182289 153.0126 -93.053955 97.638557 -0.12896977 -63.470387
1490000000 -1.3766433 8.5088587 -81.000572 156.34192 -78.804565 -97.981171 -0.20443562 -67.005501
1560000000 -1.5413755 77.129501 -94.428322 39.719017 -73.118179 -31.876347 -0.13476877 -69.457237
1630000000 -1.5213298 151.95029 -72.504982 -144.15335 -75.931847 -64.57251 -0.19406052 -73.06501
1700000000 -1.4194148 -130.94759 -78.877724 -179.92036 -75.305519 -50.193245 -0.23687473 -76.461678
1770000000 -1.3867726 -57.422951 -73.93969 113.52312 -79.20916 -122.74689 -0.1955718 -78.734215
1840000000 -1.6469992 8.4932632 -85.996307 -115.26491 -82.677696 -93.568359 -0.29985109 -82.728485
1910000000 -2.0735555 63.108803 -71.341637 -8.8362694 -74.502525 44.781826 -0.31144312 -85.752708
1980000000 -2.7163773 80.11747 -72.615303 113.69802 -73.083763 106.16697 -0.29733929 -88.055809
2050000000 -2.5129321 75.628418 -72.877747 157.15498 -69.148102 148.30603 -0.42693093 -92.262154
2120000000 -2.1659718 122.64375 -70.281128 -141.39398 -81.913124 -17.898676 -0.43086395 -94.685822
2190000000 -1.7786903 -164.79756 -73.329231 162.95978 -73.147453 -93.952713 -0.47071692 -97.049263
2260000000 -1.6297745 -87.983391 -75.234566 60.915424 -87.385094 -112.75636 -0.59773761 -100.91804
2330000000 -1.7322087 -12.17417 -78.569176 -106.53166 -69.964813 -42.75349 -0.53888613 -102.96487
2400000000 -1.9483106 67.759872 -76.20195 -33.372658 -73.685966 -63.919159 -0.58204436 -105.40408
2470000000 -1.9317346 154.09039 -72.895836 34.617271 -76.606972 81.765778 -0.6515345 -109.0491
2540000000 -1.6698956 -119.7033 -78.493446 14.335017 -78.148148 -25.158632 -0.52896148 -110.69008
2610000000 -1.7855513 -37.461678 -72.228836 154.3647 -80.432442 -66.994904 -0.5645591 -113.58902
2680000000 -2.0244181 45.854233 -76.788879 55.979271 -77.935143 -165.89244 -0.58071762 -117.34566
2750000000 -2.2076094 127.31689 -69.261993 -16.391258 -79.727882 -39.835316 -0.40742433 -119.19873
2820000000 -2.3200965 -162.07402 -82.853592 117.10761 -81.341316 -97.748146 -0.48312506 -122.50432
2890000000 -2.4110193 -108.01215 -77.667763 -44.322895 -75.79332 137.32196 -0.44847119 -126.05243
2960000000 -2.7155485 -68.943138 -73.613388 -12.677958 -72.921524 -152.3452 -0.29932168 -128.10335
3030000000 -3.0649931 -46.061817 -76.489113 113.42629 -75.242188 170.73068 -0.4322314 -132.22211
3100000000 -2.950753 -16.179441 -86.818359 -42.042759 -83.457146 138.55722 -0.32847172 -135.51523
3170000000 -2.6552868 40.329361 -84.099411 -17.125044 -74.451172 -110.2792 -0.23119301 -137.44481
3240000000 -2.4174745 114.31932 -82.34446 -70.179588 -83.188591 153.05219 -0.42275414 -141.95731
3310000000 -2.2511091 -171.78896 -74.150948 -175.23032 -78.966736 113.43443 -0.25768539 -144.86693
3380000000 -2.5579216 -98.756172 -77.815132 -128.99271 -79.425827 1.4386944 -0.22353677 -147.00754
3450000000 -2.8454776 -27.716154 -72.893936 -5.2923522 -77.41526 78.330711 -0.41144517 -151.78386
3520000000 -3.0901687 39.210571 -77.477417 133.22284 -81.350235 117.61497 -0.19213353 -154.15752
3590000000 -2.9829779 102.8396 -74.190094 113.16999 -81.732628 -98.659309 -0.23991366 -156.53101
3660000000 -3.0676699 161.90398 -77.590462 -24.257723 -83.105576 -83.075401 -0.41121796 -161.55565
3730000000 -3.374366 -143.01445 -75.113655 -72.081955 -73.532883 161.11963 -0.15900011 -163.37943
3800000000 -3.7072589 -92.439522 -74.8638 35.827156 -83.407135 -163.00691 -0.29521549 -166.27475
3870000000 -3.4533448 -34.416229 -75.96508 30.836044 -78.282593 43.491665 -0.39580131 -170.95143
3940000000 -3.1041262 34.157227 -73.946297 56.59169 -77.992294 48.350777 -0.13622978 -172.42009
4010000000 -2.9195085 108.24944 -85.492706 -92.206276 -82.553909 -177.72705 -0.35595104 -176.17926
4080000000 -2.9176672 -177.60876 -78.812569 -129.55545 -78.243683 22.318249 -0.36528829 179.58513
4150000000 -3.2355289 -98.966896 -76.52803 107.50565 -73.904472 -73.879227 -0.11507419 178.39018
4220000000 -3.3920805 -19.79006 -85.701469 -12.489536 -74.971947 68.921844 -0.44351813 173.93008
4290000000 -3.4415452 53.39386 -78.724785 96.258659 -89.892197 -9.6347322 -0.32890457 170.36098
4360000000 -3.3693683 123.15394 -71.866806 -146.38286 -97.827728 38.885536 -0.15387465 168.89905
4430000000 -3.7677331 -170.6812 -83.659691 -137.40184 -85.184402 -62.18425 -0.48119742 164.02217
4500000000 -5.0797982 -114.38026 -79.459526 76.82058 -76.823509 71.779518 -0.26766029 161.24625
4570000000 -6.7454634 -93.581703 -75.50058 16.567902 -75.255188 163.87048 -0.19912401 159.438
4640000000 -5.4828091 -81.218323 -79.468002 139.88443 -74.896469 117.08213 -0.50703716 154.34857
4710000000 -4.5251145 -34.216854 -75.371773 145.31851 -70.122978 141.85133 -0.22108415 152.15707
4780000000 -4.0880799 29.006203 -81.075798 -21.910147 -80.387794 36.480579 -0.27368087 149.65051
4850000000 -3.9936972 93.528236 -83.66552 15.670217 -73.055473 -62.771244 -0.51260912 144.62628
4920000000 -3.8714609 164.49211 -73.232269 -47.161415 -76.082047 -136.44191 -0.18632966 143.01294
4990000000 -3.9546347 -118.33454 -78.515289 160.46582 -75.753624 106.57665 -0.37142101 139.84372
5060000000 -4.2346001 -38.870941 -75.710678 -154.02081 -81.229584 -88.476952 -0.51298684 135.17921
5130000000 -4.5463572 30.657068 -82.675781 177.98572 -74.817642 29.678457 -0.17406367 133.84564
5200000000 -5.7162933 89.027153 -75.572853 165.21689 -80.246483 -176.56023 -0.49537906 129.93781
5270000000 -9.1172647 115.19836 -75.882431 61.15403 -78.803482 -37.013359 -0.47303024 125.5821
5340000000 -10.911457 66.835052 -73.034248 -169.5426 -74.846336 -17.020699 -0.1875841 124.47462
5410000000 -8.0356197 79.285332 -70.835587 -148.17949 -73.193443 -148.72917 -0.60267359 119.82847
5480000000 -6.5984712 135.08099 -68.819862 74.773338 -76.707527 136.93881 -0.42844516 116.22929
5550000000 -6.2957683 -170.0519 -77.306961 -86.87764 -81.7957 23.83149 -0.24498729 115.05818
5620000000 -6.8004575 -115.17529 -76.339867 -156.30818 -76.536613 -163.34016 -0.68673599 109.68806
5690000000 -7.9107904 -71.680176 -82.426834 -142.95164 -76.808685 82.094749 -0.36369878 106.92815
5760000000 -13.343934 -46.961998 -81.13224 79.067101 -78.529549 87.946915 -0.34332511 105.34921
5830000000 -16.465862 107.43961 -88.061737 -53.880131 -86.058899 52.061623 -0.75050718 99.551086
5900000000 -11.455877 126.89352 -75.375443 149.71147 -75.597374 -129.28403 -0.30466515 97.756866
5970000000 -12.201685 165.78517 -71.015579 178.79625 -76.127289 18.122437 -0.46887511 95.491234
6040000000 -11.743482 -100.51914 -71.050728 -147.16064 -81.446045 6.5241361 -0.77079451 89.871414
6110000000 -8.0549707 -29.331131 -76.806816 -2.7016318 -71.309311 -137.17003 -0.27432585 88.737289
6180000000 -6.8359556 35.973793 -73.288528 91.837654 -76.589645 9.5925989 -0.63921034 85.304802
6250000000 -5.8864026 99.186516 -74.61544 -102.11151 -81.463821 134.36227 -0.72114587 80.285896
6320000000 -6.1827526 163.41313 -83.860413 -84.040291 -79.36834 126.35884 -0.26797584 79.703163
6390000000 -5.8852239 -125.22704 -74.304962 -102.22758 -76.153687 62.073689 -0.78338456 75.145409
6460000000 -5.4976707 -50.20174 -84.214539 129.33426 -74.830551 40.422146 -0.65949434 70.75515
6530000000 -4.8310828 18.946922 -77.971962 156.52025 -75.921532 -76.335876 -0.32714403 70.111786
6600000000 -5.5484624 78.388802 -75.780716 28.618649 -72.097923 133.47047 -0.92405498 64.870422
6670000000 -7.1287308 125.82289 -76.064804 -30.934978 -75.2771 169.96523 -0.57483137 61.588383
6740000000 -8.2587919 164.59877 -83.904694 65.628273 -80.746269 81.521461 -0.42813277 60.549404
6810000000 -7.4083414 -158.741 -72.910583 -74.933037 -70.008408 164.70076 -0.98856348 54.860939
6880000000 -7.533648 -120.96418 -82.659393 -66.530922 -83.086838 -20.24362 -0.50561625 52.440487
6950000000 -7.6952848 -69.929329 -82.386932 164.44623 -78.381752 131.10986 -0.53948003 50.631882
7020000000 -6.8012991 -7.5812879 -82.412201 75.164009 -70.744926 -8.4754438 -1.0037683 45.086887
7090000000 -5.555706 63.447178 -93.255592 -82.563072 -68.653923 160.39128 -0.43111837 43.330284
7160000000 -5.1328192 139.4001 -90.393631 69.629364 -73.193451 63.385551 -0.68946218 40.75576
7230000000 -5.0582733 -140.29912 -81.911278 -109.73237 -77.740555 -171.49954 -0.9968769 35.463249
7300000000 -5.371202 -62.278301 -81.438187 33.365353 -81.352753 -25.478573 -0.40095761 34.054035
7370000000 -5.964119 13.545032 -76.786804 -115.09235 -73.935974 -33.509663 -0.8201924 30.823223
7440000000 -6.561461 88.83194 -70.574615 -131.08934 -76.61908 112.00755 -0.92278719 26.103365
7510000000 -7.1489015 174.26654 -77.562973 -60.61446 -72.057709 -78.569138 -0.39556068 24.847244
7580000000 -6.1392703 -98.737549 -80.837608 17.771086 -86.302879 93.373589 -0.96344674 21.015278
7650000000 -5.179122 -28.790823 -77.439011 -6.4817452 -76.406364 -151.00461 -0.82607371 16.733124
7720000000 -5.7165098 28.634451 -72.039368 62.138458 -83.720345 39.612297 -0.41171885 15.685297
7790000000 -7.9975691 80.09446 -72.271484 -119.32098 -76.881927 178.76324 -1.062981 11.189654
7860000000 -10.163617 135.52037 -74.370178 -0.33240888 -76.00988 -172.80133 -0.69385725 7.6156659
7930000000 -9.8600273 -175.30476 -72.671707 -174.25542 -71.188873 135.6808 -0.48829374 6.2878513
8000000000 -7.7968302 -129.95746 -76.308479 -54.752457 -80.988136 -122.38669 -1.1535643 1.5720751
8070000000 -6.5998898 -74.448151 -78.620628 117.90362 -73.061401 -109.23664 -0.57980305 -1.4876714
8140000000 -6.6342669 -6.5018215 -74.762848 55.694359 -69.717308 -161.60602 -0.60812265 -2.9628778
8210000000 -7.5301762 69.424774 -73.046326 -157.65944 -78.241241 62.952637 -1.1598954 -7.9634347
8280000000 -7.9955001 157.04097 -72.391861 -177.97794 -75.132835 -28.640423 -0.45871001 -10.429159
8350000000 -6.9200339 -127.15367 -74.729538 151.55501 -76.212906 170.55255 -0.74996793 -12.462691
8420000000 -7.2394338 -67.642708 -72.029305 -166.91281 -76.140808 -80.152313 -1.0983446 -17.23719
8490000000 -11.03238 -7.887948 -80.617638 -93.810104 -74.883995 87.588478 -0.39025652 -19.332296
8560000000 -19.646204 158.81122 -76.979576 65.157471 -76.665176 177.98589 -0.90704888 -21.863379
8630000000 -8.8391676 -97.411209 -92.048233 -13.979239 -73.079887 102.57696 -0.99629474 -26.508232
8700000000 -7.6467328 -19.09902 -71.709747 90.029106 -77.571808 -163.71849 -0.37359226 -28.178984
8770000000 -8.7511301 75.310806 -78.797691 -14.290986 -86.058647 -144.22742 -1.035659 -31.085476
8840000000 -8.1568193 175.36688 -73.253159 160.52116 -72.948181 -120.98264 -0.85524535 -35.586559
8910000000 -7.0473237 -107.04785 -84.657104 62.078239 -77.310936 -159.0546 -0.42194086 -37.355484
8980000000 -6.8648872 -41.963558 -73.153503 -4.9021888 -74.365646 17.020927 -1.120844 -40.264057
9050000000 -6.975616 35.178543 -89.437767 -26.843054 -78.467293 135.41138 -0.70864916 -44.489449
9120000000 -6.139657 129.83487 -78.160645 143.39191 -76.174942 19.231758 -0.51105732 -46.310604
9190000000 -5.252471 -135.67923 -79.750267 -43.188286 -81.477081 8.1207256 -1.2010738 -49.690254
9260000000 -6.1391125 -44.150433 -76.652534 -44.234444 -76.619499 -17.911362 -0.56452745 -53.555683
9330000000 -7.3795929 62.730721 -79.096581 -152.8802 -75.506317 136.7072 -0.62048632 -54.96587
9400000000 -6.4084783 161.07048 -72.755455 45.938183 -73.908646 157.67842 -1.1863164 -58.753506
9470000000 -6.4645662 -131.63823 -69.799568 81.849045 -81.406815 -142.81932 -0.45227161 -62.650616
9540000000 -7.687161 -73.679367 -74.744919 90.389168 -80.663116 92.971802 -0.74649507 -63.781345
9610000000 -8.5583248 1.0487428 -73.656158 82.990173 -78.37561 -1.8800873 -1.1468393 -68.086563
9680000000 -7.7249565 101.08267 -82.051582 -69.719879 -74.696854 -4.283731 -0.34857678 -71.494072
9750000000 -7.0384908 -164.54192 -77.917427 -74.465126 -85.994606 -33.523571 -0.88907063 -72.543518
9820000000 -9.3951836 -66.032463 -66.939751 -101.78854 -76.348938 -129.59962 -1.0304947 -77.430031
9890000000 -10.659982 54.715935 -76.89946 -116.59055 -85.259109 167.49562 -0.32797098 -80.276436
9960000000 -11.720535 143.48584 -73.057388 152.9133 -69.742126 169.04022 -1.0021843 -81.463249
10030000000 -23.166071 154.75082 -70.41806 -16.984209 -69.956482 56.666203 -0.88294208 -86.816986
10100000000 -15.662977 123.5895 -75.395264 34.388256 -74.006096 -65.700447 -0.31645653 -88.915489
10170000000 -14.942794 143.74419 -79.919136 -7.2232285 -87.590118 143.34215 -1.1033211 -90.320076
10240000000 -10.697165 156.74124 -70.975502 -59.118423 -79.516136 157.67296 -0.69079721 -95.973526
10310000000 -8.9427757 -137.20859 -77.236076 -164.31671 -73.998589 139.64384 -0.37883615 -97.417694
10380000000 -9.3713779 -27.325943 -75.056801 -5.3325801 -75.611801 123.88424 -1.1264989 -99.480469
10450000000 -7.1958938 81.384544 -68.338463 105.18157 -73.845901 -46.052853 -0.51630569 -104.98638
10520000000 -7.8144336 169.32092 -66.428749 -59.440678 -81.697319 -84.094475 -0.49476117 -105.79761
10590000000 -12.950782 -79.773201 -74.463829 -61.896648 -80.772469 151.24234 -1.1396397 -108.98077
10660000000 -11.24085 26.796036 -87.806885 56.78437 -70.374969 -169.59956 -0.35497493 -113.83388
10730000000 -9.3702946 75.441605 -76.712975 -46.990383 -69.63723 56.507809 -0.66158205 -113.99654
10800000000 -7.9376154 124.39857 -80.730194 -173.20436 -74.321732 112.42524 -1.1005719 -118.25349
10870000000 -8.6944437 -154.65707 -77.436974 126.01334 -72.564568 97.819565 -0.28568575 -122.47286
10940000000 -8.6480131 -32.882683 -77.620262 67.642899 -83.198677 -106.74951 -0.76199442 -122.69309
11010000000 -6.5717835 69.792206 -81.084221 -150.17531 -83.463463 72.88459 -0.94358212 -127.5755
11080000000 -7.8287091 161.03543 -84.710258 -28.115646 -78.149521 105.5013 -0.23081553 -130.9512
11150000000 -10.968519 -86.802094 -77.228798 -44.627197 -76.782791 100.84763 -0.85134006 -131.29381
11220000000 -10.979652 5.0007401 -78.003822 -136.81258 -83.628876 -124.57867 -0.76209855 -136.94635
11290000000 -10.369705 45.799961 -83.938942 156.73259 -79.159683 -164.75702 -0.2322025 -139.31279
11360000000 -8.7915945 99.085869 -76.207016 5.8668284 -75.695251 -142.99248 -0.89311212 -140.31525
11430000000 -9.5913267 -171.85513 -85.920723 -12.707563 -79.838837 -150.73109 -0.57512218 -146.08202
11500000000 -8.7928066 -48.352459 -77.574486 0.62586308 -78.715256 -35.023659 -0.28079996 -147.70255
11570000000 -7.3893619 50.851582 -75.082901 31.808615 -85.619286 -10.117915 -0.90793806 -149.41714
11640000000 -9.5672913 148.16772 -77.869698 119.9855 -90.502731 -113.20641 -0.40888539 -155.33752
11710000000 -12.574238 -94.741188 -77.375771 141.90659 -81.268661 19.9737 -0.3795512 -155.97916
11780000000 -15.503489 -13.760859 -80.770676 93.212593 -76.329468 -83.710869 -0.88491392 -159.04767
11850000000 -15.476437 -2.5395987 -89.972076 119.25292 -82.018082 129.47665 -0.29077873 -164.24689
11920000000 -11.633276 53.751881 -78.253265 -164.1076 -77.537605 -122.075 -0.48348317 -164.53212
11990000000 -13.136715 153.77658 -76.395401 23.863386 -79.268883 88.000092 -0.84707272 -168.74896
12060000000 -12.795328 -70.550476 -80.787712 -77.604645 -86.47197 135.20262 -0.22393967 -173.41245
12130000000 -11.340059 39.644516 -69.944557 -101.73149 -78.833992 -89.533768 -0.62007606 -173.24178
12200000000 -13.05857 159.9055 -78.97345 173.81187 -77.544205 119.23573 -0.75525534 -178.59695
12270000000 -12.530193 -78.524681 -76.24572 -22.843058 -74.168396 -55.288044 -0.20635439 178.00024
12340000000 -15.02266 11.167487 -83.855301 -108.02917 -86.001373 19.784636 -0.73417264 177.45111
12410000000 -27.331917 17.393696 -80.114655 -0.66863692 -73.547234 38.352676 -0.6186564 171.77258
12480000000 -16.759436 42.025646 -84.526894 71.124321 -86.284676 147.92421 -0.23065211 169.14615
12550000000 -14.485714 154.3788 -78.597603 12.399155 -75.130539 -85.677528 -0.77629739 168.02417
12620000000 -12.360048 -88.66375 -76.217293 -43.950584 -72.248177 -30.702299 -0.4621039 161.87083
12690000000 -12.050016 15.590003 -73.215691 19.869324 -90.616066 -67.514633 -0.30320117 160.4451
12760000000 -14.437357 129.93349 -80.233742 -84.535301 -92.413803 -38.383648 -0.81666625 157.92645
12830000000 -17.298681 -114.75977 -80.188507 -80.310318 -71.129578 6.9817877 -0.3469227 152.46889
12900000000 -35.480064 -3.296663 -71.24865 77.669952 -76.132195 -2.8837445 -0.44074625 151.21555
12970000000 -18.144075 -105.08036 -69.721878 167.71989 -82.921577 -91.8284 -0.79647505 147.7484
13040000000 -14.525978 -3.2268865 -81.622375 170.4091 -79.424088 -105.04445 -0.29980069 142.78691
13110000000 -13.230608 117.0126 -74.58326 96.313171 -74.020821 -145.55571 -0.54292208 142.12267
13180000000 -13.124987 -131.8968 -73.389778 74.684059 -78.458206 142.57097 -0.76212353 137.53529
13250000000 -15.244176 -16.11586 -70.794693 42.401142 -82.15464 21.562412 -0.25491938 133.461
13320000000 -16.379652 108.46032 -72.44442 127.35062 -74.724663 142.15866 -0.65940106 132.36971
13390000000 -23.364473 -150.59947 -78.148102 138.01987 -74.272438 34.361538 -0.68690127 127.35741
13460000000 -19.44521 103.89794 -71.319664 -175.15337 -74.796608 167.49905 -0.29107559 123.58224
13530000000 -14.195226 -159.15201 -79.389366 -174.92589 -71.155594 -178.28842 -0.71596807 122.74853
13600000000 -13.807251 -37.995457 -83.609207 -97.555542 -90.213417 159.11572 -0.64198166 117.26295
13670000000 -11.576201 86.779961 -79.894104 109.9354 -81.039879 147.68098 -0.32018986 114.0362
13740000000 -11.965017 -167.18652 -78.016495 -43.152725 -81.914467 -163.12152 -0.76167995 112.64073
13810000000 -14.126717 -33.972439 -76.797539 -51.359459 -77.849075 70.505264 -0.56258827 107.06814
13880000000 -12.532878 85.352219 -78.247543 118.26465 -74.48452 -122.27671 -0.42347553 104.35721
13950000000 -18.499565 179.84497 -78.422501 -131.29047 -76.748589 122.67619 -0.77611786 102.46603
14020000000 -17.610001 54.128448 -81.830475 -145.83626 -86.231529 -33.178722 -0.51854324 96.633156
14090000000 -12.571965 150.97113 -75.52758 77.644089 -82.571312 -2.1226928 -0.47179371 94.556526
14160000000 -13.712964 -79.473465 -70.945084 -132.83913 -75.768738 -135.02609 -0.82751536 91.822868
14230000000 -9.7883387 47.448891 -82.902641 -45.004669 -81.455742 -169.02348 -0.46492079 86.286575
14300000000 -9.8519955 149.38115 -77.51461 -172.87794 -77.67141 -162.4081 -0.60505903 84.859695
14370000000 -12.816039 -74.570465 -82.301666 110.16648 -78.088081 -26.08279 -0.81492835 80.814331
14440000000 -9.7535858 49.276775 -88.538391 105.71448 -74.064636 87.475983 -0.44817305 75.938286
14510000000 -11.799056 154.48108 -73.342102 153.14964 -79.581238 140.06505 -0.71279383 74.764633
14580000000 -13.794302 -42.707512 -84.409645 47.965393 -82.324562 29.935354 -0.82873309 69.932182
14650000000 -9.8776674 71.914253 -69.403099 -37.269848 -83.008766 -64.157692 -0.45764336 65.748985
14720000000 -12.872362 -174.7238 -85.908119 130.50485 -73.154015 117.0552 -0.83137107 64.534676
14790000000 -11.377951 -19.135937 -68.466248 -135.86502 -74.725067 156.52588 -0.76512295 58.94239
14860000000 -9.47015 84.536743 -82.374557 -3.3822765 -77.329529 162.25879 -0.5466525 55.77216
14930000000 -14.131087 -152.71619 -76.614365 -147.18686 -78.486717 -27.432817 -0.90610999 53.808907
15000000000 -10.689561 6.0124745 -80.363823 -13.616947 -79.48381 2.7124212 -0.76505893 48.199886
