# Supplementary material for: Intelligent wireless power transfer via a 2-bit compact reconfigurable transmissive-metasurface-based router
Source: Nat Commun. 2024 Apr 1;15:2807. doi: 10.1038/s41467-024-46984-4 (PMC10984985; doi:10.1038/s41467-024-46984-4)
Supplement: Supplementary file 12 — Source Data [file 41467_2024_46984_MOESM12_ESM.zip › source_data/figure2c_sim.txt]

#Parameters = {D_AMC=12; D_PRS=13; L1_PRS=9.5; L_AMC=10.93; L_PRS=6.8; L_feeder=13; Lr_pd=1; R_pd=100; W_feeder=23; ag=1; alpha_corner0_pd=0.65; alpha_corner1_pd=0.65; corner_cut_0_pd=2.535; corner_cut_1_pd=1.235; d_ant=42; d_stub=10; epsilon_r_AMC=2.94; epsilon_r_PRS=2.94; epsilon_ra_pd=4.2; h_AMC=1.524; h_PRS=3.175; h_pd=1.524; ha_pd=0.15; hc_fpc=23.5; l1_pd=5; l2_pd=3.4; l3_pd=4.3; l4_pd=31.85…
#"Frequency / GHz"	S1,1 [Mag]	S1,1 [Pha in deg.]	Ref.Imp. [Mag]	Ref.Imp. [Pha in deg.]
#---------------------------------------------------------------------------------------------
5.0000000000000	0.91463487201081	-135.34919227112	49.168092066495	0.0000000000000
5.0019998550415	0.91445226730694	-137.02961887532	49.168092066495	0.0000000000000
5.0040001869202	0.91421835600246	-138.71053159833	49.168092066495	0.0000000000000
5.0060000419617	0.91393560297681	-140.39137243090	49.168092066495	0.0000000000000
5.0079998970032	0.91360857679332	-142.07159928547	49.168092066495	0.0000000000000
5.0100002288818	0.91324378872111	-143.75074713313	49.168092066495	0.0000000000000
5.0120000839233	0.91284860756499	-145.42851505401	49.168092066495	0.0000000000000
5.0139999389648	0.91243211591478	-147.10461538062	49.168092066495	0.0000000000000
5.0159997940063	0.91200359794069	-148.77894183240	49.168092066495	0.0000000000000
5.0180001258850	0.91157265970081	-150.45154548797	49.168092066495	0.0000000000000
5.0199999809265	0.91114887849953	-152.12252433335	49.168092066495	0.0000000000000
5.0219998359680	0.91074102803547	-153.79216384677	49.168092066495	0.0000000000000
5.0240001678467	0.91035706664788	-155.46084610164	49.168092066495	0.0000000000000
5.0260000228882	0.91000336703626	-157.12902584162	49.168092066495	0.0000000000000
5.0279998779297	0.90968494130320	-158.79727081784	49.168092066495	0.0000000000000
5.0300002098083	0.90940479592780	-160.46620157700	49.168092066495	0.0000000000000
5.0320000648499	0.90916418204903	-162.13641256439	49.168092066495	0.0000000000000
5.0339999198914	0.90896222621802	-163.80856652432	49.168092066495	0.0000000000000
5.0359997749329	0.90879625478083	-165.48324687004	49.168092066495	0.0000000000000
5.0380001068115	0.90866175939339	-167.16105564453	49.168092066495	0.0000000000000
5.0399999618530	0.90855273198529	-168.84245764577	49.168092066495	0.0000000000000
5.0419998168945	0.90846171177539	-170.52787492309	49.168092066495	0.0000000000000
5.0440001487732	0.90838061823704	-172.21760956743	49.168092066495	0.0000000000000
5.0460000038147	0.90830034227959	-173.91185127046	49.168092066495	0.0000000000000
5.0479998588562	0.90821204086921	-175.61066960846	49.168092066495	0.0000000000000
5.0500001907349	0.90810672051731	-177.31406429569	49.168092066495	0.0000000000000
5.0520000457764	0.90797596688984	-179.02182991865	49.168092066495	0.0000000000000
5.0539999008179	0.90781254118264	179.26619682112	49.168092066495	0.0000000000000
5.0560002326965	0.90760997128176	177.55039854632	49.168092066495	0.0000000000000
5.0580000877380	0.90736369832895	175.83115809255	49.168092066495	0.0000000000000
5.0599999427795	0.90707032345646	174.10888477501	49.168092066495	0.0000000000000
5.0619997978210	0.90672838325899	172.38405707486	49.168092066495	0.0000000000000
5.0640001296997	0.90633816503521	170.65713966294	49.168092066495	0.0000000000000
5.0659999847412	0.90590152220247	168.92852770683	49.168092066495	0.0000000000000
5.0679998397827	0.90542209723714	167.19863289222	49.168092066495	0.0000000000000
5.0700001716614	0.90490458202466	165.46780692921	49.168092066495	0.0000000000000
5.0720000267029	0.90435515577425	163.73624438393	49.168092066495	0.0000000000000
5.0739998817444	0.90378056399582	162.00416380377	49.168092066495	0.0000000000000
5.0760002136230	0.90318827724264	160.27156395580	49.168092066495	0.0000000000000
5.0780000686646	0.90258583657790	158.53840315643	49.168092066495	0.0000000000000
5.0799999237061	0.90198069887478	156.80453360610	49.168092066495	0.0000000000000
5.0819997787476	0.90137971222206	155.06969169994	49.168092066495	0.0000000000000
5.0840001106262	0.90078897933426	153.33351112560	49.168092066495	0.0000000000000
5.0859999656677	0.90021369698728	151.59556995239	49.168092066495	0.0000000000000
5.0879998207092	0.89965751969854	149.85534961043	49.168092066495	0.0000000000000
5.0900001525879	0.89912257687300	148.11232348187	49.168092066495	0.0000000000000
5.0920000076294	0.89860980634114	146.36589815343	49.168092066495	0.0000000000000
5.0939998626709	0.89811820181044	144.61551465152	49.168092066495	0.0000000000000
5.0960001945496	0.89764536681776	142.86059112124	49.168092066495	0.0000000000000
5.0980000495911	0.89718740955605	141.10061972044	49.168092066495	0.0000000000000
5.0999999046326	0.89673919683011	139.33510733803	49.168092066495	0.0000000000000
5.1020002365112	0.89629452082066	137.56367186954	49.168092066495	0.0000000000000
5.1040000915527	0.89584647519160	135.78597569738	49.168092066495	0.0000000000000
5.1059999465942	0.89538746765638	134.00176713349	49.168092066495	0.0000000000000
5.1079998016357	0.89490981715951	132.21091690491	49.168092066495	0.0000000000000
5.1100001335144	0.89440595166433	130.41337789996	49.168092066495	0.0000000000000
5.1119999885559	0.89386880870557	128.60914466850	49.168092066495	0.0000000000000
5.1139998435974	0.89329176459979	126.79834781147	49.168092066495	0.0000000000000
5.1160001754761	0.89266935357387	124.98117950705	49.168092066495	0.0000000000000
5.1180000305176	0.89199713204291	123.15784354176	49.168092066495	0.0000000000000
5.1199998855591	0.89127195499913	121.32861218025	49.168092066495	0.0000000000000
5.1220002174377	0.89049202510504	119.49377764246	49.168092066495	0.0000000000000
5.1240000724792	0.88965704425272	117.65361438424	49.168092066495	0.0000000000000
5.1259999275208	0.88876780126554	115.80838290019	49.168092066495	0.0000000000000
5.1279997825623	0.88782655845102	113.95831876081	49.168092066495	0.0000000000000
5.1300001144409	0.88683668185340	112.10359998456	49.168092066495	0.0000000000000
5.1319999694824	0.88580250254285	110.24432757239	49.168092066495	0.0000000000000
5.1339998245239	0.88472892007886	108.38054732586	49.168092066495	0.0000000000000
5.1360001564026	0.88362139120274	106.51218269227	49.168092066495	0.0000000000000
5.1380000114441	0.88248542835542	104.63911219194	49.168092066495	0.0000000000000
5.1399998664856	0.88132674459401	102.76108392459	49.168092066495	0.0000000000000
5.1420001983643	0.88015026702650	100.87777549294	49.168092066495	0.0000000000000
5.1440000534058	0.87896059359820	98.988784194943	49.168092066495	0.0000000000000
5.1459999084473	0.87776145131816	97.093624983921	49.168092066495	0.0000000000000
5.1479997634888	0.87655538170034	95.191752253673	49.168092066495	0.0000000000000
5.1500000953674	0.87534394432010	93.282577875319	49.168092066495	0.0000000000000
5.1519999504089	0.87412736453215	91.365487020381	49.168092066495	0.0000000000000
5.1539998054504	0.87290447547585	89.439824502621	49.168092066495	0.0000000000000
5.1560001373291	0.87167297029252	87.504975320848	49.168092066495	0.0000000000000
5.1579999923706	0.87042942570201	85.560304293816	49.168092066495	0.0000000000000
5.1599998474121	0.86916890888979	83.605223865440	49.168092066495	0.0000000000000
5.1620001792908	0.86788616962776	81.639223035376	49.168092066495	0.0000000000000
5.1640000343323	0.86657476879908	79.661801318038	49.168092066495	0.0000000000000
5.1659998893738	0.86522788510234	77.672515395077	49.168092066495	0.0000000000000
5.1680002212524	0.86383852805788	75.671016907171	49.168092066495	0.0000000000000
5.1700000762939	0.86239960562725	73.657040006817	49.168092066495	0.0000000000000
5.1719999313354	0.86090422494004	71.630337593660	49.168092066495	0.0000000000000
5.1739997863770	0.85934598515737	69.590761691450	49.168092066495	0.0000000000000
5.1760001182556	0.85771904745137	67.538207548681	49.168092066495	0.0000000000000
5.1779999732971	0.85601839771540	65.472559308336	49.168092066495	0.0000000000000
5.1799998283386	0.85424009467677	63.393800816474	49.168092066495	0.0000000000000
5.1820001602173	0.85238087647002	61.301875572120	49.168092066495	0.0000000000000
5.1840000152588	0.85043882163784	59.196806641685	49.168092066495	0.0000000000000
5.1859998703003	0.84841296412340	57.078489456607	49.168092066495	0.0000000000000
5.1880002021790	0.84630330044562	54.946868448296	49.168092066495	0.0000000000000
5.1900000572205	0.84411081390822	52.801821160147	49.168092066495	0.0000000000000
5.1919999122620	0.84183703177814	50.643128408196	49.168092066495	0.0000000000000
5.1939997673035	0.83948444911070	48.470581812728	49.168092066495	0.0000000000000
5.1960000991821	0.83705573089068	46.283811948335	49.168092066495	0.0000000000000
5.1979999542236	0.83455375673289	44.082428299625	49.168092066495	0.0000000000000
5.1999998092651	0.83198157047752	41.865904065948	49.168092066495	0.0000000000000
5.2020001411438	0.82934189026470	39.633666396200	49.168092066495	0.0000000000000
5.2039999961853	0.82663719761832	37.385073170406	49.168092066495	0.0000000000000
5.2059998512268	0.82386928022949	35.119293165477	49.168092066495	0.0000000000000
5.2080001831055	0.82103925821042	32.835574969929	49.168092066495	0.0000000000000
5.2100000381470	0.81814746515405	30.532978723323	49.168092066495	0.0000000000000
5.2119998931885	0.81519327904872	28.210581277695	49.168092066495	0.0000000000000
5.2140002250671	0.81217506180081	25.867386278840	49.168092066495	0.0000000000000
5.2160000801086	0.80909042344147	23.502377637925	49.168092066495	0.0000000000000
5.2179999351501	0.80593576554400	21.114521899904	49.168092066495	0.0000000000000
5.2199997901917	0.80270678754470	18.702775781807	49.168092066495	0.0000000000000
5.2220001220703	0.79939831085178	16.266108382930	49.168092066495	0.0000000000000
5.2239999771118	0.79600473913080	13.803491740700	49.168092066495	0.0000000000000
5.2259998321533	0.79251982397250	11.313921326059	49.168092066495	0.0000000000000
5.2280001640320	0.78893706223142	8.7964168083947	49.168092066495	0.0000000000000
5.2300000190735	0.78525003461343	6.2500321672660	49.168092066495	0.0000000000000
5.2319998741150	0.78145209413120	3.6738419589155	49.168092066495	0.0000000000000
5.2340002059937	0.77753715118395	1.0669500600010	49.168092066495	0.0000000000000
5.2360000610352	0.77349937437431	-1.5715176527431	49.168092066495	0.0000000000000
5.2379999160767	0.76933361193488	-4.2424198010340	49.168092066495	0.0000000000000
5.2399997711182	0.76503546305645	-6.9466058606787	49.168092066495	0.0000000000000
5.2420001029968	0.76060126064461	-9.6849286162999	49.168092066495	0.0000000000000
5.2439999580383	0.75602850016721	-12.458247978652	49.168092066495	0.0000000000000
5.2459998130798	0.75131545086878	-15.267452319838	49.168092066495	0.0000000000000
5.2480001449585	0.74646160400509	-18.113454464642	49.168092066495	0.0000000000000
5.2500000000000	0.74146746304532	-20.997214020822	49.168092066495	0.0000000000000
5.2519998550415	0.73633439750347	-23.919743853800	49.168092066495	0.0000000000000
5.2540001869202	0.73106498090284	-26.882115256030	49.168092066495	0.0000000000000
5.2560000419617	0.72566259228996	-29.885471709045	49.168092066495	0.0000000000000
5.2579998970032	0.72013161430282	-32.931027770596	49.168092066495	0.0000000000000
5.2600002288818	0.71447738577062	-36.020067506854	49.168092066495	0.0000000000000
5.2620000839233	0.70870559703797	-39.153963162518	49.168092066495	0.0000000000000
5.2639999389648	0.70282315293794	-42.334152225096	49.168092066495	0.0000000000000
5.2659997940063	0.69683729233182	-45.562154474074	49.168092066495	0.0000000000000
5.2680001258850	0.69075602660855	-48.839536759576	49.168092066495	0.0000000000000
5.2699999809265	0.68458796772265	-52.167945324618	49.168092066495	0.0000000000000
5.2719998359680	0.67834236400383	-55.549042162649	49.168092066495	0.0000000000000
5.2740001678467	0.67202896012882	-58.984527710450	49.168092066495	0.0000000000000
5.2760000228882	0.66565849942339	-62.476131149434	49.168092066495	0.0000000000000
5.2779998779297	0.65924218084405	-66.025539647454	49.168092066495	0.0000000000000
5.2800002098083	0.65279217929325	-69.634449319641	49.168092066495	0.0000000000000
5.2820000648499	0.64632141763191	-73.304444008845	49.168092066495	0.0000000000000
5.2839999198914	0.63984412297491	-77.037095585398	49.168092066495	0.0000000000000
5.2859997749329	0.63337541759660	-80.833799779839	49.168092066495	0.0000000000000
5.2880001068115	0.62693156545103	-84.695876163878	49.168092066495	0.0000000000000
5.2899999618530	0.62053038503164	-88.624409288674	49.168092066495	0.0000000000000
5.2919998168945	0.61419077108312	-92.620336355277	49.168092066495	0.0000000000000
5.2940001487732	0.60793321636421	-96.684305619201	49.168092066495	0.0000000000000
5.2960000038147	0.60177950876535	-100.81669329110	49.168092066495	0.0000000000000
5.2979998588562	0.59575291819787	-105.01758577746	49.168092066495	0.0000000000000
5.3000001907349	0.58987783688702	-109.28667519202	49.168092066495	0.0000000000000
5.3020000457764	0.58417996935510	-113.62327778408	49.168092066495	0.0000000000000
5.3039999008179	0.57868600846717	-118.02625781342	49.168092066495	0.0000000000000
5.3060002326965	0.57342326441513	-122.49403427258	49.168092066495	0.0000000000000
5.3080000877380	0.56841964256017	-127.02451023688	49.168092066495	0.0000000000000
5.3099999427795	0.56370301657239	-131.61504201441	49.168092066495	0.0000000000000
5.3119997978210	0.55930112116761	-136.26245077859	49.168092066495	0.0000000000000
5.3140001296997	0.55524098053220	-140.96302865573	49.168092066495	0.0000000000000
5.3159999847412	0.55154831031038	-145.71247028543	49.168092066495	0.0000000000000
5.3179998397827	0.54824731847579	-150.50596348102	49.168092066495	0.0000000000000
5.3200001716614	0.54536020215409	-155.33814469774	49.168092066495	0.0000000000000
5.3220000267029	0.54290647671199	-160.20324775413	49.168092066495	0.0000000000000
5.3239998817444	0.54090259728364	-165.09501584033	49.168092066495	0.0000000000000
5.3260002136230	0.53936210850954	-170.00689254857	49.168092066495	0.0000000000000
5.3280000686646	0.53829451140074	-174.93208667875	49.168092066495	0.0000000000000
5.3299999237061	0.53770569330802	-179.86360612009	49.168092066495	0.0000000000000
5.3319997787476	0.53759757131289	175.20559807751	49.168092066495	0.0000000000000
5.3340001106262	0.53796809486047	170.28249368134	49.168092066495	0.0000000000000
5.3359999656677	0.53881120629460	165.37395019790	49.168092066495	0.0000000000000
5.3379998207092	0.54011699786263	160.48656985138	49.168092066495	0.0000000000000
5.3400001525879	0.54187220255593	155.62665720804	49.168092066495	0.0000000000000
5.3420000076294	0.54406010494548	150.80004801181	49.168092066495	0.0000000000000
5.3439998626709	0.54666130422777	146.01219473155	49.168092066495	0.0000000000000
5.3460001945496	0.54965364516612	141.26797600008	49.168092066495	0.0000000000000
5.3480000495911	0.55301314533609	136.57174018570	49.168092066495	0.0000000000000
5.3499999046326	0.55671400848569	131.92727910608	49.168092066495	0.0000000000000
5.3520002365112	0.56072922708354	127.33777504221	49.168092066495	0.0000000000000
5.3540000915527	0.56503098068531	122.80594667920	49.168092066495	0.0000000000000
5.3559999465942	0.56959118134680	118.33389288301	49.168092066495	0.0000000000000
5.3579998016357	0.57438142487108	113.92320105284	49.168092066495	0.0000000000000
5.3600001335144	0.57937362244766	109.57504755394	49.168092066495	0.0000000000000
5.3619999885559	0.58454023916533	105.29014313321	49.168092066495	0.0000000000000
5.3639998435974	0.58985437230297	101.06883957886	49.168092066495	0.0000000000000
5.3660001754761	0.59528997941620	96.911112999827	49.168092066495	0.0000000000000
5.3680000305176	0.60082242813793	92.816632397706	49.168092066495	0.0000000000000
5.3699998855591	0.60642768437607	88.784799419914	49.168092066495	0.0000000000000
5.3720002174377	0.61208347143614	84.814902710174	49.168092066495	0.0000000000000
5.3740000724792	0.61776856369022	80.905984918028	49.168092066495	0.0000000000000
5.3759999275208	0.62346332695109	77.056899359613	49.168092066495	0.0000000000000
5.3779997825623	0.62914940126967	73.266447088139	49.168092066495	0.0000000000000
5.3800001144409	0.63480976517957	69.533363548575	49.168092066495	0.0000000000000
5.3819999694824	0.64042910778922	65.856235794739	49.168092066495	0.0000000000000
5.3839998245239	0.64599325107853	62.233723149309	49.168092066495	0.0000000000000
5.3860001564026	0.65148955108041	58.664404284886	49.168092066495	0.0000000000000
5.3880000114441	0.65690675303267	55.146828309989	49.168092066495	0.0000000000000
5.3899998664856	0.66223497075274	51.679604154735	49.168092066495	0.0000000000000
5.3920001983643	0.66746567745524	48.261284789745	49.168092066495	0.0000000000000
5.3940000534058	0.67259176340795	44.890508769307	49.168092066495	0.0000000000000
5.3959999084473	0.67760707062891	41.565897218329	49.168092066495	0.0000000000000
5.3979997634888	0.68250713458484	38.286066855980	49.168092066495	0.0000000000000
5.4000000953674	0.68728821454396	35.049732771290	49.168092066495	0.0000000000000
5.4019999504089	0.69194805530332	31.855580980245	49.168092066495	0.0000000000000
5.4039998054504	0.69648528215371	28.702303613427	49.168092066495	0.0000000000000
5.4060001373291	0.70089947343689	25.588637767096	49.168092066495	0.0000000000000
5.4079999923706	0.70519106433819	22.513305179674	49.168092066495	0.0000000000000
5.4099998474121	0.70936140416187	19.475100238592	49.168092066495	0.0000000000000
5.4120001792908	0.71341238725115	16.472793105395	49.168092066495	0.0000000000000
5.4140000343323	0.71734635871657	13.505132702633	49.168092066495	0.0000000000000
5.4159998893738	0.72116634788237	10.570937304427	49.168092066495	0.0000000000000
5.4180002212524	0.72487562494181	7.6689266230414	49.168092066495	0.0000000000000
5.4200000762939	0.72847748429146	4.7979517501577	49.168092066495	0.0000000000000
5.4219999313354	0.73197545928667	1.9568120109444	49.168092066495	0.0000000000000
5.4239997863770	0.73537306793831	-0.85566886346926	49.168092066495	0.0000000000000
5.4260001182556	0.73867366803150	-3.6407193961300	49.168092066495	0.0000000000000
5.4279999732971	0.74188035819819	-6.3994323928632	49.168092066495	0.0000000000000
5.4299998283386	0.74499591330777	-9.1329842787958	49.168092066495	0.0000000000000
5.4320001602173	0.74802293316187	-11.842466012880	49.168092066495	0.0000000000000
5.4340000152588	0.75096350085415	-14.528914941313	49.168092066495	0.0000000000000
5.4359998703003	0.75381927692527	-17.193453562372	49.168092066495	0.0000000000000
5.4380002021790	0.75659161791535	-19.837010891782	49.168092066495	0.0000000000000
5.4400000572205	0.75928125363314	-22.460540241009	49.168092066495	0.0000000000000
5.4419999122620	0.76188899476665	-25.064917624235	49.168092066495	0.0000000000000
5.4439997673035	0.76441489006464	-27.650993988924	49.168092066495	0.0000000000000
5.4460000991821	0.76685899363795	-30.219580198599	49.168092066495	0.0000000000000
5.4479999542236	0.76922122668710	-32.771340018695	49.168092066495	0.0000000000000
5.4499998092651	0.77150132667658	-35.306953025165	49.168092066495	0.0000000000000
5.4520001411438	0.77369913927474	-37.826962451012	49.168092066495	0.0000000000000
5.4539999961853	0.77581450752545	-40.332002441360	49.168092066495	0.0000000000000
5.4559998512268	0.77784758665322	-42.822511903393	49.168092066495	0.0000000000000
5.4580001831055	0.77979874667452	-45.298889728123	49.168092066495	0.0000000000000
5.4600000381470	0.78166864078365	-47.761612696024	49.168092066495	0.0000000000000
5.4619998931885	0.78345844359964	-50.210999830173	49.168092066495	0.0000000000000
5.4640002250671	0.78516966519919	-52.647354459999	49.168092066495	0.0000000000000
5.4660000801086	0.78680431741259	-55.071058733271	49.168092066495	0.0000000000000
5.4679999351501	0.78836484268876	-57.482390715012	49.168092066495	0.0000000000000
5.4699997901917	0.78985402172835	-59.881618904262	49.168092066495	0.0000000000000
5.4720001220703	0.79127527674527	-62.269067966344	49.168092066495	0.0000000000000
5.4739999771118	0.79263210215165	-64.645045385383	49.168092066495	0.0000000000000
5.4759998321533	0.79392842397212	-67.009903774205	49.168092066495	0.0000000000000
5.4780001640320	0.79516817148666	-69.363970526122	49.168092066495	0.0000000000000
5.4800000190735	0.79635568490813	-71.707598050390	49.168092066495	0.0000000000000
5.4819998741150	0.79749501156630	-74.041200127072	49.168092066495	0.0000000000000
5.4840002059937	0.79859012847268	-76.365157999348	49.168092066495	0.0000000000000
5.4860000610352	0.79964490016263	-78.679964389511	49.168092066495	0.0000000000000
5.4879999160767	0.80066281796330	-80.986055013906	49.168092066495	0.0000000000000
5.4899997711182	0.80164692089020	-83.283921808849	49.168092066495	0.0000000000000
5.4920001029968	0.80259972668955	-85.574056664690	49.168092066495	0.0000000000000
5.4939999580383	0.80352352855577	-87.856951975841	49.168092066495	0.0000000000000
5.4959998130798	0.80441966054547	-90.133071439485	49.168092066495	0.0000000000000
5.4980001449585	0.80528912220486	-92.402989041506	49.168092066495	0.0000000000000
5.5000000000000	0.80613213030058	-94.667142367581	49.168092066495	0.0000000000000
5.5019998550415	0.80694868519111	-96.925939970142	49.168092066495	0.0000000000000
5.5040001869202	0.80773776096506	-99.179848956579	49.168092066495	0.0000000000000
5.5060000419617	0.80849843971717	-101.42933000437	49.168092066495	0.0000000000000
5.5079998970032	0.80922899411208	-103.67460530139	49.168092066495	0.0000000000000
5.5100002288818	0.80992766755420	-105.91605517113	49.168092066495	0.0000000000000
5.5120000839233	0.81059257787478	-108.15395087744	49.168092066495	0.0000000000000
5.5139999389648	0.81122141014482	-110.38851607178	49.168092066495	0.0000000000000
5.5159997940063	0.81181239852566	-112.61991251671	49.168092066495	0.0000000000000
5.5180001258850	0.81236355901279	-114.84830191708	49.168092066495	0.0000000000000
5.5199999809265	0.81287340611353	-117.07379725085	49.168092066495	0.0000000000000
5.5219998359680	0.81334065387156	-119.29645064970	49.168092066495	0.0000000000000
5.5240001678467	0.81376441853590	-121.51636992004	49.168092066495	0.0000000000000
5.5260000228882	0.81414436010206	-123.73344961088	49.168092066495	0.0000000000000
5.5279998779297	0.81448060266657	-125.94779472564	49.168092066495	0.0000000000000
5.5300002098083	0.81477370282613	-128.15946680667	49.168092066495	0.0000000000000
5.5320000648499	0.81502495846883	-130.36835211704	49.168092066495	0.0000000000000
5.5339999198914	0.81523584913886	-132.57455404294	49.168092066495	0.0000000000000
5.5359997749329	0.81540833649039	-134.77813823658	49.168092066495	0.0000000000000
5.5380001068115	0.81554487969662	-136.97920696546	49.168092066495	0.0000000000000
5.5399999618530	0.81564807810469	-139.17765180490	49.168092066495	0.0000000000000
5.5419998168945	0.81572064534434	-141.37391534183	49.168092066495	0.0000000000000
5.5440001487732	0.81576548239233	-143.56799234653	49.168092066495	0.0000000000000
5.5460000038147	0.81578533777571	-145.76004363972	49.168092066495	0.0000000000000
5.5479998588562	0.81578271154676	-147.95045885918	49.168092066495	0.0000000000000
5.5500001907349	0.81576007691247	-150.13939797416	49.168092066495	0.0000000000000
5.5520000457764	0.81571930258829	-152.32713514825	49.168092066495	0.0000000000000
5.5539999008179	0.81566192823928	-154.51416255889	49.168092066495	0.0000000000000
5.5560002326965	0.81558893774355	-156.70074966203	49.168092066495	0.0000000000000
5.5580000877380	0.81550080979151	-158.88717661424	49.168092066495	0.0000000000000
5.5599999427795	0.81539739008951	-161.07393027450	49.168092066495	0.0000000000000
5.5619997978210	0.81527790931970	-163.26122906058	49.168092066495	0.0000000000000
5.5640001296997	0.81514093301975	-165.44956682745	49.168092066495	0.0000000000000
5.5659999847412	0.81498488053398	-167.63916135490	49.168092066495	0.0000000000000
5.5679998397827	0.81480736224922	-169.83034173027	49.168092066495	0.0000000000000
5.5700001716614	0.81460562453526	-172.02337881170	49.168092066495	0.0000000000000
5.5720000267029	0.81437668261546	-174.21854664684	49.168092066495	0.0000000000000
5.5739998817444	0.81411749520310	-176.41600976957	49.168092066495	0.0000000000000
5.5760002136230	0.81382464502878	-178.61587718452	49.168092066495	0.0000000000000
5.5780000686646	0.81349506048527	179.18157799750	49.168092066495	0.0000000000000
5.5799999237061	0.81312562741213	176.97646496158	49.168092066495	0.0000000000000
5.5819997787476	0.81271359634235	174.76856571809	49.168092066495	0.0000000000000
5.5840001106262	0.81225633543897	172.55798821008	49.168092066495	0.0000000000000
5.5859999656677	0.81175180709675	170.34462511228	49.168092066495	0.0000000000000
5.5879998207092	0.81119838498958	168.12852836707	49.168092066495	0.0000000000000
5.5900001525879	0.81059510640697	165.90986472799	49.168092066495	0.0000000000000
5.5920000076294	0.80994117155180	163.68846833511	49.168092066495	0.0000000000000
5.5939998626709	0.80923673677328	161.46450524282	49.168092066495	0.0000000000000
5.5960001945496	0.80848200187881	159.23786429435	49.168092066495	0.0000000000000
5.5980000495911	0.80767790250442	157.00859638088	49.168092066495	0.0000000000000
5.5999999046326	0.80682567723456	154.77665654594	49.168092066495	0.0000000000000
5.6020002365112	0.80592691038646	152.54198117733	49.168092066495	0.0000000000000
5.6040000915527	0.80498326601166	150.30452089498	49.168092066495	0.0000000000000
5.6059999465942	0.80399651459090	148.06405568998	49.168092066495	0.0000000000000
5.6079998016357	0.80296837096702	145.82036721121	49.168092066495	0.0000000000000
5.6100001335144	0.80190052818116	143.57328857400	49.168092066495	0.0000000000000
5.6119999885559	0.80079444364000	141.32249615895	49.168092066495	0.0000000000000
5.6139998435974	0.79965101233990	139.06776848607	49.168092066495	0.0000000000000
5.6160001754761	0.79847090936100	136.80872653119	49.168092066495	0.0000000000000
5.6180000305176	0.79725427517175	134.54498157101	49.168092066495	0.0000000000000
5.6199998855591	0.79600056541969	132.27620846609	49.168092066495	0.0000000000000
5.6220002174377	0.79470879657805	130.00197503517	49.168092066495	0.0000000000000
5.6240000724792	0.79337734795583	127.72178658576	49.168092066495	0.0000000000000
5.6259999275208	0.79200391906760	125.43547641028	49.168092066495	0.0000000000000
5.6279997825623	0.79058575564261	123.14250001657	49.168092066495	0.0000000000000
5.6300001144409	0.78911960003207	120.84258463885	49.168092066495	0.0000000000000
5.6319999694824	0.78760162909193	118.53529075799	49.168092066495	0.0000000000000
5.6339998245239	0.78602777700584	116.22040388689	49.168092066495	0.0000000000000
5.6360001564026	0.78439372169199	113.89753729645	49.168092066495	0.0000000000000
5.6380000114441	0.78269498662551	111.56658399004	49.168092066495	0.0000000000000
5.6399998664856	0.78092691775199	109.22721544659	49.168092066495	0.0000000000000
5.6420001983643	0.77908506839754	106.87927046515	49.168092066495	0.0000000000000
5.6440000534058	0.77716500709068	104.52269191948	49.168092066495	0.0000000000000
5.6459999084473	0.77516269863234	102.15731589904	49.168092066495	0.0000000000000
5.6479997634888	0.77307432166165	99.783032896540	49.168092066495	0.0000000000000
5.6500000953674	0.77089639043166	97.399734256114	49.168092066495	0.0000000000000
5.6519999504089	0.76862595230059	95.007474120707	49.168092066495	0.0000000000000
5.6539998054504	0.76626027267627	92.606088829253	49.168092066495	0.0000000000000
5.6560001373291	0.76379726018467	90.195523947198	49.168092066495	0.0000000000000
5.6579999923706	0.76123520501330	87.775724346323	49.168092066495	0.0000000000000
5.6599998474121	0.75857278730503	85.346636131739	49.168092066495	0.0000000000000
5.6620001792908	0.75580883288779	82.908039903353	49.168092066495	0.0000000000000
5.6640000343323	0.75294250453774	80.459881336987	49.168092066495	0.0000000000000
5.6659998893738	0.74997313472142	78.001942664539	49.168092066495	0.0000000000000
5.6680002212524	0.74690014033899	75.534004032698	49.168092066495	0.0000000000000
5.6700000762939	0.74372288363483	73.055738412974	49.168092066495	0.0000000000000
5.6719999313354	0.74044036626631	70.566926106994	49.168092066495	0.0000000000000
5.6739997863770	0.73705161542278	68.067131249045	49.168092066495	0.0000000000000
5.6760001182556	0.73355518558245	65.556024991589	49.168092066495	0.0000000000000
5.6779999732971	0.72994911612059	63.033172612055	49.168092066495	0.0000000000000
5.6799998283386	0.72623112719046	60.498027177267	49.168092066495	0.0000000000000
5.6820001602173	0.72239803696408	57.950255215927	49.168092066495	0.0000000000000
5.6840000152588	0.71844637628670	55.389261874884	49.168092066495	0.0000000000000
5.6859998703003	0.71437194096235	52.814556380503	49.168092066495	0.0000000000000
5.6880002021790	0.71016975957299	50.225694006811	49.168092066495	0.0000000000000
5.6900000572205	0.70583462655054	47.622134791213	49.168092066495	0.0000000000000
5.6919999122620	0.70136029146485	45.003441354111	49.168092066495	0.0000000000000
5.6939997673035	0.69674038632533	42.368953751265	49.168092066495	0.0000000000000
5.6960000991821	0.69196798590934	39.718512238087	49.168092066495	0.0000000000000
5.6979999542236	0.68703581741476	37.051515837599	49.168092066495	0.0000000000000
5.6999998092651	0.68193633948769	34.367685621462	49.168092066495	0.0000000000000
5.7020001411438	0.67666203417721	31.666756746770	49.168092066495	0.0000000000000
5.7039999961853	0.67120527859164	28.948344173487	49.168092066495	0.0000000000000
5.7059998512268	0.66555858050510	26.212333003617	49.168092066495	0.0000000000000
5.7080001831055	0.65971458032693	23.458454679390	49.168092066495	0.0000000000000
5.7100000381470	0.65366624307618	20.686602103848	49.168092066495	0.0000000000000
5.7119998931885	0.64740692318304	17.896660109017	49.168092066495	0.0000000000000
5.7140002250671	0.64093042663172	15.088632325866	49.168092066495	0.0000000000000
5.7160000801086	0.63423094896701	12.262410240476	49.168092066495	0.0000000000000
5.7179999351501	0.62730355769892	9.4179907287401	49.168092066495	0.0000000000000
5.7199997901917	0.62014338514655	6.5554315323251	49.168092066495	0.0000000000000
5.7220001220703	0.61274665503565	3.6746214949244	49.168092066495	0.0000000000000
5.7239999771118	0.60510965823038	0.77572555805794	49.168092066495	0.0000000000000
5.7259998321533	0.59722964360354	-2.1413117966225	49.168092066495	0.0000000000000
5.7280001640320	0.58910420872457	-5.0764895612537	49.168092066495	0.0000000000000
5.7300000190735	0.58073114625536	-8.0296994333636	49.168092066495	0.0000000000000
5.7319998741150	0.57210908419215	-11.001159997238	49.168092066495	0.0000000000000
5.7340002059937	0.56323673148480	-13.990760035612	49.168092066495	0.0000000000000
5.7360000610352	0.55411308226570	-16.998611441868	49.168092066495	0.0000000000000
5.7379999160767	0.54473738914135	-20.024823143546	49.168092066495	0.0000000000000
5.7399997711182	0.53510912068711	-23.069447615244	49.168092066495	0.0000000000000
5.7420001029968	0.52522767846235	-26.132705436029	49.168092066495	0.0000000000000
5.7439999580383	0.51509280751574	-29.214705711185	49.168092066495	0.0000000000000
5.7459998130798	0.50470392636739	-32.315612914994	49.168092066495	0.0000000000000
5.7480001449585	0.49406095734146	-35.435587851787	49.168092066495	0.0000000000000
5.7500000000000	0.48316346934068	-38.574906506953	49.168092066495	0.0000000000000
5.7519998550415	0.47201123625139	-41.733623649487	49.168092066495	0.0000000000000
5.7540001869202	0.46060416765298	-44.912065794010	49.168092066495	0.0000000000000
5.7560000419617	0.44894227629663	-48.110232998437	49.168092066495	0.0000000000000
5.7579998970032	0.43702571075338	-51.328234832185	49.168092066495	0.0000000000000
5.7600002288818	0.42485501854106	-54.566291697241	49.168092066495	0.0000000000000
5.7620000839233	0.41243103116900	-57.824402337624	49.168092066495	0.0000000000000
5.7639999389648	0.39975507227526	-61.102456762450	49.168092066495	0.0000000000000
5.7659997940063	0.38682901181258	-64.400450814553	49.168092066495	0.0000000000000
5.7680001258850	0.37365536454076	-67.718175164983	49.168092066495	0.0000000000000
5.7699999809265	0.36023747192970	-71.055460782356	49.168092066495	0.0000000000000
5.7719998359680	0.34657946389295	-74.411925182430	49.168092066495	0.0000000000000
5.7740001678467	0.33268635026757	-77.787186274188	49.168092066495	0.0000000000000
5.7760000228882	0.31856433203710	-81.180698221203	49.168092066495	0.0000000000000
5.7779998779297	0.30422049032825	-84.591803493124	49.168092066495	0.0000000000000
5.7800002098083	0.28966320287678	-88.019793602205	49.168092066495	0.0000000000000
5.7820000648499	0.27490180510542	-91.463738898859	49.168092066495	0.0000000000000
5.7839999198914	0.25994703966704	-94.922601201095	49.168092066495	0.0000000000000
5.7859997749329	0.24481061439945	-98.395123447532	49.168092066495	0.0000000000000
5.7880001068115	0.22950547187415	-101.88010423847	49.168092066495	0.0000000000000
5.7899999618530	0.21404562288833	-105.37574011935	49.168092066495	0.0000000000000
5.7919998168945	0.19844610925312	-108.88017449812	49.168092066495	0.0000000000000
5.7940001487732	0.18272292513843	-112.39105540045	49.168092066495	0.0000000000000
5.7960000038147	0.16689291533721	-115.90548861109	49.168092066495	0.0000000000000
5.7979998588562	0.15097362451436	-119.41997459005	49.168092066495	0.0000000000000
5.8000001907349	0.13498324824848	-122.92938359233	49.168092066495	0.0000000000000
5.8020000457764	0.11894044143060	-126.42687435773	49.168092066495	0.0000000000000
5.8039999008179	0.10286425147594	-129.90174820565	49.168092066495	0.0000000000000
5.8060002326965	0.086773951031119	-133.33640660856	49.168092066495	0.0000000000000
5.8080000877380	0.070689037217462	-136.69855080192	49.168092066495	0.0000000000000
5.8099999427795	0.054629365882427	-139.91923041919	49.168092066495	0.0000000000000
5.8119997978210	0.038616077947376	-142.81840254129	49.168092066495	0.0000000000000
5.8140001296997	0.022677041536829	-144.71599344227	49.168092066495	0.0000000000000
5.8159999847412	0.0069290939892594	-138.75602373674	49.168092066495	0.0000000000000
5.8179998397827	0.0092096027313187	13.597520496558	49.168092066495	0.0000000000000
5.8200001716614	0.024798262474519	16.471500222333	49.168092066495	0.0000000000000
5.8220000267029	0.040334338840480	14.327094116217	49.168092066495	0.0000000000000
5.8239998817444	0.055743184713762	11.366397980666	49.168092066495	0.0000000000000
5.8260002136230	0.071004197150752	8.1273587220983	49.168092066495	0.0000000000000
5.8280000686646	0.086103462428507	4.7629712981144	49.168092066495	0.0000000000000
5.8299999237061	0.10102952590978	1.3335061088434	49.168092066495	0.0000000000000
5.8319997787476	0.11577257757704	-2.1322958198436	49.168092066495	0.0000000000000
5.8340001106262	0.13032412985278	-5.6188066063789	49.168092066495	0.0000000000000
5.8359999656677	0.14467689536556	-9.1167923354184	49.168092066495	0.0000000000000
5.8379998207092	0.15882468048745	-12.620624679425	49.168092066495	0.0000000000000
5.8400001525879	0.17276235882734	-16.126151302455	49.168092066495	0.0000000000000
5.8420000076294	0.18648568839182	-19.630859737161	49.168092066495	0.0000000000000
5.8439998626709	0.19999127325102	-23.132887366978	49.168092066495	0.0000000000000
5.8460001945496	0.21327638875133	-26.630708804018	49.168092066495	0.0000000000000
5.8480000495911	0.22633902875288	-30.123504877163	49.168092066495	0.0000000000000
5.8499999046326	0.23917757267114	-33.610453823599	49.168092066495	0.0000000000000
5.8520002365112	0.25179085262401	-37.091062085602	49.168092066495	0.0000000000000
5.8540000915527	0.26417793903993	-40.564788076039	49.168092066495	0.0000000000000
5.8559999465942	0.27633821594981	-44.031574941016	49.168092066495	0.0000000000000
5.8579998016357	0.28827098621004	-47.490925993725	49.168092066495	0.0000000000000
5.8600001335144	0.29997568125767	-50.942687056711	49.168092066495	0.0000000000000
5.8619999885559	0.31145173174475	-54.386794130835	49.168092066495	0.0000000000000
5.8639998435974	0.32269842959112	-57.823036220334	49.168092066495	0.0000000000000
5.8660001754761	0.33371490895304	-61.251191626836	49.168092066495	0.0000000000000
5.8680000305176	0.34450030182074	-64.671146952808	49.168092066495	0.0000000000000
5.8699998855591	0.35505360070380	-68.082634402716	49.168092066495	0.0000000000000
5.8720002174377	0.36537366561486	-71.485325741742	49.168092066495	0.0000000000000
5.8740000724792	0.37545933253474	-74.879001159890	49.168092066495	0.0000000000000
5.8759999275208	0.38530951498597	-78.263387896188	49.168092066495	0.0000000000000
5.8779997825623	0.39492314873070	-81.637937858642	49.168092066495	0.0000000000000
5.8800001144409	0.40429931514030	-85.002325456856	49.168092066495	0.0000000000000
5.8819999694824	0.41343734474041	-88.356002826904	49.168092066495	0.0000000000000
5.8839998245239	0.42233690585186	-91.698588202058	49.168092066495	0.0000000000000
5.8860001564026	0.43099804262259	-95.029534571465	49.168092066495	0.0000000000000
5.8880000114441	0.43942128452892	-98.348241387598	49.168092066495	0.0000000000000
5.8899998664856	0.44760767138331	-101.65421679690	49.168092066495	0.0000000000000
5.8920001983643	0.45555890526166	-104.94691522291	49.168092066495	0.0000000000000
5.8940000534058	0.46327735278695	-108.22567931582	49.168092066495	0.0000000000000
5.8959999084473	0.47076596408990	-111.49023609315	49.168092066495	0.0000000000000
5.8979997634888	0.47802843857531	-114.73987680220	49.168092066495	0.0000000000000
5.9000000953674	0.48506911007039	-117.97421699512	49.168092066495	0.0000000000000
5.9019999504089	0.49189301556082	-121.19298497564	49.168092066495	0.0000000000000
5.9039998054504	0.49850569291780	-124.39579624319	49.168092066495	0.0000000000000
5.9060001373291	0.50491321319334	-127.58232302125	49.168092066495	0.0000000000000
5.9079999923706	0.51112203910272	-130.75251724423	49.168092066495	0.0000000000000
5.9099998474121	0.51713901822118	-133.90620628506	49.168092066495	0.0000000000000
5.9120001792908	0.52297109621799	-137.04334304721	49.168092066495	0.0000000000000
5.9140000343323	0.52862518709505	-140.16408202931	49.168092066495	0.0000000000000
5.9159998893738	0.53410827255973	-143.26853859844	49.168092066495	0.0000000000000
5.9180002212524	0.53942681998663	-146.35693339683	49.168092066495	0.0000000000000
5.9200000762939	0.54458708576958	-149.42963951629	49.168092066495	0.0000000000000
5.9219999313354	0.54959464199216	-152.48688986574	49.168092066495	0.0000000000000
5.9239997863770	0.55445450724248	-155.52916514115	49.168092066495	0.0000000000000
5.9260001182556	0.55917086931744	-158.55685187298	49.168092066495	0.0000000000000
5.9279999732971	0.56374691316525	-161.57054912291	49.168092066495	0.0000000000000
5.9299998283386	0.56818509151438	-164.57053231064	49.168092066495	0.0000000000000
5.9320001602173	0.57248673233483	-167.55734601878	49.168092066495	0.0000000000000
5.9340000152588	0.57665244461130	-170.53148486350	49.168092066495	0.0000000000000
5.9359998703003	0.58068155963664	-173.49327264593	49.168092066495	0.0000000000000
5.9380002021790	0.58457285370625	-176.44304017063	49.168092066495	0.0000000000000
5.9400000572205	0.58832411815934	-179.38111429199	49.168092066495	0.0000000000000
5.9419999122620	0.59193273973892	177.69239561914	49.168092066495	0.0000000000000
5.9439997673035	0.59539545347773	174.77732526174	49.168092066495	0.0000000000000
5.9460000991821	0.59870876859177	171.87367583965	49.168092066495	0.0000000000000
5.9479999542236	0.60186907009364	168.98144644043	49.168092066495	0.0000000000000
5.9499998092651	0.60487281759942	166.10090793871	49.168092066495	0.0000000000000
5.9520001411438	0.60771677332861	163.23222912978	49.168092066495	0.0000000000000
5.9539999961853	0.61039829460158	160.37589827813	49.168092066495	0.0000000000000
5.9559998512268	0.61291521974961	157.53213503247	49.168092066495	0.0000000000000
5.9580001831055	0.61526642559138	154.70137815754	49.168092066495	0.0000000000000
5.9600000381470	0.61745157971441	151.88438904657	49.168092066495	0.0000000000000
5.9619998931885	0.61947179146750	149.08139140398	49.168092066495	0.0000000000000
5.9640002250671	0.62132911779076	146.29324904016	49.168092066495	0.0000000000000
5.9660000801086	0.62302697085139	143.52019643392	49.168092066495	0.0000000000000
5.9679999351501	0.62456993406664	140.76287481525	49.168092066495	0.0000000000000
5.9699997901917	0.62596381015595	138.02161551140	49.168092066495	0.0000000000000
5.9720001220703	0.62721557116024	135.29697418913	49.168092066495	0.0000000000000
5.9739999771118	0.62833303109320	132.58916022446	49.168092066495	0.0000000000000
5.9759998321533	0.62932483740512	129.89806427132	49.168092066495	0.0000000000000
5.9780001640320	0.63020020526895	127.22412887431	49.168092066495	0.0000000000000
5.9800000190735	0.63096863541744	124.56712978323	49.168092066495	0.0000000000000
5.9819998741150	0.63163973425448	121.92674154714	49.168092066495	0.0000000000000
5.9840002059937	0.63222265353649	119.30274804509	49.168092066495	0.0000000000000
5.9860000610352	0.63272619092645	116.69459771039	49.168092066495	0.0000000000000
5.9879999160767	0.63315816463652	114.10153082790	49.168092066495	0.0000000000000
5.9899997711182	0.63352533353874	111.52321559762	49.168092066495	0.0000000000000
5.9920001029968	0.63383290262153	108.95834533091	49.168092066495	0.0000000000000
5.9939999580383	0.63408476084452	106.40636731859	49.168092066495	0.0000000000000
5.9959998130798	0.63428282350042	103.86619202408	49.168092066495	0.0000000000000
5.9980001449585	0.63442719686531	101.33705565687	49.168092066495	0.0000000000000
6.0000000000000	0.63451605380329	98.817753951981	49.168092066495	0.0000000000000
6.0019998550415	0.63454571907735	96.307522144304	49.168092066495	0.0000000000000
6.0040001869202	0.63451063888822	93.805596673977	49.168092066495	0.0000000000000
6.0060000419617	0.63440359060573	91.310993117828	49.168092066495	0.0000000000000
6.0079998970032	0.63421611311381	88.823602099484	49.168092066495	0.0000000000000
6.0100002288818	0.63393842214906	86.342658465300	49.168092066495	0.0000000000000
6.0120000839233	0.63355992398059	83.867944205489	49.168092066495	0.0000000000000
6.0139999389648	0.63306969871240	81.399568994264	49.168092066495	0.0000000000000
6.0159997940063	0.63245666987531	78.937640923288	49.168092066495	0.0000000000000
6.0180001258850	0.63171019133037	76.482378898121	49.168092066495	0.0000000000000
6.0199999809265	0.63082025821915	74.034437677294	49.168092066495	0.0000000000000
6.0219998359680	0.62977831604787	71.594477251956	49.168092066495	0.0000000000000
6.0240001678467	0.62857710245200	69.163584186341	49.168092066495	0.0000000000000
6.0260000228882	0.62721128441292	66.742531485037	49.168092066495	0.0000000000000
6.0279998779297	0.62567771830010	64.332620282403	49.168092066495	0.0000000000000
6.0300002098083	0.62397560476997	61.934950232041	49.168092066495	0.0000000000000
6.0320000648499	0.62210643082893	59.550939854108	49.168092066495	0.0000000000000
6.0339999198914	0.62007447044099	57.181794952291	49.168092066495	0.0000000000000
6.0359997749329	0.61788629387640	54.828712775116	49.168092066495	0.0000000000000
6.0380001068115	0.61555077633319	52.493004980296	49.168092066495	0.0000000000000
6.0399999618530	0.61307896577350	50.175439160548	49.168092066495	0.0000000000000
6.0419998168945	0.61048353285269	47.877109648443	49.168092066495	0.0000000000000
6.0440001487732	0.60777856108602	45.598558255040	49.168092066495	0.0000000000000
6.0460000038147	0.60497906162881	43.340224785531	49.168092066495	0.0000000000000
6.0479998588562	0.60210013691949	41.102328471792	49.168092066495	0.0000000000000
6.0500001907349	0.59915678729140	38.884756989874	49.168092066495	0.0000000000000
6.0520000457764	0.59616299017002	36.687183588979	49.168092066495	0.0000000000000
6.0539999008179	0.59313108031601	34.508954006669	49.168092066495	0.0000000000000
6.0560002326965	0.59007144120938	32.349409229665	49.168092066495	0.0000000000000
6.0580000877380	0.58699166459565	30.207245717153	49.168092066495	0.0000000000000
6.0599999427795	0.58389607264314	28.081474485722	49.168092066495	0.0000000000000
6.0619997978210	0.58078556650931	25.970671070462	49.168092066495	0.0000000000000
6.0640001296997	0.57765712204439	23.873638003951	49.168092066495	0.0000000000000
6.0659999847412	0.57450382599521	21.789065938270	49.168092066495	0.0000000000000
6.0679998397827	0.57131492903233	19.715967586198	49.168092066495	0.0000000000000
6.0700001716614	0.56807598240871	17.653031009738	49.168092066495	0.0000000000000
6.0720000267029	0.56476912550848	15.600260538928	49.168092066495	0.0000000000000
6.0739998817444	0.56137406973300	13.557103098323	49.168092066495	0.0000000000000
6.0760002136230	0.55786816584879	11.524002276684	49.168092066495	0.0000000000000
6.0780000686646	0.55422781655930	9.5020468756414	49.168092066495	0.0000000000000
6.0799999237061	0.55042905876056	7.4925502900909	49.168092066495	0.0000000000000
6.0819997787476	0.54644887841417	5.4976987759755	49.168092066495	0.0000000000000
6.0840001106262	0.54226630526352	3.5206592890538	49.168092066495	0.0000000000000
6.0859999656677	0.53786353667294	1.5649302270544	49.168092066495	0.0000000000000
6.0879998207092	0.53322741598050	-0.36500801254070	49.168092066495	0.0000000000000
6.0900001525879	0.52835035879842	-2.2638004078211	49.168092066495	0.0000000000000
6.0920000076294	0.52323196446039	-4.1256557554716	49.168092066495	0.0000000000000
6.0939998626709	0.51787994394132	-5.9440158138720	49.168092066495	0.0000000000000
6.0960001945496	0.51231134774362	-7.7114501707232	49.168092066495	0.0000000000000
6.0980000495911	0.50655356709000	-9.4205277525538	49.168092066495	0.0000000000000
6.0999999046326	0.50064528914522	-11.063378997170	49.168092066495	0.0000000000000
6.1020002365112	0.49463694095947	-12.631481561122	49.168092066495	0.0000000000000
6.1040000915527	0.48859156747210	-14.117074441130	49.168092066495	0.0000000000000
6.1059999465942	0.48258447656048	-15.512619163660	49.168092066495	0.0000000000000
6.1079998016357	0.47670340768336	-16.811120253382	49.168092066495	0.0000000000000
6.1100001335144	0.47104762926499	-18.007223328680	49.168092066495	0.0000000000000
6.1119999885559	0.46572657450433	-19.096994957491	49.168092066495	0.0000000000000
6.1139998435974	0.46085821891368	-20.079119808588	49.168092066495	0.0000000000000
6.1160001754761	0.45656609175643	-20.954694320628	49.168092066495	0.0000000000000
6.1180000305176	0.45297617951069	-21.728090359395	49.168092066495	0.0000000000000
6.1199998855591	0.45021266325188	-22.407613020574	49.168092066495	0.0000000000000
6.1220002174377	0.44839347269252	-23.005282285464	49.168092066495	0.0000000000000
6.1240000724792	0.44762539417517	-23.536397739458	49.168092066495	0.0000000000000
6.1259999275208	0.44799908557075	-24.020303332628	49.168092066495	0.0000000000000
6.1279997825623	0.44958459025572	-24.478635993947	49.168092066495	0.0000000000000
6.1300001144409	0.45242801959717	-24.934673938311	49.168092066495	0.0000000000000
6.1319999694824	0.45654866660276	-25.412459056155	49.168092066495	0.0000000000000
6.1339998245239	0.46193850071069	-25.935377828678	49.168092066495	0.0000000000000
6.1360001564026	0.46856241811707	-26.525286968036	49.168092066495	0.0000000000000
6.1380000114441	0.47636020318193	-27.200657100737	49.168092066495	0.0000000000000
6.1399998664856	0.48524966129753	-27.977550881182	49.168092066495	0.0000000000000
6.1420001983643	0.49513038395842	-28.867443402678	49.168092066495	0.0000000000000
6.1440000534058	0.50588812154829	-29.878420176272	49.168092066495	0.0000000000000
6.1459999084473	0.51739888772830	-31.014854002326	49.168092066495	0.0000000000000
6.1479997634888	0.52953339452628	-32.277947393045	49.168092066495	0.0000000000000
6.1500000953674	0.54216051918713	-33.665622049849	49.168092066495	0.0000000000000
6.1519999504089	0.55515058652406	-35.173947680987	49.168092066495	0.0000000000000
6.1539998054504	0.56837785463012	-36.796911855996	49.168092066495	0.0000000000000
6.1560001373291	0.58172316311968	-38.527298351817	49.168092066495	0.0000000000000
6.1579999923706	0.59507478717193	-40.357130061606	49.168092066495	0.0000000000000
6.1599998474121	0.60833036396751	-42.277452094391	49.168092066495	0.0000000000000
6.1620001792908	0.62139724533710	-44.279409084094	49.168092066495	0.0000000000000
6.1640000343323	0.63419341384864	-46.353710709560	49.168092066495	0.0000000000000
6.1659998893738	0.64664746071182	-48.491833039367	49.168092066495	0.0000000000000
6.1680002212524	0.65869893642513	-50.684817243488	49.168092066495	0.0000000000000
6.1700000762939	0.67029798358432	-52.924570988324	49.168092066495	0.0000000000000
6.1719999313354	0.68140547006918	-55.203231820601	49.168092066495	0.0000000000000
6.1739997863770	0.69199228787513	-57.513255502125	49.168092066495	0.0000000000000
6.1760001182556	0.70203900803209	-59.848307115112	49.168092066495	0.0000000000000
6.1779999732971	0.71153542338382	-62.201500009812	49.168092066495	0.0000000000000
6.1799998283386	0.72047964256286	-64.567583808094	49.168092066495	0.0000000000000
6.1820001602173	0.72887771322288	-66.941320741338	49.168092066495	0.0000000000000
6.1840000152588	0.73674231045575	-69.317897271120	49.168092066495	0.0000000000000
6.1859998703003	0.74409228079740	-71.693601013157	49.168092066495	0.0000000000000
6.1880002021790	0.75095161179023	-74.064716152114	49.168092066495	0.0000000000000
6.1900000572205	0.75734847995165	-76.428508273492	49.168092066495	0.0000000000000
6.1919999122620	0.76331408698341	-78.782355718297	49.168092066495	0.0000000000000
6.1939997673035	0.76888202414209	-81.124618163300	49.168092066495	0.0000000000000
6.1960000991821	0.77408705982787	-83.453657896014	49.168092066495	0.0000000000000
6.1979999542236	0.77896446211047	-85.768491402616	49.168092066495	0.0000000000000
6.1999998092651	0.78354875430297	-88.068789979502	49.168092066495	0.0000000000000
6.2020001411438	0.78787312598889	-90.354225698241	49.168092066495	0.0000000000000
6.2039999961853	0.79196897280695	-92.625017801767	49.168092066495	0.0000000000000
6.2059998512268	0.79586501146540	-94.881384249303	49.168092066495	0.0000000000000
6.2080001831055	0.79958659205127	-97.123981194544	49.168092066495	0.0000000000000
6.2100000381470	0.80315588798038	-99.353792338522	49.168092066495	0.0000000000000
6.2119998931885	0.80659132295204	-101.57147263462	49.168092066495	0.0000000000000
6.2140002250671	0.80990770876036	-103.77833320319	49.168092066495	0.0000000000000
6.2160000801086	0.81311589899815	-105.97525186603	49.168092066495	0.0000000000000
6.2179999351501	0.81622359379721	-108.16298864976	49.168092066495	0.0000000000000
6.2199997901917	0.81923519198292	-110.34252997488	49.168092066495	0.0000000000000
6.2220001220703	0.82215226283683	-112.51474732123	49.168092066495	0.0000000000000
6.2239999771118	0.82497400963162	-114.68029974238	49.168092066495	0.0000000000000
6.2259998321533	0.82769788334315	-116.83973209208	49.168092066495	0.0000000000000
6.2280001640320	0.83032002506519	-118.99315676227	49.168092066495	0.0000000000000
6.2300000190735	0.83283608561938	-121.14089284604	49.168092066495	0.0000000000000
6.2319998741150	0.83524126668389	-123.28294844815	49.168092066495	0.0000000000000
6.2340002059937	0.83753116608215	-125.41921451398	49.168092066495	0.0000000000000
6.2360000610352	0.83970233864274	-127.54946873794	49.168092066495	0.0000000000000
6.2379999160767	0.84175243513081	-129.67316644958	49.168092066495	0.0000000000000
6.2399997711182	0.84368067956503	-131.79019889971	49.168092066495	0.0000000000000
6.2420001029968	0.84548786727985	-133.89968506486	49.168092066495	0.0000000000000
6.2439999580383	0.84717684939519	-136.00120078759	49.168092066495	0.0000000000000
6.2459998130798	0.84875231562322	-138.09429578260	49.168092066495	0.0000000000000
6.2480001449585	0.85022083028459	-140.17854256266	49.168092066495	0.0000000000000
6.2500000000000	0.85159058443984	-142.25327982064	49.168092066495	0.0000000000000
6.2519998550415	0.85287130103178	-144.31851309471	49.168092066495	0.0000000000000
6.2540001869202	0.85407403999153	-146.37358024576	49.168092066495	0.0000000000000
6.2560000419617	0.85521053099777	-148.41848436651	49.168092066495	0.0000000000000
6.2579998970032	0.85629320765683	-150.45333354972	49.168092066495	0.0000000000000
6.2600002288818	0.85733430744399	-152.47823819349	49.168092066495	0.0000000000000
6.2620000839233	0.85834607444127	-154.49341566187	49.168092066495	0.0000000000000
6.2639999389648	0.85933993411980	-156.49909034353	49.168092066495	0.0000000000000
6.2659997940063	0.86032598511571	-158.49612541905	49.168092066495	0.0000000000000
6.2680001258850	0.86131332633642	-160.48486056824	49.168092066495	0.0000000000000
6.2699999809265	0.86230908670231	-162.46604991542	49.168092066495	0.0000000000000
6.2719998359680	0.86331855118226	-164.44046782550	49.168092066495	0.0000000000000
6.2740001678467	0.86434514450285	-166.40865453086	49.168092066495	0.0000000000000
6.2760000228882	0.86539014967478	-168.37181519014	49.168092066495	0.0000000000000
6.2779998779297	0.86645273035783	-170.33027669014	49.168092066495	0.0000000000000
6.2800002098083	0.86753023886429	-172.28491314285	49.168092066495	0.0000000000000
6.2820000648499	0.86861819209375	-174.23627075863	49.168092066495	0.0000000000000
6.2839999198914	0.86971070521914	-176.18522400611	49.168092066495	0.0000000000000
6.2859997749329	0.87080059468377	-178.13166396578	49.168092066495	0.0000000000000
6.2880001068115	0.87187993462194	179.92364440285	49.168092066495	0.0000000000000
6.2899999618530	0.87294004070817	177.98059205466	49.168092066495	0.0000000000000
6.2919998168945	0.87397229462401	176.03928878525	49.168092066495	0.0000000000000
6.2940001487732	0.87496823489879	174.09962374777	49.168092066495	0.0000000000000
6.2960000038147	0.87591995237428	172.16170832814	49.168092066495	0.0000000000000
6.2979998588562	0.87682037793130	170.22597778324	49.168092066495	0.0000000000000
6.3000001907349	0.87766373620784	168.29265178720	49.168092066495	0.0000000000000
6.3020000457764	0.87844545285839	166.36205852089	49.168092066495	0.0000000000000
6.3039999008179	0.87916263491603	164.43485107045	49.168092066495	0.0000000000000
6.3060002326965	0.87981381005570	162.51135930282	49.168092066495	0.0000000000000
6.3080000877380	0.88039943874762	160.59202289039	49.168092066495	0.0000000000000
6.3099999427795	0.88092150055360	158.67749362046	49.168092066495	0.0000000000000
6.3119997978210	0.88138334929668	156.76810140020	49.168092066495	0.0000000000000
6.3140001296997	0.88178986895738	154.86428113547	49.168092066495	0.0000000000000
6.3159999847412	0.88214713554027	152.96614437845	49.168092066495	0.0000000000000
6.3179998397827	0.88246198204037	151.07434732670	49.168092066495	0.0000000000000
6.3200001716614	0.88274201526158	149.18844885731	49.168092066495	0.0000000000000
6.3220000267029	0.88299504608520	147.30910848177	49.168092066495	0.0000000000000
6.3239998817444	0.88322919545276	145.43566780109	49.168092066495	0.0000000000000
6.3260002136230	0.88345208145642	143.56846156460	49.168092066495	0.0000000000000
6.3280000686646	0.88367081571393	141.70704392607	49.168092066495	0.0000000000000
6.3299999237061	0.88389185423640	139.85108682344	49.168092066495	0.0000000000000
6.3319997787476	0.88412045096026	138.00026854029	49.168092066495	0.0000000000000
6.3340001106262	0.88436100823660	136.15404615105	49.168092066495	0.0000000000000
6.3359999656677	0.88461638224412	134.31218820269	49.168092066495	0.0000000000000
6.3379998207092	0.88488829425333	132.47404919352	49.168092066495	0.0000000000000
6.3400001525879	0.88517699441413	130.63907443572	49.168092066495	0.0000000000000
6.3420000076294	0.88548158964824	128.80705472242	49.168092066495	0.0000000000000
6.3439998626709	0.88580007421937	126.97743963761	49.168092066495	0.0000000000000
6.3460001945496	0.88612926838016	125.14979262700	49.168092066495	0.0000000000000
6.3480000495911	0.88646534770473	123.32388968443	49.168092066495	0.0000000000000
6.3499999046326	0.88680394056546	121.49951874054	49.168092066495	0.0000000000000
6.3520002365112	0.88714018870179	119.67634712293	49.168092066495	0.0000000000000
6.3540000915527	0.88746927152072	117.85459968012	49.168092066495	0.0000000000000
6.3559999465942	0.88778640287679	116.03394465228	49.168092066495	0.0000000000000
6.3579998016357	0.88808733160876	114.21460167684	49.168092066495	0.0000000000000
6.3600001335144	0.88836825981133	112.39646032939	49.168092066495	0.0000000000000
6.3619999885559	0.88862637899425	110.57995808382	49.168092066495	0.0000000000000
6.3639998435974	0.88885953829702	108.76509448532	49.168092066495	0.0000000000000
6.3660001754761	0.88906655406673	106.95219957689	49.168092066495	0.0000000000000
6.3680000305176	0.88924746540850	105.14137991857	49.168092066495	0.0000000000000
6.3699998855591	0.88940321207017	103.33285349059	49.168092066495	0.0000000000000
6.3720002174377	0.88953576060566	101.52695185530	49.168092066495	0.0000000000000
6.3740000724792	0.88964793136239	99.723782284008	49.168092066495	0.0000000000000
6.3759999275208	0.88974329181474	97.923234278711	49.168092066495	0.0000000000000
6.3779997825623	0.88982588377825	96.125638091599	49.168092066495	0.0000000000000
6.3800001144409	0.88990031451560	94.330992180178	49.168092066495	0.0000000000000
6.3819999694824	0.88997119151976	92.539078584556	49.168092066495	0.0000000000000
6.3839998245239	0.89004313627409	90.749896727126	49.168092066495	0.0000000000000
6.3860001564026	0.89012064576791	88.963119261348	49.168092066495	0.0000000000000
6.3880000114441	0.89020748419080	87.178746042392	49.168092066495	0.0000000000000
6.3899998664856	0.89030708840504	85.396230637520	49.168092066495	0.0000000000000
6.3920001983643	0.89042186335700	83.615463308362	49.168092066495	0.0000000000000
6.3940000534058	0.89055348474715	81.835789482250	49.168092066495	0.0000000000000
6.3959999084473	0.89070259845889	80.057208118723	49.168092066495	0.0000000000000
6.3979997634888	0.89086893663026	78.279064409479	49.168092066495	0.0000000000000
6.4000000953674	0.89105114745147	76.501138978574	49.168092066495	0.0000000000000
6.4019999504089	0.89124712829275	74.722884766181	49.168092066495	0.0000000000000
6.4039998054504	0.89145372950652	72.944194119958	49.168092066495	0.0000000000000
6.4060001373291	0.89166737602469	71.164849487241	49.168092066495	0.0000000000000
6.4079999923706	0.89188374068677	69.384517554100	49.168092066495	0.0000000000000
6.4099998474121	0.89209841417033	67.602986590283	49.168092066495	0.0000000000000
6.4120001792908	0.89230662136052	65.820361041168	49.168092066495	0.0000000000000
6.4140000343323	0.89250382901385	64.036536625477	49.168092066495	0.0000000000000
6.4159998893738	0.89268556622476	62.251504621814	49.168092066495	0.0000000000000
6.4180002212524	0.89284808912124	60.465385016887	49.168092066495	0.0000000000000
6.4200000762939	0.89298810024490	58.678389091097	49.168092066495	0.0000000000000
6.4219999313354	0.89310297577528	56.890518715574	49.168092066495	0.0000000000000
6.4239997863770	0.89319112458906	55.102102101569	49.168092066495	0.0000000000000
6.4260001182556	0.89325175600492	53.313357065537	49.168092066495	0.0000000000000
6.4279999732971	0.89328505543330	51.524391618693	49.168092066495	0.0000000000000
6.4299998283386	0.89329209866745	49.735646034862	49.168092066495	0.0000000000000
6.4320001602173	0.89327474082158	47.947123734143	49.168092066495	0.0000000000000
6.4340000152588	0.89323578414919	46.159035197203	49.168092066495	0.0000000000000
6.4359998703003	0.89317845907900	44.371490211024	49.168092066495	0.0000000000000
6.4380002021790	0.89310678464169	42.584496083183	49.168092066495	0.0000000000000
6.4400000572205	0.89302495790021	40.798154585891	49.168092066495	0.0000000000000
6.4419999122620	0.89293709863980	39.012472230140	49.168092066495	0.0000000000000
6.4439997673035	0.89284758143518	37.227114810591	49.168092066495	0.0000000000000
6.4460000991821	0.89276040699965	35.442194655338	49.168092066495	0.0000000000000
6.4479999542236	0.89267921468110	33.657275259428	49.168092066495	0.0000000000000
6.4499998092651	0.89260709183423	31.872355282563	49.168092066495	0.0000000000000
6.4520001411438	0.89254644231559	30.086889228902	49.168092066495	0.0000000000000
6.4539999961853	0.89249890832227	28.300767169016	49.168092066495	0.0000000000000
6.4559998512268	0.89246517620750	26.513552983088	49.168092066495	0.0000000000000
6.4580001831055	0.89244532152153	24.725134237407	49.168092066495	0.0000000000000
6.4600000381470	0.89243848508025	22.934858717634	49.168092066495	0.0000000000000
6.4619998931885	0.89244280716198	21.142730222125	49.168092066495	0.0000000000000
6.4640002250671	0.89245613311808	19.348301538244	49.168092066495	0.0000000000000
6.4660000801086	0.89247543066900	17.551251422005	49.168092066495	0.0000000000000
6.4679999351501	0.89249739324337	15.751796758680	49.168092066495	0.0000000000000
6.4699997901917	0.89251839127387	13.949500653220	49.168092066495	0.0000000000000
6.4720001220703	0.89253474131600	12.144473120193	49.168092066495	0.0000000000000
6.4739999771118	0.89254282819760	10.336277001655	49.168092066495	0.0000000000000
6.4759998321533	0.89253920742033	8.5255651575837	49.168092066495	0.0000000000000
6.4780001640320	0.89252091263276	6.7119053406031	49.168092066495	0.0000000000000
6.4800000190735	0.89248560165647	4.8956207197927	49.168092066495	0.0000000000000
6.4819998741150	0.89243134371660	3.0768234536088	49.168092066495	0.0000000000000
6.4840002059937	0.89235704388881	1.2556219758012	49.168092066495	0.0000000000000
6.4860000610352	0.89226245720601	-0.56776538513661	49.168092066495	0.0000000000000
6.4879999160767	0.89214797643917	-2.3932293089193	49.168092066495	0.0000000000000
6.4899997711182	0.89201493534914	-4.2204411191323	49.168092066495	0.0000000000000
6.4920001029968	0.89186513804617	-6.0494019802138	49.168092066495	0.0000000000000
6.4939999580383	0.89170110615146	-7.8801116527940	49.168092066495	0.0000000000000
6.4959998130798	0.89152576872240	-9.7123509532315	49.168092066495	0.0000000000000
6.4980001449585	0.89134253602030	-11.546229789264	49.168092066495	0.0000000000000
6.5000000000000	0.89115497048178	-13.381746425191	49.168092066495	0.0000000000000
6.5019998550415	0.89096648010669	-15.218684619405	49.168092066495	0.0000000000000
6.5040001869202	0.89078041385979	-17.057589449767	49.168092066495	0.0000000000000
6.5060000419617	0.89059998010148	-18.898461974372	49.168092066495	0.0000000000000
6.5079998970032	0.89042765639576	-20.741410449184	49.168092066495	0.0000000000000
6.5100002288818	0.89026553769554	-22.586764343596	49.168092066495	0.0000000000000
6.5120000839233	0.89011496399808	-24.434850814510	49.168092066495	0.0000000000000
6.5139999389648	0.88997653360937	-26.285779300004	49.168092066495	0.0000000000000
6.5159997940063	0.88985012244078	-28.139982550577	49.168092066495	0.0000000000000
6.5180001258850	0.88973479024562	-29.997684779002	49.168092066495	0.0000000000000
6.5199999809265	0.88962874658047	-31.859103597679	49.168092066495	0.0000000000000
6.5219998359680	0.88952975879026	-33.724565119913	49.168092066495	0.0000000000000
6.5240001678467	0.88943472591233	-35.594178658896	49.168092066495	0.0000000000000
6.5260000228882	0.88934042355539	-37.468162269785	49.168092066495	0.0000000000000
6.5279998779297	0.88924314304508	-39.346409963274	49.168092066495	0.0000000000000
6.5300002098083	0.88913905094077	-41.229247981540	49.168092066495	0.0000000000000
6.5320000648499	0.88902431886678	-43.116566298428	49.168092066495	0.0000000000000
6.5339999198914	0.88889558868885	-45.008144578578	49.168092066495	0.0000000000000
6.5359997749329	0.88874966803061	-46.903989518264	49.168092066495	0.0000000000000
6.5380001068115	0.88858397319374	-48.804094322949	49.168092066495	0.0000000000000
6.5399999618530	0.88839655660289	-50.708019609024	49.168092066495	0.0000000000000
6.5419998168945	0.88818620667590	-52.615663935317	49.168092066495	0.0000000000000
6.5440001487732	0.88795271578807	-54.526807215448	49.168092066495	0.0000000000000
6.5460000038147	0.88769641887143	-56.441225461857	49.168092066495	0.0000000000000
6.5479998588562	0.88741888277502	-58.358595796625	49.168092066495	0.0000000000000
6.5500001907349	0.88712244844362	-60.278808317375	49.168092066495	0.0000000000000
6.5520000457764	0.88681003612499	-62.201644973990	49.168092066495	0.0000000000000
6.5539999008179	0.88648524272934	-64.126992888121	49.168092066495	0.0000000000000
6.5560002326965	0.88615227346423	-66.054635826252	49.168092066495	0.0000000000000
6.5580000877380	0.88581587310823	-67.984574610715	49.168092066495	0.0000000000000
6.5599999427795	0.88548066136791	-69.917024926414	49.168092066495	0.0000000000000
6.5619997978210	0.88515147553731	-71.851772741672	49.168092066495	0.0000000000000
6.5640001296997	0.88483289725947	-73.789031658585	49.168092066495	0.0000000000000
6.5659999847412	0.88452915207045	-75.729133624495	49.168092066495	0.0000000000000
6.5679998397827	0.88424410208259	-77.672186522608	49.168092066495	0.0000000000000
6.5700001716614	0.88398061276809	-79.618516744114	49.168092066495	0.0000000000000
6.5720000267029	0.88374113855875	-81.568344564616	49.168092066495	0.0000000000000
6.5739998817444	0.88352697062812	-83.522106725681	49.168092066495	0.0000000000000
6.5760002136230	0.88333869677747	-85.480130825436	49.168092066495	0.0000000000000
6.5780000686646	0.88317574475527	-87.442635253402	49.168092066495	0.0000000000000
6.5799999237061	0.88303673355055	-89.410166937480	49.168092066495	0.0000000000000
6.5819997787476	0.88291947442319	-91.382944145052	49.168092066495	0.0000000000000
6.5840001106262	0.88282096794113	-93.361076228402	49.168092066495	0.0000000000000
6.5859999656677	0.88273755771582	-95.345000221506	49.168092066495	0.0000000000000
6.5879998207092	0.88266515194458	-97.334825893491	49.168092066495	0.0000000000000
6.5900001525879	0.88259922460792	-99.330552277955	49.168092066495	0.0000000000000
6.5920000076294	0.88253537945773	-101.33239872866	49.168092066495	0.0000000000000
6.5939998626709	0.88246899187377	-103.34036516798	49.168092066495	0.0000000000000
6.5960001945496	0.88239590882218	-105.35412467999	49.168092066495	0.0000000000000
6.5980000495911	0.88231228054982	-107.37378359338	49.168092066495	0.0000000000000
6.5999999046326	0.88221488669871	-109.39912643073	49.168092066495	0.0000000000000
6.6020002365112	0.88210122530740	-111.42993182741	49.168092066495	0.0000000000000
6.6040000915527	0.88196958077066	-113.46609216979	49.168092066495	0.0000000000000
6.6059999465942	0.88181921237353	-115.50706234388	49.168092066495	0.0000000000000
6.6079998016357	0.88165016003164	-117.55284166338	49.168092066495	0.0000000000000
6.6100001335144	0.88146339519409	-119.60310055952	49.168092066495	0.0000000000000
6.6119999885559	0.88126101471605	-121.65761962192	49.168092066495	0.0000000000000
6.6139998435974	0.88104548484755	-123.71629415477	49.168092066495	0.0000000000000
6.6160001754761	0.88082020732469	-125.77879527073	49.168092066495	0.0000000000000
6.6180000305176	0.88058918647612	-127.84511629615	49.168092066495	0.0000000000000
6.6199998855591	0.88035650731722	-129.91515630212	49.168092066495	0.0000000000000
6.6220002174377	0.88012677648510	-131.98901999417	49.168092066495	0.0000000000000
6.6240000724792	0.87990433475482	-134.06670680842	49.168092066495	0.0000000000000
6.6259999275208	0.87969338437602	-136.14855074195	49.168092066495	0.0000000000000
6.6279997825623	0.87949788368695	-138.23432784368	49.168092066495	0.0000000000000
6.6300001144409	0.87932108934597	-140.32469179858	49.168092066495	0.0000000000000
6.6319999694824	0.87916550449614	-142.41975778723	49.168092066495	0.0000000000000
6.6339998245239	0.87903316141014	-144.51973959201	49.168092066495	0.0000000000000
6.6360001564026	0.87892461491152	-146.62518671891	49.168092066495	0.0000000000000
6.6380000114441	0.87884006674893	-148.73653296824	49.168092066495	0.0000000000000
6.6399998664856	0.87877836247139	-150.85378359162	49.168092066495	0.0000000000000
6.6420001983643	0.87873739222353	-152.97748086887	49.168092066495	0.0000000000000
6.6440000534058	0.87871433489235	-155.10817307488	49.168092066495	0.0000000000000
6.6459999084473	0.87870539622232	-157.24563817171	49.168092066495	0.0000000000000
6.6479997634888	0.87870627117860	-159.39053630396	49.168092066495	0.0000000000000
6.6500000953674	0.87871214786325	-161.54275689972	49.168092066495	0.0000000000000
6.6519999504089	0.87871772886689	-163.70251783721	49.168092066495	0.0000000000000
6.6539998054504	0.87871766103675	-165.87003722219	49.168092066495	0.0000000000000
6.6560001373291	0.87870678047383	-168.04498660623	49.168092066495	0.0000000000000
6.6579999923706	0.87868008704352	-170.22769817953	49.168092066495	0.0000000000000
6.6599998474121	0.87863279886949	-172.41772945681	49.168092066495	0.0000000000000
6.6620001792908	0.87856106641369	-174.61497363909	49.168092066495	0.0000000000000
6.6640000343323	0.87846157754275	-176.81932164269	49.168092066495	0.0000000000000
6.6659998893738	0.87833209678235	-179.03055443217	49.168092066495	0.0000000000000
6.6680002212524	0.87817088427208	178.75187448831	49.168092066495	0.0000000000000
6.6700000762939	0.87797762762967	176.52796507546	49.168092066495	0.0000000000000
6.6719999313354	0.87775269861516	174.29793501197	49.168092066495	0.0000000000000
6.6739997863770	0.87749753328588	172.06222300953	49.168092066495	0.0000000000000
6.6760001182556	0.87721450605737	169.82093781632	49.168092066495	0.0000000000000
6.6779999732971	0.87690646969580	167.57418847567	49.168092066495	0.0000000000000
6.6799998283386	0.87657708018229	165.32230190609	49.168092066495	0.0000000000000
6.6820001602173	0.87623058326988	163.06495155482	49.168092066495	0.0000000000000
6.6840000152588	0.87587127624498	160.80246549597	49.168092066495	0.0000000000000
6.6859998703003	0.87550351105573	158.53473227583	49.168092066495	0.0000000000000
6.6880002021790	0.87513183829877	156.26153640576	49.168092066495	0.0000000000000
6.6900000572205	0.87476027642421	153.98254774423	49.168092066495	0.0000000000000
6.6919999122620	0.87439222152812	151.69776897304	49.168092066495	0.0000000000000
6.6939997673035	0.87403079302090	149.40664890779	49.168092066495	0.0000000000000
6.6960000991821	0.87367802652635	147.10886415730	49.168092066495	0.0000000000000
6.6979999542236	0.87333516750716	144.80419584727	49.168092066495	0.0000000000000
6.6999998092651	0.87300250167533	142.49220219011	49.168092066495	0.0000000000000
6.7020001411438	0.87267942710467	140.17223479447	49.168092066495	0.0000000000000
6.7039999961853	0.87236417553069	137.84417618840	49.168092066495	0.0000000000000
6.7059998512268	0.87205402034567	135.50748965074	49.168092066495	0.0000000000000
6.7080001831055	0.87174571692833	133.16172945930	49.168092066495	0.0000000000000
6.7100000381470	0.87143485401344	130.80667813560	49.168092066495	0.0000000000000
6.7119998931885	0.87111661810532	128.44201284430	49.168092066495	0.0000000000000
6.7140002250671	0.87078579571317	126.06761936842	49.168092066495	0.0000000000000
6.7160000801086	0.87043686485025	123.68339382491	49.168092066495	0.0000000000000
6.7179999351501	0.87006428258308	121.28900254681	49.168092066495	0.0000000000000
6.7199997901917	0.86966274285924	118.88466679936	49.168092066495	0.0000000000000
6.7220001220703	0.86922719097884	116.47027403201	49.168092066495	0.0000000000000
6.7239999771118	0.86875298724242	114.04583172818	49.168092066495	0.0000000000000
6.7259998321533	0.86823640419522	111.61166036418	49.168092066495	0.0000000000000
6.7280001640320	0.86767436152318	109.16798462146	49.168092066495	0.0000000000000
6.7300000190735	0.86706486814241	106.71468934540	49.168092066495	0.0000000000000
6.7319998741150	0.86640681012701	104.25243308728	49.168092066495	0.0000000000000
6.7340002059937	0.86570001714569	101.78110650113	49.168092066495	0.0000000000000
6.7360000610352	0.86494553929918	99.301037612913	49.168092066495	0.0000000000000
6.7379999160767	0.86414517015696	96.812553713749	49.168092066495	0.0000000000000
6.7399997711182	0.86330181783897	94.315436466684	49.168092066495	0.0000000000000
6.7420001029968	0.86241900745046	91.810232556596	49.168092066495	0.0000000000000
6.7439999580383	0.86150104628622	89.296613685147	49.168092066495	0.0000000000000
6.7459998130798	0.86055246150803	86.775016922841	49.168092066495	0.0000000000000
6.7480001449585	0.85957835105006	84.245005695437	49.168092066495	0.0000000000000
6.7500000000000	0.85858390540165	81.706689553585	49.168092066495	0.0000000000000
6.7519998550415	0.85757384024496	79.159847415797	49.168092066495	0.0000000000000
6.7540001869202	0.85655306694503	76.604155200643	49.168092066495	0.0000000000000
6.7560000419617	0.85552578327740	74.039282203222	49.168092066495	0.0000000000000
6.7579998970032	0.85449560978963	71.465011685793	49.168092066495	0.0000000000000
6.7600002288818	0.85346536839284	68.880904180347	49.168092066495	0.0000000000000
6.7620000839233	0.85243703320956	66.286417403211	49.168092066495	0.0000000000000
6.7639999389648	0.85141176656192	63.681219101695	49.168092066495	0.0000000000000
6.7659997940063	0.85038950598981	61.064762869660	49.168092066495	0.0000000000000
6.7680001258850	0.84936962210132	58.436837002291	49.168092066495	0.0000000000000
6.7699999809265	0.84835011347031	55.796777135710	49.168092066495	0.0000000000000
6.7719998359680	0.84732847415020	53.144256403797	49.168092066495	0.0000000000000
6.7740001678467	0.84630143611705	50.479171236264	49.168092066495	0.0000000000000
6.7760000228882	0.84526494107749	47.801085200729	49.168092066495	0.0000000000000
6.7779998779297	0.84421477133938	45.109878642258	49.168092066495	0.0000000000000
6.7800002098083	0.84314635062918	42.405235529182	49.168092066495	0.0000000000000
6.7820000648499	0.84205502682620	39.687473871777	49.168092066495	0.0000000000000
6.7839999198914	0.84093643864389	36.956384480778	49.168092066495	0.0000000000000
6.7859997749329	0.83978649085243	34.212176306129	49.168092066495	0.0000000000000
6.7880001068115	0.83860160410877	31.454857128258	49.168092066495	0.0000000000000
6.7899999618530	0.83737905841606	28.684967894819	49.168092066495	0.0000000000000
6.7919998168945	0.83611676655998	25.902731112215	49.168092066495	0.0000000000000
6.7940001487732	0.83481380404150	23.108364118696	49.168092066495	0.0000000000000
6.7960000038147	0.83347015945599	20.302523510478	49.168092066495	0.0000000000000
6.7979998588562	0.83208696585706	17.485535202654	49.168092066495	0.0000000000000
6.8000001907349	0.83066653883698	14.657726578768	49.168092066495	0.0000000000000
6.8020000457764	0.82921218508142	11.819755962257	49.168092066495	0.0000000000000
6.8039999008179	0.82772825894540	8.9719489763750	49.168092066495	0.0000000000000
6.8060002326965	0.82621998100296	6.1147449276265	49.168092066495	0.0000000000000
6.8080000877380	0.82469350042356	3.2486883205454	49.168092066495	0.0000000000000
6.8099999427795	0.82315571396409	0.37399837873965	49.168092066495	0.0000000000000
6.8119997978210	0.82161374523432	-2.5089971131544	49.168092066495	0.0000000000000
6.8140001296997	0.82007517732474	-5.3999702778143	49.168092066495	0.0000000000000
6.8159999847412	0.81854758974657	-8.2988122694302	49.168092066495	0.0000000000000
6.8179998397827	0.81703873172993	-11.205303299496	49.168092066495	0.0000000000000
6.8200001716614	0.81555565678858	-14.119335189723	49.168092066495	0.0000000000000
6.8220000267029	0.81410539909419	-17.041016089185	49.168092066495	0.0000000000000
6.8239998817444	0.81269385554447	-19.969912273947	49.168092066495	0.0000000000000
6.8260002136230	0.81132658686291	-22.906454776180	49.168092066495	0.0000000000000
6.8280000686646	0.81000791709948	-25.850539991680	49.168092066495	0.0000000000000
6.8299999237061	0.80874126416128	-28.801946806117	49.168092066495	0.0000000000000
6.8319997787476	0.80752916500698	-31.761221749739	49.168092066495	0.0000000000000
6.8340001106262	0.80637283136924	-34.727819972243	49.168092066495	0.0000000000000
6.8359999656677	0.80527256173437	-37.701846482138	49.168092066495	0.0000000000000
6.8379998207092	0.80422768718056	-40.683309583863	49.168092066495	0.0000000000000
6.8400001525879	0.80323663764892	-43.672196516442	49.168092066495	0.0000000000000
6.8420000076294	0.80229694082638	-46.667863662437	49.168092066495	0.0000000000000
6.8439998626709	0.80140566557065	-49.670524249957	49.168092066495	0.0000000000000
6.8460001945496	0.80055927727328	-52.679306176091	49.168092066495	0.0000000000000
6.8480000495911	0.79975390496600	-55.693985102810	49.168092066495	0.0000000000000
6.8499999046326	0.79898572962933	-58.713913055440	49.168092066495	0.0000000000000
6.8520002365112	0.79825088123567	-61.738429773268	49.168092066495	0.0000000000000
6.8540000915527	0.79754591618573	-64.766662459892	49.168092066495	0.0000000000000
6.8559999465942	0.79686754181514	-67.797737333010	49.168092066495	0.0000000000000
6.8579998016357	0.79621346742372	-70.830996447007	49.168092066495	0.0000000000000
6.8600001335144	0.79558175544574	-73.865348411733	49.168092066495	0.0000000000000
6.8619999885559	0.79497158075243	-76.899701827012	49.168092066495	0.0000000000000
6.8639998435974	0.79438299097352	-79.932961329434	49.168092066495	0.0000000000000
6.8660001754761	0.79381692600108	-82.964035549313	49.168092066495	0.0000000000000
6.8680000305176	0.79327544171137	-85.991831552849	49.168092066495	0.0000000000000
6.8699998855591	0.79276142288687	-89.015692508605	49.168092066495	0.0000000000000
6.8720002174377	0.79227881589284	-92.033871172475	49.168092066495	0.0000000000000
6.8740000724792	0.79183225999814	-95.045929988383	49.168092066495	0.0000000000000
6.8759999275208	0.79142718655282	-98.050775812232	49.168092066495	0.0000000000000
6.8779997825623	0.79106923281074	-101.04753518341	49.168092066495	0.0000000000000
6.8800001144409	0.79076482822245	-104.03533323884	49.168092066495	0.0000000000000
6.8819999694824	0.79052018617571	-107.01373301233	49.168092066495	0.0000000000000
6.8839998245239	0.79034166185671	-109.98207801150	49.168092066495	0.0000000000000
6.8860001564026	0.79023532250192	-112.93971415450	49.168092066495	0.0000000000000
6.8880000114441	0.79020630747774	-115.88663957047	49.168092066495	0.0000000000000
6.8899998664856	0.79025958969084	-118.82220073543	49.168092066495	0.0000000000000
6.8920001983643	0.79039897345689	-121.74661615269	49.168092066495	0.0000000000000
6.8940000534058	0.79062699852480	-124.65922607224	49.168092066495	0.0000000000000
6.8959999084473	0.79094527025421	-127.56025678115	49.168092066495	0.0000000000000
6.8979997634888	0.79135388165443	-130.44991373387	49.168092066495	0.0000000000000
6.9000000953674	0.79185167493525	-133.32777278410	49.168092066495	0.0000000000000
6.9019999504089	0.79243578345104	-136.19426734758	49.168092066495	0.0000000000000
6.9039998054504	0.79310229315746	-139.04895923927	49.168092066495	0.0000000000000
6.9060001373291	0.79384584889430	-141.89250290261	49.168092066495	0.0000000000000
6.9079999923706	0.79465989104545	-144.72424624560	49.168092066495	0.0000000000000
6.9099998474121	0.79553688347643	-147.54462261881	49.168092066495	0.0000000000000
6.9120001792908	0.79646840156363	-150.35319670450	49.168092066495	0.0000000000000
6.9140000343323	0.79744549504832	-153.14974968046	49.168092066495	0.0000000000000
6.9159998893738	0.79845891294394	-155.93406027700	49.168092066495	0.0000000000000
6.9180002212524	0.79949931002001	-158.70569689502	49.168092066495	0.0000000000000
6.9200000762939	0.80055764627561	-161.46421919431	49.168092066495	0.0000000000000
6.9219999313354	0.80162540538009	-164.20919075740	49.168092066495	0.0000000000000
6.9239997863770	0.80269461061921	-166.93995423564	49.168092066495	0.0000000000000
6.9260001182556	0.80375868985210	-169.65585662400	49.168092066495	0.0000000000000
6.9279999732971	0.80481195489504	-172.35624030509	49.168092066495	0.0000000000000
6.9299998283386	0.80585028662338	-175.04023125436	49.168092066495	0.0000000000000
6.9320001602173	0.80687121131702	-177.70717431451	49.168092066495	0.0000000000000
6.9340000152588	0.80787364001179	179.64336803095	49.168092066495	0.0000000000000
6.9359998703003	0.80885817223590	177.01248811004	49.168092066495	0.0000000000000
6.9380002021790	0.80982710367510	174.40040526705	49.168092066495	0.0000000000000
6.9400000572205	0.81078396377416	171.80777497328	49.168092066495	0.0000000000000
6.9419999122620	0.81173373222971	169.23547076680	49.168092066495	0.0000000000000
6.9439997673035	0.81268263889460	166.68305702498	49.168092066495	0.0000000000000
6.9460000991821	0.81363744579044	164.15118797565	49.168092066495	0.0000000000000
6.9479999542236	0.81460560365675	161.63964542971	49.168092066495	0.0000000000000
6.9499998092651	0.81559480321529	159.14864752120	49.168092066495	0.0000000000000
6.9520001411438	0.81661247844152	156.67797719293	49.168092066495	0.0000000000000
6.9539999961853	0.81766574623758	154.22697594628	49.168092066495	0.0000000000000
6.9559998512268	0.81876062122636	151.79542953653	49.168092066495	0.0000000000000
6.9580001831055	0.81990226475216	149.38267674964	49.168092066495	0.0000000000000
6.9600000381470	0.82109428222737	146.98785118672	49.168092066495	0.0000000000000
6.9619998931885	0.82233850762566	144.61028879908	49.168092066495	0.0000000000000
6.9640002250671	0.82363515110429	142.24933925922	49.168092066495	0.0000000000000
6.9660000801086	0.82498227002370	139.90412606886	49.168092066495	0.0000000000000
6.9679999351501	0.82637623782405	137.57355544673	49.168092066495	0.0000000000000
6.9699997901917	0.82781144492264	135.25741164757	49.168092066495	0.0000000000000
6.9720001220703	0.82928038016366	132.95438374998	49.168092066495	0.0000000000000
6.9739999771118	0.83077420956092	130.66446358321	49.168092066495	0.0000000000000
6.9759998321533	0.83228266573472	128.38657001005	49.168092066495	0.0000000000000
6.9780001640320	0.83379478485423	126.12069455333	49.168092066495	0.0000000000000
6.9800000190735	0.83529893500732	123.86662074618	49.168092066495	0.0000000000000
6.9819998741150	0.83678339366183	121.62413409452	49.168092066495	0.0000000000000
6.9840002059937	0.83823695647071	119.39301063590	49.168092066495	0.0000000000000
6.9860000610352	0.83964871694140	117.17412986095	49.168092066495	0.0000000000000
6.9879999160767	0.84100960499055	114.96726732296	49.168092066495	0.0000000000000
6.9899997711182	0.84231143736799	112.77286598899	49.168092066495	0.0000000000000
6.9920001029968	0.84354840102548	110.59179546767	49.168092066495	0.0000000000000
6.9939999580383	0.84471674826483	108.42427421081	49.168092066495	0.0000000000000
6.9959998130798	0.84581476152745	106.27096259347	49.168092066495	0.0000000000000
6.9980001449585	0.84684347521550	104.13251218191	49.168092066495	0.0000000000000
7.0000000000000	0.84780613826382	102.00979885167	49.168092066495	0.0000000000000
