# Supplementary material for: Intelligent wireless power transfer via a 2-bit compact reconfigurable transmissive-metasurface-based router
Source: Nat Commun. 2024 Apr 1;15:2807. doi: 10.1038/s41467-024-46984-4 (PMC10984985; doi:10.1038/s41467-024-46984-4)
Supplement: Supplementary file 12 — Source Data [file 41467_2024_46984_MOESM12_ESM.zip › source_data/figure2c_sol.txt]

!Agilent Technologies,N5227A,US51270139,A.09.40.06
!Agilent N5227A: A.09.40.06
!Date: Tuesday, December 21, 2010 14:14:52
!Correction: S11(Full 2 Port(1,2)) 
!S21(Full 2 Port(1,2)) 
!S12(Full 2 Port(1,2)) 
!S22(Full 2 Port(1,2)) 
!S2P File: Measurements: S11, S21, S12, S22:
# Hz S  dB   R 50
4000000000 -2.4087811 156.40497 -77.346062 136.56868 -70.856956 -26.569328 -0.42229068 109.4144
4020000000 -1.8604937 -171.89951 -84.476051 163.94449 -73.330078 25.118284 -0.61162513 168.45517
4040000000 -1.8508145 145.70248 -83.97747 -54.74332 -71.996056 8.3786955 -0.90866572 145.09656
4060000000 -2.0770571 105.17924 -78.100288 -17.386068 -82.334427 -169.54744 -0.87123907 122.72886
4080000000 -1.8037612 148.802 -73.912186 -47.666439 -73.931969 -57.652977 -0.39878601 176.6954
4100000000 -1.9387685 111.41738 -78.014458 -178.14146 -73.1633 12.568999 -0.2516351 151.79634
4120000000 -2.0731428 74.343506 -68.299652 -46.822598 -77.819405 -105.91151 -0.48639798 128.17833
4140000000 -2.1995823 35.484554 -73.273125 -169.61995 -73.050774 110.49433 -0.82923424 107.39471
4160000000 -1.9137936 68.785515 -71.602203 134.43102 -74.460075 108.22132 -0.1390631 165.09662
4180000000 -1.8882055 30.521275 -69.54747 -170.2874 -89.947533 -155.64964 0.14150822 142.8159
4200000000 -1.9943638 -6.7091479 -72.709259 21.676657 -77.351761 89.415039 0.3458094 116.79446
4220000000 -1.9510385 30.590054 -75.470085 128.30437 -74.161461 14.985617 -0.4721272 170.84023
4240000000 -1.7343655 -5.1901808 -77.480309 -20.690096 -86.898857 129.82224 -0.87714332 146.86932
4260000000 -1.3953892 -44.516273 -70.345009 14.797589 -74.182159 -8.6784525 -1.0222564 125.74063
4280000000 -1.3903362 -86.171104 -74.058876 18.967125 -79.296753 110.51826 -0.67393816 105.06541
4300000000 -2.1013131 -54.122829 -81.303612 83.44857 -70.682266 121.51941 -0.16117239 155.58696
4320000000 -1.8001361 -94.948021 -75.002411 -179.9368 -76.201866 -139.00853 0.059116956 130.88216
4340000000 -1.3477722 -136.89467 -77.755058 1.7492982 -77.315331 35.410427 -0.1468201 106.55423
4360000000 -2.2451451 -99.434608 -79.263092 37.180248 -74.922729 50.927414 -0.20734315 165.65088
4380000000 -2.4548109 -145.66803 -82.46151 108.90945 -88.363037 166.04793 -0.73401964 142.15302
4400000000 -2.8843505 169.27435 -79.710846 -7.2389803 -73.707184 -14.607067 -1.0867693 120.22558
4420000000 -3.1988995 125.17451 -67.346413 -43.515675 -81.793533 -101.2406 -1.1305317 98.259575
4440000000 -2.8096075 162.58858 -82.080399 -78.880569 -78.759911 -19.025995 -0.35064349 148.56227
4460000000 -3.1056738 118.69916 -77.818176 -160.78676 -75.111183 -117.14802 -0.093680434 123.46133
4480000000 -3.4212654 74.211639 -71.887016 168.80928 -73.193161 -156.15623 -0.094430596 99.037079
4500000000 -3.845566 101.13856 -77.814758 -98.857147 -86.940071 -137.86526 -0.32002974 157.90248
4520000000 -4.3855381 50.24548 -78.036743 -133.30254 -76.651215 -119.51141 -0.31494898 136.06633
4540000000 -4.8355913 -2.1759398 -82.373901 -22.474457 -79.376938 -175.05501 -0.28067565 113.54464
4560000000 -4.9508276 -58.514061 -71.861397 -69.680153 -71.405922 -55.006454 -0.46462026 89.726097
4580000000 -5.0116343 -40.664288 -75.250504 75.514503 -97.26931 -83.937737 -0.53247958 144.31865
4600000000 -5.2119222 -101.53728 -74.454422 171.44272 -74.627083 -51.692749 -0.86180758 122.08176
4620000000 -5.1325927 -159.6302 -80.644058 166.06413 -73.395279 -169.38617 -0.79782373 99.398628
4640000000 -4.2349696 -142.47787 -99.174782 176.55565 -78.820282 153.07892 -0.59504682 150.74725
4660000000 -3.5736954 165.35822 -82.792038 23.889811 -94.230858 38.947166 -0.45632601 126.36425
4680000000 -3.3267553 117.58806 -82.194778 -84.071556 -88.186813 -7.739594 -0.60449433 102.95313
4700000000 -3.568542 72.135384 -77.222298 37.951374 -74.167938 14.007933 -0.81767499 81.906082
4720000000 -3.1579182 99.458176 -93.440636 87.984421 -76.516823 3.1663175 -0.24151883 138.29637
4740000000 -2.894964 54.518013 -69.698898 -16.71723 -70.719398 -28.204391 0.0039051389 116.02038
4760000000 -2.8951087 11.225534 -71.694893 -67.410202 -75.380127 -39.710873 0.049898844 91.536293
4780000000 -2.7449718 50.177959 -67.552238 -26.108278 -75.300072 -56.799896 -0.44113192 146.04616
4800000000 -2.7729654 10.925934 -75.581512 -85.014122 -72.672234 -95.472969 -0.65627098 119.87274
4820000000 -2.3961141 -29.524387 -69.389153 129.47939 -79.723091 -156.55656 -1.0638652 94.351974
4840000000 -2.0503631 -74.183662 -77.121223 137.82944 -75.480064 91.943886 -1.4378819 71.258034
4860000000 -2.8872805 -38.325993 -78.942047 -43.411129 -78.182556 117.34406 -0.61837167 131.53244
4880000000 -3.1075149 -80.159546 -79.626152 -12.490821 -70.882881 104.5303 -0.15185167 111.89853
4900000000 -2.6830716 -118.71824 -77.057381 -150.86548 -80.229973 145.93593 0.37906662 88.825928
4920000000 -2.4867527 -80.754738 -82.888458 49.098804 -71.255531 50.548279 -0.37611374 139.81244
4940000000 -2.7642903 -124.24261 -75.031128 -32.011597 -84.883072 43.416912 -0.74557769 117.82198
4960000000 -3.4969404 -163.30945 -79.286606 35.808445 -71.417336 -97.764206 -0.95838219 98.433037
4980000000 -3.4914939 160.90259 -72.78257 -129.98093 -103.10629 -112.72074 -0.66682929 78.237946
5000000000 -2.4255819 -169.183 -77.283104 125.18652 -80.735077 -14.89019 -0.62509531 124.25359
5020000000 -2.0980406 150.12303 -72.535675 97.716995 -78.306252 -69.346558 -0.8887459 98.940048
5040000000 -2.3906209 109.52342 -77.384628 -94.114944 -82.345009 -124.75529 -1.2498099 76.048241
5060000000 -2.8445964 145.84616 -74.423393 66.49337 -78.009079 -3.1328657 -0.72426397 132.26653
5080000000 -2.8783345 107.30153 -77.320755 133.52538 -73.218826 67.585327 -0.54548997 109.52676
5100000000 -3.1350415 64.724243 -81.839249 -146.59627 -76.276993 -95.936546 -0.59948868 85.297287
5120000000 -3.6608534 20.762278 -79.993362 103.46308 -81.265701 23.774767 -0.95645052 62.133213
5140000000 -3.3327374 59.353477 -72.250542 154.72144 -74.454422 -93.062889 -0.44672936 122.09132
5160000000 -3.3516369 17.570921 -73.699219 40.191193 -71.582626 -94.842453 -0.1840336 102.1458
5180000000 -3.7017117 -26.153986 -75.595505 154.20067 -74.113976 134.93147 0.18848051 77.951202
5200000000 -4.4171429 9.8702145 -77.865181 -30.099585 -74.937248 -50.235035 -0.74335921 127.5178
5220000000 -5.1580825 -41.010452 -69.044357 -161.94365 -77.326233 33.820629 -1.1946466 102.19652
5240000000 -5.9190006 -96.461159 -78.998398 -138.31985 -74.219345 -13.440333 -1.4884368 80.227722
5260000000 -6.8282394 -153.90663 -75.260513 131.54788 -80.586708 179.96239 -1.3988587 59.027416
5280000000 -8.9747019 -129.26491 -78.822128 -140.07697 -73.990028 134.03516 -0.56655574 112.10291
5300000000 -11.563659 156.47261 -71.731995 21.938124 -86.822594 145.25044 -0.56397575 89.057732
5320000000 -12.334414 69.39518 -85.896118 -51.075527 -78.209137 -13.103941 -0.80343348 66.561829
5340000000 -9.9031458 71.700256 -74.980049 -139.25233 -75.43898 -61.670742 -0.40302289 122.51228
5360000000 -8.442297 10.464531 -71.377945 120.13594 -75.983101 25.499166 -0.40705812 99.534859
5380000000 -7.5461879 -45.234505 -80.280136 34.685528 -71.663185 -21.07052 -0.48938504 74.61731
5400000000 -6.5060849 -100.49856 -72.390381 -128.04483 -75.058426 -52.919498 -0.77838981 49.195423
5420000000 -5.5045609 -75.175095 -70.147018 -112.2058 -76.354439 -22.638321 -0.95593745 105.6831
5440000000 -4.8681026 -125.68271 -66.936539 -37.395012 -80.119881 -14.783749 -1.2476697 82.960587
5460000000 -4.5778832 -167.33496 -71.720886 137.20679 -76.233307 94.037537 -1.3242162 62.204884
5480000000 -4.469954 -141.92632 -73.298347 115.92651 -74.939789 -163.01257 -0.59485298 114.4902
5500000000 -4.3690038 169.14104 -76.847527 -51.114388 -74.707756 30.423203 -0.3568024 93.098335
5520000000 -4.6610832 118.22574 -70.227966 -38.499691 -78.051468 -29.203693 -0.35249192 70.657806
5540000000 -4.8740487 70.910492 -74.647324 167.66901 -71.058083 -118.37453 -0.59977841 48.875957
5560000000 -4.5452862 103.80247 -79.740479 -145.52681 -85.419846 -75.466728 -0.64879078 103.207
5580000000 -4.6811543 59.335625 -77.614502 148.47418 -82.290932 -166.22026 -0.71279567 82.292542
5600000000 -4.9863496 15.056365 -88.390465 65.879234 -71.068672 152.7953 -0.46810696 58.163166
5620000000 -5.5470266 48.594536 -82.665283 59.193424 -74.333328 -121.91915 -0.85166675 108.06651
5640000000 -6.2476068 -0.39765993 -80.710686 70.238022 -75.821785 57.71167 -1.3736304 81.957611
5660000000 -6.428586 -50.411663 -82.996338 -72.987396 -72.761955 -31.415571 -1.8487915 59.590363
5680000000 -6.0859776 -99.757187 -83.347076 82.358017 -74.334023 116.41282 -1.7737608 38.827175
5700000000 -6.802752 -68.207191 -83.847435 64.042122 -73.726578 55.074772 -0.063611843 95.031128
5720000000 -8.1422377 -123.73716 -74.725372 -4.1008716 -87.382072 -102.76803 0.5887053 70.483154
5740000000 -10.114243 177.26205 -74.438255 -128.8228 -75.451553 -49.186188 0.42965031 44.216732
5760000000 -12.561397 -172.33395 -77.284081 -91.035355 -83.293411 -39.460217 -0.48934367 103.88325
5780000000 -15.65428 127.13451 -82.453537 179.55161 -74.167747 3.2675169 -1.1783646 81.147743
5800000000 -24.916786 85.458473 -69.566277 -64.111259 -74.153458 -31.096584 -1.4967045 60.24651
5820000000 -23.50477 -172.38524 -79.329086 151.06232 -77.075195 -125.51791 -1.441499 38.576458
5840000000 -18.437696 -155.64815 -69.999519 -151.41862 -75.336479 -53.482929 -0.74176109 85.68644
5860000000 -15.471349 151.0112 -79.315666 -107.30981 -85.358932 -108.34132 -0.78751028 60.214329
5880000000 -13.798272 94.625465 -74.926292 44.044132 -80.085991 79.021294 -1.1203036 36.768055
5900000000 -10.935268 114.90567 -74.975296 142.62485 -73.616058 -2.587976 -0.40415448 96.482307
5920000000 -8.9828024 65.155159 -70.60347 63.034969 -73.517555 124.29987 -0.26188388 74.277824
5940000000 -7.7812042 18.171398 -77.372757 -64.955009 -82.658493 -48.664654 -0.2045031 49.906372
5960000000 -7.365129 -28.708044 -90.43792 -4.4237084 -80.164848 -134.00085 -0.55689055 24.630983
5980000000 -7.4734464 1.8412415 -79.905525 17.245146 -76.423271 -135.74425 -0.80553001 83.335487
6000000000 -7.4111729 -49.668228 -74.752342 151.61908 -75.418228 117.89434 -0.96127796 61.734844
6020000000 -6.6726117 -96.778099 -72.130112 37.445438 -71.300179 48.313122 -0.68195367 37.954315
6040000000 -7.6840982 -61.566956 -78.117577 96.430038 -73.159645 99.155502 -0.85454577 88.621208
6060000000 -8.0407505 -105.43782 -72.280022 85.228363 -75.432762 102.41085 -1.0873903 63.421928
6080000000 -9.46171 -144.92352 -81.002213 -39.725498 -84.042976 -76.544769 -1.3745571 41.567623
6100000000 -11.421865 -175.98549 -74.714684 -139.03445 -76.78804 153.90089 -1.2600203 21.548351
6120000000 -11.481248 -125.09393 -78.199753 -10.527474 -84.098541 -125.19083 -0.065092303 76.427292
6140000000 -9.1047888 -165.02603 -77.63343 -19.10881 -80.58461 -111.93648 0.26790291 50.696499
6160000000 -7.0348105 149.36427 -70.315224 72.109756 -77.643982 -63.858814 -0.14859135 23.573587
6180000000 -5.1360927 176.53139 -73.521378 165.82852 -75.349976 -45.100006 -0.7201069 84.152786
6200000000 -4.2883143 132.31221 -82.009727 54.108208 -74.728363 157.54187 -1.0935725 60.897224
6220000000 -4.4623418 85.205513 -70.074097 98.642509 -81.435043 -5.8984408 -1.0532401 36.868038
6240000000 -4.9402003 36.080311 -77.62146 54.282005 -76.645523 -40.412987 -0.72894394 11.368269
6260000000 -4.1695766 73.762222 -84.827667 166.36823 -70.637383 -13.635747 -0.70657218 68.491814
6280000000 -3.7742727 31.311291 -87.110756 -74.91925 -78.213112 -37.995708 -0.30676815 47.148857
6300000000 -3.0952256 -11.208385 -81.378357 -168.26926 -72.76458 -13.715729 0.23771861 23.789154
6320000000 -3.4294732 28.452471 -66.570831 165.30641 -78.137161 -3.7179768 -0.32515791 78.650795
6340000000 -3.8067737 -12.392201 -74.443535 54.062748 -86.22934 131.53149 -0.67664129 54.04232
6360000000 -4.1395149 -52.293816 -71.707352 20.925117 -73.368919 -113.44807 -1.2448076 31.591394
6380000000 -3.9379327 -92.939316 -74.05748 152.72482 -77.549568 -50.714432 -1.5746685 10.135665
6400000000 -3.9226134 -57.801754 -71.769203 63.898537 -74.262268 -8.2464628 -0.7743749 62.463295
6420000000 -3.7866709 -102.03382 -76.450829 4.0175881 -73.76165 -120.84962 -0.6095143 36.64563
6440000000 -4.2052631 -139.4416 -80.410568 -46.759151 -78.846794 24.32535 -0.54089731 10.440006
6460000000 -3.7557306 -98.58387 -71.940346 -86.86853 -81.792809 -25.683035 -0.69488007 69.737717
6480000000 -3.7303329 -139.08577 -69.742775 11.967782 -75.662804 115.80008 -0.71440566 48.4053
6500000000 -4.0343628 174.22429 -77.427498 115.5712 -75.840187 47.315029 -0.53275216 27.49011
6520000000 -4.5481334 127.33377 -78.514793 162.22685 -84.149811 -121.65387 -0.32342967 5.5841327
6540000000 -4.0657768 159.8501 -73.954407 132.18971 -76.42234 -8.3675203 -0.25278348 57.512939
6560000000 -3.7776513 117.78525 -78.453835 52.108856 -74.541862 -169.55388 -0.16433884 31.92498
6580000000 -3.698298 73.416801 -78.454826 -121.74914 -72.060944 -24.815783 -0.42950526 4.3639026
6600000000 -4.0507455 102.07419 -81.020859 -10.410245 -77.639374 4.1996222 -0.95654345 63.947277
6620000000 -4.5023808 55.746918 -79.005951 -143.37476 -79.464622 156.77327 -1.3106534 41.372318
6640000000 -4.637682 6.5169396 -78.16922 -2.2182541 -78.622276 69.667351 -0.87511063 20.036861
6660000000 -4.6022491 -40.869289 -78.735855 -3.0324378 -72.318382 146.50223 0.21223927 -3.6232302
6680000000 -4.4234257 -5.8014364 -77.428123 -53.227745 -74.319351 -21.592066 -0.28098798 47.416153
6700000000 -4.4904442 -50.496342 -69.813011 0.40958822 -74.435211 -169.47864 -0.2811422 20.916155
6720000000 -5.3306432 -97.357849 -82.226913 -102.37299 -84.879822 67.803917 -0.68881828 -2.1693811
6740000000 -6.0537062 -67.940514 -75.148895 73.343079 -76.583221 162.18138 -0.4333562 59.690361
6760000000 -6.1660562 -121.48643 -79.595085 149.52542 -73.791969 78.171555 -0.61203212 35.586983
6780000000 -6.078033 -174.87614 -71.545624 139.55995 -72.782204 138.53452 -0.88103086 9.9076614
6800000000 -6.6020713 130.60696 -77.990387 51.403534 -72.372658 -28.054377 -1.11412 -14.093636
6820000000 -6.0988483 151.36009 -85.417191 144.93686 -77.491165 62.939632 -1.0051037 42.70763
6840000000 -6.5815849 92.193619 -73.466774 -112.90719 -76.189934 -113.16242 -0.55125117 19.779486
6860000000 -6.4047599 32.200909 -75.968239 169.03467 -82.763557 56.182983 0.087940574 -5.0979638
6880000000 -5.2123189 62.523067 -85.593475 91.046646 -75.825462 156.3484 -0.50171953 51.57547
6900000000 -4.4990277 14.040881 -80.428864 -54.153461 -81.361115 -94.487503 -0.66513139 27.938089
6920000000 -4.3319187 -31.575125 -86.370491 77.124565 -76.867165 98.804703 -1.0096023 6.9745288
6940000000 -4.5711045 -74.077438 -77.609833 -139.52113 -83.536682 -39.200405 -1.1950145 -13.213516
6960000000 -4.5496883 -35.82111 -70.043007 -61.238403 -72.559387 131.05516 -0.4887813 38.096443
6980000000 -4.1329269 -79.552734 -76.740601 -153.19002 -78.044357 -47.81551 -0.42888853 12.586358
7000000000 -4.2767086 -121.74527 -71.703789 81.959457 -74.447739 -87.630669 -0.45035237 -13.056971
7020000000 -4.1950312 -83.230614 -81.166641 62.96257 -75.018402 7.4090147 -1.0110132 44.308422
7040000000 -4.0338345 -120.97135 -72.729698 -97.196274 -76.06089 137.72525 -0.95092553 21.129822
7060000000 -4.0383267 -159.93506 -76.446381 173.51088 -73.919807 -12.22197 -0.88326508 -0.50189787
7080000000 -4.1140652 158.47902 -93.998779 81.597626 -77.94091 -38.439014 -0.77733433 -20.986502
7100000000 -4.5085182 -166.98531 -82.771637 129.22609 -81.026527 -70.263588 -0.20198385 31.20713
7120000000 -4.4577975 149.53046 -76.83242 -50.761265 -70.214134 -123.89352 -0.019365884 7.0688152
7140000000 -4.3225451 107.20212 -79.153336 -65.403061 -71.999825 -154.5484 -0.23043485 -17.409988
7160000000 -3.4687181 143.74564 -78.726341 15.009691 -77.214165 -50.966209 -0.67634523 40.104107
7180000000 -3.3772919 101.96136 -81.94149 36.281773 -72.46637 33.544323 -0.88877821 15.077609
7200000000 -3.5560579 56.559391 -72.748055 77.83474 -81.567261 34.53754 -0.90261406 -10.658657
7220000000 -3.7404895 10.614944 -73.835632 -133.04822 -92.651886 102.08322 -0.85475188 -36.001934
7240000000 -3.7655926 54.509716 -74.058037 3.9298959 -80.777908 47.550793 -0.90879381 23.388941
7260000000 -3.6750457 13.365069 -78.717987 -160.00381 -71.071777 87.362534 -0.56306356 0.9234767
7280000000 -3.3780322 -25.003891 -72.997032 -31.508312 -75.0756 -50.408566 -0.17523353 -22.566294
7300000000 -2.9937932 14.965902 -72.717819 -118.47354 -85.645943 132.73846 -0.37958744 33.45713
7320000000 -2.9231598 -24.009298 -76.744423 103.44925 -75.607521 -144.66635 -0.65243936 10.78653
7340000000 -3.1865895 -62.790283 -76.349594 -116.66313 -77.500557 -98.867805 -0.74199265 -9.9995708
7360000000 -3.6532824 -99.224228 -71.926292 120.57809 -81.396919 54.182259 -0.42050371 -31.560286
7380000000 -3.8026669 -58.194443 -87.071846 36.562241 -79.182068 151.92238 -0.76523989 17.248415
7400000000 -3.0909624 -92.939735 -72.735703 84.426224 -77.925713 -118.42061 -0.92405087 -8.4061422
7420000000 -2.6021037 -130.26811 -78.670525 -179.58844 -73.93528 -65.251793 -1.1424873 -30.591341
7440000000 -3.6580327 -92.410179 -79.804474 126.32759 -76.721947 -9.3192205 -0.90367609 25.553951
7460000000 -3.9443951 -125.86913 -75.649628 23.668928 -79.474503 -3.573956 -0.41945404 3.8011634
7480000000 -3.8867879 -160.94957 -78.004776 -134.73213 -80.121849 66.906029 -0.10221864 -20.008965
7500000000 -3.5975678 157.96754 -73.492149 -35.382511 -72.292786 153.83414 -0.26113218 -43.368996
7520000000 -4.5803976 -168.61183 -77.986519 26.770014 -78.289345 -3.0386975 -0.42133713 13.22646
7540000000 -4.7949729 152.85793 -71.407631 102.88682 -74.58905 -176.26813 -0.34866282 -9.2319098
7560000000 -4.5840454 116.00456 -89.528137 110.62901 -74.465469 69.984589 -0.27772492 -33.590427
7580000000 -3.6843369 151.81741 -73.217911 105.22079 -69.61409 71.813316 -0.93497247 20.500771
7600000000 -4.0308757 107.87006 -77.77832 -39.460732 -68.147781 80.254028 -1.2734035 -2.0199227
7620000000 -4.7326474 63.225983 -77.826309 137.87799 -72.110214 -43.429279 -1.1217283 -22.670139
7640000000 -4.962688 18.651777 -72.357735 -131.31516 -78.502403 81.762794 -0.50780892 -44.52832
7660000000 -4.2449374 54.009075 -79.441322 143.81981 -72.546028 177.2186 -0.64076227 4.3349581
7680000000 -4.0030069 9.5808535 -75.058029 6.1619406 -72.258842 -23.247196 -0.61947089 -18.781792
7700000000 -3.8542492 -32.516232 -79.973068 53.028324 -74.172325 170.0654 -0.68147683 -39.714306
7720000000 -4.2850566 3.0929267 -78.058914 21.161978 -92.873474 -166.9317 -0.37430587 15.217377
7740000000 -4.7200418 -40.729397 -72.549667 -98.114304 -77.523056 89.12413 -0.23929577 -7.4712873
7760000000 -5.211165 -83.291901 -79.589455 -79.186577 -69.887932 77.264565 -0.32731992 -31.341398
7780000000 -5.6261554 -126.42302 -77.100723 -140.06541 -77.961548 70.84362 -0.61883795 -53.96291
7800000000 -5.4260273 -99.224792 -87.06221 -146.42972 -79.549385 45.455448 -1.0281236 -0.80748463
7820000000 -5.5360894 -141.55086 -90.975853 -71.381676 -72.768761 108.04969 -0.87233019 -23.85561
7840000000 -6.1133542 174.22537 -74.298119 -24.782507 -77.127792 -101.46494 -0.70623875 -46.79475
7860000000 -6.8465757 -152.68016 -74.549355 43.488575 -84.092903 -2.5530343 -0.65401572 7.1872382
7880000000 -7.866024 154.63065 -74.603279 -0.017523399 -77.660713 -176.78853 -0.53480434 -12.823787
7900000000 -8.0960932 100.25758 -77.291832 146.44083 -67.345314 68.903328 -0.10724007 -33.026714
7920000000 -7.0779281 47.992111 -82.783234 -149.70554 -79.30603 53.002804 0.31274354 -55.804974
7940000000 -6.5172763 79.235474 -86.153847 52.429825 -84.33345 175.20367 -0.43052536 -6.772459
7960000000 -6.7788606 27.14535 -77.859665 -98.543076 -76.978424 0.99039632 -0.77039355 -31.957779
7980000000 -7.2337556 -22.872253 -75.001976 -77.867233 -77.888329 -84.839828 -1.361715 -55.208595
8000000000 -6.2568836 1.9692055 -74.788216 89.009842 -80.388771 162.92998 -1.0998832 1.1472182
