# Supplementary material for: Intelligent wireless power transfer via a 2-bit compact reconfigurable transmissive-metasurface-based router
Source: Nat Commun. 2024 Apr 1;15:2807. doi: 10.1038/s41467-024-46984-4 (PMC10984985; doi:10.1038/s41467-024-46984-4)
Supplement: Supplementary file 12 — Source Data [file 41467_2024_46984_MOESM12_ESM.zip › source_data/figure2ij.txt]

           x [mm]           y [mm]           z [mm]       ExRe [V/m]       ExIm [V/m]       EyRe [V/m]       EyIm [V/m]       EzRe [V/m]       EzIm [V/m]
---------------------------------------------------------------------------------------------------------------------------------------------------------
           -167.5           -167.5         -22.4402         -1.89153          10.6399         0.731985          4.53441          2.25035         -8.65358
           -162.5           -167.5         -22.4402          -3.5039          9.97798         -1.97994          5.20513          5.82094         -5.64374
           -157.5           -167.5         -22.4402         -4.59546          8.50118         -4.71087          4.57228          8.22169         -1.37251
           -152.5           -167.5         -22.4402         -4.39643          6.60539         -6.75969          2.67638          9.24167          3.41823
           -147.5           -167.5         -22.4402         -3.06471          4.63102         -7.57808        -0.228998          8.95908          7.92552
           -142.5           -167.5         -22.4402         -1.04347          2.86556         -7.01238         -3.69398          7.72528          11.4547
           -137.5           -167.5         -22.4402          1.15063          1.52081         -5.23539         -7.20428          5.95692          13.5255
           -132.5           -167.5         -22.4402          3.01123         0.725073          -2.7188         -10.1978          4.07318          13.9736
           -127.5           -167.5         -22.4402          4.16494         0.488125       -0.0966779         -12.1558          2.40097          12.9928
           -122.5           -167.5         -22.4402          4.43677         0.702484          2.03397         -12.7037          1.11613          11.0186
           -117.5           -167.5         -22.4402          3.88174           1.1698          3.25935         -11.7166         0.240762          8.59924
           -112.5           -167.5         -22.4402          2.71138          1.65695          3.39506          -9.2979        -0.298185          6.20904
           -107.5           -167.5         -22.4402          1.26244          1.94358          2.53307         -5.85105        -0.631662          4.16227
           -102.5           -167.5         -22.4402        -0.117375          1.88515         0.962204          -1.9912        -0.884358          2.55837
            -97.5           -167.5         -22.4402         -1.13451          1.43692        -0.953942          1.59608         -1.12826          1.30408
            -92.5           -167.5         -22.4402         -1.63294         0.673519         -2.87708          4.31251         -1.36837         0.185445
            -87.5           -167.5         -22.4402          -1.5699        -0.258349         -4.58052          5.71442         -1.54682          -1.0177
            -82.5           -167.5         -22.4402         -1.04451         -1.15323          -5.9836          5.67728         -1.56275         -2.44866
            -77.5           -167.5         -22.4402        -0.232435         -1.81357          -7.1289          4.37179         -1.29401         -4.11389
            -72.5           -167.5         -22.4402         0.657737         -2.08732         -8.12234           2.2001        -0.628792         -5.87342
            -67.5           -167.5         -22.4402           1.4424         -1.91397         -9.06773        -0.312119         0.503008         -7.48032
            -62.5           -167.5         -22.4402          1.99413         -1.31425         -10.0143         -2.67004          2.13506         -8.63526
            -57.5           -167.5         -22.4402          2.25731        -0.403319         -10.9384         -4.53068          4.22922         -9.07337
            -52.5           -167.5         -22.4402          2.24761          0.64818         -11.7612         -5.78871          6.67426         -8.63582
            -47.5           -167.5         -22.4402          2.01789          1.65516         -12.3885         -6.54704          9.31479         -7.26476
            -42.5           -167.5         -22.4402          1.64521          2.45284         -12.7603         -7.08278          11.9539         -5.05154
            -37.5           -167.5         -22.4402          1.20055          2.93423         -12.8804         -7.72444          14.3926         -2.19532
            -32.5           -167.5         -22.4402         0.736769          3.06129         -12.8211         -8.73039          16.4669          1.03731
            -27.5           -167.5         -22.4402         0.284306          2.87301          -12.705         -10.1866          18.0906          4.34517
            -22.5           -167.5         -22.4402        -0.142894          2.44441         -12.6587         -12.0015          19.2413          7.44169
            -17.5           -167.5         -22.4402        -0.539897          1.87965         -12.7761         -13.9034           19.985          10.0756
            -12.5           -167.5         -22.4402        -0.903601          1.27052         -13.0896         -15.5262          20.4365          12.0447
             -7.5           -167.5         -22.4402         -1.23051         0.680542         -13.5609         -16.5356          20.7155           13.217
             -2.5           -167.5         -22.4402          -1.5191         0.137701         -14.0982         -16.7191           20.906          13.5274
              2.5           -167.5         -22.4402         -1.77512        -0.356855         -14.5843         -16.0542          21.0257          12.9857
              7.5           -167.5         -22.4402         -2.01557        -0.810567         -14.9084         -14.7151          21.0176          11.6739
             12.5           -167.5         -22.4402         -2.26798          -1.2199         -14.9942         -13.0261          20.7696          9.74922
             17.5           -167.5         -22.4402         -2.56395         -1.55553         -14.8067         -11.3636          20.1469          7.41908
             22.5           -167.5         -22.4402         -2.92694         -1.76081         -14.3571         -10.0514          19.0421           4.9288
             27.5           -167.5         -22.4402         -3.35714         -1.76434         -13.6931         -9.27351          17.4102          2.53533
             32.5           -167.5         -22.4402         -3.81966         -1.49767          -12.885         -9.01807          15.2882         0.465015
             37.5           -167.5         -22.4402          -4.2415         -0.93202         -12.0161         -9.07897          12.8037         -1.12605
             42.5           -167.5         -22.4402          -4.5153        -0.077924         -11.1686          -9.1347          10.1279         -2.14054
             47.5           -167.5         -22.4402         -4.51921         0.984637         -10.4122         -8.82776           7.4632         -2.58534
             52.5           -167.5         -22.4402          -4.1443          2.12247         -9.78824         -7.87357          5.00104         -2.54836
             57.5           -167.5         -22.4402         -3.32411          3.16356         -9.29331         -6.14923          2.89475         -2.18048
             62.5           -167.5         -22.4402         -2.07304          3.93476         -8.86541         -3.75329           1.2361         -1.66987
             67.5           -167.5         -22.4402        -0.481201           4.2823         -8.38719        -0.965353        0.0751535          -1.2027
             72.5           -167.5         -22.4402          1.26201          4.11039         -7.70305          1.78213        -0.600462        -0.931655
             77.5           -167.5         -22.4402          2.90776          3.41173         -6.66524            4.015        -0.860361        -0.941256
             82.5           -167.5         -22.4402          4.17557          2.25016         -5.17304          5.30902        -0.804687         -1.24084
             87.5           -167.5         -22.4402          4.81299         0.781303         -3.24127          5.40584         -0.57586         -1.74402
             92.5           -167.5         -22.4402          4.65553        -0.783678         -1.02898          4.26107        -0.335356          -2.2796
             97.5           -167.5         -22.4402          3.66211         -2.20204          1.16839          2.05509        -0.229034         -2.62199
            102.5           -167.5         -22.4402          1.97127         -3.26059          2.97356        -0.809285        -0.344703         -2.54486
            107.5           -167.5         -22.4402        -0.161849         -3.78608          3.98543         -3.84116        -0.692014         -1.84463
            112.5           -167.5         -22.4402         -2.34407         -3.70975           3.9207         -6.50761          -1.1603        -0.438036
            117.5           -167.5         -22.4402         -4.15057         -3.07354           2.6834         -8.33886          -1.5286          1.60676
            122.5           -167.5         -22.4402         -5.19223         -2.03444         0.426382         -9.02368         -1.51772          4.04556
            127.5           -167.5         -22.4402          -5.2339        -0.840043         -2.44531         -8.47336        -0.878033          6.47406
            132.5           -167.5         -22.4402         -4.21071          0.22561         -5.37383         -6.77022         0.549136          8.38708
            137.5           -167.5         -22.4402         -2.30072         0.883161         -7.75486         -4.19991          2.71443          9.29329
            142.5           -167.5         -22.4402         0.119372         0.925637         -9.07413         -1.18075           5.3311          8.82153
            147.5           -167.5         -22.4402          2.54218          0.27065         -9.06444          1.80919            7.904          6.86195
            152.5           -167.5         -22.4402          4.45375         -1.02922         -7.74832          4.31581          9.84782          3.58792
            157.5           -167.5         -22.4402          5.37419         -2.78421         -5.40152          5.90217          10.5376        -0.569521
            162.5           -167.5         -22.4402           5.1513         -4.62299         -2.58538          6.41568          9.73996         -4.92531
            167.5           -167.5         -22.4402          4.28372         -5.83251         0.113791          5.78924           7.3668         -8.71883
           -167.5           -162.5         -22.4402         -6.70386          9.61871         0.831451          4.82674          4.38949          -7.1727
           -162.5           -162.5         -22.4402         -8.13526          8.31498         -2.13456          5.27287          6.42594         -3.21952
           -157.5           -162.5         -22.4402         -8.75082          6.36072         -5.01051          4.33294          6.95642          1.51138
           -152.5           -162.5         -22.4402          -7.8718          4.45311         -7.04257          2.11486          6.10394          6.27018
           -147.5           -162.5         -22.4402         -5.78198          2.88965         -7.65569         -1.05818          4.27225          10.3333
           -142.5           -162.5         -22.4402          -3.0541          1.82413         -6.71885         -4.68949          2.01641          13.1462
           -137.5           -162.5         -22.4402        -0.295429          1.31836         -4.45838         -8.23928        -0.167397          14.3815
           -132.5           -162.5         -22.4402           1.9448          1.34485         -1.42567         -11.1404         -1.90733          14.0371
           -127.5           -162.5         -22.4402          3.30153           1.7735          1.65422         -12.8896         -3.02808          12.4427
           -122.5           -162.5         -22.4402          3.64713          2.39308          4.10105         -13.1442         -3.54633          10.1049
           -117.5           -162.5         -22.4402          3.10497          2.96241          5.44211         -11.8243         -3.62189          7.56196
           -112.5           -162.5         -22.4402          1.95495          3.25802          5.46132          -9.0824         -3.44772          5.21845
           -107.5           -162.5         -22.4402         0.586202          3.13131           4.2612          -5.3695          -3.1929          3.27681
           -102.5           -162.5         -22.4402        -0.631845          2.54607          2.17769          -1.3406         -2.94211          1.72555
            -97.5           -162.5         -22.4402          -1.4159          1.58189        -0.353055          2.29239         -2.67949         0.402344
            -92.5           -162.5         -22.4402         -1.64733         0.420173         -2.90581          4.92506         -2.31731        -0.908942
            -87.5           -162.5         -22.4402         -1.33259         -0.71454         -5.17074          6.11651         -1.73216         -2.37165
            -82.5           -162.5         -22.4402        -0.620699         -1.59044         -7.00198          5.76261        -0.819891         -4.02047
            -77.5           -162.5         -22.4402          0.27624         -2.03268         -8.40266          4.06362          0.47822         -5.73338
            -72.5           -162.5         -22.4402          1.13195         -1.95409         -9.46922          1.45581          2.15774          -7.2624
            -67.5           -162.5         -22.4402           1.7674         -1.38359          -10.325         -1.49962          4.14711         -8.30694
            -62.5           -162.5         -22.4402          2.07218        -0.432235         -11.0505         -4.27516           6.3338         -8.56759
            -57.5           -162.5         -22.4402          2.02035         0.708447         -11.6614         -6.50163           8.5667         -7.84858
            -52.5           -162.5         -22.4402          1.66175          1.82682         -12.1151         -8.05781          10.6775         -6.11001
            -47.5           -162.5         -22.4402          1.08377          2.72871         -12.3409         -9.03956          12.4954         -3.42608
            -42.5           -162.5         -22.4402         0.398193          3.27758          -12.293         -9.72898          13.8723       -0.0128544
            -37.5           -162.5         -22.4402        -0.291044          3.41805         -11.9817         -10.4685           14.703          3.83987
            -32.5           -162.5         -22.4402        -0.899863          3.17401         -11.4857         -11.5356            14.95          7.82199
            -27.5           -162.5         -22.4402         -1.37575          2.64079         -10.9393         -13.0371          14.6783          11.6438
            -22.5           -162.5         -22.4402         -1.68723          1.93512         -10.4895         -14.8983          14.0193          15.0572
            -17.5           -162.5         -22.4402         -1.82949          1.17994         -10.2583         -16.8574          13.1868          17.8749
            -12.5           -162.5         -22.4402         -1.81592         0.462987         -10.3089         -18.5501          12.4247          19.9582
             -7.5           -162.5         -22.4402         -1.67777        -0.175891         -10.6278         -19.6364          11.9429          21.2203
             -2.5           -162.5         -22.4402         -1.46192        -0.743804         -11.1353         -19.8922          11.8728          21.6154
              2.5           -162.5         -22.4402         -1.22972         -1.27818         -11.7095         -19.2826          12.2299          21.1441
              7.5           -162.5         -22.4402         -1.05232         -1.82021         -12.2186         -17.9711          12.9091          19.8562
             12.5           -162.5         -22.4402         -1.00053         -2.38789         -12.5531         -16.2764          13.7097          17.8632
             17.5           -162.5         -22.4402         -1.13469         -2.95806         -12.6431         -14.5741          14.3877          15.3224
             22.5           -162.5         -22.4402          -1.4888         -3.46122         -12.4716         -13.1915          14.7152          12.4364
             27.5           -162.5         -22.4402         -2.05736         -3.79491         -12.0721         -12.3183          14.5275          9.43298
             32.5           -162.5         -22.4402         -2.78874         -3.84312         -11.5178         -11.9468          13.7561          6.52886
             37.5           -162.5         -22.4402         -3.58317         -3.52127         -10.9086         -11.8716          12.4445           3.9007
             42.5           -162.5         -22.4402         -4.30689         -2.77895         -10.3494          -11.766          10.6916          1.68537
             47.5           -162.5         -22.4402          -4.8051         -1.64456         -9.92767         -11.2628          8.65513       -0.0513996
             52.5           -162.5         -22.4402         -4.93188        -0.217996         -9.68783         -10.0648          6.50694           -1.301
             57.5           -162.5         -22.4402         -4.57633          1.33359         -9.60849         -8.03681          4.41198         -2.10274
             62.5           -162.5         -22.4402         -3.70357          2.80264         -9.58827         -5.27189          2.51573         -2.53841
             67.5           -162.5         -22.4402          -2.3493          3.97012         -9.45445         -2.05158         0.951935         -2.70068
             72.5           -162.5         -22.4402        -0.654307          4.63876         -8.99247          1.17584        -0.176353           -2.696
             77.5           -162.5         -22.4402          1.15927          4.68666         -8.00805          3.90564        -0.815274         -2.62794
             82.5           -162.5         -22.4402          2.81517          4.06089         -6.37211          5.67204        -0.960077         -2.57777
             87.5           -162.5         -22.4402          4.02375          2.82526         -4.10571          6.16775        -0.699057          -2.5911
             92.5           -162.5         -22.4402          4.54748          1.14426         -1.40831          5.29907        -0.211086         -2.65812
             97.5           -162.5         -22.4402          4.24313        -0.730888          1.35706          3.20662         0.263718         -2.70108
            102.5           -162.5         -22.4402          3.14236         -2.50866          3.72763          0.27752         0.482182         -2.58225
            107.5           -162.5         -22.4402          1.40305         -3.89776          5.21475         -2.99754         0.255032         -2.11778
            112.5           -162.5         -22.4402        -0.639051         -4.66939          5.46288          -6.0536         -0.45482         -1.14246
            117.5           -162.5         -22.4402         -2.56432         -4.70641           4.3298         -8.36574         -1.49678         0.437337
            122.5           -162.5         -22.4402         -3.93172          -4.0324          1.95803         -9.55353         -2.54568          2.57454
            127.5           -162.5         -22.4402         -4.40582         -2.82594         -1.21761         -9.45627         -3.18063          5.03832
            132.5           -162.5         -22.4402         -3.80045         -1.36405         -4.58434         -8.09068         -2.98356          7.43716
            137.5           -162.5         -22.4402         -2.17156     -0.000498399         -7.46132         -5.69808         -1.71003          9.27557
            142.5           -162.5         -22.4402         0.193362         0.923265         -9.25212         -2.67814         0.612352          10.0578
            147.5           -162.5         -22.4402          2.81905          1.15225         -9.61927         0.478548          3.62492          9.45182
            152.5           -162.5         -22.4402          5.16433         0.562457         -8.53812           3.2801          6.72604          7.36871
            157.5           -162.5         -22.4402          6.67101        -0.829441         -6.25719          5.22968          9.13231          3.95053
            162.5           -162.5         -22.4402          7.05841         -2.71238         -3.36014          6.10104          10.2895        -0.267331
            167.5           -162.5         -22.4402          6.59394         -4.20646        -0.463014           5.7583          9.76428         -4.61844
           -167.5           -157.5         -22.4402         -10.5782          6.40665          1.19362          5.36773          6.49219          -5.0959
           -162.5           -157.5         -22.4402         -11.5611          4.56659          -1.9814          5.56857          6.71403        -0.641539
           -157.5           -157.5         -22.4402         -11.5224          2.32976         -4.97345          4.30864          5.17189          3.95839
           -152.5           -157.5         -22.4402         -9.99203         0.645943          -6.9939          1.75653          2.34361           8.0085
           -147.5           -157.5         -22.4402         -7.35557        -0.259713         -7.44951         -1.69671          -1.0317          10.9444
           -142.5           -157.5         -22.4402         -4.25664        -0.388668         -6.22169         -5.49824         -4.20593          12.4321
           -137.5           -157.5         -22.4402          -1.3268         0.157572         -3.56826         -9.06641         -6.62201          12.3735
           -132.5           -157.5         -22.4402         0.908438          1.18491       -0.0942786         -11.8142         -7.98223          10.9904
           -127.5           -157.5         -22.4402           2.1482          2.41686          3.40389         -13.2503         -8.29439          8.77228
           -122.5           -157.5         -22.4402          2.35087          3.53936          6.16928         -13.0746         -7.79624          6.28367
           -117.5           -157.5         -22.4402          1.72266          4.27857          7.66137         -11.2757          -6.8496          4.00409
           -112.5           -157.5         -22.4402         0.607063          4.43618          7.61314          -8.0842         -5.77875          2.21091
           -107.5           -157.5         -22.4402        -0.580992           3.9528          6.11219         -4.02768         -4.79517         0.935897
           -102.5           -157.5         -22.4402         -1.48881          2.91298          3.51863         0.178097         -3.94671        0.0116406
            -97.5           -157.5         -22.4402         -1.88638          1.52448         0.328261          3.78662         -3.13753        -0.817154
            -92.5           -157.5         -22.4402         -1.72879        0.0687253         -2.94356           6.1957         -2.19953         -1.77511
            -87.5           -157.5         -22.4402         -1.09742         -1.16676         -5.88853          6.98441         -0.96405         -2.96781
            -82.5           -157.5         -22.4402        -0.199809         -1.94369         -8.26827          6.09609         0.658391         -4.32326
            -77.5           -157.5         -22.4402         0.723021         -2.12855         -10.0149           3.7902           2.6516         -5.60652
            -72.5           -157.5         -22.4402          1.44781         -1.71237         -11.1885         0.563388          4.89642         -6.49469
            -67.5           -157.5         -22.4402          1.82823          -0.8165         -11.9168         -2.96881          7.19889         -6.67964
            -62.5           -157.5         -22.4402          1.79907         0.363031         -12.3084         -6.23352          9.33168         -5.91852
            -57.5           -157.5         -22.4402          1.38762           1.5737         -12.4301         -8.83143          11.0732          -4.1335
            -52.5           -157.5         -22.4402         0.690163          2.58411         -12.2981         -10.6288          12.2427         -1.43022
            -47.5           -157.5         -22.4402        -0.169058          3.21431          -11.891         -11.7204          12.6936           1.9783
            -42.5           -157.5         -22.4402          -1.0531          3.37853         -11.2016         -12.4037          12.3535          5.78058
            -37.5           -157.5         -22.4402         -1.84238          3.09114         -10.2654         -13.0476          11.2242          9.65332
            -32.5           -157.5         -22.4402         -2.44269          2.45076         -9.17718         -13.9631          9.39344          13.3197
            -27.5           -157.5         -22.4402         -2.79914          1.61314         -8.08306         -15.2943          7.06298          16.5888
            -22.5           -157.5         -22.4402         -2.87816         0.736694         -7.14612         -16.9997            4.501          19.3351
            -17.5           -157.5         -22.4402         -2.68296       -0.0447495         -6.50727          -18.844          2.04798          21.5073
            -12.5           -157.5         -22.4402         -2.24302         -0.66006         -6.25163         -20.4781        0.0580882          23.0845
             -7.5           -157.5         -22.4402         -1.61636         -1.10938         -6.38374         -21.5648         -1.18228          24.0561
             -2.5           -157.5         -22.4402        -0.884907         -1.45351         -6.83303         -21.8718         -1.50246          24.4057
              2.5           -157.5         -22.4402        -0.149732         -1.78769         -7.47305         -21.3489        -0.891768          24.1169
              7.5           -157.5         -22.4402         0.479029         -2.20555         -8.15405         -20.1417         0.499742          23.1848
             12.5           -157.5         -22.4402         0.898143         -2.76317         -8.73911         -18.5525          2.39101          21.6409
             17.5           -157.5         -22.4402          1.02324         -3.45758         -9.13062         -16.9463          4.44213          19.5526
             22.5           -157.5         -22.4402         0.806114         -4.21682         -9.29054         -15.6455          6.32227          17.0324
             27.5           -157.5         -22.4402         0.245675         -4.91321         -9.24488         -14.8391          7.76679           14.227
             32.5           -157.5         -22.4402        -0.609904         -5.38454         -9.07398         -14.5189          8.62017          11.2902
             37.5           -157.5         -22.4402         -1.65887         -5.48418         -8.89372         -14.4763          8.85162          8.36823
             42.5           -157.5         -22.4402         -2.76853         -5.09088          -8.8276          -14.373           8.4899          5.58955
             47.5           -157.5         -22.4402          -3.7751          -4.1624          -8.9696         -13.8228          7.63305          3.05779
             52.5           -157.5         -22.4402         -4.51188         -2.74047         -9.35143         -12.5026          6.40117         0.859683
             57.5           -157.5         -22.4402          -4.8277          -0.9569           -9.915         -10.2499          4.92563        -0.931071
             62.5           -157.5         -22.4402         -4.62543         0.977849         -10.5015         -7.13935          3.35447         -2.26519
             67.5           -157.5         -22.4402         -3.86032          2.80993         -10.8673         -3.44477          1.85524         -3.10484
             72.5           -157.5         -22.4402         -2.58257          4.26371           -10.73         0.369625         0.611705         -3.46365
             77.5           -157.5         -22.4402        -0.939653          5.11146         -9.84853          3.75709        -0.209052         -3.42091
             82.5           -157.5         -22.4402         0.845654          5.18033         -8.07026          6.19071        -0.486679         -3.10141
             87.5           -157.5         -22.4402           2.4861          4.42098          -5.4333          7.28693        -0.219944         -2.67605
             92.5           -157.5         -22.4402          3.69229          2.91722         -2.18994          6.87277         0.443552          -2.3138
             97.5           -157.5         -22.4402           4.2176          0.88617          1.21877          5.02325          1.21629         -2.12029
            102.5           -157.5         -22.4402          3.95697         -1.34349          4.23753          2.09462          1.73139         -2.08698
            107.5           -157.5         -22.4402          2.92515         -3.39763          6.28787         -1.42947          1.62968         -2.08544
            112.5           -157.5         -22.4402          1.33742         -4.90736          6.94261         -4.94451         0.708882         -1.87961
            117.5           -157.5         -22.4402        -0.454659         -5.59902          6.01461         -7.85339        -0.989414         -1.19424
            122.5           -157.5         -22.4402         -2.01107         -5.34782          3.63523         -9.68456         -3.13985         0.171547
            127.5           -157.5         -22.4402         -2.92385         -4.23432         0.264302         -10.1835         -5.18612          2.23388
            132.5           -157.5         -22.4402         -2.88943         -2.49474         -3.43976         -9.28393         -6.46825          4.79634
            137.5           -157.5         -22.4402         -1.81355        -0.522367         -6.73143         -7.17363         -6.43363          7.42557
            142.5           -157.5         -22.4402         0.156806          1.23559         -8.94412         -4.23251         -4.80687          9.53775
            147.5           -157.5         -22.4402          2.64439           2.3706         -9.67764        -0.968785         -1.74604          10.5724
            152.5           -157.5         -22.4402           5.1469          2.58982          -8.8608          2.08247          2.19824          10.1392
            157.5           -157.5         -22.4402          7.09227          1.73044         -6.70833          4.36478          6.14995          8.02953
            162.5           -157.5         -22.4402          8.09808       0.00828366         -3.80936          5.58167          9.25658          4.54649
            167.5           -157.5         -22.4402          8.14326         -1.61904        -0.792182          5.53418          10.7538         0.180976
           -167.5           -152.5         -22.4402         -12.4717           1.6796          1.65631           5.9784            8.568         -2.38668
           -162.5           -152.5         -22.4402         -12.7959        -0.467744         -1.53141          6.03167          6.96893          2.15299
           -157.5           -152.5         -22.4402         -12.0281          -2.7183         -4.51192          4.60147          3.44655          6.10088
           -152.5           -152.5         -22.4402         -10.0041         -3.97676         -6.51153           1.8716         -1.20177          8.83427
           -147.5           -152.5         -22.4402         -7.16353         -4.09696         -6.94543         -1.73784          -5.9384          9.99071
           -142.5           -152.5         -22.4402         -4.13884         -3.21846         -5.68648         -5.62867         -9.83843          9.54281
           -137.5           -152.5         -22.4402         -1.51083         -1.59104         -2.97474         -9.16975          -12.287          7.72419
           -132.5           -152.5         -22.4402          0.28342         0.434843         0.597482         -11.7409         -13.0656          5.06384
           -127.5           -152.5         -22.4402          1.05611          2.44711          4.22845         -12.8538         -12.3757          2.24804
           -122.5           -152.5         -22.4402         0.881156           4.0444          7.13416         -12.2491         -10.6895        -0.115008
           -117.5           -152.5         -22.4402        0.0525296          4.93893          8.72996         -9.98915         -8.58499         -1.65991
           -112.5           -152.5         -22.4402         -1.03567          4.97618          8.69809         -6.39136         -6.53326         -2.30478
           -107.5           -152.5         -22.4402         -1.97509          4.19812          7.08544         -2.06545         -4.80529         -2.26083
           -102.5           -152.5         -22.4402         -2.46984          2.81096          4.23431          2.21227         -3.43313         -1.91004
            -97.5           -152.5         -22.4402         -2.38349          1.13928         0.655439          5.66987         -2.26399         -1.63826
            -92.5           -152.5         -22.4402         -1.77461        -0.457923         -3.08408           7.7249         -1.06544         -1.69676
            -87.5           -152.5         -22.4402        -0.816035         -1.65755         -6.50313          7.99863         0.363216         -2.14546
            -82.5           -152.5         -22.4402         0.227364         -2.24194         -9.27929          6.50419          2.10447         -2.81592
            -77.5           -152.5         -22.4402          1.10089         -2.13817         -11.2681           3.5785           4.0947         -3.38047
            -72.5           -152.5         -22.4402          1.60979         -1.42306         -12.4796        -0.211418          6.14727         -3.47242
            -67.5           -152.5         -22.4402          1.66799        -0.303406         -13.0306         -4.19632          8.00819         -2.81111
            -62.5           -152.5         -22.4402          1.27945         0.956705         -13.0478         -7.76495          9.40446         -1.24916
            -57.5           -152.5         -22.4402         0.539623          2.07007         -12.6474         -10.5013          10.1069          1.15013
            -52.5           -152.5         -22.4402        -0.407241          2.81312         -11.9109         -12.2752          9.96629          4.13822
            -47.5           -152.5         -22.4402         -1.40906          3.04554         -10.8783         -13.1934          8.88511          7.38528
            -42.5           -152.5         -22.4402         -2.32385          2.75085         -9.59278           -13.58          6.86228          10.5362
            -37.5           -152.5         -22.4402         -3.04159           2.0231         -8.12196         -13.8385          3.97777          13.3048
            -32.5           -152.5         -22.4402         -3.48423          1.03756          -6.5741         -14.3201         0.399657          15.5264
            -27.5           -152.5         -22.4402         -3.61522       0.00370624         -5.09416         -15.2126         -3.59065          17.1845
            -22.5           -152.5         -22.4402          -3.4135        -0.887022         -3.84121         -16.5168          -7.6423          18.3426
            -17.5           -152.5         -22.4402         -2.89368         -1.50266         -2.95031         -18.0337         -11.3376          19.1319
            -12.5           -152.5         -22.4402         -2.09508         -1.80072         -2.50472          -19.441         -14.2511          19.6778
             -7.5           -152.5         -22.4402         -1.08674         -1.83259         -2.50998         -20.4136          -16.045          20.0551
             -2.5           -152.5         -22.4402        0.0360472         -1.72249         -2.89709         -20.7175         -16.5221          20.2731
              2.5           -152.5         -22.4402          1.15711         -1.63202         -3.53862         -20.2881         -15.6776          20.2847
              7.5           -152.5         -22.4402          2.15122         -1.71561         -4.28042         -19.2493         -13.6974          20.0128
             12.5           -152.5         -22.4402          2.90201         -2.07636         -4.97822         -17.8799         -10.9237          19.3871
             17.5           -152.5         -22.4402          3.31342         -2.74209         -5.52885         -16.5251         -7.76523          18.3628
             22.5           -152.5         -22.4402          3.32611         -3.65059         -5.89327         -15.4945         -4.62023          16.9376
             27.5           -152.5         -22.4402          2.92491         -4.66208         -6.10385         -14.9707         -1.81029          15.1463
             32.5           -152.5         -22.4402          2.13691         -5.58149         -6.25406         -14.9425         0.467545          13.0442
             37.5           -152.5         -22.4402          1.03943         -6.20799         -6.47225          -15.196          2.14839          10.7058
             42.5           -152.5         -22.4402        -0.267246         -6.35466         -6.89201           -15.38          3.22615          8.20633
             47.5           -152.5         -22.4402         -1.64379          -5.9024         -7.60218         -15.0844          3.75374          5.64418
             52.5           -152.5         -22.4402         -2.93207         -4.81779         -8.61117         -13.9508          3.79242          3.14716
             57.5           -152.5         -22.4402         -3.96126         -3.16836         -9.81927         -11.7761          3.40849         0.877067
             62.5           -152.5         -22.4402         -4.57672         -1.12916         -11.0133         -8.60023          2.69899        -0.991531
             67.5           -152.5         -22.4402         -4.64422          1.05429         -11.8892         -4.67219           1.8008         -2.28402
             72.5           -152.5         -22.4402         -4.09527          3.07024          -12.113        -0.457729          0.91458         -2.89869
             77.5           -152.5         -22.4402         -2.96095          4.61509         -11.4127          3.46287         0.273363         -2.85939
             82.5           -152.5         -22.4402          -1.3618           5.4136         -9.62428          6.50565        0.0885094         -2.30776
             87.5           -152.5         -22.4402          0.46564          5.29796         -6.80342          8.20757         0.459058         -1.52085
             92.5           -152.5         -22.4402          2.21695          4.24529         -3.24154          8.30832          1.30449        -0.840812
             97.5           -152.5         -22.4402          3.56134          2.39526         0.569713          6.80659          2.34104        -0.565087
            102.5           -152.5         -22.4402          4.24837        0.0605878          4.01974          4.01436          3.13032        -0.829135
            107.5           -152.5         -22.4402           4.1228         -2.35415          6.48197         0.396029          3.18125         -1.57672
            112.5           -152.5         -22.4402          3.22908         -4.38303          7.49221         -3.41749          2.13694         -2.50447
            117.5           -152.5         -22.4402          1.79256         -5.62104          6.83949         -6.77048       -0.0893693         -3.14005
            122.5           -152.5         -22.4402         0.195267         -5.79897          4.64413         -9.11416         -3.21515         -2.99732
            127.5           -152.5         -22.4402         -1.12237         -4.88107          1.36665         -10.1135          -6.6014          -1.7589
            132.5           -152.5         -22.4402          -1.7589         -3.03203         -2.32965         -9.63363         -9.39486         0.636639
            137.5           -152.5         -22.4402         -1.46012        -0.643641         -5.68795         -7.81909         -10.7603          3.87077
            142.5           -152.5         -22.4402        -0.196763          1.77311         -8.02647         -5.03648         -10.1148          7.30079
            147.5           -152.5         -22.4402          1.80782          3.69511         -8.92526         -1.80963         -7.37873          10.1307
            152.5           -152.5         -22.4402          4.15424          4.69619         -8.28981          1.29578         -2.99404           11.636
            157.5           -152.5         -22.4402          6.32669          4.46548         -6.30581          3.69311          2.14496          11.2227
            162.5           -152.5         -22.4402          7.88264          3.10909         -3.53737           5.0585          6.94728          8.92625
            167.5           -152.5         -22.4402           8.4876          1.54614        -0.589819          5.17338          10.3734          5.02829
           -167.5           -147.5         -22.4402         -11.6068         -3.66586          1.97621          6.37756          10.4646           1.0254
           -162.5           -147.5         -22.4402         -11.1437         -5.78988         -1.00396          6.39444          7.28968          5.27814
           -157.5           -147.5         -22.4402         -9.68581         -7.73389         -3.81505          4.97274          2.16853          8.14682
           -152.5           -147.5         -22.4402         -7.44227         -8.41287         -5.74128            2.274         -3.86417          9.06579
           -147.5           -147.5         -22.4402         -4.84135         -7.74435         -6.23119          -1.2882         -9.55347          7.89155
           -142.5           -147.5         -22.4402         -2.40904         -5.95613         -5.13968         -5.09344         -13.8315          4.99468
           -137.5           -147.5         -22.4402        -0.597234         -3.40855          -2.6582         -8.47556         -16.0344          1.05451
           -132.5           -147.5         -22.4402         0.306563        -0.579485         0.682545         -10.7921         -16.0268         -3.00802
           -127.5           -147.5         -22.4402         0.269318          2.01281          4.13282         -11.5653         -14.2069         -6.28631
           -122.5           -147.5         -22.4402        -0.498842          3.91253           6.9351          -10.582         -11.2814         -8.15931
           -117.5           -147.5         -22.4402         -1.62123          4.84804          8.50054         -7.97668         -8.04137         -8.44757
           -112.5           -147.5         -22.4402         -2.67625          4.73268          8.48513         -4.14647         -5.10707         -7.34475
           -107.5           -147.5         -22.4402         -3.30238          3.71755          6.89676         0.233678         -2.81729         -5.38104
           -102.5           -147.5         -22.4402         -3.30484          2.12025          4.04256          4.35311         -1.20531         -3.20976
            -97.5           -147.5         -22.4402         -2.67988         0.354308         0.417374          7.44621       -0.0842991         -1.37942
            -92.5           -147.5         -22.4402         -1.61252         -1.18293         -3.40057          8.98264         0.828431        -0.178601
            -87.5           -147.5         -22.4402        -0.373911         -2.17411         -6.89685          8.65689          1.75895         0.371539
            -82.5           -147.5         -22.4402         0.726659         -2.45721         -9.70122          6.57173          2.80497         0.530164
            -77.5           -147.5         -22.4402          1.44658         -2.03985         -11.6218           3.1493          3.90638         0.702198
            -72.5           -147.5         -22.4402          1.65185         -1.08586         -12.6384        -0.979068          4.88523          1.27367
            -67.5           -147.5         -22.4402          1.34579         0.130755         -12.8665         -5.11067          5.51795          2.47421
            -62.5           -147.5         -22.4402         0.622333          1.30698         -12.4557           -8.622          5.58079          4.33381
            -57.5           -147.5         -22.4402        -0.348661          2.15776           -11.57         -11.1106          4.91349          6.64696
            -52.5           -147.5         -22.4402         -1.38482          2.50073         -10.3488         -12.4769          3.43928          9.04773
            -47.5           -147.5         -22.4402         -2.32758          2.26071         -8.88487         -12.8609           1.1215          11.1333
            -42.5           -147.5         -22.4402         -3.06117          1.50287          -7.2581         -12.6252         -2.00385          12.5704
            -37.5           -147.5         -22.4402         -3.51892         0.400073         -5.55041         -12.2125         -5.84434          13.1833
            -32.5           -147.5         -22.4402         -3.67018        -0.807279         -3.86278         -12.0133         -10.2378          12.9889
            -27.5           -147.5         -22.4402         -3.51758         -1.87461         -2.31482         -12.2552         -14.9193          12.1971
            -22.5           -147.5         -22.4402         -3.06553         -2.59596          -1.0368         -12.9794         -19.5439          11.0979
            -17.5           -147.5         -22.4402         -2.33834         -2.85773        -0.135362         -14.0226         -23.6918          10.0169
            -12.5           -147.5         -22.4402         -1.37219         -2.65636         0.326488         -15.0911         -26.9226          9.22066
             -7.5           -147.5         -22.4402        -0.224391         -2.09807          0.35244         -15.8747         -28.8808          8.85266
             -2.5           -147.5         -22.4402          1.02552         -1.36822        0.0117738         -16.1395         -29.3572          8.92731
              2.5           -147.5         -22.4402          2.27828        -0.689355        -0.573767         -15.8062         -28.3506          9.34866
              7.5           -147.5         -22.4402          3.42469        -0.271268         -1.25865         -14.9741         -26.0664          9.95611
             12.5           -147.5         -22.4402          4.36173        -0.261947         -1.90805         -13.8934         -22.8786          10.5737
             17.5           -147.5         -22.4402            5.002        -0.724219         -2.42955         -12.8852         -19.2252          11.0474
             22.5           -147.5         -22.4402          5.28538         -1.61759         -2.79661         -12.2438          -15.521          11.2638
             27.5           -147.5         -22.4402          5.18198         -2.80961           -3.057         -12.1472          -12.082          11.1455
             32.5           -147.5         -22.4402          4.68567         -4.09784         -3.32135         -12.5879          -9.0779          10.6406
             37.5           -147.5         -22.4402          3.82397         -5.25172         -3.73179         -13.3545         -6.54005          9.72753
             42.5           -147.5         -22.4402          2.63202         -6.04184         -4.43352          -14.093         -4.44425          8.39346
             47.5           -147.5         -22.4402           1.1835         -6.28301         -5.51454         -14.3741          -2.7399          6.68389
             52.5           -147.5         -22.4402        -0.414476         -5.86228         -6.97046         -13.8025         -1.40841          4.71508
             57.5           -147.5         -22.4402         -2.00986         -4.75998         -8.67636          -12.123        -0.466188          2.68747
             62.5           -147.5         -22.4402         -3.41523         -3.07407         -10.3847         -9.31988        0.0784769         0.865759
             67.5           -147.5         -22.4402         -4.41824        -0.988368         -11.7538         -5.58816         0.257003        -0.460412
             72.5           -147.5         -22.4402         -4.82054          1.21011         -12.4154         -1.36229         0.200158         -1.07256
             77.5           -147.5         -22.4402         -4.50451          3.19389         -12.0729          2.77515         0.130988        -0.916997
             82.5           -147.5         -22.4402         -3.44223          4.62522         -10.5457          6.21044         0.301936        -0.123136
             87.5           -147.5         -22.4402         -1.76314          5.23083         -7.88464          8.41708         0.900548         0.960213
             92.5           -147.5         -22.4402         0.266091          4.86562         -4.38288          9.05136          1.94493          1.84484
             97.5           -147.5         -22.4402          2.27155          3.54936        -0.535787          8.02724           3.2161          2.05483
            102.5           -147.5         -22.4402          3.87193          1.51556          3.03903          5.58908          4.27643          1.31122
            107.5           -147.5         -22.4402          4.73574        -0.869404          5.71246          2.15403          4.56497        -0.413007
            112.5           -147.5         -22.4402          4.70084         -3.10836          7.01252         -1.65654          3.59969         -2.75832
            117.5           -147.5         -22.4402          3.81383         -4.71185          6.71441         -5.16563          1.15275         -5.05824
            122.5           -147.5         -22.4402          2.33831         -5.28849          4.91494         -7.78118         -2.58957         -6.52806
            127.5           -147.5         -22.4402         0.695167         -4.67724           2.0396         -9.11353         -6.98568         -6.51629
            132.5           -147.5         -22.4402        -0.651797         -2.94215         -1.29175         -8.97747         -11.0763         -4.65666
            137.5           -147.5         -22.4402         -1.29714        -0.424486         -4.36712         -7.48016         -13.8109         -1.10294
            142.5           -147.5         -22.4402         -1.01617          2.35665         -6.54283         -4.96812         -14.3298          3.48173
            147.5           -147.5         -22.4402         0.166673          4.82062         -7.41782          -1.9618         -12.2985          8.07611
            152.5           -147.5         -22.4402          2.01503          6.46501         -6.89338         0.970221         -7.99228          11.6077
            157.5           -147.5         -22.4402           4.1423          6.89199         -5.12905          3.24783         -2.23347          13.0898
            162.5           -147.5         -22.4402           6.0998          6.10163         -2.63462          4.55817          3.74924          12.2907
            167.5           -147.5         -22.4402          7.24974          4.83825        0.0398008          4.70099          8.73685          9.28537
           -167.5           -142.5         -22.4402         -8.20782         -8.43479           1.9972          6.25613          11.8245          4.96632
           -162.5           -142.5         -22.4402         -6.96663         -10.2134        -0.594279          6.32699          7.47143          8.66877
           -157.5           -142.5         -22.4402         -4.96833         -11.5813          -3.0934          5.07796          1.31118           10.218
           -152.5           -142.5         -22.4402         -2.80267          -11.615         -4.86559           2.6327         -5.46852          9.09685
           -147.5           -142.5         -22.4402        -0.834447          -10.273         -5.40951        -0.625914          -11.491          5.39417
           -142.5           -142.5         -22.4402         0.586499         -7.81445         -4.56867         -4.09139         -15.6162       -0.0641186
           -137.5           -142.5         -22.4402          1.19371         -4.66421         -2.48372         -7.10275         -17.1829         -6.09333
           -132.5           -142.5         -22.4402         0.892628         -1.38533          0.39425         -9.03315         -16.1756         -11.3601
           -127.5           -142.5         -22.4402        -0.168177          1.44283           3.4021         -9.44221         -13.2001         -14.7691
           -122.5           -142.5         -22.4402         -1.63475          3.35682          5.85355         -8.17319         -9.18235         -15.7518
           -117.5           -142.5         -22.4402         -3.06243          4.13882          7.20308         -5.42275         -5.08802         -14.3924
           -112.5           -142.5         -22.4402         -4.03184          3.79496          7.12467         -1.64338          -1.6451         -11.2267
           -107.5           -142.5         -22.4402         -4.27003          2.58686          5.61684          2.46596         0.777966         -7.14495
           -102.5           -142.5         -22.4402         -3.72301         0.921727          2.96274          6.11112          2.16897         -3.08344
            -97.5           -142.5         -22.4402         -2.54976        -0.738277        -0.368978          8.58417          2.75299         0.259134
            -92.5           -142.5         -22.4402         -1.07236         -2.00712         -3.82409          9.44837          2.85708          2.58524
            -87.5           -142.5         -22.4402           0.3458          -2.6202         -6.90131          8.50403          2.72605          3.93564
            -82.5           -142.5         -22.4402          1.37539         -2.50595         -9.24059          5.95381          2.48116          4.67471
            -77.5           -142.5         -22.4402          1.81888         -1.76693         -10.6612          2.29576          2.09824          5.28378
            -72.5           -142.5         -22.4402          1.63736        -0.646417         -11.1612         -1.80128          1.46527          6.15603
            -67.5           -142.5         -22.4402         0.948631         0.541725         -10.8848         -5.64184         0.462232          7.45751
            -62.5           -142.5         -22.4402       -0.0504338          1.49222         -10.0211         -8.63463         -1.00324           9.0943
            -57.5           -142.5         -22.4402         -1.11978          1.96211         -8.77591         -10.4334         -2.95596          10.7301
            -52.5           -142.5         -22.4402         -2.05912          1.84039         -7.32288         -11.0029         -5.36791          11.9137
            -47.5           -142.5         -22.4402         -2.73324          1.13469         -5.77778         -10.5375         -8.21183          12.2142
            -42.5           -142.5         -22.4402         -3.08851      -0.00845726         -4.21932         -9.44504         -11.4585          11.3725
            -37.5           -142.5         -22.4402          -3.1356         -1.35269          -2.7062         -8.20166         -15.0807          9.36989
            -32.5           -142.5         -22.4402         -2.91907         -2.61784          -1.2986         -7.22384         -19.0204          6.43552
            -27.5           -142.5         -22.4402         -2.49547         -3.55261       -0.0638901         -6.76072         -23.1346          3.01122
            -22.5           -142.5         -22.4402         -1.90103         -3.96143         0.917455         -6.87829         -27.1825        -0.398387
            -17.5           -142.5         -22.4402         -1.16203         -3.76512          1.57996         -7.43617         -30.8209         -3.30618
            -12.5           -142.5         -22.4402        -0.295085         -3.00332          1.88666         -8.16122          -33.652         -5.34754
             -7.5           -142.5         -22.4402         0.677993         -1.82931          1.84982         -8.75419         -35.3331         -6.35233
             -2.5           -142.5         -22.4402          1.72094        -0.472523          1.53308         -8.97988         -35.6536          -6.3339
              2.5           -142.5         -22.4402          2.78028         0.805838          1.04308         -8.74345          -34.608         -5.45388
              7.5           -142.5         -22.4402          3.79129          1.76286         0.506423          -8.1178         -32.4013         -3.95496
             12.5           -142.5         -22.4402          4.68967          2.22207        0.0387012         -7.32257         -29.4067         -2.09889
             17.5           -142.5         -22.4402          5.41873          2.09255         -0.28413         -6.65415         -26.0521        -0.115525
             22.5           -142.5         -22.4402          5.93388          1.38685        -0.450034         -6.39446         -22.7178          1.81018
             27.5           -142.5         -22.4402          6.19896         0.210456         -0.52084         -6.72512         -19.6516          3.52728
             32.5           -142.5         -22.4402          6.17445         -1.25869        -0.621897         -7.65698         -16.9249          4.90358
             37.5           -142.5         -22.4402          5.82387         -2.79765        -0.910932         -9.00073         -14.4623          5.82686
             42.5           -142.5         -22.4402          5.09506         -4.17384         -1.55178         -10.4224         -12.1362          6.18421
             47.5           -142.5         -22.4402          3.95953         -5.16643          -2.6497         -11.4929         -9.84331           5.9304
             52.5           -142.5         -22.4402          2.42953          -5.5983         -4.21561         -11.7908         -7.57821          5.11539
             57.5           -142.5         -22.4402         0.590559         -5.35674         -6.13511          -11.007         -5.44443          3.91697
             62.5           -142.5         -22.4402         -1.37894         -4.43177         -8.16227         -9.05045         -3.59936          2.63649
             67.5           -142.5         -22.4402         -3.22113         -2.89732         -9.95168         -6.02907         -2.18386          1.63983
             72.5           -142.5         -22.4402         -4.62106        -0.951395         -11.1196         -2.29953         -1.21921          1.25138
             77.5           -142.5         -22.4402         -5.30109          1.11782         -11.3427          1.60413        -0.566399          1.62185
             82.5           -142.5         -22.4402         -5.05527          2.96576         -10.4056          5.08743        0.0206038          2.67106
             87.5           -142.5         -22.4402         -3.85639          4.24569         -8.31454          7.59638         0.811343          4.02742
             92.5           -142.5         -22.4402         -1.87674          4.69249         -5.31088          8.72226          1.95932          5.10193
             97.5           -142.5         -22.4402         0.521609          4.17786         -1.83693          8.29166          3.37868          5.26591
            102.5           -142.5         -22.4402          2.86344          2.79902          1.53216          6.45285          4.71019          4.09559
            107.5           -142.5         -22.4402          4.66031         0.815955          4.20481          3.53677          5.39136          1.45577
            112.5           -142.5         -22.4402          5.53329         -1.31613          5.71875         0.102284          4.84303         -2.28075
            117.5           -142.5         -22.4402           5.3178         -3.08239          5.83242         -3.20761          2.67445         -6.29988
            122.5           -142.5         -22.4402          4.11025         -4.00508          4.59678         -5.80542         -1.09509         -9.55065
            127.5           -142.5         -22.4402          2.26017         -3.80065           2.3642         -7.27972         -5.92695         -11.0516
            132.5           -142.5         -22.4402         0.249406          -2.4107        -0.332959         -7.41374         -10.8724          -10.108
            137.5           -142.5         -22.4402         -1.39199       -0.0784601         -2.87204         -6.27483         -14.7614         -6.65733
            142.5           -142.5         -22.4402         -2.24738          2.72824         -4.68549         -4.16949          -16.512         -1.31806
            147.5           -142.5         -22.4402         -2.12108          5.43388         -5.41575         -1.58043         -15.5285          4.72098
            152.5           -142.5         -22.4402         -1.04712          7.52027         -4.96973         0.960316         -11.8627          10.0778
            157.5           -142.5         -22.4402         0.770966          8.56537         -3.48125          2.91814         -6.16728          13.4085
            162.5           -142.5         -22.4402          2.92893          8.47681         -1.38516          4.01559         0.311579          14.2257
            167.5           -142.5         -22.4402          4.53414          7.71264         0.845623          4.09098          6.28842          12.4095
           -167.5           -137.5         -22.4402         -3.07659         -11.6826          1.70672          5.41618          12.1562          9.07801
           -162.5           -137.5         -22.4402         -1.19225         -12.8621        -0.365261          5.61163          7.06465          12.0393
           -157.5           -137.5         -22.4402          1.12667          -13.472          -2.4387          4.67864         0.492346           12.186
           -152.5           -137.5         -22.4402          2.95911         -12.8718          -3.9723          2.69753         -6.28299          9.07706
           -147.5           -137.5         -22.4402          4.02807         -11.0446         -4.52808     -5.46575e-05           -11.86          3.05569
           -142.5           -137.5         -22.4402          4.18822         -8.23754         -3.95283         -2.86306         -15.1425         -4.59068
           -137.5           -137.5         -22.4402          3.38713         -4.89546         -2.34819         -5.28575         -15.5825         -12.1954
           -132.5           -137.5         -22.4402           1.7487         -1.61566       -0.0847754         -6.70488         -13.3634         -18.0826
           -127.5           -137.5         -22.4402        -0.383351          1.01922          2.28037         -6.74943         -9.32149         -21.0715
           -122.5           -137.5         -22.4402          -2.5149          2.59563          4.16785         -5.32842         -4.56723         -20.7521
           -117.5           -137.5         -22.4402         -4.15612          2.99174          5.12206         -2.68288        -0.157157         -17.5505
           -112.5           -137.5         -22.4402         -4.92499          2.32995          4.88376         0.715945          3.17125         -12.3867
           -107.5           -137.5         -22.4402         -4.67802         0.975694          3.48185          4.20025          5.11647         -6.49932
           -102.5           -137.5         -22.4402         -3.53613        -0.606283          1.19759          7.05514          5.75869         -1.05416
            -97.5           -137.5         -22.4402         -1.84085         -1.95599         -1.52836          8.68892            5.395          3.17528
            -92.5           -137.5         -22.4402       -0.0486091         -2.75475         -4.19814           8.7986          4.39229          5.96301
            -87.5           -137.5         -22.4402          1.40348         -2.83952         -6.37233           7.3163          2.99425          7.47426
            -82.5           -137.5         -22.4402          2.20098         -2.25988         -7.76659          4.54035          1.31909           8.2162
            -77.5           -137.5         -22.4402          2.22994         -1.21954          -8.2792           1.0172        -0.632726          8.75752
            -72.5           -137.5         -22.4402          1.58106       -0.0232196         -7.98336         -2.59234         -2.89398          9.49207
            -67.5           -137.5         -22.4402         0.506464          1.01163         -7.08619         -5.65642         -5.44547          10.5101
            -62.5           -137.5         -22.4402        -0.689357          1.61973         -5.83031         -7.67234         -8.19413          11.5917
            -57.5           -137.5         -22.4402         -1.71064           1.6401         -4.45049         -8.39779         -10.9797           12.282
            -52.5           -137.5         -22.4402         -2.36763          1.05723         -3.11943         -7.89191         -13.6424          12.0707
            -47.5           -137.5         -22.4402         -2.58337       -0.0314062         -1.93295         -6.41777         -16.0886          10.5349
            -42.5           -137.5         -22.4402          -2.4026         -1.41194        -0.919924         -4.42209         -18.3337          7.51865
            -37.5           -137.5         -22.4402         -1.94295         -2.81401       -0.0712152         -2.39395         -20.4857           3.1728
            -32.5           -137.5         -22.4402         -1.34426         -3.95551           0.6291        -0.747087         -22.6793         -2.07204
            -27.5           -137.5         -22.4402          -0.7224         -4.61437           1.1881         0.279916          -24.988         -7.58391
            -22.5           -137.5         -22.4402        -0.143263         -4.63431           1.5885         0.623211         -27.3617         -12.7011
            -17.5           -137.5         -22.4402         0.378078         -3.98427          1.80759          0.42106         -29.6005         -16.8477
            -12.5           -137.5         -22.4402         0.862374         -2.74441          1.82914       -0.0613358         -31.3927         -19.6343
             -7.5           -137.5         -22.4402          1.34362         -1.09637          1.66376        -0.530449         -32.4275         -20.9236
             -2.5           -137.5         -22.4402          1.84903         0.716802           1.3575        -0.748812         -32.4934         -20.7952
              2.5           -137.5         -22.4402          2.39031          2.43223         0.990187        -0.606497         -31.5669         -19.4894
              7.5           -137.5         -22.4402          2.96586          3.81098         0.660808        -0.150377         -29.8321         -17.3157
             12.5           -137.5         -22.4402          3.56829          4.67798         0.461782         0.430707         -27.6333         -14.5808
             17.5           -137.5         -22.4402          4.19064          4.93296         0.454992         0.865095         -25.3589         -11.5316
             22.5           -137.5         -22.4402          4.82289          4.56256         0.645795         0.879387         -23.3175         -8.35472
             27.5           -137.5         -22.4402          5.43963          3.62943          0.96988         0.277494         -21.6412         -5.20335
             32.5           -137.5         -22.4402          5.98144          2.25423          1.29805        -0.988963         -20.2473         -2.23033
             37.5           -137.5         -22.4402           6.3496         0.606792          1.46038         -2.77962         -18.8902         0.395133
             42.5           -137.5         -22.4402          6.39873         -1.12817          1.26949         -4.81436         -17.2731          2.47123
             47.5           -137.5         -22.4402          5.97434         -2.74243         0.582434         -6.69636         -15.1852          3.83762
             52.5           -137.5         -22.4402          4.95609         -4.02998        -0.661509         -8.00381         -12.5997          4.42775
             57.5           -137.5         -22.4402          3.31319         -4.79985         -2.40321         -8.38459         -9.70248          4.33204
             62.5           -137.5         -22.4402          1.16197         -4.92049         -4.44406         -7.66144          -6.8311          3.82603
             67.5           -137.5         -22.4402         -1.24468         -4.32056         -6.47756         -5.82661         -4.35202           3.3058
             72.5           -137.5         -22.4402         -3.51187         -3.04964          -8.1302         -3.11011         -2.50631          3.18853
             77.5           -137.5         -22.4402          -5.2139         -1.28926          -9.0529        0.0628104         -1.29892          3.74612
             82.5           -137.5         -22.4402          -5.9578         0.674692           -8.978          3.17794        -0.523247          4.99874
             87.5           -137.5         -22.4402         -5.52279          2.47087         -7.82583          5.70454         0.179495          6.61851
             92.5           -137.5         -22.4402         -3.93282          3.73508         -5.73071          7.20116          1.14749          7.97622
             97.5           -137.5         -22.4402         -1.47532          4.18056         -3.02457          7.41462          2.50691          8.32316
            102.5           -137.5         -22.4402          1.33567          3.72434        -0.191379          6.37368          4.05884          7.07823
            107.5           -137.5         -22.4402          3.89614          2.45934           2.2515          4.28528           5.3096          3.94862
            112.5           -137.5         -22.4402          5.62569         0.725517          3.86604          1.58973          5.60412        -0.765574
            117.5           -137.5         -22.4402           6.1379         -1.00182          4.38882          -1.1644          4.35368         -6.20258
            122.5           -137.5         -22.4402          5.32833         -2.20427          3.80397         -3.44707          1.32077         -11.1301
            127.5           -137.5         -22.4402          3.42767         -2.48913          2.35817         -4.86159         -3.18706         -14.2804
            132.5           -137.5         -22.4402         0.887624         -1.66195         0.461542         -5.17971         -8.37184         -14.6305
            137.5           -137.5         -22.4402         -1.67818         0.175482          -1.3851         -4.42571         -13.0601          -11.844
            142.5           -137.5         -22.4402          -3.6851          2.66566         -2.71617         -2.84401         -16.0165         -6.39622
            147.5           -137.5         -22.4402          -4.7201          5.30105         -3.23287        -0.842905         -16.3837         0.471899
            152.5           -137.5         -22.4402         -4.59952          7.60252          -2.8535          1.12221         -13.9294          7.17065
            157.5           -137.5         -22.4402         -3.31542          9.17348         -1.68649          2.59922         -9.03498          12.0811
            162.5           -137.5         -22.4402          -1.1875           9.8428       -0.0796324          3.36451         -2.83454          14.4729
            167.5           -137.5         -22.4402         0.718052          9.71114          1.58432          3.30633          3.43737          14.0306
           -167.5           -132.5         -22.4402          2.49601         -12.8349          1.23433           3.8666          10.9826          12.7951
           -162.5           -132.5         -22.4402          4.79184          -13.281        -0.252138          4.23253          5.54221          14.8723
           -157.5           -132.5         -22.4402          7.18987         -13.0693         -1.83307          3.71595        -0.854334          13.6671
           -152.5           -132.5         -22.4402          8.53349         -11.9117         -3.06583          2.35179         -6.87674           8.8823
           -147.5           -132.5         -22.4402          8.62342         -9.81754         -3.58584         0.402955         -11.1929          1.14405
           -142.5           -132.5         -22.4402          7.49986         -7.00282         -3.25812         -1.67098          -12.904         -7.85259
           -137.5           -132.5         -22.4402          5.32082         -3.89886          -2.1601         -3.36293         -11.7314         -16.0727
           -132.5           -132.5         -22.4402          2.43352         -1.08409        -0.588241         -4.21356         -8.16646         -21.6603
           -127.5           -132.5         -22.4402        -0.624086         0.920615          1.01526         -3.94577         -3.29785         -23.5201
           -122.5           -132.5         -22.4402           -3.233          1.81395           2.2016         -2.53644          1.64149         -21.5365
           -117.5           -132.5         -22.4402         -4.88773          1.61122          2.63992        -0.247442          5.63399          -16.545
           -112.5           -132.5         -22.4402         -5.28135         0.568486          2.17649          2.47253          8.08404         -9.85364
           -107.5           -132.5         -22.4402         -4.43653        -0.861254         0.903311          5.04225          8.90222         -2.97599
           -102.5           -132.5         -22.4402          -2.6731         -2.19776        -0.881839          6.88556          8.36777          2.81704
            -97.5           -132.5         -22.4402        -0.520972         -3.04087          -2.7691          7.57691          6.89802          6.81654
            -92.5           -132.5         -22.4402          1.44668         -3.19633          -4.3453          6.97421          4.88216          8.99516
            -87.5           -132.5         -22.4402           2.7505         -2.64731         -5.27655          5.15095          2.51571          9.73838
            -82.5           -132.5         -22.4402          3.13423         -1.58536         -5.41032          2.47955        -0.158609          9.74526
            -77.5           -132.5         -22.4402          2.60835        -0.309461          -4.7806        -0.489639         -3.18112          9.68345
            -72.5           -132.5         -22.4402          1.42363         0.844182         -3.57942         -3.16256         -6.54306          9.93545
            -67.5           -132.5         -22.4402         -0.02262           1.5986         -2.09764         -5.03352          -10.093          10.4955
            -62.5           -132.5         -22.4402         -1.32453          1.77376        -0.633335         -5.74619          -13.533          11.0118
            -57.5           -132.5         -22.4402         -2.15537          1.32669         0.572618         -5.20332         -16.4869          10.9193
            -52.5           -132.5         -22.4402         -2.37029         0.351923           1.3893         -3.57522         -18.6401          9.66564
            -47.5           -132.5         -22.4402         -1.98682        -0.969041          1.78595         -1.19236         -19.8269          6.85971
            -42.5           -132.5         -22.4402         -1.17858         -2.38382          1.82894          1.48426         -20.1303          2.45387
            -37.5           -132.5         -22.4402        -0.189126         -3.63039          1.63242          3.99076         -19.8397         -3.25127
            -32.5           -132.5         -22.4402         0.740549         -4.47232          1.31306          5.95979         -19.3437         -9.67467
            -27.5           -132.5         -22.4402          1.44298         -4.75632         0.961434          7.20536         -18.9927         -16.0762
            -22.5           -132.5         -22.4402          1.83586         -4.39479         0.623722          7.69947         -18.9814         -21.7332
            -17.5           -132.5         -22.4402          1.93376         -3.41354         0.309223          7.60034         -19.2858         -26.0818
            -12.5           -132.5         -22.4402          1.81086         -1.92338        0.0066754          7.17577         -19.6938         -28.7991
             -7.5           -132.5         -22.4402          1.56875        -0.106405        -0.292422          6.71443         -19.9219         -29.8461
             -2.5           -132.5         -22.4402          1.30421          1.82081        -0.575864          6.45221         -19.7416          -29.406
              2.5           -132.5         -22.4402          1.09615          3.64059        -0.803186          6.50923         -19.0924         -27.8009
              7.5           -132.5         -22.4402            1.007          5.16504        -0.909682          6.86215           -18.12         -25.3808
             12.5           -132.5         -22.4402          1.08978          6.26063        -0.825413          7.35313         -17.1278         -22.4415
             17.5           -132.5         -22.4402          1.39671          6.84679        -0.493779          7.73724         -16.4577         -19.1732
             22.5           -132.5         -22.4402           1.9695          6.89667        0.0998087          7.74935           -16.34         -15.6766
             27.5           -132.5         -22.4402           2.8173          6.42287         0.909446          7.17159         -16.7791         -12.0142
             32.5           -132.5         -22.4402           3.8887          5.46209          1.82304          5.90093         -17.5157         -8.27689
             37.5           -132.5         -22.4402          5.04509          4.08541          2.67151           4.0001         -18.0977          -4.6328
             42.5           -132.5         -22.4402          6.06477          2.37475          3.24912          1.65726         -18.0147         -1.33825
             47.5           -132.5         -22.4402          6.66523         0.465091          3.36277        -0.804802         -16.9016          1.32474
             52.5           -132.5         -22.4402          6.57228         -1.46202          2.87367         -3.00258         -14.6739          3.13378
             57.5           -132.5         -22.4402          5.59727         -3.17482          1.74416         -4.56807         -11.5836          4.03078
             62.5           -132.5         -22.4402          3.73786         -4.42969        0.0784679         -5.24266          -8.1603          4.20035
             67.5           -132.5         -22.4402          1.18014         -4.99608         -1.90245         -4.88968         -5.02965          4.01992
             72.5           -132.5         -22.4402         -1.65937         -4.73149         -3.86963         -3.57465          -2.6997          3.98474
             77.5           -132.5         -22.4402         -4.24392          -3.6493         -5.46136         -1.55881         -1.36157          4.51613
             82.5           -132.5         -22.4402         -6.00968         -1.90914         -6.35337         0.784356        -0.867578          5.79791
             87.5           -132.5         -22.4402         -6.52578         0.154046         -6.35317           3.0043        -0.752594          7.62809
             92.5           -132.5         -22.4402         -5.62492          2.11653         -5.44642          4.66993        -0.437208          9.41371
             97.5           -132.5         -22.4402          -3.4579          3.54537         -3.80882          5.46971         0.500627          10.3282
            102.5           -132.5         -22.4402        -0.510675          4.15416         -1.79074           5.3048          2.10663          9.61343
            107.5           -132.5         -22.4402          2.55703          3.82519         0.196928          4.23478          4.02971          6.75159
            112.5           -132.5         -22.4402          5.00353          2.71945          1.75681           2.5379          5.56054          1.84749
            117.5           -132.5         -22.4402          6.23417          1.20951          2.60538         0.618024          5.87615         -4.33801
            122.5           -132.5         -22.4402          5.93019        -0.196568          2.64957         -1.09877          4.38882         -10.5271
            127.5           -132.5         -22.4402          4.16643         -1.02038          2.01216         -2.26515          1.03937         -15.2519
            132.5           -132.5         -22.4402          1.31774        -0.928517          0.96167         -2.66197         -3.67422         -17.1907
            137.5           -132.5         -22.4402         -1.96916         0.151882        -0.140828         -2.27244         -8.70255         -15.6807
            142.5           -132.5         -22.4402         -4.98383          2.02491         -0.94548         -1.26485         -12.7362         -10.9324
            147.5           -132.5         -22.4402         -7.12314          4.30578         -1.22083         0.052711         -14.6635         -4.07726
            152.5           -132.5         -22.4402         -7.99855          6.59631        -0.900721          1.33054         -13.9134          3.24435
            157.5           -132.5         -22.4402         -7.39439          8.55468        -0.070879          2.22604         -10.5007          9.26484
            162.5           -132.5         -22.4402         -5.52343          9.94164          1.01061          2.58365         -5.32434          13.0283
            167.5           -132.5         -22.4402         -3.52038          10.4816          2.05424          2.34906          0.53878          14.0149
           -167.5           -127.5         -22.4402          7.11426         -11.8638         0.793949          1.86492          8.08159          15.4616
           -162.5           -127.5         -22.4402          9.54938         -11.5811        -0.113731          2.41187          2.57345          16.5286
           -157.5           -127.5         -22.4402           11.816         -10.6034          -1.1948          2.34269         -3.18569          14.0996
           -152.5           -127.5         -22.4402          12.6411         -9.00544         -2.10402          1.64816         -7.83343          8.11957
           -147.5           -127.5         -22.4402          11.8655         -6.84392         -2.55444         0.512614         -10.1947        -0.474616
           -142.5           -127.5         -22.4402          9.65792         -4.31421          -2.4399        -0.717218          -9.7344         -9.68693
           -137.5           -127.5         -22.4402          6.35519         -1.81652         -1.82596         -1.65863         -6.61368         -17.3011
           -132.5           -127.5         -22.4402          2.51269         0.138148        -0.944239         -1.97854         -1.73985         -21.5099
           -127.5           -127.5         -22.4402         -1.15345          1.15441        -0.123422         -1.50367          3.54305         -21.5139
           -122.5           -127.5         -22.4402         -3.92561           1.1021         0.326262        -0.271903          7.97281         -17.6328
           -117.5           -127.5         -22.4402         -5.31654         0.167351         0.214342          1.45887          10.7352         -11.1507
           -112.5           -127.5         -22.4402         -5.13129         -1.25329        -0.488424          3.29922          11.5598          -3.7219
           -107.5           -127.5         -22.4402         -3.58617         -2.64622         -1.61133          4.79842          10.7346          2.99701
           -102.5           -127.5         -22.4402          -1.2101         -3.56479         -2.83315          5.56091          8.84945          7.81065
            -97.5           -127.5         -22.4402          1.28939         -3.72822         -3.78134          5.35694          6.47931          10.2565
            -92.5           -127.5         -22.4402          3.25507         -3.11789         -4.14818          4.21157          3.98886          10.6539
            -87.5           -127.5         -22.4402          4.20768         -1.89761         -3.73556          2.32887          1.44266          9.71039
            -82.5           -127.5         -22.4402          3.99675        -0.407022         -2.55638         0.118389          -1.3089          8.35413
            -77.5           -127.5         -22.4402          2.79526         0.980139         -0.80971         -1.92008         -4.45726          7.34331
            -72.5           -127.5         -22.4402          1.03526          1.93762          1.17697         -3.32027         -8.03115          7.01762
            -67.5           -127.5         -22.4402         -0.74239          2.27839            3.031         -3.75908         -11.7853          7.23912
            -62.5           -127.5         -22.4402         -2.04945          1.95233          4.41528         -3.07344         -15.2233           7.5107
            -57.5           -127.5         -22.4402         -2.56282          1.06304          5.11442         -1.33504         -17.7365           7.1617
            -52.5           -127.5         -22.4402         -2.22006        -0.182363          5.07815          1.17764         -18.8333          5.61238
            -47.5           -127.5         -22.4402         -1.16557          -1.5379          4.37805          4.08779         -18.2642          2.52085
            -42.5           -127.5         -22.4402         0.278873         -2.75383          3.20561          6.96231         -16.1831         -2.05967
            -37.5           -127.5         -22.4402          1.74142         -3.62737          1.79758          9.41463         -13.0767         -7.71963
            -32.5           -127.5         -22.4402           2.8924         -4.01895         0.375789          11.1762         -9.60955         -13.8031
            -27.5           -127.5         -22.4402          3.53653         -3.88158        -0.896206          12.1578         -6.42306         -19.5659
            -22.5           -127.5         -22.4402          3.60077         -3.22107          -1.9249             12.4         -3.96143         -24.3391
            -17.5           -127.5         -22.4402          3.15155         -2.12203         -2.69207          12.0966          -2.3631         -27.6788
            -12.5           -127.5         -22.4402          2.32854        -0.709635         -3.22846          11.5193         -1.48776          -29.418
             -7.5           -127.5         -22.4402          1.30008         0.865698         -3.58296          10.9431         -1.04381          -29.672
             -2.5           -127.5         -22.4402         0.219977          2.45612         -3.79461          10.5895        -0.752326         -28.7515
              2.5           -127.5         -22.4402        -0.786233          3.93647         -3.87329          10.5777        -0.491285         -27.0526
              7.5           -127.5         -22.4402         -1.61463          5.21755         -3.79312           10.903        -0.359199         -24.9322
             12.5           -127.5         -22.4402         -2.16871          6.24974         -3.50178          11.4403        -0.628513         -22.6183
             17.5           -127.5         -22.4402         -2.34293          7.00697         -2.93547          11.9792         -1.62034         -20.1734
             22.5           -127.5         -22.4402         -2.03398          7.47073         -2.04914          12.2707         -3.52177         -17.5279
             27.5           -127.5         -22.4402         -1.17211          7.60884        -0.842426           12.078          -6.2449         -14.5616
             32.5           -127.5         -22.4402         0.239101          7.36136          0.61938          11.2358         -9.37746         -11.2154
             37.5           -127.5         -22.4402          2.06442          6.66535          2.19285          9.70674         -12.2636         -7.58466
             42.5           -127.5         -22.4402          4.04794          5.45234          3.67302          7.55302         -14.1645         -3.92948
             47.5           -127.5         -22.4402          5.80519          3.72153           4.8198          4.97888         -14.5274        -0.641138
             52.5           -127.5         -22.4402          6.91208          1.56617          5.40372          2.28261         -13.1713          1.87792
             57.5           -127.5         -22.4402           6.9993        -0.797534          5.26281        -0.192926         -10.3836          3.36884
             62.5           -127.5         -22.4402          5.89663         -3.04822          4.36775         -2.13187         -6.87515          3.86077
             67.5           -127.5         -22.4402          3.65939         -4.80879           2.8108         -3.27725         -3.54044          3.66023
             72.5           -127.5         -22.4402         0.653902         -5.72582         0.837023         -3.51444         -1.18164          3.32108
             77.5           -127.5         -22.4402         -2.53133         -5.59937          -1.2066         -2.90332        -0.205075          3.43966
             82.5           -127.5         -22.4402         -5.20322         -4.40393         -2.95388          -1.6303        -0.537365           4.4307
             87.5           -127.5         -22.4402         -6.72953         -2.37277         -4.09598       -0.0135103         -1.59318           6.3106
             92.5           -127.5         -22.4402          -6.7282        0.0648367         -4.45282          1.57337         -2.50271          8.61449
             97.5           -127.5         -22.4402         -5.16198          2.36403         -4.01896          2.79339         -2.47075          10.4952
            102.5           -127.5         -22.4402         -2.41993           4.0377          -2.9831          3.43208         -1.12397          11.0063
            107.5           -127.5         -22.4402          0.85249          4.73801         -1.62605          3.40011          1.40708          9.33856
            112.5           -127.5         -22.4402          3.81233          4.40205        -0.286947          2.79403           4.3932          5.26519
            117.5           -127.5         -22.4402          5.69333          3.24678         0.740915          1.84462           6.7597        -0.728551
            122.5           -127.5         -22.4402          5.97106          1.72003          1.29162         0.844096          7.49564         -7.48979
            127.5           -127.5         -22.4402          4.54332         0.354274          1.36416        0.0649195          6.05683          -13.473
            132.5           -127.5         -22.4402          1.66962        -0.387632          1.08527        -0.301029          2.50472         -17.1206
            137.5           -127.5         -22.4402         -2.02341         -0.24089         0.675651        -0.203766         -2.35963         -17.4104
            142.5           -127.5         -22.4402         -5.75376         0.795386            0.369         0.265469         -7.23833         -14.1702
            147.5           -127.5         -22.4402         -8.77629          2.49803         0.328107         0.906784         -10.7855         -8.24185
            152.5           -127.5         -22.4402         -10.5371          4.57454         0.600536          1.48671         -12.0536         -1.13186
            157.5           -127.5         -22.4402         -10.6501          6.74686          1.11837          1.78213         -10.6176          5.39621
            162.5           -127.5         -22.4402         -9.22067          8.71538          1.70512          1.71251         -7.04479           10.191
            167.5           -127.5         -22.4402         -7.33862          9.86322          2.15727          1.28376          -2.1736          12.5197
           -167.5           -122.5         -22.4402          9.74099          -9.2292         0.584363        -0.153615          3.62078          16.5121
           -162.5           -122.5         -22.4402          12.0606         -8.33857           0.1788          0.54198         -1.77962          16.4309
           -157.5           -122.5         -22.4402          14.0479         -6.73969        -0.454787         0.868528         -6.59029          12.9168
           -152.5           -122.5         -22.4402          14.4323          -4.8294         -1.05945         0.779511         -9.43494          6.26868
           -147.5           -122.5         -22.4402          13.0448          -2.7478         -1.42251          0.38306         -9.37722         -2.24438
           -142.5           -122.5         -22.4402          10.1077        -0.705304         -1.47144       -0.0892174         -6.39919         -10.4678
           -137.5           -122.5         -22.4402          6.08919         0.931534         -1.26896        -0.383275         -1.25119         -16.2334
           -132.5           -122.5         -22.4402          1.72164          1.75935        -0.994126        -0.294117          4.66574         -18.0407
           -127.5           -122.5         -22.4402         -2.13038          1.56445        -0.874552         0.252787          9.78259         -15.5977
           -122.5           -122.5         -22.4402         -4.68665         0.436233         -1.09158          1.17165          12.9299         -9.77748
           -117.5           -122.5         -22.4402         -5.51434         -1.24705         -1.70085           2.2293          13.6779         -2.31025
           -112.5           -122.5         -22.4402          -4.5631         -2.95488         -2.61102          3.12094          12.2704          4.89352
           -107.5           -122.5         -22.4402         -2.25882         -4.14997         -3.57538          3.55051          9.52626          10.2107
           -102.5           -122.5         -22.4402         0.666364         -4.47251         -4.25449          3.32005          6.43269          12.7332
            -97.5           -122.5         -22.4402           3.3546         -3.81791         -4.32124          2.40028          3.72598          12.4379
            -92.5           -122.5         -22.4402          5.11048         -2.38375         -3.58298         0.968002          1.66152          10.1242
            -87.5           -122.5         -22.4402          5.50517        -0.534948         -1.98851        -0.670986        0.0533446          6.89721
            -82.5           -122.5         -22.4402          4.54134          1.25161         0.278843          -2.1157         -1.58902          3.91111
            -77.5           -122.5         -22.4402          2.58514          2.56247          2.85853         -2.97087          -3.7437          1.96527
            -72.5           -122.5         -22.4402         0.258246          3.13297          5.30215         -2.95058         -6.57381          1.29202
            -67.5           -122.5         -22.4402         -1.77153          2.91817          7.18138         -1.95377         -9.78778          1.56564
            -62.5           -122.5         -22.4402         -2.96635          2.03906          8.15381       -0.0372885         -12.7056          2.12292
            -57.5           -122.5         -22.4402         -3.04995         0.764271          8.06552           2.5567         -14.4717          2.19606
            -52.5           -122.5         -22.4402         -2.08056        -0.596405          6.97758          5.46572         -14.3909          1.20225
            -47.5           -122.5         -22.4402        -0.355366         -1.76414            5.087          8.30518         -12.1131         -1.12603
            -42.5           -122.5         -22.4402          1.65088         -2.54156          2.71763          10.7241         -7.84862         -4.63923
            -37.5           -122.5         -22.4402          3.45432         -2.83911          0.22163          12.4716         -2.27162         -8.86105
            -32.5           -122.5         -22.4402          4.66971         -2.66253         -2.09439          13.4309           3.6922         -13.1406
            -27.5           -122.5         -22.4402          5.11382         -2.10082         -4.02513          13.6476          9.14129         -16.8348
            -22.5           -122.5         -22.4402          4.76076         -1.26856          -5.4627          13.2547          13.4245         -19.4385
            -17.5           -122.5         -22.4402          3.75403        -0.302417         -6.41345          12.4833          16.3007         -20.7215
            -12.5           -122.5         -22.4402          2.30549         0.678789         -6.95649          11.5958          17.9061         -20.7394
             -7.5           -122.5         -22.4402         0.636172          1.58736         -7.20294          10.8303          18.6026         -19.7924
             -2.5           -122.5         -22.4402          -1.0749          2.37998         -7.25749          10.3696          18.7689         -18.3207
              2.5           -122.5         -22.4402         -2.69909          3.06136          -7.1882          10.3132          18.6152         -16.7737
              7.5           -122.5         -22.4402         -4.13746          3.67803         -7.00846          10.6679          18.0884         -15.4817
             12.5           -122.5         -22.4402         -5.28911          4.29944         -6.67705           11.347          16.9147          -14.561
             17.5           -122.5         -22.4402         -6.01954          4.98737         -6.10891           12.191          14.7366          -13.898
             22.5           -122.5         -22.4402         -6.16542          5.75985         -5.20619          12.9876           11.334         -13.1954
             27.5           -122.5         -22.4402         -5.57314          6.55886         -3.89149          13.4995          6.80487          -12.081
             32.5           -122.5         -22.4402         -4.15235          7.23445         -2.14774          13.5075          1.64379         -10.2707
             37.5           -122.5         -22.4402         -1.97426          7.57405       -0.0580231          12.8643         -3.33072         -7.71685
             42.5           -122.5         -22.4402         0.735609          7.32899          2.20639          11.4835          -7.1664         -4.62321
             47.5           -122.5         -22.4402          3.54552          6.30992          4.37923           9.4116         -9.10158          -1.4633
             52.5           -122.5         -22.4402          5.91395          4.45777          6.14771           6.8129         -8.81571          1.17202
             57.5           -122.5         -22.4402          7.29299          1.90567          7.21755          3.95524         -6.58507          2.78035
             62.5           -122.5         -22.4402          7.31166         -1.00298          7.40189           1.1707         -3.26601           3.1722
             67.5           -122.5         -22.4402          5.83823         -3.78302          6.63201         -1.19451       -0.0095938          2.52408
             72.5           -122.5         -22.4402          3.11218         -5.87961          5.03059         -2.85611          2.07611            1.417
             77.5           -122.5         -22.4402        -0.300578         -6.85739          2.89264         -3.66147           2.3438         0.637249
             82.5           -122.5         -22.4402         -3.64019         -6.46313         0.595186         -3.58597         0.768048         0.892186
             87.5           -122.5         -22.4402         -6.10722         -4.76779         -1.45762          -2.7778         -1.94987          2.51298
             92.5           -122.5         -22.4402         -7.10424          -2.1446         -2.93028         -1.51056         -4.62282          5.26873
             97.5           -122.5         -22.4402         -6.37246         0.801671         -3.63727        -0.108072         -6.02425           8.3713
            102.5           -122.5         -22.4402         -4.14257          3.41074         -3.59685          1.12919         -5.37662          10.6984
            107.5           -122.5         -22.4402        -0.974871          5.11094         -2.95033          1.98312         -2.50791          11.1071
            112.5           -122.5         -22.4402           2.2581          5.59413         -1.96419          2.37613          1.88888          8.91605
            117.5           -122.5         -22.4402          4.67279          4.88441        -0.925882          2.36449          6.50439          4.16245
            122.5           -122.5         -22.4402          5.56843          3.32547       -0.0575611          2.09914          9.87246         -2.30795
            127.5           -122.5         -22.4402          4.66228          1.46745         0.533878          1.76631          10.8844         -9.01893
            132.5           -122.5         -22.4402          2.07257        -0.118846          0.85201          1.51953           9.0607         -14.2706
            137.5           -122.5         -22.4402         -1.64324        -0.977951         0.994371          1.43055           4.8461         -16.6807
            142.5           -122.5         -22.4402          -5.6904        -0.897386          1.09258          1.47427         -0.55832         -15.6027
            147.5           -122.5         -22.4402         -9.24375        0.0804463          1.24802          1.54847         -5.60945         -11.4249
            152.5           -122.5         -22.4402         -11.6439          1.77664          1.48926          1.52621         -8.97129         -5.33769
            157.5           -122.5         -22.4402         -12.3986          3.97027          1.75967          1.29394         -9.74121          1.05543
            162.5           -122.5         -22.4402         -11.5256          6.30853           1.9469         0.841874         -8.09688           6.4525
            167.5           -122.5         -22.4402         -9.96449          7.91263          1.91602          0.23157         -4.59356          9.91006
           -167.5           -117.5         -22.4402          10.0113         -5.75102         0.692156         -1.72105         -1.78409          15.6756
           -162.5           -117.5         -22.4402          12.0292         -4.44123         0.659045        -0.947697         -6.96843          14.2945
           -157.5           -117.5         -22.4402          13.6656         -2.40782         0.374907        -0.349454         -10.6556          9.79498
           -152.5           -117.5         -22.4402          13.7462        -0.295939        0.0246613       0.00355569         -11.4859          2.93233
           -147.5           -117.5         -22.4402            12.05          1.62853        -0.242732         0.158697         -8.83637         -4.68394
           -142.5           -117.5         -22.4402          8.78634          3.09191        -0.388165         0.248681         -3.31964         -10.8949
           -137.5           -117.5         -22.4402          4.50523           3.7539        -0.478288         0.414129          3.62948         -13.8115
           -132.5           -117.5         -22.4402        0.0760255          3.34844        -0.655311          0.74761          10.0931         -12.4788
           -127.5           -117.5         -22.4402         -3.52872          1.88586          -1.0685          1.24024          14.3469         -7.28438
           -122.5           -117.5         -22.4402         -5.50894          -0.2933         -1.79555          1.77273          15.4536         0.278194
           -117.5           -117.5         -22.4402         -5.52175         -2.61362         -2.78174          2.14812          13.5407          8.08667
           -112.5           -117.5         -22.4402         -3.68682         -4.43111         -3.83745          2.15537          9.52936          14.1078
           -107.5           -117.5         -22.4402        -0.641585         -5.22913         -4.65739          1.65402           4.8799          16.9506
           -102.5           -117.5         -22.4402          2.69986         -4.78756         -4.89618         0.635828          1.01274          16.2031
            -97.5           -117.5         -22.4402          5.37183         -3.22652         -4.27885        -0.747238         -1.21841          12.4471
            -92.5           -117.5         -22.4402          6.69509         -0.98555         -2.72361         -2.19735         -1.78792           7.0443
            -87.5           -117.5         -22.4402          6.34446          1.36574        -0.317308         -3.34593         -1.27821          1.51305
            -82.5           -117.5         -22.4402          4.51759          3.24094          2.60858         -3.84351        -0.676436          -2.8327
            -77.5           -117.5         -22.4402          1.79273          4.23437          5.56456         -3.44181        -0.878113         -5.25792
            -72.5           -117.5         -22.4402         -1.02621          4.20061          8.02166         -2.06812         -2.26426         -5.74125
            -67.5           -117.5         -22.4402         -3.17699          3.28711          9.53886         0.141175         -4.52746         -4.86773
            -62.5           -117.5         -22.4402         -4.11764           1.8197          9.81159          2.90746         -6.80558          -3.4897
            -57.5           -117.5         -22.4402         -3.66899         0.238894           8.7814          5.83816         -7.97246          -2.4487
            -52.5           -117.5         -22.4402         -2.04655         -1.06507          6.63843          8.52609         -7.09679         -2.28189
            -47.5           -117.5         -22.4402         0.282221         -1.82165          3.71061          10.6271         -3.70805         -3.13577
            -42.5           -117.5         -22.4402          2.70022         -1.93946         0.438888          11.9282          1.94773         -4.74824
            -37.5           -117.5         -22.4402          4.64673         -1.49229         -2.74002          12.3682          9.03241          -6.6031
            -32.5           -117.5         -22.4402            5.733        -0.668893         -5.47621          12.0261          16.3965         -8.11947
            -27.5           -117.5         -22.4402          5.84189         0.290384         -7.57039          11.1067          22.9394         -8.84197
            -22.5           -117.5         -22.4402          5.04228           1.1618         -8.94509          9.84348          27.8812          -8.5135
            -17.5           -117.5         -22.4402          3.58151          1.77361         -9.66899             8.49          30.9705         -7.17673
            -12.5           -117.5         -22.4402          1.74482          2.03652         -9.89746          7.26777          32.4334         -5.13543
             -7.5           -117.5         -22.4402        -0.219555          1.94971         -9.81978          6.33948          32.7807         -2.86728
             -2.5           -117.5         -22.4402          -2.1546          1.59445         -9.61381          5.81239          32.5464        -0.914467
              2.5           -117.5         -22.4402         -3.99024          1.12169         -9.40663          5.74096          32.0531         0.253058
              7.5           -117.5         -22.4402         -5.69842         0.728434          -9.2487          6.13536          31.2834         0.358099
             12.5           -117.5         -22.4402         -7.23184         0.620007         -9.10265          6.95769          29.9136        -0.587989
             17.5           -117.5         -22.4402         -8.46899          0.96881         -8.85166          8.12606          27.4715         -2.28818
             22.5           -117.5         -22.4402         -9.20237          1.85848         -8.32675          9.50062          23.6009         -4.20697
             27.5           -117.5         -22.4402         -9.17963          3.23666         -7.34637          10.8793          18.2932         -5.69615
             32.5           -117.5         -22.4402         -8.17188          4.89219         -5.77635          12.0154          12.0199         -6.20429
             37.5           -117.5         -22.4402         -6.11687          6.47482         -3.60008          12.6594          5.69007         -5.48329
             42.5           -117.5         -22.4402         -3.13085          7.55331        -0.914114          12.5696         0.431809          -3.6214
             47.5           -117.5         -22.4402         0.385211           7.7187          2.02397          11.6067         -2.77035         -1.13371
             52.5           -117.5         -22.4402          3.83125           6.7072          4.84325          9.75925         -3.40738          1.20703
             57.5           -117.5         -22.4402          6.51026          4.50131          7.12929          7.17007         -1.67967          2.62317
             62.5           -117.5         -22.4402          7.83953           1.3981           8.5324          4.13755          1.46873          2.64451
             67.5           -117.5         -22.4402          7.46065         -2.06838          8.80733          1.05051          4.66137          1.24879
             72.5           -117.5         -22.4402          5.41665         -5.17879          7.92527         -1.67078          6.48198         -1.00491
             77.5           -117.5         -22.4402          2.17167         -7.26661          6.09109          -3.6764          6.01122         -3.14553
             82.5           -117.5         -22.4402         -1.52223         -7.83095          3.65382         -4.73344          3.08082         -4.12907
             87.5           -117.5         -22.4402         -4.75289         -6.73303          1.07473         -4.80378         -1.52718          -3.2194
             92.5           -117.5         -22.4402         -6.73049         -4.23064         -1.18855         -4.03205         -6.31772        -0.299695
             97.5           -117.5         -22.4402         -6.96397        -0.927141         -2.79551          -2.6937         -9.60674          4.00335
            102.5           -117.5         -22.4402         -5.48052          2.39119         -3.60646         -1.13627         -10.1511          8.44088
            107.5           -117.5         -22.4402         -2.69416          4.95856         -3.63066         0.328422         -7.39718           11.537
            112.5           -117.5         -22.4402         0.565705          6.22525         -3.05627          1.47905         -1.92227          12.0757
            117.5           -117.5         -22.4402          3.36172          6.00501         -2.15015          2.22082          4.78906          9.50756
            122.5           -117.5         -22.4402          4.86153          4.50484         -1.16802          2.57876          10.8378          4.20736
            127.5           -117.5         -22.4402          4.61592           2.2556        -0.292718          2.65818          14.5273          -2.5693
            132.5           -117.5         -22.4402          2.59144       -0.0948218         0.388858          2.57355          14.7832         -9.09476
            137.5           -117.5         -22.4402        -0.761889         -1.91991         0.883104          2.40802          11.6166         -13.6645
            142.5           -117.5         -22.4402         -4.69169         -2.80303          1.24664          2.18456          6.05533         -15.1144
            147.5           -117.5         -22.4402         -8.35797         -2.60712          1.53529          1.87417        -0.213753         -13.2631
            152.5           -117.5         -22.4402         -11.0651         -1.40429          1.76216          1.42996          -5.4878         -8.83853
            157.5           -117.5         -22.4402         -12.2923         0.625492          1.87569         0.820188         -8.39249         -3.15105
            162.5           -117.5         -22.4402         -12.0036          3.08446          1.80383        0.0894889          -8.7048          2.40275
            167.5           -117.5         -22.4402         -10.9087          4.93848          1.45563        -0.658183         -6.69197          6.68701
           -167.5           -112.5         -22.4402          8.21666         -2.30896            1.064         -2.44472         -7.24347          13.0251
           -162.5           -112.5         -22.4402          9.83496        -0.783427          1.23707         -1.69303         -12.1094          10.2026
           -157.5           -112.5         -22.4402          11.1119           1.4989          1.17362        -0.999574         -14.5802          4.77227
           -152.5           -112.5         -22.4402          11.0285          3.72995          1.00885        -0.437801         -13.3656         -1.98079
           -147.5           -112.5         -22.4402          9.29252          5.48039         0.844201       0.00601368          -8.2257         -8.11788
           -142.5           -112.5         -22.4402          6.05979          6.36715         0.689154          0.39761        -0.463864         -11.6237
           -137.5           -112.5         -22.4402          1.92286          6.06645         0.466903         0.795177          7.77673         -11.0915
           -132.5           -112.5         -22.4402         -2.15567          4.46991        0.0524749          1.20694          14.1019         -6.29905
           -127.5           -112.5         -22.4402         -5.14382           1.8385        -0.657054            1.561          16.7405          1.57953
           -122.5           -112.5         -22.4402         -6.26934         -1.22354         -1.67332          1.71582          15.1324          10.4302
           -117.5           -112.5         -22.4402         -5.31284         -3.95611         -2.86954          1.50943          10.1086           17.846
           -112.5           -112.5         -22.4402         -2.58084         -5.63566         -3.99307         0.815298          3.38534          21.8418
           -107.5           -112.5         -22.4402          1.08886         -5.81608         -4.70583        -0.372845         -2.88524          21.4624
           -102.5           -112.5         -22.4402          4.63639         -4.46664         -4.67107         -1.90478         -6.87614           16.975
            -97.5           -112.5         -22.4402          7.04288         -1.97018         -3.66758         -3.48423         -7.71142          9.68044
            -92.5           -112.5         -22.4402          7.70519         0.982401         -1.70623         -4.73165         -5.74467          1.50985
            -87.5           -112.5         -22.4402          6.45561          3.62984          1.01508         -5.25568         -2.11253         -5.66919
            -82.5           -112.5         -22.4402          3.72007           5.3196          4.06084         -4.79009          1.56024         -10.5258
            -77.5           -112.5         -22.4402         0.294438          5.71176          6.86638         -3.25507           3.8618         -12.5573
            -72.5           -112.5         -22.4402         -2.85952          4.84135          8.87884        -0.798161          4.14971         -12.0957
            -67.5           -112.5         -22.4402         -4.93368           3.0947          9.69527          2.21849          2.75785         -10.0671
            -62.5           -112.5         -22.4402         -5.44052          1.02711          9.09359          5.31717         0.760921         -7.52875
            -57.5           -112.5         -22.4402         -4.35498        -0.755721          7.13685          7.99251        -0.400916         -5.34379
            -52.5           -112.5         -22.4402         -2.08525         -1.81796          4.14741          9.83945         0.476221         -3.91586
            -47.5           -112.5         -22.4402         0.721533         -1.94748         0.572599          10.6037          3.99843         -3.18924
            -42.5           -112.5         -22.4402          3.33139         -1.21372         -3.06408          10.2593          9.89436         -2.74197
            -37.5           -112.5         -22.4402          5.15932         0.103519           -6.291          8.97684          17.1796         -2.02009
            -32.5           -112.5         -22.4402          5.88237          1.61054         -8.77267          7.06089          24.5203        -0.558219
            -27.5           -112.5         -22.4402          5.51601          2.91982         -10.3746          4.88172          30.6892          1.84967
            -22.5           -112.5         -22.4402          4.27983          3.71787         -11.1012          2.76428          34.8728          5.16042
            -17.5           -112.5         -22.4402          2.55222          3.82807           -11.12          0.94903          36.9177          9.04209
            -12.5           -112.5         -22.4402         0.688869          3.21648         -10.6824        -0.434625          37.2453          12.9663
             -7.5           -112.5         -22.4402         -1.06887          1.98295         -10.0597         -1.35518          36.5962          16.3299
             -2.5           -112.5         -22.4402         -2.64372         0.332421         -9.49765         -1.83062          35.7127          18.5488
              2.5           -112.5         -22.4402         -4.09749         -1.45098          -9.1742           -1.884          35.0483          19.1779
              7.5           -112.5         -22.4402         -5.55177         -3.03644         -9.17015         -1.51074          34.6054          18.0078
             12.5           -112.5         -22.4402         -7.08461         -4.09276         -9.44847        -0.681626          33.9579          15.1581
             17.5           -112.5         -22.4402         -8.64463         -4.33213         -9.85825         0.637991          32.4351          11.0644
             22.5           -112.5         -22.4402         -10.0108         -3.58069         -10.1523          2.43308          29.4308          6.45117
             27.5           -112.5         -22.4402         -10.8294         -1.84319         -10.0279          4.59239           24.697          2.20958
             32.5           -112.5         -22.4402         -10.6965          0.66032         -9.20579          6.88781           18.556        -0.839735
             37.5           -112.5         -22.4402         -9.34558          3.48558         -7.53119          8.99221          11.9163         -2.20979
             42.5           -112.5         -22.4402         -6.69791          6.04922         -4.98183          10.5196          6.03114         -1.81452
             47.5           -112.5         -22.4402         -3.02921          7.72081         -1.76294          11.1307           2.1213        -0.156606
             52.5           -112.5         -22.4402          1.08277           7.9993          1.73519          10.6081         0.945209          1.83355
             57.5           -112.5         -22.4402          4.84565           6.6563          5.00722          8.92706          2.46368          3.08215
             62.5           -112.5         -22.4402          7.47796          3.86798          7.55401          6.30143           5.7245          2.77595
             67.5           -112.5         -22.4402          8.37489         0.143881          8.95788          3.10928          9.17411         0.610739
             72.5           -112.5         -22.4402          7.32606         -3.69181          9.02469        -0.143229          11.0894         -2.94983
             77.5           -112.5         -22.4402          4.61795         -6.77104          7.83926         -2.94782          10.2356         -6.78236
             82.5           -112.5         -22.4402         0.915534         -8.34855           5.6851         -4.89141           6.2306         -9.48873
             87.5           -112.5         -22.4402         -2.82517           -8.046          3.03424          -5.7578        -0.137022         -9.85233
             92.5           -112.5         -22.4402         -5.66465         -5.95448         0.417587         -5.55341         -7.11796         -7.29228
             97.5           -112.5         -22.4402         -6.89166         -2.61252         -1.71363         -4.48102         -12.5845            -2.15
            102.5           -112.5         -22.4402         -6.30495          1.12761         -3.09469         -2.89566         -14.7887          4.29099
            107.5           -112.5         -22.4402         -4.12635          4.35409         -3.62807         -1.16083         -12.7249          10.2755
            112.5           -112.5         -22.4402         -1.07608          6.30167          -3.4305         0.404642         -6.75618          14.0318
            117.5           -112.5         -22.4402          1.92056           6.5758         -2.74019          1.59855          1.55933          14.3401
            122.5           -112.5         -22.4402          3.95436          5.22749         -1.82375          2.35525          9.96843          10.9782
            127.5           -112.5         -22.4402          4.43854          2.73391        -0.904083          2.72133          16.2255           4.8414
            132.5           -112.5         -22.4402           3.1928        -0.217098        -0.116942          2.78367          18.6638         -2.44018
            137.5           -112.5         -22.4402          0.53492         -2.86362          0.49611          2.63127          16.8222         -8.91584
            142.5           -112.5         -22.4402         -2.87112         -4.61203         0.954576           2.3148          11.4913         -12.9187
            147.5           -112.5         -22.4402         -6.23169         -5.16567          1.29299          1.84547          4.43309         -13.6451
            152.5           -112.5         -22.4402           -8.883         -4.50767          1.51725          1.21769         -2.34056         -11.2705
            157.5           -112.5         -22.4402         -10.3529         -2.79745          1.57644         0.439656         -7.03585         -6.71742
            162.5           -112.5         -22.4402         -10.5916        -0.467481          1.41158        -0.417307         -9.06277         -1.41524
            167.5           -112.5         -22.4402         -10.0343          1.40991         0.946586         -1.22861         -8.43028          3.34289
           -167.5           -107.5         -22.4402          5.28708         0.357188          1.50368         -2.15323          -11.772           9.1075
           -162.5           -107.5         -22.4402          6.50085          1.93816          1.70634         -1.53063         -16.1825          4.76929
           -157.5           -107.5         -22.4402          7.45034          4.32752          1.72597        -0.933764          -17.381         -1.55579
           -152.5           -107.5         -22.4402          7.29046          6.62663          1.67357        -0.415602         -14.2236         -8.02973
           -147.5           -107.5         -22.4402          5.67053          8.22307           1.6223        0.0382001         -6.91215          -12.422
           -142.5           -107.5         -22.4402          2.69193          8.59717          1.55705         0.467622          2.56198         -12.9801
           -137.5           -107.5         -22.4402         -1.03075          7.43826          1.38436         0.888407          11.4009         -8.91911
           -132.5           -107.5         -22.4402          -4.4825          4.80766         0.974169          1.25779          16.8363        -0.853024
           -127.5           -107.5         -22.4402          -6.6229          1.22542         0.233343          1.46089          17.1806          9.23861
           -122.5           -107.5         -22.4402         -6.75528         -2.44885        -0.827349          1.33744          12.3802          18.6939
           -117.5           -107.5         -22.4402         -4.81207         -5.29875         -2.05263         0.745546           4.0662          24.9734
           -112.5           -107.5         -22.4402         -1.29377         -6.56538         -3.16614        -0.383722         -5.19893          26.3288
           -107.5           -107.5         -22.4402          2.78488         -5.92321         -3.82332         -1.96251         -12.5939          22.4229
           -102.5           -107.5         -22.4402          6.26456         -3.57237         -3.70736          -3.7293         -15.9756          14.3327
            -97.5           -107.5         -22.4402           8.1347        -0.182128         -2.64405         -5.29026          -14.583          4.11669
            -92.5           -107.5         -22.4402          7.92764          3.31268         -0.70867         -6.22166         -9.30488         -5.80339
            -87.5           -107.5         -22.4402          5.68167          5.98783          1.82989         -6.14019         -1.97589         -13.3586
            -82.5           -107.5         -22.4402           2.0727          7.17964          4.48669         -4.87386          5.04602         -17.4139
            -77.5           -107.5         -22.4402          -1.8949          6.67659           6.6835          -2.5051          9.79604         -17.9167
            -72.5           -107.5         -22.4402         -5.14134          4.75354          7.90155         0.620687          11.3932         -15.7187
            -67.5           -107.5         -22.4402         -6.87437          2.07327          7.82161          3.95259          10.2664         -12.1618
            -62.5           -107.5         -22.4402         -6.72939        -0.567355          6.33896          6.85649          7.77889         -8.50264
            -57.5           -107.5         -22.4402         -4.89657         -2.41899          3.65054          8.75973          5.74924         -5.53601
            -52.5           -107.5         -22.4402         -2.00921         -3.04708         0.199658          9.30219          5.68628         -3.39765
            -47.5           -107.5         -22.4402          1.10368         -2.35533         -3.47166          8.35811          8.32842         -1.71001
            -42.5           -107.5         -22.4402          3.62857        -0.626787         -6.80246          6.12035          13.3591         0.188182
            -37.5           -107.5         -22.4402          5.02194          1.62233         -9.34424          3.01454          19.6346          2.90789
            -32.5           -107.5         -22.4402          5.10762          3.79278         -10.8403         -0.41709          25.6542          6.77091
            -27.5           -107.5         -22.4402          4.10699          5.37939         -11.2818         -3.64928          30.1234          11.6919
            -22.5           -107.5         -22.4402            2.449           6.0235         -10.8052         -6.29212          32.2857          17.3062
            -17.5           -107.5         -22.4402          0.66829          5.58948         -9.70345         -8.17077          32.1888          23.0183
            -12.5           -107.5         -22.4402         -0.81605          4.12737         -8.32707         -9.31683           30.544          28.1486
             -7.5           -107.5         -22.4402          -1.8069          1.83932         -7.01269         -9.90042          28.3872          32.0646
             -2.5           -107.5         -22.4402         -2.36578         -0.97283         -6.04854         -10.1251          26.7051          34.2307
              2.5           -107.5         -22.4402         -2.75908         -3.93934         -5.64143          -10.129          26.0895          34.2812
              7.5           -107.5         -22.4402         -3.33602         -6.65026         -5.89362         -9.92027          26.5486          32.0757
             12.5           -107.5         -22.4402         -4.37448         -8.69271         -6.77265         -9.37733          27.5113           27.784
             17.5           -107.5         -22.4402          -5.9574         -9.68414          -8.1077         -8.29805          28.0436          21.8831
             22.5           -107.5         -22.4402         -7.89341         -9.34655         -9.58588         -6.50491          27.1915          15.1738
             27.5           -107.5         -22.4402          -9.7404          -7.5897         -10.7853         -3.94613          24.3446          8.69693
             32.5           -107.5         -22.4402         -10.8983         -4.56998         -11.2677        -0.770226          19.5513          3.50112
             37.5           -107.5         -22.4402         -10.8361        -0.749325         -10.7089          2.65681          13.6244         0.332354
             42.5           -107.5         -22.4402         -9.20063          3.20196          -8.9285          5.82793           7.8906        -0.489166
             47.5           -107.5         -22.4402         -6.04456          6.46418         -6.03459           8.2043          3.82623         0.618746
             52.5           -107.5         -22.4402         -1.83211          8.29229         -2.39341          9.34791          2.51449          2.61261
             57.5           -107.5         -22.4402          2.62014          8.20325          1.43766          9.03961          4.18153          4.11646
             62.5           -107.5         -22.4402           6.3651          6.18165          4.83865          7.36868          7.96431          3.91384
             67.5           -107.5         -22.4402          8.55293           2.6346          7.24231          4.65515          12.1936          1.32297
             72.5           -107.5         -22.4402          8.68281         -1.58237          8.29572          1.43698          14.8416         -3.38617
             77.5           -107.5         -22.4402          6.80069         -5.44847          7.95118          -1.6726          14.3011         -9.00214
             82.5           -107.5         -22.4402          3.41232          -7.9989          6.40216         -4.12824          9.88002         -13.7907
             87.5           -107.5         -22.4402        -0.554313         -8.60666          4.08947         -5.56811          2.26241         -16.0057
             92.5           -107.5         -22.4402         -4.06502         -7.16019          1.56506         -5.87431         -6.64624         -14.4994
             97.5           -107.5         -22.4402         -6.21961         -4.07793        -0.663195         -5.17132         -14.3318          -9.1972
            102.5           -107.5         -22.4402         -6.58597          -0.2157         -2.25331         -3.79189         -18.5337         -1.28976
            107.5           -107.5         -22.4402         -5.16929          3.42623          -3.0411         -2.11293         -17.7451            7.293
            112.5           -107.5         -22.4402         -2.53069          5.90963         -3.09303        -0.499444         -12.0106          14.2712
            117.5           -107.5         -22.4402         0.474473          6.65158         -2.62181         0.793047         -2.83322          17.7436
            122.5           -107.5         -22.4402          2.91608           5.5428         -1.88907          1.65677          7.30559          16.8255
            127.5           -107.5         -22.4402          4.10818           2.9798         -1.12413          2.11533          15.7076          11.9464
            132.5           -107.5         -22.4402          3.74195        -0.347539        -0.468876          2.25094          20.1746          4.52262
            137.5           -107.5         -22.4402          1.99403         -3.58748        0.0343836          2.16042          19.7784         -3.35419
            142.5           -107.5         -22.4402        -0.590835         -6.01169         0.411487          1.90517          15.0305         -9.58658
            147.5           -107.5         -22.4402         -3.31267         -7.19777         0.705682          1.50201          7.68943         -12.7722
            152.5           -107.5         -22.4402         -5.59324         -7.06445         0.928339          0.94325       -0.0138155         -12.5164
            157.5           -107.5         -22.4402         -7.06769         -5.77059          1.02798         0.228447         -5.95983         -9.31453
            162.5           -107.5         -22.4402         -7.70695         -3.77127         0.932456        -0.579368         -9.26081         -4.57023
            167.5           -107.5         -22.4402         -7.67175         -2.07135         0.551344          -1.3626           -9.722         0.313175
           -167.5           -102.5         -22.4402          2.44699          1.84149          1.75106        -0.951387          -14.576          4.82996
           -162.5           -102.5         -22.4402          3.32484          3.39701          1.81958        -0.552643         -18.3537        -0.968943
           -157.5           -102.5         -22.4402          3.99245          5.81651          1.79401        -0.223198          -18.239         -8.11983
           -152.5           -102.5         -22.4402          3.76223          8.15376          1.78696        0.0276994         -13.3222         -14.2698
           -147.5           -102.5         -22.4402          2.26873          9.62018          1.86265          0.25063         -4.28913         -16.9627
           -142.5           -102.5         -22.4402         -0.40349          9.56357          1.98612         0.503021          6.24461         -14.7847
           -137.5           -102.5         -22.4402         -3.61762           7.6951          2.03992          0.79967          14.9473         -7.63157
           -132.5           -102.5         -22.4402         -6.34019          4.25078          1.86603          1.07935          18.8217          3.04195
           -127.5           -102.5         -22.4402         -7.57079      0.000408351           1.3448          1.19905          16.3967          14.5216
           -122.5           -102.5         -22.4402         -6.73134         -3.96845         0.467298         0.974672          8.21892           23.735
           -117.5           -102.5         -22.4402         -3.92679         -6.62481        -0.623235         0.257791         -3.24945          28.1894
           -112.5           -102.5         -22.4402         0.151695          -7.2237         -1.66149         -1.00282         -14.6239          26.5596
           -107.5           -102.5         -22.4402          4.34492         -5.60574         -2.31652         -2.67689         -22.5084          19.2681
           -102.5           -102.5         -22.4402          7.44615         -2.23171         -2.29475         -4.44586         -24.5872          8.26335
            -97.5           -102.5         -22.4402          8.51562           1.9351         -1.45482         -5.86569         -20.3754         -3.67886
            -92.5           -102.5         -22.4402           7.2745          5.73902          0.09812         -6.49653         -11.4368          -13.804
            -87.5           -102.5         -22.4402          4.00701          8.13456          2.06821         -5.97776        -0.409467         -20.0603
            -82.5           -102.5         -22.4402        -0.352279          8.50821          3.97468         -4.21819          9.58792         -21.7686
            -77.5           -102.5         -22.4402         -4.61295          6.83978             5.28         -1.42856          16.0825         -19.5689
            -72.5           -102.5         -22.4402         -7.62944          3.69649          5.54536          1.89671          18.0577         -14.9995
            -67.5           -102.5         -22.4402         -8.69698        0.0434107          4.56441          5.07339          16.1714         -9.86971
            -62.5           -102.5         -22.4402         -7.64832         -3.08378          2.36637          7.36443          12.1993         -5.59615
            -57.5           -102.5         -22.4402         -4.95196         -4.82964        -0.721579          8.17259          8.41981         -2.76943
            -52.5           -102.5         -22.4402         -1.49626         -4.82081         -4.15717          7.20986          6.66388           -1.077
            -47.5           -102.5         -22.4402          1.71229         -3.14217          -7.3336          4.49782          7.76514         0.336425
            -42.5           -102.5         -22.4402          3.82716        -0.341055         -9.69743         0.455834          11.2897          2.47248
            -37.5           -102.5         -22.4402          4.42099          2.81396         -10.8781         -4.23143          15.8692           6.0252
            -32.5           -102.5         -22.4402          3.55135          5.54333         -10.7589         -8.78661          19.8117          11.1427
            -27.5           -102.5         -22.4402          1.72017          7.28419         -9.51333         -12.5493          21.7869          17.4078
            -22.5           -102.5         -22.4402        -0.378949          7.70742         -7.45332         -15.1011          21.1663          24.1298
            -17.5           -102.5         -22.4402         -2.03578           6.7843         -5.00904         -16.3961          18.2827          30.5061
            -12.5           -102.5         -22.4402         -2.77924          4.68229         -2.60886         -16.7087          14.2063          35.8204
             -7.5           -102.5         -22.4402         -2.49334          1.69514        -0.608344         -16.4918          10.3033          39.5439
             -2.5           -102.5         -22.4402         -1.42978         -1.83189         0.714283         -16.2017          7.81234          41.3046
              2.5           -102.5         -22.4402        -0.118809         -5.52764          1.16239         -16.1306          7.45685          40.8763
              7.5           -102.5         -22.4402         0.799369         -8.99868         0.623794         -16.3049          9.24084          38.1767
             12.5           -102.5         -22.4402         0.783325         -11.8327        -0.892446         -16.4786          12.4355          33.3372
             17.5           -102.5         -22.4402        -0.446358         -13.6032         -3.23455          -16.222          15.8165          26.7336
             22.5           -102.5         -22.4402         -2.77976         -13.9309         -6.06557         -15.0849           18.026          19.0759
             27.5           -102.5         -22.4402         -5.71612         -12.5821         -8.87199         -12.7685          17.9999          11.4082
             32.5           -102.5         -22.4402         -8.46022         -9.55998         -11.0606         -9.27319          15.4052          4.92882
             37.5           -102.5         -22.4402         -10.1769         -5.23729         -12.1166         -4.96065          10.8714         0.652875
             42.5           -102.5         -22.4402         -10.1751        -0.272722         -11.6699        -0.432327          5.75229         -0.79496
             47.5           -102.5         -22.4402         -8.19547          4.39103         -9.69279           3.5812          1.80853         0.350379
             52.5           -102.5         -22.4402         -4.49829          7.78577         -6.48879          6.42167         0.538975          3.00536
             57.5           -102.5         -22.4402         0.153135          9.14885          -2.6291          7.66895          2.55778          5.50385
             62.5           -102.5         -22.4402          4.69365          8.21213          1.18177           7.2686          7.20161          6.17095
             67.5           -102.5         -22.4402          8.04769          5.20657           4.2637          5.45354          12.7564           3.8432
             72.5           -102.5         -22.4402          9.40783         0.941318          6.13203          2.74798           16.892         -1.52292
             77.5           -102.5         -22.4402          8.53619         -3.47028           6.6166        -0.186175          17.5609         -8.72355
             82.5           -102.5         -22.4402          5.72335         -6.88362          5.81708         -2.72917          13.6491         -15.7441
             87.5           -102.5         -22.4402          1.80478         -8.43358          4.11611         -4.42435          5.59751         -20.2977
             92.5           -102.5         -22.4402         -2.14801         -7.78898           2.0428         -5.06558         -4.66504         -20.5952
             97.5           -102.5         -22.4402          -5.0899         -5.20825         0.108676         -4.71411         -14.3348         -16.0264
            102.5           -102.5         -22.4402         -6.37607         -1.49558         -1.32162         -3.66773         -20.6664         -7.54443
            107.5           -102.5         -22.4402         -5.79386          2.31813          -2.0661         -2.29073         -21.6334          2.88818
            112.5           -102.5         -22.4402         -3.71759          5.17332         -2.17464        -0.948351         -16.8717          12.5944
            117.5           -102.5         -22.4402        -0.890417          6.33245         -1.84993         0.104994         -7.69281          19.0563
            122.5           -102.5         -22.4402          1.78561          5.53663         -1.34395         0.772393          3.34617          20.7335
            127.5           -102.5         -22.4402          3.56739           3.0856        -0.866999          1.09783          13.2348           17.536
            132.5           -102.5         -22.4402          4.04566        -0.362368        -0.530447          1.18995           19.354          10.5763
            137.5           -102.5         -22.4402          3.26319         -3.91444        -0.332839           1.1634           20.358          1.96954
            142.5           -102.5         -22.4402          1.63283         -6.75851          -0.1987          1.07991          16.4643         -5.87691
            147.5           -102.5         -22.4402         -0.26609         -8.38892       -0.0438726         0.932007          9.34923          -11.059
            152.5           -102.5         -22.4402         -1.97057         -8.68779         0.164494         0.668935          1.35065         -12.6691
            157.5           -102.5         -22.4402         -3.25073         -7.82968         0.376847         0.234028         -5.21111         -10.7987
            162.5           -102.5         -22.4402         -4.11981         -6.27972         0.486201        -0.354904         -9.24254         -6.78023
            167.5           -102.5         -22.4402         -4.50786         -4.89768         0.361764         -1.01652         -10.4121         -2.07476
           -167.5            -97.5         -22.4402         0.774492          2.14794          1.56926          0.79924         -15.3192           1.2183
           -162.5            -97.5         -22.4402          1.42378          3.68256          1.37283         0.909168         -18.2899         -5.82142
           -157.5            -97.5         -22.4402          1.84835          6.11781           1.1973         0.850557         -16.8511         -13.6496
           -152.5            -97.5         -22.4402          1.48001           8.4687          1.18021          0.67663         -10.4068          -19.494
           -147.5            -97.5         -22.4402      0.000748068          9.80552          1.39423         0.505492        -0.141403         -20.7625
           -142.5            -97.5         -22.4402         -2.45969          9.38092          1.78774         0.450572           10.815         -16.4098
           -137.5            -97.5         -22.4402         -5.22775          6.94969          2.21158         0.562398          18.7586         -6.98895
           -132.5            -97.5         -22.4402         -7.27696          2.92163          2.45884         0.787919          20.6231          5.28843
           -127.5            -97.5         -22.4402         -7.68775         -1.70824           2.3526         0.963766          15.2657          17.1161
           -122.5            -97.5         -22.4402         -6.03422         -5.66639          1.83028         0.869106          3.87485          25.1886
           -117.5            -97.5         -22.4402         -2.60471         -7.85638         0.992395         0.314568         -10.2929           27.243
           -112.5            -97.5         -22.4402          1.73165          -7.5963        0.0702741        -0.780438         -23.1264           22.538
           -107.5            -97.5         -22.4402          5.70892         -4.92952         -0.62767         -2.29838         -30.8049          12.3433
           -102.5            -97.5         -22.4402          8.12533        -0.593337        -0.824411         -3.91702          -31.016        -0.526753
            -97.5            -97.5         -22.4402          8.16936          4.16327        -0.390373         -5.18219         -23.7121         -12.6864
            -92.5            -97.5         -22.4402          5.79443           7.9994         0.574252         -5.65175         -11.2349         -21.2582
            -87.5            -97.5         -22.4402          1.55964          9.79809          1.78689         -4.98241          2.92471         -24.4623
            -82.5            -97.5         -22.4402         -3.34525          9.05894          2.81205           -3.127          14.9361         -22.3461
            -77.5            -97.5         -22.4402         -7.57596          6.01103          3.18798        -0.365844          21.9461         -16.4744
            -72.5            -97.5         -22.4402         -9.98097          1.55672          2.57834          2.72652          22.9802         -9.21331
            -67.5            -97.5         -22.4402         -10.0181         -3.02439         0.893389          5.39804          19.1153         -2.85372
            -62.5            -97.5         -22.4402         -7.79451         -6.47542           -1.711          6.86309          12.7027          1.10848
            -57.5            -97.5         -22.4402         -4.11951         -7.88845         -4.79834          6.52927          6.56932          2.46525
            -52.5            -97.5         -22.4402        -0.162952         -7.02518         -7.75494          4.18237          2.85781          2.19379
            -47.5            -97.5         -22.4402          2.90047         -4.22732         -9.93664       -0.0199052          2.41419          1.80663
            -42.5            -97.5         -22.4402          4.24402        -0.356663         -10.8286         -5.45217          4.55069          2.75002
            -37.5            -97.5         -22.4402          3.63578          3.56336         -10.1777         -11.1856           7.5444          5.80993
            -32.5            -97.5         -22.4402          1.45463          6.62557         -8.05745         -16.2149          9.43764          10.9031
            -27.5            -97.5         -22.4402         -1.44735          8.30359         -4.87314         -19.7599          8.86414          17.2157
            -22.5            -97.5         -22.4402         -4.06646          8.40721         -1.15007         -21.4065          5.37325          23.7187
            -17.5            -97.5         -22.4402         -5.50856          7.10376          2.54882         -21.3046        -0.352971          29.4732
            -12.5            -97.5         -22.4402         -5.26954          4.71886          5.76967         -20.0608         -6.84716          33.8671
             -7.5            -97.5         -22.4402         -3.34884          1.61686          8.22305         -18.4986          -12.415          36.6309
             -2.5            -97.5         -22.4402         -0.22489         -1.89109          9.73172         -17.3955         -15.5937           37.682
              2.5            -97.5         -22.4402          3.27444          -5.5507          10.1716         -17.2348         -15.5531          36.9946
              7.5            -97.5         -22.4402          6.18452         -9.11852          9.43258         -18.0635         -12.2929          34.5269
             12.5            -97.5         -22.4402          7.66045         -12.3019          7.45889         -19.4757         -6.67551          30.2703
             17.5            -97.5         -22.4402          7.17644         -14.7129           4.3074          -20.748        -0.188026          24.3331
             22.5            -97.5         -22.4402          4.70573          -15.893         0.258152         -21.0697            5.408           17.134
             27.5            -97.5         -22.4402         0.761183         -15.4203         -4.14278         -19.8038          8.54745          9.53697
             32.5            -97.5         -22.4402         -3.69237         -13.0437         -8.16792         -16.7347          8.43336          2.78926
             37.5            -97.5         -22.4402         -7.50254         -8.91339         -11.0976         -12.1867          5.43397         -1.81326
             42.5            -97.5         -22.4402         -9.60148         -3.54889         -12.3475         -6.84133         0.891434         -3.24992
             47.5            -97.5         -22.4402         -9.34755          2.07962         -11.7268         -1.61597         -3.11241         -1.44029
             52.5            -97.5         -22.4402         -6.71763          6.82333           -9.452          2.62283         -4.55872          2.59549
             57.5            -97.5         -22.4402         -2.34753          9.63089         -6.08227          5.27226         -2.30996          6.93427
             62.5            -97.5         -22.4402          2.63121          9.93093         -2.37204          6.14491          3.28746          9.39489
             67.5            -97.5         -22.4402           6.9467          7.71328          0.92969          5.38632          10.5496          8.22702
             72.5            -97.5         -22.4402          9.48726          3.66854          3.25207          3.48154          16.8457          2.94238
             77.5            -97.5         -22.4402          9.70923         -1.05824          4.33737          1.09341          19.6178         -5.38047
             82.5            -97.5         -22.4402           7.6538         -5.18883          4.21259         -1.14203          17.2167         -14.5352
             87.5            -97.5         -22.4402          4.01662         -7.64463          3.19839         -2.73502          9.69536         -21.7227
             92.5            -97.5         -22.4402        -0.143529          -7.8764          1.77468         -3.44476         -1.14237         -24.4809
             97.5            -97.5         -22.4402         -3.68416         -5.96202         0.414454         -3.30477         -12.3241         -21.5779
            102.5            -97.5         -22.4402         -5.78128         -2.61358        -0.547758         -2.58589          -20.682         -13.5924
            107.5            -97.5         -22.4402         -6.02421          1.15665        -0.962954         -1.63162          -23.689         -2.36664
            112.5            -97.5         -22.4402          -4.5972          4.22059        -0.906548        -0.774975         -20.5124          9.17885
            117.5            -97.5         -22.4402         -2.10943          5.72783        -0.598332        -0.223959         -12.1555          18.0387
            122.5            -97.5         -22.4402         0.600701          5.29343        -0.288421       -0.0153405         -1.09812          22.0944
            127.5            -97.5         -22.4402          2.77264          3.11685         -0.15555       -0.0403903          9.49815          20.7433
            132.5            -97.5         -22.4402          3.93043        -0.199488        -0.255091        -0.129278          16.7365          14.7463
            137.5            -97.5         -22.4402          4.00424         -3.76708        -0.505998        -0.132883          18.9416           6.1319
            142.5            -97.5         -22.4402          3.28109          -6.7424        -0.745394       0.00888047          16.0528         -2.53097
            147.5            -97.5         -22.4402          2.21551          -8.5824        -0.817588         0.243396          9.59881         -8.99026
            152.5            -97.5         -22.4402          1.15254         -9.16031        -0.650432         0.444094          1.90494          -11.949
            157.5            -97.5         -22.4402         0.194365         -8.67842        -0.285354         0.458344         -4.64531         -11.1761
            162.5            -97.5         -22.4402        -0.719991         -7.60041         0.120996         0.225304         -8.85368         -7.90794
            167.5            -97.5         -22.4402         -1.36976         -6.59953          0.37759         -0.23641         -10.3219         -3.61405
           -167.5            -92.5         -22.4402         0.828811          1.65182         0.867315          2.58143         -14.2931        -0.885641
           -162.5            -92.5         -22.4402          1.35659          3.23428         0.326644          2.37847         -16.3645         -8.80262
           -157.5            -92.5         -22.4402          1.56157          5.71477       -0.0675582           1.8793         -13.6641         -17.0726
           -152.5            -92.5         -22.4402         0.952015           8.0503        -0.134846           1.2105         -5.95475         -22.6362
           -147.5            -92.5         -22.4402        -0.682593          9.22481         0.219058         0.579428          5.10399         -22.8622
           -142.5            -92.5         -22.4402         -3.10476          8.45675          0.92758         0.183246          15.9977         -17.0592
           -137.5            -92.5         -22.4402         -5.58532          5.57399          1.80283         0.134573          22.8148         -6.35065
           -132.5            -92.5         -22.4402         -7.12098          1.15348           2.5738         0.405987          22.5573          6.43951
           -127.5            -92.5         -22.4402          -6.9005         -3.61893          2.98575         0.814714          14.4751          17.5898
           -122.5            -92.5         -22.4402         -4.66913         -7.33232          2.90224          1.08603         0.381473          23.7419
           -117.5            -92.5         -22.4402        -0.897917         -8.87279          2.36577         0.955071           -15.77          23.0132
           -112.5            -92.5         -22.4402          3.38575         -7.66232          1.56608         0.266683         -29.2874           15.356
           -107.5            -92.5         -22.4402          6.84682         -3.96993         0.793177         -0.92321         -36.1022          2.91268
           -102.5            -92.5         -22.4402           8.3334          1.19015         0.323216          -2.3322         -34.0785         -10.7002
            -97.5            -92.5         -22.4402          7.20707          6.30486         0.298581         -3.52319         -23.7375         -21.6316
            -92.5            -92.5         -22.4402          3.68195          9.89015         0.652461         -4.05002         -8.24639         -27.0957
            -87.5            -92.5         -22.4402         -1.39245           10.809           1.1447         -3.56459          8.06462         -25.8235
            -82.5            -92.5         -22.4402         -6.58377          8.72994          1.40567         -2.01126          20.7694         -18.8151
            -77.5            -92.5         -22.4402         -10.4298          4.17782          1.05836         0.331906          26.8221         -8.73715
            -72.5            -92.5         -22.4402         -11.8303         -1.58083        -0.137955          2.88632          25.5141          1.12961
            -67.5            -92.5         -22.4402         -10.4755         -6.95286         -2.17903          4.89613          18.5563          8.04324
            -62.5            -92.5         -22.4402          -6.8174         -10.4896         -4.81458          5.57208          9.05211           10.544
            -57.5            -92.5         -22.4402         -2.06295         -11.2959         -7.53447          4.33564         0.455758          9.00533
            -52.5            -92.5         -22.4402          2.31417         -9.35261         -9.68188          1.01685         -4.82004          5.29272
            -47.5            -92.5         -22.4402          4.98344         -5.34427         -10.5909          -4.1373         -6.04364          1.75364
            -42.5            -92.5         -22.4402          5.19279        -0.500265         -9.78954         -10.3472         -4.35194         0.361929
            -37.5            -92.5         -22.4402          2.98272          3.90955         -7.15159         -16.4686         -2.00936          1.96631
            -32.5            -92.5         -22.4402         -0.86745          6.92888         -2.97209         -21.2653         -1.35758          6.14598
            -27.5            -92.5         -22.4402         -5.09997          8.19521          2.06696         -23.8261         -3.82236          11.5825
            -22.5            -92.5         -22.4402         -8.37428          7.79805          7.18765          -23.753          -9.6422          16.8724
            -17.5            -92.5         -22.4402           -9.622          6.21048          11.7072         -21.4488         -17.7347          21.0051
            -12.5            -92.5         -22.4402          -8.3352          3.96328          15.2269         -17.9436         -26.2214          23.6148
             -7.5            -92.5         -22.4402         -4.66011          1.46338          17.6517         -14.5176          -33.115          24.8424
             -2.5            -92.5         -22.4402         0.682356         -1.10573          19.0377         -12.3289         -36.7875           25.008
              2.5            -92.5         -22.4402          6.56984         -3.74612          19.4207         -12.0779         -36.3423          24.3373
              7.5            -92.5         -22.4402          11.7238         -6.52276          18.7037         -13.8316         -31.7743          22.8125
             12.5            -92.5         -22.4402          14.9939         -9.40756          16.6971         -16.9938         -24.0185          20.1979
             17.5            -92.5         -22.4402          15.5812         -12.1579          13.2437         -20.4868         -14.7435          16.1834
             22.5            -92.5         -22.4402           13.271         -14.2778          8.44243         -23.0497         -6.05926          10.7004
             27.5            -92.5         -22.4402          8.52935         -15.1223          2.78458         -23.6156       -0.0328756          4.24476
             32.5            -92.5         -22.4402          2.44112         -14.0822         -2.89575         -21.6982          2.01917         -1.99208
             37.5            -92.5         -22.4402         -3.54159         -10.9371         -7.65491         -17.5785         0.137607          -6.4115
             42.5            -92.5         -22.4402         -7.96459         -5.92242         -10.6708         -12.0383         -4.37967         -7.48272
             47.5            -92.5         -22.4402         -9.76087         0.077158         -11.5765         -6.19432         -9.08782         -4.65027
             52.5            -92.5         -22.4402         -8.56635          5.78625         -10.5042         -1.10152          -11.342          1.25644
             57.5            -92.5         -22.4402         -4.83097          9.86256         -7.99939           2.5006         -9.34902           8.1063
             62.5            -92.5         -22.4402         0.292236          11.3892         -4.84356           4.3378          -3.0308          13.1755
             67.5            -92.5         -22.4402          5.36415          10.0639         -1.81117          4.50173          6.02414          14.0357
             72.5            -92.5         -22.4402          8.98208          6.40313         0.497987          3.43996          14.8845          9.63321
             77.5            -92.5         -22.4402          10.2964          1.53502           1.7937          1.78564           20.423         0.803696
             82.5            -92.5         -22.4402          9.09057         -3.16894           2.0736         0.143618          20.3644         -10.1571
             87.5            -92.5         -22.4402          5.89899         -6.44748          1.61629         -1.02466           14.255         -20.0021
             92.5            -92.5         -22.4402          1.73581          -7.5501          0.84875         -1.50475          3.64354          -25.617
             97.5            -92.5         -22.4402         -2.19975         -6.37512         0.181195         -1.35078         -8.44886         -25.1175
            102.5            -92.5         -22.4402          -4.9448         -3.52315        -0.123323        -0.833157         -18.5164         -18.6145
            107.5            -92.5         -22.4402          -5.9266        0.0445189       0.00722747        -0.284492         -23.5872         -7.70371
            112.5            -92.5         -22.4402         -5.15951          3.17543         0.429231       0.00811157         -22.3494          4.61251
            117.5            -92.5         -22.4402         -3.12051          4.94919         0.872347        -0.087852         -15.4286          15.0061
            122.5            -92.5         -22.4402        -0.567387          4.88697          1.07015        -0.512258         -5.10874          20.9143
            127.5            -92.5         -22.4402          1.75294          3.09793         0.874383         -1.05424          5.44596          21.2905
            132.5            -92.5         -22.4402          3.33172         0.117713         0.296737         -1.45114           13.211          16.5512
            137.5            -92.5         -22.4402          4.01834         -3.20389        -0.479937         -1.49981          16.2943          8.55915
            142.5            -92.5         -22.4402          3.99729         -6.03749          -1.1785         -1.13631          14.4064        -0.100814
            147.5            -92.5         -22.4402          3.61584         -7.84516         -1.54724        -0.467857          8.89185         -7.00925
            152.5            -92.5         -22.4402          3.12336         -8.51631         -1.45789          0.28344          1.96314         -10.6458
            157.5            -92.5         -22.4402          2.53048         -8.28851        -0.934899         0.842805         -4.05893         -10.5826
            162.5            -92.5         -22.4402          1.73648         -7.61609        -0.191259          1.04685         -7.96703         -7.96206
            167.5            -92.5         -22.4402          1.01381         -6.98237         0.509962         0.832211         -9.36189         -4.22604
           -167.5            -87.5         -22.4402          2.61863         0.861671        -0.284272           3.8688         -12.1979        -0.959264
           -162.5            -87.5         -22.4402           3.1095          2.59048         -1.19047          3.37127         -13.4304         -9.29237
           -157.5            -87.5         -22.4402          3.10884          5.16452         -1.83319           2.4464         -9.65788         -17.7018
           -152.5            -87.5         -22.4402          2.16441          7.44876         -1.97716          1.29611        -0.994404         -22.9858
           -147.5            -87.5         -22.4402         0.215185          8.40446         -1.49796         0.227755          10.4923         -22.5651
           -142.5            -87.5         -22.4402         -2.34907          7.28684        -0.476328        -0.462227          21.0388         -16.0522
           -137.5            -87.5         -22.4402         -4.72981          4.02642         0.856247        -0.583794          26.6671         -5.01001
           -132.5            -87.5         -22.4402         -5.95517        -0.645807          2.15665        -0.129877          24.5406           7.3005
           -127.5            -87.5         -22.4402         -5.33435         -5.39385          3.08407         0.694007          14.3099          16.9244
           -122.5            -87.5         -22.4402         -2.78624         -8.71889          3.42283          1.54176         -1.66377          20.6044
           -117.5            -87.5         -22.4402          1.04784         -9.53148          3.15803          2.04248         -18.8767          16.9395
           -112.5            -87.5         -22.4402          5.00803         -7.38666          2.44548          1.92829         -32.2346          6.62152
           -107.5            -87.5         -22.4402          7.72423         -2.78642           1.5727          1.15489         -37.6032         -7.37041
           -102.5            -87.5         -22.4402          8.12883          2.99237         0.837657       -0.0660257         -33.1731         -20.7254
            -97.5            -87.5         -22.4402          5.78559          8.20556         0.421287         -1.32807         -20.1214         -29.2855
            -92.5            -87.5         -22.4402          1.18195          11.2711         0.310322         -2.16751         -2.42948         -30.5435
            -87.5            -87.5         -22.4402         -4.53975          11.0809         0.322902         -2.19715          14.8074         -23.9269
            -82.5            -87.5         -22.4402         -9.72361          7.51734         0.154291         -1.29204          26.7341         -11.5391
            -77.5            -87.5         -22.4402         -12.8234          1.43437        -0.505058         0.348606          30.3361          2.75524
            -72.5            -87.5         -22.4402         -12.8398          -5.5221         -1.83426          2.21893          25.4129          14.7412
            -67.5            -87.5         -22.4402         -9.75325         -11.4564          -3.7827          3.61737          14.5243          21.2984
            -62.5            -87.5         -22.4402         -4.42173         -14.7649         -6.06171          3.78562          1.69612          21.1426
            -57.5            -87.5         -22.4402          1.49836          -14.638          -8.1392          2.14578         -8.92808          15.4314
            -52.5            -87.5         -22.4402          6.20875          -11.372          -9.3456         -1.49072         -14.7367          7.12986
            -47.5            -87.5         -22.4402          8.23779         -6.09898         -8.99303          -6.8797         -15.2774        -0.418908
            -42.5            -87.5         -22.4402           6.9655        -0.481477         -6.61785         -13.1814         -12.3787         -4.66757
            -37.5            -87.5         -22.4402          2.78016          3.98036         -2.18367         -19.0801         -9.07989         -4.78651
            -32.5            -87.5         -22.4402         -3.07136          6.38944          3.78745         -23.0777         -8.25987         -1.69592
            -27.5            -87.5         -22.4402         -8.88897          6.71368          10.2842         -24.0634         -11.4459          2.62716
            -22.5            -87.5         -22.4402         -12.9921          5.49718          16.2148         -21.6215         -18.6375          6.33637
            -17.5            -87.5         -22.4402         -14.1705          3.64883          20.7822          -16.452         -28.3015          8.39555
            -12.5            -87.5         -22.4402         -11.9582          1.95829          23.7511         -10.1073         -38.1372          8.80693
             -7.5            -87.5         -22.4402         -6.68114            0.843          25.4018         -4.40989         -45.9088          8.24513
             -2.5            -87.5         -22.4402         0.702562         0.253653           26.211        -0.937584          -49.895          7.51518
              2.5            -87.5         -22.4402          8.82313        -0.224787          26.4933        -0.610443         -49.1821          7.12584
              7.5            -87.5         -22.4402          16.1543         -1.14385          26.1748         -3.51214         -43.7452          7.07713
             12.5            -87.5         -22.4402          21.2864         -2.90616          24.8258         -8.84443         -34.5078          6.85376
             17.5            -87.5         -22.4402          23.1493         -5.54174             21.9         -15.1306         -23.2087          5.62253
             22.5            -87.5         -22.4402          21.2956         -8.57699          17.1359         -20.5685         -12.2151          2.67136
             27.5            -87.5         -22.4402          16.0733         -11.1211          10.8561         -23.5617         -4.06638         -2.03717
             32.5            -87.5         -22.4402          8.61618         -12.1051          3.98344         -23.3139        -0.630929         -7.46142
             37.5            -87.5         -22.4402         0.628687          -10.779         -2.26845         -20.1083         -2.24615         -11.6698
             42.5            -87.5         -22.4402         -6.06923         -6.93023         -6.80251         -14.9107         -7.68042         -12.4947
             47.5            -87.5         -22.4402         -9.97242         -1.22995         -9.08234         -9.08435         -14.0815         -8.72968
             52.5            -87.5         -22.4402         -10.3414           4.9749         -9.19969         -3.84234         -18.0789        -0.872435
             57.5            -87.5         -22.4402         -7.40049          10.0414         -7.72195          0.02403          -17.109          8.79792
             62.5            -87.5         -22.4402         -2.29474          12.6637         -5.45001          2.24495         -10.5868          16.9919
             67.5            -87.5         -22.4402          3.38842          12.2081         -3.14143          2.92714        0.0379382          20.5358
             72.5            -87.5         -22.4402          7.97233          8.98398          -1.3567          2.50872          11.5272          17.7209
             77.5            -87.5         -22.4402           10.319          4.07548        -0.346873          1.58064          20.1448            9.043
             82.5            -87.5         -22.4402          9.97331         -1.07924       -0.0830872          0.68163          22.9415         -3.21056
             87.5            -87.5         -22.4402          7.31708          -5.0665        -0.288276         0.189248          18.8878         -15.4371
             92.5            -87.5         -22.4402          3.31202         -6.96376        -0.571279         0.229471           9.1929         -23.9456
             97.5            -87.5         -22.4402        -0.813352         -6.51131         -0.58984         0.672584         -3.17128         -26.2399
            102.5            -87.5         -22.4402         -3.99967         -4.20235        -0.179512          1.20825         -14.4583         -21.9365
            107.5            -87.5         -22.4402         -5.55997         -0.93489         0.622026          1.48988         -21.3419          -12.311
            112.5            -87.5         -22.4402         -5.38095          2.14601          1.56377          1.27189         -22.0793        -0.305303
            117.5            -87.5         -22.4402         -3.83228          4.09023          2.28979         0.508614         -16.9151          10.6101
            122.5            -87.5         -22.4402         -1.59423          4.36407          2.49182        -0.621387         -7.87358          17.6049
            127.5            -87.5         -22.4402         0.620286          3.00988           2.0392         -1.77844          1.99545          19.3186
            132.5            -87.5         -22.4402          2.30228         0.500627          1.00802          -2.5822          9.68156          15.8907
            137.5            -87.5         -22.4402          3.26143         -2.37283        -0.309085         -2.75623          13.2076            8.985
            142.5            -87.5         -22.4402          3.61902         -4.83107         -1.50644         -2.22173          12.1416          1.07813
            147.5            -87.5         -22.4402           3.6519         -6.37863         -2.21963         -1.13923          7.65092         -5.43149
            152.5            -87.5         -22.4402          3.55448          -6.9437         -2.25002         0.167433          1.76967         -8.99391
            157.5            -87.5         -22.4402          3.30034         -6.80458         -1.59467           1.2904         -3.34279         -9.14565
            162.5            -87.5         -22.4402          2.76395         -6.40342         -0.52185          1.95117         -6.55848         -6.96682
            167.5            -87.5         -22.4402            2.162         -6.06171         0.629617          1.99437         -7.54283          -3.8543
           -167.5            -82.5         -22.4402          5.50181         0.278609         -1.60948          4.27671         -10.0554         0.918987
           -162.5            -82.5         -22.4402          6.00131          2.23602          -2.8384          3.54249         -10.7048         -7.39031
           -157.5            -82.5         -22.4402          5.81104          4.94435         -3.71596           2.2654         -6.19961         -15.6511
           -152.5            -82.5         -22.4402          4.49571           7.1459         -3.94782         0.715307          3.06404         -20.6392
           -147.5            -82.5         -22.4402          2.15302          7.83259         -3.37634        -0.701915          14.7174         -19.8863
           -142.5            -82.5         -22.4402        -0.665211          6.35397         -2.09582         -1.58798          24.8631         -13.2361
           -137.5            -82.5         -22.4402         -3.08978          2.76156        -0.382209         -1.67124          29.5459         -2.55101
           -132.5            -82.5         -22.4402           -4.181         -2.07927          1.35048        -0.907973          26.1189          8.63417
           -127.5            -82.5         -22.4402         -3.36318         -6.72202          2.68077         0.469287          14.5785          16.2736
           -122.5            -82.5         -22.4402        -0.713764         -9.62098          3.32376          2.03082         -2.28992          17.3045
           -117.5            -82.5         -22.4402          2.97854         -9.73889          3.22204           3.2799         -19.6011           10.833
           -112.5            -82.5         -22.4402          6.44872         -6.77561          2.51725          3.81146         -32.0354         -1.73867
           -107.5            -82.5         -22.4402          8.31691         -1.45633          1.51773          3.45832          -35.541         -16.6872
           -102.5            -82.5         -22.4402          7.61717          4.70614         0.568361          2.34646         -28.7302         -29.1367
            -97.5            -82.5         -22.4402          4.12352           9.7756       -0.0895342          0.85018         -13.4597         -34.7588
            -92.5            -82.5         -22.4402         -1.40896          12.1127        -0.405655        -0.529413          5.54339         -31.4381
            -87.5            -82.5         -22.4402         -7.55578          10.6758        -0.501819         -1.32996          22.5352         -19.3851
            -82.5            -82.5         -22.4402         -12.4575          5.58818        -0.637143         -1.30194           32.411         -1.83858
            -77.5            -82.5         -22.4402         -14.5076         -1.95361          -1.0906        -0.499044          32.3957          16.1513
            -72.5            -82.5         -22.4402         -12.8364         -9.92365          -2.0314         0.711093          23.0002            29.49
            -67.5            -82.5         -22.4402         -7.74802         -16.1399         -3.42505           1.7281          7.79928          34.7765
            -62.5            -82.5         -22.4402        -0.548374         -18.8765         -5.01512          1.84826         -8.13367          31.0333
            -57.5            -82.5         -22.4402          6.61316         -17.4739         -6.31379         0.467481         -19.9339          20.3627
            -52.5            -82.5         -22.4402          11.5895          -12.642         -6.67678         -2.70959         -24.8748           6.9842
            -47.5            -82.5         -22.4402          12.7802         -6.08364         -5.38578         -7.57947         -22.9498         -4.65934
            -42.5            -82.5         -22.4402          9.75504        0.0191632         -1.90437          -13.391         -16.9141         -11.4609
            -37.5            -82.5         -22.4402          3.31749           3.9556          3.81547         -18.7266         -10.8064         -12.7388
            -32.5            -82.5         -22.4402         -4.77395          5.02617           11.058         -21.7551         -8.20382         -10.0897
            -27.5            -82.5         -22.4402         -12.3682          3.72409          18.4156         -21.0092         -10.8047         -6.29371
            -22.5            -82.5         -22.4402         -17.4672           1.2335          24.3821         -15.9533         -18.3771         -3.71274
            -17.5            -82.5         -22.4402         -18.7712         -0.97209          28.0252         -7.60939         -28.8927         -3.40745
            -12.5            -82.5         -22.4402          -15.918         -1.79069          29.3934          1.84055         -39.5869         -4.96641
             -7.5            -82.5         -22.4402         -9.45145        -0.820481          29.3622          9.95782          -47.966         -7.13805
             -2.5            -82.5         -22.4402         -0.54697          1.56022          29.0565          14.7528         -52.2429         -8.60149
              2.5            -82.5         -22.4402          9.26853          4.36993          29.2078          15.1288         -51.5153         -8.54846
              7.5            -82.5         -22.4402          18.3475          6.38978           29.771          10.9911          -45.727         -6.95587
             12.5            -82.5         -22.4402          25.1175          6.62142          29.9461          3.30799         -35.7287         -4.62452
             17.5            -82.5         -22.4402          28.2686           4.6382          28.5777         -6.04299         -23.2539         -2.93719
             22.5            -82.5         -22.4402          27.0862         0.827311          24.8238         -14.6374         -10.8702         -3.30022
             27.5            -82.5         -22.4402           21.731         -3.66784          18.7132         -20.2411         -1.56112         -6.35149
             32.5            -82.5         -22.4402           13.306         -7.24034            11.27           -21.73          2.25902         -11.2479
             37.5            -82.5         -22.4402          3.69939          -8.4652          4.07025         -19.5064        -0.119391         -15.7135
             42.5            -82.5         -22.4402         -4.95316         -6.51714         -1.45364         -14.8956         -7.51129         -16.8689
             47.5            -82.5         -22.4402         -10.7292         -1.71711         -4.63241         -9.59761         -16.6153         -12.7246
             52.5            -82.5         -22.4402         -12.5045          4.56085         -5.61948         -4.93025         -23.2761         -3.32138
             57.5            -82.5         -22.4402         -10.2615          10.3375         -5.08251         -1.59806         -24.1023          8.97843
             62.5            -82.5         -22.4402         -5.13335          13.8635         -3.84477         0.269309          -17.977          20.3198
             67.5            -82.5         -22.4402           1.1383          14.1493         -2.60073         0.888619         -6.21397           26.765
             72.5            -82.5         -22.4402          6.61239          11.2985         -1.79803         0.732164          7.62644          25.9231
             77.5            -82.5         -22.4402          9.89572          6.35818         -1.57177         0.349724          19.1941          17.9112
             82.5            -82.5         -22.4402          10.3413         0.830614         -1.79767         0.193663          24.8823          4.94522
             87.5            -82.5         -22.4402          8.22165         -3.74103         -2.15057         0.515466          23.1025         -9.11596
             92.5            -82.5         -22.4402          4.46756         -6.29858         -2.24427          1.30152          14.7185         -20.1304
             97.5            -82.5         -22.4402          0.32966           -6.465         -1.79282          2.29631          2.60849         -25.1079
            102.5            -82.5         -22.4402         -3.07338         -4.65418        -0.739827          3.10613         -9.33051         -23.2351
            107.5            -82.5         -22.4402         -4.99345         -1.71207         0.750362          3.33769          -17.531         -15.4761
            112.5            -82.5         -22.4402          -5.2481          1.23779          2.29172          2.76851         -19.9303         -4.62622
            117.5            -82.5         -22.4402         -4.14539          3.24759          3.41335          1.43338         -16.4676          5.86091
            122.5            -82.5         -22.4402         -2.31094          3.76991          3.73899        -0.366995         -8.92138          13.0798
            127.5            -82.5         -22.4402        -0.416488          2.81525          3.13522         -2.15294        -0.167951          15.5313
            132.5            -82.5         -22.4402           1.0565         0.813847          1.72856         -3.41342          6.90486          13.2041
            137.5            -82.5         -22.4402          1.92417         -1.50468        -0.085127         -3.78465          10.3699           7.5901
            142.5            -82.5         -22.4402          2.29536         -3.43179         -1.77157          -3.1601          9.77267         0.981537
            147.5            -82.5         -22.4402          2.42617         -4.54278         -2.84791         -1.74331          6.16389         -4.40705
            152.5            -82.5         -22.4402          2.50473         -4.82397         -3.03611        0.0475109          1.39227         -7.18702
            157.5            -82.5         -22.4402          2.52228          -4.6001          -2.2962          1.67676         -2.59555          -7.0338
            162.5            -82.5         -22.4402          2.34037         -4.30552        -0.944027          2.75194         -4.82633         -5.02544
            167.5            -82.5         -22.4402          2.02325         -4.14827         0.610327          3.02648         -5.09789          -2.5222
           -167.5            -77.5         -22.4402          8.47596         0.207665         -2.71871          3.69106         -8.84507           4.1373
           -162.5            -77.5         -22.4402          8.99307          2.42511         -4.17149          2.80892         -9.34969          -3.8456
           -157.5            -77.5         -22.4402          8.64426          5.28528         -5.23057          1.29164         -4.58597         -11.7776
           -152.5            -77.5         -22.4402          7.00326          7.39515         -5.54618        -0.538646          4.89153         -16.4756
           -147.5            -77.5         -22.4402          4.29961          7.80464         -4.92968         -2.18949          16.5484         -15.5901
           -142.5            -77.5         -22.4402          1.21916          5.98265         -3.48784           -3.168          26.4351         -9.11203
           -137.5            -77.5         -22.4402         -1.31061          2.09933         -1.53729         -3.12398           30.646           0.9197
           -132.5            -77.5         -22.4402         -2.37578         -2.87134         0.447233         -1.97718          26.6831          10.8163
           -127.5            -77.5         -22.4402         -1.49378         -7.40525          1.98096        0.0125883          14.7782          16.5173
           -122.5            -77.5         -22.4402          1.13018         -9.93563          2.73172          2.32869         -2.01186           15.167
           -117.5            -77.5         -22.4402           4.5906         -9.48607           2.6239          4.34206         -18.5865           6.3222
           -112.5            -77.5         -22.4402          7.54286         -5.89347          1.81058          5.50161         -29.5445         -8.01194
           -107.5            -77.5         -22.4402          8.60964        -0.080443         0.645038          5.51056         -31.0046         -23.5068
           -102.5            -77.5         -22.4402          6.92376          6.24072        -0.459438          4.40755         -22.0206         -34.8571
            -97.5            -77.5         -22.4402          2.45309          10.9813          -1.1855          2.54123         -5.08028         -37.6559
            -92.5            -77.5         -22.4402         -3.80436          12.4755         -1.41811         0.467777          14.4571         -30.1929
            -87.5            -77.5         -22.4402         -10.1647          9.76812          -1.2271         -1.24765           30.336         -13.4207
            -82.5            -77.5         -22.4402         -14.5821          3.22508        -0.853836         -2.19297          37.3569          8.39216
            -77.5            -77.5         -22.4402         -15.3956         -5.62477        -0.590863          -2.2298          33.1296          29.1409
            -72.5            -77.5         -22.4402          -11.861         -14.3915        -0.651625         -1.54032          18.9922          42.9754
            -67.5            -77.5         -22.4402         -4.60265         -20.6222         -1.07826        -0.587869        -0.393005          46.3139
            -62.5            -77.5         -22.4402           4.6145         -22.4837         -1.71617      -0.00135765         -18.8591          38.5739
            -57.5            -77.5         -22.4402          13.1119          -19.504         -2.19531        -0.434298         -30.8284          22.8775
            -52.5            -77.5         -22.4402          18.3542         -12.8896         -1.95544         -2.38099         -33.5386           4.7539
            -47.5            -77.5         -22.4402          18.6091         -5.05524         -0.25636         -6.04557          -27.556         -10.2483
            -42.5            -77.5         -22.4402          13.6942          1.18088          3.61587         -10.9741         -16.7109         -18.5768
            -37.5            -77.5         -22.4402          4.88693          3.92569          9.88524         -15.7649          -6.1616         -19.8744
            -32.5            -77.5         -22.4402          -5.5355          2.85542          17.7247          -18.162        -0.309141         -16.5062
            -27.5            -77.5         -22.4402         -14.9983        -0.810523          25.2679         -16.1079         -1.17426         -12.0415
            -22.5            -77.5         -22.4402         -21.2249         -5.09997          30.4807         -8.77887         -8.42874         -9.35782
            -17.5            -77.5         -22.4402         -22.8825         -7.88575          32.2581          2.49098         -19.5614         -9.64089
            -12.5            -77.5         -22.4402         -19.7802         -7.70558          31.0354           14.809         -31.2188         -12.2354
             -7.5            -77.5         -22.4402          -12.729         -4.16524          28.4854          25.0915          -40.471         -15.4215
             -2.5            -77.5         -22.4402         -3.10516          1.97432          26.5828          31.0134         -45.3391         -17.3575
              2.5            -77.5         -22.4402          7.52823          9.02729          26.5894          31.4024         -44.8963         -16.8705
              7.5            -77.5         -22.4402          17.5871           14.924           28.492          26.1592         -39.0587         -13.8969
             12.5            -77.5         -22.4402          25.4754          17.9221          31.0074          16.3336         -28.6302         -9.54732
             17.5            -77.5         -22.4402          29.6909          17.1188          32.1728          4.13891         -15.4221         -5.72278
             22.5            -77.5         -22.4402          29.2319          12.7816          30.3612         -7.34223         -2.30424         -4.38412
             27.5            -77.5         -22.4402          24.0196          6.29809          25.1994         -15.1562          7.26946         -6.59795
             32.5            -77.5         -22.4402           15.066        -0.166913          17.8473         -17.8696          10.4384         -11.6536
             37.5            -77.5         -22.4402          4.37323         -4.43105          10.3556         -16.1865          6.29244         -17.0106
             42.5            -77.5         -22.4402         -5.68465         -4.91123          4.55736          -12.044         -3.89448         -19.2032
             47.5            -77.5         -22.4402         -12.8299         -1.42781          1.17764          -7.5881         -16.3511         -15.4801
             52.5            -77.5         -22.4402         -15.5661          4.65053        -0.157641         -4.13859         -26.1867         -5.33077
             57.5            -77.5         -22.4402         -13.6378            10.93        -0.315632         -2.11548         -29.2411          8.89226
             62.5            -77.5         -22.4402         -8.20442          15.1452        -0.130025         -1.34401         -23.9287          22.8171
             67.5            -77.5         -22.4402          -1.2098          15.9485        -0.170381         -1.40122         -11.4915          31.7962
             72.5            -77.5         -22.4402          5.13449          13.2863        -0.698439          -1.7403           4.1599          32.8245
             77.5            -77.5         -22.4402          9.22889          8.21919         -1.66898         -1.84918          18.1037          25.6889
             82.5            -77.5         -22.4402           10.313           2.3396         -2.81041         -1.37169          26.1782          12.5334
             87.5            -77.5         -22.4402          8.63072         -2.69293         -3.70673        -0.207833          26.3606         -2.61704
             92.5            -77.5         -22.4402          5.13537         -5.72739         -3.94351          1.45614          19.2683         -15.3342
             97.5            -77.5         -22.4402           1.1145         -6.32772         -3.27057          3.20371           7.7141         -22.3297
            102.5            -77.5         -22.4402         -2.28221          -4.8805         -1.73403          4.52157         -4.32066         -22.5255
            107.5            -77.5         -22.4402         -4.29966          -2.2143         0.374019          4.93932         -13.1534         -16.6814
            112.5            -77.5         -22.4402         -4.75687         0.563608          2.51994          4.23246         -16.5702         -7.43844
            117.5            -77.5         -22.4402         -3.96287          2.52909          4.09989          2.49774         -14.3643          1.87978
            122.5            -77.5         -22.4402         -2.52952          3.16158          4.64913         0.146359         -8.16904          8.47803
            127.5            -77.5         -22.4402         -1.09328          2.48427          4.00971         -2.20657        -0.699175          10.9255
            132.5            -77.5         -22.4402       -0.0865293         0.919951          2.33825         -3.92003          5.34229          9.23812
            137.5            -77.5         -22.4402         0.361907        -0.846497         0.116302         -4.53711          8.20576          4.82751
            142.5            -77.5         -22.4402         0.407288         -2.18171         -2.00608         -3.91278          7.56328        -0.212091
            147.5            -77.5         -22.4402         0.341721         -2.74963         -3.43302         -2.27797          4.47049          -3.9661
            152.5            -77.5         -22.4402         0.393418         -2.61161         -3.80514        -0.127519         0.652232         -5.37456
            157.5            -77.5         -22.4402         0.611045         -2.14791         -3.03889          1.89445         -2.15026          -4.4229
            162.5            -77.5         -22.4402         0.843485          -1.7983         -1.48529          3.29489         -3.18136          -2.2743
            167.5            -77.5         -22.4402         0.927812         -1.71392         0.385379          3.74686         -2.44603        -0.289906
           -167.5            -72.5         -22.4402          10.5648         0.670658         -3.20557          2.31464         -9.15969          7.74867
           -162.5            -72.5         -22.4402          11.0876          3.11659           -4.743          1.39603         -10.0562         0.172557
           -157.5            -72.5         -22.4402           10.632          6.12179         -5.89838        -0.230861         -5.56917         -7.43582
           -152.5            -72.5         -22.4402          8.78098          8.16968         -6.27713         -2.21466          3.74237          -11.925
           -147.5            -72.5         -22.4402          5.84245            8.361         -5.66703         -3.99684          15.3208         -11.0117
           -142.5            -72.5         -22.4402          2.58153           6.2667         -4.18588         -5.00273          25.2092         -4.74615
           -137.5            -72.5         -22.4402       -0.0365973          2.14912         -2.18347         -4.80834          29.5227          4.74563
           -132.5            -72.5         -22.4402         -1.11064         -2.93882        -0.177491         -3.29355          25.8159          13.6813
           -127.5            -72.5         -22.4402         -0.21632         -7.41725           1.3106        -0.737059          14.4088          17.9863
           -122.5            -72.5         -22.4402           2.3553         -9.70515          1.93101          2.26627         -1.53304          14.9453
           -117.5            -72.5         -22.4402          5.61645         -8.87527           1.6178          4.96245         -16.8323          4.43305
           -112.5            -72.5         -22.4402           8.1635         -4.87553         0.559469          6.66032         -26.0947         -11.1131
           -107.5            -72.5         -22.4402          8.61869          1.21258        -0.828702          6.94034         -25.6172         -26.9329
           -102.5            -72.5         -22.4402          6.18849          7.51832         -2.05313          5.76187         -14.8296         -37.4228
            -97.5            -72.5         -22.4402         0.993511          11.8368         -2.71367          3.45665          3.26568         -38.1362
            -92.5            -72.5         -22.4402          -5.7684          12.4915         -2.63553         0.643383          22.8179         -27.6789
            -87.5            -72.5         -22.4402         -12.1886          8.61237         -1.84741         -2.00089          37.1941         -7.57384
            -82.5            -72.5         -22.4402         -16.0462         0.779498        -0.599277         -3.89131          41.1982          17.1217
            -77.5            -72.5         -22.4402         -15.6089         -9.18567         0.766373         -4.68125          32.8737          39.4892
            -72.5            -72.5         -22.4402         -10.2142         -18.5652          1.95161         -4.34517           14.379          53.0989
            -67.5            -72.5         -22.4402        -0.751504           -24.65          2.79996         -3.18494         -8.58735          54.2659
            -62.5            -72.5         -22.4402           10.591         -25.4894          3.32198           -1.732          -28.823          42.8146
            -57.5            -72.5         -22.4402          20.5853         -20.7868          3.71435        -0.693124         -40.0943          22.8432
            -52.5            -72.5         -22.4402          26.2364         -12.2863           4.3761        -0.823496         -39.6667          1.11457
            -47.5            -72.5         -22.4402          25.6336         -3.24527          6.00366         -2.78003         -28.7441         -15.8484
            -42.5            -72.5         -22.4402          18.8874          2.75063           9.5333          -6.6217         -12.2191         -24.3242
            -37.5            -72.5         -22.4402           7.7947          3.68427          15.5117         -11.1253          3.74475          -24.526
            -32.5            -72.5         -22.4402         -4.88904        -0.178528          23.1123         -13.5894          13.9084         -19.4553
            -27.5            -72.5         -22.4402         -16.2216         -6.75553          30.0531         -11.2115          15.6303         -13.0808
            -22.5            -72.5         -22.4402         -23.6787         -13.2656           33.813         -2.73668          8.94589         -8.62245
            -17.5            -72.5         -22.4402         -25.9242         -16.9308          33.1573          10.3175           -3.296         -7.67098
            -12.5            -72.5         -22.4402         -22.9891         -15.8839          28.9266          24.4692         -16.9079         -9.84997
             -7.5            -72.5         -22.4402         -16.0135         -9.64506          23.5895          36.1053          -28.058         -13.2889
             -2.5            -72.5         -22.4402         -6.59162         0.688591           19.964          42.6827         -34.2075         -15.5396
              2.5            -72.5         -22.4402          3.79743          12.6146          19.8302           43.044         -34.2946         -14.8114
              7.5            -72.5         -22.4402          13.8586          23.0022          23.2062          37.0941          -28.235         -10.9778
             12.5            -72.5         -22.4402          22.1238            29.25          28.3354          25.8859         -16.9351          -5.6566
             17.5            -72.5         -22.4402           26.937          30.0106          32.4499          11.8629         -2.63035         -1.28768
             22.5            -72.5         -22.4402          27.0048          25.4925          33.1332         -1.34691          11.1224       0.00747724
             27.5            -72.5         -22.4402          22.0047          17.3149          29.5878         -10.1965           20.273         -2.69065
             32.5            -72.5         -22.4402          12.8537          8.11864          23.0674         -13.0788          21.7836         -8.52751
             37.5            -72.5         -22.4402           1.6281         0.778964           16.064         -11.1552          15.0132         -14.9555
             42.5            -72.5         -22.4402         -9.14875         -2.30679          10.7792         -7.14084          1.65585         -18.4574
             47.5            -72.5         -22.4402         -16.9474        -0.296419          7.89369          -3.6601         -14.0933         -15.8292
             52.5            -72.5         -22.4402         -19.9309          5.48722          6.67601         -1.88266         -26.8683         -5.92169
             57.5            -72.5         -22.4402         -17.6394          12.1249          6.02101         -1.73901         -31.9593          9.10043
             62.5            -72.5         -22.4402         -11.3654           16.764          5.15285         -2.61016         -27.4659           24.477
             67.5            -72.5         -22.4402         -3.36224          17.7379          3.70247         -3.80356         -14.6849           34.996
             72.5            -72.5         -22.4402          3.87041           14.941          1.64251         -4.68168          2.08689          37.2212
             77.5            -72.5         -22.4402          8.60167          9.54021        -0.774356         -4.77168          17.4537          30.7623
             82.5            -72.5         -22.4402          10.0728          3.26766         -3.11015         -3.81614          26.8931          17.7656
             87.5            -72.5         -22.4402          8.61677         -2.10835         -4.83731         -1.87172          28.1879          2.35679
             92.5            -72.5         -22.4402          5.29022         -5.39532         -5.49134         0.694423          21.9158         -10.9397
             97.5            -72.5         -22.4402          1.45215         -6.17293         -4.83701          3.29346          10.9323         -18.7965
            102.5            -72.5         -22.4402         -1.73691         -4.87338         -3.00731          5.27465        -0.731013         -20.1288
            107.5            -72.5         -22.4402         -3.56727          -2.3632        -0.409038          6.07202         -9.40325         -15.6947
            112.5            -72.5         -22.4402          -3.9374         0.243493          2.28131          5.43653         -12.9342         -8.05665
            117.5            -72.5         -22.4402         -3.23161          2.05665          4.32516          3.50317         -11.2029        -0.355022
            122.5            -72.5         -22.4402         -2.10241           2.6204          5.16045         0.770905         -5.87787          4.88602
            127.5            -72.5         -22.4402         -1.16858          2.02218          4.58826         -2.02861           0.4044          6.52385
            132.5            -72.5         -22.4402        -0.798083         0.725249          2.77431         -4.13934          5.13698          4.81624
            137.5            -72.5         -22.4402         -1.01678        -0.596396         0.261703         -5.01653          6.85918          1.24397
            142.5            -72.5         -22.4402         -1.56087         -1.37254         -2.20709         -4.47148          5.53904         -2.24521
            147.5            -72.5         -22.4402         -2.04438         -1.36353         -3.93964         -2.74573          2.41178         -4.09511
            152.5            -72.5         -22.4402         -2.16185        -0.721228           -4.502        -0.386687        -0.793366          -3.7029
            157.5            -72.5         -22.4402         -1.79149         0.103584         -3.76571          1.88253         -2.47496         -1.51785
            162.5            -72.5         -22.4402         -1.11247         0.643078         -2.10266          3.49203         -2.14591          1.10318
            167.5            -72.5         -22.4402        -0.562496          0.74861       -0.0271943          4.05369        -0.101132          2.73192
           -167.5            -67.5         -22.4402          11.1614          1.43893         -2.80812         0.622024         -11.0037          10.7674
           -162.5            -67.5         -22.4402          11.6773          4.03133         -4.28015         -0.20841         -12.7939          3.43258
           -157.5            -67.5         -22.4402          11.1823           7.1608         -5.43132         -1.81402         -9.06285         -4.07388
           -152.5            -67.5         -22.4402          9.26787          9.21995         -5.83707         -3.84393        -0.225967         -8.55154
           -147.5            -67.5         -22.4402          6.25831          9.32093         -5.27317         -5.70003          11.2584         -7.67265
           -142.5            -67.5         -22.4402          2.93743           7.0802         -3.86867         -6.73938          21.4387         -1.46062
           -137.5            -67.5         -22.4402         0.288561          2.80547         -1.99784         -6.46463          26.3862          7.92309
           -132.5            -67.5         -22.4402        -0.780654         -2.40135         -0.20015         -4.70304          23.5821          16.6028
           -127.5            -67.5         -22.4402         0.137229         -6.91249         0.997737         -1.73149          13.2733          20.4238
           -122.5            -67.5         -22.4402           2.7118         -9.11981          1.26112          1.79725         -1.41725          16.6829
           -117.5            -67.5         -22.4402          5.90679         -8.11524         0.559084          5.02244         -15.3299          5.39175
           -112.5            -67.5         -22.4402          8.27316         -3.91807        -0.869848          7.12908         -23.0945         -10.7895
           -107.5            -67.5         -22.4402          8.41488          2.27612         -2.54555          7.59019         -21.1076         -26.8608
           -102.5            -67.5         -22.4402          5.56623          8.47851          -3.8976          6.29879         -9.02573         -37.0412
            -97.5            -67.5         -22.4402       -0.0637152          12.3963         -4.44738          3.57584          9.80471         -36.8411
            -92.5            -67.5         -22.4402         -7.13702           12.343         -3.96613        0.0952648          29.1887         -25.0083
            -87.5            -67.5         -22.4402          -13.565          7.50825         -2.44831         -3.37049          42.2225         -3.35674
            -82.5            -67.5         -22.4402         -16.9581         -1.37252        -0.166682         -6.08742          43.7379           22.619
            -77.5            -67.5         -22.4402         -15.4765         -12.2581           2.4678         -7.52077           32.152          45.5097
            -72.5            -67.5         -22.4402          -8.4568         -22.1672          5.05727         -7.44426          10.3081          58.5083
            -67.5            -67.5         -22.4402          3.05829         -28.1567          7.32776         -5.98913          -15.239          57.8585
            -62.5            -67.5         -22.4402          16.5625         -28.1305          9.15662         -3.56858         -36.4182          43.7044
            -57.5            -67.5         -22.4402          28.3056         -21.9016          10.5731        -0.925276         -46.4375          20.9352
            -52.5            -67.5         -22.4402          34.7349         -11.7086          11.7682         0.914185         -42.6209         -2.67854
            -47.5            -67.5         -22.4402          33.6267         -1.68913          13.2676         0.790466          -26.817         -19.9132
            -42.5            -67.5         -22.4402          25.3574          3.75449          16.0904         -1.93475         -4.82965         -27.2761
            -37.5            -67.5         -22.4402          12.2578          2.59048          21.0292         -6.30017          16.5197         -25.8075
            -32.5            -67.5         -22.4402         -2.49998         -4.17944          27.3068         -9.35084          31.2848          -18.762
            -27.5            -67.5         -22.4402         -15.6522         -13.6812          32.5464         -7.81611          35.8579         -9.82111
            -22.5            -67.5         -22.4402         -24.4275         -22.4982          34.2304       -0.0921754          29.4765         -2.26911
            -17.5            -67.5         -22.4402         -27.4664          -27.311          31.2871          12.5072          15.1073          1.54014
            -12.5            -67.5         -22.4402         -25.0326         -25.8072          24.8023          26.5367         -1.93428          1.01064
             -7.5            -67.5         -22.4402         -18.6659         -17.2154          17.5713          38.2388         -16.3264          -2.2475
             -2.5            -67.5         -22.4402         -10.2489         -2.76986          12.7998           44.866         -24.5176         -4.98202
              2.5            -67.5         -22.4402         -1.09794          14.1462          12.5423          45.1576         -25.2166         -4.34383
              7.5            -67.5         -22.4402          7.99837          29.1031           16.848          39.0346         -18.4033        -0.131587
             12.5            -67.5         -22.4402          15.8239          38.5883          23.7274          27.6848         -5.27646          5.13737
             17.5            -67.5         -22.4402          20.5754           41.018          30.0509          13.7796          11.0404           8.3648
             22.5            -67.5         -22.4402          20.6835          36.7395           33.069          1.09819          25.7838          7.79784
             27.5            -67.5         -22.4402          15.6485          27.6012          31.7159         -6.85762          34.1463          3.46689
             32.5            -67.5         -22.4402          6.36843          16.5322          27.0549         -8.70446          33.2827         -3.22545
             37.5            -67.5         -22.4402         -4.98783          6.82887          21.5455         -5.98033          23.4505         -10.0693
             42.5            -67.5         -22.4402         -15.8028          1.53485          17.4534         -1.90061          7.19552         -14.3379
             47.5            -67.5         -22.4402         -23.4055          2.22842          15.3793         0.623221         -10.9925         -12.9814
             52.5            -67.5         -22.4402         -25.6777          7.70531          14.3207         0.649294         -25.7073         -4.17519
             57.5            -67.5         -22.4402         -22.0689          14.4734          13.0801         -1.20661         -32.0093          10.3395
             62.5            -67.5         -22.4402         -14.2188             19.1          11.0674         -3.84182         -27.8936          25.6283
             67.5            -67.5         -22.4402         -4.84793          19.7077          8.15904         -6.28663         -14.8987          36.1677
             72.5            -67.5         -22.4402          3.25816          16.2918          4.54509         -7.82277          2.24321          38.3907
             77.5            -67.5         -22.4402          8.35818          10.2404         0.654633          -8.0214          17.8093          31.9846
             82.5            -67.5         -22.4402          9.84673          3.47995         -2.93165         -6.71626          27.1876          19.2435
             87.5            -67.5         -22.4402          8.28835         -2.12759         -5.58508         -4.10412          28.2998           4.3612
             92.5            -67.5         -22.4402          4.93989         -5.41049         -6.78872         -0.71279          21.9774         -8.23699
             97.5            -67.5         -22.4402          1.27601         -6.05304         -6.30984          2.71341          11.2911           -15.48
            102.5            -67.5         -22.4402         -1.54664         -4.62067         -4.34844          5.39403         0.323002         -16.5967
            107.5            -67.5         -22.4402         -2.91282         -2.08765         -1.40341          6.66864          -7.3847         -12.6155
            112.5            -67.5         -22.4402         -2.87963         0.388908          1.72715          6.25226         -9.98387         -6.16893
            117.5            -67.5         -22.4402         -1.98548          1.95377          4.18621          4.29716          -7.7165        -0.221093
            122.5            -67.5         -22.4402        -0.985308          2.24923          5.32133          1.36259         -2.52476          3.09674
            127.5            -67.5         -22.4402        -0.505976            1.481          4.88691         -1.73263          2.89319          3.14072
            132.5            -67.5         -22.4402        -0.842611         0.209018          3.04214         -4.14436          6.19063         0.637743
            137.5            -67.5         -22.4402         -1.87471        -0.856438         0.366195         -5.25687           6.2824          -2.6737
            142.5            -67.5         -22.4402         -3.17039         -1.18274         -2.33567         -4.84097          3.60581         -4.88618
            147.5            -67.5         -22.4402         -4.19671        -0.624985         -4.30007         -3.13551        -0.216807         -4.80121
            152.5            -67.5         -22.4402         -4.54657         0.560024         -5.03425        -0.714611         -3.27441         -2.35298
            157.5            -67.5         -22.4402         -4.03377          1.82933         -4.37056          1.65377         -3.99351          1.42186
            162.5            -67.5         -22.4402         -2.89477          2.65632         -2.68829          3.35282         -2.19242          4.85263
            167.5            -67.5         -22.4402         -1.86263          2.84904        -0.527276            3.958             1.46          6.35477
           -167.5            -62.5         -22.4402          10.1498          2.16582         -1.47338        -0.793868         -13.8657          12.4509
           -162.5            -62.5         -22.4402          10.6624          4.79962         -2.74751           -1.398         -16.9039          4.98657
           -157.5            -62.5         -22.4402          10.2014          8.03354         -3.79549         -2.85306         -14.2543         -2.83843
           -152.5            -62.5         -22.4402          8.35622          10.2136         -4.17788         -4.84716          -6.0774         -7.63995
           -147.5            -62.5         -22.4402          5.41475          10.4027         -3.67293         -6.77634           5.3526         -6.88689
           -142.5            -62.5         -22.4402          2.13265          8.17932         -2.42668         -7.94048           16.082        -0.484652
           -137.5            -62.5         -22.4402        -0.498568          3.83619        -0.833354         -7.75905          22.0636          9.39452
           -132.5            -62.5         -22.4402         -1.54159          -1.5035         0.566375         -5.97794           20.572          18.7348
           -127.5            -62.5         -22.4402        -0.562922         -6.15767          1.27543         -2.83623          11.6197          23.1868
           -122.5            -62.5         -22.4402          2.11447         -8.45971          1.00898         0.986343         -1.84888          19.8959
           -117.5            -62.5         -22.4402          5.43828         -7.47622        -0.208297          4.54459         -14.7421          8.81057
           -112.5            -62.5         -22.4402          7.92205         -3.24988         -2.08802          6.91933         -21.6587         -7.40967
           -107.5            -62.5         -22.4402          8.12045          2.95484         -4.10406          7.49476          -18.927         -23.7256
           -102.5            -62.5         -22.4402          5.23025          9.06662         -5.63326          6.11426         -6.20275         -34.3049
            -97.5            -62.5         -22.4402        -0.538103          12.7256         -6.13389          3.09105          13.0383         -34.5906
            -92.5            -62.5         -22.4402         -7.78302          12.2239         -5.32546        -0.868875          32.3936         -23.2456
            -87.5            -62.5         -22.4402         -14.2918          6.76563         -3.16361         -4.94283          44.7568         -2.01139
            -82.5            -62.5         -22.4402         -17.5129         -2.84841        0.0596926         -8.30874          44.9371          23.6194
            -77.5            -62.5         -22.4402         -15.4531         -14.4693           3.8656         -10.3017          31.5717          46.1313
            -72.5            -62.5         -22.4402         -7.34248         -24.9582          7.76134          -10.532          7.94417           58.546
            -67.5            -62.5         -22.4402          5.77932         -31.1887          11.3782         -8.96971          -18.829          57.0025
            -62.5            -62.5         -22.4402          21.2746         -30.8986           14.517         -5.90211         -40.0771          41.7559
            -57.5            -62.5         -22.4402          35.0024         -23.8989          17.1244         -2.08143         -48.5676           18.128
            -52.5            -62.5         -22.4402          42.7919         -12.7582          19.2314          1.23597         -41.6343         -5.52643
            -47.5            -62.5         -22.4402          41.8757         -2.28047          21.0808          2.47067         -21.7005         -21.6812
            -42.5            -62.5         -22.4402           32.703          2.55061          23.4284         0.602699          4.65967         -27.2704
            -37.5            -62.5         -22.4402           18.073        -0.213719          26.9074         -3.53768          30.2231         -23.9866
            -32.5            -62.5         -22.4402          1.55226         -9.07446          30.7389          -7.1573          48.4807         -14.9797
            -27.5            -62.5         -22.4402         -13.2768         -20.7629          33.0533          -7.2937          54.8675         -3.55005
            -22.5            -62.5         -22.4402         -23.3793         -31.4956          32.2203         -2.32949          47.8306          6.92862
            -17.5            -62.5         -22.4402         -27.3093         -37.5436          27.8203          7.19055          30.4968          13.4288
            -12.5            -62.5         -22.4402         -25.5192         -36.1566          20.8855          18.8527          9.39363          14.4283
             -7.5            -62.5         -22.4402         -20.0117         -26.0649          13.6952          29.3057         -8.57172          11.1562
             -2.5            -62.5         -22.4402         -13.0786         -8.33774          8.99253          35.4654         -18.8331          7.60928
              2.5            -62.5         -22.4402         -5.85983          12.8329          8.63148          35.6442         -19.9866           7.7671
              7.5            -62.5         -22.4402          1.51122          31.6185          12.6944          29.7955         -12.1777          11.8927
             12.5            -62.5         -22.4402          8.14162          43.7035          19.4368          19.5816          3.05462          16.5092
             17.5            -62.5         -22.4402          12.0575          47.6216          26.1947          8.04353          21.6368          17.9955
             22.5            -62.5         -22.4402          11.4659          44.0962          30.7067         -1.45854           37.556          15.2336
             27.5            -62.5         -22.4402          5.84257          35.1835          31.9322         -6.48917          45.3062          9.33087
             32.5            -62.5         -22.4402         -3.78402          23.9011          30.2701         -6.46822          42.3691          2.26622
             37.5            -62.5         -22.4402         -15.0911           13.592          27.2894         -2.96904          30.0525         -4.08109
             42.5            -62.5         -22.4402         -25.3509          7.43441          24.7389          1.08659          11.8785         -8.01292
             47.5            -62.5         -22.4402         -31.8004          7.41288          23.2018          2.92948         -7.44196         -7.24891
             52.5            -62.5         -22.4402         -32.1699          12.4866          21.8142          1.71628         -22.7252         0.260189
             57.5            -62.5         -22.4402         -26.1033          18.8144          19.6331         -1.59926         -29.0478            13.18
             62.5            -62.5         -22.4402         -15.9147          22.6232          16.3677         -5.52872         -24.5676          26.7008
             67.5            -62.5         -22.4402         -4.93246          22.0346          12.0932         -8.87763         -11.3486          35.4014
             72.5            -62.5         -22.4402          3.85496          17.3259          7.12483         -10.8707          5.36122          36.0244
             77.5            -62.5         -22.4402          8.87558          10.2081          1.98914         -11.1177           19.695          28.6892
             82.5            -62.5         -22.4402          9.85539          2.83373         -2.64665         -9.52043          27.2831          16.0479
             87.5            -62.5         -22.4402          7.73891         -2.87966         -6.09067         -6.37558          26.5819          2.36157
             92.5            -62.5         -22.4402          4.07829         -5.86192         -7.79253         -2.32437          19.0292         -8.23096
             97.5            -62.5         -22.4402         0.506464         -6.00368         -7.52179          1.77866           8.1286         -13.2246
            102.5            -62.5         -22.4402         -1.83945         -4.10151         -5.52583          5.05892          -1.9629         -12.5187
            107.5            -62.5         -22.4402         -2.48602         -1.31589         -2.36714          6.78557         -7.93551         -7.72756
            112.5            -62.5         -22.4402         -1.72755          1.10866          1.07054          6.64253         -8.49098         -1.75379
            117.5            -62.5         -22.4402        -0.336273          2.34587          3.84613          4.78637         -4.53681          2.55713
            122.5            -62.5         -22.4402         0.765648          2.16593          5.24134          1.80912          1.43774          3.55003
            127.5            -62.5         -22.4402         0.911654         0.948116          4.97228         -1.41965          6.49206          1.27067
            132.5            -62.5         -22.4402        -0.118108        -0.589677          3.18484         -4.00494          8.36649         -2.85932
            137.5            -62.5         -22.4402         -2.01971         -1.64417         0.470993         -5.28833          6.41305         -6.63379
            142.5            -62.5         -22.4402         -4.13918         -1.68348         -2.33435         -5.01311          1.70408         -8.03903
            147.5            -62.5         -22.4402         -5.75004        -0.647938         -4.43051         -3.40808         -3.52857         -6.18286
            152.5            -62.5         -22.4402         -6.32999          1.08686         -5.29062         -1.05026         -6.98498            -1.57
            157.5            -62.5         -22.4402         -5.65474           2.8574         -4.72184          1.28294         -6.97576          4.08457
            162.5            -62.5         -22.4402         -4.05516          4.04076         -3.09991          2.96167         -3.64581          8.67048
            167.5            -62.5         -22.4402          -2.5589          4.36428        -0.971041           3.5532          1.88475          10.3402
           -167.5            -57.5         -22.4402          7.99737          2.53935         0.555632         -1.38386         -16.8416          12.5995
           -162.5            -57.5         -22.4402           8.5342          5.12695        -0.443685         -1.61368         -21.2374          4.55548
           -157.5            -57.5         -22.4402          8.16908          8.45948         -1.31713         -2.78822         -19.7565         -4.10959
           -152.5            -57.5         -22.4402            6.467          10.8775         -1.61769         -4.68477         -12.2547         -9.67869
           -147.5            -57.5         -22.4402          3.64954          11.3351         -1.14115         -6.73752        -0.792367         -9.23424
           -142.5            -57.5         -22.4402         0.427991          9.28735       -0.0679501         -8.19729          10.6626          -2.4588
           -137.5            -57.5         -22.4402         -2.19272          4.95013          1.17861         -8.37476          17.8895           8.4811
           -132.5            -57.5         -22.4402         -3.22187        -0.555162          2.07089         -6.88277          17.8476          19.3573
           -127.5            -57.5         -22.4402         -2.16374          -5.4739          2.17875         -3.86868          10.1682          25.4914
           -122.5            -57.5         -22.4402         0.708266         -8.03508          1.30769      -0.00449415         -2.50481          23.7207
           -117.5            -57.5         -22.4402          4.35683          -7.2279        -0.446084           3.6946         -15.1635          13.7589
           -112.5            -57.5         -22.4402          7.26537         -3.07263         -2.76396          6.21627         -22.2616         -1.92747
           -107.5            -57.5         -22.4402          7.90191          3.13311         -5.12328          6.87395         -19.8189         -18.4547
           -102.5            -57.5         -22.4402           5.3473          9.26166         -6.89913          5.48511         -7.20574           -30.08
            -97.5            -57.5         -22.4402        -0.290395          12.9013         -7.51206          2.36328           12.203         -32.1768
            -92.5            -57.5         -22.4402         -7.63518          12.3087         -6.62015         -1.78795          31.8996         -23.0949
            -87.5            -57.5         -22.4402         -14.4149          6.65016          -4.1162         -6.16887          44.5922          -4.1126
            -82.5            -57.5         -22.4402         -17.9267         -3.31668         -0.28612         -9.96908            44.96          19.7565
            -77.5            -57.5         -22.4402         -15.9867         -15.4798          4.33629         -12.4855          31.6609          41.2899
            -72.5            -57.5         -22.4402         -7.63196         -26.6937           9.1736         -13.2222          8.12612          53.5106
            -67.5            -57.5         -22.4402          6.24552         -33.7463          13.7869         -12.0075         -18.3261          52.3343
            -62.5            -57.5         -22.4402          23.0856         -34.2253          17.9557         -9.00923         -38.7869          37.7836
            -57.5            -57.5         -22.4402          38.6052         -27.8018          21.6432          -4.9655         -45.7625          15.0767
            -52.5            -57.5         -22.4402          48.1373         -17.0362          24.8488         -1.25855         -36.4791         -7.45722
            -47.5            -57.5         -22.4402          48.2395         -6.79321            27.56         0.339373         -13.7228         -22.4103
            -42.5            -57.5         -22.4402          39.1306         -2.03194           29.975           -1.272          15.3031         -26.6819
            -37.5            -57.5         -22.4402           23.853         -4.84322          32.1542         -5.30679          43.0182         -21.5576
            -32.5            -57.5         -22.4402          6.26775         -14.1337          33.3161         -9.46638          62.4598         -10.2505
            -27.5            -57.5         -22.4402         -9.77485         -26.7441          32.5165         -11.4852          68.5526          3.16965
            -22.5            -57.5         -22.4402         -20.9716         -38.5944          29.4383          -9.8725           59.601          14.8284
            -17.5            -57.5         -22.4402         -25.6821         -45.5873          24.4897         -4.28641          39.2373          21.8601
            -12.5            -57.5         -22.4402         -24.4125         -44.6808          18.4976           4.1444          14.9578          23.0158
             -7.5            -57.5         -22.4402         -19.6003         -34.2347          12.8036          12.6893         -5.31498          19.4747
             -2.5            -57.5         -22.4402         -14.0805         -15.0406          9.12632          18.0133         -16.5761          15.2549
              2.5            -57.5         -22.4402         -8.91652          8.28871          8.67285          18.0412         -17.7643            14.62
              7.5            -57.5         -22.4402         -3.57634          29.0391          11.5679          12.7731         -9.32573          17.8445
             12.5            -57.5         -22.4402          1.33227          42.5508          16.7658          4.32313          7.09625           21.268
             17.5            -57.5         -22.4402          3.64392          47.6999          22.6078         -3.97491          26.9468          21.5221
             22.5            -57.5         -22.4402          1.50787          45.5496          27.7106         -9.41038          43.5747           17.953
             27.5            -57.5         -22.4402         -5.36356          38.2436          31.1953         -10.8984           51.164          11.7843
             32.5            -57.5         -22.4402         -15.5993          28.7988          32.6363         -8.80695          47.3532          4.93951
             37.5            -57.5         -22.4402         -26.6503          20.4274          32.3205         -4.60661          34.0197        -0.570859
             42.5            -57.5         -22.4402         -35.6852          15.8184          31.0932        -0.509839          15.3674         -3.03474
             47.5            -57.5         -22.4402         -39.9486          16.3549          29.5291          1.22602         -3.64844          -1.0422
             52.5            -57.5         -22.4402         -37.2894          20.8745          27.3062        -0.211001         -18.0203          6.31591
             57.5            -57.5         -22.4402         -27.9388          25.7728          24.0186         -3.83883          -22.995          17.4175
             62.5            -57.5         -22.4402         -15.1237           27.551          19.6479          -8.0376         -17.2515          27.8921
             67.5            -57.5         -22.4402         -2.75233          24.6832          14.3516         -11.5168         -3.72932          33.0051
             72.5            -57.5         -22.4402          6.17024          17.9035          8.47675         -13.4721          11.7469          30.3833
             77.5            -57.5         -22.4402          10.4303          9.29172          2.57546         -13.5276          23.3851          21.0084
             82.5            -57.5         -22.4402          10.2342          1.20784         -2.66185         -11.6165          27.4042          8.14114
             87.5            -57.5         -22.4402          7.01777         -4.44609         -6.53408          -8.0788          23.1936         -3.85907
             92.5            -57.5         -22.4402          2.69451         -6.79608         -8.49421         -3.60282          13.1448         -11.2973
             97.5            -57.5         -22.4402        -0.918905         -6.04333         -8.32717         0.913427          1.41342         -12.5149
            102.5            -57.5         -22.4402         -2.72707         -3.31051         -6.31222          4.56071         -7.73245          -8.4188
            107.5            -57.5         -22.4402         -2.44328       -0.0190898         -3.04544          6.58365         -11.3019         -1.51573
            112.5            -57.5         -22.4402        -0.670329          2.45563         0.550494           6.6576         -8.77304          4.81055
            117.5            -57.5         -22.4402          1.51373           3.3086           3.5002          4.94222         -2.00419          7.74885
            122.5            -57.5         -22.4402          2.95938          2.46313          5.06066          2.03921          5.70184          6.16576
            127.5            -57.5         -22.4402           2.9283         0.523417          4.93293         -1.17024           10.974         0.949723
            132.5            -57.5         -22.4402          1.27318           -1.575          3.25396         -3.78387          11.5487         -5.58696
            137.5            -57.5         -22.4402         -1.49101         -2.87693         0.610945         -5.13815          7.24985         -10.5712
            142.5            -57.5         -22.4402         -4.44521         -2.80959         -2.16489         -4.97167       -0.0769112         -11.7252
            147.5            -57.5         -22.4402         -6.63281         -1.38374         -4.27408         -3.50389         -7.38764         -8.37997
            152.5            -57.5         -22.4402         -7.40949         0.894257         -5.18802         -1.29635         -11.7938         -1.60443
            157.5            -57.5         -22.4402         -6.54337          3.20893         -4.71039          0.89618         -11.3413          6.15357
            162.5            -57.5         -22.4402          -4.4942          4.80182         -3.20732            2.465         -6.50345          12.2271
            167.5            -57.5         -22.4402         -2.57058          5.28897         -1.21378          2.99861          1.09275          14.3965
           -167.5            -52.5         -22.4402          5.51817          2.41228          2.80721        -0.848589         -18.9925          11.5948
           -162.5            -52.5         -22.4402           6.1251          4.91421          2.07499        -0.548869         -24.5999          2.60018
           -157.5            -52.5         -22.4402          5.89567          8.35506           1.3936         -1.29717         -24.1256         -7.39689
           -152.5            -52.5         -22.4402          4.33608          11.0976          1.23148         -3.02775         -17.1384         -14.2315
           -147.5            -52.5         -22.4402           1.5972          11.9555          1.76531         -5.27838         -5.51357         -14.4145
           -142.5            -52.5         -22.4402         -1.63747          10.1964          2.73984         -7.26043          6.75752         -7.26619
           -137.5            -52.5         -22.4402         -4.32817          5.90244          3.66513         -8.12872          15.2696          5.08721
           -132.5            -52.5         -22.4402         -5.41158         0.171134          4.02738         -7.27746          16.6028          18.1266
           -127.5            -52.5         -22.4402         -4.30715         -5.14273          3.51183         -4.68597          9.88012          26.7108
           -122.5            -52.5         -22.4402         -1.20405         -8.10585          2.07344        -0.990226         -2.67674          27.2528
           -117.5            -52.5         -22.4402          2.91048         -7.57561        -0.100806          2.71018         -16.1504          19.1333
           -112.5            -52.5         -22.4402          6.50556          -3.5154         -2.70604          5.29436         -24.6992          4.50077
           -107.5            -52.5         -22.4402          7.92818          2.75878         -5.31526          6.02056         -23.7436         -12.0907
           -102.5            -52.5         -22.4402          6.05754          9.07535         -7.39037          4.72689         -12.0488         -25.1662
            -97.5            -52.5         -22.4402         0.782673          12.9872         -8.34633          1.76036           7.3303         -30.0896
            -92.5            -52.5         -22.4402          -6.6437          12.7141         -7.74426         -2.21156          27.8299         -24.7206
            -87.5            -52.5         -22.4402         -13.9575          7.34528         -5.35658         -6.51462          41.9288         -9.50261
            -82.5            -52.5         -22.4402         -18.3182          -2.5145         -1.41706         -10.4928          44.0401          11.5036
            -77.5            -52.5         -22.4402         -17.3347         -14.9531          3.49695         -13.5253          32.6529          31.7475
            -72.5            -52.5         -22.4402         -9.81475         -27.0038          8.71909         -15.0615          11.0811          44.3649
            -67.5            -52.5         -22.4402          3.56122          -35.507          13.7539         -14.7755         -13.5283          44.8354
            -62.5            -52.5         -22.4402          20.4377         -37.9567          18.4019         -12.6946         -32.4996          32.4832
            -57.5            -52.5         -22.4402          36.6675         -33.7287          22.7064         -9.51037         -38.4724          11.7611
            -52.5            -52.5         -22.4402          47.5017         -24.8578          26.7461         -6.60288         -28.5853         -9.66242
            -47.5            -52.5         -22.4402          49.1685           -15.34          30.4305         -5.65645         -5.50804         -24.6175
            -42.5            -52.5         -22.4402          41.5033         -9.48654          33.4003         -7.69286          23.6424         -28.9042
            -37.5            -52.5         -22.4402          27.2238         -10.2743          34.9502         -12.1464          51.3063         -22.2425
            -32.5            -52.5         -22.4402          9.98118         -18.2022          34.3096          -17.175           70.146         -8.62057
            -27.5            -52.5         -22.4402         -6.29047         -30.4324           31.451         -20.7826          74.7257          5.97499
            -22.5            -52.5         -22.4402         -18.0002         -42.3932          27.0951         -21.4283           63.467          17.1189
            -17.5            -52.5         -22.4402         -23.1687         -49.6049          22.2113         -18.4115          40.5457          22.9455
            -12.5            -52.5         -22.4402          -22.125          -49.033          17.4596         -12.3534          14.1116          23.5106
             -7.5            -52.5         -22.4402         -17.4812         -39.2843          13.4208         -5.57911         -7.31485          20.2818
             -2.5            -52.5         -22.4402         -12.5729         -21.2721          10.8439         -1.25363         -18.5555          16.3153
              2.5            -52.5         -22.4402         -8.68427         0.703796           10.285         -1.41034         -19.1378          14.7916
              7.5            -52.5         -22.4402         -5.01246          20.5224          11.9357         -5.99588         -9.97214          15.8784
             12.5            -52.5         -22.4402         -2.10823          34.0314          15.4787         -12.8509          7.17694          16.9279
             17.5            -52.5         -22.4402         -2.16617          40.2508          20.1766          -18.755          27.4212           15.807
             22.5            -52.5         -22.4402         -6.68888          40.1272          25.2897          -21.433           43.939          12.1745
             27.5            -52.5         -22.4402         -15.3661          35.6672          30.0257          -20.416          51.0582           6.6608
             32.5            -52.5         -22.4402         -26.2325          29.8731           33.419         -16.5484          46.6756         0.590929
             37.5            -52.5         -22.4402         -36.4147          25.9149          34.8074         -11.3953          33.1048         -3.73003
             42.5            -52.5         -22.4402         -43.0942          25.6579          34.1944         -6.85117           15.223         -3.51004
             47.5            -52.5         -22.4402         -43.9972            28.59          32.1375         -4.62497         -1.66856          2.23194
             52.5            -52.5         -22.4402         -37.6814          32.6256          29.0088         -5.26971         -12.9282          11.8024
             57.5            -52.5         -22.4402         -25.1993          35.0014          24.8992         -7.94009         -14.5906          22.0202
             62.5            -52.5         -22.4402         -10.4598          33.4121           19.883         -11.2198         -6.41584          28.9988
             67.5            -52.5         -22.4402          2.36207          27.1838           14.122         -13.9058          7.58107          29.3096
             72.5            -52.5         -22.4402          10.4559          17.6589          7.96875         -15.2082          21.1209          22.1166
             77.5            -52.5         -22.4402          13.0718          7.26099           1.9579         -14.7506          28.7701          9.72815
             82.5            -52.5         -22.4402          10.9605         -1.51104         -3.25832         -12.4669          27.6629         -3.72687
             87.5            -52.5         -22.4402          6.08981         -6.86485         -7.03295         -8.68617          18.4629         -13.7351
             92.5            -52.5         -22.4402         0.754708         -8.21759         -8.87216         -4.07325          4.80572         -17.1548
             97.5            -52.5         -22.4402         -3.04605         -6.17325         -8.60056          0.50674         -8.31928         -13.3904
            102.5            -52.5         -22.4402         -4.28934         -2.25791         -6.51897          4.18417         -16.5005         -4.62696
            107.5            -52.5         -22.4402         -2.91633          1.78589         -3.22819          6.24022         -17.1319          5.48602
            112.5            -52.5         -22.4402         0.102618          4.41906         0.363011          6.37886         -10.6501           12.902
            117.5            -52.5         -22.4402          3.32584           4.8524          3.30549          4.77258       -0.0966223          14.7581
            122.5            -52.5         -22.4402          5.32779          3.18411          4.88531          2.01561          10.1905          10.4595
            127.5            -52.5         -22.4402          5.27062         0.286868          4.82426         -1.03808          16.2464          1.84314
            132.5            -52.5         -22.4402          3.07342          -2.6345          3.26488         -3.52566          15.7139         -7.74191
            137.5            -52.5         -22.4402        -0.520688         -4.41927         0.778051         -4.82283          8.90036         -14.5949
            142.5            -52.5         -22.4402         -4.29855         -4.41307         -1.83995         -4.69407         -1.47873         -16.0326
            147.5            -52.5         -22.4402         -7.04753         -2.67965         -3.83206         -3.35836         -11.4123         -11.5173
            152.5            -52.5         -22.4402         -7.99678         0.135003         -4.70569         -1.35005         -17.2623         -2.64795
            157.5            -52.5         -22.4402         -6.92887          3.03442         -4.28932         0.625656         -16.6812           7.3742
            162.5            -52.5         -22.4402           -4.455          5.08885         -2.93821           2.0136         -10.4517          15.2312
            167.5            -52.5         -22.4402         -2.14562          5.77575         -1.16225          2.45257        -0.731037          18.2344
           -167.5            -47.5         -22.4402          3.58105          1.85317          4.70894         0.728713         -19.6797          10.2814
           -162.5            -47.5         -22.4402          4.30507          4.29089          4.13529          1.70453         -26.1763         0.212821
           -157.5            -47.5         -22.4402          4.22655          7.85159          3.58107          1.55925         -26.3633         -11.4239
           -152.5            -47.5         -22.4402          2.75506          10.9329          3.59415         0.110606         -19.5823         -19.9987
           -147.5            -47.5         -22.4402       -0.0272178          12.2344          4.33283         -2.39027          -7.6127         -21.2868
           -142.5            -47.5         -22.4402         -3.42454          10.8132          5.38676         -5.14096          5.51088         -14.0382
           -137.5            -47.5         -22.4402         -6.32425          6.55756          6.10877         -7.06763          15.2378        -0.253851
           -132.5            -47.5         -22.4402         -7.58123          0.51085          5.97796         -7.20765          17.7696          15.1851
           -127.5            -47.5         -22.4402         -6.52883         -5.33689          4.86984         -5.26248          11.6209          26.5541
           -122.5            -47.5         -22.4402         -3.24652         -8.81849          2.99469         -1.82358         -1.54146          29.7858
           -117.5            -47.5         -22.4402          1.37527         -8.60626         0.669382          1.84756         -16.9136          23.9319
           -112.5            -47.5         -22.4402          5.82826         -4.59386         -1.88906          4.45137         -28.2059           10.792
           -107.5            -47.5         -22.4402          8.31811          1.86786         -4.50754          5.20423         -29.9327         -5.55064
           -102.5            -47.5         -22.4402          7.43592          8.55725         -6.87789          4.06505         -19.9359         -20.1116
            -97.5            -47.5         -22.4402          2.72638          13.0172         -8.44371          1.51051         -0.77068         -28.3942
            -92.5            -47.5         -22.4402         -4.78192          13.4614         -8.58371         -1.84319          20.9261         -27.6845
            -87.5            -47.5         -22.4402         -12.8926          8.89807         -6.83578         -5.58572          37.3042         -17.2843
            -82.5            -47.5         -22.4402         -18.6333        -0.307341         -3.31372         -9.42041          42.3731         0.125533
            -77.5            -47.5         -22.4402         -19.4011         -12.6016          1.34559         -12.9578          34.3298          18.9901
            -72.5            -47.5         -22.4402         -13.7912         -25.3837          6.34141         -15.6036             16.2          32.6001
            -67.5            -47.5         -22.4402         -2.29916         -35.6819          11.1308           -16.77         -5.35021          35.7289
            -62.5            -47.5         -22.4402          12.9347         -40.9409          15.6319         -16.2158          -22.388          26.5243
            -57.5            -47.5         -22.4402          28.1158          -40.082          20.1062         -14.4987         -28.2782          8.11112
            -52.5            -47.5         -22.4402          38.9955         -34.1344          24.7915         -12.9496          -20.326         -12.8662
            -47.5            -47.5         -22.4402          42.2693         -25.5126          29.5171         -13.1529        -0.398106         -29.1823
            -42.5            -47.5         -22.4402          37.4868         -17.6788          33.3251         -16.1477          25.9024         -34.6642
            -37.5            -47.5         -22.4402          26.2334         -15.1484          34.7645         -21.6154          51.7726         -27.2411
            -32.5            -47.5         -22.4402          11.1553         -20.5898          33.1367         -27.7555          69.3854         -12.2469
            -27.5            -47.5         -22.4402         -3.97159         -31.4527          29.2272         -32.3154          72.6481          2.31729
            -22.5            -47.5         -22.4402         -15.2796         -42.5583          24.4958         -33.6617          59.8301          11.9143
            -17.5            -47.5         -22.4402         -20.3811         -49.1157          20.1975         -31.3737          35.2795          16.0264
            -12.5            -47.5         -22.4402         -19.2133         -48.4166           16.788         -26.3718          7.42189          16.2306
             -7.5            -47.5         -22.4402         -14.0839         -40.0205          14.2225         -20.8304         -14.8618          14.4109
             -2.5            -47.5         -22.4402         -8.38128         -25.6355          12.4892         -17.4038         -25.9275          12.0408
              2.5            -47.5         -22.4402         -4.02949         -8.60193          11.7653         -17.7833         -25.1611          9.82992
              7.5            -47.5         -22.4402         -1.06523          7.35358          12.3743          -21.863         -14.1095          7.65388
             12.5            -47.5         -22.4402        -0.328425          19.4226          14.5186         -27.7093          4.34591          4.98268
             17.5            -47.5         -22.4402          -3.4811           26.392          18.1098         -32.5061          24.5928          1.48509
             22.5            -47.5         -22.4402         -11.0583          28.6273          22.7918         -34.1479          39.9432         -2.79231
             27.5            -47.5         -22.4402         -21.8264          27.7951          27.8215         -32.0561          45.3677         -7.64223
             32.5            -47.5         -22.4402         -33.0706          26.7964          32.0093         -27.0293           39.465         -12.3152
             37.5            -47.5         -22.4402          -41.527          28.7612          34.1574          -20.814           25.305         -14.4852
             42.5            -47.5         -22.4402         -44.5462          34.6397          33.6244         -15.4448          8.82784         -10.2482
             47.5            -47.5         -22.4402         -41.0709          41.3513          30.8854         -12.3563         -4.00098          1.26149
             52.5            -47.5         -22.4402         -31.1708          45.1997          26.8929         -11.7126         -9.37651          15.2531
             57.5            -47.5         -22.4402         -16.6897          44.4576           22.179         -12.7254         -5.34899          25.9713
             62.5            -47.5         -22.4402         -1.53997          38.7025          16.8983         -14.3089          6.54994          29.7106
             67.5            -47.5         -22.4402           10.316          28.5379          11.2108         -15.5081            21.29           24.724
             72.5            -47.5         -22.4402          16.4214          16.0183          5.43551         -15.6532          32.4441          12.2242
             77.5            -47.5         -22.4402          16.4929          3.86098        0.0225821         -14.4108          35.2372         -3.78201
             82.5            -47.5         -22.4402          11.8049         -5.37512         -4.48918         -11.7217          27.9714         -18.0902
             87.5            -47.5         -22.4402          4.83003         -10.0906          -7.5793         -7.87159          12.8158         -25.9714
             92.5            -47.5         -22.4402         -1.78008         -10.0658         -8.86406         -3.44312         -5.16357         -24.8889
             97.5            -47.5         -22.4402         -5.87247         -6.36819         -8.23885         0.804025         -20.0302         -15.4347
            102.5            -47.5         -22.4402         -6.53256        -0.972138         -6.02048          4.11668         -27.2122         -1.23309
            107.5            -47.5         -22.4402         -3.96375          4.02572         -2.78834          5.87979         -24.5309          12.7715
            112.5            -47.5         -22.4402         0.455535          6.90755         0.616971          5.87078         -13.4962          21.7542
            117.5            -47.5         -22.4402          4.88339          6.90136          3.33775          4.29245          1.52227          22.7384
            122.5            -47.5         -22.4402          7.58823          4.29784          4.74974          1.71956          15.0095          15.6647
            127.5            -47.5         -22.4402          7.61363         0.269738          4.63858         -1.05756          22.2982          3.36893
            132.5            -47.5         -22.4402          4.93908          -3.6714          3.17396          -3.2623          20.8698         -9.68454
            137.5            -47.5         -22.4402         0.541519         -6.11914         0.903995         -4.35668          11.5073         -18.8706
            142.5            -47.5         -22.4402         -4.05791         -6.30482         -1.43851         -4.16656         -2.16013         -21.0038
            147.5            -47.5         -22.4402         -7.37709         -4.32816         -3.18009         -2.92545         -15.0704         -15.5986
            152.5            -47.5         -22.4402          -8.5132        -0.978805         -3.90429         -1.13507         -22.7401         -4.73634
            157.5            -47.5         -22.4402          -7.2688          2.54512         -3.49626         0.569552         -22.3426          7.63809
            162.5            -47.5         -22.4402         -4.41126          5.11744         -2.30406          1.71658         -14.9322          17.4984
            167.5            -47.5         -22.4402         -1.75424          6.05113        -0.802962          2.02263         -3.18343          21.6204
           -167.5            -42.5         -22.4402          2.80615           1.0992          5.78642          2.84277         -18.8022          9.64826
           -162.5            -42.5         -22.4402          3.66966          3.54442          5.18051          4.58262         -25.8532         -1.24121
           -157.5            -42.5         -22.4402          3.74119          7.21209          4.58348          5.23861         -26.3229         -14.4797
           -152.5            -42.5         -22.4402          2.30645          10.5373           4.7535          4.27921         -19.3447         -25.1441
           -147.5            -42.5         -22.4402        -0.661201          12.2294          5.89333           1.5649         -6.74778         -28.1722
           -142.5            -42.5         -22.4402         -4.40381          11.1537          7.30096         -2.16111          7.28872         -21.4187
           -137.5            -42.5         -22.4402         -7.67151          6.91443          8.00206         -5.50592          18.1304           -6.588
           -132.5            -42.5         -22.4402         -9.24166         0.447883          7.41565         -6.94114           21.675          11.0398
           -127.5            -42.5         -22.4402         -8.39237         -6.07623          5.72692         -5.72845          15.7829            25.07
           -122.5            -42.5         -22.4402         -5.07911          -10.167          3.58703         -2.43688          1.45168          30.9568
           -117.5            -42.5         -22.4402       -0.0310758         -10.2596          1.52303          1.33372         -16.6691          27.4996
           -112.5            -42.5         -22.4402           5.3348         -6.19404        -0.444447          3.94778         -31.7308          16.1918
           -107.5            -42.5         -22.4402           9.0874         0.588116         -2.64621          4.59187         -37.0976         0.545466
           -102.5            -42.5         -22.4402          9.44975          7.78802         -5.22207          3.53628         -29.4415          -15.171
            -97.5            -42.5         -22.4402          5.49453          12.9795         -7.67493          1.59096         -10.7033          -26.803
            -92.5            -42.5         -22.4402         -2.07133          14.4471         -9.03763        -0.654402          12.3529         -31.0792
            -87.5            -42.5         -22.4402         -11.1583          11.1697         -8.41503         -3.23843          31.4356         -25.9753
            -82.5            -42.5         -22.4402         -18.6445          3.22754         -5.71215         -6.51891          40.0511           -12.49
            -77.5            -42.5         -22.4402         -21.7043         -8.31744         -1.70258         -10.5284           36.061          5.04077
            -72.5            -42.5         -22.4402         -18.7584         -21.3857           2.5473         -14.5774          22.1424          20.0596
            -67.5            -42.5         -22.4402         -10.1844         -33.2737          6.42897         -17.5751          4.29786          26.4184
            -62.5            -42.5         -22.4402          2.06548         -41.3405          10.1489         -18.7522         -10.6379          20.8046
            -57.5            -42.5         -22.4402          14.7072          -43.904          14.4583         -18.4215         -17.1791          4.85687
            -52.5            -42.5         -22.4402          24.4084         -40.8598          19.8555         -17.9851         -12.9873          -15.679
            -47.5            -42.5         -22.4402          28.8633         -33.1788          25.8422         -19.2465          1.20576         -33.2958
            -42.5            -42.5         -22.4402          27.5212         -23.7786          30.5691         -23.4886          22.1245          -40.218
            -37.5            -42.5         -22.4402          20.5285         -18.4171           31.932         -30.3567           44.452         -33.3262
            -32.5            -42.5         -22.4402          9.08673         -21.3408          29.4962         -37.4939          60.1833         -18.9185
            -27.5            -42.5         -22.4402         -3.49161          -30.322          24.8926         -42.1194          62.5299         -6.00953
            -22.5            -42.5         -22.4402         -13.2655         -39.9094          20.2623         -42.7189           49.329          1.22882
            -17.5            -42.5         -22.4402         -17.5355         -45.2578          17.0289         -39.6459           24.614          3.51445
            -12.5            -42.5         -22.4402         -15.7648         -44.1637          15.2773         -34.5382         -3.43793          3.63045
             -7.5            -42.5         -22.4402         -9.52945         -37.3576          14.2292         -29.5556         -26.0188          3.73739
             -2.5            -42.5         -22.4402         -1.66354         -27.6048          13.1923         -26.7639         -36.8146          3.67317
              2.5            -42.5         -22.4402          4.97116         -17.1907           12.179         -27.4074         -34.0606          1.24711
              7.5            -42.5         -22.4402          8.24322         -6.82531          11.7751         -31.3502         -20.0543         -4.18967
             12.5            -42.5         -22.4402           6.7679          2.41297          12.6135         -36.9539        0.0117232         -10.9646
             17.5            -42.5         -22.4402         0.111589          9.20708          15.0427         -41.7669          19.4989         -17.6283
             22.5            -42.5         -22.4402         -10.7452          13.4189          18.9595         -43.6742          32.3232         -23.4102
             27.5            -42.5         -22.4402         -23.4895          16.3279          23.7101         -41.7109          34.6921         -27.8392
             32.5            -42.5         -22.4402         -34.7152          20.4564          28.0829         -36.3492          26.4013         -30.2708
             37.5            -42.5         -22.4402         -40.9164          28.4357          30.6083         -29.3902          11.5395         -28.6545
             42.5            -42.5         -22.4402         -39.8242          40.1408          30.1288         -23.1644         -2.81318         -18.9979
             47.5            -42.5         -22.4402         -31.9466          50.4439          26.8255         -19.1813          -10.152         -1.12005
             52.5            -42.5         -22.4402          -19.138          54.3369          21.9624         -17.3247         -7.95788          17.6545
             57.5            -42.5         -22.4402         -3.90106          50.8457          16.6217          -16.676          3.13176           29.303
             62.5            -42.5         -22.4402          10.2693          41.2694          11.2532         -16.3734          19.5439          30.1078
             67.5            -42.5         -22.4402          19.9435          27.5279           6.0525         -15.7955          35.2995          19.8989
             72.5            -42.5         -22.4402          23.1379          12.4264           1.2268         -14.5291          44.0126          2.01067
             77.5            -42.5         -22.4402          20.0264         -1.03811         -2.95327          -12.375          41.7333          -17.739
             82.5            -42.5         -22.4402          12.3621         -10.2842         -6.14407         -9.32149          28.0465         -32.9922
             87.5            -42.5         -22.4402          3.06406         -13.9446          -8.0217         -5.60575          6.71088         -38.7683
             92.5            -42.5         -22.4402         -4.91354         -12.1896         -8.36641         -1.68996         -15.7248         -33.1339
             97.5            -42.5         -22.4402          -9.3083         -6.56492         -7.17525          1.82975         -32.3528         -17.8861
            102.5            -42.5         -22.4402         -9.34987           0.5055         -4.77809          4.38435         -38.4447          1.88483
            107.5            -42.5         -22.4402         -5.52662          6.57284         -1.71018          5.52522          -32.265          19.9135
            112.5            -42.5         -22.4402         0.359142          9.74907          1.30686          5.14747         -16.4261          30.5731
            117.5            -42.5         -22.4402          6.05561          9.28984          3.56961          3.50336           3.3398          30.7527
            122.5            -42.5         -22.4402          9.51837          5.69075          4.60304          1.13967          20.3066          20.9113
            127.5            -42.5         -22.4402          9.66838         0.439948           4.3005         -1.24997          29.0721           4.8748
            132.5            -42.5         -22.4402          6.54111         -4.62752          2.88196         -3.01884          26.9265         -11.7785
            137.5            -42.5         -22.4402           1.3443         -7.84025         0.869199         -3.76067          15.1053         -23.4846
            142.5            -42.5         -22.4402         -4.09549         -8.29642         -1.09399         -3.39878         -1.86243         -26.5237
            147.5            -42.5         -22.4402         -8.02604         -6.11891         -2.45645         -2.19886         -17.8637         -20.4156
            152.5            -42.5         -22.4402         -9.40713         -2.23814         -2.91652        -0.629232         -27.5569         -7.67561
            157.5            -42.5         -22.4402         -8.04991          1.93976         -2.44796         0.760376          -27.607          7.04644
            162.5            -42.5         -22.4402          -4.8648          5.08278         -1.39861           1.6078         -19.2931          19.0068
            167.5            -42.5         -22.4402         -1.89222          6.31759        -0.204085          1.73242         -5.75767          24.4249
           -167.5            -37.5         -22.4402           3.4054          0.43682          5.86222          4.68668         -16.8049          10.4117
           -162.5            -37.5         -22.4402          4.38235          2.98302          5.04876          7.11159         -24.2579        -0.642558
           -157.5            -37.5         -22.4402          4.59516          6.69728          4.16698          8.68856         -24.8303         -14.9415
           -152.5            -37.5         -22.4402          3.22057          10.0439          4.36001          8.51334           -17.23         -27.7524
           -147.5            -37.5         -22.4402       -0.0445913          12.0132          6.04873          5.80606         -3.50025         -33.2558
           -142.5            -37.5         -22.4402         -4.31236          11.3098          8.08832          1.07108          11.6765          -27.935
           -137.5            -37.5         -22.4402          -8.0829          7.09125          8.95125         -3.92828          23.5784         -12.9199
           -132.5            -37.5         -22.4402         -10.0842         0.114236          7.90796         -6.84446          27.9196          6.21132
           -127.5            -37.5         -22.4402         -9.60746         -7.21409          5.59984         -6.28858          21.9949          22.4395
           -122.5            -37.5         -22.4402         -6.48435         -11.9765          3.36647         -2.84902          6.17385          30.7641
           -117.5            -37.5         -22.4402         -1.20284          -12.326          2.06272          1.28299         -15.0362           29.726
           -112.5            -37.5         -22.4402          5.01026          -8.0901          1.38229          3.90916         -34.2295           20.484
           -107.5            -37.5         -22.4402          10.1211        -0.890234         0.173331          4.19993         -43.6179            5.922
           -102.5            -37.5         -22.4402          11.9239          6.85591         -2.42534          3.00508         -38.6871         -10.4818
            -97.5            -37.5         -22.4402          8.90592          12.8094         -5.99938          1.76638         -20.7311           -24.99
            -92.5            -37.5         -22.4402          1.37029          15.4453         -9.00953           1.1127          3.39635         -33.8373
            -87.5            -37.5         -22.4402         -8.71239          13.8178         -9.86323          0.34396          24.9935         -33.7197
            -82.5            -37.5         -22.4402         -18.0284          7.72621         -8.15892         -1.91189           37.062         -23.9694
            -77.5            -37.5         -22.4402         -23.5041         -2.34944         -4.94738          -6.3293           37.088         -7.69544
            -72.5            -37.5         -22.4402         -23.4234         -14.9587         -1.78417         -12.0291          27.3282          8.72522
            -67.5            -37.5         -22.4402         -18.1166         -27.6877         0.576263          -17.093          13.0389          18.2762
            -62.5            -37.5         -22.4402         -9.37301         -37.7168          2.78436         -19.9243       -0.0990674          16.3021
            -57.5            -37.5         -22.4402         0.111907         -42.6819          6.36629         -20.5612         -7.71364          3.21608
            -52.5            -37.5         -22.4402          8.00034         -41.6072          12.2244         -20.7516         -7.72438         -15.7943
            -47.5            -37.5         -22.4402          12.9385         -34.8502          19.4377         -22.8469         0.149495         -33.1072
            -42.5            -37.5         -22.4402          14.3573         -25.3499          25.1119         -28.3811          14.5512         -40.7789
            -37.5            -37.5         -22.4402          11.4336         -19.0648          26.4464         -36.5516          31.7073         -35.8708
            -32.5            -37.5         -22.4402          4.20834         -20.4398          23.2689         -44.0308          44.3583         -24.4026
            -27.5            -37.5         -22.4402         -4.79074          -27.656          18.0671         -47.5181          45.7209         -14.6996
            -22.5            -37.5         -22.4402         -11.9412         -35.6188          13.7333         -45.9465           33.208         -10.2191
            -17.5            -37.5         -22.4402         -14.4343         -39.8013          11.8738         -40.8191          10.1402         -9.52501
            -12.5            -37.5         -22.4402         -11.3361         -38.4994          12.0435         -34.6747         -16.0895         -9.35844
             -7.5            -37.5         -22.4402         -3.45598         -33.2103          12.5532         -29.6553         -37.3421         -7.71755
             -2.5            -37.5         -22.4402          7.12916         -27.3213          12.0536         -27.2047         -47.0059         -5.91572
              2.5            -37.5         -22.4402          16.6656         -22.5922          10.5965         -28.1238         -42.0227         -7.96747
              7.5            -37.5         -22.4402          20.6685         -17.9326          9.20955         -32.3181         -25.3491         -15.3091
             12.5            -37.5         -22.4402          17.2059         -12.8035          8.91118         -38.4216          -4.5924         -25.4372
             17.5            -37.5         -22.4402          7.30261          -7.7428          10.2696         -44.1733          12.7663         -35.5649
             22.5            -37.5         -22.4402         -6.42192         -2.70971          13.2931         -47.3516          21.6614         -43.5755
             27.5            -37.5         -22.4402         -20.6274          3.28641          17.4209         -46.6062          20.0038         -47.8433
             32.5            -37.5         -22.4402          -31.449          11.9818          21.5333         -42.0063          9.18212         -47.1923
             37.5            -37.5         -22.4402         -35.5178          24.7619          24.1004         -35.2059         -5.66551          -40.094
             42.5            -37.5         -22.4402         -31.1781          40.2387          23.6499         -28.6701         -16.9553          -24.075
             47.5            -37.5         -22.4402         -20.1037          52.5855          20.0357         -24.0675         -18.4603        -0.803909
             52.5            -37.5         -22.4402         -5.40081          56.5716          14.6271         -21.1837         -8.88054          21.1346
             57.5            -37.5         -22.4402          9.82606          51.4662          8.95813          -19.021          9.09497           32.871
             62.5            -37.5         -22.4402           22.364            39.44          3.82714         -16.9036          30.0793          30.7655
             67.5            -37.5         -22.4402           29.319          23.3582        -0.487664          -14.548          47.1139          15.7788
             72.5            -37.5         -22.4402           29.246          6.70114         -3.90551          -11.857          53.8091         -7.00594
             77.5            -37.5         -22.4402           22.793         -7.24973           -6.379         -8.82761           47.007         -30.1614
             82.5            -37.5         -22.4402          12.1597         -15.8885         -7.80746         -5.53468          27.5254         -46.2703
             87.5            -37.5         -22.4402         0.644961         -18.0694         -8.10912         -2.17554         0.629544         -50.1187
             92.5            -37.5         -22.4402         -8.56144         -14.3287         -7.26632         0.926724         -25.7424         -40.3325
             97.5            -37.5         -22.4402         -13.1408         -6.65423          -5.4009          3.37831         -43.7861         -19.8251
            102.5            -37.5         -22.4402         -12.4947          2.12707         -2.85284          4.84427         -48.6433          4.96297
            107.5            -37.5         -22.4402         -7.40319          9.25418        -0.093978           5.0914         -39.0081          26.5573
            112.5            -37.5         -22.4402       -0.0796236          12.7026          2.31604          4.16807         -18.5295           38.608
            117.5            -37.5         -22.4402          6.83576          11.7746          3.88164          2.39101          5.78897          37.8979
            122.5            -37.5         -22.4402          11.0076          7.17594          4.32792         0.271043          26.0974          25.3779
            127.5            -37.5         -22.4402          11.2474         0.705199          3.69306         -1.62365          36.3153          5.79173
            132.5            -37.5         -22.4402          7.64798         -5.48826          2.26683         -2.81406          33.5573         -14.2561
            137.5            -37.5         -22.4402          1.63697         -9.47528          0.54062         -3.06502          19.4771         -28.3406
            142.5            -37.5         -22.4402         -4.67151         -10.2218        -0.953281         -2.42885        -0.569451         -32.2514
            147.5            -37.5         -22.4402         -9.26918         -7.86731         -1.81992         -1.21986          -19.507         -25.5097
            152.5            -37.5         -22.4402          -10.977         -3.47304         -1.90618         0.126244         -31.2096         -11.0214
            157.5            -37.5         -22.4402         -9.59322          1.35915         -1.30228          1.15614         -31.8693          5.92171
            162.5            -37.5         -22.4402         -6.14581          5.10282        -0.363964           1.6398         -22.9432           19.909
            167.5            -37.5         -22.4402         -2.88634          6.68571         0.514283          1.52088         -7.96845          26.6393
           -167.5            -32.5         -22.4402          5.20591        0.0523949          5.11224          5.41176         -14.3976          12.5823
           -162.5            -32.5         -22.4402          6.24171          2.77238          4.12171          8.14452         -22.3226          2.17346
           -157.5            -32.5         -22.4402          6.57054           6.4442          2.85123          10.4158         -23.1636         -12.2078
           -152.5            -32.5         -22.4402          5.33573          9.53925          2.76574          11.2157         -14.6517         -26.6876
           -147.5            -32.5         -22.4402          1.68695          11.6955          4.78255           9.0042         0.952395         -35.1774
           -142.5            -32.5         -22.4402         -3.24261          11.4293          7.42356          3.68773          17.7869         -32.4201
           -137.5            -32.5         -22.4402         -7.59039           7.2686          8.50601         -2.72168          30.7963         -18.6475
           -132.5            -32.5         -22.4402         -10.0915        -0.256409          7.07793         -6.97111          35.5183         0.785461
           -127.5            -32.5         -22.4402         -10.1299         -8.45246          4.27535         -6.91357          29.0231          18.6584
           -122.5            -32.5         -22.4402         -7.42293         -13.9075          2.21546         -3.15113           11.524          29.4975
           -117.5            -32.5         -22.4402         -2.14866         -14.4719          2.11092          1.45044         -12.3845          31.1785
           -112.5            -32.5         -22.4402          4.75054         -10.0082          3.25021          4.05688         -34.9454          24.1366
           -107.5            -32.5         -22.4402          11.1926         -2.39226          3.50056          3.85332         -47.7544          10.5987
           -102.5            -32.5         -22.4402           14.528          5.80994          1.14266          2.40619         -45.5824          -6.3785
            -97.5            -32.5         -22.4402          12.6023          12.4041         -3.51176          1.93112         -29.1229         -23.0688
            -92.5            -32.5         -22.4402          5.27211          16.1736           -8.254          3.12763         -4.93536         -35.2003
            -87.5            -32.5         -22.4402         -5.60629          16.3633         -10.6768          4.54126          18.3286         -38.6375
            -82.5            -32.5         -22.4402         -16.4959          12.5377         -10.0255          3.62666          33.3479         -31.7197
            -77.5            -32.5         -22.4402         -24.0645          4.57087         -7.68898         -1.02686          37.0064         -16.7346
            -72.5            -32.5         -22.4402         -26.5014         -6.75762         -5.81805         -8.30709          30.7581         0.297301
            -67.5            -32.5         -22.4402         -24.1597         -19.3231         -5.36997         -15.3361          18.9716          12.1271
            -62.5            -32.5         -22.4402         -18.7163         -30.0846         -5.22963         -19.5937          6.47092          13.4603
            -57.5            -32.5         -22.4402         -12.3205         -36.0663         -3.02987         -20.8988          -2.8655          3.88006
            -52.5            -32.5         -22.4402         -6.45614         -35.8296          2.60446         -21.5145         -6.77787         -12.0869
            -47.5            -32.5         -22.4402         -1.78015         -29.8828          10.4715         -24.3804          -4.2486         -27.4158
            -42.5            -32.5         -22.4402          1.17328         -21.5409          16.8827         -30.9722          4.24449         -35.2627
            -37.5            -32.5         -22.4402          1.26093          -16.157          18.4374         -39.6697          15.7933         -33.3959
            -32.5            -32.5         -22.4402         -2.07599         -17.3216          14.9534         -46.2671          24.5049         -26.2708
            -27.5            -32.5         -22.4402         -7.20624         -23.5104          9.46437         -47.3296          24.6023         -20.1296
            -22.5            -32.5         -22.4402         -11.1041         -30.3616          5.52579         -42.5244          13.6054          -17.619
            -17.5            -32.5         -22.4402         -11.0265         -33.9418          4.95746         -34.6123         -5.88399         -17.4701
            -12.5            -32.5         -22.4402         -5.83961         -32.9306          6.80677         -26.9785         -27.6918          -16.998
             -7.5            -32.5         -22.4402          4.00468         -28.9206          8.53185         -21.6113         -45.0958         -14.7885
             -2.5            -32.5         -22.4402          16.8269         -25.2166          8.29821         -19.2594         -52.1858         -12.3087
              2.5            -32.5         -22.4402          28.3914         -23.8905          6.40579         -20.3582         -45.4072         -13.5503
              7.5            -32.5         -22.4402          32.8494         -24.0604          4.37255         -24.9654         -27.8913         -21.0254
             12.5            -32.5         -22.4402          27.9493         -23.9186          3.42724         -31.9571         -8.42331          -33.334
             17.5            -32.5         -22.4402          15.7311         -22.1566          4.10037          -39.168          5.22914         -46.9235
             22.5            -32.5         -22.4402        0.0683381         -17.7705          6.34288         -44.2891          9.08154         -57.7203
             27.5            -32.5         -22.4402            -14.9         -9.94055          9.63062         -45.7057          2.81871         -62.2502
             32.5            -32.5         -22.4402         -25.1103          1.98129          12.9761          -43.122         -10.4703         -58.4243
             37.5            -32.5         -22.4402         -27.6387          17.7147          15.0047         -37.8276         -24.7634         -45.4679
             42.5            -32.5         -22.4402         -21.4978          34.7001          14.3319          -31.975         -32.6862         -23.4494
             47.5            -32.5         -22.4402         -8.85693          47.4908          10.7346         -27.1504         -28.9605          3.51766
             52.5            -32.5         -22.4402          6.66196          51.5073          5.47601          -23.304         -13.1516          26.6107
             57.5            -32.5         -22.4402          21.4298          45.9613         0.175074         -19.6875          10.7728          37.3421
             62.5            -32.5         -22.4402          32.2336          33.1102         -4.18474         -15.8957          35.9963          32.3658
             67.5            -32.5         -22.4402           36.549          16.2538         -7.22811         -11.9395          54.6151          13.3531
             72.5            -32.5         -22.4402          33.4351        -0.669339         -8.94516         -8.00132          60.1339         -13.4004
             77.5            -32.5         -22.4402           23.999         -14.1476         -9.47798         -4.27334           50.033         -39.2634
             82.5            -32.5         -22.4402          10.8389         -21.5569         -8.96292        -0.931059          26.1715          -56.003
             87.5            -32.5         -22.4402         -2.44538         -21.9381          -7.5682          1.85823         -4.91603         -58.2485
             92.5            -32.5         -22.4402          -12.506         -16.1336         -5.49213          3.91344         -34.1353         -45.1148
             97.5            -32.5         -22.4402         -17.0244         -6.49264         -2.99144          5.06068         -52.9541         -20.4505
            102.5            -32.5         -22.4402         -15.5907          3.84207        -0.411608          5.22559         -56.4335          8.19897
            107.5            -32.5         -22.4402           -9.265          11.8714          1.85424          4.41918         -43.6533          32.3872
            112.5            -32.5         -22.4402        -0.628506            15.49          3.43934          2.86287         -19.1419          45.2141
            117.5            -32.5         -22.4402          7.34363          14.0714          4.09395         0.944191           9.0388          43.4289
            122.5            -32.5         -22.4402          12.0756          8.52712          3.77855        -0.871662          32.1196          28.4352
            127.5            -32.5         -22.4402          12.3018         0.937986          2.69996         -2.16539          43.4835          5.76174
            132.5            -32.5         -22.4402          8.18053         -6.26953          1.22858         -2.65484          40.1288         -17.1321
            137.5            -32.5         -22.4402          1.34251         -10.9451        -0.181308         -2.30492          24.0822         -33.1265
            142.5            -32.5         -22.4402         -5.84225         -11.9448          -1.1287          -1.3193          1.39873         -37.6384
            147.5            -32.5         -22.4402         -11.1392         -9.42669         -1.40154       -0.0717401         -20.0519         -30.2269
            152.5            -32.5         -22.4402         -13.2391         -4.56539         -1.02046          1.03525         -33.5106         -14.1529
            157.5            -32.5         -22.4402         -11.9079         0.872874        -0.212488          1.65365         -34.7939          4.73913
            162.5            -32.5         -22.4402         -8.26196          5.19979         0.652379          1.70351         -25.4997          20.4829
            167.5            -32.5         -22.4402         -4.74577          7.14919          1.22035          1.26952         -9.47608          28.3521
           -167.5            -27.5         -22.4402          7.74067       -0.0204523          3.89247          4.59354         -12.2097          15.3712
           -162.5            -27.5         -22.4402          8.83463           2.8966          3.00109          7.05907         -20.6469          6.05194
           -157.5            -27.5         -22.4402          9.25864          6.49667          1.56719           9.3522         -21.9176         -7.66294
           -152.5            -27.5         -22.4402          8.08877          9.27784         0.878262          10.7639         -12.6188         -22.8205
           -147.5            -27.5         -22.4402          4.00111          11.5601          2.36342          9.49529          5.19301         -33.8276
           -142.5            -27.5         -22.4402         -1.60233          11.6925          4.78791          4.71321          24.2861         -34.4068
           -137.5            -27.5         -22.4402         -6.52681          7.60073          5.83374         -1.75677          38.5339         -23.5709
           -132.5            -27.5         -22.4402         -9.55523        -0.409187          4.52051         -6.43591          42.9995         -5.35108
           -127.5            -27.5         -22.4402         -10.1869         -9.39097          2.12496         -6.86559          35.0948          13.7149
           -122.5            -27.5         -22.4402         -8.03068         -15.4885         0.928022         -3.48217          15.8228          27.6132
           -117.5            -27.5         -22.4402         -2.94752         -16.2873          2.12545          0.85595         -9.65223          32.6901
           -112.5            -27.5         -22.4402          4.42964         -11.6962          4.73915          3.30581         -33.6354          27.8526
           -107.5            -27.5         -22.4402           12.021          -3.8288          6.19371          3.15433         -48.2158          14.6724
           -102.5            -27.5         -22.4402          16.7995          4.63031          4.37854          2.17271          -48.435         -3.34005
            -97.5            -27.5         -22.4402          16.0354          11.6634        -0.524716          2.70844         -34.4993         -21.5025
            -92.5            -27.5         -22.4402          9.17039          16.3954           -6.139          5.32841         -11.8959         -34.8996
            -87.5            -27.5         -22.4402         -2.05507          18.3117         -9.79736          8.19818          11.7126         -39.4174
            -82.5            -27.5         -22.4402         -13.9259          16.8136         -10.5376          8.29061          29.0523         -33.7648
            -77.5            -27.5         -22.4402         -22.9113          11.2529         -9.69694          3.88005          35.9429         -20.2464
            -72.5            -27.5         -22.4402         -27.1602          1.80988         -9.44772         -3.90235          32.2767         -4.18985
            -67.5            -27.5         -22.4402          -27.091         -9.66778         -10.6962         -11.8866          21.2725          8.15249
            -62.5            -27.5         -22.4402         -24.3235          -19.995         -12.1502         -17.2265          7.48595          12.0592
            -57.5            -27.5         -22.4402         -20.5917         -25.8167          -11.235         -19.5633         -4.58437          6.60546
            -52.5            -27.5         -22.4402         -16.7446         -25.5807         -6.49655         -21.1273         -11.8002         -5.09495
            -47.5            -27.5         -22.4402         -12.9354         -20.2298          0.84006         -24.7179         -12.7298         -17.7541
            -42.5            -27.5         -22.4402         -9.54862         -13.4141          7.11283         -31.3395         -8.11828         -26.0641
            -37.5            -27.5         -22.4402         -7.68119         -9.71307          8.96542         -38.8648        -0.981772         -27.7718
            -32.5            -27.5         -22.4402         -8.13304         -11.6556          6.04968         -43.1313          3.97517         -24.8327
            -27.5            -27.5         -22.4402         -9.98715          -17.752           1.1744         -41.2633          2.69957         -20.9435
            -22.5            -27.5         -22.4402         -10.8048         -24.3076          -2.1929         -33.5938         -6.21385         -18.2841
            -17.5            -27.5         -22.4402         -8.01049         -28.0239         -2.27636          -23.475         -20.4497         -16.8858
            -12.5            -27.5         -22.4402        -0.490915         -27.8292        -0.124922         -14.5504         -35.4426         -15.6731
             -7.5            -27.5         -22.4402          11.1894         -24.9406          1.66213         -8.58761         -46.7702         -13.8395
             -2.5            -27.5         -22.4402          25.2857         -22.1735          1.37618          -5.9384         -50.2824         -11.8108
              2.5            -27.5         -22.4402          37.5436         -22.5036        -0.452455          -6.9297         -42.6893         -12.2189
              7.5            -27.5         -22.4402          42.0146         -26.4645         -2.25506         -11.7807          -26.585         -18.8808
             12.5            -27.5         -22.4402          36.3895         -31.3043         -2.98682         -19.5314         -10.3969         -32.5698
             17.5            -27.5         -22.4402          23.0435         -33.4866         -2.35495          -28.144          -1.6324         -49.3533
             22.5            -27.5         -22.4402          6.50257         -30.7561        -0.546582         -35.3493         -3.40011         -63.0947
             27.5            -27.5         -22.4402         -8.61409         -22.4127          1.92056         -39.4076         -14.5276         -68.3984
             32.5            -27.5         -22.4402         -18.2339         -8.88762          4.21968         -39.7007         -30.4704         -62.3335
             37.5            -27.5         -22.4402          -19.913          8.06809          5.30348         -36.9802         -44.5648         -44.9483
             42.5            -27.5         -22.4402         -13.1615          25.1186           4.2013         -32.7248         -49.8248         -18.6478
             47.5            -27.5         -22.4402        -0.241543          37.5018         0.848647         -28.1984         -41.9579          10.4198
             52.5            -27.5         -22.4402          15.1552          41.4916         -3.71467         -23.6484         -21.2532          33.4454
             57.5            -27.5         -22.4402          29.0949          36.2659          -8.0836         -18.8201          7.47048          42.6737
             62.5            -27.5         -22.4402          38.2726          23.8379         -11.2822         -13.6691          36.3818          35.2202
             67.5            -27.5         -22.4402          40.3815          7.54404         -12.8717         -8.46302          56.8323           13.235
             72.5            -27.5         -22.4402          34.8707         -8.50522         -12.8608         -3.60411          62.1962         -16.2589
             77.5            -27.5         -22.4402           23.218         -20.7006          -11.519          0.55073          50.4004         -43.8979
             82.5            -27.5         -22.4402          8.32563         -26.4428         -9.17891          3.72945          24.0588         -60.9623
             87.5            -27.5         -22.4402         -6.01014         -24.9282         -6.23579          5.78513         -9.38282         -62.0433
             92.5            -27.5         -22.4402         -16.3724         -17.2262         -3.09429          6.66839         -40.0218         -46.6555
             97.5            -27.5         -22.4402         -20.5002         -5.93996        -0.142111          6.42142         -58.8432         -19.3343
            102.5            -27.5         -22.4402         -18.1757          5.58719          2.27521          5.23108         -60.8927          11.6103
            107.5            -27.5         -22.4402         -10.7092          14.2167          3.85319          3.35718         -45.5673          37.0909
            112.5            -27.5         -22.4402        -0.978515          17.8302          4.43288          1.19497         -18.0418          49.8976
            117.5            -27.5         -22.4402          7.78828          15.8982          4.02749        -0.802149          12.8743          46.8454
            122.5            -27.5         -22.4402          12.8506          9.52079          2.84681         -2.22618          37.7886          29.7354
            127.5            -27.5         -22.4402          12.9137          1.01005          1.27249         -2.82301          49.7546          4.69597
            132.5            -27.5         -22.4402          8.21629         -6.99462        -0.245558         -2.52473          45.7454         -20.1981
            137.5            -27.5         -22.4402         0.570561         -12.1854         -1.30046         -1.51064          28.1031         -37.3682
            142.5            -27.5         -22.4402         -7.44106         -13.3513         -1.63825        -0.144794          3.41146         -42.0313
            147.5            -27.5         -22.4402          -13.403         -10.6782         -1.24685          1.13788         -19.8943         -33.8517
            152.5            -27.5         -22.4402         -15.8999         -5.43185        -0.334217          1.97205         -34.6293         -16.4101
            157.5            -27.5         -22.4402           -14.66         0.504334         0.726182          2.12288         -36.3778          4.00911
            162.5            -27.5         -22.4402         -10.8649          5.33104          1.54808          1.67252         -26.8588          21.0483
            167.5            -27.5         -22.4402         -7.12749            7.617          1.81823          0.85687         -10.1517           29.702
           -167.5            -22.5         -22.4402          10.3241         0.169511          2.46468          2.39947         -10.6613           17.682
           -162.5            -22.5         -22.4402          11.5029          3.28432           1.9693          4.12206         -19.4606          9.31727
           -157.5            -22.5         -22.4402          11.9901          6.91056          0.75561          5.70107         -21.1878         -3.63623
           -152.5            -22.5         -22.4402          10.7421          9.53478         -0.51275          6.71441         -11.7161         -18.6836
           -147.5            -22.5         -22.4402          6.24576          11.8477        -0.787673           6.1753          7.66077         -31.0757
           -142.5            -22.5         -22.4402         0.103378           12.194        -0.311064          3.49503          28.7709         -34.6146
           -137.5            -22.5         -22.4402          -5.3322          8.15184        0.0528002        -0.443303           44.129         -27.1681
           -132.5            -22.5         -22.4402         -8.89203         -0.14903       -0.0477375         -3.76647          48.1679         -10.9265
           -127.5            -22.5         -22.4402         -10.1221         -9.64941        -0.068757         -4.97409          38.8922           8.7592
           -122.5            -22.5         -22.4402         -8.51991         -16.2508         0.854002         -3.93993          18.4983          25.4557
           -117.5            -22.5         -22.4402         -3.70485         -17.3799          2.96296         -1.78699         -7.13789          33.7653
           -112.5            -22.5         -22.4402          3.92368         -12.9492             5.45         0.226206         -30.6955          30.8677
           -107.5            -22.5         -22.4402          12.3178         -5.16645           6.7984          1.64875         -45.4233          17.7997
           -102.5            -22.5         -22.4402           18.232          3.27188          5.80853          3.04099         -47.2519         -1.03842
            -97.5            -22.5         -22.4402          18.5719          10.5155          2.49454          5.14634         -36.0845         -19.6265
            -92.5            -22.5         -22.4402          12.4808           15.941         -1.92686          7.85878          -16.036         -32.4969
            -87.5            -22.5         -22.4402          1.56318          19.2188         -6.01361          9.97182          6.65689         -36.1443
            -82.5            -22.5         -22.4402         -10.4384          19.6695          -9.0034          9.83517          25.0451         -30.4684
            -77.5            -22.5         -22.4402          -19.945          16.3289         -11.1562          6.53821          33.8552         -18.3158
            -72.5            -22.5         -22.4402         -25.1323          8.98797         -13.1282         0.665502          31.2892         -4.20785
            -67.5            -22.5         -22.4402         -26.4717           -0.742         -15.0532         -6.07568          19.5081          7.23711
            -62.5            -22.5         -22.4402          -25.543         -9.70418         -16.1291         -12.0291          3.23845          12.5665
            -57.5            -22.5         -22.4402         -23.8179         -14.4997         -15.1508         -16.6315         -11.8345          10.6419
            -52.5            -22.5         -22.4402         -21.7589         -13.7114         -11.6701         -20.5443         -21.4494          2.91952
            -47.5            -22.5         -22.4402         -19.1835         -8.66457         -6.64881         -24.7312         -23.9993         -7.37941
            -42.5            -22.5         -22.4402         -16.2563         -3.12287         -2.25554         -29.3324         -21.0125         -16.2252
            -37.5            -22.5         -22.4402         -13.8847         -1.03094         -0.42321         -33.0124         -16.1205         -20.7345
            -32.5            -22.5         -22.4402         -12.8923         -4.10344         -1.50185         -33.5428         -13.3252         -20.4423
            -27.5            -22.5         -22.4402          -12.758         -10.7326         -4.14412         -29.5293         -15.0255         -16.9962
            -22.5            -22.5         -22.4402         -11.4639          -17.648         -6.57007         -21.3305         -21.2352         -12.5205
            -17.5            -22.5         -22.4402         -6.67148         -22.0449         -7.71065         -11.1527         -29.6696         -8.73511
            -12.5            -22.5         -22.4402          2.57313         -23.0207         -7.81129         -1.63396         -37.4446          -6.3302
             -7.5            -22.5         -22.4402           15.477         -21.4093         -7.85966          5.44096         -42.5906         -4.84781
             -2.5            -22.5         -22.4402          30.1318         -19.5808         -8.46062          9.09319          -42.773         -3.40498
              2.5            -22.5         -22.4402          42.4307         -21.2501         -9.28265          8.65965         -35.1209         -3.35675
              7.5            -22.5         -22.4402          46.8367          -28.076         -9.62633           3.9903         -21.5262         -9.56584
             12.5            -22.5         -22.4402           41.125         -36.6885         -9.10919         -3.97601         -9.47195         -24.4155
             17.5            -22.5         -22.4402          27.6478         -42.0209         -7.74847         -13.4389         -5.89131         -43.7085
             22.5            -22.5         -22.4402          11.1198         -40.9747         -5.83276         -22.3231         -13.1431         -59.8703
             27.5            -22.5         -22.4402         -3.69113         -32.9796         -3.84606         -28.8653         -28.9405         -66.1984
             32.5            -22.5         -22.4402         -12.8408         -19.2275         -2.42159          -32.149         -47.7126         -59.2688
             37.5            -22.5         -22.4402          -14.245         -2.35437         -2.21883         -32.3414         -62.4046          -39.759
             42.5            -22.5         -22.4402         -7.68165          14.0026         -3.73316         -30.1982         -66.3108         -11.5317
             47.5            -22.5         -22.4402          4.65816          25.6868          -6.8063         -26.5961         -55.8475          18.1029
             52.5            -22.5         -22.4402          19.2152          29.6604         -10.5777         -21.9861         -31.9079          40.3889
             57.5            -22.5         -22.4402          32.0194          25.1641         -13.9165         -16.5676         0.109007          48.1826
             62.5            -22.5         -22.4402          39.7597          13.9335         -15.9597         -10.6536          31.7794          39.0506
             67.5            -22.5         -22.4402          40.2763         -0.88674         -16.2571         -4.74111          54.0299          15.4396
             72.5            -22.5         -22.4402          33.2679         -15.2763         -14.8155         0.590068           60.158          -15.332
             77.5            -22.5         -22.4402          20.4365         -25.6926          -11.977          4.84517          48.3372         -43.6522
             82.5            -22.5         -22.4402          4.84507         -29.6303         -8.21752          7.66278           21.585         -60.6806
             87.5            -22.5         -22.4402         -9.64849         -26.4161         -4.11745          8.90203          -12.193         -61.1068
             92.5            -22.5         -22.4402           -19.66         -17.2596         -0.26027          8.62176         -42.7212         -44.7371
             97.5            -22.5         -22.4402         -23.0431          -4.8925          2.85036          7.05548         -60.8047         -16.4939
            102.5            -22.5         -22.4402         -19.7622          7.27377           4.8736          4.62654         -61.5508          14.9565
            107.5            -22.5         -22.4402         -11.3292           16.075          5.59623          1.82377         -44.5823           40.281
            112.5            -22.5         -22.4402        -0.821645          19.4537          5.06395        -0.802003         -15.4276           52.239
            117.5            -22.5         -22.4402          8.38637           16.998          3.54692         -2.74754            16.74          47.8205
            122.5            -22.5         -22.4402          13.4869           9.9644          1.49491         -3.67432          42.2685          29.1446
            127.5            -22.5         -22.4402           13.216         0.822109        -0.548338         -3.50114          54.1312          2.70689
            132.5            -22.5         -22.4402          7.91079         -7.66517         -2.06695         -2.37768          49.3824         -23.0978
            137.5            -22.5         -22.4402        -0.462292         -13.1192         -2.71477        -0.695349           30.606         -40.5187
            142.5            -22.5         -22.4402         -9.16406         -14.3208         -2.39564          1.02788          4.70475         -44.7813
            147.5            -22.5         -22.4402         -15.6589         -11.5001         -1.30327          2.30468         -19.5944         -35.7334
            152.5            -22.5         -22.4402         -18.4678         -5.98661         0.166358          2.81545         -34.9267         -17.2307
            157.5            -22.5         -22.4402         -17.2974         0.277023          1.49604          2.44594          -36.818          4.14347
            162.5            -22.5         -22.4402         -13.3813           5.4453          2.28714          1.44524         -27.1055          21.8475
            167.5            -22.5         -22.4402         -9.46667          7.97854          2.26906         0.202798         -10.0277          30.7823
           -167.5            -17.5         -22.4402          12.1819         0.493535          0.98918        -0.476912         -10.0182          18.6898
           -162.5            -17.5         -22.4402          13.4291          3.76374          1.01016          0.32578         -18.8596          10.7388
           -157.5            -17.5         -22.4402          13.8956          7.49197         0.276151         0.845956          -20.755         -1.98712
           -152.5            -17.5         -22.4402           12.479          10.1121         -1.36283         0.826397          -11.653         -17.2315
           -147.5            -17.5         -22.4402          7.79712          12.4482         -4.08538         0.742901           7.2861         -30.3017
           -142.5            -17.5         -22.4402          1.42593          12.8655         -6.64123          1.05748          28.2467         -34.7924
           -137.5            -17.5         -22.4402         -4.36813          8.88987         -7.38785          1.27495            43.87         -28.3593
           -132.5            -17.5         -22.4402          -8.4159         0.585187          -5.6198         0.447566          48.5553          -12.947
           -127.5            -17.5         -22.4402         -10.1854         -9.04908         -2.09048         -1.74128           40.177          6.32432
           -122.5            -17.5         -22.4402         -9.05516         -15.9449          1.62725         -4.36748          20.7457          23.1757
           -117.5            -17.5         -22.4402         -4.52497          -17.512          4.23025         -5.70494         -4.07225          32.2377
           -112.5            -17.5         -22.4402           3.1081         -13.6002          5.39303         -4.39808         -27.1477          30.6053
           -107.5            -17.5         -22.4402          11.8455         -6.31006          5.67022        -0.533168          -41.859          19.1052
           -102.5            -17.5         -22.4402          18.4285          1.78792           5.6533          4.31791         -44.1813          1.85772
            -97.5            -17.5         -22.4402          19.6857          8.97319          5.18235          8.17259         -33.9723         -15.3909
            -92.5            -17.5         -22.4402          14.6279          14.7138          3.44693          9.92255         -15.2139         -27.3654
            -87.5            -17.5         -22.4402          4.70135           18.749        -0.311663          9.68036          6.01213         -30.6596
            -82.5            -17.5         -22.4402         -6.52043          20.4033         -5.81389          8.41866          22.9134         -25.1247
            -77.5            -17.5         -22.4402          -15.602          18.6638          -11.592          6.80607          30.3241          -13.447
            -72.5            -17.5         -22.4402         -20.8149          13.2169         -15.8025          4.52221          26.4775        0.0838077
            -67.5            -17.5         -22.4402         -22.6435          5.51461         -17.3553         0.662246          13.4951          11.1015
            -62.5            -17.5         -22.4402         -22.6147         -1.49455         -16.3873         -5.30521         -3.96605          16.3934
            -57.5            -17.5         -22.4402         -22.0786         -4.69262         -14.0954         -12.6067         -20.2602          14.9758
            -52.5            -17.5         -22.4402         -21.3624         -2.97256         -11.7607         -19.3691         -31.0858          8.27543
            -47.5            -17.5         -22.4402         -20.1536          2.08089         -9.95754         -23.7212         -34.7107        -0.780567
            -42.5            -17.5         -22.4402         -18.4255          6.78672         -8.51112         -24.8589         -32.4619         -8.66867
            -37.5            -17.5         -22.4402         -16.8148           7.6991         -7.07936         -23.1952         -27.6438          -12.788
            -32.5            -17.5         -22.4402         -15.9574            3.638         -5.82521         -19.5955         -23.8251         -12.3994
            -27.5            -17.5         -22.4402         -15.4192         -3.67023          -5.5294         -14.5617         -23.1516         -8.62668
            -22.5            -17.5         -22.4402         -13.4329         -11.1867         -7.05505         -7.92022          -25.718         -3.30891
            -17.5            -17.5         -22.4402          -7.9284         -16.4048         -10.4371          0.46989         -29.7606          1.74233
            -12.5            -17.5         -22.4402          1.88458         -18.5888         -14.5154          9.80901         -33.1819          5.53027
             -7.5            -17.5         -22.4402          15.1644         -18.5856         -17.6208          18.0957         -34.8325          8.17752
             -2.5            -17.5         -22.4402          30.0454         -18.6588         -18.7388            23.04         -33.0693          10.2897
              2.5            -17.5         -22.4402          42.5146         -22.3302         -18.0393          23.4133         -25.4084          10.3507
              7.5            -17.5         -22.4402          47.1385         -31.0333          -16.199          19.3211         -13.7471          3.50115
             12.5            -17.5         -22.4402          41.7799         -41.2196          -13.741          11.7393         -5.18626          -12.472
             17.5            -17.5         -22.4402          28.8376          -47.727         -11.0213          2.14312         -5.99647         -33.0987
             22.5            -17.5         -22.4402          12.9876         -47.4759         -8.41315          -7.6844         -17.7159         -50.4707
             27.5            -17.5         -22.4402         -1.15526         -40.0639         -6.36028         -16.0325         -37.2606          -57.581
             32.5            -17.5         -22.4402         -9.90866         -26.9793         -5.31478         -21.7573          -58.522         -50.9208
             37.5            -17.5         -22.4402         -11.4366         -11.0883         -5.59987         -24.5445         -74.3473         -31.4624
             42.5            -17.5         -22.4402         -5.60544          4.09235         -7.33781          -24.583         -78.2642         -3.60577
             47.5            -17.5         -22.4402          5.57449          14.9421         -10.1844         -22.4036         -67.1073          25.0519
             52.5            -17.5         -22.4402          18.8066          18.9226         -13.3734         -18.4968         -42.0878          46.0312
             57.5            -17.5         -22.4402           30.304          15.3563         -15.9739          -13.313          -8.8073          52.6968
             62.5            -17.5         -22.4402          36.8797          5.71894         -17.2388          -7.4071          24.1743          42.9221
             67.5            -17.5         -22.4402          36.5061         -7.15474         -16.7293         -1.44428          47.7243          19.2037
             72.5            -17.5         -22.4402          29.0033         -19.5236         -14.4367           3.8599          55.1577         -11.2726
             77.5            -17.5         -22.4402          16.1301         -28.0515         -10.7287          7.89502          44.6991         -39.1133
             82.5            -17.5         -22.4402         0.942324         -30.3901         -6.16743          10.2155          19.3946         -55.7156
             87.5            -17.5         -22.4402         -12.7908         -25.9694         -1.46557          10.6665         -12.8815         -55.9937
             92.5            -17.5         -22.4402         -21.8221         -16.0475          2.65388          9.37847         -41.9524         -39.9195
             97.5            -17.5         -22.4402         -24.1701         -3.35304          5.59357          6.73273         -58.7662         -12.4784
            102.5            -17.5         -22.4402         -19.9578          8.76959          7.01867          3.34188         -58.5686          17.7372
            107.5            -17.5         -22.4402         -10.8324          17.2465          6.80018        -0.117773         -41.0991          41.5575
            112.5            -17.5         -22.4402        0.0443822          20.1494          5.16608         -2.97425         -11.9195          51.9901
            117.5            -17.5         -22.4402          9.27623           17.194          2.61337         -4.69805          19.8467          46.2906
            122.5            -17.5         -22.4402          14.0953          9.74542         -0.20011         -5.03048           44.672          26.7912
            127.5            -17.5         -22.4402          13.3318         0.337998         -2.59869         -4.05929          55.7039        0.0906401
            132.5            -17.5         -22.4402          7.43678         -8.24542         -4.02439         -2.13937          50.1772         -25.4181
            137.5            -17.5         -22.4402         -1.50448         -13.6564         -4.20551         0.146054          30.8232         -42.1141
            142.5            -17.5         -22.4402         -10.6626         -14.7346         -3.20693          2.14724          4.62943         -45.4405
            147.5            -17.5         -22.4402         -17.4556         -11.7717         -1.42083          3.34362          -19.679         -35.4944
            152.5            -17.5         -22.4402         -20.3982          -6.1326         0.582047          3.47352         -34.8127         -16.3408
            157.5            -17.5         -22.4402         -19.2131         0.242415          2.15594          2.54904           -36.42          5.30473
            162.5            -17.5         -22.4402         -15.1817          5.53181          2.90055         0.981905         -26.4605          22.9453
            167.5            -17.5         -22.4402         -11.1422           8.1684          2.59332        -0.691864          -9.2678          31.5873
           -167.5            -12.5         -22.4402          12.7974         0.763914         -0.40756         -3.11746         -10.4667          18.1934
           -162.5            -12.5         -22.4402          14.1021          4.09161       -0.0228254         -3.04346         -19.1139           10.046
           -157.5            -12.5         -22.4402          14.5316           7.9773        -0.555138         -3.20551         -20.9761         -3.05072
           -152.5            -12.5         -22.4402          12.9865          10.7914         -2.71025         -3.54843         -12.7778         -18.7637
           -147.5            -12.5         -22.4402          8.43765          13.1746         -7.04822         -2.77222          3.82371         -31.6515
           -142.5            -12.5         -22.4402           2.1963          13.5345         -11.4496        -0.194277          22.5306         -34.9201
           -137.5            -12.5         -22.4402         -3.76036          9.66345         -12.8956          2.73481          37.5455         -26.9814
           -132.5            -12.5         -22.4402         -8.20217           1.6765         -10.0675          3.43537          43.8442         -11.1502
           -127.5            -12.5         -22.4402         -10.4037          -7.6571         -4.43091         0.583784          38.4829          6.70551
           -122.5            -12.5         -22.4402         -9.63136          -14.576          1.06786         -4.39087          21.9446          21.0161
           -117.5            -12.5         -22.4402         -5.39991         -16.6211          4.23564          -8.0737         -1.19757          28.2062
           -112.5            -12.5         -22.4402          1.95518         -13.5241          4.99037         -7.55199         -23.7945          26.9359
           -107.5            -12.5         -22.4402          10.5012         -7.09183          5.02099         -2.63636         -38.3032          18.1753
           -102.5            -12.5         -22.4402          17.1761         0.355289          5.90075          3.94218           -39.89          4.63601
            -97.5            -12.5         -22.4402          19.0305          7.17367          7.35769          8.67946         -28.6244         -9.77847
            -92.5            -12.5         -22.4402          15.1243          12.7542           7.4411          9.89511         -9.60594         -20.6973
            -87.5            -12.5         -22.4402          6.73919          16.7808          4.16817          8.43879          9.95419          -24.285
            -82.5            -12.5         -22.4402         -2.90213          18.6661         -2.43154           6.7582          23.2343         -19.1094
            -77.5            -12.5         -22.4402         -10.6897          17.6215         -9.90085          6.41856          26.3604         -7.00951
            -72.5            -12.5         -22.4402         -15.0567          13.5266         -14.9941          6.59914          19.3038          7.34879
            -67.5            -12.5         -22.4402         -16.4617          7.77782         -15.9662          4.92584           5.1536          18.4357
            -62.5            -12.5         -22.4402         -16.3624          2.98027         -13.5376        -0.370873         -11.7548          22.2161
            -57.5            -12.5         -22.4402         -16.1153          1.70743         -10.3091          -8.4185         -27.0554          18.2343
            -52.5            -12.5         -22.4402         -16.1543          4.61101         -8.55346         -15.9483         -37.5036          9.56586
            -47.5            -12.5         -22.4402          -16.271          9.92122         -8.61677         -19.5432         -41.3453         0.642701
            -42.5            -12.5         -22.4402         -16.3293          14.1663         -8.98181         -17.9505         -38.8552         -4.87393
            -37.5            -12.5         -22.4402         -16.6071          14.3405         -8.01322         -12.6614         -32.1963         -5.72396
            -32.5            -12.5         -22.4402         -17.3209          9.61406         -5.77268         -6.35186         -24.7293         -2.92169
            -27.5            -12.5         -22.4402         -17.8524          1.76168         -4.26866        -0.629054         -19.6223          1.57695
            -22.5            -12.5         -22.4402         -16.5502         -6.31325         -5.89923          4.95004         -18.4468            6.453
            -17.5            -12.5         -22.4402         -11.6339         -12.2232          -11.329          11.8743         -20.3806          11.3513
            -12.5            -12.5         -22.4402         -2.44996         -15.3684         -18.5308          20.5026         -23.1198          16.4192
             -7.5            -12.5         -22.4402          10.3144         -16.9802         -24.1419          28.9388          -24.595          21.4959
             -2.5            -12.5         -22.4402          25.0535         -19.5534         -25.9412           34.362         -22.6176          25.3813
              2.5            -12.5         -22.4402          37.7891         -25.5121         -24.2208          35.2694         -14.9886          25.0047
              7.5            -12.5         -22.4402          42.8727         -34.7548         -20.5289          31.8473         -4.32653          16.5581
             12.5            -12.5         -22.4402          38.2608         -44.0123         -16.1257          25.0011          2.01619        -0.270295
             17.5            -12.5         -22.4402           26.481         -49.4515         -11.7715          15.8748         -1.57435         -20.7787
             22.5            -12.5         -22.4402          11.9638         -48.8482         -8.02873          5.92625         -15.8537         -37.8652
             27.5            -12.5         -22.4402         -1.10463         -41.9767         -5.37886         -3.27367           -37.36         -45.2154
             32.5            -12.5         -22.4402         -9.42591         -30.1772         -4.16143         -10.4937         -60.0111         -39.5939
             37.5            -12.5         -22.4402         -11.3362         -15.9878         -4.46413         -15.1366         -76.9253         -21.9407
             42.5            -12.5         -22.4402         -6.64839         -2.45455         -6.16766         -17.0458         -81.9443          3.56028
             47.5            -12.5         -22.4402          2.93907          7.36308         -8.80971         -16.4883         -72.0747          29.7877
             52.5            -12.5         -22.4402          14.5291          11.3136         -11.6774         -13.8684         -48.4375          48.9069
             57.5            -12.5         -22.4402          24.6856          8.75095         -13.9645         -9.67344         -16.3265          54.8141
             62.5            -12.5         -22.4402          30.4489         0.859114         -14.9986         -4.52713          16.0709          45.5138
             67.5            -12.5         -22.4402          29.9173          -9.9254         -14.3359         0.847255          39.9489          23.2468
             72.5            -12.5         -22.4402          22.9173         -20.2684         -11.9216          5.66323          48.7539         -5.36688
             77.5            -12.5         -22.4402          11.0991         -27.1342         -8.09441          9.22457          40.5794         -31.5879
             82.5            -12.5         -22.4402         -2.65844         -28.3681         -3.43968          11.0081          18.1364         -47.3711
             87.5            -12.5         -22.4402         -14.8215         -23.4632          1.25836          10.8204         -11.2125         -47.9496
             92.5            -12.5         -22.4402         -22.3756         -13.6295          5.18363          8.81669         -37.8467         -33.3172
             97.5            -12.5         -22.4402         -23.5403         -1.46141          7.67003          5.46772         -53.1618         -8.19698
            102.5            -12.5         -22.4402         -18.5557          9.89174          8.38453          1.51148          -52.604          19.3048
            107.5            -12.5         -22.4402         -9.12324          17.5538          7.26439         -2.24595         -35.9087          40.5629
            112.5            -12.5         -22.4402          1.63991          19.7795          4.67908         -5.05583         -8.35136           49.074
            117.5            -12.5         -22.4402          10.4443          16.4064          1.30179         -6.38833          21.3968          42.4136
            122.5            -12.5         -22.4402            14.67          8.84593         -2.05244         -6.06906           44.295          22.9918
            127.5            -12.5         -22.4402          13.2979        -0.405928         -4.61869         -4.33782          53.8919         -2.76581
            132.5            -12.5         -22.4402          6.89889         -8.65893         -5.82628         -1.72581           47.673         -26.7893
            137.5            -12.5         -22.4402         -2.37016         -13.6961         -5.48865          1.02856          28.4004          -41.872
            142.5            -12.5         -22.4402         -11.6658         -14.4804         -3.82463           3.1796          2.89936         -43.8548
            147.5            -12.5         -22.4402         -18.4426         -11.3797         -1.40407          4.19991         -20.3987         -33.1143
            152.5            -12.5         -22.4402         -21.2753         -5.76398           1.0539          3.89923         -34.5227         -13.8274
            157.5            -12.5         -22.4402         -19.9501         0.486288           2.8017          2.41789          -35.409          7.34578
            162.5            -12.5         -22.4402         -15.7974          5.64147          3.45326         0.315875         -25.1354          24.1796
            167.5            -12.5         -22.4402         -11.6926          8.20253           2.8427         -1.74136         -8.06359          31.9752
           -167.5             -7.5         -22.4402           12.088         0.820369         -1.53947         -4.67686         -12.0062          16.6578
           -162.5             -7.5         -22.4402          13.4849          4.06142         -1.04957         -4.84346         -20.4928          8.01357
           -157.5             -7.5         -22.4402          14.0017           8.1326         -1.70884         -4.91676         -22.5733         -5.49124
           -152.5             -7.5         -22.4402           12.521           11.384         -4.31917          -4.5227         -15.8595         -20.7642
           -147.5             -7.5         -22.4402          8.37172            13.79         -8.95113         -2.61593         -1.93945         -31.9462
           -142.5             -7.5         -22.4402          2.53076          13.9547          -13.426         0.759267          14.4071         -33.1783
           -137.5             -7.5         -22.4402         -3.38594          10.2314         -14.9634          3.95791           28.571         -23.7871
           -132.5             -7.5         -22.4402         -8.06922          2.85298         -12.3052          4.56718          36.0013         -8.01607
           -127.5             -7.5         -22.4402         -10.5598         -5.77452         -6.75406          1.47544          33.2718          7.94788
           -122.5             -7.5         -22.4402         -10.0497         -12.4021         -1.02355         -3.83505          19.8398          19.3094
           -117.5             -7.5         -22.4402         -6.17975         -14.8263          2.78655         -8.03455        -0.573404          24.0574
           -112.5             -7.5         -22.4402         0.574578          -12.649          4.46163         -8.27306         -21.0227          22.2461
           -107.5             -7.5         -22.4402          8.37094         -7.28173          5.39004         -4.24133         -33.6534          15.1876
           -102.5             -7.5         -22.4402           14.517        -0.731148           6.8888          1.62563         -33.4139          4.73643
            -97.5             -7.5         -22.4402          16.5296          5.38656          8.66258          6.10513         -20.7738         -6.54574
            -92.5             -7.5         -22.4402          13.6803          10.2695          8.97102          7.57162         -1.68562         -15.1933
            -87.5             -7.5         -22.4402          7.11523          13.4703          6.09468          6.70047          15.9047         -17.4749
            -82.5             -7.5         -22.4402        -0.400281           14.572         0.180764          5.64704          25.3697         -11.4996
            -77.5             -7.5         -22.4402         -6.20342          13.2294         -6.42761          5.81891          24.0483          1.16304
            -72.5             -7.5         -22.4402         -8.94663          9.75886         -10.7267          6.50439          13.4873          15.4976
            -67.5             -7.5         -22.4402         -9.06207          5.60827          -11.158          5.60106         -2.19341          25.3363
            -62.5             -7.5         -22.4402         -7.96098          2.98061         -8.47384          1.55332         -18.5748          26.4093
            -57.5             -7.5         -22.4402         -7.13093          3.74182         -5.16753         -4.82292         -32.0544           19.048
            -52.5             -7.5         -22.4402         -7.31301          7.97484         -3.39766         -10.5663         -40.2467          7.85362
            -47.5             -7.5         -22.4402         -8.59606           13.724         -3.49751         -12.5971         -41.7082         -1.41913
            -42.5             -7.5         -22.4402         -10.8039          17.7623         -4.03756         -9.82497         -36.4699         -4.92301
            -37.5             -7.5         -22.4402         -13.7696          17.4849         -3.49493         -3.68463         -26.3913         -2.47062
            -32.5             -7.5         -22.4402         -17.0866          12.3118         -1.98195          3.27067         -15.0477          3.34659
            -27.5             -7.5         -22.4402         -19.7316          4.01487         -1.45234          9.43415         -6.44376          9.56174
            -22.5             -7.5         -22.4402          -20.044         -4.58337         -4.20642          15.0587         -3.14763          14.9051
            -17.5             -7.5         -22.4402         -16.5308         -11.0549         -10.8243          21.4241         -4.80855          19.9754
            -12.5             -7.5         -22.4402         -8.72877         -14.7623         -19.2309          28.9504         -8.68359          25.9499
             -7.5             -7.5         -22.4402          2.76643         -17.2589         -25.9465          36.2147         -11.6054          32.7798
             -2.5             -7.5         -22.4402          16.5226          -21.325         -28.4388          40.9795         -10.6062           37.885
              2.5             -7.5         -22.4402           28.751         -28.2044         -26.6391           41.957         -3.75838          36.6757
              7.5             -7.5         -22.4402          34.0871         -36.0819         -22.0383          39.1916           5.7612          26.6487
             12.5             -7.5         -22.4402          30.7228         -42.3558         -16.2047           33.335          10.7707          9.83869
             17.5             -7.5         -22.4402          20.9689         -45.2158         -10.3198          25.2243          6.35848           -9.086
             22.5             -7.5         -22.4402          8.59142           -43.64         -5.27184          16.0114         -7.90529         -24.5856
             27.5             -7.5         -22.4402         -2.90291         -37.4979         -1.69274           7.0568          -28.871         -31.6942
             32.5             -7.5         -22.4402         -10.6694         -27.6456         0.105337        -0.483732          -51.137         -27.6886
             37.5             -7.5         -22.4402         -13.1353         -15.8976         0.177173         -5.96118         -68.5117         -13.2192
             42.5             -7.5         -22.4402         -9.92619         -4.56056         -1.22385         -9.11008         -75.3023          8.31581
             47.5             -7.5         -22.4402         -2.27645          3.93424         -3.59667         -10.0393         -68.4803          30.8922
             52.5             -7.5         -22.4402          7.46303          7.75609         -6.30129         -8.99577         -48.6328           47.706
             57.5             -7.5         -22.4402          16.3398          6.19974         -8.63388         -6.32327          -20.189          53.2687
             62.5             -7.5         -22.4402          21.6844        0.0701181         -9.95945         -2.52918          9.55995          45.5432
             67.5             -7.5         -22.4402          21.6991         -8.68782         -9.79249          1.74365          32.5129          26.1971
             72.5             -7.5         -22.4402          16.1036         -17.2369         -7.97959          5.72511           42.363         0.876748
             77.5             -7.5         -22.4402          6.28571         -22.8926          -4.7644          8.67321          36.9152         -22.7093
             82.5             -7.5         -22.4402         -5.20895         -23.6963        -0.683776          9.99586          18.2216         -37.3261
             87.5             -7.5         -22.4402         -15.2101         -19.1463          3.47138          9.43336         -7.28896         -38.5733
             92.5             -7.5         -22.4402         -21.0096         -10.3031          6.84055          7.11235         -30.9457         -26.3071
             97.5             -7.5         -22.4402         -21.0409         0.497958          8.71258          3.52481         -44.8428         -4.68399
            102.5             -7.5         -22.4402          -15.603          10.4145          8.74453        -0.538922         -44.6604          19.0361
            107.5             -7.5         -22.4402         -6.35469          16.8565          6.91094         -4.20907          -30.001          37.0874
            112.5             -7.5         -22.4402          3.76301          18.2942          3.66679         -6.70688         -5.55963          43.6311
            117.5             -7.5         -22.4402          11.6933          14.6632        -0.204789         -7.52461          20.7976          36.5641
            122.5             -7.5         -22.4402          15.0595          7.34651         -3.79472         -6.56717          40.8214          18.2133
            127.5             -7.5         -22.4402          13.0328          -1.3048         -6.29725         -4.19526          48.6317         -5.43974
            132.5             -7.5         -22.4402          6.29322         -8.80059         -7.15845         -1.07267          41.9924         -26.9427
            137.5             -7.5         -22.4402         -2.99258          -13.146         -6.27991          1.95707          23.5565         -39.7397
            142.5             -7.5         -22.4402         -12.0531         -13.4791         -4.01551          4.09716         -0.25913         -40.1932
            147.5             -7.5         -22.4402         -18.4646         -10.2485          -1.0782          4.84284         -21.5884         -28.9387
            152.5             -7.5         -22.4402         -20.9273         -4.79861          1.70228          4.08613         -33.9899         -10.1318
            157.5             -7.5         -22.4402         -19.3349          1.09958          3.51177          2.09096         -33.8193          9.82545
            162.5             -7.5         -22.4402         -15.0617          5.86609          3.99765        -0.459673         -23.2426          25.1807
            167.5             -7.5         -22.4402         -10.9594          8.16701          3.06029         -2.79775         -6.56624          31.6848
           -167.5             -2.5         -22.4402          10.3982          0.64847         -2.16437         -4.77349         -14.2058          14.9474
           -162.5             -2.5         -22.4402          11.9015          3.66096          -1.7235         -4.63216         -22.6381           6.0748
           -157.5             -2.5         -22.4402          12.6274          7.78063         -2.55719         -3.95605         -25.1466         -7.14101
           -152.5             -2.5         -22.4402          11.4265          11.4232         -5.19383         -2.49094         -19.9349         -20.7966
           -147.5             -2.5         -22.4402          7.88769          13.8503         -9.28403        0.0829217         -8.15327         -29.3747
           -142.5             -2.5         -22.4402          2.65794          13.8459          -13.051          3.19796          6.45837         -28.7721
           -137.5             -2.5         -22.4402         -2.98089           10.365         -14.4595          5.44832          19.6631         -19.0431
           -132.5             -2.5         -22.4402         -7.67564          3.78637         -12.5357          5.22934          27.1181         -4.40913
           -127.5             -2.5         -22.4402         -10.2926         -3.86401         -8.09237          2.03915          25.5696          9.37639
           -122.5             -2.5         -22.4402         -10.0117         -9.90125         -3.00639         -2.80874          14.5129          18.1402
           -117.5             -2.5         -22.4402          -6.6434          -12.439           1.1068         -6.77998         -2.56854          20.5595
           -112.5             -2.5         -22.4402        -0.818186         -11.0059          3.80048         -7.73328         -19.2225          17.3245
           -107.5             -2.5         -22.4402          5.75127          -6.6612          5.68044          -5.3323         -28.2993          10.2089
           -102.5             -2.5         -22.4402          10.8297         -1.13304          7.39792         -1.19609         -25.4712          1.24073
            -97.5             -2.5         -22.4402          12.5155          3.95997          8.70437          2.40423         -11.7298         -7.23232
            -92.5             -2.5         -22.4402          10.3942          7.61803          8.58569          4.15669           6.8293         -12.3863
            -87.5             -2.5         -22.4402          5.55219          9.28178          6.14163          4.26481          22.3857         -11.3611
            -82.5             -2.5         -22.4402         0.325841           8.7756          1.75785          3.98402          28.7867         -3.16328
            -77.5             -2.5         -22.4402         -3.07803          6.30156         -2.77186          4.21574          24.0559          10.0035
            -72.5             -2.5         -22.4402         -3.57151          2.72525         -5.33134          4.60727          10.5164          22.9815
            -67.5             -2.5         -22.4402          -1.6336        -0.369909         -4.90659          3.97584          -6.9725          30.0132
            -62.5             -2.5         -22.4402           1.2708         -1.13982         -2.12907          1.49958         -23.3782           27.595
            -57.5             -2.5         -22.4402           3.3946          1.56678          1.12514         -2.16778         -34.8551          17.0009
            -52.5             -2.5         -22.4402          3.57539          7.21479          3.19047         -5.08488         -39.2813          3.64705
            -47.5             -2.5         -22.4402          1.35021           13.585          3.66872         -5.31345         -35.8756         -6.20737
            -42.5             -2.5         -22.4402          -3.0742          17.5905          3.42401           -2.245         -25.6318         -8.68885
            -37.5             -2.5         -22.4402         -9.03716          16.9341          3.42418          3.13723         -11.3297         -4.02024
            -32.5             -2.5         -22.4402         -15.4122          11.2503          3.51394          9.19585          2.85509          4.52306
            -27.5             -2.5         -22.4402         -20.6412          2.35325          2.29399          14.8884           12.764          13.2487
            -22.5             -2.5         -22.4402         -22.9196         -6.91934          -1.8219          20.2535          15.9247          20.3561
            -17.5             -2.5         -22.4402         -20.9613         -13.9545         -9.05301          25.8649          13.0239          26.2789
            -12.5             -2.5         -22.4402         -14.5916         -17.8063         -17.5883          31.7827          7.36936          32.4142
             -7.5             -2.5         -22.4402         -4.73839         -19.8487         -24.5171          37.1064          2.85816          39.0717
             -2.5             -2.5         -22.4402          6.86607         -22.7994         -27.5292          40.5452           2.5897          43.7038
              2.5             -2.5         -22.4402          17.0587         -27.4305         -26.1447           41.309          7.67427          41.6597
              7.5             -2.5         -22.4402          22.0035         -31.5604         -21.3575          39.3092          15.0968          31.5135
             12.5             -2.5         -22.4402          20.3639         -33.6897         -14.6872          34.8385          19.1687          16.4478
             17.5             -2.5         -22.4402          13.5426         -33.6997         -7.61315          28.3914            15.83         0.495241
             22.5             -2.5         -22.4402          4.08072         -31.4453         -1.37109          20.8248          4.25954         -12.5232
             27.5             -2.5         -22.4402         -5.39715         -26.7009          3.19303          13.2659         -13.5136         -19.1348
             32.5             -2.5         -22.4402         -12.5098         -19.6446          5.74373          6.67661         -33.3992         -17.2002
             37.5             -2.5         -22.4402         -15.6863         -11.1443          6.43185          1.54102         -50.2812         -6.90441
             42.5             -2.5         -22.4402         -14.2432         -2.58916          5.58124         -2.00541         -59.0907          9.52444
             47.5             -2.5         -22.4402         -8.80771          4.27603           3.6446          -4.0377         -56.6009          27.6111
             52.5             -2.5         -22.4402         -1.05085          7.88161          1.11108         -4.60267         -42.4759          41.8913
             57.5             -2.5         -22.4402          6.65869          7.34088          -1.4541         -3.74642         -19.7853          47.5607
             62.5             -2.5         -22.4402          11.9676          2.95498          -3.4382         -1.68298          5.52676           42.381
             67.5             -2.5         -22.4402          13.1351         -3.92108         -4.27029           1.1641          26.3748          27.1629
             72.5             -2.5         -22.4402          9.66054         -11.0083         -3.63379          4.12872          36.7879           6.2481
             77.5             -2.5         -22.4402          2.53462         -15.9845         -1.60432          6.46166          34.1548         -13.9585
             82.5             -2.5         -22.4402         -6.15803         -17.0589          1.40121          7.50763          19.6182         -27.1895
             87.5             -2.5         -22.4402         -13.7034         -13.6609          4.64642          6.91096         -1.64318         -29.4004
             92.5             -2.5         -22.4402         -17.7398         -6.60422          7.26964          4.71466         -22.1892         -20.1476
             97.5             -2.5         -22.4402         -16.8993          2.14302          8.53188          1.36322         -34.9749         -2.76573
            102.5             -2.5         -22.4402         -11.4649          10.1302          8.06138         -2.37199         -35.9104          16.6012
            107.5             -2.5         -22.4402         -2.95082          15.1126          5.83224         -5.62085         -24.3376          31.2633
            112.5             -2.5         -22.4402            6.002          15.7811          2.32151         -7.61482         -4.13369          36.1324
            117.5             -2.5         -22.4402          12.6754          12.1291            -1.65         -7.88096           17.908          29.3718
            122.5             -2.5         -22.4402          15.0068          5.43137         -5.14442         -6.38692          34.5408          13.0515
            127.5             -2.5         -22.4402          12.3708         -2.20331         -7.36019          -3.5718          40.5497         -7.52992
            132.5             -2.5         -22.4402          5.52482         -8.57422         -7.78275        -0.178108          33.9535         -25.7737
            137.5             -2.5         -22.4402         -3.42955         -11.9746         -6.39434          2.90168          17.1459         -35.9359
            142.5             -2.5         -22.4402         -11.8822         -11.7457         -3.65291          4.86611         -4.08891         -34.9508
            147.5             -2.5         -22.4402         -17.6105         -8.40776        -0.369625          5.25923         -22.6761         -23.6355
            152.5             -2.5         -22.4402          -19.491         -3.24825          2.55989          4.05953         -32.8646         -5.96478
            157.5             -2.5         -22.4402         -17.5503          2.10907          4.29411          1.64115         -31.5076          12.1174
            162.5             -2.5         -22.4402         -13.1861          6.27595          4.53156         -1.22426          -20.794          25.4842
            167.5             -2.5         -22.4402         -9.16208          8.16348          3.24639         -3.70012          -4.8675          30.4385
           -167.5              2.5         -22.4402          8.34394         0.342037          -2.0521         -3.61213         -16.2321          13.7456
           -162.5              2.5         -22.4402          9.90841          3.05854         -1.60592         -2.88929         -24.5176           5.2906
           -157.5              2.5         -22.4402          10.8787          7.01691         -2.39411         -1.35005         -27.3459         -6.63594
           -152.5              2.5         -22.4402          10.1353          10.7111         -4.66586         0.902969         -23.1313         -17.9764
           -147.5              2.5         -22.4402          7.31915          13.0715         -7.94624          3.61565          -12.718         -24.0189
           -142.5              2.5         -22.4402          2.83298          12.9989         -10.9344          6.06039          0.55039         -22.0744
           -137.5              2.5         -22.4402         -2.28878          9.86213          -12.226          7.19733          12.4949         -12.7525
           -132.5              2.5         -22.4402         -6.72223          4.16456         -11.0794          6.13979          18.9826        0.0834121
           -127.5              2.5         -22.4402          -9.2839          -2.3741         -7.88166            2.869          17.3483          11.3716
           -122.5              2.5         -22.4402         -9.21759         -7.55961         -3.77683         -1.50569          7.72184          17.4383
           -117.5              2.5         -22.4402         -6.50013         -9.82753        0.0725739         -5.19709         -6.27672          17.2255
           -112.5              2.5         -22.4402         -1.87424         -8.73155           3.0746         -6.73167         -18.7538          11.7266
           -107.5              2.5         -22.4402          3.11402         -5.12815          5.23201         -5.79747         -23.6994          3.28541
           -102.5              2.5         -22.4402          6.69304        -0.576608          6.69489         -3.34034         -17.9372         -5.34168
            -97.5              2.5         -22.4402          7.54686          3.28239          7.31309        -0.811861         -3.04803         -11.4272
            -92.5              2.5         -22.4402          5.62343           5.3202          6.72969         0.783892          15.0237         -12.6293
            -87.5              2.5         -22.4402          2.05948          4.94614          4.76868          1.30663          28.9371          -7.3126
            -82.5              2.5         -22.4402         -1.10033          2.27608          2.01119          1.31498          33.0809          3.94777
            -77.5              2.5         -22.4402         -2.01468         -1.93626        -0.254768          1.34812          25.8505           17.828
            -72.5              2.5         -22.4402         0.136283         -6.26761        -0.736174          1.41404          9.92218          29.0565
            -67.5              2.5         -22.4402          4.71601         -8.93408          1.02618          1.13927         -9.26262          32.7169
            -62.5              2.5         -22.4402          10.0582         -8.32533          4.39869         0.318875         -25.8052          26.5037
            -57.5              2.5         -22.4402          14.0273         -3.88606             7.93        -0.602522         -35.1299           12.703
            -52.5              2.5         -22.4402          14.9868          3.23677          10.3097        -0.701994         -35.1002         -2.75991
            -47.5              2.5         -22.4402          12.1134          10.4234           11.088          0.76947         -25.7948         -13.4804
            -42.5              2.5         -22.4402          5.68617          14.5089          10.7578          3.79215         -9.78397         -15.6414
            -37.5              2.5         -22.4402         -3.12864          13.3641          9.97905          7.67922          8.63367         -9.59685
            -32.5              2.5         -22.4402         -12.4971          6.86439          8.67272          11.7058          24.5092          1.10673
            -27.5              2.5         -22.4402         -20.2984         -2.98913          5.91827          15.5949          33.9052          12.2315
            -22.5              2.5         -22.4402         -24.4826         -13.1979         0.703264          19.4376          35.0548          21.2254
            -17.5              2.5         -22.4402         -23.8649         -20.8513         -6.89588          23.2889          29.5161          27.7958
            -12.5              2.5         -22.4402         -18.6354         -24.4483         -15.2893          26.8774          21.4044          32.9645
             -7.5              2.5         -22.4402         -10.4503         -24.5402         -22.1155          29.7458          15.2323          37.3434
             -2.5              2.5         -22.4402         -1.75015         -23.1918         -25.4039           31.512          13.7166          39.6709
              2.5              2.5         -22.4402          5.28662         -21.7039         -24.4477          31.9727          16.5942          37.2106
              7.5              2.5         -22.4402          9.30644          -19.716         -19.7908          31.0141           21.509           29.324
             12.5              2.5         -22.4402          9.61562         -17.3387         -12.7516          28.5233          25.2687          18.2709
             17.5              2.5         -22.4402           6.2113         -15.1879         -4.90722          24.5275          24.7463          6.61875
             22.5              2.5         -22.4402        0.0346106         -13.2327          2.24645          19.5539          18.1548         -3.28992
             27.5              2.5         -22.4402         -7.28474         -10.9002          7.64096          14.5345          5.79331          -9.2244
             32.5              2.5         -22.4402         -13.8147         -7.60345          10.9151          10.1924         -10.0082         -9.55964
             37.5              2.5         -22.4402         -17.9157         -3.16348          12.3336          6.64803         -25.4697         -3.91955
             42.5              2.5         -22.4402         -18.5098          2.06629          12.2773          3.64558          -36.253          6.83873
             47.5              2.5         -22.4402         -15.5122          7.07616          11.0506          1.00305         -38.8221          20.0646
             52.5              2.5         -22.4402          -9.8066          10.4843          8.85565         -1.07613         -31.6443          31.8447
             57.5              2.5         -22.4402         -3.10772          11.0609          6.03704         -2.17501         -16.0733          38.0952
             62.5              2.5         -22.4402          2.53491          8.44562          3.19104         -2.04301          3.61295          36.2312
             67.5              2.5         -22.4402          5.35809          3.30717          1.02881         -0.76278          21.5468           25.979
             72.5              2.5         -22.4402           4.5194         -2.66236         0.103929          1.17024          32.1321          10.1488
             77.5              2.5         -22.4402         0.497968         -7.47588         0.580039          3.02152            32.24         -6.30747
             82.5              2.5         -22.4402         -5.17399         -9.45148          2.22309          4.06704          21.9337         -18.1392
             87.5              2.5         -22.4402         -10.2876         -7.86537          4.40089          3.82158          4.94962         -21.5884
             92.5              2.5         -22.4402         -12.8278         -3.19337          6.28234          2.19073          -12.654         -15.7513
             97.5              2.5         -22.4402         -11.5781          3.04752          7.10784        -0.492632         -24.7554         -2.94564
            102.5              2.5         -22.4402         -6.71643          8.85082          6.45085         -3.53874         -27.4482          11.9689
            107.5              2.5         -22.4402         0.492627          12.3421          4.24061         -6.13106         -19.6925          23.4848
            112.5              2.5         -22.4402          7.81578          12.4099         0.910185         -7.53939          -4.3744          27.2584
            117.5              2.5         -22.4402           12.954          9.04775         -2.75358         -7.32521          12.9546          21.6094
            122.5              2.5         -22.4402          14.1962          3.34215         -5.84463         -5.49004          26.1603          8.17095
            127.5              2.5         -22.4402          11.1044         -2.92218         -7.60172         -2.49949          30.7053         -8.63892
            132.5              2.5         -22.4402          4.45774         -7.89795         -7.56136         0.885564          24.7909         -23.2411
            137.5              2.5         -22.4402         -3.79548         -10.2007         -5.76631          3.78105          10.3971         -30.7814
            142.5              2.5         -22.4402         -11.2975         -9.37484           -2.736          5.42372         -7.51696         -28.7374
            147.5              2.5         -22.4402         -16.0949         -5.98509         0.673589          5.42471         -22.8393         -17.9777
            152.5              2.5         -22.4402         -17.2708         -1.22838          3.54993          3.84322         -30.6118         -2.11464
            157.5              2.5         -22.4402         -14.9807          3.44599          5.06406          1.13963         -28.2063           13.553
            162.5              2.5         -22.4402         -10.6049          6.86574          4.97832         -1.86788         -17.7258          24.6198
            167.5              2.5         -22.4402         -6.74948          8.23931          3.34261         -4.31386         -3.01451          27.9815
           -167.5              7.5         -22.4402          6.68757       -0.0228199         -1.20104         -1.88167         -17.1277          13.1104
           -162.5              7.5         -22.4402          8.25328          2.39771        -0.582221        -0.658404         -24.8179          5.54834
           -157.5              7.5         -22.4402          9.40931          6.03252         -1.06929          1.44464         -27.3972         -4.55679
           -152.5              7.5         -22.4402          9.10501          9.46856           -2.783          4.04449         -23.4595         -13.4297
           -147.5              7.5         -22.4402          6.96621          11.5902         -5.28974          6.59046         -13.8297         -17.2241
           -142.5              7.5         -22.4402          3.24127          11.4421         -7.64355          8.36669         -1.79729         -14.2394
           -137.5              7.5         -22.4402         -1.20167           8.6506         -8.85217          8.65405          8.49599          -5.4956
           -132.5              7.5         -22.4402         -5.13248          3.80052         -8.32859          7.04025          13.2512          5.42951
           -127.5              7.5         -22.4402         -7.44229         -1.60595         -6.20499          3.78023          10.5454          14.0519
           -122.5              7.5         -22.4402         -7.51445         -5.75046           -3.169        -0.189017          1.29447          17.1158
           -117.5              7.5         -22.4402         -5.48603         -7.36361       -0.0726196         -3.59514         -10.5992           13.802
           -112.5              7.5         -22.4402         -2.17551          -6.1148          2.45844         -5.43244         -19.6736          5.43223
           -107.5              7.5         -22.4402          1.04538         -2.82116          4.13452          -5.4584          -20.966         -5.00241
           -102.5              7.5         -22.4402          2.82434          1.00034          4.88294         -4.24594          -12.401         -13.9097
            -97.5              7.5         -22.4402           2.3778          3.66041          4.69067         -2.75216          3.85027         -18.0744
            -92.5              7.5         -22.4402        0.0330651          3.96814          3.65787         -1.75339          21.9334         -15.5628
            -87.5              7.5         -22.4402         -2.91435          1.37109          2.09662         -1.52775          34.8956         -5.92493
            -82.5              7.5         -22.4402          -4.5386          -3.7087         0.717016         -1.84211          37.5406          8.67081
            -77.5              7.5         -22.4402         -3.22357         -10.0123         0.470989         -2.27247           28.504          23.7051
            -72.5              7.5         -22.4402          1.62259         -15.5946          2.07549         -2.50075          10.7104          33.6844
            -67.5              7.5         -22.4402          9.13275         -18.4123          5.52771          -2.3537         -9.87093          34.4194
            -62.5              7.5         -22.4402          17.3207         -16.9307          10.0298         -1.64701         -26.4856          24.7091
            -57.5              7.5         -22.4402          23.5526         -11.0152          14.2119        -0.135724         -33.8026          7.81322
            -52.5              7.5         -22.4402          25.6718         -2.38627          16.8461          2.28985         -29.6484         -9.81657
            -47.5              7.5         -22.4402          22.5223          5.78033          17.4323          5.33549         -14.9718         -21.6212
            -42.5              7.5         -22.4402          14.5132          9.98574           16.421          8.22941          6.09436         -23.9028
            -37.5              7.5         -22.4402          3.30819          8.15208          14.5761          10.2632          27.8014         -17.2359
            -32.5              7.5         -22.4402         -8.64306         0.500585          12.0355          11.4214          44.4901         -5.39312
            -27.5              7.5         -22.4402         -18.7226         -10.5883          8.12778           12.299          52.4477          7.03647
            -22.5              7.5         -22.4402         -24.6163         -21.8151          2.08882          13.3357          50.6139          16.9025
            -17.5              7.5         -22.4402         -25.1813         -29.9228         -5.83988          14.3625          41.4893          23.1491
            -12.5              7.5         -22.4402         -20.9539         -32.7695         -14.1321          14.8917          30.0917          26.1878
             -7.5              7.5         -22.4402         -14.2858         -29.7582         -20.7659          14.8648          21.5668          26.8482
             -2.5              7.5         -22.4402         -8.18114         -22.0129          -24.113          14.7525          18.3654          25.8611
              2.5              7.5         -22.4402         -3.87296         -12.0615         -23.4373          14.9326           19.264          23.5722
              7.5              7.5         -22.4402        -0.588093         -2.74962         -19.0144          15.3328          22.6706          19.8639
             12.5              7.5         -22.4402          1.52885          3.92312         -11.9259          15.4158          27.5194          14.5992
             17.5              7.5         -22.4402          1.23448          7.34391         -3.65036          14.5896          31.3176          8.21435
             22.5              7.5         -22.4402         -2.01291          8.03894          4.16945          12.9987          31.1117          1.84487
             27.5              7.5         -22.4402         -7.53941          7.11054          10.2429          11.4516          25.3004         -3.11546
             32.5              7.5         -22.4402         -13.8373          5.92492          14.1902          10.4385           14.373         -5.38738
             37.5              7.5         -22.4402         -19.1705          5.72922          16.4371          9.54793         0.798298         -4.07218
             42.5              7.5         -22.4402         -22.0428          7.29393           17.441          7.87571         -11.7734           1.2578
             47.5              7.5         -22.4402         -21.6243          10.4138          17.2531          5.00765         -19.4682           9.8144
             52.5              7.5         -22.4402         -17.9455          13.8227          15.6242          1.48805         -19.4999          19.3629
             57.5              7.5         -22.4402         -12.0299          15.7496          12.5958         -1.62032         -11.3814          26.5796
             62.5              7.5         -22.4402         -5.68484           15.001          8.78237         -3.45885          2.40167          28.4398
             67.5              7.5         -22.4402        -0.817148          11.4871          5.11256         -3.69604          17.2535          23.4485
             72.5              7.5         -22.4402          1.26529          6.33314          2.44804         -2.63684          27.9269          12.7952
             77.5              7.5         -22.4402         0.451638          1.25997          1.24211         -1.01129          30.7058       -0.0268594
             82.5              7.5         -22.4402         -2.31667         -2.07678          1.48053         0.365566          24.5013         -10.7215
             87.5              7.5         -22.4402         -5.32857         -2.71648          2.66008         0.843571          11.5592         -15.6995
             92.5              7.5         -22.4402         -6.87153        -0.728601          3.99177         0.145747         -3.45017         -13.4596
             97.5              7.5         -22.4402         -5.80559          2.86895          4.68919         -1.55594         -15.2868         -5.18861
            102.5              7.5         -22.4402         -2.11074          6.52473          4.24043         -3.69646         -20.1458          5.58838
            107.5              7.5         -22.4402          3.29273          8.72046          2.48462         -5.54789         -16.5044          14.5362
            112.5              7.5         -22.4402          8.65676          8.49186        -0.248301         -6.42796         -6.16607          17.9618
            117.5              7.5         -22.4402           12.144          5.76576         -3.26547         -5.91711          6.61642          14.1914
            122.5              7.5         -22.4402          12.3942          1.36915         -5.73869         -4.01208          16.8218          4.25617
            127.5              7.5         -22.4402          9.10905          -3.2921         -6.96747         -1.14992          20.5266         -8.44061
            132.5              7.5         -22.4402          3.01561         -6.75396         -6.53607          1.94875          16.0055         -19.4208
            137.5              7.5         -22.4402         -4.18358         -7.95032         -4.51604          4.45795          4.68655         -24.7089
            142.5              7.5         -22.4402         -10.4649         -6.59762         -1.43791          5.68413           -9.433         -22.2254
            147.5              7.5         -22.4402         -14.1931         -3.26136          1.85363          5.31076         -21.3015         -12.7241
            152.5              7.5         -22.4402         -14.6612         0.987008          4.47612          3.46006         -26.7879         0.723861
            157.5              7.5         -22.4402         -12.1187          4.88968           5.6482         0.644396          -23.743          13.6183
            162.5              7.5         -22.4402         -7.86849          7.49537          5.19922         -2.31701         -14.0435          22.3043
            167.5              7.5         -22.4402         -4.28801          8.32444          3.24759         -4.57058         -1.08165          24.2486
           -167.5             12.5         -22.4402          5.97431        -0.413356        0.0937776        -0.302837         -16.3322          12.5719
           -162.5             12.5         -22.4402           7.4796          1.75374         0.999758          1.18067          -22.781          5.96965
           -157.5             12.5         -22.4402          8.67992          4.99601         0.937423          3.47384         -24.3406         -2.32528
           -152.5             12.5         -22.4402           8.6166            7.996        -0.180289           6.0483         -19.9389          -8.9299
           -147.5             12.5         -22.4402          6.94869          9.72259         -2.00792          8.25518         -10.6351         -10.7427
           -142.5             12.5         -22.4402          3.87498          9.39658         -3.83879          9.46749         0.209898         -6.77946
           -137.5             12.5         -22.4402         0.161646          6.83604         -4.93892          9.21096          8.54738          1.59774
           -132.5             12.5         -22.4402          -3.0924          2.69219         -4.83671          7.36339          11.0013          10.9256
           -127.5             12.5         -22.4402         -4.94179         -1.66929          -3.5514          4.31279          6.39746          17.0819
           -122.5             12.5         -22.4402         -4.97293         -4.69585         -1.53298         0.855383          -3.5923          17.1417
           -117.5             12.5         -22.4402         -3.49654         -5.36982         0.556544         -2.08333         -14.7233          10.5799
           -112.5             12.5         -22.4402          -1.4068         -3.52733          2.12273         -3.82862         -21.7611        -0.870226
           -107.5             12.5         -22.4402        0.0675802       -0.0655981          2.79653          -4.2543         -20.4859         -13.5585
           -102.5             12.5         -22.4402        -0.080224          3.43706          2.47705         -3.79541         -9.66555           -23.13
            -97.5             12.5         -22.4402          -2.1784          5.20464          1.31418          -3.1689          8.01127         -25.9335
            -92.5             12.5         -22.4402         -5.52581          4.00631        -0.276209         -2.99815          26.6332          -20.354
            -87.5             12.5         -22.4402         -8.58883        -0.654454         -1.65846         -3.56563          39.4098         -6.89149
            -82.5             12.5         -22.4402         -9.40447          -8.0792         -2.02842         -4.70293          41.3473          10.9655
            -77.5             12.5         -22.4402         -6.43084         -16.5763        -0.626636         -5.92193          31.1997          27.6374
            -72.5             12.5         -22.4402         0.788489         -23.7289          2.89553         -6.61946           12.071          37.3012
            -67.5             12.5         -22.4402          11.1684         -27.1834          8.17464         -6.23931         -9.63221          36.1957
            -62.5             12.5         -22.4402          22.3704         -25.3255          14.1669         -4.33242         -26.4475          23.9138
            -57.5             12.5         -22.4402          31.1941         -18.2506          19.3498         -0.79419         -32.4217          4.53383
            -52.5             12.5         -22.4402          34.8858         -8.17965          22.3468           3.8727         -25.3679          -14.935
            -47.5             12.5         -22.4402          31.9252          1.03388          22.5261          8.47295         -6.97612         -27.7506
            -42.5             12.5         -22.4402          22.8868          5.33866          20.4485          11.3884          17.4344         -30.5175
            -37.5             12.5         -22.4402           9.9124          2.67276           17.229          11.6137          41.1843         -24.3046
            -32.5             12.5         -22.4402         -4.07316         -6.22211          13.3084          9.61876          58.1605         -13.0029
            -27.5             12.5         -22.4402         -16.0738         -18.4378          8.16272          6.83909          64.6259         -1.05096
            -22.5             12.5         -22.4402         -23.5437         -30.3195          1.17723          4.20854          59.7737          8.22856
            -17.5             12.5         -22.4402         -25.3423         -38.2943         -7.22425           1.6151          46.7191          13.1337
            -12.5             12.5         -22.4402         -22.2131         -39.7087          -15.455         -1.41513          31.2762          13.4067
             -7.5             12.5         -22.4402         -16.7892         -33.0901         -21.7469          -4.5204          19.2699          10.1563
             -2.5             12.5         -22.4402         -12.0926         -18.9923         -24.9096         -6.51282          13.4977          6.18205
              2.5             12.5         -22.4402         -8.80612         -1.21568         -24.4009         -6.55956          13.0247          4.54476
              7.5             12.5         -22.4402         -5.40152          14.6604         -20.3614         -4.67567          16.9221          5.41297
             12.5             12.5         -22.4402         -1.83406          24.9926         -13.5374         -1.73657          24.8248          6.27331
             17.5             12.5         -22.4402        0.0372731          29.1855         -5.08081          1.06277          34.1681          5.27823
             22.5             12.5         -22.4402         -1.28323          28.2818          3.37226          3.42423          40.8134          2.48857
             27.5             12.5         -22.4402         -5.86882          23.9141           10.314          5.94621          41.4302         -1.11426
             32.5             12.5         -22.4402         -12.5629          18.1779          15.2474          8.81996          35.0006         -4.35274
             37.5             12.5         -22.4402         -19.5138          13.3196          18.6571          11.0436          23.1124         -6.04247
             42.5             12.5         -22.4402         -24.8336          11.2584          21.0241          10.9824          9.00535         -4.98337
             47.5             12.5         -22.4402         -26.9921          12.6967          22.0836           7.9717         -3.19196        -0.381752
             52.5             12.5         -22.4402         -25.1465          16.4497          21.0598           3.0027         -9.68324          7.30611
             57.5             12.5         -22.4402         -19.6413          20.0091          17.7133         -2.08265          -8.2754          15.6312
             62.5             12.5         -22.4402         -12.1787           21.204          12.7812         -5.75254         0.275395          21.1217
             67.5             12.5         -22.4402          -4.9785          19.1737          7.49941          -7.2611          12.5574          21.0397
             72.5             12.5         -22.4402         0.079024          14.5573          3.07748          -6.7581          23.5861          15.0113
             77.5             12.5         -22.4402          2.27561          8.91445         0.264322         -5.01095          29.0288           5.2011
             82.5             12.5         -22.4402          1.99255          3.96649        -0.737336         -2.96051          26.6754         -4.89408
             87.5             12.5         -22.4402         0.510903         0.976427          -0.3093         -1.45213          17.3732         -11.7128
             92.5             12.5         -22.4402        -0.676414         0.313443         0.789832        -0.973972          4.53025         -13.0643
             97.5             12.5         -22.4402        -0.413919          1.45974          1.72809         -1.54147         -7.36658         -8.98285
            102.5             12.5         -22.4402          1.59916           3.2852          1.87745         -2.73172         -14.5135         -1.72398
            107.5             12.5         -22.4402           4.8567          4.57533         0.947429         -3.91651         -14.8376           5.4345
            112.5             12.5         -22.4402          8.13243          4.44253        -0.879004         -4.45189         -9.05704          9.28964
            117.5             12.5         -22.4402          10.0497          2.67902         -3.04333         -3.90932        -0.178247          8.00901
            122.5             12.5         -22.4402          9.56017        -0.200459         -4.82108         -2.23779          7.79361          1.89284
            127.5             12.5         -22.4402           6.4338         -3.19016         -5.57461          0.20476          11.4264         -6.73086
            132.5             12.5         -22.4402           1.2627         -5.20101         -4.91878          2.78673          8.94356         -14.4779
            137.5             12.5         -22.4402         -4.58014         -5.44405         -2.91444          4.77538          1.11976          -18.161
            142.5             12.5         -22.4402         -9.46731         -3.74987       -0.0515574          5.56232         -9.07418          -15.993
            147.5             12.5         -22.4402         -12.1052        -0.628941          2.88806          4.89417         -17.6596         -8.43624
            152.5             12.5         -22.4402         -11.9751          3.00605           5.0914          2.92795         -21.2948          2.13023
            157.5             12.5         -22.4402         -9.36217          6.09675          5.85012         0.186993         -18.2172          12.1056
            162.5             12.5         -22.4402         -5.42323          7.89963          5.05245         -2.55171         -9.92865          18.5505
            167.5             12.5         -22.4402         -2.23753          8.22212          2.86779         -4.48343         0.773037           19.427
           -167.5             17.5         -22.4402          6.30957        -0.779526          1.37614         0.602925         -13.9118          11.5289
           -162.5             17.5         -22.4402          7.68304          1.19813           2.5634          2.09416         -18.5284          5.59042
           -157.5             17.5         -22.4402          8.73682          4.05919          2.90139          4.26018          -18.364         -1.29761
           -152.5             17.5         -22.4402          8.62509          6.56456          2.30952          6.53389         -12.8417         -6.07151
           -147.5             17.5         -22.4402          7.12514          7.80285           1.0576          8.28908         -3.43401         -6.18319
           -142.5             17.5         -22.4402          4.49896           7.1724        -0.304274          9.02557          6.37496          -1.1774
           -137.5             17.5         -22.4402          1.47414          4.65654         -1.21142          8.46169          12.6657          7.26863
           -132.5             17.5         -22.4402        -0.989328         0.985217         -1.29461          6.65824          12.4956          15.6475
           -127.5             17.5         -22.4402         -2.15872         -2.53381        -0.557698          4.06112            5.365          19.9865
           -122.5             17.5         -22.4402         -1.86759          -4.5095         0.642103          1.34662         -6.38729          17.5697
           -117.5             17.5         -22.4402        -0.628309         -4.11502          1.74147        -0.815583         -18.1407          8.15032
           -112.5             17.5         -22.4402         0.557932         -1.35784          2.19235         -2.01488         -24.6811         -6.13053
           -107.5             17.5         -22.4402         0.539994          2.72198           1.6494         -2.28501         -22.1898          -21.031
           -102.5             17.5         -22.4402         -1.44067           6.4155        0.0815136         -2.07808         -9.95799         -31.5555
            -97.5             17.5         -22.4402         -5.35464          7.81643         -2.19062         -2.03992          8.94818         -33.6697
            -92.5             17.5         -22.4402         -10.1594          5.63152         -4.51444         -2.70652          28.4686         -25.9331
            -87.5             17.5         -22.4402         -14.0458        -0.616779            -6.02         -4.31316          41.7806         -9.46885
            -82.5             17.5         -22.4402          -14.894         -10.0318         -5.81348         -6.62335          43.8707          11.3007
            -77.5             17.5         -22.4402         -11.0919         -20.5922         -3.21885         -8.98884          33.4369          29.9814
            -72.5             17.5         -22.4402         -2.18087         -29.4837          1.90384         -10.5287          13.6093          40.3828
            -67.5             17.5         -22.4402          10.6432         -34.0173          8.94272         -10.3724          -8.9482          38.8822
            -62.5             17.5         -22.4402           24.773         -32.3696          16.6307         -7.83619         -26.2805          25.5043
            -57.5             17.5         -22.4402          36.4554         -24.6701          23.2222         -2.86102         -31.9445          4.87771
            -52.5             17.5         -22.4402          42.2375         -13.5036          27.0635          3.62893         -23.7051         -15.5425
            -47.5             17.5         -22.4402          40.0905          -3.3955          27.2302          9.72374         -3.79968         -28.9374
            -42.5             17.5         -22.4402          30.6919         0.983739          24.2316          13.0508          21.7424         -32.4871
            -37.5             17.5         -22.4402          16.6162         -2.34988          19.3894          12.2325          45.9989         -28.0017
            -32.5             17.5         -22.4402          1.13221         -12.0329          13.3793          7.86778           62.757         -19.1708
            -27.5             17.5         -22.4402         -12.4836         -24.6935          6.03817          1.72697          67.9624          -9.6193
            -22.5             17.5         -22.4402         -21.4746         -36.4142         -2.68518          -4.9467          60.5156         -2.38843
            -17.5             17.5         -22.4402         -24.6283         -43.3975         -11.8802         -11.7926          43.6985         0.350331
            -12.5             17.5         -22.4402         -22.6683         -42.7563         -19.9131         -18.6548          23.9334         -2.17102
             -7.5             17.5         -22.4402         -18.0352         -32.8501         -25.4752         -24.6209          7.78925         -8.41774
             -2.5             17.5         -22.4402         -13.3582         -14.3916         -28.0795         -28.1939        -0.991989         -14.1149
              2.5             17.5         -22.4402         -9.29231          8.11536         -27.6865         -28.4146          -2.1135         -14.8667
              7.5             17.5         -22.4402         -4.81572          28.0782         -24.3726         -25.2461          3.99002         -10.4082
             12.5             17.5         -22.4402        -0.146395           40.969         -18.3093          -19.611          16.4499         -4.54273
             17.5             17.5         -22.4402          2.76064          45.7781         -9.98544         -12.9537           31.934        -0.866266
             22.5             17.5         -22.4402          2.06619          43.5955        -0.688615          -6.1522          45.1175        -0.340336
             27.5             17.5         -22.4402         -2.71491          36.4235          7.94926         0.655867          51.2465         -2.16598
             32.5             17.5         -22.4402         -10.6178          26.9804          14.9668          7.07154          48.3151         -5.06975
             37.5             17.5         -22.4402         -19.6198          18.3049          20.3755           11.736          37.6264         -7.85904
             42.5             17.5         -22.4402         -27.4512          13.2752          24.3747          12.7226          22.3937         -9.28257
             47.5             17.5         -22.4402         -31.9513          13.5091          26.4594          9.32895          6.85131         -7.53369
             52.5             17.5         -22.4402         -31.4439          17.9299          25.5661          2.96591         -4.61789         -1.30137
             57.5             17.5         -22.4402         -25.7215           23.216          21.4297         -3.82026         -8.39597          7.97253
             62.5             17.5         -22.4402         -16.6385          26.2023          15.0803         -8.89624         -3.70598          16.4569
             67.5             17.5         -22.4402         -6.92944          25.3392          8.10986         -11.1801          7.00389          20.2855
             72.5             17.5         -22.4402         0.908895          20.9205           2.0416         -10.7453          18.8696          17.7282
             77.5             17.5         -22.4402          5.62274          14.4669         -2.13641         -8.45351          26.9561           9.8678
             82.5             17.5         -22.4402            7.143          7.84729         -4.05203         -5.40582          28.0604        -0.378025
             87.5             17.5         -22.4402          6.44345          2.65663         -4.00591         -2.65735          21.8452         -9.33674
             92.5             17.5         -22.4402          4.90912        -0.312433         -2.75889         -0.91159          10.6896         -14.0942
             97.5             17.5         -22.4402          3.80626         -1.12891         -1.21685        -0.369566         -1.48297         -13.6062
            102.5             17.5         -22.4402          3.77711        -0.579795        -0.150114        -0.739209         -10.7697         -9.02645
            107.5             17.5         -22.4402          4.76539         0.338079      -0.00708071         -1.47786         -14.5256         -2.77622
            112.5             17.5         -22.4402          6.05686         0.729333         -0.77537         -1.95273         -12.4657           2.2279
            117.5             17.5         -22.4402          6.69126         0.189921          -2.0475          -1.6894         -6.50135          3.83414
            122.5             17.5         -22.4402          5.85832         -1.10667         -3.20592        -0.546928         0.201133          1.53125
            127.5             17.5         -22.4402          3.30989         -2.54031         -3.66042           1.2362          4.53915         -3.41103
            132.5             17.5         -22.4402        -0.579137         -3.35152         -3.02741          3.15127          4.56158         -8.61418
            137.5             17.5         -22.4402         -4.83058          -2.9546         -1.31443          4.57578         0.338256         -11.5253
            142.5             17.5         -22.4402         -8.24841         -1.21517          1.07725          4.98394         -6.17075         -10.4671
            147.5             17.5         -22.4402         -9.87564          1.47356          3.47096           4.1623         -11.9849         -5.44639
            152.5             17.5         -22.4402         -9.34094          4.38702           5.1512          2.26619         -14.4458           1.9591
            157.5             17.5         -22.4402         -6.89663          6.66501          5.49582        -0.214896         -12.0417          9.08656
            162.5             17.5         -22.4402         -3.48659          7.74126           4.4321         -2.58334         -5.76806          13.6208
            167.5             17.5         -22.4402        -0.825819          7.65117          2.15258         -4.11353          2.28207          13.9007
           -167.5             22.5         -22.4402          7.25551         -1.01097          2.20978         0.643558         -10.6577          9.59424
           -162.5             22.5         -22.4402           8.4179         0.837863          3.55302          1.96229         -13.1683          3.80311
           -157.5             22.5         -22.4402          9.13997           3.3816          4.14616          3.79228         -10.8951         -2.31201
           -152.5             22.5         -22.4402          8.70873          5.43231          3.92824          5.59211         -3.82813         -5.84938
           -147.5             22.5         -22.4402          7.08741          6.17401          3.13067          6.82169          6.06532         -4.59569
           -142.5             22.5         -22.4402          4.68956          5.14599          2.20543           7.1254          15.1492          1.52957
           -137.5             22.5         -22.4402          2.26296          2.47285          1.59942          6.38809          19.6161          10.5631
           -132.5             22.5         -22.4402         0.649073         -1.01751          1.58435          4.80492          16.8856          18.8452
           -127.5             22.5         -22.4402         0.362018         -4.00239          2.11274          2.85075          6.99728          22.3772
           -122.5             22.5         -22.4402           1.3065         -5.15362          2.83045          1.10037         -7.16747          18.5004
           -117.5             22.5         -22.4402          2.74553         -3.75753          3.20229        0.0151286         -20.6128          7.13129
[truncated: 17,402,771 more chars]
