# Supplementary material for: Intelligent wireless power transfer via a 2-bit compact reconfigurable transmissive-metasurface-based router
Source: Nat Commun. 2024 Apr 1;15:2807. doi: 10.1038/s41467-024-46984-4 (PMC10984985; doi:10.1038/s41467-024-46984-4)
Supplement: Supplementary file 12 — Source Data [file 41467_2024_46984_MOESM12_ESM.zip › source_data/figure2k.txt]

# x = -370.00:330.00:71
# y = -330.00:370.00:71
-54.258228302001953 -52.856834411621094 -51.768161773681641 -51.440147399902344 -51.719406127929688 -52.033733367919922 -52.528076171875000 -52.858146667480469 -53.050472259521484 -53.188110351562500 -52.722850799560547 -52.537921905517578 -52.272930145263672 -52.546173095703125 -52.926887512207031 -54.116386413574219 -56.608844757080078 -60.595752716064453 -65.291740417480469 -60.478805541992188 -55.748744964599609 -53.523345947265625 -52.584972381591797 -52.914730072021484 -53.636684417724609 -54.695774078369141 -54.989414215087891 -55.733016967773438 -56.711528778076172 -57.876941680908203 -57.922397613525391 -57.031402587890625 -55.646545410156250 -53.462245941162109 -51.228286743164063 -49.514713287353516 -49.515758514404297 -50.905269622802734 -54.760334014892578 -60.080787658691406 -68.267745971679688 -64.577445983886719 -58.136375427246094 -53.298873901367188 -50.834819793701172 -49.772018432617188 -50.006023406982422 -50.973609924316406 -51.937870025634766 -52.694110870361328 -53.424980163574219 -55.214355468750000 -58.922584533691406 -68.038696289062500 -65.482681274414063 -57.221038818359375 -53.528335571289063 -51.265483856201172 -49.933959960937500 -48.863037109375000 -48.173301696777344 -47.493930816650391 -46.997596740722656 -47.008872985839844 -47.100467681884766 -47.583366394042969 -48.111446380615234 -48.943557739257813 -49.662097930908203 -50.044868469238281 -50.456764221191406 
-54.124752044677734 -53.546669006347656 -53.754657745361328 -53.737796783447266 -53.587242126464844 -52.702575683593750 -51.417518615722656 -50.764476776123047 -50.237388610839844 -50.267848968505859 -50.361328125000000 -50.837532043457031 -51.586906433105469 -52.444023132324219 -53.347297668457031 -54.663776397705078 -56.066627502441406 -57.465911865234375 -57.512039184570313 -57.132709503173828 -55.941581726074219 -54.439865112304688 -54.002548217773438 -53.584865570068359 -54.043174743652344 -54.320587158203125 -54.542526245117188 -54.985973358154297 -56.086444854736328 -56.947849273681641 -55.590759277343750 -54.083469390869141 -53.124942779541016 -53.377761840820313 -53.030467987060547 -52.488315582275391 -52.772476196289063 -54.947616577148438 -58.198959350585938 -59.139190673828125 -57.984333038330078 -61.649692535400391 -63.695304870605469 -57.300121307373047 -53.439163208007813 -51.753246307373047 -51.858650207519531 -52.428119659423828 -53.828041076660156 -54.688079833984375 -56.625537872314453 -58.596733093261719 -62.493602752685547 -62.918956756591797 -59.060737609863281 -56.915069580078125 -54.641929626464844 -53.588783264160156 -52.130558013916016 -50.776935577392578 -49.686035156250000 -48.461219787597656 -47.482166290283203 -46.674995422363281 -46.301246643066406 -46.214378356933594 -46.555797576904297 -47.383998870849609 -48.530708312988281 -50.075336456298828 -51.403186798095703 
-58.145126342773438 -57.435897827148438 -55.680671691894531 -53.625663757324219 -51.881519317626953 -50.659923553466797 -49.861755371093750 -49.589763641357422 -49.763862609863281 -50.083766937255859 -50.639926910400391 -51.084754943847656 -51.622440338134766 -52.018474578857422 -52.051456451416016 -52.386173248291016 -52.700511932373047 -53.472576141357422 -54.989925384521484 -58.048332214355469 -63.872772216796875 -64.036796569824219 -58.863121032714844 -55.561965942382813 -53.756259918212891 -53.107887268066406 -52.630928039550781 -53.018661499023438 -53.558296203613281 -54.173763275146484 -53.306652069091797 -52.116077423095703 -51.281120300292969 -51.246192932128906 -51.297283172607422 -51.138675689697266 -51.292217254638672 -52.567993164062500 -54.191505432128906 -54.526893615722656 -54.292102813720703 -54.149791717529297 -52.806446075439453 -51.251541137695313 -49.565341949462891 -49.491348266601563 -49.366649627685547 -50.310623168945313 -51.004558563232422 -53.083118438720703 -56.286624908447266 -64.579620361328125 -63.553546905517578 -56.386932373046875 -53.006076812744141 -51.124340057373047 -49.778450012207031 -49.132133483886719 -48.235778808593750 -47.749126434326172 -47.187801361083984 -47.274066925048828 -47.187553405761719 -47.521484375000000 -47.612430572509766 -47.649166107177734 -47.850444793701172 -47.874298095703125 -48.397613525390625 -49.181976318359375 -50.418640136718750 
-59.130424499511719 -56.548397064208984 -54.479896545410156 -53.139648437500000 -52.635738372802734 -52.100734710693359 -52.245586395263672 -51.771583557128906 -51.369842529296875 -50.847869873046875 -50.323722839355469 -50.197586059570313 -50.275516510009766 -50.740795135498047 -51.426563262939453 -52.356990814208984 -53.852458953857422 -55.211086273193359 -58.348274230957031 -63.742324829101563 -81.801559448242188 -62.511154174804688 -57.036739349365234 -54.136299133300781 -52.586875915527344 -51.674716949462891 -51.237995147705078 -51.351524353027344 -52.290145874023438 -53.420482635498047 -53.364490509033203 -51.785808563232422 -50.797649383544922 -51.211410522460938 -52.648792266845703 -53.959526062011719 -55.824668884277344 -57.945594787597656 -61.587146759033203 -60.618507385253906 -61.582298278808594 -57.818164825439453 -52.328884124755859 -48.515129089355469 -46.607189178466797 -46.075836181640625 -46.300292968750000 -47.093330383300781 -48.386756896972656 -50.161830902099609 -53.268917083740234 -58.424655914306641 -69.516281127929688 -60.677894592285156 -56.226028442382813 -52.703666687011719 -50.830345153808594 -48.919284820556641 -47.712913513183594 -46.437915802001953 -45.626583099365234 -45.012660980224609 -44.791706085205078 -45.241989135742188 -45.801395416259766 -46.765537261962891 -47.644222259521484 -48.838840484619141 -49.896572113037109 -50.772296905517578 -51.474517822265625 
-58.200767517089844 -57.333839416503906 -57.225925445556641 -56.897766113281250 -56.297416687011719 -54.768630981445313 -52.877933502197266 -51.458995819091797 -50.271171569824219 -49.643264770507813 -49.433448791503906 -49.653137207031250 -50.306915283203125 -51.224308013916016 -52.276634216308594 -53.753253936767578 -55.207416534423828 -56.853080749511719 -58.140804290771484 -60.741054534912109 -63.456714630126953 -65.387443542480469 -62.939197540283203 -58.916210174560547 -57.320194244384766 -55.314445495605469 -54.174068450927734 -53.494979858398438 -54.800754547119141 -56.598995208740234 -54.578487396240234 -51.145397186279297 -49.347106933593750 -49.621448516845703 -51.427394866943359 -55.226642608642578 -58.665687561035156 -57.953136444091797 -53.824996948242188 -52.576839447021484 -53.628265380859375 -62.069133758544922 -60.512382507324219 -51.711910247802734 -48.904468536376953 -48.107761383056641 -49.178649902343750 -50.651813507080078 -53.811912536621094 -56.942924499511719 -62.490634918212891 -61.469444274902344 -57.504932403564453 -56.006156921386719 -54.507804870605469 -53.878993988037109 -52.419605255126953 -51.346687316894531 -49.783279418945313 -48.457958221435547 -47.441448211669922 -46.367290496826172 -45.750175476074219 -45.309314727783203 -45.415241241455078 -45.699096679687500 -46.488521575927734 -47.551837921142578 -48.894527435302734 -50.596942901611328 -52.018566131591797 
-60.422042846679688 -60.049755096435547 -58.048728942871094 -55.905677795410156 -53.672111511230469 -52.131137847900391 -50.927673339843750 -50.235298156738281 -49.778453826904297 -49.453643798828125 -49.306690216064453 -49.300579071044922 -49.276054382324219 -49.583427429199219 -49.824195861816406 -50.742580413818359 -51.781990051269531 -53.281566619873047 -55.038837432861328 -57.074432373046875 -59.661087036132813 -62.522106170654297 -64.463592529296875 -64.128974914550781 -61.538825988769531 -60.171379089355469 -57.373935699462891 -55.903511047363281 -56.312969207763672 -57.479148864746094 -53.951663970947266 -49.787200927734375 -47.622333526611328 -47.550174713134766 -49.277412414550781 -52.692535400390625 -54.925296783447266 -53.738021850585938 -51.205558776855469 -50.098705291748047 -51.324756622314453 -55.876014709472656 -58.460906982421875 -52.502178192138672 -49.787643432617188 -49.732940673828125 -50.859210968017578 -53.350429534912109 -56.886871337890625 -61.230358123779297 -58.353675842285156 -54.948066711425781 -52.506614685058594 -51.093868255615234 -49.791027069091797 -48.614700317382813 -47.192470550537109 -46.350536346435547 -45.438095092773438 -45.357608795166016 -45.416534423828125 -46.250835418701172 -46.794601440429688 -47.524147033691406 -47.977493286132813 -47.997673034667969 -48.491947174072266 -48.564228057861328 -49.053760528564453 -49.815074920654297 -51.208793640136719 
-58.982894897460938 -57.063529968261719 -55.129619598388672 -53.911697387695313 -53.232746124267578 -52.652305603027344 -52.364425659179688 -51.409748077392578 -50.264289855957031 -49.083255767822266 -48.111320495605469 -47.646072387695313 -47.641231536865234 -47.975711822509766 -48.743164062500000 -50.142044067382813 -52.228374481201172 -54.763729095458984 -58.306938171386719 -62.695240020751953 -68.014938354492188 -66.706535339355469 -64.772773742675781 -61.713012695312500 -60.588603973388672 -58.372638702392578 -55.687961578369141 -54.040180206298828 -54.444248199462891 -58.454990386962891 -58.304096221923828 -50.642303466796875 -47.256061553955078 -46.588851928710938 -47.630489349365234 -49.491992950439453 -49.206314086914063 -48.399440765380859 -46.964641571044922 -47.256282806396484 -49.117309570312500 -55.959712982177734 -66.886917114257813 -53.083591461181641 -49.947124481201172 -49.377994537353516 -50.509971618652344 -52.848293304443359 -57.060111999511719 -59.437149047851563 -56.616149902343750 -54.211452484130859 -52.751075744628906 -51.574245452880859 -50.023181915283203 -48.038883209228516 -46.222850799560547 -44.793254852294922 -43.879337310791016 -43.327560424804688 -43.279468536376953 -43.644062042236328 -44.315120697021484 -45.733398437500000 -47.226177215576172 -49.046352386474609 -50.723129272460938 -51.953437805175781 -52.542217254638672 -52.268451690673828 -52.455345153808594 
-58.095561981201172 -57.186836242675781 -57.206470489501953 -57.047916412353516 -56.805759429931641 -55.171024322509766 -53.113670349121094 -51.177265167236328 -49.605422973632813 -48.494377136230469 -47.942764282226563 -47.797248840332031 -48.053211212158203 -48.251991271972656 -48.619693756103516 -49.522094726562500 -50.483592987060547 -52.064037322998047 -53.719036102294922 -56.437133789062500 -58.795917510986328 -60.823974609375000 -60.474128723144531 -62.762840270996094 -65.133964538574219 -66.244064331054688 -59.554840087890625 -55.894397735595703 -56.190933227539063 -62.193069458007813 -58.358417510986328 -49.660655975341797 -45.899684906005859 -44.732521057128906 -45.048286437988281 -45.767967224121094 -45.367176055908203 -44.398303985595703 -43.481128692626953 -43.763595581054688 -45.833229064941406 -51.202106475830078 -67.500160217285156 -54.274188995361328 -50.217174530029297 -49.953979492187500 -51.757926940917969 -55.498825073242188 -58.178043365478516 -54.790332794189453 -52.075634002685547 -51.788181304931641 -51.790817260742188 -51.251987457275391 -49.252490997314453 -47.615627288818359 -46.100994110107422 -45.189338684082031 -44.513111114501953 -44.102806091308594 -44.177036285400391 -44.201549530029297 -44.598659515380859 -45.105121612548828 -46.130203247070313 -47.420536041259766 -48.919029235839844 -50.962234497070313 -53.298210144042969 -55.952278137207031 -56.764339447021484 
-62.462860107421875 -62.975597381591797 -62.737216949462891 -59.762054443359375 -56.355537414550781 -54.016468048095703 -52.331546783447266 -51.109134674072266 -50.358036041259766 -49.617591857910156 -49.147712707519531 -48.651325225830078 -48.003196716308594 -47.484683990478516 -47.216838836669922 -47.504310607910156 -48.244812011718750 -49.719417572021484 -52.019046783447266 -55.009578704833984 -57.524982452392578 -56.083839416503906 -53.996864318847656 -53.288063049316406 -53.952278137207031 -57.678802490234375 -66.704376220703125 -66.564704895019531 -61.390346527099609 -61.077564239501953 -55.819957733154297 -49.437606811523438 -45.893749237060547 -44.618011474609375 -44.907138824462891 -45.618251800537109 -45.286811828613281 -44.351779937744141 -43.819671630859375 -44.503311157226563 -47.348072052001953 -53.053104400634766 -54.122589111328125 -49.763790130615234 -47.964736938476563 -48.591400146484375 -50.569717407226563 -52.818836212158203 -51.496299743652344 -49.584159851074219 -48.928085327148438 -49.812515258789063 -50.696929931640625 -49.474658966064453 -47.122169494628906 -45.396549224853516 -44.237678527832031 -43.799873352050781 -43.625072479248047 -43.989135742187500 -44.703414916992188 -45.791130065917969 -46.767848968505859 -47.327342987060547 -48.000019073486328 -48.505867004394531 -49.181148529052734 -49.695068359375000 -50.536300659179688 -52.245361328125000 -54.429924011230469 
-61.174324035644531 -59.606571197509766 -57.269329071044922 -55.810939788818359 -54.671092987060547 -53.971141815185547 -53.631904602050781 -52.797546386718750 -51.675689697265625 -50.361061096191406 -49.133544921875000 -48.220966339111328 -47.491558074951172 -47.118766784667969 -47.379711151123047 -47.847167968750000 -48.823040008544922 -50.603160858154297 -53.438980102539063 -58.313037872314453 -67.638923645019531 -60.946689605712891 -56.172050476074219 -53.506797790527344 -53.160198211669922 -54.473190307617188 -57.990299224853516 -64.654830932617188 -66.519546508789063 -62.814914703369141 -54.741283416748047 -48.512660980224609 -44.960811614990234 -43.699291229248047 -43.819980621337891 -44.649497985839844 -44.530189514160156 -43.898170471191406 -43.605403900146484 -44.621643066406250 -47.024131774902344 -50.473583221435547 -50.303859710693359 -48.460090637207031 -47.444553375244141 -47.844142913818359 -48.770057678222656 -49.424465179443359 -48.555049896240234 -48.086513519287109 -48.864044189453125 -50.860393524169922 -52.288444519042969 -50.094589233398438 -47.057563781738281 -44.869564056396484 -43.496109008789063 -42.793380737304688 -42.730018615722656 -43.148796081542969 -43.759101867675781 -44.809856414794922 -46.315425872802734 -48.022960662841797 -49.532131195068359 -50.987575531005859 -52.075046539306641 -51.912166595458984 -51.612972259521484 -51.362003326416016 -51.976795196533203 
-57.332908630371094 -56.702079772949219 -56.360095977783203 -56.145145416259766 -56.153976440429688 -55.456398010253906 -54.073368072509766 -52.438137054443359 -50.969593048095703 -49.817829132080078 -49.017574310302734 -48.456401824951172 -48.035259246826172 -47.760318756103516 -47.502334594726563 -47.408279418945313 -47.599742889404297 -48.672348022460938 -50.108119964599609 -53.228038787841797 -58.052440643310547 -64.285537719726563 -60.624652862548828 -57.161666870117188 -55.596923828125000 -55.073246002197266 -55.744560241699219 -58.474845886230469 -61.146652221679688 -59.080490112304688 -52.434974670410156 -47.351669311523438 -43.987075805664063 -42.673534393310547 -42.804023742675781 -43.835147857666016 -44.246173858642578 -43.832569122314453 -43.485290527343750 -43.939708709716797 -45.166969299316406 -46.745227813720703 -46.943599700927734 -46.343101501464844 -45.297565460205078 -45.410640716552734 -45.928699493408203 -46.931823730468750 -47.463001251220703 -48.133117675781250 -49.729103088378906 -52.234493255615234 -51.987651824951172 -48.850624084472656 -45.955436706542969 -44.179279327392578 -43.201293945312500 -42.763290405273438 -42.892478942871094 -43.515766143798828 -44.301971435546875 -45.076934814453125 -46.324996948242188 -47.653831481933594 -49.167602539062500 -50.871952056884766 -52.970085144042969 -54.960319519042969 -55.694549560546875 -54.369186401367188 -53.819854736328125 
-58.456462860107422 -58.728050231933594 -59.515861511230469 -58.726696014404297 -56.980995178222656 -55.069656372070313 -53.392475128173828 -52.165172576904297 -51.597572326660156 -50.824810028076172 -50.113044738769531 -49.223098754882813 -48.216464996337891 -47.280410766601563 -46.506168365478516 -46.257343292236328 -46.615573883056641 -47.728832244873047 -49.881042480468750 -53.211181640625000 -58.237289428710938 -57.633884429931641 -54.831089019775391 -54.250572204589844 -54.604492187500000 -53.991073608398438 -52.374874114990234 -52.259296417236328 -52.546157836914063 -52.069602966308594 -48.576789855957031 -45.222183227539063 -42.619163513183594 -41.698608398437500 -42.226593017578125 -43.668323516845703 -44.802921295166016 -44.811466217041016 -44.180091857910156 -43.802734375000000 -43.826927185058594 -43.940952301025391 -43.202880859375000 -42.575325012207031 -41.808097839355469 -42.299648284912109 -43.506835937500000 -45.637245178222656 -47.759151458740234 -49.111709594726563 -51.160896301269531 -53.383739471435547 -52.318244934082031 -48.493766784667969 -45.771984100341797 -44.144985198974609 -43.519279479980469 -43.236507415771484 -43.497211456298828 -44.190910339355469 -45.400554656982422 -46.540908813476563 -47.890842437744141 -49.004623413085938 -50.310176849365234 -51.330837249755859 -52.574180603027344 -54.209266662597656 -56.349906921386719 -58.747016906738281 -59.227806091308594 
-62.097549438476563 -61.575862884521484 -60.245914459228516 -58.651725769042969 -57.155113220214844 -55.906333923339844 -55.596965789794922 -55.125457763671875 -54.892444610595703 -53.489139556884766 -51.908340454101563 -50.098407745361328 -48.712226867675781 -47.752643585205078 -47.475971221923828 -47.494506835937500 -48.252563476562500 -49.471912384033203 -51.774063110351563 -56.281833648681641 -67.257690429687500 -61.335044860839844 -55.507904052734375 -54.094951629638672 -55.284294128417969 -53.763591766357422 -50.515823364257813 -48.929389953613281 -48.855644226074219 -48.692943572998047 -46.614982604980469 -43.975109100341797 -41.940826416015625 -41.241180419921875 -41.913829803466797 -43.541908264160156 -45.166568756103516 -45.777694702148438 -45.322193145751953 -44.464984893798828 -43.536300659179688 -42.428787231445313 -41.434494018554688 -40.870227813720703 -40.749732971191406 -41.582050323486328 -43.876071929931641 -47.629196166992188 -52.701381683349609 -54.670551300048828 -55.913799285888672 -56.432613372802734 -51.482524871826172 -47.627559661865234 -45.157176971435547 -44.090103149414063 -43.812442779541016 -44.201557159423828 -44.979377746582031 -45.699466705322266 -46.890201568603516 -48.064498901367188 -49.462471008300781 -50.532211303710938 -51.695621490478516 -52.656585693359375 -53.357315063476563 -53.896923065185547 -54.738746643066406 -56.356746673583984 -58.088275909423828 
-58.813777923583984 -59.144817352294922 -59.826862335205078 -60.899112701416016 -62.308921813964844 -62.446704864501953 -63.610870361328125 -61.901222229003906 -59.647235870361328 -56.814434051513672 -54.932628631591797 -52.963363647460938 -51.929767608642578 -50.659297943115234 -49.964721679687500 -49.139739990234375 -48.495742797851563 -48.308689117431641 -48.707408905029297 -50.578266143798828 -54.199138641357422 -63.277751922607422 -62.866981506347656 -58.060176849365234 -60.060108184814453 -57.591243743896484 -51.800510406494141 -49.029659271240234 -48.279754638671875 -47.515068054199219 -45.139099121093750 -42.876586914062500 -41.182334899902344 -40.746826171875000 -41.208400726318359 -42.593696594238281 -43.402256011962891 -43.922740936279297 -43.622634887695313 -43.490409851074219 -42.579723358154297 -41.608097076416016 -40.709075927734375 -40.436717987060547 -40.656646728515625 -42.066417694091797 -45.263191223144531 -50.972663879394531 -58.718418121337891 -56.224548339843750 -55.042991638183594 -52.398170471191406 -47.884330749511719 -44.972221374511719 -43.472660064697266 -43.033123016357422 -43.451675415039063 -44.681240081787109 -46.584995269775391 -48.403408050537109 -50.234107971191406 -51.357574462890625 -52.750137329101563 -53.090404510498047 -53.729476928710938 -54.185699462890625 -54.920516967773438 -55.227752685546875 -55.532546997070313 -55.790966033935547 -56.226600646972656 
-56.977775573730469 -58.309379577636719 -60.086189270019531 -61.695770263671875 -61.728733062744141 -62.424243927001953 -62.168907165527344 -62.944644927978516 -63.427562713623047 -62.759090423583984 -61.325626373291016 -58.448696136474609 -55.729324340820313 -53.121994018554688 -51.070354461669922 -49.427894592285156 -48.587574005126953 -48.182022094726563 -48.871459960937500 -50.202831268310547 -53.983600616455078 -63.557788848876953 -64.835670471191406 -58.109191894531250 -59.149410247802734 -59.975826263427734 -53.106494903564453 -49.441024780273438 -47.574554443359375 -45.626895904541016 -43.070133209228516 -41.323928833007813 -40.325256347656250 -40.052597045898438 -40.336956024169922 -40.939720153808594 -41.310886383056641 -41.404132843017578 -41.362201690673828 -41.347972869873047 -40.876499176025391 -40.101074218750000 -39.424198150634766 -39.346534729003906 -39.840240478515625 -41.598991394042969 -45.029773712158203 -50.963554382324219 -60.801830291748047 -70.565734863281250 -58.019927978515625 -50.913154602050781 -46.470466613769531 -44.234981536865234 -43.442775726318359 -43.793361663818359 -44.922676086425781 -46.278614044189453 -48.501029968261719 -50.935443878173828 -53.917831420898438 -56.203929901123047 -58.128971099853516 -58.390453338623047 -58.333301544189453 -57.404808044433594 -57.214664459228516 -56.696502685546875 -56.323398590087891 -55.979549407958984 -55.914375305175781 
-56.652622222900391 -56.983097076416016 -56.438232421875000 -56.129592895507813 -56.107582092285156 -56.959598541259766 -58.220649719238281 -60.173286437988281 -60.637607574462891 -60.003349304199219 -58.584266662597656 -57.373531341552734 -55.702453613281250 -54.359889984130859 -53.441467285156250 -52.351234436035156 -52.269390106201172 -51.948944091796875 -52.248966217041016 -52.963676452636719 -55.452354431152344 -62.099433898925781 -71.580703735351563 -63.111255645751953 -64.579978942871094 -59.651420593261719 -53.221874237060547 -49.911571502685547 -47.737831115722656 -45.013118743896484 -42.689609527587891 -41.370582580566406 -41.206295013427734 -41.403720855712891 -41.928062438964844 -42.073234558105469 -42.122119903564453 -41.920314788818359 -42.126277923583984 -42.137935638427734 -41.663513183593750 -40.534999847412109 -39.763023376464844 -39.516677856445313 -40.282947540283203 -42.234756469726563 -46.065605163574219 -51.234340667724609 -54.407825469970703 -52.359172821044922 -48.238143920898438 -45.696823120117188 -43.618988037109375 -42.849746704101563 -43.172988891601563 -44.726394653320313 -47.190372467041016 -50.156661987304688 -54.105781555175781 -57.313613891601563 -61.064628601074219 -61.349925994873047 -61.381050109863281 -61.693145751953125 -62.025531768798828 -61.313411712646484 -59.958923339843750 -58.500381469726563 -57.191516876220703 -56.061523437500000 -55.259658813476563 
-55.777389526367188 -54.920604705810547 -54.258384704589844 -54.349700927734375 -55.137619018554688 -56.066307067871094 -56.662807464599609 -56.620620727539063 -55.873657226562500 -55.839740753173828 -56.210811614990234 -56.963317871093750 -57.548583984375000 -57.488906860351563 -56.370864868164063 -54.912551879882813 -53.289958953857422 -52.291156768798828 -51.753742218017578 -52.574382781982422 -55.433185577392578 -61.511692047119141 -65.335632324218750 -64.499488830566406 -67.316627502441406 -60.555824279785156 -56.239303588867188 -54.816501617431641 -52.406642913818359 -47.286819458007813 -44.360481262207031 -43.107097625732422 -43.730232238769531 -44.762817382812500 -46.037708282470703 -45.612274169921875 -44.907032012939453 -44.348308563232422 -44.984592437744141 -45.324447631835938 -45.066783905029297 -43.503185272216797 -42.688468933105469 -42.364303588867188 -43.859092712402344 -46.673633575439453 -51.857482910156250 -53.109184265136719 -49.972141265869141 -47.311817169189453 -45.153892517089844 -43.754180908203125 -42.918693542480469 -42.777584075927734 -43.625000000000000 -45.181320190429688 -47.512168884277344 -50.602981567382813 -54.212120056152344 -59.315441131591797 -62.249729156494141 -67.351669311523438 -66.988456726074219 -62.066272735595703 -58.862182617187500 -57.257690429687500 -55.946765899658203 -55.670574188232422 -55.312129974365234 -55.433887481689453 -54.914962768554688 
-56.548881530761719 -55.709037780761719 -55.727008819580078 -55.829177856445313 -55.814540863037109 -55.267539978027344 -54.498760223388672 -54.056037902832031 -54.115085601806641 -54.866764068603516 -55.390739440917969 -55.313842773437500 -53.857799530029297 -52.544567108154297 -50.965354919433594 -50.577407836914063 -50.619934082031250 -51.724468231201172 -54.384658813476563 -58.899917602539063 -70.939979553222656 -60.172279357910156 -56.249053955078125 -57.511886596679688 -61.881168365478516 -61.106655120849609 -61.469985961914063 -67.692504882812500 -57.363864898681641 -50.782936096191406 -47.956119537353516 -47.269779205322266 -49.111221313476563 -50.942729949951172 -52.210193634033203 -50.178756713867188 -48.001007080078125 -47.103309631347656 -48.082298278808594 -49.881649017333984 -50.677577972412109 -49.017467498779297 -47.914562225341797 -47.240955352783203 -48.889476776123047 -52.807411193847656 -61.871292114257813 -56.196235656738281 -49.455524444580078 -46.151729583740234 -44.744667053222656 -44.385665893554688 -44.796787261962891 -45.220909118652344 -46.446434020996094 -47.271949768066406 -48.588699340820313 -49.523551940917969 -50.665466308593750 -52.150283813476563 -53.752365112304688 -57.040832519531250 -63.676456451416016 -69.826034545898438 -58.858890533447266 -54.832603454589844 -53.002841949462891 -52.262306213378906 -52.084857940673828 -52.820354461669922 -53.634468078613281 
-60.297981262207031 -59.216186523437500 -58.319606781005859 -56.796894073486328 -55.219787597656250 -54.130420684814453 -53.644920349121094 -53.650444030761719 -53.966323852539063 -54.096363067626953 -53.226398468017578 -51.968513488769531 -50.428714752197266 -49.378135681152344 -48.738067626953125 -48.929286956787109 -49.715862274169922 -51.404369354248047 -53.309658050537109 -55.098079681396484 -53.556079864501953 -52.501426696777344 -53.111907958984375 -57.670398712158203 -66.888977050781250 -68.043022155761719 -65.636520385742188 -54.400440216064453 -50.131820678710938 -49.482891082763672 -50.932361602783203 -54.381519317626953 -58.947410583496094 -57.676456451416016 -54.670307159423828 -50.606548309326172 -47.062332153320313 -45.829467773437500 -46.513267517089844 -49.525310516357422 -51.747959136962891 -52.274250030517578 -52.220012664794922 -51.966361999511719 -51.920475006103516 -52.641834259033203 -55.070304870605469 -55.184181213378906 -48.539840698242188 -45.317760467529297 -44.723224639892578 -46.083747863769531 -48.282421112060547 -49.850940704345703 -51.148685455322266 -51.863750457763672 -52.711208343505859 -52.864456176757813 -53.050720214843750 -52.874191284179688 -53.210826873779297 -53.836673736572266 -55.583396911621094 -60.063781738281250 -61.305461883544922 -57.117202758789063 -54.334438323974609 -52.431892395019531 -51.521194458007813 -51.279491424560547 -51.941471099853516 
-62.907485961914063 -60.490039825439453 -57.899715423583984 -56.039062500000000 -55.159481048583984 -54.568698883056641 -54.444637298583984 -54.155998229980469 -53.559646606445313 -52.774196624755859 -51.795368194580078 -50.894519805908203 -50.190746307373047 -49.346027374267578 -48.664798736572266 -48.281944274902344 -47.821769714355469 -47.842105865478516 -48.013748168945313 -48.553043365478516 -48.858650207519531 -50.122913360595703 -52.762813568115234 -53.215656280517578 -50.376373291015625 -52.243423461914063 -54.974826812744141 -49.665519714355469 -46.815254211425781 -47.721927642822266 -51.813964843750000 -61.441986083984375 -56.341846466064453 -55.004154205322266 -54.579639434814453 -49.786464691162109 -45.562007904052734 -44.059928894042969 -44.829303741455078 -47.557319641113281 -49.470546722412109 -49.643722534179688 -50.599620819091797 -54.582519531250000 -55.733634948730469 -51.799888610839844 -50.365505218505859 -49.557224273681641 -46.026805877685547 -43.821998596191406 -43.974639892578125 -46.503063201904297 -50.904216766357422 -53.406509399414063 -52.504814147949219 -51.510025024414063 -52.738533020019531 -55.371425628662109 -58.517612457275391 -57.525104522705078 -55.669174194335938 -53.734142303466797 -53.120616912841797 -53.846740722656250 -55.226108551025391 -56.649368286132813 -56.327671051025391 -55.337711334228516 -54.284774780273438 -53.008754730224609 -52.808536529541016 
-61.161296844482422 -59.756980895996094 -58.559940338134766 -57.663806915283203 -57.655540466308594 -57.051738739013672 -56.254489898681641 -54.990539550781250 -54.015285491943359 -53.248302459716797 -52.876464843750000 -52.146606445312500 -51.291275024414063 -49.864112854003906 -48.576240539550781 -47.600517272949219 -47.009860992431641 -46.980239868164063 -47.872924804687500 -48.736183166503906 -50.322837829589844 -53.032646179199219 -52.529983520507813 -47.900852203369141 -46.145229339599609 -49.176841735839844 -52.559394836425781 -46.720993041992188 -45.095676422119141 -47.303546905517578 -51.870548248291016 -56.973884582519531 -57.362678527832031 -59.811443328857422 -60.715454101562500 -50.553649902343750 -45.773262023925781 -44.406089782714844 -45.636524200439453 -48.474990844726563 -50.351890563964844 -49.165534973144531 -49.283664703369141 -52.912754058837891 -56.633338928222656 -51.015789031982422 -48.802391052246094 -49.936157226562500 -48.528892517089844 -45.317127227783203 -45.108509063720703 -46.995048522949219 -50.896228790283203 -57.632015228271484 -58.569114685058594 -58.745086669921875 -61.150333404541016 -66.242919921875000 -70.404624938964844 -61.735382080078125 -58.360313415527344 -56.221122741699219 -55.032756805419922 -54.348869323730469 -54.844383239746094 -55.393936157226563 -55.904903411865234 -56.508911132812500 -57.474067687988281 -57.135616302490234 -56.194965362548828 
-62.722282409667969 -62.401870727539063 -62.664260864257813 -62.272872924804688 -61.675354003906250 -60.171314239501953 -59.014568328857422 -57.716606140136719 -57.795001983642578 -57.443500518798828 -57.166595458984375 -55.242462158203125 -53.257827758789063 -51.155601501464844 -50.041351318359375 -49.168315887451172 -49.357246398925781 -50.271286010742188 -52.942028045654297 -54.756683349609375 -58.943008422851563 -58.768684387207031 -50.073760986328125 -46.251449584960938 -46.914436340332031 -55.070766448974609 -48.970264434814453 -43.652568817138672 -43.392539978027344 -46.550243377685547 -51.250770568847656 -56.663467407226563 -55.402362823486328 -53.721916198730469 -51.521648406982422 -50.806083679199219 -47.954505920410156 -46.423843383789063 -46.311271667480469 -47.122833251953125 -47.611541748046875 -47.678367614746094 -47.549636840820313 -49.685321807861328 -49.756637573242188 -46.533740997314453 -43.780998229980469 -45.332874298095703 -51.235374450683594 -56.760532379150391 -49.271511077880859 -46.418003082275391 -45.491020202636719 -45.965599060058594 -46.957931518554688 -49.084106445312500 -50.765811920166016 -53.465579986572266 -54.538299560546875 -55.972049713134766 -56.705307006835938 -57.881702423095703 -58.268466949462891 -58.012332916259766 -58.312622070312500 -58.527648925781250 -58.323047637939453 -57.463783264160156 -57.958351135253906 -59.582530975341797 -60.669471740722656 
-66.251770019531250 -66.271575927734375 -65.504646301269531 -64.676315307617188 -64.297271728515625 -64.868293762207031 -67.274627685546875 -69.062774658203125 -68.214752197265625 -64.629432678222656 -61.864654541015625 -59.714111328125000 -58.047821044921875 -55.576469421386719 -54.577911376953125 -53.753147125244141 -54.701812744140625 -57.727077484130859 -64.538345336914063 -71.439224243164063 -63.937767028808594 -55.076503753662109 -49.874385833740234 -48.707511901855469 -57.043437957763672 -51.164878845214844 -42.489154815673828 -40.682964324951172 -42.066715240478516 -45.038253784179688 -45.955612182617188 -45.128131866455078 -43.077838897705078 -43.018013000488281 -43.418891906738281 -44.827686309814453 -43.951751708984375 -43.173938751220703 -41.723308563232422 -41.057800292968750 -39.904537200927734 -39.949180603027344 -39.830627441406250 -40.769496917724609 -41.026588439941406 -41.586055755615234 -40.391395568847656 -40.769111633300781 -44.004085540771484 -53.408996582031250 -54.816745758056641 -47.580505371093750 -45.153957366943359 -44.160938262939453 -44.023944854736328 -44.365882873535156 -44.806709289550781 -46.316001892089844 -48.257232666015625 -51.204998016357422 -54.419528961181641 -56.230873107910156 -55.422164916992188 -55.282630920410156 -55.965110778808594 -58.473701477050781 -61.949050903320313 -63.809516906738281 -62.111042022705078 -60.647850036621094 -61.162315368652344 
-64.963073730468750 -63.891376495361328 -63.465602874755859 -64.277679443359375 -66.800170898437500 -67.327682495117188 -63.267375946044922 -60.569652557373047 -58.533763885498047 -58.289115905761719 -58.878608703613281 -62.024307250976563 -70.820777893066406 -68.082839965820313 -59.763339996337891 -56.295501708984375 -54.581172943115234 -55.137779235839844 -56.231311798095703 -57.244743347167969 -55.299415588378906 -53.096584320068359 -52.799953460693359 -59.613109588623047 -51.417282104492188 -43.011600494384766 -39.611198425292969 -39.841094970703125 -41.896160125732422 -41.609970092773438 -39.452163696289063 -37.919876098632813 -36.338172912597656 -36.581367492675781 -36.875389099121094 -37.256278991699219 -35.876010894775391 -35.657352447509766 -34.808574676513672 -34.477737426757813 -33.323131561279297 -33.235809326171875 -33.186847686767578 -34.019298553466797 -34.628170013427734 -37.155216217041016 -39.654628753662109 -40.833957672119141 -43.631843566894531 -50.802024841308594 -64.326118469238281 -51.077625274658203 -47.214950561523438 -45.236557006835938 -43.965065002441406 -43.120258331298828 -42.937034606933594 -44.142986297607422 -46.558040618896484 -49.923290252685547 -55.256458282470703 -56.975391387939453 -53.962211608886719 -52.661872863769531 -52.743255615234375 -53.859504699707031 -55.736896514892578 -59.867931365966797 -65.177909851074219 -67.324096679687500 -63.403358459472656 
-63.987522125244141 -63.877994537353516 -64.834434509277344 -66.862083435058594 -65.070838928222656 -61.193168640136719 -58.275062561035156 -56.652294158935547 -56.011650085449219 -55.875949859619141 -55.835819244384766 -56.505867004394531 -56.687526702880859 -56.517642974853516 -55.096702575683594 -53.609218597412109 -52.142742156982422 -51.787887573242188 -51.944431304931641 -52.014373779296875 -51.309268951416016 -51.056957244873047 -52.950557708740234 -54.904972076416016 -46.658084869384766 -41.668441772460938 -40.162338256835938 -41.109249114990234 -39.552825927734375 -36.487812042236328 -34.211761474609375 -32.842758178710938 -31.587005615234375 -31.580226898193359 -31.338972091674805 -30.897993087768555 -29.603702545166016 -29.403230667114258 -29.090389251708984 -29.168006896972656 -28.588533401489258 -28.612972259521484 -28.739017486572266 -29.499549865722656 -30.177412033081055 -32.743755340576172 -37.540210723876953 -44.759666442871094 -52.269111633300781 -65.907699584960938 -49.327152252197266 -44.736968994140625 -42.497383117675781 -42.341941833496094 -42.207077026367188 -42.159072875976563 -42.333335876464844 -43.951950073242188 -46.630851745605469 -50.400363922119141 -58.293228149414063 -63.003162384033203 -54.926906585693359 -52.439819335937500 -52.352294921875000 -52.849029541015625 -53.726516723632813 -55.558589935302734 -58.080295562744141 -62.664943695068359 -66.792961120605469 
-63.982494354248047 -65.048797607421875 -68.615425109863281 -69.236175537109375 -63.894157409667969 -60.655021667480469 -59.183856964111328 -57.934783935546875 -57.269180297851563 -55.985401153564453 -54.910182952880859 -54.284648895263672 -54.235771179199219 -54.204013824462891 -53.831752777099609 -52.717422485351563 -50.929607391357422 -49.875823974609375 -49.910900115966797 -50.351657867431641 -50.113155364990234 -50.034118652343750 -51.801303863525391 -53.832828521728516 -48.253971099853516 -44.414295196533203 -44.399921417236328 -41.218929290771484 -35.241477966308594 -32.398010253906250 -30.653867721557617 -29.495405197143555 -28.465118408203125 -28.282896041870117 -27.776346206665039 -27.006629943847656 -25.789001464843750 -25.598987579345703 -25.601652145385742 -25.940937042236328 -25.788305282592773 -25.891674041748047 -26.187307357788086 -26.946693420410156 -27.606832504272461 -29.678358078002930 -33.841930389404297 -41.714527130126953 -47.165557861328125 -45.782470703125000 -43.317741394042969 -40.820545196533203 -39.178134918212891 -39.254028320312500 -39.985260009765625 -40.787246704101563 -41.607711791992188 -43.470905303955078 -46.067733764648438 -49.957500457763672 -56.934940338134766 -63.818000793457031 -55.533985137939453 -52.934612274169922 -53.366073608398438 -54.275634765625000 -55.371318817138672 -56.415607452392578 -58.114501953125000 -60.986248016357422 -66.499786376953125 
-65.377418518066406 -66.599555969238281 -69.648735046386719 -74.597023010253906 -70.248611450195313 -67.338951110839844 -66.805847167968750 -64.316688537597656 -62.375003814697266 -59.852630615234375 -58.583698272705078 -57.955490112304688 -58.762084960937500 -56.667896270751953 -53.111625671386719 -50.878963470458984 -49.182739257812500 -48.471294403076172 -48.835414886474609 -49.409038543701172 -48.900196075439453 -48.655944824218750 -50.860404968261719 -60.916484832763672 -56.825027465820313 -53.511306762695313 -46.445358276367188 -37.342563629150391 -32.230346679687500 -30.068487167358398 -28.797979354858398 -27.726444244384766 -26.883104324340820 -26.567693710327148 -26.017210006713867 -25.062631607055664 -23.956508636474609 -23.753211975097656 -23.995595932006836 -24.514801025390625 -24.655250549316406 -24.764297485351563 -25.182378768920898 -26.015024185180664 -26.730426788330078 -28.287712097167969 -31.615358352661133 -37.390064239501953 -41.212398529052734 -41.043674468994141 -40.769500732421875 -39.970779418945313 -39.070491790771484 -39.196144104003906 -40.120052337646484 -40.717670440673828 -41.149135589599609 -42.335411071777344 -44.196720123291016 -47.447044372558594 -53.024818420410156 -61.662662506103516 -58.398124694824219 -55.003025054931641 -55.484172821044922 -56.830024719238281 -58.702003479003906 -60.617996215820313 -62.697319030761719 -64.570938110351563 -69.127136230468750 
-66.087745666503906 -66.927505493164063 -68.176948547363281 -71.247291564941406 -72.590362548828125 -74.718551635742188 -74.754135131835938 -83.233650207519531 -75.832122802734375 -69.343345642089844 -67.204414367675781 -76.725730895996094 -63.462196350097656 -55.493156433105469 -50.910369873046875 -48.775218963623047 -47.331344604492188 -46.900474548339844 -47.554580688476563 -48.399936676025391 -48.162532806396484 -47.943992614746094 -49.466384887695313 -52.387004852294922 -51.992107391357422 -54.006420135498047 -41.561779022216797 -34.540515899658203 -30.628404617309570 -28.980401992797852 -27.937067031860352 -27.071941375732422 -26.394948959350586 -25.989480972290039 -25.245103836059570 -24.074707031250000 -22.929439544677734 -22.717348098754883 -23.044132232666016 -23.837459564208984 -24.301591873168945 -24.541252136230469 -24.944339752197266 -25.648847579956055 -26.227979660034180 -27.449108123779297 -30.051843643188477 -34.873363494873047 -39.378192901611328 -40.089462280273438 -40.082458496093750 -40.407833099365234 -40.706474304199219 -40.973228454589844 -41.297050476074219 -40.882678985595703 -40.450054168701172 -41.157211303710938 -42.616313934326172 -45.270977020263672 -50.124729156494141 -59.356689453125000 -64.358619689941406 -58.466415405273438 -58.177516937255859 -59.197944641113281 -61.024604797363281 -64.272308349609375 -72.628990173339844 -79.291923522949219 -67.871910095214844 
-67.098983764648438 -66.859085083007813 -66.301727294921875 -65.973648071289063 -65.026428222656250 -64.851348876953125 -65.040298461914063 -66.018501281738281 -63.665760040283203 -60.439983367919922 -57.969028472900391 -57.630512237548828 -55.707897186279297 -52.385387420654297 -49.117504119873047 -47.302585601806641 -46.051567077636719 -45.655673980712891 -46.314926147460938 -47.263019561767578 -47.215629577636719 -47.052490234375000 -47.143386840820313 -47.021957397460938 -47.541542053222656 -47.594963073730469 -38.762111663818359 -32.940139770507813 -29.726964950561523 -28.313983917236328 -27.490774154663086 -26.775209426879883 -26.171724319458008 -25.595691680908203 -24.594141006469727 -23.282989501953125 -22.154567718505859 -21.907047271728516 -22.278917312622070 -23.156929016113281 -23.912288665771484 -24.358116149902344 -24.763135910034180 -25.290233612060547 -25.672197341918945 -26.644100189208984 -28.864074707031250 -33.041339874267578 -38.087623596191406 -40.125797271728516 -40.125873565673828 -40.651016235351563 -41.217098236083984 -41.451583862304688 -41.044048309326172 -40.315647125244141 -39.868095397949219 -40.644668579101563 -42.231369018554688 -44.608253479003906 -49.344322204589844 -58.990356445312500 -69.822624206542969 -60.455890655517578 -59.611026763916016 -60.946361541748047 -63.006774902343750 -65.761291503906250 -71.128417968750000 -70.092605590820313 -64.295799255371094 
-67.577926635742188 -65.775970458984375 -64.390396118164063 -63.792980194091797 -63.467815399169922 -63.913738250732422 -65.805656433105469 -64.993545532226563 -60.669296264648438 -57.366847991943359 -55.404895782470703 -54.657630920410156 -53.453369140625000 -50.803798675537109 -48.043548583984375 -46.447406768798828 -45.386314392089844 -44.824462890625000 -45.042591094970703 -45.592334747314453 -45.486988067626953 -45.296314239501953 -45.145069122314453 -45.437393188476563 -47.007045745849609 -45.199184417724609 -37.493957519531250 -32.530063629150391 -29.787698745727539 -28.444429397583008 -27.704500198364258 -26.848966598510742 -26.087575912475586 -25.387025833129883 -24.445409774780273 -23.236673355102539 -22.247632980346680 -21.948354721069336 -22.310422897338867 -23.050874710083008 -23.804922103881836 -24.280799865722656 -24.782369613647461 -25.304718017578125 -25.662961959838867 -26.555742263793945 -28.813135147094727 -32.763401031494141 -38.108791351318359 -40.964248657226563 -40.502273559570313 -40.332935333251953 -40.467243194580078 -40.639671325683594 -40.413692474365234 -39.998859405517578 -40.010501861572266 -41.063270568847656 -42.939956665039063 -45.372184753417969 -50.307052612304688 -60.236930847167969 -62.184440612792969 -58.319625854492188 -58.148803710937500 -59.676090240478516 -61.790031433105469 -65.529640197753906 -73.449134826660156 -74.376190185546875 -64.267501831054688 
-68.978248596191406 -65.504264831542969 -63.642047882080078 -63.293209075927734 -63.899909973144531 -65.903480529785156 -71.772720336914063 -68.643234252929688 -62.369682312011719 -58.690887451171875 -56.885898590087891 -55.812294006347656 -54.654777526855469 -51.584095001220703 -48.447742462158203 -46.562946319580078 -45.309013366699219 -44.428028106689453 -44.353237152099609 -44.589775085449219 -44.502811431884766 -44.211463928222656 -44.296173095703125 -45.143653869628906 -47.962314605712891 -46.003601074218750 -38.627487182617188 -33.878635406494141 -31.212755203247070 -29.624074935913086 -28.576341629028320 -27.293144226074219 -26.270278930664063 -25.629228591918945 -25.053434371948242 -24.077301025390625 -23.204046249389648 -22.744024276733398 -23.160947799682617 -23.693252563476563 -24.158617019653320 -24.450141906738281 -25.039653778076172 -25.809663772583008 -26.374641418457031 -27.395809173583984 -29.920242309570313 -34.134067535400391 -39.910469055175781 -42.114608764648438 -40.378456115722656 -39.490470886230469 -39.205314636230469 -39.541404724121094 -39.744274139404297 -39.864707946777344 -40.227951049804688 -41.772720336914063 -44.087280273437500 -47.081222534179688 -52.788722991943359 -62.154438018798828 -57.003604888916016 -54.920085906982422 -55.653514862060547 -57.860950469970703 -60.059547424316406 -63.102611541748047 -66.781188964843750 -69.283874511718750 -65.069824218750000 
-68.528282165527344 -65.207099914550781 -64.109695434570313 -64.055854797363281 -64.643562316894531 -66.313354492187500 -72.180671691894531 -83.648796081542969 -69.401550292968750 -63.091323852539063 -60.342552185058594 -59.501647949218750 -58.274314880371094 -53.487152099609375 -49.301124572753906 -46.937717437744141 -45.491783142089844 -44.573291778564453 -44.610675811767578 -44.872264862060547 -44.779724121093750 -44.483600616455078 -44.987205505371094 -47.182884216308594 -52.958816528320313 -48.728717803955078 -40.623699188232422 -35.795234680175781 -32.498374938964844 -30.487268447875977 -28.839195251464844 -27.126403808593750 -25.809597015380859 -25.394910812377930 -25.096445083618164 -24.378297805786133 -23.363750457763672 -22.924438476562500 -23.212825775146484 -23.672189712524414 -23.736061096191406 -23.875562667846680 -24.422492980957031 -25.538995742797852 -26.350038528442383 -27.723693847656250 -30.618522644042969 -35.744125366210938 -41.909355163574219 -41.563076019287109 -38.990188598632813 -37.773071289062500 -37.186874389648438 -37.499237060546875 -37.995418548583984 -38.675407409667969 -39.514282226562500 -41.490081787109375 -44.245773315429688 -48.002510070800781 -54.641674041748047 -58.606548309326172 -53.094436645507813 -51.664688110351563 -52.855556488037109 -55.571960449218750 -58.711635589599609 -62.496101379394531 -64.667518615722656 -64.256118774414063 -62.800804138183594 
-68.615600585937500 -66.405342102050781 -66.259384155273438 -66.112533569335938 -66.021965026855469 -65.585914611816406 -66.699195861816406 -68.281265258789063 -66.389595031738281 -63.108730316162109 -60.687393188476563 -62.237472534179688 -63.332889556884766 -54.759860992431641 -49.818889617919922 -47.404514312744141 -45.922523498535156 -44.936634063720703 -44.921314239501953 -45.209999084472656 -44.843330383300781 -44.350845336914063 -44.838047027587891 -47.632751464843750 -53.102355957031250 -49.356609344482422 -41.167999267578125 -35.323131561279297 -31.153093338012695 -28.985588073730469 -27.252635955810547 -25.628808975219727 -24.321086883544922 -23.982311248779297 -23.648277282714844 -22.898504257202148 -21.795930862426758 -21.395503997802734 -21.672643661499023 -22.192409515380859 -22.257808685302734 -22.395523071289063 -22.940605163574219 -24.139736175537109 -25.058238983154297 -26.655267715454102 -29.674770355224609 -35.218322753906250 -40.453224182128906 -39.326435089111328 -37.286762237548828 -36.218173980712891 -35.629230499267578 -35.950805664062500 -36.719326019287109 -37.704505920410156 -38.994945526123047 -41.221199035644531 -44.071758270263672 -48.233760833740234 -56.485424041748047 -57.926227569580078 -51.913909912109375 -50.204761505126953 -50.983776092529297 -53.279994964599609 -56.585517883300781 -61.259387969970703 -64.131561279296875 -61.944648742675781 -59.706432342529297 
-67.310523986816406 -69.109832763671875 -74.165466308593750 -77.410560607910156 -71.891235351562500 -68.187011718750000 -66.789520263671875 -65.423629760742188 -63.364009857177734 -61.428009033203125 -60.282291412353516 -63.935176849365234 -69.747962951660156 -55.471042633056641 -50.034904479980469 -47.371196746826172 -45.612380981445313 -44.439434051513672 -44.301776885986328 -44.645202636718750 -44.399913787841797 -43.912693023681641 -44.137565612792969 -46.074977874755859 -49.245136260986328 -48.490509033203125 -39.974426269531250 -33.542514801025391 -29.440853118896484 -27.389715194702148 -25.928064346313477 -24.474563598632813 -23.327016830444336 -22.933805465698242 -22.620481491088867 -21.796915054321289 -20.808679580688477 -20.383934020996094 -20.756919860839844 -21.288047790527344 -21.545078277587891 -21.698709487915039 -22.299568176269531 -23.379867553710938 -24.342554092407227 -25.821132659912109 -28.742031097412109 -33.944076538085938 -39.095535278320313 -38.450958251953125 -36.886940002441406 -35.903831481933594 -35.607162475585938 -36.047714233398438 -37.071205139160156 -37.991149902343750 -39.380348205566406 -41.548976898193359 -44.356967926025391 -48.339076995849609 -57.674530029296875 -59.846023559570313 -52.580982208251953 -50.424575805664063 -50.764411926269531 -52.427772521972656 -55.280590057373047 -59.716518402099609 -65.088073730468750 -63.801700592041016 -59.727638244628906 
-63.417602539062500 -65.464691162109375 -66.362884521484375 -67.702461242675781 -68.228195190429688 -68.149887084960938 -65.497901916503906 -62.842411041259766 -60.691814422607422 -59.362049102783203 -58.837337493896484 -62.388278961181641 -75.541847229003906 -56.303268432617188 -50.014640808105469 -46.996929168701172 -45.178028106689453 -43.989524841308594 -43.940807342529297 -44.345054626464844 -44.195121765136719 -43.759811401367188 -44.127616882324219 -45.969348907470703 -48.813297271728516 -47.654582977294922 -39.270881652832031 -33.053894042968750 -29.385637283325195 -27.490650177001953 -26.264648437500000 -24.802396774291992 -23.797922134399414 -23.361225128173828 -23.153039932250977 -22.311130523681641 -21.469202041625977 -21.020858764648438 -21.501791000366211 -22.018327713012695 -22.438850402832031 -22.552223205566406 -23.209257125854492 -24.143737792968750 -25.085447311401367 -26.302604675292969 -28.927629470825195 -33.681472778320313 -39.523784637451172 -39.907470703125000 -38.479103088378906 -37.551872253417969 -37.507595062255859 -37.967277526855469 -39.010105133056641 -39.602596282958984 -40.626174926757813 -42.408252716064453 -44.834167480468750 -48.320079803466797 -56.887432098388672 -62.408786773681641 -53.514305114746094 -51.260295867919922 -51.362808227539063 -52.569927215576172 -54.782485961914063 -58.196743011474609 -62.443183898925781 -64.986747741699219 -60.611694335937500 
-60.163246154785156 -60.937854766845703 -60.614273071289063 -61.256111145019531 -63.057689666748047 -64.394851684570313 -62.394290924072266 -60.210540771484375 -58.883167266845703 -58.243625640869141 -57.990737915039063 -60.540508270263672 -69.785148620605469 -57.115638732910156 -50.439308166503906 -47.337585449218750 -45.826679229736328 -44.609924316406250 -44.381870269775391 -44.574283599853516 -44.400886535644531 -44.210731506347656 -45.247398376464844 -47.907413482666016 -50.939983367919922 -46.868270874023438 -38.660099029541016 -33.248317718505859 -30.125829696655273 -28.555955886840820 -27.542787551879883 -26.183034896850586 -25.307344436645508 -24.822740554809570 -24.639671325683594 -23.789817810058594 -22.972829818725586 -22.520685195922852 -23.067293167114258 -23.662839889526367 -24.231397628784180 -24.355878829956055 -24.957653045654297 -25.687026977539063 -26.314760208129883 -27.188247680664063 -29.334419250488281 -33.552310943603516 -39.649829864501953 -42.183826446533203 -41.098865509033203 -40.374984741210938 -40.227279663085938 -40.577308654785156 -41.520744323730469 -42.051719665527344 -42.873435974121094 -44.110832214355469 -46.118793487548828 -49.025756835937500 -56.928993225097656 -63.746997833251953 -53.960842132568359 -51.542518615722656 -51.625438690185547 -52.629955291748047 -54.407611846923828 -57.081302642822266 -60.171382904052734 -62.579772949218750 -60.772289276123047 
-58.142295837402344 -58.031284332275391 -58.222434997558594 -59.473659515380859 -62.090213775634766 -63.596435546875000 -62.455669403076172 -60.581840515136719 -59.427825927734375 -58.697429656982422 -58.231227874755859 -59.909751892089844 -64.652305603027344 -57.068241119384766 -50.743774414062500 -47.739833831787109 -46.118125915527344 -44.821620941162109 -44.341953277587891 -44.583438873291016 -44.677371978759766 -44.860336303710938 -46.232658386230469 -49.085700988769531 -51.272579193115234 -46.125839233398438 -38.044418334960938 -32.995685577392578 -30.122982025146484 -28.813980102539063 -27.884494781494141 -26.935462951660156 -26.173713684082031 -25.681253433227539 -25.093473434448242 -24.173746109008789 -23.245429992675781 -22.892024993896484 -23.346757888793945 -24.185556411743164 -24.907583236694336 -25.333961486816406 -25.727800369262695 -26.144762039184570 -26.353967666625977 -27.112056732177734 -29.090887069702148 -33.140117645263672 -39.302017211914063 -42.472724914550781 -41.379955291748047 -40.994174957275391 -40.621189117431641 -40.961002349853516 -41.865505218505859 -42.856273651123047 -43.858264923095703 -45.453918457031250 -47.442611694335938 -50.508560180664063 -58.444675445556641 -61.201480865478516 -53.565685272216797 -51.535491943359375 -51.943588256835938 -53.224662780761719 -54.970054626464844 -57.362396240234375 -59.669593811035156 -60.638015747070313 -60.178676605224609 
-57.236606597900391 -57.228115081787109 -58.062492370605469 -60.331111907958984 -64.072059631347656 -65.080543518066406 -63.130393981933594 -60.941516876220703 -59.598495483398438 -59.168346405029297 -58.948524475097656 -60.665508270263672 -64.918876647949219 -56.772296905517578 -50.575450897216797 -47.667247772216797 -46.015388488769531 -44.827316284179688 -44.562309265136719 -44.828262329101563 -44.959629058837891 -45.136066436767578 -46.210113525390625 -48.162273406982422 -50.250537872314453 -46.640045166015625 -37.842636108398438 -32.590858459472656 -29.608852386474609 -28.184726715087891 -27.305902481079102 -26.633266448974609 -26.069940567016602 -25.532802581787109 -24.678619384765625 -23.628025054931641 -22.685836791992188 -22.352012634277344 -22.814489364624023 -23.658109664916992 -24.544723510742188 -25.154825210571289 -25.495601654052734 -25.790550231933594 -26.039316177368164 -26.964979171752930 -29.229362487792969 -33.551799774169922 -40.565715789794922 -42.651691436767578 -40.709022521972656 -40.219230651855469 -39.903163909912109 -40.250583648681641 -41.078109741210938 -42.118923187255859 -43.472434997558594 -45.608543395996094 -48.151592254638672 -51.614120483398438 -59.369628906250000 -57.441772460937500 -52.032402038574219 -50.536586761474609 -51.251953125000000 -53.009704589843750 -55.233592987060547 -58.026134490966797 -60.046047210693359 -59.270484924316406 -58.044979095458984 
-57.802539825439453 -58.563415527343750 -60.399291992187500 -63.453281402587891 -66.117668151855469 -64.483810424804688 -62.166423797607422 -60.750930786132813 -60.637393951416016 -60.642845153808594 -60.950237274169922 -63.464027404785156 -69.294052124023438 -56.823890686035156 -50.884132385253906 -48.047462463378906 -46.456909179687500 -45.138675689697266 -44.654502868652344 -44.886951446533203 -44.947589874267578 -45.037670135498047 -45.765159606933594 -47.144062042236328 -49.405979156494141 -47.442768096923828 -38.505088806152344 -32.937294006347656 -29.814523696899414 -28.130506515502930 -27.139142990112305 -26.407682418823242 -25.897937774658203 -25.449945449829102 -24.748207092285156 -23.739448547363281 -22.878995895385742 -22.491079330444336 -22.956115722656250 -23.693246841430664 -24.534284591674805 -25.016506195068359 -25.321990966796875 -25.732374191284180 -26.269821166992188 -27.411533355712891 -29.865598678588867 -34.354515075683594 -41.613922119140625 -43.406589508056641 -40.851676940917969 -39.895599365234375 -39.269706726074219 -39.341522216796875 -39.906047821044922 -40.925025939941406 -42.439342498779297 -45.156311035156250 -48.262241363525391 -52.208728790283203 -57.861782073974609 -55.653652191162109 -51.716598510742188 -50.205337524414063 -50.836929321289063 -52.565681457519531 -55.002407073974609 -58.176216125488281 -61.025634765625000 -59.713657379150391 -57.544406890869141 
-59.738723754882813 -61.447338104248047 -63.926311492919922 -65.453735351562500 -65.028694152832031 -64.588745117187500 -64.393272399902344 -63.730899810791016 -63.869586944580078 -64.215553283691406 -63.960311889648438 -66.981491088867188 -72.728210449218750 -57.822132110595703 -51.723560333251953 -48.458381652832031 -46.504222869873047 -44.990093231201172 -44.423450469970703 -44.735408782958984 -45.019958496093750 -45.132709503173828 -45.749385833740234 -47.190200805664063 -49.465774536132813 -47.843051910400391 -39.565433502197266 -33.868026733398438 -30.600259780883789 -28.762510299682617 -27.594438552856445 -26.561368942260742 -25.916566848754883 -25.635948181152344 -25.321590423583984 -24.515348434448242 -23.707563400268555 -23.226165771484375 -23.698505401611328 -24.337999343872070 -24.889284133911133 -25.053735733032227 -25.346477508544922 -25.963638305664063 -26.812335968017578 -28.078233718872070 -30.553714752197266 -34.831718444824219 -41.423061370849609 -44.000308990478516 -41.667137145996094 -40.069076538085938 -39.130218505859375 -38.887889862060547 -39.310573577880859 -40.067520141601563 -41.446483612060547 -43.995067596435547 -47.133789062500000 -51.148235321044922 -56.244377136230469 -56.213935852050781 -53.260974884033203 -51.784408569335938 -52.466213226318359 -53.900493621826172 -56.215618133544922 -58.953678131103516 -62.235824584960938 -61.991622924804688 -59.269145965576172 
-62.070159912109375 -63.941658020019531 -64.671318054199219 -64.497070312500000 -65.253997802734375 -66.597404479980469 -65.514854431152344 -63.267684936523438 -62.400527954101563 -63.015457153320313 -62.809844970703125 -64.641876220703125 -76.183052062988281 -59.461715698242188 -52.107460021972656 -48.476005554199219 -46.587779998779297 -45.353012084960938 -45.270076751708984 -45.661128997802734 -45.765384674072266 -45.494045257568359 -45.982208251953125 -48.167808532714844 -52.073871612548828 -48.386268615722656 -40.175792694091797 -34.697673797607422 -31.410274505615234 -29.567375183105469 -28.346319198608398 -27.051166534423828 -26.240674972534180 -26.015014648437500 -26.050722122192383 -25.501716613769531 -24.711652755737305 -24.191528320312500 -24.606595993041992 -25.096895217895508 -25.380804061889648 -25.370290756225586 -25.781332015991211 -26.640600204467773 -27.675434112548828 -28.977218627929688 -31.339609146118164 -35.327781677246094 -41.392158508300781 -46.685176849365234 -45.250415802001953 -42.651432037353516 -41.437511444091797 -40.635612487792969 -40.722187042236328 -40.725833892822266 -41.482307434082031 -43.182621002197266 -45.470821380615234 -48.675533294677734 -53.537910461425781 -56.384387969970703 -54.866085052490234 -54.073387145996094 -55.439193725585938 -57.544502258300781 -60.090412139892578 -62.175510406494141 -65.440391540527344 -65.319030761718750 -61.207954406738281 
-63.101638793945313 -63.317489624023438 -62.743408203125000 -63.117805480957031 -65.221313476562500 -66.744361877441406 -64.842910766601563 -62.710594177246094 -62.323276519775391 -62.561847686767578 -61.965461730957031 -63.438694000244141 -77.598220825195313 -60.059123992919922 -52.476474761962891 -49.099349975585938 -47.669956207275391 -46.672851562500000 -46.511653900146484 -46.640892028808594 -46.443984985351563 -46.197494506835938 -47.169849395751953 -50.537170410156250 -55.476371765136719 -47.588409423828125 -40.867187500000000 -36.104427337646484 -33.059200286865234 -31.003074645996094 -29.787273406982422 -28.291893005371094 -27.374771118164063 -26.954923629760742 -27.137704849243164 -26.792839050292969 -26.301757812500000 -25.747230529785156 -26.151254653930664 -26.336866378784180 -26.578025817871094 -26.556060791015625 -27.245353698730469 -28.117540359497070 -29.204231262207031 -30.440931320190430 -32.791488647460938 -36.193279266357422 -41.200286865234375 -47.776836395263672 -50.491558074951172 -47.113803863525391 -45.099876403808594 -43.794727325439453 -43.204677581787109 -42.462673187255859 -42.342033386230469 -43.257408142089844 -44.858997344970703 -47.198925018310547 -50.931751251220703 -55.204643249511719 -56.069980621337891 -56.025394439697266 -58.121749877929688 -61.805381774902344 -66.562408447265625 -68.946922302246094 -72.366348266601563 -70.278884887695313 -64.521476745605469 
-61.545078277587891 -61.285781860351563 -61.253143310546875 -62.326618194580078 -65.429031372070313 -68.319892883300781 -66.983505249023438 -64.285743713378906 -63.043956756591797 -62.425067901611328 -61.360092163085938 -62.422733306884766 -67.160980224609375 -59.837135314941406 -53.100532531738281 -49.937850952148438 -48.504898071289063 -47.391941070556641 -47.115638732910156 -47.507633209228516 -47.924461364746094 -48.116592407226563 -49.844722747802734 -54.624370574951172 -52.724205017089844 -45.004077911376953 -40.634941101074219 -38.359252929687500 -36.513229370117188 -34.329002380371094 -32.905551910400391 -31.148811340332031 -30.180246353149414 -29.560811996459961 -29.994529724121094 -29.943143844604492 -30.027662277221680 -29.490779876708984 -29.903903961181641 -29.660472869873047 -29.851242065429688 -29.737022399902344 -30.649570465087891 -31.348957061767578 -32.526317596435547 -33.760738372802734 -36.320495605468750 -38.892120361328125 -42.680156707763672 -49.442562103271484 -59.905593872070313 -51.282829284667969 -47.611228942871094 -45.503398895263672 -44.199989318847656 -43.145580291748047 -42.609539031982422 -43.001747131347656 -44.105098724365234 -45.787517547607422 -48.497528076171875 -52.688507080078125 -56.194076538085938 -59.046855926513672 -63.582256317138672 -73.468353271484375 -74.174591064453125 -68.934349060058594 -68.300773620605469 -69.374084472656250 -67.389671325683594 
-60.571002960205078 -60.648090362548828 -61.593479156494141 -63.907161712646484 -68.272209167480469 -69.850196838378906 -66.857177734375000 -63.932426452636719 -61.935146331787109 -60.728202819824219 -59.889213562011719 -60.386032104492188 -61.143535614013672 -57.752254486083984 -53.145092010498047 -50.614448547363281 -49.271022796630859 -48.350948333740234 -48.532066345214844 -49.167507171630859 -49.675659179687500 -50.014617919921875 -52.037345886230469 -59.937705993652344 -52.194759368896484 -43.894565582275391 -39.948963165283203 -38.720691680908203 -39.050243377685547 -38.380630493164063 -37.465934753417969 -35.788494110107422 -35.007061004638672 -34.351535797119141 -35.289848327636719 -35.849006652832031 -36.882030487060547 -36.552845001220703 -36.898487091064453 -35.952365875244141 -35.999691009521484 -35.774768829345703 -36.949317932128906 -37.255172729492188 -38.222499847412109 -39.060653686523438 -40.371212005615234 -40.748939514160156 -43.339393615722656 -49.940376281738281 -54.977188110351563 -49.914909362792969 -47.146591186523438 -45.858158111572266 -44.845825195312500 -43.856658935546875 -43.266582489013672 -43.254638671875000 -43.976707458496094 -45.069347381591797 -47.070133209228516 -50.363441467285156 -54.204071044921875 -59.605609893798828 -69.610511779785156 -70.873573303222656 -62.881679534912109 -61.186683654785156 -61.566429138183594 -64.133720397949219 -66.365791320800781 
-60.643505096435547 -61.424011230468750 -63.479682922363281 -67.138359069824219 -70.370094299316406 -67.961662292480469 -65.653427124023438 -64.036010742187500 -62.936290740966797 -61.706760406494141 -60.954998016357422 -60.633579254150391 -59.885799407958984 -56.956195831298828 -53.851600646972656 -51.800788879394531 -50.545478820800781 -49.496707916259766 -49.240734100341797 -49.428352355957031 -49.615894317626953 -50.077941894531250 -51.646114349365234 -56.756351470947266 -58.181255340576172 -47.358020782470703 -42.552337646484375 -40.708984375000000 -41.627296447753906 -42.895923614501953 -43.834182739257813 -43.210769653320313 -42.664119720458984 -41.501270294189453 -41.652862548828125 -41.776168823242188 -42.653549194335938 -42.848335266113281 -42.706184387207031 -42.287544250488281 -43.860054016113281 -45.302486419677734 -46.448875427246094 -45.268165588378906 -44.188335418701172 -43.514945983886719 -43.553150177001953 -43.826766967773438 -47.293296813964844 -51.294490814208984 -48.012096405029297 -45.982452392578125 -45.429508209228516 -45.631900787353516 -45.714042663574219 -45.222434997558594 -44.679782867431641 -44.407955169677734 -44.857746124267578 -45.519237518310547 -46.939552307128906 -49.250247955322266 -52.335105895996094 -56.544548034667969 -62.088478088378906 -65.445053100585938 -61.178802490234375 -59.341495513916016 -59.373374938964844 -61.249301910400391 -63.353958129882813 
-61.812049865722656 -63.180435180664063 -65.959831237792969 -69.343917846679688 -70.251213073730469 -68.852752685546875 -68.310607910156250 -67.819694519042969 -68.420547485351563 -67.103332519531250 -65.801437377929688 -63.746753692626953 -61.891860961914063 -58.562484741210938 -55.373077392578125 -53.023159027099609 -51.495540618896484 -50.249008178710938 -49.772159576416016 -49.999622344970703 -50.515686035156250 -50.466854095458984 -50.183753967285156 -50.092399597167969 -51.175643920898438 -54.235862731933594 -50.237686157226563 -46.227825164794922 -45.964717864990234 -47.221485137939453 -49.712245941162109 -53.230644226074219 -56.403301239013672 -52.465591430664063 -49.315124511718750 -46.353034973144531 -44.987777709960938 -44.611881256103516 -45.489318847656250 -47.433460235595703 -50.270172119140625 -48.800796508789063 -47.790374755859375 -47.661819458007813 -45.983818054199219 -45.864387512207031 -48.080513000488281 -52.267864227294922 -57.700408935546875 -50.080753326416016 -45.783065795898438 -44.604396820068359 -45.024883270263672 -46.111003875732422 -47.147212982177734 -47.159214019775391 -47.033702850341797 -46.878150939941406 -47.337253570556641 -47.756374359130859 -48.909297943115234 -50.331676483154297 -52.271198272705078 -54.248977661132813 -56.402523040771484 -58.810707092285156 -58.941493988037109 -58.527294158935547 -58.701423645019531 -60.174327850341797 -61.633239746093750 
-64.609840393066406 -66.754890441894531 -69.663238525390625 -71.130722045898438 -72.211784362792969 -74.122344970703125 -78.295936584472656 -82.432083129882813 -89.057075500488281 -101.668815612792969 -80.889999389648438 -70.909240722656250 -65.301551818847656 -60.236991882324219 -56.307998657226563 -53.589363098144531 -52.164608001708984 -51.308277130126953 -51.386447906494141 -52.062999725341797 -52.801483154296875 -51.769420623779297 -49.675632476806641 -48.039604187011719 -47.940059661865234 -51.557617187500000 -74.810287475585938 -52.033733367919922 -47.338401794433594 -46.507957458496094 -47.639236450195313 -51.663532257080078 -55.853240966796875 -53.716339111328125 -49.464565277099609 -45.916061401367188 -43.798740386962891 -43.616058349609375 -44.813331604003906 -47.430786132812500 -48.029273986816406 -46.314216613769531 -45.762973785400391 -45.233177185058594 -43.574176788330078 -43.647647857666016 -45.454257965087891 -50.249355316162109 -55.007339477539063 -49.399047851562500 -46.069301605224609 -45.511272430419922 -46.744621276855469 -48.675510406494141 -50.990406036376953 -51.424098968505859 -51.832763671875000 -51.598011016845703 -52.239616394042969 -52.165985107421875 -53.067920684814453 -53.296329498291016 -53.638973236083984 -53.732673645019531 -54.147098541259766 -55.205745697021484 -55.958137512207031 -56.782073974609375 -57.615676879882813 -59.381618499755859 -61.181274414062500 
-71.405059814453125 -75.220428466796875 -77.354499816894531 -74.706268310546875 -76.035331726074219 -81.476181030273438 -75.554687500000000 -71.696548461914063 -69.525535583496094 -70.277984619140625 -74.809463500976563 -82.322586059570313 -68.354309082031250 -62.157527923583984 -58.294830322265625 -55.482410430908203 -54.236713409423828 -53.609931945800781 -53.994144439697266 -54.562358856201172 -54.941478729248047 -52.923149108886719 -49.961399078369141 -47.561420440673828 -46.905422210693359 -48.786811828613281 -52.286167144775391 -49.660331726074219 -46.178157806396484 -45.173912048339844 -45.953617095947266 -48.258506774902344 -51.010951995849609 -50.961296081542969 -48.550464630126953 -45.384761810302734 -43.812965393066406 -43.531795501708984 -45.471767425537109 -48.162124633789063 -48.626731872558594 -47.065719604492188 -46.455238342285156 -44.349800109863281 -42.262733459472656 -42.053703308105469 -43.486671447753906 -46.575012207031250 -48.951725006103516 -47.379512786865234 -46.035037994384766 -46.649784088134766 -49.217761993408203 -53.212390899658203 -57.762542724609375 -60.751258850097656 -63.932167053222656 -63.728157043457031 -63.213424682617188 -60.014736175537109 -57.919448852539063 -55.723201751708984 -54.183116912841797 -53.227809906005859 -52.862220764160156 -53.497627258300781 -54.575115203857422 -56.015998840332031 -57.351818084716797 -59.019340515136719 -60.838180541992188 
-89.779220581054688 -79.452354431152344 -77.127342224121094 -79.112609863281250 -85.762695312500000 -74.712402343750000 -68.134002685546875 -65.453346252441406 -63.971496582031250 -64.266220092773438 -66.372734069824219 -74.062019348144531 -75.246063232421875 -65.084671020507813 -60.327686309814453 -57.630092620849609 -56.462669372558594 -55.668273925781250 -55.338188171386719 -55.466003417968750 -55.784870147705078 -54.210659027099609 -51.254974365234375 -48.464313507080078 -47.525886535644531 -48.716800689697266 -52.281158447265625 -51.202003479003906 -48.073951721191406 -46.406471252441406 -46.177955627441406 -47.931270599365234 -51.268825531005859 -55.587768554687500 -54.270599365234375 -51.092781066894531 -49.159252166748047 -49.811416625976563 -55.181598663330078 -85.777671813964844 -58.153434753417969 -55.292915344238281 -50.419017791748047 -45.028736114501953 -42.570960998535156 -42.718910217285156 -44.723350524902344 -48.460895538330078 -51.169067382812500 -48.058513641357422 -46.116500854492188 -46.139339447021484 -47.703586578369141 -50.512084960937500 -53.100048065185547 -56.929443359375000 -60.973663330078125 -63.609603881835938 -60.451770782470703 -58.023532867431641 -55.583065032958984 -54.007953643798828 -52.559951782226563 -51.831993103027344 -51.512489318847656 -52.210739135742188 -53.643131256103516 -55.719078063964844 -57.822120666503906 -60.357376098632813 -62.254390716552734 
-73.217742919921875 -74.457473754882813 -80.446746826171875 -82.776657104492188 -71.210159301757813 -66.723579406738281 -63.465538024902344 -62.063339233398438 -61.701667785644531 -62.343528747558594 -64.316123962402344 -68.918159484863281 -71.291923522949219 -65.213348388671875 -61.261127471923828 -58.952022552490234 -57.943435668945313 -57.025527954101563 -56.061428070068359 -55.181381225585938 -54.256595611572266 -52.989685058593750 -50.792003631591797 -49.187217712402344 -48.996898651123047 -51.306846618652344 -56.292743682861328 -50.818798065185547 -46.357738494873047 -44.506618499755859 -44.003253936767578 -44.923137664794922 -46.318973541259766 -47.219261169433594 -45.942714691162109 -44.864295959472656 -44.352512359619141 -45.372974395751953 -46.826560974121094 -49.268379211425781 -53.137248992919922 -54.436817169189453 -46.781772613525391 -43.022140502929688 -41.450866699218750 -41.958187103271484 -43.950721740722656 -47.594158172607422 -52.176433563232422 -49.848934173583984 -46.520378112792969 -45.380550384521484 -45.787914276123047 -47.467250823974609 -49.709972381591797 -53.161693572998047 -56.351863861083984 -56.977058410644531 -54.828762054443359 -53.478427886962891 -52.455684661865234 -51.759338378906250 -51.181762695312500 -51.005187988281250 -51.079376220703125 -51.742168426513672 -52.974906921386719 -54.627399444580078 -56.780677795410156 -59.830543518066406 -62.685962677001953 
-70.113990783691406 -72.874809265136719 -76.646957397460938 -71.645416259765625 -66.343490600585938 -63.586875915527344 -62.097785949707031 -61.845809936523438 -62.713645935058594 -64.301254272460938 -67.156867980957031 -72.677993774414063 -74.340705871582031 -67.114318847656250 -63.473701477050781 -60.682670593261719 -58.763824462890625 -57.522563934326172 -55.931213378906250 -53.830490112304688 -51.715492248535156 -50.032714843750000 -48.587486267089844 -48.184593200683594 -49.153213500976563 -52.198287963867188 -52.568775177001953 -48.486450195312500 -45.853591918945313 -44.595985412597656 -44.530944824218750 -44.918064117431641 -45.482410430908203 -45.437282562255859 -44.589496612548828 -43.829456329345703 -44.088790893554688 -45.009590148925781 -47.078357696533203 -49.490524291992188 -52.087444305419922 -48.846157073974609 -44.604351043701172 -42.109470367431641 -41.114120483398438 -41.707347869873047 -43.732082366943359 -47.028446197509766 -51.676425933837891 -50.647895812988281 -46.971900939941406 -45.050083160400391 -44.687820434570313 -45.604751586914063 -47.467735290527344 -50.498840332031250 -53.699600219726563 -55.084190368652344 -53.792438507080078 -52.454513549804688 -51.760486602783203 -51.391201019287109 -51.397304534912109 -51.491107940673828 -51.819778442382813 -52.359668731689453 -53.417877197265625 -54.760791778564453 -56.765159606933594 -59.091995239257813 -61.699970245361328 
-69.415626525878906 -71.220848083496094 -70.397743225097656 -67.635406494140625 -65.122344970703125 -63.652343750000000 -63.136863708496094 -63.292705535888672 -64.186866760253906 -65.509887695312500 -67.541076660156250 -71.498451232910156 -79.323661804199219 -73.590728759765625 -66.766227722167969 -62.647026062011719 -59.870540618896484 -58.031036376953125 -55.853675842285156 -53.060913085937500 -50.472908020019531 -48.656356811523438 -47.658397674560547 -47.700580596923828 -49.062564849853516 -51.375289916992188 -51.580310821533203 -49.511375427246094 -48.390537261962891 -47.706459045410156 -47.428146362304688 -46.884426116943359 -46.584552764892578 -46.192649841308594 -45.948837280273438 -46.029136657714844 -47.106918334960938 -48.767696380615234 -51.901832580566406 -54.512779235839844 -52.640602111816406 -48.216053009033203 -45.160411834716797 -43.037410736083984 -42.170299530029297 -42.988647460937500 -45.607196807861328 -49.355102539062500 -54.810123443603516 -53.842399597167969 -48.590888977050781 -45.489131927490234 -44.402568817138672 -44.694843292236328 -46.129016876220703 -48.710369110107422 -52.103809356689453 -55.214565277099609 -55.219417572021484 -53.688667297363281 -52.903881072998047 -52.470046997070313 -52.663810729980469 -52.790992736816406 -53.168567657470703 -53.661510467529297 -54.700592041015625 -55.960708618164063 -57.779941558837891 -59.643527984619141 -61.767803192138672 
-70.033058166503906 -69.651367187500000 -67.374877929687500 -65.857345581054688 -65.047874450683594 -65.117942810058594 -65.739913940429688 -65.773063659667969 -65.917900085449219 -66.015335083007813 -67.274230957031250 -70.095283508300781 -74.450294494628906 -71.176094055175781 -66.369163513183594 -64.028770446777344 -62.772888183593750 -60.654159545898438 -57.393573760986328 -53.799701690673828 -51.031669616699219 -49.173759460449219 -48.346954345703125 -48.580989837646484 -49.982368469238281 -51.310192108154297 -50.927593231201172 -50.009571075439453 -49.803543090820313 -49.564426422119141 -48.540115356445313 -47.180618286132813 -46.159557342529297 -45.640617370605469 -45.844127655029297 -46.897338867187500 -48.736225128173828 -51.231506347656250 -54.712612152099609 -56.160049438476563 -52.395454406738281 -48.041828155517578 -45.286781311035156 -43.671600341796875 -43.305572509765625 -44.493793487548828 -47.160514831542969 -49.945983886718750 -53.660465240478516 -59.877075195312500 -52.562599182128906 -47.505893707275391 -45.406486511230469 -44.878440856933594 -45.747531890869141 -47.797340393066406 -51.054965972900391 -55.660533905029297 -58.840614318847656 -57.120868682861328 -55.550281524658203 -54.520828247070313 -54.448650360107422 -54.299701690673828 -54.530857086181641 -55.098640441894531 -56.134712219238281 -57.251739501953125 -58.635276794433594 -59.874149322509766 -61.363273620605469 
-69.918678283691406 -67.679061889648438 -65.522056579589844 -64.808479309082031 -65.140068054199219 -66.556030273437500 -68.667335510253906 -68.299003601074219 -66.184196472167969 -65.570251464843750 -66.498794555664063 -69.473846435546875 -73.321876525878906 -72.132820129394531 -67.419670104980469 -66.925300598144531 -72.582801818847656 -68.896446228027344 -60.223075866699219 -55.279994964599609 -52.320400238037109 -50.441204071044922 -49.508510589599609 -49.442401885986328 -49.865440368652344 -49.816421508789063 -49.118946075439453 -49.036933898925781 -49.740619659423828 -49.827964782714844 -48.631156921386719 -47.056564331054688 -45.882194519042969 -45.325458526611328 -45.960903167724609 -47.760730743408203 -51.325717926025391 -55.327888488769531 -60.370132446289063 -60.458683013916016 -53.889476776123047 -49.000591278076172 -46.813098907470703 -45.590934753417969 -45.523456573486328 -46.327465057373047 -47.533805847167969 -48.398601531982422 -50.421295166015625 -56.488708496093750 -61.626571655273438 -51.671627044677734 -47.840484619140625 -46.139892578125000 -46.171829223632813 -47.420143127441406 -50.014041900634766 -54.359046936035156 -61.559513092041016 -67.860473632812500 -62.366439819335938 -59.128849029541016 -58.139114379882813 -56.968044281005859 -56.647232055664063 -56.603916168212891 -57.086227416992188 -57.617874145507813 -58.260765075683594 -59.081207275390625 -60.112071990966797 
-67.664268493652344 -65.305656433105469 -64.334068298339844 -65.057418823242188 -67.461532592773438 -70.100906372070313 -70.139297485351563 -66.941093444824219 -64.615661621093750 -64.078063964843750 -64.901390075683594 -67.181190490722656 -67.845336914062500 -65.349266052246094 -62.574081420898438 -62.166744232177734 -63.154281616210938 -63.497604370117188 -59.541740417480469 -55.893630981445313 -53.250366210937500 -51.637214660644531 -51.000541687011719 -50.464443206787109 -49.821773529052734 -49.011341094970703 -48.635944366455078 -49.225090026855469 -51.032234191894531 -52.301483154296875 -51.710975646972656 -49.743106842041016 -48.625938415527344 -47.899433135986328 -49.688362121582031 -53.445549011230469 -61.282699584960938 -57.728454589843750 -55.275985717773438 -60.355312347412109 -63.025596618652344 -54.362079620361328 -52.610729217529297 -50.881458282470703 -49.387054443359375 -48.096492767333984 -47.294204711914063 -47.262783050537109 -48.351760864257813 -51.703414916992188 -59.524059295654297 -59.447105407714844 -51.259956359863281 -47.925266265869141 -46.996959686279297 -47.438503265380859 -49.099285125732422 -52.070396423339844 -56.102859497070313 -62.884025573730469 -71.167343139648438 -74.734329223632813 -67.624855041503906 -61.930038452148438 -59.276287078857422 -57.740646362304688 -57.124847412109375 -56.961978912353516 -57.029823303222656 -57.475151062011719 -58.427486419677734 
-66.846008300781250 -65.504280090332031 -66.111816406250000 -68.633392333984375 -73.528358459472656 -71.837814331054688 -67.064147949218750 -64.597869873046875 -63.604045867919922 -64.314804077148438 -66.497459411621094 -68.548263549804688 -66.500007629394531 -62.881782531738281 -60.270645141601563 -58.809307098388672 -57.252719879150391 -56.312465667724609 -55.328643798828125 -54.845909118652344 -54.550174713134766 -54.323486328125000 -54.110538482666016 -52.633289337158203 -50.869701385498047 -49.470764160156250 -49.165058135986328 -50.024234771728516 -52.377975463867188 -55.827663421630859 -58.360187530517578 -57.657611846923828 -57.275798797607422 -57.578842163085938 -59.048717498779297 -53.598083496093750 -48.076976776123047 -46.210735321044922 -45.836185455322266 -47.816066741943359 -50.863471984863281 -57.771419525146484 -65.066841125488281 -54.597988128662109 -49.352527618408203 -47.167854309082031 -46.006538391113281 -45.796386718750000 -46.192485809326172 -48.159992218017578 -52.231109619140625 -66.492530822753906 -56.508632659912109 -50.080097198486328 -47.904804229736328 -47.395118713378906 -48.055412292480469 -49.722915649414063 -51.898674011230469 -55.108127593994141 -58.311103820800781 -63.063186645507813 -68.017135620117188 -66.267448425292969 -61.336612701416016 -58.624420166015625 -57.256076812744141 -56.553737640380859 -56.383010864257813 -56.858303070068359 -57.822509765625000 
-66.579673767089844 -66.255912780761719 -67.407981872558594 -70.178489685058594 -72.088310241699219 -68.909454345703125 -65.830101013183594 -64.290542602539063 -64.674232482910156 -66.732818603515625 -71.648582458496094 -72.605972290039063 -66.302154541015625 -61.908901214599609 -58.843013763427734 -56.487461090087891 -54.300796508789063 -52.925369262695313 -52.145099639892578 -52.638397216796875 -54.173271179199219 -57.030075073242188 -57.932533264160156 -54.334609985351563 -51.328289031982422 -49.572895050048828 -48.915760040283203 -49.145988464355469 -49.918422698974609 -51.450153350830078 -52.561897277832031 -53.638431549072266 -52.742076873779297 -51.262401580810547 -48.003582000732422 -45.234073638916016 -42.891956329345703 -41.877555847167969 -41.922515869140625 -43.122207641601563 -45.205608367919922 -48.761829376220703 -51.584850311279297 -50.586574554443359 -47.559833526611328 -45.637184143066406 -44.609516143798828 -44.237976074218750 -44.593032836914063 -46.062549591064453 -49.140335083007813 -56.394481658935547 -65.531890869140625 -52.493591308593750 -48.838241577148438 -47.413009643554688 -47.169887542724609 -47.975742340087891 -49.338184356689453 -51.513809204101563 -53.912376403808594 -57.138671875000000 -60.953525543212891 -64.858833312988281 -62.235969543457031 -58.992584228515625 -57.146434783935547 -56.236705780029297 -55.991493225097656 -56.447097778320313 -57.369548797607422 
-65.183204650878906 -66.173431396484375 -68.646980285644531 -71.782226562500000 -70.838607788085938 -68.154945373535156 -66.508201599121094 -66.255630493164063 -68.025215148925781 -72.567245483398438 -86.361968994140625 -70.684417724609375 -64.413803100585938 -60.388229370117188 -57.006591796875000 -54.541904449462891 -52.318565368652344 -51.010093688964844 -50.357624053955078 -51.037811279296875 -53.316089630126953 -57.857646942138672 -61.818737030029297 -55.779605865478516 -51.654933929443359 -49.519794464111328 -48.496582031250000 -48.294265747070313 -48.700119018554688 -49.487091064453125 -50.191074371337891 -50.326698303222656 -49.101684570312500 -47.228954315185547 -44.988098144531250 -43.101577758789063 -41.610626220703125 -40.851230621337891 -40.948875427246094 -41.928653717041016 -43.729526519775391 -46.766693115234375 -49.906558990478516 -50.785915374755859 -48.329776763916016 -45.997417449951172 -44.551292419433594 -43.862342834472656 -44.075599670410156 -45.399421691894531 -48.037292480468750 -53.262748718261719 -65.942573547363281 -55.123607635498047 -50.047206878662109 -47.721565246582031 -46.904174804687500 -47.113475799560547 -47.915195465087891 -49.418586730957031 -51.281192779541016 -53.978832244873047 -57.223560333251953 -61.265151977539063 -62.047863006591797 -59.416790008544922 -57.443733215332031 -56.258651733398438 -55.871215820312500 -56.008033752441406 -56.829418182373047 
-65.830017089843750 -67.786094665527344 -70.142860412597656 -69.996482849121094 -67.551460266113281 -66.494316101074219 -67.267898559570313 -69.958702087402344 -78.276802062988281 -78.808593750000000 -69.678260803222656 -65.171676635742188 -61.503040313720703 -58.526268005371094 -55.702751159667969 -53.477947235107422 -51.625591278076172 -50.541786193847656 -50.277408599853516 -50.997699737548828 -53.421379089355469 -58.332504272460938 -64.564277648925781 -57.078369140625000 -52.436985015869141 -49.994335174560547 -48.891071319580078 -48.599346160888672 -48.874431610107422 -49.267440795898438 -49.049003601074219 -48.133049011230469 -46.551132202148438 -44.933158874511719 -43.108402252197266 -41.680259704589844 -40.458213806152344 -39.916801452636719 -40.049514770507813 -40.906314849853516 -42.496685028076172 -44.845165252685547 -47.275062561035156 -48.862342834472656 -47.902149200439453 -46.099845886230469 -44.635391235351563 -43.988391876220703 -44.171775817871094 -45.234615325927734 -47.389316558837891 -51.256439208984375 -59.105304718017578 -58.769233703613281 -51.974147796630859 -48.703525543212891 -47.340717315673828 -46.886238098144531 -47.210548400878906 -48.273555755615234 -49.889167785644531 -52.150283813476563 -54.972099304199219 -58.626365661621094 -62.120849609375000 -61.887836456298828 -59.922340393066406 -57.992443084716797 -57.131771087646484 -56.814079284667969 -57.668846130371094 
-66.099945068359375 -67.456771850585938 -68.015075683593750 -67.329284667968750 -66.494834899902344 -67.067787170410156 -70.330451965332031 -79.763694763183594 -74.261093139648438 -66.968475341796875 -63.357463836669922 -61.388568878173828 -59.183372497558594 -57.056617736816406 -54.938526153564453 -53.005104064941406 -51.412605285644531 -50.508399963378906 -50.393909454345703 -51.309558868408203 -53.651008605957031 -58.047409057617188 -63.565769195556641 -57.720432281494141 -53.131481170654297 -50.680900573730469 -49.569717407226563 -49.157619476318359 -48.883815765380859 -48.307792663574219 -47.200824737548828 -45.923168182373047 -44.478942871093750 -43.203697204589844 -41.731334686279297 -40.550422668457031 -39.544361114501953 -39.096797943115234 -39.301914215087891 -40.091060638427734 -41.542617797851563 -43.424495697021484 -45.304054260253906 -46.657718658447266 -46.516792297363281 -45.598587036132813 -44.646171569824219 -44.094219207763672 -44.196735382080078 -45.050464630126953 -46.857501983642578 -50.189758300781250 -56.590789794921875 -62.857311248779297 -54.049831390380859 -49.892238616943359 -47.946811676025391 -47.117988586425781 -47.215736389160156 -48.032356262207031 -49.523895263671875 -51.426383972167969 -53.682312011718750 -56.589256286621094 -60.204494476318359 -64.163513183593750 -64.205284118652344 -61.317771911621094 -59.425834655761719 -58.402038574218750 -58.811912536621094 
-66.786613464355469 -67.310562133789063 -66.453796386718750 -65.660224914550781 -66.032897949218750 -68.676071166992188 -76.977760314941406 -77.634178161621094 -67.121086120605469 -62.955474853515625 -60.197822570800781 -58.925586700439453 -57.681404113769531 -56.127929687500000 -54.189300537109375 -52.370655059814453 -51.021137237548828 -50.476112365722656 -50.799205780029297 -52.013458251953125 -54.640983581542969 -58.076309204101563 -59.323928833007813 -56.127792358398438 -52.894474029541016 -50.961196899414063 -50.144359588623047 -49.554229736328125 -48.906925201416016 -47.934371948242188 -46.829574584960938 -45.663730621337891 -44.462127685546875 -43.162605285644531 -41.930244445800781 -40.769653320312500 -39.969150543212891 -39.496578216552734 -39.825710296630859 -40.482177734375000 -41.868221282958984 -43.625923156738281 -45.624397277832031 -47.066528320312500 -47.379295349121094 -46.532939910888672 -45.546348571777344 -44.756359100341797 -44.656383514404297 -45.339496612548828 -47.137027740478516 -50.273078918457031 -56.202556610107422 -66.543365478515625 -55.852996826171875 -51.009574890136719 -48.788928985595703 -47.750209808349609 -47.648147583007813 -48.204666137695313 -49.290180206298828 -50.859413146972656 -52.547058105468750 -54.673122406005859 -57.210407257080078 -60.799533843994141 -64.550621032714844 -64.993125915527344 -62.469085693359375 -60.406612396240234 -60.071617126464844 
-66.327362060546875 -65.741767883300781 -64.838699340820313 -64.987846374511719 -66.660392761230469 -70.942626953125000 -80.075370788574219 -68.295448303222656 -62.936717987060547 -60.383087158203125 -58.670345306396484 -57.447700500488281 -56.339653015136719 -55.158870697021484 -53.626869201660156 -52.309806823730469 -51.585296630859375 -51.584899902343750 -52.532955169677734 -54.010227203369141 -56.361583709716797 -57.443637847900391 -55.850933074951172 -53.739185333251953 -52.070781707763672 -51.130229949951172 -50.650390625000000 -50.050262451171875 -49.433101654052734 -48.647415161132813 -47.802886962890625 -46.713123321533203 -45.666835784912109 -44.365428924560547 -43.332508087158203 -42.261268615722656 -41.608493804931641 -41.116920471191406 -41.371658325195313 -41.874423980712891 -43.185932159423828 -44.981029510498047 -47.259719848632813 -48.911247253417969 -49.346672058105469 -48.225131988525391 -46.905025482177734 -45.747249603271484 -45.458820343017578 -45.989585876464844 -47.569026947021484 -50.274204254150391 -55.035610198974609 -65.098594665527344 -59.521530151367188 -53.306907653808594 -50.538574218750000 -48.949344635009766 -48.346969604492188 -48.373466491699219 -49.052074432373047 -50.253200531005859 -51.734001159667969 -53.386890411376953 -55.261966705322266 -57.950839996337891 -61.251747131347656 -65.509147644042969 -66.572731018066406 -64.248481750488281 -62.999240875244141 
-65.079063415527344 -64.495704650878906 -64.294128417968750 -65.339668273925781 -68.301506042480469 -75.941429138183594 -73.386131286621094 -65.219810485839844 -61.081050872802734 -59.018424987792969 -57.560619354248047 -56.371276855468750 -55.178588867187500 -54.168643951416016 -53.258972167968750 -52.542716979980469 -52.420204162597656 -52.957801818847656 -54.378456115722656 -55.997066497802734 -57.043533325195313 -56.203617095947266 -54.332630157470703 -52.757217407226563 -51.768207550048828 -51.195297241210938 -50.951255798339844 -50.709598541259766 -50.254299163818359 -49.549804687500000 -48.749717712402344 -47.775512695312500 -46.833015441894531 -45.637443542480469 -44.635032653808594 -43.720191955566406 -43.135585784912109 -42.630668640136719 -42.717487335205078 -43.072513580322266 -44.237743377685547 -46.104022979736328 -48.392047882080078 -50.192276000976563 -50.579486846923828 -49.433227539062500 -47.951766967773438 -46.689842224121094 -46.233772277832031 -46.508796691894531 -47.758064270019531 -49.907108306884766 -53.551750183105469 -60.316757202148438 -65.632225036621094 -56.660320281982422 -52.696151733398438 -50.325691223144531 -49.237407684326172 -48.828792572021484 -49.199493408203125 -49.993434906005859 -51.078979492187500 -52.225723266601563 -53.420337677001953 -55.264190673828125 -57.416225433349609 -60.704639434814453 -63.946033477783203 -66.024620056152344 -64.691307067871094 
-64.450744628906250 -63.807872772216797 -63.937831878662109 -65.390663146972656 -69.982299804687500 -81.096977233886719 -69.052619934082031 -63.393341064453125 -60.074935913085938 -58.155235290527344 -56.921123504638672 -55.906063079833984 -54.823539733886719 -53.782966613769531 -53.147567749023438 -52.865077972412109 -53.204627990722656 -54.176601409912109 -56.061908721923828 -57.864734649658203 -57.851779937744141 -55.731204986572266 -53.742691040039063 -52.380123138427734 -51.535385131835938 -51.089851379394531 -50.967449188232422 -50.984653472900391 -50.813308715820313 -50.188350677490234 -49.372409820556641 -48.441707611083984 -47.775897979736328 -46.869709014892578 -45.961315155029297 -44.969295501708984 -44.364078521728516 -43.755638122558594 -43.779754638671875 -44.034683227539063 -45.120105743408203 -46.715755462646484 -48.786354064941406 -50.486370086669922 -51.144954681396484 -50.457370758056641 -49.208324432373047 -47.920505523681641 -47.303138732910156 -47.267494201660156 -48.090847015380859 -49.788963317871094 -52.672485351562500 -57.774330139160156 -69.254371643066406 -61.092617034912109 -55.156326293945313 -52.040649414062500 -50.585514068603516 -49.756061553955078 -49.713771820068359 -50.043838500976563 -50.704177856445313 -51.393875122070313 -52.162296295166016 -53.348934173583984 -54.894866943359375 -57.244441986083984 -59.949028015136719 -63.002220153808594 -63.370628356933594 
-63.575565338134766 -63.817344665527344 -64.846847534179688 -67.528663635253906 -74.844581604003906 -76.338081359863281 -66.069229125976563 -61.920063018798828 -59.538745880126953 -58.110183715820313 -57.029136657714844 -56.042850494384766 -55.074234008789063 -54.054641723632813 -53.551719665527344 -53.612323760986328 -54.484985351562500 -56.074340820312500 -58.634819030761719 -60.284564971923828 -58.591442108154297 -55.769493103027344 -53.741004943847656 -52.477783203125000 -51.858673095703125 -51.579856872558594 -51.763862609863281 -51.837787628173828 -51.693206787109375 -51.007640838623047 -50.301902770996094 -49.547275543212891 -49.128166198730469 -48.380470275878906 -47.649963378906250 -46.653968811035156 -46.010765075683594 -45.340969085693359 -45.337234497070313 -45.486900329589844 -46.553272247314453 -47.903232574462891 -49.840927124023438 -51.485477447509766 -52.373371124267578 -51.881072998046875 -50.794475555419922 -49.309906005859375 -48.341640472412109 -47.960994720458984 -48.401390075683594 -49.712150573730469 -52.039176940917969 -55.936553955078125 -63.391323089599609 -68.092109680175781 -58.185695648193359 -54.016777038574219 -51.866912841796875 -50.619041442871094 -50.193614959716797 -50.289707183837891 -50.761608123779297 -51.307788848876953 -51.892108917236328 -52.716400146484375 -53.897254943847656 -55.673042297363281 -57.739318847656250 -60.261173248291016 -61.869029998779297 
-62.806095123291016 -63.791469573974609 -66.176559448242188 -71.264549255371094 -87.979316711425781 -71.207122802734375 -64.646942138671875 -61.237808227539063 -59.365325927734375 -58.130802154541016 -57.054649353027344 -56.021018981933594 -55.121295928955078 -54.382591247558594 -54.075828552246094 -54.301040649414063 -55.578643798828125 -57.873168945312500 -60.929019927978516 -61.547653198242188 -58.961734771728516 -56.417617797851563 -54.641380310058594 -53.463020324707031 -53.102218627929688 -52.987804412841797 -53.249362945556641 -53.042587280273438 -52.673278808593750 -52.080215454101563 -51.726177215576172 -51.183193206787109 -50.850215911865234 -50.042423248291016 -49.155292510986328 -48.119388580322266 -47.408557891845703 -46.768856048583984 -46.738895416259766 -46.872245788574219 -47.857505798339844 -49.229541778564453 -51.185699462890625 -53.035560607910156 -54.124137878417969 -53.683605194091797 -52.329368591308594 -50.502975463867188 -49.152198791503906 -48.459396362304688 -48.679061889648438 -49.708778381347656 -51.695018768310547 -54.934680938720703 -60.695117950439453 -72.314163208007813 -60.513370513916016 -55.356792449951172 -52.767974853515625 -51.283420562744141 -50.725448608398438 -50.690826416015625 -51.116180419921875 -51.490127563476563 -51.913795471191406 -52.521278381347656 -53.311973571777344 -54.544589996337891 -56.023136138916016 -58.257209777832031 -60.212562561035156 
-62.657386779785156 -64.126914978027344 -67.351776123046875 -73.695556640625000 -73.822471618652344 -67.282157897949219 -63.522129058837891 -61.309417724609375 -59.763240814208984 -58.507804870605469 -57.443473815917969 -56.269710540771484 -55.429260253906250 -54.872364044189453 -54.854598999023438 -55.258609771728516 -56.825965881347656 -59.386325836181641 -62.194801330566406 -61.793609619140625 -59.181026458740234 -57.181694030761719 -55.965801239013672 -55.070209503173828 -54.736610412597656 -54.577705383300781 -54.605667114257813 -54.211105346679688 -53.871215820312500 -53.427509307861328 -53.248153686523438 -52.708560943603516 -52.033145904541016 -50.913936614990234 -49.863098144531250 -48.859664916992188 -48.107028961181641 -47.536235809326172 -47.559028625488281 -47.683673858642578 -48.530529022216797 -49.856227874755859 -51.782955169677734 -53.883819580078125 -55.373783111572266 -55.102195739746094 -53.610870361328125 -51.573478698730469 -50.111526489257813 -49.277896881103516 -49.321945190429688 -49.996006011962891 -51.584667205810547 -54.285732269287109 -59.164241790771484 -71.935218811035156 -63.465068817138672 -56.871147155761719 -53.877937316894531 -52.203380584716797 -51.514671325683594 -51.346138000488281 -51.625316619873047 -51.847953796386719 -52.097137451171875 -52.396137237548828 -52.904346466064453 -53.748878479003906 -55.037860870361328 -57.044105529785156 -59.184906005859375 
-63.581798553466797 -65.719612121582031 -69.524200439453125 -72.309257507324219 -68.468055725097656 -64.835243225097656 -62.307884216308594 -61.107990264892578 -60.220024108886719 -59.256496429443359 -58.067707061767578 -56.967880249023438 -56.295791625976563 -55.914821624755859 -56.379344940185547 -57.314010620117188 -59.378280639648438 -61.724758148193359 -62.837650299072266 -61.126945495605469 -58.797302246093750 -57.217483520507813 -56.468978881835938 -56.183940887451172 -56.268981933593750 -56.406696319580078 -56.638435363769531 -56.458026885986328 -56.281047821044922 -55.699249267578125 -55.214775085449219 -54.219203948974609 -53.155017852783203 -51.651077270507813 -50.426445007324219 -49.482978820800781 -48.819103240966797 -48.422149658203125 -48.352519989013672 -48.481391906738281 -49.131275177001953 -50.321643829345703 -52.249248504638672 -54.467708587646484 -56.098056793212891 -55.997718811035156 -54.627880096435547 -52.754985809326172 -51.275505065917969 -50.263591766357422 -49.917747497558594 -50.210136413574219 -51.410911560058594 -53.706787109375000 -57.569221496582031 -66.317642211914063 -69.483993530273438 -59.087196350097656 -55.362354278564453 -53.358417510986328 -52.569034576416016 -52.224925994873047 -52.411838531494141 -52.465190887451172 -52.625576019287109 -52.651729583740234 -52.958137512207031 -53.549919128417969 -54.642814636230469 -56.319450378417969 -58.231956481933594 
-64.495567321777344 -67.386184692382813 -70.478393554687500 -68.129714965820313 -64.480690002441406 -62.380821228027344 -60.959602355957031 -60.320575714111328 -60.149749755859375 -59.717330932617188 -58.749149322509766 -57.784851074218750 -57.229248046875000 -57.039550781250000 -57.586944580078125 -58.909133911132813 -61.265785217285156 -63.192935943603516 -62.352909088134766 -60.263511657714844 -58.433864593505859 -57.280334472656250 -56.532855987548828 -56.246330261230469 -56.338874816894531 -56.894588470458984 -57.625720977783203 -58.104125976562500 -58.057407379150391 -57.723922729492188 -57.260169982910156 -55.977828979492188 -54.378398895263672 -52.577480316162109 -51.060886383056641 -49.849170684814453 -49.155231475830078 -48.882041931152344 -48.856021881103516 -49.089263916015625 -49.708442687988281 -50.856094360351563 -52.628467559814453 -54.695579528808594 -55.858776092529297 -55.846225738525391 -54.877254486083984 -53.584156036376953 -52.226863861083984 -51.037147521972656 -50.422183990478516 -50.494850158691406 -51.486751556396484 -53.450447082519531 -56.692150115966797 -62.785644531250000 -71.991813659667969 -61.464443206787109 -57.111206054687500 -54.934574127197266 -54.006370544433594 -53.567207336425781 -53.685546875000000 -53.599052429199219 -53.487644195556641 -53.228176116943359 -53.165119171142578 -53.420539855957031 -54.049228668212891 -55.331821441650391 -57.050708770751953 
-65.555290222167969 -67.454833984375000 -67.313659667968750 -65.076423645019531 -62.496963500976563 -61.100772857666016 -60.457378387451172 -60.412952423095703 -60.576404571533203 -60.501945495605469 -59.747928619384766 -58.566230773925781 -57.898948669433594 -57.814056396484375 -58.580917358398438 -59.970760345458984 -62.610668182373047 -64.308235168457031 -62.528507232666016 -59.946537017822266 -57.864841461181641 -56.629455566406250 -55.842174530029297 -55.405746459960938 -55.180908203125000 -55.533843994140625 -56.286437988281250 -57.248245239257813 -57.748085021972656 -57.815811157226563 -57.210498809814453 -56.018821716308594 -54.204593658447266 -52.407554626464844 -50.820564270019531 -49.718532562255859 -49.044082641601563 -48.835983276367188 -49.141719818115234 -49.510940551757813 -50.305740356445313 -51.373004913330078 -52.815986633300781 -54.185440063476563 -54.858631134033203 -54.865238189697266 -54.470203399658203 -53.692508697509766 -52.550346374511719 -51.453922271728516 -50.790725708007813 -50.720161437988281 -51.351280212402344 -52.775119781494141 -55.093338012695313 -59.129642486572266 -65.491325378417969 -65.335014343261719 -60.101833343505859 -57.149612426757813 -55.884372711181641 -55.229331970214844 -55.108715057373047 -54.719047546386719 -54.210662841796875 -53.622432708740234 -53.314498901367188 -53.331520080566406 -53.824066162109375 -54.919517517089844 -56.592449188232422 
-65.992378234863281 -65.983734130859375 -64.350616455078125 -62.797088623046875 -61.306041717529297 -60.524490356445313 -60.174549102783203 -60.425071716308594 -60.741127014160156 -60.668094635009766 -60.210243225097656 -59.550140380859375 -59.353752136230469 -59.571144104003906 -61.018085479736328 -62.759578704833984 -65.069602966308594 -64.395706176757813 -61.390487670898438 -58.867595672607422 -56.788593292236328 -55.487358093261719 -54.642803192138672 -54.306419372558594 -54.108211517333984 -54.329826354980469 -54.963371276855469 -55.792976379394531 -56.225494384765625 -56.365562438964844 -55.736595153808594 -54.639682769775391 -53.057621002197266 -51.570648193359375 -50.197311401367188 -49.323913574218750 -48.809043884277344 -48.724330902099609 -49.031429290771484 -49.552791595458984 -50.256015777587891 -51.312446594238281 -52.582321166992188 -53.871994018554688 -54.388565063476563 -54.450054168701172 -54.017833709716797 -53.280143737792969 -52.213935852050781 -51.272609710693359 -50.504428863525391 -50.223163604736328 -50.459606170654297 -51.435012817382813 -53.063285827636719 -55.900447845458984 -60.132682800292969 -66.348754882812500 -64.101104736328125 -59.838592529296875 -57.934104919433594 -56.848396301269531 -56.274272918701172 -55.512481689453125 -54.760845184326172 -54.016494750976563 -53.633468627929688 -53.578243255615234 -53.968872070312500 -54.841365814208984 -56.165473937988281 
