# Supplementary material for: Intelligent wireless power transfer via a 2-bit compact reconfigurable transmissive-metasurface-based router
Source: Nat Commun. 2024 Apr 1;15:2807. doi: 10.1038/s41467-024-46984-4 (PMC10984985; doi:10.1038/s41467-024-46984-4)
Supplement: Supplementary file 12 — Source Data [file 41467_2024_46984_MOESM12_ESM.zip › source_data/figure2l.txt]

# x = -370.00:330.00:71
# y = -330.00:370.00:71
-20.102855682373047 23.573041915893555 68.044708251953125 108.820091247558594 152.082809448242188 -168.868927001953125 -121.712371826171875 -80.857765197753906 -33.587841033935547 2.118799448013306 42.620712280273438 73.568420410156250 109.359252929687500 136.882797241210938 169.678665161132813 -160.875045776367188 -124.495651245117188 -85.204765319824219 3.848227500915527 81.996643066406250 120.381530761718750 145.254959106445313 167.680938720703125 -179.439437866210938 -170.180023193359375 -171.504898071289063 -168.666336059570313 -166.035385131835938 -148.517898559570313 -128.360153198242188 -96.341583251953125 -86.443542480468750 -85.559432983398438 -103.829162597656250 -112.033294677734375 -122.339767456054688 -123.368179321289063 -127.638717651367188 -122.421615600585938 -120.935195922851563 -118.867752075195313 -156.664550781250000 -165.296676635742188 -172.248733520507813 -174.653076171875000 177.449081420898438 176.815353393554688 172.626861572265625 176.866424560546875 174.372146606445313 171.748550415039063 160.326126098632813 150.674865722656250 155.600524902343750 -100.198089599609375 -109.188461303710938 -125.333663940429688 -149.292724609375000 -167.153976440429688 168.025970458984375 148.232406616210938 121.150901794433594 97.083137512207031 64.819961547851563 36.426334381103516 -1.591884136199951 -36.792751312255859 -83.031478881835938 -124.512374877929688 -172.931442260742188 145.301834106445313 
6.703833103179932 50.523540496826172 101.870208740234375 151.575515747070313 -152.049057006835938 -106.351562500000000 -56.186210632324219 -16.687990188598633 25.240585327148438 58.592685699462891 95.201698303222656 125.388252258300781 160.756256103515625 -171.195098876953125 -134.609878540039063 -102.235900878906250 -57.696784973144531 -15.398263931274414 37.953052520751953 88.700553894042969 131.770523071289063 167.271850585937500 -162.515502929687500 -143.988021850585938 -126.817352294921875 -122.866333007812500 -112.866912841796875 -106.494400024414063 -84.262069702148438 -57.828590393066406 -22.257444381713867 -10.299222946166992 -4.800117492675781 -19.091457366943359 -31.320835113525391 -50.813713073730469 -50.982135772705078 -51.002685546875000 -18.012010574340820 17.604742050170898 35.455081939697266 22.445428848266602 -41.735630035400391 -100.498291015625000 -109.473587036132813 -122.725418090820313 -121.626113891601563 -129.177917480468750 -125.878540039062500 -136.439086914062500 -146.347824096679688 -173.884582519531250 142.213577270507813 77.426208496093750 26.065164566040039 -14.587480545043945 -40.393856048583984 -74.171699523925781 -93.935089111328125 -126.353988647460938 -148.776733398437500 177.168991088867188 149.769851684570313 113.650619506835938 83.760276794433594 46.824310302734375 13.048170089721680 -27.883399963378906 -65.404396057128906 -111.354522705078125 -154.803863525390625 
45.300785064697266 101.908096313476563 164.038696289062500 -146.646804809570313 -98.403808593750000 -57.813720703125000 -14.516017913818359 24.496114730834961 66.491523742675781 103.145095825195313 144.564666748046875 179.894454956054688 -139.744262695312500 -108.080612182617188 -71.634506225585938 -42.950698852539063 -12.148562431335449 14.175881385803223 44.670330047607422 75.978897094726563 121.229858398437500 -148.883224487304688 -94.188690185546875 -76.697525024414063 -60.323753356933594 -56.171905517578125 -47.114578247070313 -41.283855438232422 -22.947273254394531 0.001969448290765 29.471725463867188 43.438358306884766 52.048782348632813 43.669845581054688 33.735263824462891 17.229810714721680 13.918056488037109 16.426635742187500 35.648788452148438 52.080902099609375 54.399803161621094 35.658809661865234 8.727984428405762 -15.257564544677734 -26.080442428588867 -35.520378112792969 -34.201274871826172 -37.719085693359375 -35.330982208251953 -42.243019104003906 -43.605285644531250 -37.422756195068359 54.662105560302734 58.929737091064453 47.640781402587891 31.578605651855469 15.779387474060059 -4.832221508026123 -22.891841888427734 -49.524997711181641 -73.628677368164063 -107.141555786132813 -139.092041015625000 178.293029785156250 141.868362426757813 97.197593688964844 59.302055358886719 14.842271804809570 -24.292819976806641 -68.098815917968750 -107.701293945312500 
118.916030883789063 163.413757324218750 -149.937622070312500 -109.252243041992188 -64.188880920410156 -22.706773757934570 28.753488540649414 72.979110717773438 124.017250061035156 163.393630981445313 -151.784011840820313 -118.032363891601563 -80.136268615722656 -53.083438873291016 -21.856063842773438 0.098419770598412 26.337350845336914 44.854614257812500 71.523651123046875 88.579277038574219 -69.883941650390625 -52.065181732177734 -36.550674438476563 -27.501874923706055 -18.052358627319336 -15.486070632934570 -7.886134624481201 -1.067260026931763 17.345153808593750 42.288639068603516 80.963676452636719 102.637039184570313 117.123970031738281 110.751411437988281 104.768714904785156 80.629608154296875 73.305648803710938 71.192298889160156 109.681091308593750 124.339340209960938 115.998260498046875 52.696048736572266 26.802532196044922 14.772994995117188 11.820361137390137 7.146053314208984 8.142561912536621 4.478689670562744 3.752676963806152 -3.892482042312622 -10.355854988098145 -15.803224563598633 22.018098831176758 84.445327758789063 86.219505310058594 70.479614257812500 59.255043029785156 38.215003967285156 21.521326065063477 -4.877829551696777 -27.296525955200195 -58.036857604980469 -86.259666442871094 -123.309768676757813 -156.960922241210938 160.799011230468750 122.549736022949219 73.483032226562500 29.659612655639648 -22.905065536499023 -65.510040283203125 
159.763626098632813 -160.496154785156250 -111.288467407226563 -62.360481262207031 -4.216107368469238 45.192409515380859 98.200019836425781 139.214950561523438 -177.463104248046875 -140.326034545898438 -99.870147705078125 -65.109115600585938 -26.068719863891602 5.153698921203613 41.608131408691406 69.309936523437500 102.423591613769531 125.758209228515625 157.843673706054688 -173.684814453125000 -135.297286987304688 -73.970367431640625 -25.006374359130859 0.706833302974701 15.865575790405273 19.585414886474609 27.957572937011719 35.733963012695313 54.904663085937500 90.261878967285156 145.782623291015625 168.609954833984375 -176.551422119140625 -174.925018310546875 -170.146835327148438 -174.295288085937500 -157.818847656250000 -135.487213134765625 -123.339004516601563 -126.979400634765625 -128.963287353515625 -147.195037841796875 73.545967102050781 55.577045440673828 54.330997467041016 48.804260253906250 49.919082641601563 43.660140991210938 39.698192596435547 20.167823791503906 -24.405330657958984 -86.125419616699219 -128.543212890625000 -153.213592529296875 -168.399536132812500 169.109039306640625 151.913406372070313 120.569824218750000 96.357261657714844 59.408252716064453 29.122316360473633 -9.754317283630371 -42.951202392578125 -82.251518249511719 -117.454742431640625 -158.022979736328125 164.072845458984375 121.829048156738281 81.061424255371094 32.810848236083984 -14.399072647094727 
-151.034698486328125 -99.624633789062500 -37.069004058837891 11.119698524475098 59.164478302001953 100.249122619628906 145.091201782226563 -175.099288940429688 -129.949523925781250 -90.132537841796875 -44.609943389892578 -6.417237281799316 36.357040405273438 69.200141906738281 106.339767456054688 134.317398071289063 162.800750732421875 -179.102264404296875 -160.339279174804688 -151.018981933593750 -148.256729125976563 -155.366729736328125 176.954757690429688 141.744964599609375 126.442611694335938 100.829666137695313 92.488815307617188 91.096900939941406 108.984207153320313 148.429382324218750 -158.132614135742188 -135.660797119140625 -119.673309326171875 -114.850799560546875 -103.217864990234375 -95.239959716796875 -69.690109252929688 -64.496078491210938 -64.113639831542969 -76.311744689941406 -83.024436950683594 -109.300949096679688 171.249862670898438 130.629882812500000 124.990776062011719 120.780685424804688 129.272277832031250 133.275054931640625 152.716125488281250 -170.803314208984375 -123.657104492187500 -112.101470947265625 -111.920532226562500 -118.854187011718750 -122.547271728515625 -134.020980834960938 -145.971496582031250 -169.120819091796875 167.383422851562500 134.077926635742188 103.648597717285156 63.888397216796875 26.418525695800781 -22.170083999633789 -64.562477111816406 -114.960693359375000 -157.842697143554688 156.260055541992188 115.064613342285156 70.214744567871094 28.020433425903320 
-89.994102478027344 -43.913383483886719 1.843719244003296 44.156188964843750 89.160293579101563 133.854888916015625 -174.389495849609375 -127.667587280273438 -77.058639526367188 -35.466281890869141 8.741016387939453 45.331245422363281 84.860122680664063 117.719619750976563 154.055374145507813 -176.382568359375000 -144.139587402343750 -123.823638916015625 -101.143310546875000 -99.507781982421875 -112.082443237304688 -156.581542968750000 -178.235366821289063 167.392700195312500 155.068817138671875 137.260879516601563 127.471878051757813 125.756629943847656 133.183776855468750 158.886520385742188 -106.851623535156250 -76.111976623535156 -59.607742309570313 -51.637748718261719 -32.938529968261719 -13.156238555908203 12.533109664916992 16.429967880249023 14.656126976013184 4.365083694458008 1.899491786956787 -5.335884094238281 164.254211425781250 168.545242309570313 172.709838867187500 173.465896606445313 -178.642578125000000 -172.699691772460938 -151.405502319335938 -109.797851562500000 -73.033477783203125 -67.986206054687500 -64.202041625976563 -69.390518188476563 -71.454467773437500 -85.611351013183594 -99.972473144531250 -124.818572998046875 -149.234664916992188 178.702697753906250 148.734344482421875 113.969688415527344 80.528518676757813 39.863544464111328 0.728151381015778 -47.673999786376953 -94.991790771484375 -152.203048706054688 155.260330200195313 100.637496948242188 57.227687835693359 
-61.175487518310547 -20.598453521728516 25.997617721557617 74.453041076660156 134.326980590820313 -171.893157958984375 -116.427734375000000 -73.666671752929688 -28.972839355468750 9.242789268493652 51.419746398925781 89.338272094726563 132.325164794921875 169.345199584960938 -148.147979736328125 -113.490890502929688 -75.790679931640625 -49.155502319335938 -22.992340087890625 -10.587759971618652 -6.205879688262939 -16.723403930664063 -20.740016937255859 -18.376573562622070 5.884793758392334 93.469123840332031 131.219894409179688 145.934127807617188 159.348358154296875 -178.428085327148438 -44.032787322998047 -24.688585281372070 -12.832432746887207 -4.242019653320313 11.209670066833496 27.914903640747070 45.839092254638672 51.610874176025391 53.193828582763672 48.404258728027344 45.516696929931641 37.530376434326172 -32.277496337890625 -126.701416015625000 -125.509826660156250 -126.028152465820313 -115.207550048828125 -101.289581298828125 -45.914100646972656 -15.072560310363770 -6.646576881408691 -7.719925403594971 -1.015038967132568 1.905402660369873 2.324969053268433 -16.454387664794922 -35.766605377197266 -67.065414428710938 -94.612823486328125 -131.885131835937500 -165.614868164062500 154.375762939453125 119.024322509765625 78.604255676269531 41.095748901367188 -0.700862109661102 -40.965320587158203 -87.557167053222656 -133.635498046875000 164.255752563476563 104.891990661621094 
-23.472080230712891 23.694890975952148 95.029998779296875 151.090408325195313 -157.655471801757813 -116.119262695312500 -71.944641113281250 -31.930547714233398 12.819109916687012 54.279865264892578 101.176025390625000 142.467086791992188 -172.880081176757813 -135.716827392578125 -95.234252929687500 -63.154563903808594 -30.363660812377930 -5.954339027404785 16.185058593750000 21.292316436767578 9.509881019592285 -8.368360519409180 -9.045921325683594 -4.175806999206543 5.444414615631104 16.863771438598633 35.493934631347656 -170.999603271484375 -139.183670043945313 -97.854919433593750 -27.215158462524414 -0.751809000968933 14.632960319519043 23.984081268310547 38.105003356933594 53.591297149658203 72.077903747558594 80.190635681152344 83.804466247558594 78.957633972167969 71.073127746582031 42.325122833251953 -33.806484222412109 -64.722045898437500 -65.985328674316406 -63.778656005859375 -46.154201507568359 -18.618663787841797 18.100969314575195 29.336851119995117 33.734207153320313 34.960330963134766 47.653034210205078 57.289035797119141 57.313983917236328 40.589759826660156 22.105207443237305 -7.219372749328613 -35.305332183837891 -71.290588378906250 -104.533981323242188 -147.329315185546875 173.016921997070313 124.311447143554688 80.576957702636719 32.881523132324219 -10.398926734924316 -55.568832397460938 -96.587829589843750 -141.449707031250000 173.845855712890625 
65.770362854003906 111.962440490722656 157.742919921875000 -163.074951171875000 -121.142013549804688 -80.338325500488281 -32.070884704589844 13.753948211669922 65.753868103027344 108.934921264648438 156.751144409179688 -164.855346679687500 -123.580673217773438 -88.147529602050781 -48.233478546142578 -16.282913208007813 21.384397506713867 49.191131591796875 81.022315979003906 93.962654113769531 78.147216796875000 4.814325809478760 9.408359527587891 15.902617454528809 24.892541885375977 26.993495941162109 25.332904815673828 -1.910672903060913 -40.633270263671875 -17.769958496093750 28.062520980834961 40.775157928466797 53.133644104003906 59.559852600097656 73.241210937500000 87.365272521972656 107.290580749511719 115.344985961914063 117.800827026367188 109.306800842285156 96.152976989746094 61.996528625488281 21.049503326416016 -5.083634376525879 -4.595629215240479 -1.511681914329529 18.480430603027344 38.912857055664063 61.922557830810547 68.660758972167969 74.841056823730469 79.476028442382813 103.345153808593750 115.098724365234375 114.536621093750000 94.144515991210938 74.392158508300781 43.596546173095703 15.211967468261719 -21.251588821411133 -53.452926635742188 -92.706787109375000 -129.323944091796875 -176.397384643554688 138.223907470703125 82.372459411621094 30.522922515869141 -26.745698928833008 -74.204666137695313 -120.641677856445313 -161.397583007812500 
96.323165893554688 137.327239990234375 -179.336669921875000 -136.552673339843750 -85.987152099609375 -35.577407836914063 18.945556640625000 65.355911254882813 112.850776672363281 154.854415893554688 -160.282226562500000 -120.189865112304688 -74.953079223632813 -35.614841461181641 7.814063072204590 43.335567474365234 82.267463684082031 111.505516052246094 140.939025878906250 159.803909301757813 168.693008422851563 130.821914672851563 89.564758300781250 72.228164672851563 70.113029479980469 62.140247344970703 61.893669128417969 62.272373199462891 80.245582580566406 97.817710876464844 101.046730041503906 95.247222900390625 97.619529724121094 98.773834228515625 108.033294677734375 120.514701843261719 139.075683593750000 147.820785522460938 148.544097900390625 138.390975952148438 124.437187194824219 100.402923583984375 78.100837707519531 60.458068847656250 59.314903259277344 60.027973175048828 72.727401733398438 86.006980895996094 104.664100646972656 114.560752868652344 126.286155700683594 141.590957641601563 174.954467773437500 -177.836639404296875 174.904327392578125 151.075012207031250 127.542350769042969 95.144218444824219 64.337326049804688 25.482339859008789 -9.824139595031738 -51.805450439453125 -89.929351806640625 -133.760818481445313 -176.720062255859375 133.449478149414063 85.449241638183594 24.168317794799805 -36.959102630615234 -98.377014160156250 -143.808654785156250 
120.474296569824219 163.122650146484375 -143.604644775390625 -92.705200195312500 -37.600021362304688 8.183835029602051 54.852523803710938 97.762145996093750 145.260665893554688 -169.030059814453125 -118.515167236328125 -74.358177185058594 -25.915832519531250 13.972535133361816 55.176624298095703 88.933189392089844 124.347679138183594 151.112442016601563 179.559097290039063 -165.829528808593750 -172.702575683593750 152.034729003906250 142.270675659179688 137.209838867187500 125.891586303710938 102.789886474609375 92.990173339843750 93.921928405761719 106.879364013671875 124.466491699218750 133.993698120117188 132.234420776367188 132.190292358398438 130.904235839843750 136.485076904296875 144.298797607421875 158.542709350585938 168.342025756835938 169.406158447265625 159.514389038085938 144.240081787109375 124.828903198242188 110.858642578125000 100.751388549804688 99.428642272949219 99.608528137207031 107.745674133300781 118.989654541015625 139.659393310546875 156.508895874023438 174.934066772460938 -163.721450805664063 -125.715301513671875 -122.477127075195313 -130.213439941406250 -155.850509643554688 179.864913940429688 145.752304077148438 114.435203552246094 74.759689331054688 37.862590789794922 -8.027786254882813 -50.421520233154297 -97.864074707031250 -141.822601318359375 169.083114624023438 125.296218872070313 77.453323364257813 30.805189132690430 -35.956878662109375 -95.855377197265625 
178.529937744140625 -134.166442871093750 -83.609565734863281 -44.620159149169922 -3.835495710372925 34.990295410156250 77.585121154785156 123.447021484375000 177.776916503906250 -130.156570434570313 -76.017784118652344 -30.628553390502930 14.700095176696777 54.161064147949219 95.654258728027344 131.442092895507813 171.174453735351563 -155.572219848632813 -115.357101440429688 -84.873275756835938 -28.247781753540039 132.007339477539063 154.716690063476563 163.640014648437500 153.837463378906250 121.916961669921875 109.771842956542969 110.969184875488281 122.814460754394531 137.888351440429688 153.239288330078125 157.163757324218750 159.539932250976563 157.574874877929688 159.627075195312500 162.324188232421875 173.370285034179688 -178.032684326171875 -174.778518676757813 175.220825195312500 161.431472778320313 145.513610839843750 136.931457519531250 129.860610961914063 130.093780517578125 129.869064331054688 135.817855834960938 145.736679077148438 175.651046752929688 -145.165069580078125 -108.393630981445313 -71.177986145019531 -40.498462677001953 -50.657299041748047 -66.685005187988281 -95.308319091796875 -123.177688598632813 -161.043533325195313 163.416976928710938 120.897331237792969 81.537338256835938 34.435222625732422 -11.413187026977539 -61.750541687011719 -107.578018188476563 -156.537399291992188 158.116455078125000 111.552299499511719 69.899284362792969 22.368024826049805 -22.763236999511719 
-117.621383666992188 -77.020645141601563 -35.820858001708984 -3.841054201126099 34.772533416748047 68.820297241210938 119.783119201660156 171.292846679687500 -131.216979980468750 -85.700729370117188 -36.051826477050781 7.235270023345947 55.814208984375000 98.948547363281250 147.364578247070313 -173.709167480468750 -129.193923950195313 -93.867980957031250 -56.509136199951172 -25.938955307006836 8.162707328796387 57.629791259765625 -174.294128417968750 -149.984817504882813 -154.490753173828125 145.438217163085938 135.740493774414063 140.727859497070313 159.367538452148438 178.412002563476563 -163.231307983398438 -160.999465942382813 -159.618606567382813 -164.382522583007813 -162.377883911132813 -159.655899047851563 -146.547378540039063 -139.875015258789063 -137.450653076171875 -148.867752075195313 -159.871368408203125 -174.171142578125000 -179.576187133789063 172.728515625000000 172.901779174804688 169.839736938476563 175.311523437500000 -174.701583862304688 -115.533798217773438 -55.496665954589844 -21.494873046875000 8.926286697387695 20.459955215454102 5.402174949645996 -12.930488586425781 -42.414604187011719 -70.502311706542969 -107.504577636718750 -142.805206298828125 171.357940673828125 126.337928771972656 72.481109619140625 20.829151153564453 -33.914924621582031 -80.791587829589844 -126.334533691406250 -168.367050170898438 146.437957763671875 106.454345703125000 60.678478240966797 19.671714782714844 
-84.366477966308594 -36.468494415283203 21.081470489501953 77.225471496582031 138.665313720703125 -174.212371826171875 -129.124649047851563 -98.014251708984375 -58.253002166748047 -22.894392013549805 28.730506896972656 70.363807678222656 121.395057678222656 161.047546386718750 -156.389266967773438 -122.352752685546875 -85.205993652343750 -55.282367706298828 -22.477514266967773 4.404947280883789 34.811820983886719 60.866878509521484 -116.752731323242188 -102.246612548828125 -103.554351806640625 -161.663299560546875 177.386856079101563 -177.275009155273438 -155.804840087890625 -136.308517456054688 -122.415100097656250 -123.108276367187500 -124.979339599609375 -130.847091674804688 -129.621185302734375 -125.265090942382813 -113.730133056640625 -108.743331909179688 -108.501022338867188 -117.907089233398438 -126.480590820312500 -135.625808715820313 -138.648681640625000 -144.098709106445313 -145.132812500000000 -149.547317504882813 -148.488723754882813 -144.178192138671875 -122.867095947265625 -0.117203250527382 91.994003295898438 89.029228210449219 82.473861694335938 59.826023101806641 37.301586151123047 5.419268608093262 -23.525289535522461 -60.554454803466797 -95.463439941406250 -137.690994262695313 177.232406616210938 118.993423461914063 61.256568908691406 -0.756880998611450 -49.930751800537109 -94.058105468750000 -130.560180664062500 -171.415237426757813 150.533935546875000 104.446350097656250 62.312946319580078 
-45.909889221191406 10.695490837097168 70.708587646484375 121.717926025390625 172.687622070312500 -140.070251464843750 -89.263969421386719 -38.328712463378906 24.765930175781250 74.042182922363281 117.589080810546875 148.474716186523438 -176.315612792968750 -145.607620239257813 -108.328292846679688 -75.915634155273438 -36.795196533203125 -5.731060981750488 31.776803970336914 59.200824737548828 92.813369750976563 123.158134460449219 -119.189514160156250 -72.753227233886719 -88.797370910644531 -147.385971069335938 -154.822433471679688 -143.196746826171875 -118.275711059570313 -98.291168212890625 -86.203102111816406 -87.865684509277344 -91.191345214843750 -99.313903808593750 -99.210479736328125 -94.400970458984375 -82.725463867187500 -79.227195739746094 -80.992454528808594 -92.218322753906250 -100.673675537109375 -106.796386718750000 -107.130310058593750 -111.078475952148438 -113.719741821289063 -121.087875366210938 -128.606369018554688 -144.979614257812500 -179.274612426757813 159.696029663085938 153.701599121093750 143.530899047851563 132.152877807617188 110.963172912597656 89.526199340820313 61.330688476562500 36.075462341308594 -2.044023275375366 -39.483764648437500 -92.977264404296875 -150.171798706054688 148.986114501953125 100.533004760742188 57.795650482177734 20.039243698120117 -30.071176528930664 -69.608489990234375 -117.372299194335938 -159.959793090820313 149.270446777343750 105.215850830078125 
-12.925274848937988 41.428390502929688 94.314109802246094 143.871307373046875 -162.843872070312500 -108.378295898437500 -46.851428985595703 9.436526298522949 63.933078765869141 110.642562866210938 157.043365478515625 -160.989410400390625 -110.849288940429688 -69.321372985839844 -20.880674362182617 12.305047988891602 48.618110656738281 71.710083007812500 97.172584533691406 112.970512390136719 126.612388610839844 124.028190612792969 63.796588897705078 48.926490783691406 107.851013183593750 -178.699111938476563 -158.290664672851563 -127.630874633789063 -80.116027832031250 -57.323375701904297 -48.289695739746094 -53.031917572021484 -58.697845458984375 -68.635917663574219 -69.390106201171875 -63.037258148193359 -52.585113525390625 -51.044860839843750 -55.374816894531250 -69.056510925292969 -79.367591857910156 -82.533355712890625 -78.920806884765625 -80.563423156738281 -83.021148681640625 -93.874359130859375 -116.143310546875000 -161.910324096679688 178.289733886718750 175.174682617187500 175.639999389648438 170.611267089843750 163.032089233398438 147.466949462890625 131.756851196289063 111.339416503906250 96.160850524902344 76.263511657714844 63.253604888916016 48.597377777099609 49.822662353515625 60.443721771240234 90.157440185546875 92.889793395996094 71.477424621582031 33.649593353271484 -7.965077400207520 -55.468551635742188 -102.017181396484375 -159.196212768554688 147.596878051757813 
11.227303504943848 62.730007171630859 117.047157287597656 171.798324584960938 -126.252471923828125 -69.341789245605469 -11.653249740600586 38.273849487304688 90.181831359863281 141.578506469726563 -159.688705444335938 -102.949676513671875 -44.586532592773438 -0.263757109642029 41.086616516113281 72.056823730468750 102.868995666503906 124.000465393066406 148.392745971679688 155.210205078125000 97.793869018554688 47.300556182861328 52.487941741943359 70.427757263183594 113.274093627929688 166.514389038085938 171.537109375000000 126.080894470214844 30.162155151367188 6.610174655914307 -0.784540235996246 -14.885176658630371 -25.421859741210938 -39.366447448730469 -42.201271057128906 -36.480442047119141 -31.629941940307617 -32.481342315673828 -37.306137084960938 -50.444808959960938 -62.286163330078125 -60.788486480712891 -50.350116729736328 -44.819168090820313 -39.491569519042969 -42.833786010742188 -65.747657775878906 -151.058349609375000 -153.750778198242188 -157.073165893554688 -157.636352539062500 -162.486038208007813 -165.670822143554688 -176.897094726562500 172.925094604492188 155.006301879882813 140.860122680664063 121.224617004394531 102.687522888183594 77.798416137695313 50.696510314941406 19.957677841186523 -18.203670501708984 136.074981689453125 99.638137817382813 58.030982971191406 16.183210372924805 -27.833309173583984 -69.879585266113281 -118.661621093750000 -168.999465942382813 
42.998390197753906 98.838973999023438 160.531112670898438 -143.162902832031250 -87.964027404785156 -37.781269073486328 14.096627235412598 64.060958862304688 120.279098510742188 177.440521240234375 -122.102905273437500 -67.365516662597656 -16.409873962402344 27.643005371093750 70.517639160156250 108.791839599609375 149.616424560546875 -171.489990234375000 -120.903396606445313 -69.538284301757813 -17.632541656494141 17.410945892333984 36.396141052246094 44.017509460449219 -15.781069755554199 -63.993000030517578 67.847946166992188 84.824188232421875 79.644981384277344 68.010086059570313 55.741699218750000 27.591073989868164 -16.675495147705078 -49.829196929931641 -54.490428924560547 -40.485027313232422 -34.010501861572266 -31.542987823486328 -34.074558258056641 -43.385005950927734 -59.929569244384766 -60.999938964843750 -49.599060058593750 -26.727664947509766 -8.081290245056152 0.854409515857697 -7.852144241333008 -70.120887756347656 -101.027160644531250 -116.486602783203125 -122.604888916015625 -127.828979492187500 -123.013946533203125 -121.953887939453125 -119.717453002929688 -136.299728393554688 -156.089279174804688 166.153915405273438 130.169403076171875 88.623336791992188 48.572956085205078 7.583751678466797 -39.368343353271484 -101.107910156250000 167.696746826171875 90.053825378417969 39.551002502441406 -8.928973197937012 -51.783226013183594 -96.936065673828125 -140.858795166015625 
103.669586181640625 153.606216430664063 -153.189788818359375 -108.772872924804688 -61.006168365478516 -13.141272544860840 41.088153839111328 94.663436889648438 152.362152099609375 -155.017028808593750 -100.680480957031250 -49.716613769531250 2.191766262054443 50.634880065917969 100.486236572265625 144.660827636718750 -168.423294067382813 -126.179656982421875 -83.273536682128906 -46.717670440673828 -13.216770172119141 8.789573669433594 4.726197719573975 -26.857151031494141 -44.128646850585938 -32.595981597900391 29.484128952026367 79.965248107910156 91.364486694335938 96.464965820312500 107.674186706542969 158.630981445312500 -127.931747436523438 -110.575332641601563 -77.712486267089844 -45.115978240966797 -33.675945281982422 -32.015716552734375 -34.175907135009766 -47.352554321289063 -71.098243713378906 -83.824981689453125 -82.621932983398438 -61.425155639648438 -5.849672794342041 17.216941833496094 8.591692924499512 -29.397455215454102 -62.779205322265625 -84.633453369140625 -96.769683837890625 -103.914184570312500 -98.221343994140625 -70.992912292480469 -54.456504821777344 -68.636138916015625 -90.284790039062500 -131.385589599609375 171.782608032226563 100.036338806152344 44.659000396728516 -0.332416146993637 -43.698501586914063 -90.363067626953125 -143.741485595703125 149.822906494140625 88.687744140625000 25.088333129882813 -27.835861206054688 -80.094665527343750 -122.782211303710938 
144.527114868164063 -173.050323486328125 -128.344879150390625 -85.511238098144531 -35.835479736328125 15.373534202575684 72.228050231933594 124.044013977050781 175.367691040039063 -135.766372680664063 -83.912773132324219 -31.357473373413086 23.197597503662109 74.526824951171875 123.053787231445313 166.565582275390625 -150.948486328125000 -109.529296875000000 -69.879211425781250 -34.768634796142578 -6.511976242065430 -0.650133788585663 -38.587787628173828 -51.204334259033203 -47.051139831542969 -27.670417785644531 49.237892150878906 89.866889953613281 99.024307250976563 108.288925170898438 129.939147949218750 -178.426055908203125 -133.275070190429688 -110.731811523437500 -29.468629837036133 -16.594661712646484 -17.219438552856445 -18.086893081665039 -15.786032676696777 -24.718416213989258 -47.865486145019531 -69.924148559570313 -73.487075805664063 -65.506507873535156 -0.885137915611267 41.268646240234375 44.442565917968750 13.147130966186523 -36.241569519042969 -71.412208557128906 -95.339630126953125 -118.200286865234375 -152.271163940429688 154.236526489257813 79.489479064941406 16.669811248779297 -14.003900527954102 -71.083671569824219 149.788299560546875 94.744056701660156 50.498413085937500 7.188181877136230 -33.537815093994141 -78.619880676269531 -125.456573486328125 179.562805175781250 127.748176574707031 73.439643859863281 17.182407379150391 -48.955650329589844 -100.455474853515625 
170.240356445312500 -145.273468017578125 -97.454956054687500 -50.659591674804688 4.753149986267090 52.303234100341797 102.697860717773438 146.377365112304688 -165.753097534179688 -115.496078491210938 -57.865100860595703 -6.280422210693359 43.743156433105469 87.290763854980469 129.268661499023438 168.601730346679688 -151.507308959960938 -108.912292480468750 -66.489578247070313 -26.472848892211914 -4.775073051452637 -52.670093536376953 -67.713127136230469 -59.099308013916016 -48.690383911132813 -16.799156188964844 106.621604919433594 110.537391662597656 107.718383789062500 107.142265319824219 107.135154724121094 100.120536804199219 70.389831542968750 67.689521789550781 65.330032348632813 35.585853576660156 13.739807128906250 10.334970474243164 22.941368103027344 24.642068862915039 11.435294151306152 -15.336766242980957 -24.639965057373047 -17.716499328613281 25.395566940307617 64.830909729003906 82.776031494140625 82.389114379882813 68.192070007324219 -63.607437133789063 -113.619079589843750 -141.597137451171875 -169.967315673828125 162.929443359375000 141.979675292968750 121.823005676269531 109.361793518066406 95.202033996582031 86.872718811035156 76.195159912109375 60.320533752441406 36.681625366210938 9.498107910156250 -34.761520385742188 -81.540603637695313 -142.782089233398438 160.985336303710938 108.123199462890625 62.079952239990234 6.937702178955078 -51.377986907958984 
-148.227172851562500 -90.804229736328125 -28.583732604980469 17.040315628051758 58.851703643798828 94.962211608886719 144.088699340820313 -164.346679687500000 -79.597564697265625 -34.104583740234375 8.845939636230469 33.975158691406250 61.457164764404297 88.470573425292969 118.621551513671875 149.789978027343750 178.967758178710938 -145.147735595703125 -120.831253051757813 -86.597763061523438 -99.664611816406250 -83.787292480468750 -67.944435119628906 -57.563247680664063 -51.433349609375000 131.943679809570313 131.692565917968750 123.159950256347656 107.502906799316406 87.522476196289063 67.453041076660156 59.759109497070313 58.684299468994141 63.692634582519531 64.787506103515625 52.073040008544922 30.801752090454102 27.801355361938477 35.197910308837891 38.538841247558594 31.308660507202148 19.740951538085938 11.950015068054199 11.524662017822266 24.882459640502930 55.919094085693359 87.827713012695313 102.795326232910156 106.645668029785156 112.427551269531250 -133.139312744140625 -135.549652099609375 -150.668273925781250 -169.590057373046875 176.304611206054688 158.343673706054688 141.041946411132813 118.065414428710938 96.963333129882813 77.941635131835938 67.931671142578125 68.231910705566406 57.959648132324219 25.751693725585938 -13.908804893493652 -64.941879272460938 -120.436996459960938 153.161254882812500 89.468742370605469 37.595809936523438 -7.520912170410156 
-104.771545410156250 -52.833408355712891 1.207915663719177 51.940116882324219 117.042289733886719 -166.426849365234375 -94.395751953125000 -47.637416839599609 -6.334523200988770 31.140380859375000 74.228065490722656 112.402297973632813 164.603393554687500 30.619651794433594 57.398044586181641 92.826034545898438 123.370544433593750 159.224105834960938 -166.478225708007813 -128.898971557617188 -89.227706909179688 -62.611232757568359 -40.805381774902344 -20.696056365966797 133.592559814453125 140.660949707031250 138.994461059570313 125.179740905761719 91.211448669433594 60.071830749511719 51.226402282714844 52.235919952392578 52.447574615478516 52.271808624267578 46.303611755371094 33.823146820068359 21.051708221435547 19.558311462402344 25.441171646118164 30.792699813842773 31.276689529418945 28.492731094360352 24.312503814697266 20.314233779907227 22.088554382324219 37.485500335693359 72.283248901367188 106.202583312988281 118.435928344726563 116.837326049804688 -50.163433074951172 -80.007171630859375 -95.675140380859375 -122.536499023437500 -142.496795654296875 -168.720474243164063 164.722671508789063 132.845764160156250 104.498359680175781 78.286201477050781 65.307510375976563 87.448509216308594 80.797927856445313 49.721225738525391 12.729003906250000 -29.380044937133789 -69.912956237792969 -112.003173828125000 -162.384307861328125 90.312034606933594 22.934616088867188 
-91.910797119140625 -43.381206512451172 11.921131134033203 82.373039245605469 173.718093872070313 -125.907608032226563 -78.641487121582031 -35.672203063964844 9.000877380371094 56.296157836914063 111.287796020507813 167.293975830078125 -127.729598999023438 -56.976047515869141 7.695858955383301 60.613464355468750 108.073257446289063 157.222854614257813 -155.086425781250000 -114.072402954101563 -73.104888916015625 -36.077583312988281 5.181221485137939 84.789955139160156 136.689270019531250 146.303527832031250 141.576843261718750 113.146476745605469 63.419918060302734 47.100872039794922 48.972496032714844 52.162197113037109 50.903923034667969 46.609027862548828 39.104431152343750 29.845918655395508 22.502988815307617 20.957098007202148 24.636423110961914 28.462383270263672 30.872360229492188 31.621740341186523 30.027463912963867 25.541511535644531 22.151626586914063 24.971574783325195 39.852046966552734 76.904067993164063 110.958297729492188 34.163055419921875 -19.513357162475586 -25.976772308349609 -42.226230621337891 -69.175643920898438 -98.760803222656250 -135.411239624023438 -173.996292114257813 145.440795898437500 109.396148681640625 73.852493286132813 40.688674926757813 121.733055114746094 108.007431030273438 69.278289794921875 30.372205734252930 -11.176337242126465 -53.460166931152344 -94.088836669921875 -133.521667480468750 168.925598144531250 73.623802185058594 
-101.270507812500000 -56.135803222656250 4.541254520416260 111.727432250976563 -173.535156250000000 -121.962463378906250 -77.540779113769531 -30.324796676635742 21.931863784790039 72.772323608398438 126.312278747558594 -179.306823730468750 -122.674423217773438 -58.408088684082031 11.182148933410645 68.252319335937500 119.749183654785156 168.070999145507813 -144.890579223632813 -102.601104736328125 -58.428424835205078 -17.293323516845703 27.466716766357422 100.207824707031250 151.097061157226563 155.967620849609375 132.591369628906250 76.405021667480469 47.291099548339844 44.545116424560547 50.157226562500000 53.425724029541016 50.968616485595703 45.640018463134766 38.996051788330078 32.069805145263672 26.915397644042969 25.231103897094727 27.356634140014648 29.415128707885742 31.626678466796875 33.249847412109375 33.229965209960938 29.247114181518555 23.811599731445313 20.827255249023438 21.646518707275391 14.883461952209473 -33.126758575439453 -48.508007049560547 -32.870075225830078 -23.181531906127930 -32.390113830566406 -53.394191741943359 -82.889999389648438 -120.393661499023438 -164.818771362304688 150.431167602539063 108.168846130371094 63.030731201171875 3.026629447937012 -139.112487792968750 140.662048339843750 87.860153198242188 45.341976165771484 5.169497966766357 -38.172565460205078 -84.601737976074219 -129.186080932617188 177.022247314453125 102.197402954101563 
-123.742843627929688 -79.475631713867188 -28.609329223632813 76.283981323242188 167.273818969726563 -132.311157226562500 -78.232604980468750 -22.272451400756836 32.202503204345703 78.475769042968750 125.774696350097656 -176.689254760742188 -107.173095703125000 -27.820363998413086 43.396488189697266 92.480621337890625 136.784652709960938 179.939956665039063 -134.842819213867188 -91.106140136718750 -47.623855590820313 -10.062112808227539 19.475488662719727 69.579505920410156 -176.069000244140625 157.321868896484375 76.479965209960938 53.437335968017578 45.795944213867188 47.991657257080078 54.782829284667969 56.430934906005859 53.073013305664063 47.993499755859375 43.001316070556641 37.505546569824219 33.569194793701172 31.791414260864258 33.312675476074219 34.116970062255859 35.378067016601563 36.651306152343750 37.759124755859375 35.209243774414063 29.804075241088867 24.521553039550781 22.185844421386719 9.221929550170898 -26.940479278564453 -47.578365325927734 -42.382358551025391 -32.167621612548828 -38.431449890136719 -57.449542999267578 -88.086273193359375 -125.626556396484375 -171.336425781250000 144.996795654296875 103.972297668457031 60.256210327148438 6.627268314361572 -84.862113952636719 160.060607910156250 97.551368713378906 54.767974853515625 22.251838684082031 -14.534434318542480 -65.654548645019531 -123.580902099609375 173.841598510742188 93.364433288574219 
-146.741561889648438 -105.686264038085938 -58.164073944091797 0.364412993192673 56.703037261962891 106.491554260253906 139.011871337890625 -140.535278320312500 -37.878894805908203 16.080493927001953 46.331989288330078 75.945350646972656 -1.692630052566528 28.445301055908203 73.363388061523438 113.147026062011719 152.331466674804688 -168.497741699218750 -127.226028442382813 -87.874336242675781 -51.151222229003906 -22.743381500244141 -13.763586044311523 -34.714763641357422 -51.917995452880859 14.479902267456055 54.552780151367188 53.787914276123047 51.970642089843750 55.927722930908203 62.559074401855469 62.368144989013672 58.070030212402344 53.543773651123047 50.274105072021484 45.554691314697266 42.091564178466797 40.388916015625000 41.923259735107422 42.283817291259766 42.517059326171875 42.622142791748047 44.025085449218750 42.698024749755859 38.150386810302734 33.143589019775391 31.959289550781250 23.585922241210938 -4.802914142608643 -37.055175781250000 -45.963447570800781 -45.858184814453125 -55.693706512451172 -75.357490539550781 -107.351058959960938 -142.177719116210938 176.743652343750000 137.426803588867188 99.943710327148438 61.057170867919922 15.817033767700195 -44.676231384277344 170.136123657226563 96.708503723144531 53.662258148193359 29.098526000976563 6.624739170074463 -25.802654266357422 -65.298667907714844 82.537261962890625 10.392991065979004 
-156.328475952148438 -114.555709838867188 -64.780357360839844 -11.410602569580078 30.495807647705078 72.237953186035156 120.086326599121094 -175.655883789062500 -103.104705810546875 -47.773578643798828 -4.575058937072754 25.674032211303711 41.722736358642578 61.521419525146484 94.800323486328125 128.664138793945313 163.272628784179688 -160.258468627929688 -121.481369018554688 -86.751846313476563 -58.144668579101563 -39.614036560058594 -38.094387054443359 -46.679985046386719 -39.163669586181641 23.459707260131836 59.188011169433594 59.594093322753906 56.997978210449219 60.312412261962891 65.324302673339844 65.120269775390625 60.592578887939453 57.027191162109375 53.797824859619141 49.493782043457031 45.502113342285156 44.311397552490234 45.351470947265625 46.301910400390625 45.532909393310547 44.847988128662109 44.619052886962891 43.288387298583984 38.729099273681641 35.742225646972656 36.737007141113281 34.324760437011719 13.202543258666992 -26.387866973876953 -49.280807495117188 -60.769298553466797 -75.910820007324219 -96.806427001953125 -123.382263183593750 -152.770629882812500 172.146697998046875 135.395584106445313 100.740600585937500 63.990528106689453 23.480907440185547 -16.568443298339844 99.022438049316406 70.233642578125000 32.428657531738281 7.621316432952881 -11.114129066467285 -26.410776138305664 -32.078208923339844 -0.493415176868439 -21.134597778320313 
-174.017623901367188 -131.121307373046875 -84.705833435058594 -35.417854309082031 4.303153038024902 49.735630035400391 107.536415100097656 -168.164978027343750 -100.266601562500000 -50.766799926757813 -7.051033020019531 28.051471710205078 51.887840270996094 73.617271423339844 104.291549682617188 136.992584228515625 169.978378295898438 -154.393707275390625 -117.128326416015625 -86.664779663085938 -63.544471740722656 -48.078445434570313 -42.397212982177734 -41.642692565917969 -22.871221542358398 40.349872589111328 64.424743652343750 61.346275329589844 55.008724212646484 56.106723785400391 59.596088409423828 59.661869049072266 55.259239196777344 52.665596008300781 49.702301025390625 46.151737213134766 42.059879302978516 41.170467376708984 41.946842193603516 43.016586303710938 41.561573028564453 40.346225738525391 38.565040588378906 36.357357025146484 31.827968597412109 31.103204727172852 35.129306793212891 37.885189056396484 22.797540664672852 -19.650531768798828 -49.846920013427734 -65.200782775878906 -80.245475769042969 -100.213500976562500 -122.328231811523438 -149.060012817382813 178.974960327148438 143.098144531250000 108.978637695312500 72.328407287597656 35.362140655517578 15.274027824401855 82.080474853515625 58.720596313476563 20.629537582397461 -16.109128952026367 -49.900543212890625 -79.772598266601563 -120.930297851562500 17.679050445556641 -21.111402511596680 
166.841140747070313 -148.029830932617188 -106.522766113281250 -66.952957153320313 -34.813808441162109 9.496520042419434 77.169036865234375 -157.822769165039063 -96.127410888671875 -47.043365478515625 -0.355022430419922 34.066646575927734 55.460391998291016 74.799667358398438 105.519874572753906 140.018630981445313 173.648742675781250 -151.517578125000000 -117.128814697265625 -89.149650573730469 -67.486976623535156 -50.785388946533203 -40.352729797363281 -36.263992309570313 -17.843656539916992 50.169017791748047 69.311721801757813 60.166072845458984 48.928401947021484 47.357631683349609 50.617393493652344 51.086048126220703 47.298671722412109 45.182941436767578 42.809272766113281 39.278045654296875 34.665584564208984 33.821681976318359 34.822971343994141 36.259277343750000 35.271198272705078 34.336444854736328 32.558059692382813 29.261316299438477 24.263248443603516 24.078569412231445 30.326955795288086 37.185791015625000 23.724016189575195 -21.255937576293945 -47.762912750244141 -58.292484283447266 -69.325462341308594 -86.851806640625000 -106.958602905273438 -133.994445800781250 -165.318084716796875 158.631927490234375 124.745712280273438 87.514709472656250 55.159927368164063 67.930679321289063 101.107086181640625 68.859024047851563 28.482700347900391 -15.576255798339844 -62.931789398193359 -113.537796020507813 -176.181991577148438 92.712028503417969 3.877025365829468 
156.177795410156250 -163.381347656250000 -127.741775512695313 -96.302520751953125 -69.918571472167969 -33.049224853515625 5.088586330413818 -105.181961059570313 -70.446136474609375 -26.205999374389648 20.485830307006836 48.925125122070313 56.671466827392578 69.813102722167969 99.869186401367188 135.190017700195313 168.103485107421875 -157.030197143554688 -123.069046020507813 -93.302703857421875 -68.514930725097656 -48.042179107666016 -33.595611572265625 -29.188220977783203 -10.977314949035645 74.176582336425781 77.026702880859375 57.833026885986328 40.206039428710938 37.131286621093750 40.731513977050781 42.618625640869141 39.642349243164063 37.722957611083984 34.368396759033203 29.817544937133789 24.281820297241211 23.452781677246094 25.076335906982422 27.901195526123047 28.359159469604492 28.496341705322266 26.885591506958008 23.229503631591797 17.033092498779297 15.495200157165527 20.279029846191406 26.064828872680664 3.811799764633179 -38.064044952392578 -51.552238464355469 -54.614665985107422 -62.118541717529297 -76.083946228027344 -95.182281494140625 -121.270187377929688 -154.377014160156250 170.247833251953125 137.203353881835938 103.210609436035156 80.387886047363281 115.899719238281250 110.524070739746094 75.416557312011719 37.287715911865234 -2.938198566436768 -51.264629364013672 -110.172790527343750 178.121765136718750 101.806098937988281 30.797142028808594 
164.300277709960938 -163.813171386718750 -136.711288452148438 -116.589187622070313 -97.122131347656250 -66.884567260742188 -38.317214965820313 -17.621212005615234 -2.927912712097168 15.488431930541992 47.031940460205078 72.377929687500000 43.204349517822266 48.665016174316406 82.071830749511719 119.591819763183594 153.808258056640625 -169.019638061523438 -132.360961914062500 -99.916992187500000 -72.301193237304688 -48.406955718994141 -31.504266738891602 -22.736524581909180 -4.177180290222168 67.306556701660156 62.744709014892578 42.871078491210938 27.065168380737305 25.172285079956055 29.300600051879883 32.414833068847656 30.842781066894531 29.052248001098633 25.049049377441406 20.149394989013672 15.162476539611816 14.421706199645996 16.607519149780273 20.037261962890625 21.493574142456055 22.066263198852539 20.757493972778320 17.803516387939453 12.059385299682617 9.086083412170410 11.282223701477051 10.913966178894043 -18.435178756713867 -50.422695159912109 -56.703033447265625 -56.370838165283203 -62.609180450439453 -75.493064880371094 -94.516021728515625 -120.348709106445313 -154.532272338867188 169.369796752929688 134.904968261718750 101.299621582031250 80.089179992675781 135.536819458007813 116.474159240722656 77.949783325195313 39.612884521484375 1.946998238563538 -41.349822998046875 -98.086029052734375 179.130126953125000 97.359367370605469 33.664787292480469 
-171.462356567382813 -141.147048950195313 -106.640884399414063 -156.655319213867188 -158.177536010742188 -118.319381713867188 -78.907592773437500 -39.013580322265625 -5.843376159667969 23.941526412963867 59.222610473632813 96.261718750000000 -0.008470105007291 24.045553207397461 67.074897766113281 108.927955627441406 145.456649780273438 -176.821655273437500 -138.461669921875000 -105.074478149414063 -76.580635070800781 -52.813774108886719 -36.665008544921875 -30.308586120605469 -22.949573516845703 29.515583038330078 40.941524505615234 30.009071350097656 20.095602035522461 19.534055709838867 24.291528701782227 27.188793182373047 26.414146423339844 24.757616043090820 21.497604370117188 16.824323654174805 12.724067687988281 11.818069458007813 14.189665794372559 17.082832336425781 18.688602447509766 19.217811584472656 18.635551452636719 16.266101837158203 11.672920227050781 8.473299026489258 9.990884780883789 7.678308010101318 -19.823112487792969 -52.180355072021484 -58.887973785400391 -58.921024322509766 -64.970634460449219 -77.850997924804688 -96.687255859375000 -122.844238281250000 -158.351974487304688 163.454299926757813 126.522453308105469 89.979454040527344 57.148265838623047 151.825454711914063 122.615760803222656 79.572929382324219 38.335521697998047 0.350775033235550 -40.375804901123047 -88.036376953125000 -162.305938720703125 92.243553161621094 22.979444503784180 
-145.285736083984375 -95.857208251953125 -30.639453887939453 46.526012420654297 117.960746765136719 -166.691162109375000 -102.606994628906250 -51.241298675537109 -13.276533126831055 21.776470184326172 60.607002258300781 103.858222961425781 5.169026374816895 21.886589050292969 66.953926086425781 109.011734008789063 145.172927856445313 -177.646926879882813 -138.019744873046875 -102.989471435546875 -73.798515319824219 -51.151206970214844 -36.684711456298828 -34.131229400634766 -29.928110122680664 19.572889328002930 37.512458801269531 29.317270278930664 21.662929534912109 21.612771987915039 27.038675308227539 29.104526519775391 27.910717010498047 25.807289123535156 23.380010604858398 19.156969070434570 15.629021644592285 14.415956497192383 16.743644714355469 18.907533645629883 20.450542449951172 20.851446151733398 21.243400573730469 19.442859649658203 15.603998184204102 12.511746406555176 15.111137390136719 15.193426132202148 -7.025351524353027 -47.383216857910156 -59.146915435791016 -59.620269775390625 -64.708511352539063 -76.667091369628906 -95.190948486328125 -122.886352539062500 -161.107666015625000 158.461593627929688 120.674652099609375 82.679679870605469 42.728599548339844 163.430297851562500 128.344650268554688 83.376991271972656 39.744346618652344 -0.141993671655655 -41.423904418945313 -87.245300292968750 -147.968673706054688 112.436706542968750 24.154907226562500 
-135.998641967773438 -82.335311889648438 -26.765945434570313 33.225620269775391 96.841163635253906 171.976776123046875 -122.698776245117188 -70.517547607421875 -28.133407592773438 12.233234405517578 53.205085754394531 95.380805969238281 72.235664367675781 35.658584594726563 73.708534240722656 112.723983764648438 149.286392211914063 -173.167282104492188 -130.983566284179688 -95.110473632812500 -66.222694396972656 -44.752834320068359 -30.487831115722656 -28.430673599243164 -18.748563766479492 33.850734710693359 45.687820434570313 36.851314544677734 29.250282287597656 29.513483047485352 36.020702362060547 37.082641601562500 34.699207305908203 31.638971328735352 30.294628143310547 26.794876098632813 23.891183853149414 22.238752365112305 24.393194198608398 25.538496017456055 26.449621200561523 26.609146118164063 28.279808044433594 27.193790435791016 23.507896423339844 20.096408843994141 23.383037567138672 25.837886810302734 10.163378715515137 -37.422431945800781 -56.754764556884766 -56.352569580078125 -58.027618408203125 -68.925804138183594 -88.190948486328125 -120.410461425781250 -163.257141113281250 152.630462646484375 113.671607971191406 76.061111450195313 39.406467437744141 148.977142333984375 121.273445129394531 79.144889831542969 34.928543090820313 -5.543898582458496 -49.342239379882813 -97.726837158203125 -158.815521240234375 120.990188598632813 29.765144348144531 
-133.739486694335938 -82.677680969238281 -32.797489166259766 21.885189056396484 85.461219787597656 160.469680786132813 -132.379272460937500 -79.263137817382813 -32.154819488525391 8.513946533203125 47.179687500000000 82.708778381347656 72.984046936035156 48.216148376464844 79.420799255371094 117.340820312500000 153.072601318359375 -169.499786376953125 -129.571945190429688 -94.068084716796875 -66.048416137695313 -43.845115661621094 -30.955240249633789 -31.084796905517578 -21.844949722290039 35.327198028564453 48.456150054931641 42.002315521240234 35.286281585693359 36.821395874023438 43.586002349853516 45.271095275878906 41.737026214599609 38.362003326416016 36.887477874755859 34.093246459960938 30.664894104003906 29.260002136230469 30.829265594482422 32.454639434814453 32.578056335449219 32.447475433349609 33.554847717285156 32.668212890625000 28.048162460327148 24.630523681640625 26.912336349487305 29.399469375610352 13.193777084350586 -36.506809234619141 -60.108684539794922 -58.015731811523438 -58.681499481201172 -67.935333251953125 -87.479835510253906 -117.911331176757813 -160.270935058593750 154.450546264648438 115.077613830566406 78.040817260742188 50.108573913574219 131.852737426757813 110.549423217773438 71.315452575683594 28.594402313232422 -12.428011894226074 -57.798423767089844 -110.093292236328125 -174.096191406250000 113.526618957519531 36.723079681396484 
-138.542510986328125 -90.168548583984375 -41.262069702148438 14.510045051574707 84.871833801269531 167.051284790039063 -120.331329345703125 -68.060813903808594 -23.871770858764648 12.108059883117676 45.933757781982422 77.445686340332031 61.567047119140625 42.416625976562500 73.299156188964844 111.201248168945313 145.577316284179688 -177.874404907226563 -138.797088623046875 -103.403015136718750 -75.914230346679688 -54.072837829589844 -44.327690124511719 -48.684375762939453 -41.088386535644531 28.588796615600586 47.292530059814453 42.881603240966797 37.106864929199219 38.909328460693359 45.365062713623047 47.525985717773438 44.834804534912109 41.740440368652344 39.393424987792969 35.513031005859375 31.350479125976563 30.027013778686523 32.058925628662109 34.700691223144531 35.625656127929688 35.328151702880859 35.768230438232422 34.383720397949219 30.015663146972656 26.227949142456055 27.994029998779297 29.893842697143555 10.083168983459473 -48.402301788330078 -69.460731506347656 -67.833023071289063 -68.009468078613281 -76.785049438476563 -94.234191894531250 -121.075531005859375 -159.667404174804688 157.919998168945313 120.156127929687500 85.345252990722656 73.849502563476563 124.294372558593750 99.946571350097656 62.348632812500000 21.420026779174805 -17.687608718872070 -63.626064300537109 -117.627288818359375 172.238647460937500 101.372726440429688 37.306011199951172 
-147.339050292968750 -100.151245117187500 -49.052356719970703 16.805654525756836 107.702499389648438 -173.989273071289063 -115.744430541992188 -66.189247131347656 -23.270620346069336 9.453888893127441 41.649166107177734 73.867034912109375 21.174324035644531 19.687168121337891 57.362785339355469 97.540794372558594 133.826889038085938 171.546325683593750 -149.197448730468750 -115.124374389648438 -88.884269714355469 -68.568954467773438 -58.763206481933594 -59.947277069091797 -49.647090911865234 20.954875946044922 44.448081970214844 40.919731140136719 35.830623626708984 38.378726959228516 44.514213562011719 47.000225067138672 44.909866333007813 42.874782562255859 40.127300262451172 35.124813079833984 29.570936203002930 27.904493331909180 30.139585494995117 33.725051879882813 35.193111419677734 35.274719238281250 35.563335418701172 34.602500915527344 30.206094741821289 26.103515625000000 27.166996002197266 29.926963806152344 11.232427597045898 -50.780334472656250 -69.714195251464844 -68.799331665039063 -69.604507446289063 -79.256477355957031 -96.467193603515625 -121.679519653320313 -156.831787109375000 164.863281250000000 129.230117797851563 96.619117736816406 91.850204467773438 112.272499084472656 87.133087158203125 48.916725158691406 7.286587715148926 -31.040513992309570 -74.695396423339844 -124.672607421875000 164.187377929687500 85.772712707519531 23.008716583251953 
-152.055862426757813 -101.985229492187500 -40.963417053222656 38.051868438720703 119.969993591308594 -173.951446533203125 -115.035705566406250 -59.296092987060547 -6.588376998901367 25.101739883422852 57.019870758056641 99.868766784667969 -67.146537780761719 -1.644804835319519 45.945396423339844 89.557044982910156 127.166450500488281 163.869293212890625 -159.168746948242188 -126.047958374023438 -98.800720214843750 -76.053367614746094 -62.037117004394531 -58.824062347412109 -47.142486572265625 13.979647636413574 37.671577453613281 34.496906280517578 29.086206436157227 32.093841552734375 37.791110992431641 40.454051971435547 38.042915344238281 36.900848388671875 34.252208709716797 29.276557922363281 22.476470947265625 20.218862533569336 21.712547302246094 25.983016967773438 27.573501586914063 28.741882324218750 28.934038162231445 28.675361633300781 23.642679214477539 19.531038284301758 19.898521423339844 23.387594223022461 9.000476837158203 -42.790554046630859 -63.373954772949219 -65.327766418457031 -70.300376892089844 -82.627967834472656 -102.245544433593750 -126.944519042968750 -159.219589233398438 167.599914550781250 136.117614746093750 106.224952697753906 93.065391540527344 102.248435974121094 78.130218505859375 37.026500701904297 -8.201609611511230 -49.600788116455078 -93.181396484375000 -140.294754028320313 155.896041870117188 76.721138000488281 11.747334480285645 
-149.873291015625000 -90.490539550781250 -22.365156173706055 46.283988952636719 115.106369018554688 -167.651504516601563 -93.364318847656250 -38.010055541992188 6.500278472900391 39.850357055664063 68.115234375000000 113.222373962402344 -131.882400512695313 -4.889031410217285 43.538524627685547 86.420005798339844 121.501647949218750 156.013137817382813 -167.272003173828125 -132.043716430664063 -100.968902587890625 -74.758911132812500 -56.652435302734375 -48.828845977783203 -29.957342147827148 27.691757202148438 39.050678253173828 30.384191513061523 21.764955520629883 22.162311553955078 26.435009002685547 29.184169769287109 26.934793472290039 26.006910324096680 23.163494110107422 18.358009338378906 10.976655960083008 8.389628410339355 9.485074996948242 13.967229843139648 16.145402908325195 18.126024246215820 18.334434509277344 18.055351257324219 13.355955123901367 10.754219055175781 14.146419525146484 22.121782302856445 19.998191833496094 -20.940185546875000 -53.644298553466797 -62.921131134033203 -72.881324768066406 -89.860908508300781 -112.422821044921875 -138.188629150390625 -170.195785522460938 159.202835083007813 129.958496093750000 101.787712097167969 80.302276611328125 85.909797668457031 70.794746398925781 33.699901580810547 -12.342347145080566 -58.933418273925781 -107.294647216796875 -156.905242919921875 143.238922119140625 63.457088470458984 -4.379348754882813 
-135.030044555664063 -74.710479736328125 -17.843622207641602 40.546649932861328 104.223754882812500 -172.796447753906250 -101.731567382812500 -50.498542785644531 -10.838628768920898 23.058620452880859 51.681896209716797 90.822616577148438 82.855003356933594 5.224361896514893 44.040267944335938 84.111968994140625 118.889930725097656 153.761047363281250 -167.389328002929688 -130.645919799804688 -100.001861572265625 -73.201873779296875 -51.886310577392578 -33.376544952392578 22.702217102050781 61.497962951660156 55.250244140625000 35.453590393066406 19.912073135375977 15.182215690612793 17.602258682250977 20.369520187377930 19.058300018310547 18.079555511474609 15.232494354248047 10.237392425537109 3.103151798248291 0.245916649699211 2.070958137512207 6.743734359741211 9.650556564331055 11.511878013610840 11.804502487182617 10.935335159301758 7.202065944671631 6.999865055084229 15.336786270141602 30.125547409057617 40.356887817382813 24.954162597656250 -20.743925094604492 -48.759601593017578 -68.037513732910156 -91.573944091796875 -119.391342163085938 -147.919677734375000 179.175735473632813 147.791702270507813 118.745018005371094 90.691085815429688 63.495727539062500 55.339519500732422 46.446605682373047 21.865005493164063 -17.526193618774414 -61.420936584472656 -119.395889282226563 176.621734619140625 105.601219177246094 25.206310272216797 -35.450553894042969 
-133.397918701171875 -80.204635620117188 -32.174777984619141 21.895183563232422 82.309326171875000 163.860351562500000 -120.151748657226563 -66.551284790039063 -26.780883789062500 5.942615509033203 33.549518585205078 63.341316223144531 51.760349273681641 18.459499359130859 47.911922454833984 84.794960021972656 118.735099792480469 152.901794433593750 -171.443984985351563 -137.502014160156250 -107.544662475585938 -78.371276855468750 -52.377136230468750 -14.103384017944336 75.210632324218750 89.923851013183594 81.616264343261719 56.681777954101563 31.074838638305664 17.753444671630859 17.514207839965820 18.996370315551758 18.031375885009766 16.394546508789063 13.785984039306641 8.184810638427734 0.759613275527954 -2.618983268737793 0.565513610839844 6.097970485687256 9.585318565368652 10.438051223754883 9.899351119995117 7.954482078552246 4.571807384490967 6.785537719726563 22.476884841918945 46.665378570556641 65.760986328125000 63.134479522705078 -11.721463203430176 -66.395355224609375 -89.222747802734375 -110.138336181640625 -137.347854614257813 -163.114730834960938 165.802536010742188 135.787765502929688 106.335617065429688 78.387161254882813 47.172515869140625 24.509492874145508 7.345540046691895 -8.185773849487305 -36.175716400146484 -75.071708679199219 94.375007629394531 54.182964324951172 3.482635021209717 -40.024215698242188 -76.878074645996094 
-148.489212036132813 -100.331817626953125 -55.917316436767578 -3.178399324417114 64.761657714843750 157.833145141601563 -133.571426391601563 -86.613739013671875 -52.663303375244141 -21.503181457519531 4.391413688659668 30.191730499267578 30.467006683349609 26.383014678955078 48.244106292724609 80.900024414062500 111.734710693359375 144.287673950195313 178.975341796875000 -147.759231567382813 -118.475341796875000 -90.452667236328125 -68.777305603027344 -22.103174209594727 89.702308654785156 96.083030700683594 91.230995178222656 76.235214233398438 52.064083099365234 30.264150619506836 24.002227783203125 22.372430801391602 20.714090347290039 19.767921447753906 19.949085235595703 15.138406753540039 7.316215991973877 2.185534238815308 8.438386917114258 14.309677124023438 15.971458435058594 11.960799217224121 7.988059043884277 5.554780960083008 5.338440895080566 15.159775733947754 44.186759948730469 72.360504150390625 91.633491516113281 110.206245422363281 -164.511428833007813 -130.551116943359375 -135.082962036132813 -145.423599243164063 -164.689285278320313 175.219772338867188 148.473205566406250 120.109725952148438 90.059555053710938 61.528640747070313 28.500062942504883 -0.572293817996979 -29.399099349975586 -54.424201965332031 -93.260070800781250 82.315315246582031 39.762371063232422 3.711746692657471 -38.678630828857422 -82.616004943847656 -126.035919189453125 
-172.389831542968750 -125.678054809570313 -80.022590637207031 -22.031902313232422 66.484329223632813 145.847091674804688 -165.793121337890625 -123.653488159179688 -89.904357910156250 -56.618595123291016 -29.803470611572266 -5.008442878723145 4.463371753692627 16.265529632568359 41.058834075927734 73.440773010253906 104.255378723144531 136.242614746093750 168.864990234375000 -161.647857666015625 -140.632629394531250 -121.674514770507813 -112.690765380859375 -118.581512451171875 137.149673461914063 101.024887084960938 90.341835021972656 78.486274719238281 59.979145050048828 41.118659973144531 31.181913375854492 25.863357543945313 21.605760574340820 22.682973861694336 26.590333938598633 27.379213333129883 21.828334808349609 20.226833343505859 26.292486190795898 29.492488861083984 20.769033432006836 3.535035133361816 -10.770511627197266 -7.168016910552979 2.390386819839478 20.669437408447266 48.022880554199219 76.625221252441406 103.426078796386719 155.750823974609375 -157.934417724609375 -151.759933471679688 -158.587020874023438 -168.802230834960938 176.168487548828125 158.583908081054688 133.230621337890625 104.440528869628906 72.086242675781250 40.899353027343750 4.840848445892334 -29.375402450561523 -67.491149902343750 -105.627822875976563 -163.353256225585938 96.152397155761719 24.221778869628906 -22.078933715820313 -67.372367858886719 -115.545684814453125 -168.822219848632813 
161.436706542968750 -150.923538208007813 -99.608276367187500 -31.223834991455078 47.454132080078125 110.456169128417969 153.345458984375000 -164.776962280273438 -127.372619628906250 -88.147102355957031 -59.728981018066406 -34.051132202148438 -16.623888015747070 6.410651206970215 36.316413879394531 68.309020996093750 97.969017028808594 126.989692687988281 152.917282104492188 175.776306152343750 -169.533660888671875 -157.040374755859375 -151.983840942382813 -149.209548950195313 -158.015365600585938 155.352966308593750 99.427398681640625 75.357643127441406 57.889156341552734 49.676242828369141 48.025390625000000 43.120578765869141 8.549098014831543 -5.721580505371094 -3.286517858505249 0.953306376934052 -4.982178688049316 -3.868849754333496 -2.062282562255859 -3.779687166213989 -41.773189544677734 -74.225471496582031 -76.340171813964844 -49.911315917968750 -25.587226867675781 -6.689083099365234 14.972307205200195 56.022983551025391 140.274063110351563 -161.022430419921875 -152.843841552734375 -158.738571166992188 -171.141128540039063 175.708877563476563 160.095138549804688 142.696243286132813 115.910713195800781 86.342208862304688 50.344242095947266 15.337491035461426 -25.407627105712891 -65.127426147460938 -111.259994506835938 -154.867355346679688 150.800827026367188 90.348640441894531 23.126653671264648 -32.733802795410156 -85.776664733886719 -140.308135986328125 157.985534667968750 
133.886718750000000 -174.780197143554688 -115.014511108398438 -44.606487274169922 15.556941986083984 64.476799011230469 88.680809020996094 117.258033752441406 73.970664978027344 -152.537796020507813 -83.897140502929688 -51.198627471923828 -24.660861968994141 0.702354550361633 29.171443939208984 58.774398803710938 85.071205139160156 111.347709655761719 134.697036743164063 156.156692504882813 169.033325195312500 178.412811279296875 -174.198211669921875 -164.456069946289063 -156.137481689453125 -151.360183715820313 -131.138519287109375 29.167724609375000 20.211202621459961 22.221391677856445 22.085769653320313 20.402433395385742 -15.434434890747070 -43.345096588134766 -32.514366149902344 -22.307645797729492 -20.891534805297852 -19.854713439941406 -22.516874313354492 -36.626869201660156 -71.732093811035156 -87.442596435546875 -77.563377380371094 -52.987976074218750 -33.284252166748047 -23.750490188598633 -18.215253829956055 -18.210344314575195 -76.985610961914063 -130.981597900390625 -147.316970825195313 -163.311599731445313 178.183273315429688 159.019470214843750 139.673843383789063 120.299758911132813 90.790260314941406 59.187038421630859 20.764974594116211 -16.328022003173828 -62.983863830566406 -108.510452270507813 -159.492538452148438 157.286514282226563 108.568115234375000 61.486644744873047 6.031081676483154 -46.911125183105469 -103.139892578125000 -159.802413940429688 135.542755126953125 
103.931251525878906 168.281829833984375 -104.731201171875000 -42.538566589355469 -5.525721073150635 -10.083648681640625 -45.145072937011719 -18.028650283813477 11.566788673400879 46.013439178466797 80.018363952636719 -54.851119995117188 -36.846424102783203 -10.918429374694824 15.782277107238770 44.571674346923828 70.039421081542969 95.503646850585938 121.006980895996094 144.232162475585938 154.880630493164063 159.107406616210938 167.846664428710938 -177.630432128906250 -162.755767822265625 -141.663665771484375 -94.872863769531250 -35.922203063964844 -19.750345230102539 -9.987031936645508 -5.444234848022461 -6.597371101379395 -25.232383728027344 -44.101921081542969 -42.305488586425781 -34.112041473388672 -31.052974700927734 -30.198991775512695 -36.269207000732422 -56.109008789062500 -91.748413085937500 -96.196044921875000 -75.564071655273438 -49.828411102294922 -37.059471130371094 -33.374984741210938 -36.057163238525391 -47.453197479248047 -85.619026184082031 -122.264816284179688 -143.732116699218750 -159.693542480468750 -174.734664916992188 168.002746582031250 155.397613525390625 126.450057983398438 83.527748107910156 22.656818389892578 -38.273567199707031 -80.090225219726563 -131.265838623046875 -170.442001342773438 145.922195434570313 110.932121276855469 70.333923339843750 30.343496322631836 -19.315179824829102 -70.071296691894531 -127.749481201171875 174.728195190429688 108.548973083496094 
-121.556762695312500 -105.890716552734375 -66.868576049804688 -40.335842132568359 -95.691986083984375 -110.901626586914063 -84.421867370605469 -45.802089691162109 -12.492612838745117 25.269968032836914 56.383827209472656 77.366409301757813 -20.154987335205078 -10.126269340515137 13.832853317260742 40.348976135253906 65.520576477050781 90.525253295898438 114.673606872558594 137.521286010742188 148.074661254882813 149.192733764648438 156.317367553710938 169.726119995117188 -176.349472045898438 -156.488952636718750 -118.282806396484375 -58.078342437744141 -29.434625625610352 -15.443604469299316 -6.661847591400146 -3.929574489593506 -3.379610538482666 -5.279489040374756 1.585781693458557 -10.359103202819824 -12.042894363403320 -17.923530578613281 -6.893360614776611 -147.648071289062500 -175.510620117187500 -119.970596313476563 -61.899291992187500 -43.621704101562500 -38.323253631591797 -37.858154296875000 -40.625827789306641 -54.185527801513672 -97.663574218750000 -134.788635253906250 -152.142074584960938 -161.841445922851563 -171.246047973632813 -177.701461791992188 172.965042114257813 163.638366699218750 158.388732910156250 177.151565551757813 -178.966766357421875 172.027404785156250 146.579971313476563 123.297294616699219 91.292778015136719 64.309448242187500 30.027387619018555 -3.231552600860596 -46.555160522460938 -92.032684326171875 -147.744873046875000 151.671371459960938 77.416526794433594 
-134.542434692382813 -107.815307617187500 -66.895973205566406 104.484336853027344 157.480041503906250 -159.539413452148438 -122.711578369140625 -81.649848937988281 -46.768901824951172 -8.288098335266113 21.762659072875977 38.614326477050781 -0.920474052429199 -9.441127777099609 8.252772331237793 34.895214080810547 61.601402282714844 85.779380798339844 106.966567993164063 128.789505004882813 142.381378173828125 150.967605590820313 156.864105224609375 165.420822143554688 176.369064331054688 -165.486557006835938 -106.067871093750000 -43.516983032226563 -29.906389236450195 -22.734739303588867 -22.737743377685547 -19.934892654418945 -18.048814773559570 -4.693733215332031 1.069501399993896 3.842526674270630 0.291402995586395 6.600803852081299 16.756034851074219 35.442348480224609 31.468748092651367 -27.546396255493164 -51.223762512207031 -50.044384002685547 -50.075702667236328 -47.031890869140625 -47.175884246826172 -51.885787963867188 -89.293823242187500 -145.061920166015625 -167.264541625976563 -177.696670532226563 170.054489135742188 160.169403076171875 145.315567016601563 136.789428710937500 134.128829956054688 145.565826416015625 137.370971679687500 121.996864318847656 96.996795654296875 73.309844970703125 42.513938903808594 16.988340377807617 -14.866833686828613 -44.347225189208984 -84.038253784179688 -124.198822021484375 -175.464889526367188 130.486801147460938 58.739322662353516 
-156.139953613281250 -108.610443115234375 -23.447160720825195 72.154190063476563 121.137260437011719 164.265106201171875 -157.389755249023438 -115.347167968750000 -75.735725402832031 -34.480644226074219 3.301270484924316 21.712593078613281 -31.296844482421875 -28.264465332031250 -2.197328090667725 28.891088485717773 56.239345550537109 78.523674011230469 94.319900512695313 110.070648193359375 120.710601806640625 133.670364379882813 143.003356933593750 155.400054931640625 169.043457031250000 -162.486953735351563 -104.281021118164063 -69.710891723632813 -63.440376281738281 -60.740734100341797 -65.673690795898438 -65.750587463378906 -67.926574707031250 -57.129749298095703 -51.592502593994141 -44.727558135986328 -45.671211242675781 -38.380851745605469 -34.175849914550781 -29.046567916870117 -59.357971191406250 -85.852806091308594 -90.983062744140625 -83.943862915039063 -81.316322326660156 -76.216278076171875 -76.986015319824219 -80.138092041015625 -111.126541137695313 -164.606506347656250 168.712921142578125 156.403411865234375 141.554611206054688 128.591827392578125 110.615409851074219 99.556762695312500 92.880149841308594 102.172164916992188 96.630882263183594 81.649398803710938 55.786499023437500 29.391498565673828 -3.113727807998657 -30.723747253417969 -62.592849731445313 -91.291381835937500 -128.976593017578125 -167.234085083007813 143.950393676757813 93.161193847656250 28.794462203979492 
-177.893051147460938 -112.886901855468750 -34.266975402832031 34.038410186767578 83.887542724609375 132.845916748046875 176.878707885742188 -135.654327392578125 -88.081733703613281 -39.298969268798828 6.881408214569092 49.469245910644531 54.739242553710938 -15.970151901245117 2.938298940658569 24.046985626220703 41.293369293212891 56.218826293945313 62.826835632324219 74.346817016601563 83.961036682128906 100.797424316406250 114.651824951171875 133.353851318359375 152.363250732421875 -174.643920898437500 -131.978713989257813 -105.277084350585938 -101.953674316406250 -104.717803955078125 -113.732055664062500 -116.213989257812500 -118.712860107421875 -110.668899536132813 -105.094116210937500 -96.776184082031250 -95.362274169921875 -88.344039916992188 -88.152778625488281 -101.311065673828125 -138.995300292968750 -143.564544677734375 -136.379669189453125 -123.732482910156250 -119.062026977539063 -113.001266479492188 -110.593750000000000 -108.333312988281250 -128.744171142578125 168.571853637695313 137.379653930664063 123.265022277832031 105.549049377441406 90.550178527832031 69.864654541015625 55.860038757324219 42.299621582031250 48.902610778808594 51.296619415283203 42.674896240234375 17.389261245727539 -9.999823570251465 -44.753852844238281 -74.565086364746094 -108.671707153320313 -137.750686645507813 -175.044586181640625 147.982986450195313 99.363525390625000 51.070663452148438 -8.482445716857910 
165.622344970703125 -120.161270141601563 -55.592971801757813 0.470924675464630 49.601131439208984 101.399757385253906 153.524856567382813 -150.537002563476563 -96.374176025390625 -47.430858612060547 -6.054892539978027 26.403814315795898 24.276626586914063 -5.796923160552979 4.037341117858887 16.853994369506836 20.896743774414063 20.105293273925781 17.354307174682617 28.661193847656250 42.683551788330078 64.310279846191406 84.588058471679688 109.023567199707031 135.878112792968750 173.477066040039063 -151.227172851562500 -131.244232177734375 -130.965423583984375 -139.205337524414063 -152.290298461914063 -156.663696289062500 -158.293289184570313 -151.926467895507813 -147.863143920898438 -140.129470825195313 -137.646713256835938 -130.343505859375000 -132.145034790039063 -153.233871459960938 178.875991821289063 178.865264892578125 -175.031784057617188 -163.569900512695313 -157.809127807617188 -148.889297485351563 -137.369949340820313 -122.324218750000000 -123.747222900390625 173.591354370117188 103.251609802246094 83.090980529785156 63.284568786621094 46.300514221191406 24.078722000122070 5.968141555786133 -14.735032081604004 -19.667852401733398 -9.384530067443848 -1.728945136070251 -21.863307952880859 -49.782829284667969 -85.937767028808594 -118.924575805664063 -155.906951904296875 172.459259033203125 133.741836547851563 95.788406372070313 47.867385864257813 3.295999288558960 -50.914405822753906 
163.892211914062500 -130.309860229492188 -76.120254516601563 -25.879976272583008 21.280876159667969 75.635856628417969 139.270309448242188 -148.358520507812500 -92.129760742187500 -48.240909576416016 -10.689942359924316 18.979618072509766 20.550172805786133 -0.096797980368137 12.367458343505859 30.127061843872070 34.458675384521484 -47.589614868164063 -46.055976867675781 -21.288234710693359 1.509510755538940 30.718147277832031 57.102996826171875 87.935173034667969 120.638092041015625 156.741409301757813 -177.783615112304688 -163.225219726562500 -167.666778564453125 179.765121459960938 162.856643676757813 160.059020996093750 158.940124511718750 165.637863159179688 168.625259399414063 176.880645751953125 -178.661849975585938 -165.037261962890625 -156.130981445312500 168.072570800781250 135.118041992187500 134.943359375000000 139.898239135742188 153.581100463867188 162.879440307617188 178.401382446289063 -164.462692260742188 -148.955398559570313 -148.131973266601563 -161.857452392578125 84.081611633300781 40.801704406738281 18.474935531616211 0.487176984548569 -24.296062469482422 -46.025596618652344 -74.759078979492188 -96.630401611328125 -118.513427734375000 -64.533996582031250 -58.937210083007813 -90.213165283203125 -133.475372314453125 -172.998779296875000 142.920883178710938 108.675430297851563 66.690635681152344 31.556529998779297 -12.812729835510254 -51.212615966796875 -97.404602050781250 
151.774642944335938 -154.491607666015625 -110.302215576171875 -62.265167236328125 -12.785971641540527 56.949916839599609 141.733276367187500 -151.980834960937500 -105.927459716796875 -67.832321166992188 -37.929615020751953 -17.523002624511719 -21.426200866699219 -14.749876976013184 5.183279514312744 40.233493804931641 90.928733825683594 165.307159423828125 -133.868087768554688 -82.615219116210938 -47.630676269531250 -10.684437751770020 22.444929122924805 60.875976562500000 95.046356201171875 127.120475769042969 147.248703002929688 160.937591552734375 156.754837036132813 140.574081420898438 118.671531677246094 114.466529846191406 112.866279602050781 119.583007812500000 123.196769714355469 138.342315673828125 -161.973617553710938 -104.090576171875000 -88.749191284179688 -71.839385986328125 27.094684600830078 71.779327392578125 88.012260437011719 117.024757385253906 139.532180786132813 157.028656005859375 168.778533935546875 177.872711181640625 178.266342163085938 176.096374511718750 155.537216186523438 5.794957637786865 -26.151147842407227 -46.769657135009766 -74.632606506347656 -99.588500976562500 -133.184661865234375 -163.439544677734375 155.451721191406250 114.114997863769531 43.412727355957031 -114.202941894531250 162.747329711914063 115.938407897949219 69.833541870117188 37.060096740722656 -2.208932161331177 -33.630844116210938 -73.563774108886719 -106.487686157226563 -146.099838256835938 
121.428054809570313 170.948455810546875 -144.680541992187500 -93.003326416015625 -18.057155609130859 81.605743408203125 143.966476440429688 -169.828582763671875 -132.641540527343750 -97.514923095703125 -73.558929443359375 -66.329490661621094 -74.885528564453125 -54.139850616455078 -24.212936401367188 18.392232894897461 63.992214202880859 112.407012939453125 156.532623291015625 -153.809661865234375 -111.466186523437500 -61.319873809814453 -14.700394630432129 33.879779815673828 69.698791503906250 98.501861572265625 116.832168579101563 132.874862670898438 139.692947387695313 137.806915283203125 122.050903320312500 101.632781982421875 98.391906738281250 107.296691894531250 163.551284790039063 -150.542434692382813 -138.226333618164063 -130.727294921875000 -131.105606079101563 -124.368072509765625 -119.289581298828125 -106.454101562500000 178.225402832031250 130.598480224609375 131.708374023437500 135.880584716796875 137.780288696289063 142.315246582031250 139.252899169921875 136.157440185546875 122.242675781250000 88.747062683105469 -77.222984313964844 -100.344665527343750 -130.069122314453125 -155.675231933593750 169.886322021484375 139.124969482421875 99.907737731933594 63.891723632812500 21.156099319458008 -9.982904434204102 -19.364793777465820 17.709672927856445 -1.431351661682129 -26.167800903320313 -61.708877563476563 -92.542724609375000 -130.249588012695313 -161.201217651367188 163.106002807617188 
92.941627502441406 144.964813232421875 -165.899444580078125 -103.675170898437500 -17.661603927612305 62.233547210693359 114.627006530761719 159.971954345703125 -163.636367797851563 -127.989151000976563 -109.075241088867188 -127.753234863281250 -126.905334472656250 -90.880767822265625 -52.955791473388672 -9.377250671386719 30.648097991943359 72.263809204101563 107.638122558593750 147.180267333984375 -176.222671508789063 -121.453186035156250 -50.985252380371094 9.066440582275391 43.382724761962891 70.184425354003906 88.370254516601563 106.322349548339844 116.580780029296875 126.960540771484375 127.148262023925781 130.268142700195313 133.290863037109375 147.460296630859375 157.942703247070313 168.849975585937500 170.313766479492188 176.059921264648438 174.409988403320313 178.042709350585938 174.529647827148438 171.598464965820313 144.053222656250000 114.236167907714844 98.784996032714844 98.272064208984375 95.311416625976563 96.948265075683594 90.809112548828125 86.595924377441406 73.616638183593750 64.246154785156250 -151.497589111328125 -160.832748413085938 171.920547485351563 148.148406982421875 116.047027587890625 87.313728332519531 50.575225830078125 17.541198730468750 -21.457323074340820 -52.893135070800781 -79.966224670410156 -72.477210998535156 -65.635543823242188 -81.217453002929688 -114.076232910156250 -143.701171875000000 -179.647796630859375 150.172225952148438 115.664932250976563 
58.900455474853516 110.367454528808594 163.206710815429688 -122.681869506835938 -34.256134033203125 32.388084411621094 81.274139404296875 129.597625732421875 169.868743896484375 -151.453918457031250 132.989105224609375 136.466552734375000 177.420272827148438 -133.061462402343750 -90.864624023437500 -46.088703155517578 -10.151693344116211 28.622766494750977 59.944541931152344 95.299766540527344 126.327804565429688 174.856826782226563 -97.592590332031250 -23.460432052612305 7.991200447082520 33.649154663085938 50.108291625976563 66.734687805175781 74.793197631835938 85.256134033203125 89.830802917480469 100.026969909667969 104.845733642578125 112.275711059570313 114.923217773437500 121.434349060058594 122.143577575683594 127.077896118164063 125.778648376464844 128.550720214843750 124.657211303710938 122.681022644042969 106.176231384277344 81.588485717773438 61.722198486328125 55.860454559326172 49.396369934082031 47.729530334472656 38.721385955810547 33.805816650390625 21.894184112548828 16.528738021850586 53.803054809570313 132.141159057617188 112.253700256347656 92.297065734863281 61.924655914306641 35.224102020263672 0.407594978809357 -30.289020538330078 -67.556419372558594 -98.402587890625000 -129.290252685546875 -138.103408813476563 -133.740112304687500 -138.365875244140625 -166.871002197265625 166.594238281250000 131.162231445312500 101.444808959960938 65.964546203613281 
27.690586090087891 84.722557067871094 153.820281982421875 -127.047515869140625 -64.163902282714844 -9.678356170654297 35.299743652343750 85.654472351074219 149.821228027343750 -53.747058868408203 20.122123718261719 78.981994628906250 128.355468750000000 -179.521896362304688 -135.646957397460938 -90.071441650390625 -53.779251098632813 -16.569992065429688 14.447048187255859 48.695323944091797 78.557327270507813 121.194084167480469 -145.881866455078125 -63.200542449951172 -33.833347320556641 -8.778510093688965 6.925511360168457 23.982017517089844 34.618656158447266 49.066085815429688 59.063388824462891 69.923248291015625 72.277183532714844 76.398368835449219 75.898406982421875 79.911575317382813 79.375564575195313 83.232452392578125 81.079101562500000 82.910194396972656 79.325149536132813 79.199829101562500 69.561889648437500 54.424068450927734 29.716709136962891 15.582082748413086 2.979866266250610 -2.685467243194580 -12.634589195251465 -17.662063598632813 -29.389930725097656 -34.501083374023438 -30.693834304809570 58.031417846679688 53.795196533203125 37.079227447509766 8.994399070739746 -16.341783523559570 -49.471954345703125 -79.930519104003906 -116.292709350585938 -147.266525268554688 178.657104492187500 157.437667846679688 146.854446411132813 154.212020874023438 136.079421997070313 112.690216064453125 78.324653625488281 48.089076995849609 13.078730583190918 
4.083158969879150 67.385749816894531 135.360839843750000 -158.315719604492188 -105.665191650390625 -54.277191162109375 -9.031613349914551 50.947654724121094 -122.490188598632813 -70.956352233886719 -25.124599456787109 30.458869934082031 81.320663452148438 134.831909179687500 179.923751831054688 -132.841827392578125 -95.247497558593750 -57.087478637695313 -26.229690551757813 8.632117271423340 40.031791687011719 83.214523315429688 165.763656616210938 -111.047195434570313 -81.225662231445313 -55.849231719970703 -40.399726867675781 -20.718948364257813 -7.664287090301514 9.422184944152832 16.502933502197266 25.759998321533203 25.072559356689453 28.764753341674805 26.155302047729492 30.413364410400391 28.198978424072266 32.519351959228516 29.252922058105469 31.497367858886719 26.130800247192383 25.734682083129883 14.909626007080078 4.149901866912842 -18.479932785034180 -32.078926086425781 -47.641231536865234 -54.100044250488281 -65.631896972656250 -71.001518249511719 -84.382743835449219 -90.896697998046875 -98.420715332031250 -16.823402404785156 -0.285795271396637 -14.243500709533691 -41.370601654052734 -65.863616943359375 -99.041809082031250 -128.529861450195313 -165.630752563476563 162.543380737304688 123.403343200683594 92.478683471679688 60.050647735595703 57.486358642578125 56.249324798583984 49.878120422363281 21.145751953125000 -5.127430915832520 -39.096889495849609 
-25.742689132690430 44.514102935791016 108.894378662109375 166.440429687500000 -148.176498413085938 -101.106414794921875 -59.321197509765625 162.661102294921875 -155.302246093750000 -109.571014404296875 -66.313575744628906 -16.077598571777344 33.879631042480469 89.232749938964844 135.462768554687500 -178.106094360351563 -141.351776123046875 -102.690795898437500 -70.811012268066406 -34.618392944335938 1.675233721733093 54.538276672363281 126.042869567871094 -172.223678588867188 -140.596389770507813 -113.070800781250000 -94.783813476562500 -72.938705444335938 -58.240779876708984 -42.404273986816406 -36.500431060791016 -28.882110595703125 -29.457412719726563 -26.054473876953125 -28.684692382812500 -25.658958435058594 -27.828954696655273 -24.206392288208008 -26.772972106933594 -24.574417114257813 -29.138761520385742 -30.909084320068359 -41.758270263671875 -51.805038452148438 -71.299316406250000 -84.254524230957031 -99.432189941406250 -107.303787231445313 -120.342346191406250 -128.327346801757813 -142.912094116210938 -151.904388427734375 -162.325500488281250 -90.649780273437500 -54.472267150878906 -67.761856079101563 -94.108001708984375 -118.040100097656250 -149.997650146484375 -178.945526123046875 144.055206298828125 110.273971557617188 67.993469238281250 31.688453674316406 -7.383470535278320 -31.367074966430664 -44.691825866699219 -29.268756866455078 -42.013370513916016 -62.532314300537109 -95.888092041015625 
-48.830272674560547 16.492580413818359 69.442672729492188 121.308380126953125 163.204315185546875 -158.685729980468750 145.602508544921875 134.295867919921875 166.590042114257813 -150.722579956054688 -107.430435180664063 -57.272106170654297 -10.064213752746582 42.364070892333984 86.400154113769531 131.222259521484375 167.094055175781250 -153.122314453125000 -118.062561035156250 -76.550659179687500 -31.020957946777344 29.802541732788086 83.037826538085938 126.916923522949219 154.315811157226563 -176.702774047851563 -156.126632690429688 -131.223800659179688 -115.518783569335938 -98.266906738281250 -90.693634033203125 -81.972427368164063 -82.777961730957031 -79.747001647949219 -82.887649536132813 -80.430320739746094 -83.145538330078125 -79.315063476562500 -81.468696594238281 -78.938438415527344 -84.167266845703125 -85.770156860351563 -95.959075927734375 -104.465362548828125 -122.985565185546875 -136.124252319335938 -152.742980957031250 -162.187896728515625 -177.441497802734375 173.519042968750000 157.828109741210938 149.332916259765625 136.233413696289063 161.483673095703125 -121.809188842773438 -127.159408569335938 -151.437072753906250 -173.073150634765625 155.482864379882813 127.544235229492188 90.423240661621094 56.999031066894531 14.955330848693848 -21.562690734863281 -61.578090667724609 -91.951782226562500 -122.218429565429688 -129.417785644531250 -127.592071533203125 -131.249130249023438 -160.791519165039063 
-78.293373107910156 -18.259407043457031 29.768827438354492 77.606071472167969 115.795524597167969 142.040679931640625 62.666728973388672 89.921585083007813 125.442649841308594 169.432830810546875 -147.634246826171875 -97.816925048828125 -53.043163299560547 -4.236655235290527 36.839637756347656 81.049026489257813 116.951766967773438 158.529296875000000 -163.128234863281250 -114.287979125976563 -61.901275634765625 -5.861885070800781 34.222026824951172 70.906280517578125 95.717475891113281 124.260681152343750 144.233108520507813 169.699020385742188 -172.968887329101563 -152.946701049804688 -144.115829467773438 -134.266723632812500 -136.116348266601563 -134.183868408203125 -139.249694824218750 -136.174438476562500 -138.672393798828125 -133.371398925781250 -135.798797607421875 -132.692855834960938 -138.085327148437500 -138.641769409179688 -147.423538208007813 -153.533187866210938 -172.568847656250000 171.977798461914063 151.900497436523438 140.962615966796875 124.075531005859375 114.909683227539063 98.449874877929688 89.606346130371094 74.869171142578125 77.661491394042969 149.490905761718750 171.841781616210938 151.125610351562500 130.566528320312500 99.297790527343750 72.237709045410156 36.033359527587891 4.008987426757813 -36.932872772216797 -72.376251220703125 -113.467468261718750 -146.349227905273438 177.126983642578125 152.605361938476563 132.168395996093750 136.993652343750000 122.148063659667969 
-110.168579101562500 -52.168262481689453 -6.928704738616943 37.101039886474609 68.543861389160156 35.510814666748047 2.329128742218018 41.051509857177734 79.801612854003906 126.237197875976563 168.464187622070313 -142.853469848632813 -98.660552978515625 -51.361671447753906 -12.329292297363281 30.426988601684570 65.782531738281250 107.759834289550781 148.131973266601563 -156.703292846679688 -98.101135253906250 -47.161289215087891 -13.691102027893066 18.535680770874023 40.401165008544922 66.542259216308594 84.417556762695313 108.609115600585938 125.831390380859375 147.048110961914063 156.358581542968750 165.565139770507813 162.431472778320313 162.998092651367188 157.301513671875000 160.332458496093750 158.195495605468750 164.169952392578125 161.711273193359375 165.225097656250000 160.178131103515625 161.111190795898438 153.850173950195313 149.474517822265625 130.300003051757813 113.725845336914063 92.485054016113281 80.761016845703125 63.957675933837891 54.547756195068359 37.677829742431641 27.338621139526367 10.024245262145996 2.062673807144165 16.914165496826172 111.298820495605469 92.607536315917969 72.316467285156250 42.287971496582031 16.247068405151367 -18.646406173706055 -50.194610595703125 -90.419555664062500 -126.180603027343750 -167.674804687500000 158.296600341796875 120.741287231445313 92.906188964843750 63.933547973632813 53.078807830810547 40.369415283203125 
-150.679779052734375 -95.585906982421875 -50.123283386230469 -5.134746551513672 24.644769668579102 -70.407089233398438 -50.070022583007813 -9.398097991943359 30.093797683715820 78.365486145019531 123.205253601074219 172.270431518554688 -144.765930175781250 -98.821105957031250 -61.686443328857422 -20.742687225341797 13.339884757995605 55.453292846679688 99.662994384765625 163.684371948242188 -136.765029907226563 -92.051635742187500 -63.681827545166016 -35.164188385009766 -16.058195114135742 7.761377334594727 24.822370529174805 49.133075714111328 66.045120239257813 85.506881713867188 92.345512390136719 99.955009460449219 95.426216125488281 95.368804931640625 88.843643188476563 92.652366638183594 90.595443725585938 97.313186645507813 95.365905761718750 99.436683654785156 94.473510742187500 94.826255798339844 85.729080200195313 80.308891296386719 60.924320220947266 46.761779785156250 27.741605758666992 18.204507827758789 2.236934423446655 -7.391661643981934 -24.724254608154297 -36.056419372558594 -54.692497253417969 -66.288948059082031 -79.005638122558594 37.274280548095703 30.288902282714844 12.534267425537109 -15.580043792724609 -40.015846252441406 -73.746391296386719 -104.162765502929688 -143.125869750976563 -178.353820800781250 140.231796264648438 105.756340026855469 67.408576965332031 37.489776611328125 3.944781541824341 -15.962975502014160 -34.235805511474609 
171.878005981445313 -137.284774780273438 -91.521209716796875 -41.816207885742188 79.704505920410156 -147.572479248046875 -103.486999511718750 -57.350082397460938 -16.757349014282227 32.415493011474609 77.903877258300781 127.643974304199219 168.936950683593750 -146.384170532226563 -110.615554809570313 -70.479087829589844 -38.022254943847656 5.019952774047852 54.275791168212891 124.495223999023438 175.223602294921875 -143.955871582031250 -119.126815795898438 -91.440948486328125 -73.759872436523438 -48.672492980957031 -29.641559600830078 -3.967390298843384 10.937832832336426 27.533863067626953 30.424383163452148 36.614128112792969 31.021118164062500 31.649463653564453 24.384584426879883 27.553297042846680 24.635271072387695 32.125263214111328 30.010744094848633 35.104724884033203 29.619171142578125 29.881624221801758 19.004882812500000 12.162433624267578 -7.555101871490479 -19.313661575317383 -36.208938598632813 -43.769947052001953 -59.688629150390625 -68.689079284667969 -86.842498779296875 -97.631530761718750 -116.460800170898438 -126.965408325195313 -141.573684692382813 -71.765312194824219 -35.292625427246094 -48.417968750000000 -74.748718261718750 -96.437530517578125 -128.389587402343750 -156.940261840820313 164.483322143554688 130.166564941406250 88.270469665527344 53.907035827636719 14.233937263488770 -16.997018814086914 -53.428260803222656 -77.003273010253906 -98.991943359375000 
136.420379638671875 -174.032562255859375 -124.382232666015625 -55.854801177978516 79.032722473144531 149.777999877929688 -162.036468505859375 -110.184967041015625 -65.022720336914063 -14.619389533996582 30.723880767822266 79.914283752441406 120.209388732910156 163.448440551757813 -161.606323242187500 -122.507446289062500 -90.016174316406250 -45.462108612060547 7.616637229919434 74.538543701171875 118.624748229980469 155.308395385742188 178.674194335937500 -153.642822265625000 -135.278106689453125 -109.262649536132813 -89.780540466308594 -64.567367553710938 -50.469833374023438 -34.672306060791016 -32.071704864501953 -27.059318542480469 -33.288516998291016 -33.336578369140625 -40.405120849609375 -38.002574920654297 -41.203311920166016 -34.792896270751953 -36.018260955810547 -30.815586090087891 -35.292652130126953 -35.427768707275391 -45.646099090576172 -53.109405517578125 -72.200088500976563 -84.270164489746094 -100.849365234375000 -108.815963745117188 -124.113876342773438 -132.698989868164063 -149.722427368164063 -160.476501464843750 -179.088821411132813 169.214019775390625 150.435562133789063 166.623764038085938 -95.012908935546875 -107.452987670898438 -132.067199707031250 -153.082641601562500 176.346664428710938 148.099884033203125 109.958694458007813 75.467552185058594 34.232788085937500 -0.623681187629700 -40.630039215087891 -73.220771789550781 -110.373580932617188 -136.460357666015625 -159.981262207031250 
99.109886169433594 152.957595825195313 -145.517440795898438 -53.660640716552734 33.530101776123047 96.929412841796875 144.343338012695313 -164.000061035156250 -116.807907104492188 -62.958522796630859 -17.699947357177734 30.215278625488281 68.943092346191406 111.065673828125000 144.913406372070313 -175.106338500976563 -138.739822387695313 -87.956115722656250 -30.897329330444336 24.598377227783203 58.911392211914063 90.699348449707031 110.033912658691406 136.444625854492188 153.432327270507813 179.661560058593750 -162.868209838867188 -136.012374877929688 -120.539932250976563 -101.427001953125000 -98.158752441406250 -92.978820800781250 -101.240997314453125 -100.790374755859375 -107.937286376953125 -104.751327514648438 -107.538375854492188 -100.208007812500000 -101.532592773437500 -95.825225830078125 -100.939453125000000 -100.473052978515625 -112.039459228515625 -118.481826782226563 -139.350692749023438 -152.692916870117188 -171.821029663085938 -177.989273071289063 167.694061279296875 161.639190673828125 145.220703125000000 134.952468872070313 114.801368713378906 101.348945617675781 77.371147155761719 59.253379821777344 -135.503158569335938 -160.023849487304688 172.689453125000000 151.122695922851563 119.636940002441406 92.271232604980469 54.463798522949219 21.157594680786133 -20.580886840820313 -55.053039550781250 -96.086853027343750 -128.717285156250000 -166.894958496093750 166.490875244140625 139.709808349609375 
64.837501525878906 123.782188415527344 -154.993255615234375 -67.489593505859375 -8.749503135681152 44.267429351806641 91.104545593261719 141.639526367187500 -170.890319824218750 -116.000839233398438 -68.589736938476563 -20.863672256469727 18.310739517211914 59.496154785156250 94.225128173828125 134.012008666992188 173.990890502929688 -128.129226684570313 -73.590682983398438 -29.480951309204102 -2.242446184158325 25.088735580444336 43.735042572021484 66.424057006835938 81.824005126953125 104.086608886718750 120.542083740234375 146.383316040039063 162.840591430664063 -178.673446655273438 -173.802932739257813 -168.180908203125000 -175.163986206054688 -174.518463134765625 -178.406356811523438 -174.214950561523438 -175.624847412109375 -169.583267211914063 -170.479003906250000 -165.769592285156250 -170.885787963867188 -172.490539550781250 175.155029296875000 165.803375244140625 144.605789184570313 129.794052124023438 113.596969604492188 109.868766784667969 100.294342041015625 95.452461242675781 81.006629943847656 69.556175231933594 49.689334869384766 33.977661132812500 9.423043251037598 -16.701240539550781 -131.788162231445313 153.001281738281250 120.428260803222656 95.997032165527344 65.659355163574219 37.858963012695313 0.802586436271667 -33.888519287109375 -75.643318176269531 -111.523788452148438 -152.039993286132813 174.449157714843750 137.108444213867188 108.611793518066406 79.143386840820313 
35.633987426757813 103.428329467773438 -179.871948242187500 -109.348327636718750 -57.803352355957031 -8.697394371032715 35.459358215332031 86.802055358886719 135.420837402343750 -169.229965209960938 -120.178176879882813 -71.486953735351563 -33.719863891601563 6.239115715026855 38.716186523437500 78.117820739746094 117.758773803710938 179.788436889648438 -126.184173583984375 -86.393119812011719 -63.967105865478516 -40.208438873291016 -25.061557769775391 -3.611472368240356 9.591137886047363 29.472236633300781 41.351287841796875 62.532646179199219 74.865646362304688 92.558052062988281 96.866531372070313 106.005249023437500 103.291023254394531 108.104484558105469 105.110176086425781 110.500534057617188 108.069335937500000 115.132484436035156 113.609207153320313 118.442840576171875 112.369392395019531 110.641571044921875 96.508476257324219 85.560615539550781 63.388156890869141 51.523689270019531 37.200531005859375 36.683860778808594 29.271614074707031 26.835197448730469 12.928182601928711 3.163218259811401 -16.383487701416016 -31.649412155151367 -57.708518981933594 -82.972953796386719 -137.100952148437500 122.869911193847656 71.875793457031250 42.932701110839844 10.294899940490723 -18.585308074951172 -57.889900207519531 -93.331787109375000 -135.892150878906250 -170.774520874023438 149.140914916992188 116.652893066406250 78.849143981933594 49.740711212158203 17.589202880859375 
11.168601036071777 82.806915283203125 144.988662719726563 -156.018600463867188 -106.909423828125000 -56.784503936767578 -13.462334632873535 36.790451049804688 84.427108764648438 138.967391967773438 -174.410171508789063 -126.631195068359375 -89.270996093750000 -48.837409973144531 -15.039301872253418 28.112237930297852 77.317985534667969 139.779602050781250 -176.890762329101563 -143.379058837890625 -124.615158081054688 -102.874938964843750 -89.782653808593750 -69.903663635253906 -57.501770019531250 -38.704780578613281 -26.827690124511719 -7.651840209960938 3.712111234664917 18.910387039184570 24.414813995361328 33.468250274658203 32.776584625244141 38.921489715576172 37.071144104003906 41.684249877929688 39.591453552246094 45.649379730224609 43.960891723632813 48.750583648681641 43.551761627197266 40.905803680419922 26.152631759643555 14.697422027587891 -6.502622127532959 -17.165300369262695 -30.040565490722656 -31.330863952636719 -38.828876495361328 -40.836650848388672 -53.523536682128906 -62.073997497558594 -81.087348937988281 -95.882385253906250 -121.102752685546875 -142.916564941406250 -178.599884033203125 120.012374877929688 30.815799713134766 -10.844982147216797 -48.010707855224609 -79.698005676269531 -119.960006713867188 -154.403091430664063 164.627273559570313 131.050567626953125 91.702926635742188 59.744506835937500 21.599805831909180 -8.232596397399902 -41.779541015625000 
