# Supplementary material for: Intelligent wireless power transfer via a 2-bit compact reconfigurable transmissive-metasurface-based router
Source: Nat Commun. 2024 Apr 1;15:2807. doi: 10.1038/s41467-024-46984-4 (PMC10984985; doi:10.1038/s41467-024-46984-4)
Supplement: Supplementary file 12 — Source Data [file 41467_2024_46984_MOESM12_ESM.zip › source_data/figure3bc.txt]

#Parameters = {D=22.5; Rx1=6.95; Rx2=3.95; Rx3=6.95; Rx4=3.95; Rx5=8.12; Rx6=5.25; Ry1=7.61; Ry2=3.95; Ry3=7.61; Ry4=5.94; Ry5=8.12; Ry6=5.25; ang=60; ang_rad=1.0471975511966; cap1=0; cap2=1.5e-13; cap3=0; cap4=1.5e-13; d1_M1=4.2; d1_M4=3.9; d2_M4=2.2; d_M1=0.9; eRx_h1=9.5; eRx_h2=7.5; eRx_v1=5; eRx_v2=9; gc=0.5; ha=0.1; hd=0.787; hs=3.175; hs1=1.575; l1_M1=1.76; l1_M2=7.2; l1_M3=2.7; l1_M6=0.95;…
#"Frequency / GHz"	SZmax(1),Zmin(1) (1) [Mag]	SZmax(1),Zmin(1) (1) [Pha in deg.]
#-----------------------------------------------------------------------------------
4.0000000000000	0.10072658285805	-153.96240075139
4.0030000000000	0.10395150524941	-154.50675265309
4.0060000000000	0.10725590324196	-155.06016120338
4.0090000000000	0.11064519273610	-155.62356212205
4.0120000000000	0.11412495755897	-156.19789599794
4.0150000000000	0.11770096869785	-156.78411568551
4.0180000000000	0.12137920307603	-157.38319321968
4.0210000000000	0.12516586183614	-157.99612638776
4.0240000000000	0.12906738804551	-158.62394507330
4.0270000000000	0.13309048368062	-159.26771746729
4.0300000000000	0.13724212567968	-159.92855622695
4.0330000000000	0.14152958077240	-160.60762464876
4.0360000000000	0.14596041870048	-161.30614291123
4.0390000000000	0.15054252332783	-162.02539443220
4.0420000000000	0.15528410100116	-162.76673237509
4.0450000000000	0.16019368535672	-163.53158632777
4.0480000000000	0.16528013756891	-164.32146916521
4.0510000000000	0.17055264079774	-165.13798409356
4.0540000000000	0.17602068730673	-165.98283185606
4.0570000000000	0.18169405638203	-166.85781806061
4.0600000000000	0.18758278078221	-167.76486056329
4.0630000000000	0.19369709897420	-168.70599681004
4.0660000000000	0.20004738986201	-169.68339099911
4.0690000000000	0.20664408608057	-170.69934087748
4.0720000000000	0.21349756121142	-171.75628392302
4.0750000000000	0.22061798547746	-172.85680258957
4.0780000000000	0.22801514361454	-174.00362820021
4.0810000000000	0.23569820771692	-175.19964296435
4.0840000000000	0.24367545697372	-176.44787946249
4.0870000000000	0.25195393542709	-177.75151679027
4.0900000000000	0.26053903832315	-179.11387237647
4.0930000000000	0.26943401746567	179.46161170533
4.0960000000000	0.27863939647701	177.97138932377
4.0990000000000	0.28815228835107	176.41183938206
4.1020000000000	0.29796561057957	174.77930522425
4.1050000000000	0.30806719796816	173.07014632396
4.1080000000000	0.31843882062460	171.28080430271
4.1110000000000	0.32905512511173	169.40788526793
4.1140000000000	0.33988253092887	167.44826019681
4.1170000000000	0.35087813257692	165.39918453868
4.1200000000000	0.36198867920420	163.25843727189
4.1230000000000	0.37314972810224	161.02447824592
4.1260000000000	0.38428509276925	158.69662070524
4.1290000000000	0.39530672699307	156.27521342868
4.1320000000000	0.40611519787050	153.76182402452
4.1350000000000	0.41660089601769	151.15941183609
4.1380000000000	0.42664610325294	148.47247604044
4.1410000000000	0.43612798107748	145.70716243389
4.1440000000000	0.44492245567540	142.87131176956
4.1470000000000	0.45290886189469	139.97443400176
4.1500000000000	0.45997508318695	137.02759685440
4.1530000000000	0.46602280829169	134.04322380547
4.1560000000000	0.47097244472362	131.03480532911
4.1590000000000	0.47476720822961	128.01653691320
4.1620000000000	0.47737596100680	125.00290637670
4.1650000000000	0.47879449814508	122.00825964768
4.1680000000000	0.47904516186432	119.04637707525
4.1710000000000	0.47817486297036	116.13009091816
4.1740000000000	0.47625176993319	113.27096918434
4.1770000000000	0.47336105539510	110.47908262701
4.1800000000000	0.46960014942282	107.76286206373
4.1830000000000	0.46507393760018	105.12904395572
4.1860000000000	0.45989027419884	102.58269469758
4.1890000000000	0.45415607874249	100.12729907705
4.1920000000000	0.44797417211401	97.764896017366
4.1950000000000	0.44144090533910	95.496244677134
4.1980000000000	0.43464455247720	93.321005644898
4.2010000000000	0.42766438343710	91.237924637229
4.2040000000000	0.42057030202121	89.245009175990
4.2070000000000	0.41342292460412	87.339691715556
4.2100000000000	0.40627397970791	85.518975320340
4.2130000000000	0.39916692262810	83.779560114768
4.2160000000000	0.39213767746846	82.117950311990
4.2190000000000	0.38521543803778	80.530542717931
4.2220000000000	0.37842347687735	79.013698283202
4.2250000000000	0.37177992706168	77.563798629791
4.2280000000000	0.36529851392357	76.177289599505
4.2310000000000	0.35898922353616	74.850713832887
4.2340000000000	0.35285890193861	73.580734250277
4.2370000000000	0.34691178413415	72.364150116217
4.2400000000000	0.34114995524913	71.197907155562
4.2430000000000	0.33557374832085	70.079102976103
4.2460000000000	0.33018208432279	69.004988850574
4.2490000000000	0.32497276051237	67.972968728080
4.2520000000000	0.31994269321718	66.980596184249
4.2550000000000	0.31508812092033	66.025569881199
4.2580000000000	0.31040477308142	65.105727991764
4.2610000000000	0.30588800962013	64.219041945430
4.2640000000000	0.30153293544967	63.363609773675
4.2670000000000	0.29733449391407	62.537649267587
4.2700000000000	0.29328754247845	61.739491108452
4.2730000000000	0.28938691355785	60.967572090354
4.2760000000000	0.28562746295337	60.220428520828
4.2790000000000	0.28200410799475	59.496689859805
4.2820000000000	0.27851185716668	58.795072636916
4.2850000000000	0.27514583271593	58.114374671784
4.2880000000000	0.27190128749698	57.453469610132
4.2910000000000	0.26877361710856	56.811301779676
4.2940000000000	0.26575836819965	56.186881363228
4.2970000000000	0.26285124367613	55.579279881731
4.3000000000000	0.26004810541537	54.987625976574
4.3030000000000	0.25734497499143	54.411101478375
4.3060000000000	0.25473803282664	53.848937747959
4.3090000000000	0.25222361611184	53.300412274534
4.3120000000000	0.24979821577679	52.764845515773
4.3150000000000	0.24745847274130	52.241597964553
4.3180000000000	0.24520117363549	51.730067427446
4.3210000000000	0.24302324614242	51.229686500517
4.3240000000000	0.24092175408715	50.739920228617
4.3270000000000	0.23889389237238	50.260263935041
4.3300000000000	0.23693698184069	49.790241209147
4.3330000000000	0.23504846412709	49.329402040290
4.3360000000000	0.23322589655205	48.877321087153
4.3390000000000	0.23146694709400	48.433596072316
4.3420000000000	0.22976938947113	47.997846292590
4.3450000000000	0.22813109835514	47.569711236332
4.3480000000000	0.22655004473301	47.148849299607
4.3510000000000	0.22502429142849	46.734936593663
4.3540000000000	0.22355198879059	46.327665836756
4.3570000000000	0.22213137055341	45.926745323913
4.3600000000000	0.22076074986888	45.531897968703
4.3630000000000	0.21943851551218	45.142860411540
4.3660000000000	0.21816312825791	44.759382189507
4.3690000000000	0.21693311742370	44.381224963051
4.3720000000000	0.21574707757740	44.008161795272
4.3750000000000	0.21460366540284	43.639976479887
4.3780000000000	0.21350159671903	43.276462914239
4.3810000000000	0.21243964364714	42.917424514011
4.3840000000000	0.21141663191939	42.562673666586
4.3870000000000	0.21043143832393	42.212031220204
4.3900000000000	0.20948298827981	41.865326006328
4.3930000000000	0.20857025353597	41.522394392802
4.3960000000000	0.20769224998858	41.183079865587
4.3990000000000	0.20684803561089	40.847232637040
4.4020000000000	0.20603670849006	40.514709278841
4.4050000000000	0.20525740496569	40.185372377835
4.4080000000000	0.20450929786466	39.859090213179
4.4110000000000	0.20379159482757	39.535736453319
4.4140000000000	0.20310353672171	39.215189871408
4.4170000000000	0.20244439613622	38.897334077924
4.4200000000000	0.20181347595497	38.582057269296
4.4230000000000	0.20121010800306	38.269251991460
4.4260000000000	0.20063365176297	37.958814917346
4.4290000000000	0.20008349315657	37.650646637359
4.4320000000000	0.19955904338953	37.344651461999
4.4350000000000	0.19905973785470	37.040737235822
4.4380000000000	0.19858503509131	36.738815161991
4.4410000000000	0.19813441579686	36.438799636750
4.4440000000000	0.19770738188901	36.140608093158
4.4470000000000	0.19730345561466	35.844160853513
4.4500000000000	0.19692217870368	35.549380989902
4.4530000000000	0.19656311156494	35.256194192370
4.4560000000000	0.19622583252232	34.964528644232
4.4590000000000	0.19590993708848	34.674314904077
4.4620000000000	0.19561503727460	34.385485794069
4.4650000000000	0.19534076093386	34.097976294134
4.4680000000000	0.19508675113714	33.811723441707
4.4710000000000	0.19485266557906	33.526666236671
4.4740000000000	0.19463817601278	33.242745551202
4.4770000000000	0.19444296771217	32.959904044216
4.4800000000000	0.19426673895971	32.678086080152
4.4830000000000	0.19410920055901	32.397237651827
4.4860000000000	0.19397007537037	32.117306307145
4.4890000000000	0.19384909786859	31.838241079410
4.4920000000000	0.19374601372144	31.559992421070
4.4950000000000	0.19366057938812	31.282512140654
4.4980000000000	0.19359256173638	31.005753342772
4.5010000000000	0.19354173767759	30.729670370953
4.5040000000000	0.19350789381869	30.454218753208
4.5070000000000	0.19349082613025	30.179355150132
4.5100000000000	0.19349033962983	29.905037305432
4.5130000000000	0.19350624807984	29.631223998727
4.5160000000000	0.19353837369918	29.357875000507
4.5190000000000	0.19358654688808	29.084951029142
4.5220000000000	0.19365060596535	28.812413709805
4.5250000000000	0.19373039691750	28.540225535239
4.5280000000000	0.19382577315921	28.268349828247
4.5310000000000	0.19393659530447	27.996750705824
4.5340000000000	0.19406273094804	27.725393044844
4.5370000000000	0.19420405445653	27.454242449217
4.5400000000000	0.19436044676891	27.183265218448
4.5430000000000	0.19453179520572	26.912428317521
4.5460000000000	0.19471799328679	26.641699348035
4.5490000000000	0.19491894055693	26.371046520541
4.5520000000000	0.19513454241934	26.100438628010
4.5550000000000	0.19536470997623	25.829845020377
4.5580000000000	0.19560935987649	25.559235580112
4.5610000000000	0.19586841416990	25.288580698755
4.5640000000000	0.19614180016781	25.017851254389
4.5670000000000	0.19642945030971	24.747018589984
4.5700000000000	0.19673130203567	24.476054492573
4.5730000000000	0.19704729766429	24.204931173240
4.5760000000000	0.19737738427584	23.933621247846
4.5790000000000	0.19772151360052	23.662097718496
4.5820000000000	0.19807964191141	23.390333955680
4.5850000000000	0.19845172992210	23.118303681074
4.5880000000000	0.19883774268864	22.845980950966
4.5910000000000	0.19923764951567	22.573340140275
4.5940000000000	0.19965142386660	22.300355927135
4.5970000000000	0.20007904327755	22.027003278032
4.6000000000000	0.20052048927493	21.753257433438
4.6030000000000	0.20097574729662	21.479093893957
4.6060000000000	0.20144480661627	21.204488406931
4.6090000000000	0.20192766027103	20.929416953494
4.6120000000000	0.20242430499209	20.653855736065
4.6150000000000	0.20293474113827	20.377781166244
4.6180000000000	0.20345897263234	20.101169853094
4.6210000000000	0.20399700689996	19.823998591818
4.6240000000000	0.20454885481113	19.546244352769
4.6270000000000	0.20511453062417	19.267884270827
4.6300000000000	0.20569405193177	18.988895635085
4.6330000000000	0.20628743960948	18.709255878864
4.6360000000000	0.20689471776609	18.428942570023
4.6390000000000	0.20751591369608	18.147933401551
4.6420000000000	0.20815105783393	17.866206182454
4.6450000000000	0.20880018371026	17.583738828885
4.6480000000000	0.20946332790960	17.300509355552
4.6510000000000	0.21014053002983	17.016495867344
4.6540000000000	0.21083183264313	16.731676551224
4.6570000000000	0.21153728125834	16.446029668311
4.6600000000000	0.21225692428472	16.159533546215
4.6630000000000	0.21299081299702	15.872166571552
4.6660000000000	0.21373900150162	15.583907182680
4.6690000000000	0.21450154670396	15.294733862614
4.6720000000000	0.21527850827694	15.004625132140
4.6750000000000	0.21606994863027	14.713559543102
4.6780000000000	0.21687593288081	14.421515671862
4.6810000000000	0.21769652882367	14.128472112934
4.6840000000000	0.21853180690414	13.834407472775
4.6870000000000	0.21938184019025	13.539300363741
4.6900000000000	0.22024670434602	13.243129398182
4.6930000000000	0.22112647760525	12.945873182705
4.6960000000000	0.22202124074576	12.647510312561
4.6990000000000	0.22293107706414	12.348019366185
4.7020000000000	0.22385607235081	12.047378899872
4.7050000000000	0.22479631486535	11.745567442576
4.7080000000000	0.22575189531208	11.442563490854
4.7110000000000	0.22672290681586	11.138345503922
4.7140000000000	0.22770944489785	10.832891898849
4.7170000000000	0.22871160745141	10.526181045866
4.7200000000000	0.22972949471791	10.218191263797
4.7230000000000	0.23076320926240	9.9089008156087
4.7260000000000	0.23181285594919	9.5982879040782
4.7290000000000	0.23287854191704	9.2863306675757
4.7320000000000	0.23396037655419	8.9730071759617
4.7350000000000	0.23505847147283	8.6582954265984
4.7380000000000	0.23617294048325	8.3421733404758
4.7410000000000	0.23730389956737	8.0246187584471
4.7440000000000	0.23845146685165	7.7056094375799
4.7470000000000	0.23961576257936	7.3851230476202
4.7500000000000	0.24079690908206	7.0631371675655
4.7530000000000	0.24199503075019	6.7396292823585
4.7560000000000	0.24321025400283	6.4145767796868
4.7590000000000	0.24444270725633	6.0879569469047
4.7620000000000	0.24569252089196	5.7597469680674
4.7650000000000	0.24695982722231	5.4299239210855
4.7680000000000	0.24824476045647	5.0984647749976
4.7710000000000	0.24954745666381	4.7653463873632
4.7740000000000	0.25086805373635	4.4305455017829
4.7770000000000	0.25220669134958	4.0940387455409
4.7800000000000	0.25356351092166	3.7558026273760
4.7830000000000	0.25493865557087	3.4158135353874
4.7860000000000	0.25633227007124	3.0740477350697
4.7890000000000	0.25774450080625	2.7304813674905
4.7920000000000	0.25917549572048	2.3850904476044
4.7950000000000	0.26062540426916	2.0378508627164
4.7980000000000	0.26209437736538	1.6887383710907
4.8010000000000	0.26358256732507	1.3377286007153
4.8040000000000	0.26509012780936	0.98479704822055
4.8070000000000	0.26661721376445	0.62991907796762
4.8100000000000	0.26816398135874	0.27306992129592
4.8130000000000	0.26973058791708	-0.085775324048901
4.8160000000000	0.27131719185216	-0.44664169431571
4.8190000000000	0.27292395259271	-0.80955435995495
4.8220000000000	0.27455103050855	-1.1745386256440
4.8250000000000	0.27619858683229	-1.5416199301091
4.8280000000000	0.27786678357755	-1.9108238457468
4.8310000000000	0.27955578345353	-2.2821760780327
4.8340000000000	0.28126574977587	-2.6557024647124
4.8370000000000	0.28299684637361	-3.0314289747677
4.8400000000000	0.28474923749209	-3.4093817071473
4.8430000000000	0.28652308769168	-3.7895868892568
4.8460000000000	0.28831856174218	-4.1720708751978
4.8490000000000	0.29013582451276	-4.5568601437492
4.8520000000000	0.29197504085721	-4.9439812960777
4.8550000000000	0.29383637549448	-5.3334610531738
4.8580000000000	0.29571999288425	-5.7253262529978
4.8610000000000	0.29762605709739	-6.1196038473317
4.8640000000000	0.29955473168122	-6.5163208983204
4.8670000000000	0.30150617951933	-6.9155045746980
4.8700000000000	0.30348056268588	-7.3171821476829
4.8730000000000	0.30547804229411	-7.7213809865357
4.8760000000000	0.30749877833912	-8.1281285537633
4.8790000000000	0.30954292953444	-8.5374523999629
4.8820000000000	0.31161065314259	-8.9493801582891
4.8850000000000	0.31370210479922	-9.3639395385353
4.8880000000000	0.31581743833078	-9.7811583208167
4.8910000000000	0.31795680556559	-10.201064348840
4.8940000000000	0.32012035613810	-10.623685522750
4.8970000000000	0.32230823728631	-11.049049791538
4.9000000000000	0.32452059364200	-11.477185145000
4.9030000000000	0.32675756701400	-11.908119605230
4.9060000000000	0.32901929616394	-12.341881217639
4.9090000000000	0.33130591657473	-12.778498041477
4.9120000000000	0.33361756021144	-13.217998139858
4.9150000000000	0.33595435527458	-13.660409569258
4.9180000000000	0.33831642594568	-14.105760368493
4.9210000000000	0.34070389212499	-14.554078547135
4.9240000000000	0.34311686916139	-15.005392073386
4.9270000000000	0.34555546757433	-15.459728861362
4.9300000000000	0.34801979276782	-15.917116757807
4.9330000000000	0.35050994473638	-16.377583528193
4.9360000000000	0.35302601776301	-16.841156842216
4.9390000000000	0.35556810010915	-17.307864258662
4.9420000000000	0.35813627369664	-17.777733209639
4.9450000000000	0.36073061378175	-18.250790984149
4.9480000000000	0.36335118862131	-18.727064711013
4.9510000000000	0.36599805913112	-19.206581341109
4.9540000000000	0.36867127853657	-19.689367628934
4.9570000000000	0.37137089201590	-20.175450113471
4.9600000000000	0.37409693633592	-20.664855098350
4.9630000000000	0.37684943948070	-21.157608631307
4.9660000000000	0.37962842027324	-21.653736482909
4.9690000000000	0.38243388799054	-22.153264124571
4.9720000000000	0.38526584197225	-22.656216705833
4.9750000000000	0.38812427122329	-23.162619030904
4.9780000000000	0.39100915401084	-23.672495534469
4.9810000000000	0.39392045745604	-24.185870256763
4.9840000000000	0.39685813712092	-24.702766817893
4.9870000000000	0.39982213659103	-25.223208391440
4.9900000000000	0.40281238705432	-25.747217677314
4.9930000000000	0.40582880687687	-26.274816873888
4.9960000000000	0.40887130117610	-26.806027649408
4.9990000000000	0.41193976139216	-27.340871112690
5.0020000000000	0.41503406485820	-27.879367783125
5.0050000000000	0.41815407437041	-28.421537559985
5.0080000000000	0.42129963775858	-28.967399691070
5.0110000000000	0.42447058745812	-29.516972740698
5.0140000000000	0.42766674008451	-30.070274557067
5.0170000000000	0.43088789601121	-30.627322239017
5.0200000000000	0.43413383895200	-31.188132102204
5.0230000000000	0.43740433554905	-31.752719644741
5.0260000000000	0.44069913496774	-32.321099512314
5.0290000000000	0.44401796849955	-32.893285462830
5.0320000000000	0.44736054917434	-33.469290330628
5.0350000000000	0.45072657138327	-34.049125990297
5.0380000000000	0.45411571051392	-34.632803320150
5.0410000000000	0.45752762259887	-35.220332165414
5.0440000000000	0.46096194397940	-35.811721301171
5.0470000000000	0.46441829098586	-36.406978395132
5.0500000000000	0.46789625963612	-37.006109970288
5.0530000000000	0.47139542535400	-37.609121367520
5.0560000000000	0.47491534270912	-38.216016708222
5.0590000000000	0.47845554518003	-38.826798857036
5.0620000000000	0.48201554494222	-39.441469384743
5.0650000000000	0.48559483268291	-40.060028531432
5.0680000000000	0.48919287744419	-40.682475170000
5.0710000000000	0.49280912649650	-41.308806770090
5.0740000000000	0.49644300524402	-41.939019362561
5.0770000000000	0.50009391716389	-42.573107504576
5.0800000000000	0.50376124378089	-43.211064245419
5.0830000000000	0.50744434467945	-43.852881093144
5.0860000000000	0.51114255755455	-44.498547982153
5.0890000000000	0.51485519830318	-45.148053241823
5.0920000000000	0.51858156115814	-45.801383566287
5.0950000000000	0.52232091886541	-46.458523985487
5.0980000000000	0.52607252290682	-47.119457837610
5.1010000000000	0.52983560376934	-47.784166743028
5.1040000000000	0.53360937126210	-48.452630579855
5.1070000000000	0.53739301488263	-49.124827461248
5.1100000000000	0.54118570423306	-49.800733714560
5.1130000000000	0.54498658948741	-50.480323862469
5.1160000000000	0.54879480191074	-51.163570606207
5.1190000000000	0.55260945443065	-51.850444810986
5.1220000000000	0.55642964226174	-52.540915493756
5.1250000000000	0.56025444358334	-53.234949813397
5.1280000000000	0.56408292027039	-53.932513063448
5.1310000000000	0.56791411867769	-54.633568667492
5.1340000000000	0.57174707047699	-55.338078177284
5.1370000000000	0.57558079354649	-56.046001273722
5.1400000000000	0.57941429291202	-56.757295770757
5.1430000000000	0.58324656173899	-57.471917622311
5.1460000000000	0.58707658237376	-58.189820932300
5.1490000000000	0.59090332743328	-58.910957967807
5.1520000000000	0.59472576094094	-59.635279175490
5.1550000000000	0.59854283950721	-60.362733201255
5.1580000000000	0.60235351355242	-61.093266913260
5.1610000000000	0.60615672856973	-61.826825428258
5.1640000000000	0.60995142642534	-62.563352141327
5.1670000000000	0.61373654669333	-63.302788758975
5.1700000000000	0.61751102802185	-64.045075335644
5.1730000000000	0.62127380952759	-64.790150313583
5.1760000000000	0.62502383221478	-65.537950566077
5.1790000000000	0.62876004041531	-66.288411444001
5.1820000000000	0.63248138324583	-67.041466825638
5.1850000000000	0.63618681607804	-67.797049169715
5.1880000000000	0.63987530201782	-68.555089571582
5.1910000000000	0.64354581338894	-69.315517822443
5.1940000000000	0.64719733321703	-70.078262471546
5.1970000000000	0.65082885670915	-70.843250891232
5.2000000000000	0.65443939272445	-71.610409344701
5.2030000000000	0.65802796523143	-72.379663056382
5.2060000000000	0.66159361474691	-73.150936284756
5.2090000000000	0.66513539975233	-73.924152397473
5.2120000000000	0.66865239808266	-74.699233948601
5.2150000000000	0.67214370828339	-75.476102757839
5.2180000000000	0.67560845093115	-76.254679991493
5.2210000000000	0.67904576991360	-77.034886245047
5.2240000000000	0.68245483366444	-77.816641627108
5.2270000000000	0.68583483634927	-78.599865844531
5.2300000000000	0.68918499899868	-79.384478288514
5.2330000000000	0.69250457058469	-80.170398121437
5.2360000000000	0.69579282903704	-80.957544364234
5.2390000000000	0.69904908219637	-81.745835984081
5.2420000000000	0.70227266870090	-82.535191982157
5.2450000000000	0.70546295880434	-83.325531481274
5.2480000000000	0.70861935512233	-84.116773813144
5.2510000000000	0.71174129330541	-84.908838605056
5.2540000000000	0.71482824263672	-85.701645865756
5.2570000000000	0.71787970655301	-86.495116070300
5.2600000000000	0.72089522308768	-87.289170243679
5.2630000000000	0.72387436523517	-88.083730043007
5.2660000000000	0.72681674123615	-88.878717838069
5.2690000000000	0.72972199478333	-89.674056790047
5.2720000000000	0.73258980514813	-90.469670928228
5.2750000000000	0.73541988722869	-91.265485224528
5.2780000000000	0.73821199151991	-92.061425665664
5.2810000000000	0.74096590400691	-92.857419322818
5.2840000000000	0.74368144598293	-93.653394418655
5.2870000000000	0.74635847379376	-94.449280391550
5.2900000000000	0.74899687851038	-95.245007956914
5.2930000000000	0.75159658553212	-96.040509165509
5.2960000000000	0.75415755412277	-96.835717458646
5.2990000000000	0.75667977688240	-97.630567720193
5.3020000000000	0.75916327915749	-98.424996325313
5.3050000000000	0.76160811839269	-99.218941185875
5.3080000000000	0.76401438342721	-100.01234179250
5.3110000000000	0.76638219373929	-100.80513925317
5.3140000000000	0.76871169864202	-101.59727632846
5.3170000000000	0.77100307643427	-102.38869746327
5.3200000000000	0.77325653351008	-103.17934881518
5.3230000000000	0.77547230343045	-103.96917827928
5.3260000000000	0.77765064596087	-104.75813550972
5.3290000000000	0.77979184607871	-105.54617193781
5.3320000000000	0.78189621295371	-106.33324078679
5.3350000000000	0.78396407890568	-107.11929708338
5.3380000000000	0.78599579834264	-107.90429766607
5.3410000000000	0.78799174668330	-108.68820119025
5.3440000000000	0.78995231926716	-109.47096813039
5.3470000000000	0.79187793025572	-110.25256077907
5.3500000000000	0.79376901152814	-111.03294324326
5.3530000000000	0.79562601157454	-111.81208143771
5.3560000000000	0.79744939438992	-112.58994307576
5.3590000000000	0.79923963837190	-113.36649765741
5.3620000000000	0.80099723522477	-114.14171645504
5.3650000000000	0.80272268887283	-114.91557249676
5.3680000000000	0.80441651438537	-115.68804054737
5.3710000000000	0.80607923691570	-116.45909708741
5.3740000000000	0.80771139065650	-117.22872028999
5.3770000000000	0.80931351781349	-117.99688999589
5.3800000000000	0.81088616759934	-118.76358768673
5.3830000000000	0.81242989524963	-119.52879645667
5.3860000000000	0.81394526106234	-120.29250098241
5.3890000000000	0.81543282946241	-121.05468749187
5.3920000000000	0.81689316809257	-121.81534373156
5.3950000000000	0.81832684693163	-122.57445893274
5.3980000000000	0.81973443744123	-123.33202377654
5.4010000000000	0.82111651174178	-124.08803035812
5.4040000000000	0.82247364181848	-124.84247214999
5.4070000000000	0.82380639875782	-125.59534396454
5.4100000000000	0.82511535201514	-126.34664191600
5.4130000000000	0.82640106871353	-127.09636338182
5.4160000000000	0.82766411297433	-127.84450696362
5.4190000000000	0.82890504527920	-128.59107244775
5.4220000000000	0.83012442186403	-129.33606076568
5.4250000000000	0.83132279414437	-130.07947395410
5.4280000000000	0.83250070817228	-130.82131511501
5.4310000000000	0.83365870412443	-131.56158837575
5.4340000000000	0.83479731582101	-132.30029884910
5.4370000000000	0.83591707027511	-133.03745259347
5.4400000000000	0.83701848727209	-133.77305657336
5.4430000000000	0.83810207897842	-134.50711861996
5.4460000000000	0.83916834957947	-135.23964739218
5.4490000000000	0.84021779494556	-135.97065233796
5.4520000000000	0.84125090232562	-136.70014365602
5.4550000000000	0.84226815006789	-137.42813225806
5.4580000000000	0.84327000736677	-138.15462973153
5.4610000000000	0.84425693403519	-138.87964830285
5.4640000000000	0.84522938030168	-139.60320080130
5.4670000000000	0.84618778663139	-140.32530062347
5.4700000000000	0.84713258357028	-141.04596169838
5.4730000000000	0.84806419161153	-141.76519845330
5.4760000000000	0.84898302108360	-142.48302578023
5.4790000000000	0.84988947205894	-143.19945900312
5.4820000000000	0.85078393428254	-143.91451384589
5.4850000000000	0.85166678711967	-144.62820640107
5.4880000000000	0.85253839952176	-145.34055309940
5.4910000000000	0.85339913000984	-146.05157068008
5.4940000000000	0.85424932667460	-146.76127616187
5.4970000000000	0.85508932719241	-147.46968681503
5.5000000000000	0.85591945885639	-148.17682013399
5.5030000000000	0.85674003862188	-148.88269381096
5.5060000000000	0.85755137316556	-149.58732571024
5.5090000000000	0.85835375895745	-150.29073384347
5.5120000000000	0.85914748234514	-150.99293634562
5.5150000000000	0.85993281964946	-151.69395145187
5.5180000000000	0.86071003727106	-152.39379747526
5.5210000000000	0.86147939180714	-153.09249278521
5.5240000000000	0.86224113017771	-153.79005578683
5.5270000000000	0.86299548976079	-154.48650490105
5.5300000000000	0.86374269853592	-155.18185854556
5.5330000000000	0.86448297523549	-155.87613511656
5.5360000000000	0.86521652950315	-156.56935297124
5.5390000000000	0.86594356205895	-157.26153041117
5.5420000000000	0.86666426487057	-157.95268566633
5.5450000000000	0.86737882133019	-158.64283687997
5.5480000000000	0.86808740643645	-159.33200209426
5.5510000000000	0.86879018698114	-160.02019923661
5.5540000000000	0.86948732174003	-160.70744610679
5.5570000000000	0.87017896166751	-161.39376036470
5.5600000000000	0.87086525009458	-162.07915951897
5.5630000000000	0.87154632292982	-162.76366091615
5.5660000000000	0.87222230886284	-163.44728173062
5.5690000000000	0.87289332957001	-164.13003895523
5.5720000000000	0.87355949992194	-164.81194939252
5.5750000000000	0.87422092819255	-165.49302964668
5.5780000000000	0.87487771626915	-166.17329611608
5.5810000000000	0.87552995986345	-166.85276498648
5.5840000000000	0.87617774872309	-167.53145222480
5.5870000000000	0.87682116684335	-168.20937357357
5.5900000000000	0.87746029267883	-168.88654454588
5.5930000000000	0.87809519935479	-169.56298042099
5.5960000000000	0.87872595487791	-170.23869624046
5.5990000000000	0.87935262234620	-170.91370680483
5.6020000000000	0.87997526015777	-171.58802667086
5.6050000000000	0.88059392221836	-172.26167014929
5.6080000000000	0.88120865814724	-172.93465130310
5.6110000000000	0.88181951348132	-173.60698394628
5.6140000000000	0.88242652987742	-174.27868164312
5.6170000000000	0.88302974531212	-174.94975770789
5.6200000000000	0.88362919427947	-175.62022520512
5.6230000000000	0.88422490798592	-176.29009695015
5.6260000000000	0.88481691454264	-176.95938551032
5.6290000000000	0.88540523915487	-177.62810320639
5.6320000000000	0.88598990430809	-178.29626211455
5.6350000000000	0.88657092995108	-178.96387406867
5.6380000000000	0.88714833367540	-179.63095066306
5.6410000000000	0.88772213089141	179.70249674444
5.6440000000000	0.88829233500052	179.03645702904
5.6470000000000	0.88885895756361	178.37091929515
5.6500000000000	0.88942200846538	177.70587287230
5.6530000000000	0.88998149607468	177.04130731062
5.6560000000000	0.89053742740050	176.37721237609
5.6590000000000	0.89108980824362	175.71357804543
5.6620000000000	0.89163864334376	175.05039450076
5.6650000000000	0.89218393652216	174.38765212394
5.6680000000000	0.89272569081937	173.72534149065
5.6710000000000	0.89326390862832	173.06345336424
5.6740000000000	0.89379859182243	172.40197868932
5.6770000000000	0.89432974187875	171.74090858510
5.6800000000000	0.89485735999597	171.08023433860
5.6830000000000	0.89538144720729	170.41994739754
5.6860000000000	0.89590200448804	169.76003936311
5.6890000000000	0.89641903285799	169.10050198257
5.6920000000000	0.89693253347820	168.44132714163
5.6950000000000	0.89744250774253	167.78250685670
5.6980000000000	0.89794895736352	167.12403326702
5.7010000000000	0.89845188445275	166.46589862662
5.7040000000000	0.89895129159561	165.80809529617
5.7070000000000	0.89944718192034	165.15061573473
5.7100000000000	0.89993955916142	164.49345249140
5.7130000000000	0.90042842771718	163.83659819688
5.7160000000000	0.90091379270167	163.18004555499
5.7190000000000	0.90139565999067	162.52378733403
5.7220000000000	0.90187403626199	161.86781635823
5.7250000000000	0.90234892902982	161.21212549906
5.7280000000000	0.90282034667329	160.55670766652
5.7310000000000	0.90328829845914	159.90155580047
5.7340000000000	0.90375279455860	159.24666286188
5.7370000000000	0.90421384605834	158.59202182419
5.7400000000000	0.90467146496558	157.93762566454
5.7430000000000	0.90512566420742	157.28346735515
5.7460000000000	0.90557645762427	156.62953985473
5.7490000000000	0.90602385995754	155.97583609983
5.7520000000000	0.90646788683153	155.32234899640
5.7550000000000	0.90690855472954	154.66907141130
5.7580000000000	0.90734588096433	154.01599616396
5.7610000000000	0.90777988364287	153.36311601810
5.7640000000000	0.90821058162544	152.71042367355
5.7670000000000	0.90863799447917	152.05791175821
5.7700000000000	0.90906214242602	151.40557282009
5.7730000000000	0.90948304628530	150.75339931951
5.7760000000000	0.90990072741073	150.10138362144
5.7790000000000	0.91031520762218	149.44951798793
5.7820000000000	0.91072650913205	148.79779457084
5.7850000000000	0.91113465446648	148.14620540454
5.7880000000000	0.91153966638133	147.49474239896
5.7910000000000	0.91194156777315	146.84339733275
5.7940000000000	0.91234038158510	146.19216184660
5.7970000000000	0.91273613070792	145.54102743686
5.8000000000000	0.91312883787610	144.88998544928
5.8030000000000	0.91351852555933	144.23902707300
5.8060000000000	0.91390521584914	143.58814333478
5.8090000000000	0.91428893034115	142.93732509349
5.8120000000000	0.91466969001275	142.28656303474
5.8150000000000	0.91504751509635	141.63584766589
5.8180000000000	0.91542242494847	140.98516931124
5.8210000000000	0.91579443791458	140.33451810749
5.8240000000000	0.91616357118990	139.68388399952
5.8270000000000	0.91652984067619	139.03325673638
5.8300000000000	0.91689326083476	138.38262586764
5.8330000000000	0.91725384453568	137.73198073998
5.8360000000000	0.91761160290342	137.08131049410
5.8390000000000	0.91796654515889	136.43060406198
5.8420000000000	0.91831867845824	135.77985016433
5.8450000000000	0.91866800772823	135.12903730854
5.8480000000000	0.91901453549857	134.47815378678
5.8510000000000	0.91935826173119	133.82718767459
5.8540000000000	0.91969918364668	133.17612682967
5.8570000000000	0.92003729554789	132.52495889112
5.8600000000000	0.92037258864096	131.87367127900
5.8630000000000	0.92070505085391	131.22225119420
5.8660000000000	0.92103466665280	130.57068561877
5.8690000000000	0.92136141685574	129.91896131653
5.8720000000000	0.92168527844485	129.26706483412
5.8750000000000	0.92200622437632	128.61498250238
5.8780000000000	0.92232422338869	127.96270043815
5.8810000000000	0.92263923980962	127.31020454646
5.8840000000000	0.92295123336111	126.65748052313
5.8870000000000	0.92326015896363	126.00451385772
5.8900000000000	0.92356596653897	125.35128983696
5.8930000000000	0.92386860081238	124.69779354856
5.8960000000000	0.92416800111382	124.04400988544
5.8990000000000	0.92446410117877	123.38992355039
5.9020000000000	0.92475682894866	122.73551906117
5.9050000000000	0.92504610637118	122.08078075602
5.9080000000000	0.92533184920061	121.42569279967
5.9110000000000	0.92561396679850	120.77023918973
5.9140000000000	0.92589236193476	120.11440376356
5.9170000000000	0.92616693058959	119.45817020563
5.9200000000000	0.92643756175629	118.80152205528
5.9230000000000	0.92670413724535	118.14444271500
5.9260000000000	0.92696653148995	117.48691545915
5.9290000000000	0.92722461135329	116.82892344317
5.9320000000000	0.92747823593786	116.17044971329
5.9350000000000	0.92772725639702	115.51147721669
5.9380000000000	0.92797151574927	114.85198881215
5.9410000000000	0.92821084869531	114.19196728124
5.9440000000000	0.92844508143839	113.53139533996
5.9470000000000	0.92867403150826	112.87025565092
5.9500000000000	0.92889750758895	112.20853083595
5.9530000000000	0.92911530935089	111.54620348933
5.9560000000000	0.92932722728759	110.88325619147
5.9590000000000	0.92953304255744	110.21967152303
5.9620000000000	0.92973252683085	109.55543207973
5.9650000000000	0.92992544214325	108.89052048750
5.9680000000000	0.93011154075434	108.22491941824
5.9710000000000	0.93029056501407	107.55861160611
5.9740000000000	0.93046224723573	106.89157986426
5.9770000000000	0.93062630957668	106.22380710215
5.9800000000000	0.93078246392719	105.55527634339
5.9830000000000	0.93093041180785	104.88597074399
5.9860000000000	0.93106984427615	104.21587361129
5.9890000000000	0.93120044184265	103.54496842322
5.9920000000000	0.93132187439731	102.87323884823
5.9950000000000	0.93143380114665	102.20066876558
5.9980000000000	0.93153587056202	101.52724228622
6.0010000000000	0.93162772033996	100.85294377413
6.0040000000000	0.93170897737480	100.17775786810
6.0070000000000	0.93177925774450	99.501669504045
6.0100000000000	0.93183816670997	98.824663937728
6.0130000000000	0.93188529872885	98.146726767970
6.0160000000000	0.93192023748401	97.467843960266
6.0190000000000	0.93194255592771	96.788001870847
6.0220000000000	0.93195181634184	96.107187271131
6.0250000000000	0.93194757041499	95.425387372576
6.0280000000000	0.93192935933694	94.742589851903
6.0310000000000	0.93189671391118	94.058782876666
6.0340000000000	0.93184915468619	93.373955131155
6.0370000000000	0.93178619210600	92.688095842613
6.0400000000000	0.93170732668068	92.001194807719
6.0430000000000	0.93161204917743	91.313242419348
6.0460000000000	0.93149984083273	90.624229693537
6.0490000000000	0.93137017358631	89.934148296661
6.0520000000000	0.93122251033731	89.242990572766
6.0550000000000	0.93105630522335	88.550749571037
6.0580000000000	0.93087100392283	87.857419073351
6.0610000000000	0.93066604398113	87.162993621896
6.0640000000000	0.93044085516099	86.467468546790
6.0670000000000	0.93019485981769	85.770839993685
6.0700000000000	0.92992747329911	85.073104951291
6.0730000000000	0.92963810437130	84.374261278784
6.0760000000000	0.92932615566964	83.674307733043
6.0790000000000	0.92899102417589	82.973243995670
6.0820000000000	0.92863210172128	82.271070699746
6.0850000000000	0.92824877551580	81.567789456249
6.0880000000000	0.92784042870362	80.863402880105
6.0910000000000	0.92740644094471	80.157914615789
6.0940000000000	0.92694618902258	79.451329362434
6.0970000000000	0.92645904747783	78.743652898375
6.1000000000000	0.92594438926736	78.034892105078
6.1030000000000	0.92540158644891	77.325054990375
6.1060000000000	0.92483001089037	76.614150710948
6.1090000000000	0.92422903500348	75.902189593998
6.1120000000000	0.92359803250114	75.189183158028
6.1150000000000	0.92293637917778	74.475144132667
6.1180000000000	0.92224345371181	73.760086477480
6.1210000000000	0.92151863848927	73.044025399677
6.1240000000000	0.92076132044771	72.326977370667
6.1270000000000	0.91997089193904	71.608960141388
6.1300000000000	0.91914675161016	70.889992756321
6.1330000000000	0.91828830530003	70.170095566160
6.1360000000000	0.91739496695163	69.449290239030
6.1390000000000	0.91646615953729	68.727599770216
6.1420000000000	0.91550131599574	68.005048490321
6.1450000000000	0.91449988017889	67.281662071801
6.1480000000000	0.91346130780671	66.557467533811
6.1510000000000	0.91238506742803	65.832493245298
6.1540000000000	0.91127064138520	65.106768926298
6.1570000000000	0.91011752678044	64.380325647374
6.1600000000000	0.90892523644159	63.653195827143
6.1630000000000	0.90769329988498	62.925413227857
6.1660000000000	0.90642126427280	62.197012948986
6.1690000000000	0.90510869536275	61.468031418762
6.1720000000000	0.90375517844709	60.738506383666
6.1750000000000	0.90236031927883	60.008476895809
6.1780000000000	0.90092374498214	59.277983298193
6.1810000000000	0.89944510494440	58.547067207839
6.1840000000000	0.89792407168729	57.815771496753
6.1870000000000	0.89636034171404	57.084140270740
6.1900000000000	0.89475363633029	56.352218846042
6.1930000000000	0.89310370243578	55.620053723835
6.1960000000000	0.89141031328427	54.887692562563
6.1990000000000	0.88967326920904	54.155184148153
6.2020000000000	0.88789239831144	53.422578362115
6.2050000000000	0.88606755710995	52.689926147569
6.2080000000000	0.88419863114733	51.957279473233
6.2110000000000	0.88228553555364	51.224691295411
6.2140000000000	0.88032821556272	50.492215518040
6.2170000000000	0.87832664698019	49.759906950838
6.2200000000000	0.87628083660097	49.027821265639
6.2230000000000	0.87419082257433	48.296014950952
6.2260000000000	0.87205667471505	47.564545264857
6.2290000000000	0.86987849475893	46.833470186284
6.2320000000000	0.86765641656146	46.102848364789
6.2350000000000	0.86539060623838	45.372739068903
6.2380000000000	0.86308126224726	44.643202133156
6.2410000000000	0.86072861540920	43.914297903887
6.2440000000000	0.85833292887018	43.186087183931
6.2470000000000	0.85589449800164	42.458631176304
6.2500000000000	0.85341365024007	41.731991427002
6.2530000000000	0.85089074486585	41.006229767022
6.2560000000000	0.84832617272137	40.281408253732
6.2590000000000	0.84572035586912	39.557589111717
6.2620000000000	0.84307374719031	38.834834673206
6.2650000000000	0.84038682992499	38.113207318228
6.2680000000000	0.83766011715483	37.392769414607
6.2710000000000	0.83489415122974	36.673583257927
6.2740000000000	0.83208950314002	35.955711011587
6.2770000000000	0.82924677183564	35.239214647081
6.2800000000000	0.82636658349450	34.524155884610
6.2830000000000	0.82344959074190	33.810596134157
6.2860000000000	0.82049647182322	33.098596437136
6.2890000000000	0.81750792973233	32.388217408730
6.2920000000000	0.81448469129823	31.679519181030
6.2950000000000	0.81142750623238	30.972561347076
6.2980000000000	0.80833714613977	30.267402905901
6.3010000000000	0.80521440349621	29.564102208676
6.3040000000000	0.80206009059504	28.862716906037
6.3070000000000	0.79887503846608	28.163303896687
6.3100000000000	0.79566009576995	27.465919277332
6.3130000000000	0.79241612767073	26.770618294036
6.3160000000000	0.78914401469017	26.077455295042
6.3190000000000	0.78584465154644	25.386483685105
6.3220000000000	0.78251894598056	24.697755881400
6.3250000000000	0.77916781757356	24.011323271007
6.3280000000000	0.77579219655735	23.327236170020
6.3310000000000	0.77239302262232	22.645543784274
6.3340000000000	0.76897124372448	21.966294171694
6.3370000000000	0.76552781489503	21.289534206253
6.3400000000000	0.76206369705495	20.615309543513
6.3430000000000	0.75857985583731	19.943664587701
6.3460000000000	0.75507726041969	19.274642460274
6.3490000000000	0.75155688236902	18.608284969884
6.3520000000000	0.74801969450105	17.944632583672
6.3550000000000	0.74446666975638	17.283724399752
6.3580000000000	0.74089878009497	16.625598120782
6.3610000000000	0.73731699541058	15.970290028425
6.3640000000000	0.73372228246667	15.317834958541
6.3670000000000	0.73011560385489	14.668266276867
6.3700000000000	0.72649791697704	14.021615854934
6.3730000000000	0.72287017305117	13.377914045912
6.3760000000000	0.71923331614217	12.737189660013
6.3790000000000	0.71558828221682	12.099469939055
6.3820000000000	0.71193599822297	11.464780529666
6.3850000000000	0.70827738119208	10.833145454560
6.3880000000000	0.70461333736380	10.204587081192
6.3910000000000	0.70094476133088	9.5791260869543
6.3940000000000	0.69727253520191	8.9567814199618
6.3970000000000	0.69359752777871	8.3375702542117
6.4000000000000	0.68992059374430	7.7215079377188
6.4030000000000	0.68624257285625	7.1086079318839
6.4060000000000	0.68256428913887	6.4988817399829
6.4090000000000	0.67888655006617	5.8923388221771
6.4120000000000	0.67521014572517	5.2889864938262
6.4150000000000	0.67153584794688	4.6888298030898
6.4180000000000	0.66786440938864	4.0918713827844
6.4210000000000	0.66419656254723	3.4981112701237
6.4240000000000	0.66053301867666	2.9075466862219
6.4270000000000	0.65687446657683	2.3201717649251
6.4300000000000	0.65322157120961	1.7359772174394
6.4330000000000	0.64957497208524	1.1549499150494
6.4360000000000	0.64593528134390	0.57707236653402
6.4390000000000	0.64230308143225	0.0023220590468190
6.4420000000000	0.63867892223958	-0.56932937971012
6.4450000000000	0.63506331750893	-1.1379172556369
6.4480000000000	0.63145674026771	-1.7034851984660
6.4510000000000	0.62785961691902	-2.2660869800231
6.4540000000000	0.62427231948271	-2.8257889200814
6.4570000000000	0.62069515524466	-3.3826731110527
6.4600000000000	0.61712835271997	-3.9368418028446
6.4630000000000	0.61357204227992	-4.4884234619947
6.4660000000000	0.61002622889829	-5.0375812970495
6.4690000000000	0.60649075299328	-5.5845255012001
6.4720000000000	0.60296523281723	-6.1295312449840
6.4750000000000	0.59944897738946	-6.6729658298837
6.4780000000000	0.59594085077994	-7.2153309399394
6.4810000000000	0.59243905280706	-7.7573307745618
6.4840000000000	0.58894074927745	-8.2999866474487
6.4870000000000	0.58544141588332	-8.8448397462865
6.4900000000000	0.58193359887409	-9.3943327925390
6.4930000000000	0.57840438273233	-9.9525864737291
6.4960000000000	0.57482966036584	-10.527146219151
6.4990000000000	0.57115924192449	-11.133486219299
6.5020000000000	0.56726951398848	-11.809160559186
6.5050000000000	0.56275421759418	-12.675087204458
6.5080000000000	0.55505807361290	-14.455405615985
6.5110000000000	0.58098267686984	-3.4020695560788
6.5140000000000	0.56092299965156	-11.573408840129
6.5170000000000	0.55563276636444	-12.761862502044
6.5200000000000	0.55162823887676	-13.507655919631
6.5230000000000	0.54801760586947	-14.124733423577
6.5260000000000	0.54458766971324	-14.685554383538
6.5290000000000	0.54126168034364	-15.215839082538
6.5320000000000	0.53800530033840	-15.727027741873
6.5350000000000	0.53480090740479	-16.224988462505
6.5380000000000	0.53163855673950	-16.713045865060
6.5410000000000	0.52851223171461	-17.193228097003
6.5440000000000	0.52541809370168	-17.666845764001
6.5470000000000	0.52235358904036	-18.134786121150
6.5500000000000	0.51931696044185	-18.597673528148
6.5530000000000	0.51630696420192	-19.055962097165
6.5560000000000	0.51332269877117	-19.509991761745
6.5590000000000	0.51036349672025	-19.960023573178
6.5620000000000	0.50742885437730	-20.406262678750
6.5650000000000	0.50451838468853	-20.848873719931
6.5680000000000	0.50163178485700	-21.287991414298
6.5710000000000	0.49876881365009	-21.723727990410
6.5740000000000	0.49592927518986	-22.156178514922
6.5770000000000	0.49311300718533	-22.585424776691
6.5800000000000	0.49031987226821	-23.011538163413
6.5830000000000	0.48754975153496	-23.434581822323
6.5860000000000	0.48480253968214	-23.854612303955
6.5890000000000	0.48207814130896	-24.271680827172
6.5920000000000	0.47937646808599	-24.685834263044
6.5950000000000	0.47669743657399	-25.097115907453
6.5980000000000	0.47404096653624	-25.505566093159
6.6010000000000	0.47140697962891	-25.911222678631
6.6040000000000	0.46879539838357	-26.314121441358
6.6070000000000	0.46620614541749	-26.714296396483
6.6100000000000	0.46363914282242	-27.111780056580
6.6130000000000	0.46109431169461	-27.506603644683
6.6160000000000	0.45857157177679	-27.898797269915
6.6190000000000	0.45607084118957	-28.288390073027
6.6220000000000	0.45359203623457	-28.675410347546
6.6250000000000	0.45113507125515	-29.059885641061
6.6280000000000	0.44869985854362	-29.441842840241
6.6310000000000	0.44628630828603	-29.821308242468
6.6340000000000	0.44389432853731	-30.198307616389
6.6370000000000	0.44152382522098	-30.572866253282
6.6400000000000	0.43917470214862	-30.945009010752
6.6430000000000	0.43684686105543	-31.314760350015
6.6460000000000	0.43454020164852	-31.682144367782
6.6490000000000	0.43225462166542	-32.047184823619
6.6520000000000	0.42999001694067	-32.409905163457
6.6550000000000	0.42774628147874	-32.770328539856
6.6580000000000	0.42552330753171	-33.128477829506
6.6610000000000	0.42332098568057	-33.484375648376
6.6640000000000	0.42113920491911	-33.838044364856
6.6670000000000	0.41897785273952	-34.189506111182
6.6700000000000	0.41683681521904	-34.538782793394
6.6730000000000	0.41471597710696	-34.885896100030
6.6760000000000	0.41261522191170	-35.230867509744
6.6790000000000	0.41053443198726	-35.573718297987
6.6820000000000	0.40847348861896	-35.914469542896
6.6850000000000	0.40643227210807	-36.253142130483
6.6880000000000	0.40441066185509	-36.589756759243
6.6910000000000	0.40240853644156	-36.924333944244
6.6940000000000	0.40042577371015	-37.256894020776
6.6970000000000	0.39846225084303	-37.587457147627
6.7000000000000	0.39651784443831	-37.916043310027
6.7030000000000	0.39459243058455	-38.242672322316
6.7060000000000	0.39268588493323	-38.567363830370
6.7090000000000	0.39079808276917	-38.890137313817
6.7120000000000	0.38892889907893	-39.211012088085
6.7150000000000	0.38707820861705	-39.530007306287
6.7180000000000	0.38524588597023	-39.847141960995
6.7210000000000	0.38343180561940	-40.162434885887
6.7240000000000	0.38163584199975	-40.475904757315
6.7270000000000	0.37985786955868	-40.787570095792
6.7300000000000	0.37809776281171	-41.097449267413
6.7330000000000	0.37635539639641	-41.405560485228
6.7360000000000	0.37463064512432	-41.711921810569
6.7390000000000	0.37292338403096	-42.016551154337
6.7420000000000	0.37123348842396	-42.319466278274
6.7450000000000	0.36956083392926	-42.620684796198
6.7480000000000	0.36790529653559	-42.920224175236
6.7510000000000	0.36626675263708	-43.218101737036
6.7540000000000	0.36464507907418	-43.514334658975
6.7570000000000	0.36304015317292	-43.808939975365
6.7600000000000	0.36145185278248	-44.101934578654
6.7630000000000	0.35988005631119	-44.393335220626
6.7660000000000	0.35832464276094	-44.683158513616
6.7690000000000	0.35678549176018	-44.971420931716
6.7720000000000	0.35526248359532	-45.258138811996
6.7750000000000	0.35375549924085	-45.543328355729
6.7780000000000	0.35226442038798	-45.827005629624
6.7810000000000	0.35078912947202	-46.109186567076
6.7840000000000	0.34932950969848	-46.389886969408
6.7870000000000	0.34788544506784	-46.669122507148
6.7900000000000	0.34645682039924	-46.946908721293
6.7930000000000	0.34504352135294	-47.223261024599
6.7960000000000	0.34364543445168	-47.498194702872
6.7990000000000	0.34226244710097	-47.771724916280
6.8020000000000	0.34089444760832	-48.043866700663
6.8050000000000	0.33954132520151	-48.314634968866
6.8080000000000	0.33820297004585	-48.584044512073
6.8110000000000	0.33687927326060	-48.852110001154
6.8140000000000	0.33557012693434	-49.118845988027
6.8170000000000	0.33427542413970	-49.384266907018
6.8200000000000	0.33299505894709	-49.648387076243
6.8230000000000	0.33172892643772	-49.911220698989
6.8260000000000	0.33047692271587	-50.172781865110
6.8290000000000	0.32923894492044	-50.433084552429
6.8320000000000	0.32801489123576	-50.692142628144
6.8350000000000	0.32680466090180	-50.949969850252
6.8380000000000	0.32560815422370	-51.206579868968
6.8410000000000	0.32442527258072	-51.461986228158
6.8440000000000	0.32325591843463	-51.716202366779
6.8470000000000	0.32209999533749	-51.969241620321
6.8500000000000	0.32095740793900	-52.221117222260
6.8530000000000	0.31982806199321	-52.471842305512
6.8560000000000	0.31871186436497	-52.721429903896
6.8590000000000	0.31760872303568	-52.969892953600
6.8620000000000	0.31651854710881	-53.217244294654
6.8650000000000	0.31544124681494	-53.463496672406
6.8680000000000	0.31437673351637	-53.708662739002
6.8710000000000	0.31332491971151	-53.952755054873
6.8740000000000	0.31228571903875	-54.195786090223
6.8770000000000	0.31125904628017	-54.437768226521
6.8800000000000	0.31024481736485	-54.678713758004
6.8830000000000	0.30924294937195	-54.918634893171
6.8860000000000	0.30825336053346	-55.157543756291
6.8890000000000	0.30727597023684	-55.395452388909
6.8920000000000	0.30631069902727	-55.632372751360
6.8950000000000	0.30535746860979	-55.868316724280
6.8980000000000	0.30441620185123	-56.103296110128
6.9010000000000	0.30348682278195	-56.337322634702
6.9040000000000	0.30256925659740	-56.570407948668
6.9070000000000	0.30166342965956	-56.802563629086
6.9100000000000	0.30076926949829	-57.033801180940
6.9130000000000	0.29988670481241	-57.264132038673
6.9160000000000	0.29901566547088	-57.493567567725
6.9190000000000	0.29815608251367	-57.722119066076
6.9220000000000	0.29730788815280	-57.949797765786
6.9250000000000	0.29647101577306	-58.176614834548
6.9280000000000	0.29564539993285	-58.402581377239
6.9310000000000	0.29483097636492	-58.627708437476
6.9340000000000	0.29402768197710	-58.852006999177
6.9370000000000	0.29323545485295	-59.075487988129
6.9400000000000	0.29245423425251	-59.298162273549
6.9430000000000	0.29168396061296	-59.520040669668
6.9460000000000	0.29092457554935	-59.741133937306
6.9490000000000	0.29017602185532	-59.961452785456
6.9520000000000	0.28943824350389	-60.181007872874
6.9550000000000	0.28871118564829	-60.399809809680
6.9580000000000	0.28799479462284	-60.617869158952
6.9610000000000	0.28728901794385	-60.835196438343
6.9640000000000	0.28659380431070	-61.051802121689
6.9670000000000	0.28590910360693	-61.267696640636
6.9700000000000	0.28523486690144	-61.482890386273
6.9730000000000	0.28457104644978	-61.697393710761
6.9760000000000	0.28391759569560	-61.911216928988
6.9790000000000	0.28327446927217	-62.124370320221
6.9820000000000	0.28264162300408	-62.336864129769
6.9850000000000	0.28201901390904	-62.548708570659
6.9880000000000	0.28140660019982	-62.759913825320
6.9910000000000	0.28080434128641	-62.970490047278
6.9940000000000	0.28021219777830	-63.180447362861
6.9970000000000	0.27963013148692	-63.389795872918
7.0000000000000	0.27905810542829	-63.598545654548
#Parameters = {D=22.5; Rx1=6.95; Rx2=3.95; Rx3=6.95; Rx4=3.95; Rx5=8.12; Rx6=5.25; Ry1=7.61; Ry2=3.95; Ry3=7.61; Ry4=5.94; Ry5=8.12; Ry6=5.25; ang=60; ang_rad=1.0471975511966; cap1=0; cap2=1.5e-13; cap3=1.5e-13; cap4=0; d1_M1=4.2; d1_M4=3.9; d2_M4=2.2; d_M1=0.9; eRx_h1=9.5; eRx_h2=7.5; eRx_v1=5; eRx_v2=9; gc=0.5; ha=0.1; hd=0.787; hs=3.175; hs1=1.575; l1_M1=1.76; l1_M2=7.2; l1_M3=2.7; l1_M6=0.95;…
#"Frequency / GHz"	SZmax(1),Zmin(1) (2) [Mag]	SZmax(1),Zmin(1) (2) [Pha in deg.]
#-----------------------------------------------------------------------------------
4.0000000000000	0.21983429536986	4.8576287384609
4.0030000000000	0.22572358454338	3.8597565969769
4.0060000000000	0.23168579545638	2.8406159938753
4.0090000000000	0.23771823088932	1.7997731832761
4.0120000000000	0.24381761874096	0.73682042411158
4.0150000000000	0.24998007205901	-0.34861951345300
4.0180000000000	0.25620104977626	-1.4568884993341
4.0210000000000	0.26247531892465	-2.5882878649028
4.0240000000000	0.26879691921875	-3.7430729153068
4.0270000000000	0.27515913102049	-4.9214471635168
4.0300000000000	0.28155444781214	-6.1235563280098
4.0330000000000	0.28797455441103	-7.3494821483129
4.0360000000000	0.29441031224830	-8.5992360859456
4.0390000000000	0.30085175309893	-9.8727529923417
4.0420000000000	0.30728808268210	-11.169884839748
4.0450000000000	0.31370769554052	-12.490394625419
4.0480000000000	0.32009820254565	-13.833950573044
4.0510000000000	0.32644647225424	-15.200120767580
4.0540000000000	0.33273868715291	-16.588368369759
4.0570000000000	0.33896041556661	-17.998047563604
4.0600000000000	0.34509669967156	-19.428400393477
4.0630000000000	0.35113215964593	-20.878554645721
4.0660000000000	0.35705111351861	-22.347522922913
4.0690000000000	0.36283771174997	-23.834203045811
4.0720000000000	0.36847608501640	-25.337379898570
4.0750000000000	0.37395050309588	-26.855728806963
4.0780000000000	0.37924554219155	-28.387820507231
4.0810000000000	0.38434625751646	-29.932127725691
4.0840000000000	0.38923835752646	-31.487033347312
4.0870000000000	0.39390837586164	-33.050840106720
4.0900000000000	0.39834383686722	-34.621781689322
4.0930000000000	0.40253341053424	-36.198035085449
4.0960000000000	0.40646705284192	-37.777733998928
4.0990000000000	0.41013612779999	-39.358983075257
4.1020000000000	0.41353350797243	-40.939872685733
4.1050000000000	0.41665365089415	-42.518493983906
4.1080000000000	0.41949264953927	-44.092953940870
4.1110000000000	0.42204825582639	-45.661390066640
4.1140000000000	0.42431987700837	-47.221984536209
4.1170000000000	0.42630854564727	-48.772977460149
4.1200000000000	0.42801686467530	-50.312679069623
4.1230000000000	0.42944892975106	-51.839480622737
4.1260000000000	0.43061023170561	-53.351863881257
4.1290000000000	0.43150754231386	-54.848409051765
4.1320000000000	0.43214878691092	-56.327801131080
4.1350000000000	0.43254290750041	-57.788834640223
4.1380000000000	0.43269971997987	-59.230416772558
4.1410000000000	0.43262976895334	-60.651569018582
4.1440000000000	0.43234418333578	-62.051427361033
4.1470000000000	0.43185453560187	-63.429241159019
4.1500000000000	0.43117270712151	-64.784370858361
4.1530000000000	0.43031076158026	-66.116284677477
4.1560000000000	0.42928082803045	-67.424554424342
4.1590000000000	0.42809499467665	-68.708850600769
4.1620000000000	0.42676521408569	-69.968936946541
4.1650000000000	0.42530322013738	-71.204664568310
4.1680000000000	0.42372045670654	-72.415965787757
4.1710000000000	0.42202801779319	-73.602847831035
4.1740000000000	0.42023659859793	-74.765386467714
4.1770000000000	0.41835645687083	-75.903719693128
4.1800000000000	0.41639738374212	-77.018041533567
4.1830000000000	0.41436868316519	-78.108596039840
4.1860000000000	0.41227915906313	-79.175671521499
4.1890000000000	0.41013710926109	-80.219595061879
4.1920000000000	0.40795032530365	-81.240727343105
4.1950000000000	0.40572609729277	-82.239457800541
4.1980000000000	0.40347122293286	-83.216200117704
4.2010000000000	0.40119202003008	-84.171388065568
4.2040000000000	0.39889434176005	-85.105471684209
4.2070000000000	0.39658359408765	-86.018913799908
4.2100000000000	0.39426475479260	-86.912186867066
4.2130000000000	0.39194239362267	-87.785770121314
4.2160000000000	0.38962069316158	-88.640147028113
4.2190000000000	0.38730347005950	-89.475803009682
4.2220000000000	0.38499419632985	-90.293223432208
4.2250000000000	0.38269602046756	-91.092891834884
4.2280000000000	0.38041178818894	-91.875288382320
4.2310000000000	0.37814406263403	-92.640888522130
4.2340000000000	0.37589514390774	-93.390161830032
4.2370000000000	0.37366708786625	-94.123571025515
4.2400000000000	0.37146172408212	-94.841571141918
4.2430000000000	0.36928067294304	-95.544608835724
4.2460000000000	0.36712536185850	-96.233121820797
4.2490000000000	0.36499704056357	-96.907538414317
4.2520000000000	0.36289679552209	-97.568277182132
4.2550000000000	0.36082556344134	-98.215746672227
4.2580000000000	0.35878414391849	-98.850345225977
4.2610000000000	0.35677321124538	-99.472460857721
4.2640000000000	0.35479332540270	-100.08247119408
4.2670000000000	0.35284494227794	-100.68074346527
4.2700000000000	0.35092842314397	-101.26763454137
4.2730000000000	0.34904404343611	-101.84349100725
4.2760000000000	0.34719200086642	-102.40864927051
4.2790000000000	0.34537242291371	-102.96343569742
4.2820000000000	0.34358537372757	-103.50816677226
4.2850000000000	0.34183086048354	-104.04314927615
4.2880000000000	0.34010883922573	-104.56868048184
4.2910000000000	0.33841922023158	-105.08504836123
4.2940000000000	0.33676187293220	-105.59253180302
4.2970000000000	0.33513663041998	-106.09140083788
4.3000000000000	0.33354329357356	-106.58191686930
4.3030000000000	0.33198163482862	-107.06433290797
4.3060000000000	0.33045140162124	-107.53889380839
4.3090000000000	0.32895231952894	-108.00583650610
4.3120000000000	0.32748409513290	-108.46539025450
4.3150000000000	0.32604641862332	-108.91777686020
4.3180000000000	0.32463896616845	-109.36321091603
4.3210000000000	0.32326140206617	-109.80190003100
4.3240000000000	0.32191338069590	-110.23404505660
4.3270000000000	0.32059454828725	-110.65984030899
4.3300000000000	0.31930454452045	-111.07947378660
4.3330000000000	0.31804300397274	-111.49312738289
4.3360000000000	0.31680955742350	-111.90097709390
4.3390000000000	0.31560383303031	-112.30319322061
4.3420000000000	0.31442545738669	-112.69994056572
4.3450000000000	0.31327405647187	-113.09137862495
4.3480000000000	0.31214925650189	-113.47766177274
4.3510000000000	0.31105068469053	-113.85893944227
4.3540000000000	0.30997796992808	-114.23535629995
4.3570000000000	0.30893074338513	-114.60705241431
4.3600000000000	0.30790863904809	-114.97416341937
4.3630000000000	0.30691129419248	-115.33682067261
4.3660000000000	0.30593834979968	-115.69515140756
4.3690000000000	0.30498945092213	-116.04927888118
4.3720000000000	0.30406424700190	-116.39932251611
4.3750000000000	0.30316239214671	-116.74539803789
4.3780000000000	0.30228354536750	-117.08761760735
4.3810000000000	0.30142737078107	-117.42608994818
4.3840000000000	0.30059353778111	-117.76092046997
4.3870000000000	0.29978172118073	-118.09221138668
4.3900000000000	0.29899160132906	-118.42006183086
4.3930000000000	0.29822286420457	-118.74456796358
4.3960000000000	0.29747520148746	-119.06582308036
4.3990000000000	0.29674831061307	-119.38391771313
4.4020000000000	0.29604189480828	-119.69893972837
4.4050000000000	0.29535566311278	-120.01097442166
4.4080000000000	0.29468933038659	-120.32010460859
4.4110000000000	0.29404261730545	-120.62641071235
4.4140000000000	0.29341525034530	-120.92997084798
4.4170000000000	0.29280696175717	-121.23086090346
4.4200000000000	0.29221748953343	-121.52915461774
4.4230000000000	0.29164657736654	-121.82492365590
4.4260000000000	0.29109397460109	-122.11823768138
4.4290000000000	0.29055943618008	-122.40916442561
4.4320000000000	0.29004272258604	-122.69776975489
4.4350000000000	0.28954359977782	-122.98411773492
4.4380000000000	0.28906183912357	-123.26827069276
4.4410000000000	0.28859721733047	-123.55028927659
4.4440000000000	0.28814951637178	-123.83023251315
4.4470000000000	0.28771852341162	-124.10815786312
4.4500000000000	0.28730403072789	-124.38412127435
4.4530000000000	0.28690583563374	-124.65817723319
4.4560000000000	0.28652374039783	-124.93037881390
4.4590000000000	0.28615755216389	-125.20077772620
4.4620000000000	0.28580708286955	-125.46942436110
4.4650000000000	0.28547214916501	-125.73636783506
4.4680000000000	0.28515257233147	-126.00165603249
4.4710000000000	0.28484817819974	-126.26533564673
4.4740000000000	0.28455879706912	-126.52745221955
4.4770000000000	0.28428426362663	-126.78805017916
4.4800000000000	0.28402441686686	-127.04717287692
4.4830000000000	0.28377910001251	-127.30486262269
4.4860000000000	0.28354816043565	-127.56116071890
4.4890000000000	0.28333144957996	-127.81610749340
4.4920000000000	0.28312882288381	-128.06974233121
4.4950000000000	0.28294013970452	-128.32210370504
4.4980000000000	0.28276526324356	-128.57322920481
4.5010000000000	0.28260406047301	-128.82315556610
4.5040000000000	0.28245640206317	-129.07191869758
4.5070000000000	0.28232216231140	-129.31955370756
4.5100000000000	0.28220121907217	-129.56609492952
4.5130000000000	0.28209345368849	-129.81157594682
4.5160000000000	0.28199875092455	-130.05602961656
4.5190000000000	0.28191699889968	-130.29948809259
4.5220000000000	0.28184808902371	-130.54198284774
4.5250000000000	0.28179191593352	-130.78354469531
4.5280000000000	0.28174837743107	-131.02420380985
4.5310000000000	0.28171737442261	-131.26398974720
4.5340000000000	0.28169881085933	-131.50293146388
4.5370000000000	0.28169259367925	-131.74105733581
4.5400000000000	0.28169863275046	-131.97839517647
4.5430000000000	0.28171684081561	-132.21497225442
4.5460000000000	0.28174713343773	-132.45081531020
4.5490000000000	0.28178942894728	-132.68595057278
4.5520000000000	0.28184364839047	-132.92040377537
4.5550000000000	0.28190971547883	-133.15420017081
4.5580000000000	0.28198755653994	-133.38736454641
4.5610000000000	0.28207710046945	-133.61992123832
4.5640000000000	0.28217827868417	-133.85189414546
4.5670000000000	0.28229102507642	-134.08330674301
4.5700000000000	0.28241527596949	-134.31418209546
4.5730000000000	0.28255097007415	-134.54454286923
4.5760000000000	0.28269804844636	-134.77441134500
4.5790000000000	0.28285645444599	-135.00380942950
4.5820000000000	0.28302613369661	-135.23275866708
4.5850000000000	0.28320703404635	-135.46128025084
4.5880000000000	0.28339910552968	-135.68939503349
4.5910000000000	0.28360230033029	-135.91712353776
4.5940000000000	0.28381657274484	-136.14448596669
4.5970000000000	0.28404187914775	-136.37150221339
4.6000000000000	0.28427817795680	-136.59819187073
4.6030000000000	0.28452542959976	-136.82457424053
4.6060000000000	0.28478359648181	-137.05066834267
4.6090000000000	0.28505264295382	-137.27649292384
4.6120000000000	0.28533253528157	-137.50206646599
4.6150000000000	0.28562324161564	-137.72740719466
4.6180000000000	0.28592473196224	-137.95253308699
4.6210000000000	0.28623697815472	-138.17746187951
4.6240000000000	0.28655995382589	-138.40221107573
4.6270000000000	0.28689363438106	-138.62679795351
4.6300000000000	0.28723799697181	-138.85123957221
4.6330000000000	0.28759302047042	-139.07555277968
4.6360000000000	0.28795868544508	-139.29975421902
4.6390000000000	0.28833497413566	-139.52386033516
4.6420000000000	0.28872187043015	-139.74788738130
4.6450000000000	0.28911935984180	-139.97185142514
4.6480000000000	0.28952742948676	-140.19576835494
4.6510000000000	0.28994606806239	-140.41965388544
4.6540000000000	0.29037526582612	-140.64352356362
4.6570000000000	0.29081501457488	-140.86739277433
4.6600000000000	0.29126530762503	-141.09127674570
4.6630000000000	0.29172613979289	-141.31519055453
4.6660000000000	0.29219750737570	-141.53914913142
4.6690000000000	0.29267940813314	-141.76316726586
4.6720000000000	0.29317184126929	-141.98725961112
4.6750000000000	0.29367480741507	-142.21144068911
4.6780000000000	0.29418830861109	-142.43572489504
4.6810000000000	0.29471234829099	-142.66012650198
4.6840000000000	0.29524693126520	-142.88465966534
4.6870000000000	0.29579206370501	-143.10933842723
4.6900000000000	0.29634775312715	-143.33417672069
4.6930000000000	0.29691400837865	-143.55918837383
4.6960000000000	0.29749083962215	-143.78438711394
4.6990000000000	0.29807825832146	-144.00978657138
4.7020000000000	0.29867627722754	-144.23540028346
4.7050000000000	0.29928491036475	-144.46124169827
4.7080000000000	0.29990417301740	-144.68732417828
4.7110000000000	0.30053408171668	-144.91366100404
4.7140000000000	0.30117465422771	-145.14026537763
4.7170000000000	0.30182590953707	-145.36715042615
4.7200000000000	0.30248786784035	-145.59432920509
4.7230000000000	0.30316055053016	-145.82181470162
4.7260000000000	0.30384398018422	-146.04961983780
4.7290000000000	0.30453818055372	-146.27775747378
4.7320000000000	0.30524317655190	-146.50624041083
4.7350000000000	0.30595899424280	-146.73508139443
4.7380000000000	0.30668566083018	-146.96429311718
4.7410000000000	0.30742320464666	-147.19388822172
4.7440000000000	0.30817165514290	-147.42387930358
4.7470000000000	0.30893104287708	-147.65427891391
4.7500000000000	0.30970139950439	-147.88509956228
4.7530000000000	0.31048275776667	-148.11635371928
4.7560000000000	0.31127515148216	-148.34805381916
4.7590000000000	0.31207861553535	-148.58021226241
4.7620000000000	0.31289318586692	-148.81284141824
4.7650000000000	0.31371889946368	-149.04595362705
4.7680000000000	0.31455579434866	-149.27956120285
4.7710000000000	0.31540390957120	-149.51367643562
4.7740000000000	0.31626328519701	-149.74831159361
4.7770000000000	0.31713396229837	-149.98347892566
4.7800000000000	0.31801598294423	-150.21919066337
4.7830000000000	0.31890939019035	-150.45545902333
4.7860000000000	0.31981422806939	-150.69229620923
4.7890000000000	0.32073054158101	-150.92971441399
4.7920000000000	0.32165837668187	-151.16772582180
4.7950000000000	0.32259778027561	-151.40634261015
4.7980000000000	0.32354880020270	-151.64557695180
4.8010000000000	0.32451148523027	-151.88544101677
4.8040000000000	0.32548588504179	-152.12594697415
4.8070000000000	0.32647205022663	-152.36710699406
4.8100000000000	0.32747003226954	-152.60893324944
4.8130000000000	0.32847988353991	-152.85143791786
4.8160000000000	0.32950165728090	-153.09463318324
4.8190000000000	0.33053540759845	-153.33853123764
4.8220000000000	0.33158118945000	-153.58314428289
4.8250000000000	0.33263905863306	-153.82848453227
4.8280000000000	0.33370907177356	-154.07456421212
4.8310000000000	0.33479128631397	-154.32139556346
4.8340000000000	0.33588576050111	-154.56899084348
4.8370000000000	0.33699255337375	-154.81736232712
4.8400000000000	0.33811172474989	-155.06652230852
4.8430000000000	0.33924333521377	-155.31648310248
4.8460000000000	0.34038744610251	-155.56725704588
4.8490000000000	0.34154411949245	-155.81885649907
4.8520000000000	0.34271341818513	-156.07129384721
4.8550000000000	0.34389540569284	-156.32458150162
4.8580000000000	0.34509014622390	-156.57873190101
4.8610000000000	0.34629770466737	-156.83375751281
4.8640000000000	0.34751814657747	-157.08967083430
4.8670000000000	0.34875153815745	-157.34648439387
4.8700000000000	0.34999794624304	-157.60421075213
4.8730000000000	0.35125743828542	-157.86286250306
4.8760000000000	0.35253008233362	-158.12245227504
4.8790000000000	0.35381594701642	-158.38299273196
4.8820000000000	0.35511510152374	-158.64449657417
4.8850000000000	0.35642761558737	-158.90697653953
4.8880000000000	0.35775355946119	-159.17044540428
4.8910000000000	0.35909300390066	-159.43491598397
4.8940000000000	0.36044602014180	-159.70040113435
4.8970000000000	0.36181267987939	-159.96691375216
4.9000000000000	0.36319305524454	-160.23446677595
4.9030000000000	0.36458721878154	-160.50307318682
4.9060000000000	0.36599524342391	-160.77274600911
4.9090000000000	0.36741720246983	-161.04349831112
4.9120000000000	0.36885316955658	-161.31534320569
4.9150000000000	0.37030321863434	-161.58829385082
4.9180000000000	0.37176742393908	-161.86236345020
4.9210000000000	0.37324585996453	-162.13756525369
4.9240000000000	0.37473860143335	-162.41391255782
4.9270000000000	0.37624572326732	-162.69141870617
4.9300000000000	0.37776730055658	-162.97009708973
4.9330000000000	0.37930340852794	-163.24996114722
4.9360000000000	0.38085412251208	-163.53102436535
4.9390000000000	0.38241951790986	-163.81330027906
4.9420000000000	0.38399967015741	-164.09680247163
4.9450000000000	0.38559465469023	-164.38154457483
4.9480000000000	0.38720454690616	-164.66754026897
4.9510000000000	0.38882942212711	-164.95480328287
4.9540000000000	0.39046935555968	-165.24334739384
4.9570000000000	0.39212442225459	-165.53318642753
4.9600000000000	0.39379469706473	-165.82433425779
4.9630000000000	0.39548025460208	-166.11680480637
4.9660000000000	0.39718116919322	-166.41061204270
4.9690000000000	0.39889751483355	-166.70576998344
4.9720000000000	0.40062936514008	-167.00229269209
4.9750000000000	0.40237679330289	-167.30019427848
4.9780000000000	0.40413987203507	-167.59948889821
4.9810000000000	0.40591867352124	-167.90019075196
4.9840000000000	0.40771326936455	-168.20231408481
4.9870000000000	0.40952373053213	-168.50587318545
4.9900000000000	0.41135012729902	-168.81088238526
4.9930000000000	0.41319252919040	-169.11735605739
4.9960000000000	0.41505100492234	-169.42530861573
4.9990000000000	0.41692562234071	-169.73475451376
5.0020000000000	0.41881644835854	-170.04570824336
5.0050000000000	0.42072354889157	-170.35818433351
5.0080000000000	0.42264698879209	-170.67219734891
5.0110000000000	0.42458683178094	-170.98776188848
5.0140000000000	0.42654314037775	-171.30489258379
5.0170000000000	0.42851597582931	-171.62360409740
5.0200000000000	0.43050539803606	-171.94391112107
5.0230000000000	0.43251146547669	-172.26582837387
5.0260000000000	0.43453423513079	-172.58937060023
5.0290000000000	0.43657376239960	-172.91455256781
5.0320000000000	0.43863010102472	-173.24138906530
5.0350000000000	0.44070330300488	-173.56989490015
5.0380000000000	0.44279341851062	-173.90008489607
5.0410000000000	0.44490049579702	-174.23197389051
5.0440000000000	0.44702458111425	-174.56557673201
5.0470000000000	0.44916571861617	-174.90090827735
5.0500000000000	0.45132395026675	-175.23798338868
5.0530000000000	0.45349931574441	-175.57681693043
5.0560000000000	0.45569185234427	-175.91742376612
5.0590000000000	0.45790159487822	-176.25981875509
5.0620000000000	0.46012857557289	-176.60401674899
5.0650000000000	0.46237282396551	-176.95003258819
5.0680000000000	0.46463436679761	-177.29788109806
5.0710000000000	0.46691322790655	-177.64757708507
5.0740000000000	0.46920942811496	-177.99913533274
5.0770000000000	0.47152298511810	-178.35257059749
5.0800000000000	0.47385391336903	-178.70789760425
5.0830000000000	0.47620222396170	-179.06513104202
5.0860000000000	0.47856792451207	-179.42428555915
5.0890000000000	0.48095101903701	-179.78537575859
5.0920000000000	0.48335150783134	179.85158380715
5.0950000000000	0.48576938734276	179.48657864111
5.0980000000000	0.48820465004493	179.11959430721
5.1010000000000	0.49065728430855	178.75061643572
5.1040000000000	0.49312727427063	178.37963072893
5.1070000000000	0.49561459970194	178.00662296701
5.1100000000000	0.49811923587274	177.63157901396
5.1130000000000	0.50064115341675	177.25448482383
5.1160000000000	0.50318031819357	176.87532644710
5.1190000000000	0.50573669114955	176.49409003721
5.1220000000000	0.50831022817718	176.11076185727
5.1250000000000	0.51090087997318	175.72532828702
5.1280000000000	0.51350859189522	175.33777582990
5.1310000000000	0.51613330381760	174.94809112033
5.1340000000000	0.51877494998579	174.55626093117
5.1370000000000	0.52143345887011	174.16227218142
5.1400000000000	0.52410875301855	173.76611194402
5.1430000000000	0.52680074890900	173.36776745386
5.1460000000000	0.52950935680090	172.96722611605
5.1490000000000	0.53223448058659	172.56447551428
5.1520000000000	0.53497601764240	172.15950341938
5.1550000000000	0.53773385867977	171.75229779812
5.1580000000000	0.54050788759651	171.34284682214
5.1610000000000	0.54329798132840	170.93113887706
5.1640000000000	0.54610400970134	170.51716257177
5.1670000000000	0.54892583528429	170.10090674794
5.1700000000000	0.55176331324311	169.68236048961
5.1730000000000	0.55461629119574	169.26151313301
5.1760000000000	0.55748460906869	168.83835427656
5.1790000000000	0.56036809895533	168.41287379095
5.1820000000000	0.56326658497610	167.98506182945
5.1850000000000	0.56617988314094	167.55490883832
5.1880000000000	0.56910780121426	167.12240556740
5.1910000000000	0.57205013858270	166.68754308078
5.1940000000000	0.57500668612596	166.25031276767
5.1970000000000	0.57797722609107	165.81070635332
5.2000000000000	0.58096153197040	165.36871591013
5.2030000000000	0.58395936838365	164.92433386876
5.2060000000000	0.58697049096435	164.47755302947
5.2090000000000	0.58999464625096	164.02836657342
5.2120000000000	0.59303157158315	163.57676807411
5.2150000000000	0.59608099500350	163.12275150889
5.2180000000000	0.59914263516503	162.66631127050
5.2210000000000	0.60221620124487	162.20744217862
5.2240000000000	0.60530139286457	161.74613949158
5.2270000000000	0.60839790001732	161.28239891788
5.2300000000000	0.61150540300251	160.81621662791
5.2330000000000	0.61462357236808	160.34758926551
5.2360000000000	0.61775206886098	159.87651395960
5.2390000000000	0.62089054338612	159.40298833570
5.2420000000000	0.62403863697436	158.92701052744
5.2450000000000	0.62719598075979	158.44857918792
5.2480000000000	0.63036219596668	157.96769350109
5.2510000000000	0.63353689390675	157.48435319286
5.2540000000000	0.63671967598675	156.99855854224
5.2570000000000	0.63991013372718	156.51031039220
5.2600000000000	0.64310784879215	156.01961016043
5.2630000000000	0.64631239303107	155.52645984985
5.2660000000000	0.64952332853230	155.03086205900
5.2690000000000	0.65274020768925	154.53281999206
5.2720000000000	0.65596257327927	154.03233746872
5.2750000000000	0.65918995855565	153.52941893375
5.2780000000000	0.66242188735300	153.02406946621
5.2810000000000	0.66565787420638	152.51629478840
5.2840000000000	0.66889742448446	152.00610127442
5.2870000000000	0.67214003453700	151.49349595839
5.2900000000000	0.67538519185674	150.97848654224
5.2930000000000	0.67863237525617	150.46108140308
5.2960000000000	0.68188105505920	149.94128960017
5.2990000000000	0.68513069330792	149.41912088135
5.3020000000000	0.68838074398470	148.89458568906
5.3050000000000	0.69163065324962	148.36769516574
5.3080000000000	0.69487985969335	147.83846115881
5.3110000000000	0.69812779460561	147.30689622498
5.3140000000000	0.70137388225909	146.77301363403
5.3170000000000	0.70461754020891	146.23682737197
5.3200000000000	0.70785817960754	145.69835214356
5.3230000000000	0.71109520553505	145.15760337414
5.3260000000000	0.71432801734462	144.61459721091
5.3290000000000	0.71755600902299	144.06935052333
5.3320000000000	0.72077856956589	143.52188090297
5.3350000000000	0.72399508336784	142.97220666249
5.3380000000000	0.72720493062640	142.42034683402
5.3410000000000	0.73040748776012	141.86632116659
5.3440000000000	0.73360212784018	141.31015012291
5.3470000000000	0.73678822103495	140.75185487533
5.3500000000000	0.73996513506719	140.19145730092
5.3530000000000	0.74313223568335	139.62897997578
5.3560000000000	0.74628888713421	139.06444616849
5.3590000000000	0.74943445266649	138.49787983278
5.3620000000000	0.75256829502461	137.92930559920
5.3650000000000	0.75568977696189	137.35874876611
5.3680000000000	0.75879826176052	136.78623528967
5.3710000000000	0.76189311375949	136.21179177300
5.3740000000000	0.76497369888954	135.63544545456
5.3770000000000	0.76803938521446	135.05722419551
5.3800000000000	0.77108954347764	134.47715646631
5.3830000000000	0.77412354765308	133.89527133249
5.3860000000000	0.77714077549978	133.31159843946
5.3890000000000	0.78014060911858	132.72616799655
5.3920000000000	0.78312243551045	132.13901076025
5.3950000000000	0.78608564713506	131.55015801652
5.3980000000000	0.78902964246872	130.95964156244
5.4010000000000	0.79195382656043	130.36749368693
5.4040000000000	0.79485761158513	129.77374715083
5.4070000000000	0.79774041739288	129.17843516613
5.4100000000000	0.80060167205293	128.58159137456
5.4130000000000	0.80344081239151	127.98324982542
5.4160000000000	0.80625728452232	127.38344495275
5.4190000000000	0.80905054436841	126.78221155192
5.4220000000000	0.81182005817460	126.17958475549
5.4250000000000	0.81456530300903	125.57560000860
5.4280000000000	0.81728576725311	124.97029304373
5.4310000000000	0.81998095107844	124.36369985502
5.4340000000000	0.82265036690997	123.75585667204
5.4370000000000	0.82529353987417	123.14679993318
5.4400000000000	0.82791000823137	122.53656625864
5.4430000000000	0.83049932379120	121.92519242299
5.4460000000000	0.83306105231034	121.31271532751
5.4490000000000	0.83559477387158	120.69917197219
5.4520000000000	0.83810008324349	120.08459942754
5.4550000000000	0.84057659021987	119.46903480618
5.4580000000000	0.84302391993816	118.85251523431
5.4610000000000	0.84544171317629	118.23507782304
5.4640000000000	0.84782962662730	117.61675963979
5.4670000000000	0.85018733315106	116.99759767949
5.4700000000000	0.85251452200274	116.37762883600
5.4730000000000	0.85481089903750	115.75688987350
5.4760000000000	0.85707618689104	115.13541739809
5.4790000000000	0.85931012513565	114.51324782948
5.4820000000000	0.86151247041167	113.89041737295
5.4850000000000	0.86368299653387	113.26696199159
5.4880000000000	0.86582149457301	112.64291737880
5.4910000000000	0.86792777291214	112.01831893116
5.4940000000000	0.87000165727802	111.39320172168
5.4970000000000	0.87204299074734	110.76760047349
5.5000000000000	0.87405163372830	110.14154953399
5.5030000000000	0.87602746391735	109.51508284948
5.5060000000000	0.87797037623166	108.88823394040
5.5090000000000	0.87988028271743	108.26103587704
5.5120000000000	0.88175711243461	107.63352125598
5.5150000000000	0.88360081131823	107.00572217703
5.5180000000000	0.88541134201702	106.37767022098
5.5210000000000	0.88718868370988	105.74939642793
5.5240000000000	0.88893283190054	105.12093127640
5.5270000000000	0.89064379819133	104.49230466319
5.5300000000000	0.89232161003660	103.86354588397
5.5330000000000	0.89396631047648	103.23468361468
5.5360000000000	0.89557795785182	102.60574589373
5.5390000000000	0.89715662550105	101.97676010505
5.5420000000000	0.89870240143977	101.34775296189
5.5450000000000	0.90021538802395	100.71875049159
5.5480000000000	0.90169570159753	100.08977802108
5.5510000000000	0.90314347212548	99.460860163350
5.5540000000000	0.90455884281300	98.832020804718
5.5570000000000	0.90594196971193	98.203283093007
5.5600000000000	0.90729302131530	97.574669426590
5.5630000000000	0.90861217814089	96.946201444313
5.5660000000000	0.90989963230470	96.317900016286
5.5690000000000	0.91115558708551	95.689785235554
5.5720000000000	0.91238025648111	95.061876410630
5.5750000000000	0.91357386475745	94.434192058888
5.5780000000000	0.91473664599149	93.806749900807
5.5810000000000	0.91586884360863	93.179566855055
5.5840000000000	0.91697070991571	92.552659034406
5.5870000000000	0.91804250563050	91.926041742468
5.5900000000000	0.91908449940835	91.299729471221
5.5930000000000	0.92009696736710	90.673735899337
5.5960000000000	0.92108019261092	90.048073891276
5.5990000000000	0.92203446475390	89.422755497126
5.6020000000000	0.92296007944423	88.797791953194
5.6050000000000	0.92385733788968	88.173193683295
5.6080000000000	0.92472654638509	87.548970300751
5.6110000000000	0.92556801584264	86.925130611053
5.6140000000000	0.92638206132542	86.301682615183
5.6170000000000	0.92716900158513	85.678633513567
5.6200000000000	0.92792915860437	85.055989710628
5.6230000000000	0.92866285714409	84.433756819929
5.6260000000000	0.92937042429689	83.811939669880
5.6290000000000	0.93005218904647	83.190542309973
5.6320000000000	0.93070848183384	82.569568017537
5.6350000000000	0.93133963413075	81.949019304980
5.6380000000000	0.93194597802061	81.328897927492
5.6410000000000	0.93252784578744	80.709204891192
5.6440000000000	0.93308556951309	80.089940461687
5.6470000000000	0.93361948068309	79.471104173026
5.6500000000000	0.93412990980138	78.852694837015
5.6530000000000	0.93461718601423	78.234710552880
5.6560000000000	0.93508163674352	77.617148717247
5.6590000000000	0.93552358732958	77.000006034419
5.6620000000000	0.93594336068384	76.383278526920
5.6650000000000	0.93634127695124	75.766961546299
5.6680000000000	0.93671765318282	75.151049784150
5.6710000000000	0.93707280301819	74.535537283342
5.6740000000000	0.93740703637835	73.920417449434
5.6770000000000	0.93772065916859	73.305683062248
5.6800000000000	0.93801397299164	72.691326287586
5.6830000000000	0.93828727487105	72.077338689067
5.6860000000000	0.93854085698475	71.463711240066
5.6890000000000	0.93877500640882	70.850434335734
5.6920000000000	0.93899000487130	70.237497805086
5.6950000000000	0.93918612851606	69.624890923125
5.6980000000000	0.93936364767664	69.012602423005
5.7010000000000	0.93952282665989	68.400620508194
5.7040000000000	0.93966392353935	67.788932864642
5.7070000000000	0.93978718995825	67.177526672920
5.7100000000000	0.93989287094192	66.566388620322
5.7130000000000	0.93998120471955	65.955504912919
5.7160000000000	0.94005242255503	65.344861287545
5.7190000000000	0.94010674858684	64.734443023698
5.7220000000000	0.94014439967671	64.124234955359
5.7250000000000	0.94016558526685	63.514221482692
5.7280000000000	0.94017050724563	62.904386583632
5.7310000000000	0.94015935982154	62.294713825344
5.7340000000000	0.94013232940507	61.685186375535
5.7370000000000	0.94008959449848	61.075787013619
5.7400000000000	0.94003132559319	60.466498141709
5.7430000000000	0.93995768507448	59.857301795449
5.7460000000000	0.93986882713351	59.248179654652
5.7490000000000	0.93976489768615	58.639113053749
5.7520000000000	0.93964603429873	58.030082992036
5.7550000000000	0.93951236612014	57.421070143710
5.7580000000000	0.93936401382044	56.812054867688
5.7610000000000	0.93920108953539	56.203017217200
5.7640000000000	0.93902369681694	55.593936949137
5.7670000000000	0.93883193058940	54.984793533175
5.7700000000000	0.93862587711096	54.375566160630
5.7730000000000	0.93840561394052	53.766233753070
5.7760000000000	0.93817120990946	53.156774970657
5.7790000000000	0.93792272509822	52.547168220215
5.7820000000000	0.93766021081747	51.937391663032
5.7850000000000	0.93738370959362	51.327423222364
5.7880000000000	0.93709325515846	50.717240590660
5.7910000000000	0.93678887244278	50.106821236480
5.7940000000000	0.93647057757368	49.496142411122
5.7970000000000	0.93613837787540	48.885181154928
5.8000000000000	0.93579227187349	48.273914303280
5.8030000000000	0.93543224930206	47.662318492275
5.8060000000000	0.93505829111391	47.050370164069
5.8090000000000	0.93467036949340	46.438045571889
5.8120000000000	0.93426844787175	45.825320784702
5.8150000000000	0.93385248094464	45.212171691540
5.8180000000000	0.93342241469195	44.598574005467
5.8210000000000	0.93297818639923	43.984503267193
5.8240000000000	0.93251972468096	43.369934848312
5.8270000000000	0.93204694950522	42.754843954176
5.8300000000000	0.93155977221958	42.139205626381
5.8330000000000	0.93105809557806	41.522994744871
5.8360000000000	0.93054181376893	40.906186029644
5.8390000000000	0.93001081244304	40.288754042059
5.8420000000000	0.92946496874262	39.670673185728
5.8450000000000	0.92890415133018	39.051917706999
5.8480000000000	0.92832822041745	38.432461695003
5.8510000000000	0.92773702779392	37.812279081281
5.8540000000000	0.92713041685490	37.191343638956
5.8570000000000	0.92650822262887	36.569628981463
5.8600000000000	0.92587027180372	35.947108560815
5.8630000000000	0.92521638275187	35.323755665405
5.8660000000000	0.92454636555371	34.699543417328
5.8690000000000	0.92386002201940	34.074444769214
5.8720000000000	0.92315714570855	33.448432500568
5.8750000000000	0.92243752194755	32.821479213603
5.8780000000000	0.92170092784434	32.193557328546
5.8810000000000	0.92094713230015	31.564639078436
5.8840000000000	0.92017589601815	30.934696503362
5.8870000000000	0.91938697150837	30.303701444167
5.8900000000000	0.91858010308889	29.671625535581
5.8930000000000	0.91775502688270	29.038440198794
5.8960000000000	0.91691147081001	28.404116633431
5.8990000000000	0.91604915457559	27.768625808943
5.9020000000000	0.91516778965078	27.131938455383
5.9050000000000	0.91426707924977	26.494025053572
5.9080000000000	0.91334671829972	25.854855824617
5.9110000000000	0.91240639340429	25.214400718805
5.9140000000000	0.91144578280020	24.572629403820
5.9170000000000	0.91046455630625	23.929511252308
5.9200000000000	0.90946237526444	23.285015328744
5.9230000000000	0.90843889247259	22.639110375617
5.9260000000000	0.90739375210802	21.991764798898
5.9290000000000	0.90632658964173	21.342946652793
5.9320000000000	0.90523703174254	20.692623623761
5.9350000000000	0.90412469617055	20.040763013783
5.9380000000000	0.90298919165943	19.387331722880
5.9410000000000	0.90183011778690	18.732296230854
5.9440000000000	0.90064706483263	18.075622578252
5.9470000000000	0.89943961362314	17.417276346535
5.9500000000000	0.89820733536278	16.757222637442
5.9530000000000	0.89694979145025	16.095426051539
5.9560000000000	0.89566653327985	15.431850665945
5.9590000000000	0.89435710202668	14.766460011226
5.9620000000000	0.89302102841516	14.099217047438
5.9650000000000	0.89165783246987	13.430084139333
5.9680000000000	0.89026702324803	12.759023030699
5.9710000000000	0.88884809855268	12.085994817845
5.9740000000000	0.88740054462576	11.410959922215
5.9770000000000	0.88592383582012	10.733878062139
5.9800000000000	0.88441743424958	10.054708223719
5.9830000000000	0.88288078941606	9.3734086308357
5.9860000000000	0.88131333781288	8.6899367143095
5.9890000000000	0.87971450250305	8.0042490801866
5.9920000000000	0.87808369267185	7.3163014771880
5.9950000000000	0.87642030315231	6.6260487633139
5.9980000000000	0.87472371392280	5.9334448716262
6.0010000000000	0.87299328957550	5.2384427752259
6.0040000000000	0.87122837875480	4.5409944514451
6.0070000000000	0.86942831356435	3.8410508452833
6.0100000000000	0.86759240894182	3.1385618321160
6.0130000000000	0.86571996200016	2.4334761797137
6.0160000000000	0.86381025133424	1.7257415096132
6.0190000000000	0.86186253629180	1.0153042578896
6.0220000000000	0.85987605620752	0.30210963538441
6.0250000000000	0.85785002959918	-0.41389841254590
6.0280000000000	0.85578365332477	-1.1327772466902
6.0310000000000	0.85367610169954	-1.8545855749699
6.0340000000000	0.85152652557188	-2.5793834936612
6.0370000000000	0.84933405135714	-3.3072325287510
6.0400000000000	0.84709778002837	-4.0381956773104
6.0430000000000	0.84481678606320	-4.7723374487567
6.0460000000000	0.84249011634598	-5.5097239058622
6.0490000000000	0.84011678902453	-6.2504227053493
6.0520000000000	0.83769579232093	-6.9945031378955
6.0550000000000	0.83522608329578	-7.7420361673494
6.0580000000000	0.83270658656580	-8.4930944689444
6.0610000000000	0.83013619297442	-9.2477524662644
6.0640000000000	0.82751375821558	-10.006086366700
6.0670000000000	0.82483810141089	-10.768174195098
6.0700000000000	0.82210800364078	-11.534095825281
6.0730000000000	0.81932220643045	-12.303933009089
6.0760000000000	0.81647941019165	-13.077769402530
6.0790000000000	0.81357827262203	-13.855690588636
6.0820000000000	0.81061740706384	-14.637784096529
6.0850000000000	0.80759538082444	-15.424139416187
6.0880000000000	0.80451071346161	-16.214848008338
6.0910000000000	0.80136187503712	-17.010003308861
6.0940000000000	0.79814728434282	-17.809700727000
6.0970000000000	0.79486530710411	-18.614037636655
6.1000000000000	0.79151425416659	-19.423113359921
6.1030000000000	0.78809237967248	-20.237029141992
6.1060000000000	0.78459787923438	-21.055888116439
6.1090000000000	0.78102888811526	-21.879795259803
6.1120000000000	0.77738347942446	-22.708857334350
6.1150000000000	0.77365966234099	-23.543182817700
6.1180000000000	0.76985538037689	-24.382881817965
6.1210000000000	0.76596850969492	-25.228065972891
6.1240000000000	0.76199685749661	-26.078848331362
6.1270000000000	0.75793816049857	-26.935343215502
6.1300000000000	0.75379008351703	-27.797666061427
6.1330000000000	0.74955021818284	-28.665933236568
6.1360000000000	0.74521608181135	-29.540261831277
6.1390000000000	0.74078511645440	-30.420769422259
6.1420000000000	0.73625468816419	-31.307573805148
6.1450000000000	0.73162208650186	-32.200792693344
6.1480000000000	0.72688452432656	-33.100543379960
6.1510000000000	0.72203913790426	-34.006942359508
6.1540000000000	0.71708298737878	-34.920104905640
6.1570000000000	0.71201305765125	-35.840144600994
6.1600000000000	0.70682625971794	-36.767172814858
6.1630000000000	0.70151943252006	-37.701298124030
6.1660000000000	0.69608934536334	-38.642625671878
6.1690000000000	0.69053270096882	-39.591256460210
6.1720000000000	0.68484613922032	-40.547286568135
6.1750000000000	0.67902624167811	-41.510806291619
6.1780000000000	0.67306953693158	-42.481899196948
6.1810000000000	0.66697250686749	-43.460641080745
6.1840000000000	0.66073159393328	-44.447098828585
6.1870000000000	0.65434320947771	-45.441329163590
6.1900000000000	0.64780374325302	-46.443377275644
6.1930000000000	0.64110957416409	-47.453275321030
6.1960000000000	0.63425708235061	-48.471040781390
6.1990000000000	0.62724266268748	-49.496674669827
6.2020000000000	0.62006273978661	-50.530159570799
6.2050000000000	0.61271378457998	-51.571457499061
6.2080000000000	0.60519233255862	-52.620507561295
6.2110000000000	0.59749500373495	-53.677223402229
6.2140000000000	0.58961852438697	-54.741490414798
6.2170000000000	0.58155975063094	-55.813162691300
6.2200000000000	0.57331569385560	-56.892059689339
6.2230000000000	0.56488354803385	-57.977962582586
6.2260000000000	0.55626071890864	-59.070610261786
6.2290000000000	0.54744485502784	-60.169694945912
6.2320000000000	0.53843388057765	-61.274857356521
6.2350000000000	0.52922602993713	-62.385681400086
6.2380000000000	0.51981988384676	-63.501688292772
6.2410000000000	0.51021440705295	-64.622330049494
6.2440000000000	0.50040898725816	-65.746982243409
6.2470000000000	0.49040347517436	-66.874935922525
6.2500000000000	0.48019822544646	-68.005388545894
6.2530000000000	0.46979413818457	-69.137433771561
6.2560000000000	0.45919270082022	-70.270049890608
6.2590000000000	0.44839602998587	-71.402086653959
6.2620000000000	0.43740691311052	-72.532250178690
6.2650000000000	0.42622884943218	-73.659085544624
6.2680000000000	0.41486609015309	-74.780956595620
6.2710000000000	0.40332367751258	-75.896022336947
6.2740000000000	0.39160748263117	-77.002209162495
6.2770000000000	0.37972424209600	-78.097177942384
6.2800000000000	0.36768159342321	-79.178284738320
6.2830000000000	0.35548810976005	-80.242533570851
6.2860000000000	0.34315333449722	-81.286519212505
6.2890000000000	0.33068781687421	-82.306357386135
6.2920000000000	0.31810315021114	-83.297598956851
6.2950000000000	0.30541201513784	-84.255123646179
6.2980000000000	0.29262823118212	-85.173007366471
6.3010000000000	0.27976682142457	-86.044355327968
6.3040000000000	0.26684409677114	-86.861090405157
6.3070000000000	0.25387776895482	-87.613682571122
6.3100000000000	0.24088710497910	-88.290800102330
6.3130000000000	0.22789314085169	-88.878856132009
6.3160000000000	0.21491897988268	-89.361414163615
6.3190000000000	0.20199021169512	-89.718402227723
6.3220000000000	0.18913550420489	-89.925066047885
6.3250000000000	0.17638744490915	-89.950565299719
6.3280000000000	0.16378374401469	-89.756082779024
6.3310000000000	0.15136896624434	-89.292275709342
6.3340000000000	0.13919703853132	-88.495861766454
6.3370000000000	0.12733489530079	-87.285133672188
6.3400000000000	0.11586777140929	-85.554330259147
6.3430000000000	0.10490679857278	-83.167298971355
6.3460000000000	0.094599551280427	-79.952317840150
6.3490000000000	0.085143555306590	-75.703390036560
6.3520000000000	0.076800365666738	-70.200185700134
6.3550000000000	0.069901626536215	-63.268029004762
6.3580000000000	0.064827800254396	-54.897731483647
6.3610000000000	0.061934416539769	-45.397434960238
6.3640000000000	0.061427705636928	-35.445016674888
6.3670000000000	0.063259528154004	-25.895502683092
6.3700000000000	0.067134762273185	-17.437614309237
6.3730000000000	0.072627442901280	-10.392546917040
6.3760000000000	0.079308432627661	-4.7597456385368
6.3790000000000	0.086816436047423	-0.36813199084324
6.3820000000000	0.094874409104825	3.0020288215999
6.3850000000000	0.10327908389162	5.5573299228389
6.3880000000000	0.11188369303856	7.4703154112905
6.3910000000000	0.12058235680251	8.8778036873102
6.3940000000000	0.12929819302175	9.8859647938567
6.3970000000000	0.13797485328104	10.576666728372
6.4000000000000	0.14657064890481	11.013145731235
6.4030000000000	0.15505449443478	11.244536085175
6.4060000000000	0.16340309007168	11.309322178898
6.4090000000000	0.17159894200590	11.237917279581
6.4120000000000	0.17962895118077	11.054577253714
6.4150000000000	0.18748339141317	10.778821426144
6.4180000000000	0.19515515790627	10.426492148755
6.4210000000000	0.20263920665444	10.010550183664
6.4240000000000	0.20993213103783	9.5416765113809
6.4270000000000	0.21703183875111	9.0287316620491
6.4300000000000	0.22393730323394	8.4791095613368
6.4330000000000	0.23064837102899	7.8990127477357
6.4360000000000	0.23716561135066	7.2936685359695
6.4390000000000	0.24349019749892	6.6675004533778
6.4420000000000	0.24962381217305	6.0242654816146
6.4450000000000	0.25556857058106	5.3671648858858
6.4480000000000	0.26132695670138	4.6989344189305
6.4510000000000	0.26690176923944	4.0219182396655
6.4540000000000	0.27229607478012	3.3381298360609
6.4570000000000	0.27751316639569	2.6493024777413
6.4600000000000	0.28255652654482	1.9569311643595
6.4630000000000	0.28742979351570	1.2623076218471
6.4660000000000	0.29213673094938	0.56654958749458
6.4690000000000	0.29668120015796	-0.12937461349255
6.4720000000000	0.30106713505351	-0.82462538341204
6.4750000000000	0.30529851955249	-1.5184743909036
6.4780000000000	0.30937936733616	-2.2102897840761
6.4810000000000	0.31331370384678	-2.8995236261313
6.4840000000000	0.31710555038993	-3.5857011815747
6.4870000000000	0.32075891020358	-4.2684117467939
6.4900000000000	0.32427775634700	-4.9473007728523
6.4930000000000	0.32766602125844	-5.6220630728127
6.4960000000000	0.33092758783076	-6.2924369423762
6.4990000000000	0.33406628185767	-6.9581990525183
6.5020000000000	0.33708586570978	-7.6191599972434
6.5050000000000	0.33999003310764	-8.2751603995546
6.5080000000000	0.34278240486879	-8.9260674950564
6.5110000000000	0.34546652551571	-9.5717721259301
6.5140000000000	0.34804586064160	-10.212186088945
6.5170000000000	0.35052379494128	-10.847239790102
6.5200000000000	0.35290363082345	-11.476880165855
6.5230000000000	0.35518858752962	-12.101068836937
6.5260000000000	0.35738180069309	-12.719780465792
6.5290000000000	0.35948632227883	-13.333001292844
6.5320000000000	0.36150512085153	-13.940727830228
6.5350000000000	0.36344108212560	-14.542965694624
6.5380000000000	0.36529700975561	-15.139728563189
6.5410000000000	0.36707562633128	-15.731037238734
6.5440000000000	0.36877957454450	-16.316918812019
6.5470000000000	0.37041141850054	-16.897405910556
6.5500000000000	0.37197364514828	-17.472536024600
6.5530000000000	0.37346866580766	-18.042350902120
6.5560000000000	0.37489881777523	-18.606896005510
6.5590000000000	0.37626636599072	-19.166220023596
6.5620000000000	0.37757350475002	-19.720374433293
6.5650000000000	0.37882235945150	-20.269413105810
6.5680000000000	0.38001498836457	-20.813391952926
6.5710000000000	0.38115338441039	-21.352368609316
6.5740000000000	0.38223947694650	-21.886402147321
6.5770000000000	0.38327513354768	-22.415552820971
6.5800000000000	0.38426216177702	-22.939881836379
6.5830000000000	0.38520231094136	-23.459451145913
6.5860000000000	0.38609727382688	-23.974323263852
6.5890000000000	0.38694868841047	-24.484561101412
6.5920000000000	0.38775813954385	-24.990227819304
6.5950000000000	0.38852716060763	-25.491386696108
6.5980000000000	0.38925723513294	-25.988101010944
6.6010000000000	0.38994979838897	-26.480433939092
6.6040000000000	0.39060623893472	-26.968448459283
6.6070000000000	0.39122790013417	-27.452207271579
6.6100000000000	0.39181608163379	-27.931772724805
6.6130000000000	0.39237204080192	-28.407206752623
6.6160000000000	0.39289699412973	-28.878570817434
6.6190000000000	0.39339211859357	-29.345925861336
6.6220000000000	0.39385855297877	-29.809332263473
6.6250000000000	0.39429739916501	-30.268849803166
6.6280000000000	0.39470972337373	-30.724537628239
6.6310000000000	0.39509655737774	-31.176454228070
6.6340000000000	0.39545889967385	-31.624657410889
6.6370000000000	0.39579771661880	-32.069204284900
6.6400000000000	0.39611394352940	-32.510151242875
6.6430000000000	0.39640848574737	-32.947553949842
6.6460000000000	0.39668221966984	-33.381467333587
6.6490000000000	0.39693599374610	-33.811945577671
6.6520000000000	0.39717062944153	-34.239042116710
6.6550000000000	0.39738692216952	-34.662809633681
6.6580000000000	0.39758564219217	-35.083300059050
6.6610000000000	0.39776753549070	-35.500564571518
6.6640000000000	0.39793332460637	-35.914653600227
6.6670000000000	0.39808370945281	-36.325616828249
6.6700000000000	0.39821936810054	-36.733503197230
6.6730000000000	0.39834095753461	-37.138360913050
6.6760000000000	0.39844911438622	-37.540237452379
6.6790000000000	0.39854445563892	-37.939179570033
6.6820000000000	0.39862757931060	-38.335233307016
6.6850000000000	0.39869906511166	-38.728443999176
6.6880000000000	0.39875947508042	-39.118856286382
6.6910000000000	0.39880935419642	-39.506514122157
6.6940000000000	0.39884923097239	-39.891460783703
6.6970000000000	0.39887961802560	-40.273738882252
6.7000000000000	0.39890101262932	-40.653390373692
6.7030000000000	0.39891389724514	-41.030456569424
6.7060000000000	0.39891874003665	-41.404978147405
6.7090000000000	0.39891599536537	-41.776995163328
6.7120000000000	0.39890610426936	-42.146547061922
6.7150000000000	0.39888949492527	-42.513672688319
6.7180000000000	0.39886658309435	-42.878410299486
6.7210000000000	0.39883777255299	-43.240797575665
6.7240000000000	0.39880345550847	-43.600871631825
6.7270000000000	0.39876401300028	-43.958669029093
6.7300000000000	0.39871981528765	-44.314225786149
6.7330000000000	0.39867122222381	-44.667577390567
6.7360000000000	0.39861858361742	-45.018758810090
6.7390000000000	0.39856223958162	-45.367804503828
6.7420000000000	0.39850252087123	-45.714748433365
6.7450000000000	0.39843974920848	-46.059624073771
6.7480000000000	0.39837423759773	-46.402464424495
6.7510000000000	0.39830629062957	-46.743302020161
6.7540000000000	0.39823620477472	-47.082168941233
6.7570000000000	0.39816426866802	-47.419096824556
6.7600000000000	0.39809076338306	-47.754116873771
6.7630000000000	0.39801596269758	-48.087259869597
6.7660000000000	0.39794013335019	-48.418556179979
6.7690000000000	0.39786353528856	-48.748035770095
6.7720000000000	0.39778642190950	-49.075728212230
6.7750000000000	0.39770904029126	-49.401662695513
6.7780000000000	0.39763163141825	-49.725868035502
6.7810000000000	0.39755443039846	-50.048372683647
6.7840000000000	0.39747766667401	-50.369204736602
6.7870000000000	0.39740156422491	-50.688391945403
6.7900000000000	0.39732634176634	-51.005961724513
6.7930000000000	0.39725221293974	-51.321941160720
6.7960000000000	0.39717938649791	-51.636357021917
6.7990000000000	0.39710806648434	-51.949235765739
6.8020000000000	0.39703845240697	-52.260603548070
6.8050000000000	0.39697073940662	-52.570486231430
6.8080000000000	0.39690511842033	-52.878909393230
6.8110000000000	0.39684177633966	-53.185898333905
6.8140000000000	0.39678089616436	-53.491478084931
6.8170000000000	0.39672265715131	-53.795673416719
6.8200000000000	0.39666723495919	-54.098508846402
6.8230000000000	0.39661480178882	-54.400008645499
6.8260000000000	0.39656552651951	-54.700196847481
6.8290000000000	0.39651957484137	-54.999097255228
6.8320000000000	0.39647710938396	-55.296733448382
6.8350000000000	0.39643828984125	-55.593128790601
6.8380000000000	0.39640327309310	-55.888306436718
6.8410000000000	0.39637221332339	-56.182289339807
6.8440000000000	0.39634526213488	-56.475100258158
6.8470000000000	0.39632256866106	-56.766761762167
6.8500000000000	0.39630427967490	-57.057296241142
6.8530000000000	0.39629053969481	-57.346725910029
6.8560000000000	0.39628149108783	-57.635072816061
6.8590000000000	0.39627727417011	-57.922358845338
6.8620000000000	0.39627802730493	-58.208605729326
6.8650000000000	0.39628388699821	-58.493835051302
6.8680000000000	0.39629498799170	-58.778068252730
6.8710000000000	0.39631146335389	-59.061326639572
6.8740000000000	0.39633344456876	-59.343631388552
6.8770000000000	0.39636106162250	-59.625003553357
6.8800000000000	0.39639444308810	-59.905464070797
6.8830000000000	0.39643371620819	-60.185033766907
6.8860000000000	0.39647900697593	-60.463733363013
6.8890000000000	0.39653044021418	-60.741583481758
6.8920000000000	0.39658813965295	-61.018604653086
6.8950000000000	0.39665222800528	-61.294817320193
6.8980000000000	0.39672282704154	-61.570241845451
6.9010000000000	0.39680005766223	-61.844898516301
6.9040000000000	0.39688403996942	-62.118807551124
6.9070000000000	0.39697489333674	-62.391989105087
6.9100000000000	0.39707273647818	-62.664463275978
6.9130000000000	0.39717768751556	-62.936250110019
6.9160000000000	0.39728986404486	-63.207369607676
6.9190000000000	0.39740938320138	-63.477841729455
6.9220000000000	0.39753636172393	-63.747686401692
6.9250000000000	0.39767091601780	-64.016923522352
6.9280000000000	0.39781316221696	-64.285572966818
6.9310000000000	0.39796321624519	-64.553654593693
6.9340000000000	0.39812119387637	-64.821188250609
6.9370000000000	0.39828721079394	-65.088193780044
6.9400000000000	0.39846138264954	-65.354691025163
6.9430000000000	0.39864382512089	-65.620699835671
6.9460000000000	0.39883465396899	-65.886240073689
6.9490000000000	0.39903398509460	-66.151331619661
6.9520000000000	0.39924193459412	-66.415994378283
6.9550000000000	0.39945861881481	-66.680248284470
6.9580000000000	0.39968415440949	-66.944113309361
6.9610000000000	0.39991865839072	-67.207609466356
6.9640000000000	0.40016224818438	-67.470756817207
6.9670000000000	0.40041504168290	-67.733575478145
6.9700000000000	0.40067715729797	-67.996085626072
6.9730000000000	0.40094871401285	-68.258307504794
6.9760000000000	0.40122983143431	-68.520261431323
[truncated: 2,016 more rows]
