# Supplementary material for: Intelligent wireless power transfer via a 2-bit compact reconfigurable transmissive-metasurface-based router
Source: Nat Commun. 2024 Apr 1;15:2807. doi: 10.1038/s41467-024-46984-4 (PMC10984985; doi:10.1038/s41467-024-46984-4)
Supplement: Supplementary file 12 — Source Data [file 41467_2024_46984_MOESM12_ESM.zip › source_data/figure3de_state0.txt]

!Agilent Technologies,N5227A,US51270139,A.09.40.06
!Agilent N5227A: A.09.40.06
!Date: Tuesday, December 21, 2010 16:06:54
!Correction: S11(Full 2 Port(1,2)) 
!S21(Full 2 Port(1,2)) 
!S12(Full 2 Port(1,2)) 
!S22(Full 2 Port(1,2)) 
!S2P File: Measurements: S11, S21, S12, S22:
# Hz S  dB   R 50
4500000000 -20.899599 -92.942375 -13.145120 75.093979 -13.107617 74.698906 -17.122734 44.570251
4520000000 -22.892899 167.823820 -13.163918 -30.205002 -13.205507 -30.501299 -16.978802 -54.392109
4540000000 -20.348577 59.934959 -13.412606 -134.034010 -13.342758 -133.315200 -14.384687 -147.559010
4560000000 -17.934311 -18.071117 -13.354315 122.809810 -13.174067 121.937850 -14.660216 144.184160
4580000000 -16.920065 -12.596404 -13.208797 96.787552 -13.136926 96.399696 -17.938025 138.298450
4600000000 -19.933668 -82.851067 -13.102863 -6.620837 -12.955020 -9.689392 -19.683609 28.463343
4620000000 -20.695539 -179.997910 -13.215124 -111.285680 -13.302243 -115.156360 -18.338472 -68.019257
4640000000 -19.848888 162.578370 -13.312798 -138.655270 -13.312829 -138.374360 -16.821383 -58.057362
4660000000 -18.577591 92.093872 -13.295705 117.718640 -13.361192 118.310220 -17.481627 -131.884050
4680000000 -17.443577 -5.452013 -13.367630 14.757163 -13.456148 14.668853 -17.133331 146.690510
4700000000 -14.697836 -99.512848 -13.390628 -87.553062 -13.453170 -86.743622 -17.446863 68.111015
4720000000 -15.189644 -91.393379 -13.317882 -115.820370 -13.417827 -115.909600 -19.136621 53.026676
4740000000 -16.579834 165.272640 -13.539932 140.327130 -13.460500 141.488650 -19.541828 -59.574898
4760000000 -16.268337 55.543472 -13.280875 36.771584 -13.378788 37.542522 -15.710821 -146.175580
4780000000 -14.238736 52.695889 -13.445889 10.485786 -13.387810 10.265088 -15.709108 -141.526030
4800000000 -15.297642 -26.717093 -13.341632 -93.480698 -13.427186 -94.195908 -18.482706 143.203280
4820000000 -17.973404 -114.027890 -13.384325 161.256380 -13.430145 161.400240 -21.204065 47.930218
4840000000 -17.976961 158.920290 -13.479405 55.822525 -13.453823 56.094673 -19.067974 -49.609070
4860000000 -18.889364 151.428450 -13.430719 30.634089 -13.392809 31.796799 -17.186722 -46.485378
4880000000 -19.375441 74.376274 -13.716361 -74.270950 -13.493387 -71.656242 -16.157400 -132.207140
4900000000 -16.926394 -40.011333 -13.917654 -177.775600 -13.845365 -173.527300 -14.168154 154.552470
4920000000 -14.466434 -24.068432 -13.809679 157.584810 -13.734289 157.456990 -14.782282 139.666950
4940000000 -14.862397 -104.891950 -13.983939 53.584419 -13.952338 54.711346 -16.798429 48.866894
4960000000 -17.452694 153.852620 -13.885951 -48.906425 -13.751273 -46.907089 -16.323616 -66.734276
4980000000 -15.119146 54.930916 -14.038772 -153.172030 -14.020481 -150.185760 -14.100604 -157.975920
5000000000 -14.434711 48.606750 -14.160599 -178.353390 -14.149400 -178.886090 -14.981437 -152.479000
5020000000 -16.371845 -40.299175 -14.133118 81.779877 -14.099897 80.055984 -19.466457 130.526020
5040000000 -15.730324 -127.595890 -13.670686 -21.820059 -13.720566 -24.936962 -23.793724 41.626595
5060000000 -16.065716 -137.320480 -14.007780 -50.150368 -14.002125 -50.615646 -23.066208 28.665047
5080000000 -18.170364 138.269710 -13.908266 -153.681850 -14.084445 -155.203220 -22.212742 -47.495983
5100000000 -20.801796 42.961056 -13.957076 102.799900 -13.950704 101.427870 -17.633236 -125.733620
5120000000 -16.671640 -59.827164 -13.950549 0.990696 -13.943233 -4.025848 -16.323011 162.578900
5140000000 -17.241045 -36.483730 -13.887119 -25.879025 -13.813627 -25.877560 -15.652436 158.314240
5160000000 -20.563036 -114.959720 -13.733148 -130.301090 -13.617864 -130.906660 -17.801657 72.795662
5180000000 -21.185722 140.354390 -13.651049 124.794730 -13.742132 124.507100 -18.268152 -47.913708
5200000000 -18.484686 134.246170 -13.648618 100.072040 -13.591146 100.288960 -15.484982 -59.356415
5220000000 -18.667377 64.177216 -13.517704 -5.898456 -13.477498 -4.340915 -14.577410 -134.451740
5240000000 -20.552046 -29.989254 -13.578280 -112.413340 -13.481781 -109.056050 -15.979578 149.519000
5260000000 -17.452860 -118.515350 -13.623031 143.261490 -13.375563 145.474430 -17.901983 58.115944
5280000000 -16.139814 -105.318850 -13.284688 119.263950 -13.281058 119.723950 -17.934389 42.682297
5300000000 -16.632067 173.012560 -13.532113 13.928131 -13.539042 15.186792 -17.686735 -57.093670
5320000000 -16.742695 67.853241 -13.485297 -93.338547 -13.537974 -88.040848 -14.752438 -145.981890
5340000000 -13.323013 56.461010 -13.682944 -115.275660 -13.637215 -115.532070 -14.557067 -150.293380
5360000000 -13.351210 -22.983961 -13.859623 138.875580 -13.658997 140.400420 -15.676508 134.357930
5380000000 -14.788265 -117.412320 -13.881482 35.099838 -13.850965 37.404133 -20.539656 37.710182
5400000000 -13.899270 144.175280 -14.109221 -71.000725 -13.774770 -67.196686 -20.897089 -82.672188
5420000000 -13.430656 138.504820 -13.946706 -93.121315 -13.932500 -92.820595 -19.227886 -85.973099
5440000000 -14.788516 53.464951 -13.984744 165.025420 -13.685222 162.432330 -19.647280 -141.741210
5460000000 -14.325906 -53.900948 -14.050413 60.843639 -14.109354 57.327808 -21.602795 162.054570
5480000000 -13.563147 -48.592693 -14.274863 32.976257 -14.183577 32.583099 -22.189478 159.990310
5500000000 -14.107512 -129.420970 -14.185700 -69.875641 -14.315347 -69.288300 -20.517256 87.789917
5520000000 -16.080486 133.953450 -14.339462 -175.542980 -14.264731 -174.146290 -22.023876 -3.421104
5540000000 -13.811455 37.475906 -14.874187 83.034912 -14.668156 83.709213 -18.470282 -111.274150
5560000000 -12.667089 36.913403 -14.668897 55.366623 -14.740593 56.331554 -15.824945 -119.750200
5580000000 -13.861394 -47.664623 -14.797263 -48.185745 -14.727083 -45.687660 -15.065635 168.444030
5600000000 -15.481040 -143.838610 -14.507273 -154.392410 -14.755096 -149.430190 -17.335043 91.269920
5620000000 -14.108624 -156.251750 -14.758564 -175.084370 -14.820662 -175.631160 -18.874115 58.842136
5640000000 -14.448473 124.722630 -14.954238 80.673782 -14.917971 80.767929 -16.777300 -41.862122
5660000000 -17.016510 35.004704 -14.923133 -21.676041 -14.770115 -22.655914 -14.806326 -120.047580
5680000000 -14.887677 -70.782532 -15.069369 -126.978200 -14.898056 -127.922390 -15.589547 166.298170
5700000000 -14.001993 -55.812962 -14.732825 -149.750470 -14.810352 -149.476580 -15.753272 152.000380
5720000000 -15.619579 -139.412170 -14.739133 105.518940 -14.671837 106.530220 -16.138748 72.132744
5740000000 -16.703993 122.848410 -14.782996 1.930824 -15.008344 2.677090 -18.215635 -17.870739
5760000000 -13.991316 108.747070 -14.896156 -22.893681 -14.878524 -22.916014 -17.333040 -46.539227
5780000000 -14.468037 35.329647 -14.876637 -124.321570 -14.978218 -126.141860 -13.826037 -131.376190
5800000000 -15.861722 -53.264790 -14.932868 134.348310 -14.780868 132.210570 -13.992653 153.092850
5820000000 -13.907730 -152.451110 -14.682663 34.139702 -14.768577 27.681450 -16.580576 73.516502
5840000000 -14.853598 -161.511200 -14.674045 1.816686 -14.753942 2.664311 -16.642374 42.646263
5860000000 -15.804772 115.634250 -14.591789 -101.974460 -14.707417 -98.984673 -15.726591 -51.572845
5880000000 -16.080095 14.199428 -14.355298 151.339190 -14.375504 156.550570 -14.478836 -133.348890
5900000000 -14.040527 17.834185 -14.493895 130.764480 -14.447376 130.709560 -16.213005 -151.959300
5920000000 -15.143167 -55.100540 -14.391926 27.333447 -14.222515 25.881338 -15.658155 126.823330
5940000000 -17.767677 -147.788590 -14.025346 -77.554619 -14.278351 -77.651184 -17.421761 52.873283
5960000000 -16.766813 104.544210 -14.184256 176.882130 -14.127361 178.105330 -20.339352 -51.466560
5980000000 -14.635337 99.230217 -14.095471 152.064320 -13.995294 152.622920 -18.376852 -70.965919
6000000000 -15.816935 16.090977 -14.316458 49.385967 -14.039758 47.708382 -15.534890 -141.792880
6020000000 -15.270164 -83.488838 -13.847967 -53.197739 -13.999431 -54.382420 -16.971813 155.945880
6040000000 -17.502491 -85.476318 -13.801599 -80.612915 -13.740337 -81.171944 -19.973898 136.250290
6060000000 -19.141010 -164.794450 -13.652899 174.044850 -13.748158 175.005680 -21.533316 36.331623
6080000000 -23.387835 93.160583 -13.606515 68.231720 -13.577724 71.208977 -20.118570 -47.988277
6100000000 -20.186377 -6.585562 -13.617319 -37.763409 -13.482121 -34.561222 -18.880304 -126.002560
6120000000 -17.548414 25.398808 -13.682990 -61.675087 -13.617282 -61.357754 -19.940378 -139.580140
6140000000 -17.506622 -27.286404 -13.671466 -164.775340 -13.541804 -164.857410 -17.044811 148.297130
6160000000 -22.954185 -105.234610 -13.605357 89.409401 -13.500005 90.217506 -17.207109 74.926109
6180000000 -21.570921 -154.241490 -13.629195 63.576687 -13.657284 63.193867 -19.238144 58.830925
6200000000 -17.804010 129.594830 -13.701627 -41.651505 -13.605357 -41.398495 -17.291973 -59.632130
6220000000 -19.434002 41.388107 -13.669479 -146.186870 -13.803776 -147.008590 -14.228124 -136.864910
6240000000 -15.719471 -57.748238 -14.001177 110.056530 -13.948309 110.564920 -17.284462 147.263280
6260000000 -15.855287 -38.631420 -13.856599 84.795441 -13.890197 84.668922 -18.275234 112.377600
6280000000 -16.229738 -107.165880 -13.790010 -19.114004 -13.739160 -19.230062 -18.615927 19.672541
6300000000 -19.262560 154.947710 -13.826546 -124.951660 -13.930840 -125.343830 -20.710405 -72.770432
6320000000 -15.777451 117.967940 -13.969616 -150.958310 -13.952444 -151.132570 -23.564589 -102.409690
6340000000 -12.608291 40.013500 -14.173960 103.501820 -14.176716 103.861310 -21.198179 173.371510
6360000000 -12.726912 -36.678268 -14.512568 -0.225905 -14.561617 0.874250 -21.838549 123.912500
6380000000 -13.049043 -124.275060 -14.519801 -103.251440 -14.590695 -100.066090 -28.894302 55.980007
6400000000 -14.019066 -146.047760 -14.524528 -129.726580 -14.571147 -129.280780 -32.638325 -41.237671
6420000000 -14.845984 122.429920 -14.725825 126.109990 -14.726083 128.520580 -22.033831 -113.916610
6440000000 -14.369026 9.692666 -14.711575 19.489738 -14.609585 22.651955 -25.957006 -141.648740
6460000000 -12.628106 16.889137 -15.275541 -2.317869 -15.191343 -2.358989 -36.194080 90.011139
6480000000 -12.345992 -54.369373 -15.442707 -102.987560 -15.401827 -104.017940 -29.163052 -32.683422
6500000000 -14.418806 -126.203900 -15.406154 154.698620 -15.364905 153.778030 -29.508570 -173.901090
6520000000 -16.378355 120.381100 -15.748125 52.694695 -15.494176 50.933758 -23.455610 75.797195
6540000000 -13.175117 92.969864 -15.586821 27.854668 -15.718637 27.455334 -22.669821 76.698853
6560000000 -12.454396 12.461516 -15.326605 -72.966583 -15.359646 -71.831802 -26.124722 -49.541119
6580000000 -13.210239 -72.774597 -14.979110 -174.697480 -15.046303 -176.172270 -20.390171 -138.093120
6600000000 -16.774792 -76.874916 -14.629373 158.769530 -14.593552 158.030300 -18.926247 -146.235120
6620000000 -17.279104 -153.253940 -14.358253 53.683460 -14.328947 53.282600 -22.207342 139.488450
6640000000 -21.379162 128.615710 -14.095178 -51.460938 -14.113301 -50.156944 -23.534784 -0.466923
6660000000 -19.841518 10.100635 -14.062721 -158.226640 -13.940548 -156.036220 -17.754841 -70.949799
6680000000 -14.272150 16.260759 -14.057728 175.638570 -14.056944 176.044420 -22.698406 -54.860050
6700000000 -12.734643 -47.200279 -14.057467 70.365089 -14.162450 71.441132 -25.615259 -132.851970
6720000000 -14.611320 -119.166590 -14.101246 -34.449852 -13.998604 -30.911757 -22.721470 136.424940
6740000000 -17.438808 -147.512970 -14.042521 -58.701302 -14.051723 -58.914742 -18.690346 134.014660
6760000000 -16.129053 113.175520 -14.035770 -163.593640 -13.893209 -163.692210 -20.600885 48.720207
6780000000 -14.891833 20.620953 -14.202632 92.372688 -14.208643 89.678947 -19.149616 -56.588173
6800000000 -12.688328 -65.834053 -14.090504 -13.012962 -14.393312 -13.141901 -16.587650 -136.274980
6820000000 -13.398544 -61.348167 -14.313218 -39.520260 -14.292978 -39.994766 -17.835764 -149.838330
6840000000 -12.644241 -132.934520 -14.433178 -144.110110 -14.545062 -143.681050 -23.392256 122.302750
6860000000 -16.304117 146.657240 -14.382724 111.335850 -14.352483 112.344080 -22.813557 5.638448
6880000000 -15.762354 108.368870 -14.462547 85.693672 -14.490541 85.500275 -22.001661 33.675728
6900000000 -11.987123 15.830483 -14.634926 -18.796553 -14.625102 -18.143942 -22.467264 -30.354156
6920000000 -10.998125 -61.017208 -14.786445 -122.430300 -14.901496 -120.858440 -23.936455 -112.877400
6940000000 -12.727155 -135.392500 -14.880208 133.257870 -14.896347 136.576810 -20.100824 148.531560
6960000000 -13.963764 -157.584430 -14.923600 108.866640 -14.889973 109.465960 -17.560472 143.364870
6980000000 -15.210896 105.832150 -14.981513 4.615162 -14.859558 4.138209 -19.473066 54.703312
7000000000 -13.292509 14.485276 -15.030303 -99.582619 -15.155057 -97.972473 -17.278032 -51.984867
7020000000 -13.159779 3.862944 -15.226523 -125.726380 -15.091280 -125.669110 -17.718693 -59.645073
7040000000 -11.630472 -74.280769 -15.358062 131.401430 -15.368862 131.804230 -18.024286 -135.916930
7060000000 -12.026305 -146.644170 -15.283599 29.432570 -15.381896 28.613293 -20.574631 136.173800
7080000000 -14.740863 118.710550 -15.148893 -75.343185 -15.307816 -73.428917 -19.499601 43.452560
7100000000 -15.317258 89.875916 -15.354650 -100.845610 -15.428225 -100.853430 -17.495564 42.457645
7120000000 -12.859796 1.486963 -15.445187 154.325810 -15.286831 156.667980 -17.510382 -35.645638
7140000000 -12.835757 -75.021217 -15.471274 51.057732 -15.376260 51.172626 -18.271788 -131.091600
7160000000 -14.613195 -76.896149 -15.452934 26.016150 -15.417339 25.357714 -16.277550 -149.642590
7180000000 -13.956238 -159.054570 -15.434387 -78.572357 -15.509298 -78.763084 -16.083752 131.850330
7200000000 -16.059435 119.411100 -15.434334 174.370220 -15.499094 177.363070 -17.919666 28.264534
7220000000 -15.876019 8.903835 -15.771478 68.475014 -15.475864 71.724831 -15.742671 -68.783913
7240000000 -14.185624 -2.420579 -15.785067 47.270275 -15.704106 48.093727 -16.416695 -68.065742
7260000000 -12.412665 -80.381180 -16.005529 -55.969112 -15.798720 -55.004665 -18.172993 -140.288820
7280000000 -12.808317 -155.646290 -16.014402 -160.448910 -15.945328 -158.368800 -22.339689 127.667240
7300000000 -15.018410 -171.631200 -15.851263 176.177190 -15.825324 176.100200 -19.959267 111.824640
7320000000 -15.705274 90.824318 -15.852965 71.814209 -15.829673 73.613220 -18.683569 38.324722
7340000000 -13.982419 1.297719 -15.853608 -31.836393 -15.678690 -30.096174 -17.811623 -36.932381
7360000000 -14.129610 -81.582993 -15.936644 -137.520680 -15.931534 -134.333980 -18.419273 -111.200950
7380000000 -14.836299 -93.844360 -15.936733 -160.373930 -15.914110 -161.331850 -18.238573 -137.297240
7400000000 -13.793833 -168.074770 -15.816064 96.590904 -15.887243 97.042534 -19.387243 145.570330
7420000000 -16.602770 115.237560 -16.049879 -6.693134 -15.912153 -7.028993 -20.309736 32.780495
7440000000 -17.946968 98.155479 -16.036926 -33.964886 -16.027979 -33.978168 -20.119022 26.660765
7460000000 -15.744660 -9.294556 -15.954809 -137.543370 -15.869506 -138.896210 -18.014406 -44.636593
7480000000 -14.940217 -84.674522 -16.095654 120.446690 -16.253716 118.517630 -19.560915 -112.039930
7500000000 -15.283987 -163.923370 -15.929285 18.761415 -15.996196 16.853613 -22.959541 169.886430
