# Supplementary material for: Intelligent wireless power transfer via a 2-bit compact reconfigurable transmissive-metasurface-based router
Source: Nat Commun. 2024 Apr 1;15:2807. doi: 10.1038/s41467-024-46984-4 (PMC10984985; doi:10.1038/s41467-024-46984-4)
Supplement: Supplementary file 12 — Source Data [file 41467_2024_46984_MOESM12_ESM.zip › source_data/figure3de_state1.txt]

!Agilent Technologies,N5227A,US51270139,A.09.40.06
!Agilent N5227A: A.09.40.06
!Date: Tuesday, December 21, 2010 16:03:34
!Correction: S11(Full 2 Port(1,2)) 
!S21(Full 2 Port(1,2)) 
!S12(Full 2 Port(1,2)) 
!S22(Full 2 Port(1,2)) 
!S2P File: Measurements: S11, S21, S12, S22:
# Hz S  dB   R 50
4.500000e+09 -10.698516 -120.241230 -22.780512 159.467850 -22.731680 156.137220 -24.338251 -37.787754
4.520000e+09 -11.703564 135.451600 -22.544565 49.223770 -22.637180 46.342388 -19.855041 -110.874340
4.540000e+09 -11.057838 35.666451 -22.431081 15.372178 -22.259180 15.527197 -15.485981 177.120060
4.560000e+09 -10.535273 -52.439140 -21.978550 -96.087837 -21.803606 -95.949600 -17.740310 100.701306
4.580000e+09 -11.859244 -62.697208 -21.679640 154.212230 -21.513759 154.502610 -21.687191 46.989930
4.600000e+09 -14.740910 -166.472910 -21.443678 46.580162 -21.445862 47.324455 -18.576973 -81.231678
4.620000e+09 -14.808219 84.404667 -21.517872 13.603568 -21.459451 13.567440 -21.461788 -162.241160
4.640000e+09 -15.580951 57.211369 -21.578285 -97.247108 -21.549667 -96.095398 -70.420749 41.759728
4.660000e+09 -18.158182 -52.696201 -21.472461 157.559680 -21.516390 158.431660 -22.109037 -65.895153
4.680000e+09 -18.335094 -170.702740 -22.015030 124.807460 -22.144937 124.889670 -17.949701 -171.562570
4.700000e+09 -22.612339 56.895092 -22.152931 17.543411 -22.251991 16.869938 -16.229047 99.558300
4.720000e+09 -14.525310 0.666819 -21.993171 -80.741714 -22.031324 -80.218925 -16.373308 74.414997
4.740000e+09 -13.198133 -92.509449 -22.982120 169.073560 -22.932096 169.956420 -16.167936 -44.009525
4.760000e+09 -13.483065 153.378150 -22.961654 142.225560 -22.993932 144.109020 -12.390912 -139.174040
4.780000e+09 -10.666973 116.363870 -23.484075 43.572212 -23.439779 45.668064 -11.049696 -143.340860
4.800000e+09 -9.088402 24.063031 -24.613384 -62.796444 -24.643024 -58.103886 -12.584453 123.198390
4.820000e+09 -8.658566 -71.957126 -25.116663 -88.995476 -25.189354 -89.139633 -12.796089 18.296854
4.840000e+09 -8.647857 -174.399900 -24.789228 168.911790 -24.648166 170.237720 -10.716514 -82.181728
4.860000e+09 -8.322360 169.104590 -25.398199 65.172989 -25.402408 66.680511 -10.766407 -94.782413
4.880000e+09 -8.792549 68.435276 -25.353185 -39.450443 -24.990347 -34.455811 -10.505008 176.927920
4.900000e+09 -8.823272 -36.455341 -25.045215 -62.914452 -25.025678 -64.248505 -11.070491 84.516400
4.920000e+09 -7.537559 -40.593200 -25.389133 -169.798260 -25.236530 -169.698270 -13.258704 57.935620
4.940000e+09 -8.899017 -135.252380 -24.895107 83.131279 -24.899091 78.536064 -13.787347 -52.137451
4.960000e+09 -9.808558 122.928300 -24.373071 54.715900 -24.200279 54.782963 -12.358956 -153.458630
4.980000e+09 -8.516830 22.138010 -23.934454 -53.622250 -24.083500 -54.804050 -14.708968 126.384690
5.000000e+09 -9.691318 6.754772 -24.062689 -163.886730 -24.064077 -167.503280 -21.845689 95.495564
5.020000e+09 -11.160988 -92.246563 -22.763265 90.853493 -22.693638 87.471115 -20.437288 -68.955585
5.040000e+09 -11.584219 164.892380 -22.206321 60.234612 -22.217397 60.263287 -18.596111 -172.601090
5.060000e+09 -14.759996 134.081200 -22.039352 -46.634708 -22.040022 -46.427807 -20.818510 146.395830
5.080000e+09 -17.678709 9.853104 -21.325878 -154.191120 -21.391163 -155.592880 -18.485481 20.285961
5.100000e+09 -15.896784 -107.142890 -21.541942 177.678010 -21.542255 178.085140 -14.743591 -94.302814
5.120000e+09 -19.402904 151.491120 -21.136753 69.519012 -21.411215 70.766327 -12.092717 173.826360
5.140000e+09 -15.870861 66.741185 -20.978929 -36.912125 -21.003338 -32.647202 -11.295503 159.110070
5.160000e+09 -12.993239 -27.936697 -20.786565 -139.633390 -20.491956 -139.615250 -12.178223 61.033943
5.180000e+09 -13.019849 -131.790170 -21.022237 -167.289380 -21.166004 -166.871860 -11.819944 -51.517166
5.200000e+09 -11.018874 -164.444290 -20.713428 86.635834 -20.689478 88.022942 -9.701898 -69.582439
5.220000e+09 -9.533410 99.427204 -20.522581 -22.412600 -20.490553 -17.301147 -9.265037 -158.885770
5.240000e+09 -9.774334 -2.040784 -20.628620 -47.483109 -20.518652 -47.667595 -10.653069 105.918220
5.260000e+09 -8.437699 -109.648610 -20.080394 -157.114180 -19.846990 -157.084090 -11.156467 3.778059
5.280000e+09 -7.949154 -116.312260 -19.664365 92.230576 -19.626018 96.217957 -11.235510 -19.563991
5.300000e+09 -9.109613 144.545730 -19.208086 -16.969965 -19.362156 -13.442208 -11.150139 -119.915050
5.320000e+09 -9.352104 40.481221 -18.873995 -45.419571 -18.644287 -45.739384 -11.494275 151.148880
5.340000e+09 -8.778848 26.945576 -18.206773 -153.266450 -18.182754 -155.914700 -13.806279 136.641300
5.360000e+09 -10.738578 -63.362095 -17.767709 97.603592 -17.583885 94.160637 -19.818596 34.399372
5.380000e+09 -13.007593 -166.973670 -17.164961 62.941608 -17.135198 62.748013 -20.260765 -99.740440
5.400000e+09 -13.944248 99.231114 -17.103094 -44.374176 -16.738035 -44.058277 -19.192640 178.151580
5.420000e+09 -16.581642 97.979885 -16.477293 -154.497740 -16.343763 -152.785890 -26.501701 -160.357560
5.440000e+09 -23.345844 22.036640 -16.266523 98.850822 -16.162689 99.377106 -28.682008 -104.036040
5.460000e+09 -20.726642 -73.598819 -16.073845 67.395279 -16.105581 68.331444 -21.992321 -163.646310
5.480000e+09 -17.673925 -28.799827 -16.208353 -39.594318 -16.131029 -37.043823 -21.601471 177.222430
5.500000e+09 -15.167455 -98.915714 -16.234686 -151.622090 -16.344011 -146.190460 -19.660732 92.598477
5.520000e+09 -15.760853 164.719720 -16.240551 -176.726520 -16.196594 -177.074710 -20.901609 -8.568223
5.540000e+09 -13.099798 56.375508 -16.719000 75.484612 -16.544002 75.615913 -17.190166 -120.249640
5.560000e+09 -10.982571 48.384289 -16.595323 -31.578602 -16.650142 -32.792103 -14.430725 -129.613600
5.580000e+09 -11.719430 -39.914291 -16.715450 -141.754180 -16.695661 -142.528870 -13.991839 154.912570
5.600000e+09 -13.176629 -141.525140 -16.322159 -170.305040 -16.535530 -169.782500 -16.767585 68.139859
5.620000e+09 -12.428953 -157.758620 -16.487110 80.487411 -16.570476 81.174942 -16.572145 31.894951
5.640000e+09 -13.523124 120.786750 -16.690799 -26.766201 -16.585485 -25.711344 -13.992503 -63.968128
5.660000e+09 -17.212135 29.297413 -16.568430 -55.289047 -16.441534 -55.395725 -12.676350 -144.084510
5.680000e+09 -15.743812 -71.817341 -16.955640 -160.695180 -16.778660 -162.376910 -14.479502 132.945510
5.700000e+09 -14.544606 -45.427086 -16.551675 97.326523 -16.626728 95.109673 -13.859228 114.331300
5.720000e+09 -15.132520 -119.238230 -16.725029 -7.961094 -16.678940 -14.810329 -15.453018 22.929535
5.740000e+09 -15.138933 147.370180 -17.104450 -42.802273 -17.327034 -41.661175 -16.810463 -83.078594
5.760000e+09 -12.060238 126.220790 -17.378662 -148.264470 -17.335750 -144.926740 -14.950220 -104.941430
5.780000e+09 -11.273062 47.172917 -17.764557 102.185490 -17.842222 106.410270 -14.369466 179.694750
5.800000e+09 -11.829755 -45.459911 -17.985109 79.765884 -17.738662 79.785194 -18.717693 109.152690
5.820000e+09 -10.012499 -145.232130 -17.456335 -26.884914 -17.656587 -28.114397 -26.083395 0.944222
5.840000e+09 -10.533896 -162.587840 -17.990190 -135.346120 -18.064336 -134.710330 -23.902643 -19.942583
5.860000e+09 -11.395123 106.361420 -17.871696 115.561910 -17.946376 116.572600 -22.397573 -81.224827
5.880000e+09 -11.693421 1.437734 -17.717144 87.370415 -17.842258 87.763458 -20.758642 -132.193020
5.900000e+09 -11.065196 -1.166556 -17.872862 -19.169807 -17.851253 -20.763819 -21.200193 -138.266520
5.920000e+09 -13.352039 -84.738506 -17.656528 -125.930400 -17.600052 -127.348670 -17.301344 147.720710
5.940000e+09 -16.605537 165.465690 -17.291994 -157.317990 -17.427938 -157.755000 -16.437566 71.684399
5.960000e+09 -15.379911 61.953224 -17.516430 93.034065 -17.435634 94.047272 -17.974264 -30.529829
5.980000e+09 -16.260631 63.482518 -17.334289 -15.943706 -17.256281 -12.366807 -15.042546 -55.672962
6.000000e+09 -22.773359 -29.649763 -17.611520 -125.798160 -17.284326 -122.013540 -11.735733 -138.920590
6.020000e+09 -24.154413 -99.073681 -17.144479 -152.097820 -17.375110 -151.874680 -12.663943 147.604310
6.040000e+09 -26.055139 -14.800275 -17.433471 99.523460 -17.354990 99.449135 -13.572636 121.519660
6.060000e+09 -19.380764 -93.810245 -17.375127 -11.714203 -17.497921 -10.237676 -13.379928 19.400044
6.080000e+09 -19.287212 180.622390 -17.497677 -41.311481 -17.529586 -40.928677 -12.094618 -73.592556
6.100000e+09 -18.134592 52.361641 -17.587331 -150.048050 -17.375299 -150.342380 -12.161529 -164.612770
6.120000e+09 -12.788326 46.597561 -17.940988 101.416500 -17.845943 101.256520 -12.161922 174.184380
6.140000e+09 -12.725465 -27.194618 -17.842136 -2.260528 -17.820730 -1.744351 -12.696429 90.693455
6.160000e+09 -15.673879 -117.862380 -18.509538 -27.091824 -18.358120 -27.343784 -16.123001 -4.343565
6.180000e+09 -15.586256 -155.143660 -18.750946 -129.387630 -18.764923 -129.270220 -17.206991 -33.769924
6.200000e+09 -13.846795 123.268020 -19.362030 128.838970 -19.258384 128.856060 -14.938815 -122.729390
6.220000e+09 -15.059305 30.549750 -20.172367 103.713110 -20.383703 104.005960 -16.794174 173.411000
6.240000e+09 -12.779492 -65.496113 -21.200109 -0.022065 -21.141279 0.888920 -25.943517 85.627377
6.260000e+09 -13.805237 -59.131946 -21.982229 -103.076230 -22.047821 -101.859960 -22.388067 60.896805
6.280000e+09 -16.525936 -138.831570 -22.622720 154.537510 -22.611177 157.349290 -22.991708 -16.800289
6.300000e+09 -21.834388 110.113830 -22.885765 129.008220 -22.939480 129.858990 -26.211853 -83.429775
6.320000e+09 -17.138246 92.628651 -22.916935 27.961542 -22.924631 30.100046 -27.946331 -109.188630
6.340000e+09 -15.009980 39.022293 -23.075842 -76.814499 -23.092918 -73.161568 -20.931680 -175.543790
6.360000e+09 -13.877887 -24.508768 -23.245216 -97.066032 -23.247114 -97.018799 -18.690571 126.416240
6.380000e+09 -13.214922 -107.966270 -23.340629 165.056060 -23.468465 163.885990 -22.117338 46.128994
6.400000e+09 -13.058681 -130.890150 -23.549076 59.647408 -23.555179 59.324093 -21.884401 -4.183563
6.420000e+09 -12.958133 135.628560 -23.590851 -47.067047 -23.609596 -48.703243 -16.176286 -97.961620
6.440000e+09 -11.980139 19.013565 -22.876016 -76.038582 -22.820371 -76.445763 -16.638994 -164.472060
6.460000e+09 -10.460304 16.823931 -22.983112 177.418880 -22.919645 178.022220 -19.169391 157.965820
6.480000e+09 -10.516715 -60.871547 -22.179649 67.050468 -22.140833 66.997826 -18.973045 57.014847
6.500000e+09 -13.887680 -143.757230 -20.935289 33.420792 -20.926925 32.996796 -19.812849 -30.211023
6.520000e+09 -16.600696 99.273350 -20.446207 -80.234070 -20.195320 -80.065796 -23.441105 -133.728540
6.540000e+09 -13.239920 81.484059 -19.582203 166.420240 -19.653007 167.134200 -21.916261 -166.784110
6.560000e+09 -13.742174 2.280085 -18.451418 52.940800 -18.578867 54.947330 -22.678165 135.590660
6.580000e+09 -16.389604 -69.764217 -17.415931 19.704262 -17.550298 20.268366 -30.138260 88.682347
6.600000e+09 -21.333191 -52.676166 -16.863754 -92.036148 -16.841423 -91.456001 -34.933662 39.973572
6.620000e+09 -18.066854 -112.506440 -16.495372 159.004650 -16.390718 163.486950 -23.062107 -80.627269
6.640000e+09 -17.338470 177.058540 -16.433141 132.156800 -16.382097 132.189070 -20.772909 -126.651780
6.660000e+09 -17.251095 62.920811 -16.623407 24.001823 -16.634136 24.509493 -35.994224 153.259510
6.680000e+09 -11.066565 40.073975 -17.042154 -82.434814 -16.989820 -85.838303 -20.926237 72.089779
6.700000e+09 -8.546954 -38.815422 -17.524656 173.770520 -17.729257 174.676330 -18.546121 -22.206735
6.720000e+09 -9.586863 -122.050750 -18.459945 148.037980 -18.388075 147.493790 -18.637020 -132.146180
6.740000e+09 -10.793147 -150.514190 -18.937519 39.233116 -18.938604 40.719959 -16.022411 -173.732880
6.760000e+09 -9.820372 106.292360 -19.408092 -68.185837 -19.201223 -67.784584 -15.848196 94.734074
6.780000e+09 -9.440040 7.923485 -20.297773 -97.791977 -20.316311 -97.774078 -15.843038 -26.209779
6.800000e+09 -8.441476 -84.152263 -20.509952 151.709930 -20.879850 152.433240 -13.531394 -121.861010
6.820000e+09 -10.025833 -93.074398 -20.470493 42.121700 -20.495077 44.504395 -14.049781 -144.361110
6.840000e+09 -12.478344 -176.363930 -20.492607 -65.634956 -20.561544 -62.772915 -17.320432 112.138390
6.860000e+09 -19.233757 62.453713 -20.594686 -94.863083 -20.460575 -93.927254 -15.808490 -8.170957
6.880000e+09 -16.524280 31.848332 -20.531854 159.992160 -20.540783 160.665510 -16.616544 -13.425281
6.900000e+09 -17.866493 -32.579509 -20.733534 59.349079 -20.778284 58.770828 -19.135645 -117.207920
6.920000e+09 -19.768114 -42.673900 -21.493894 28.808411 -21.532016 29.019505 -19.307935 124.939610
6.940000e+09 -15.587921 -83.201008 -22.287916 -73.244370 -22.251629 -73.124107 -19.171468 32.453081
6.960000e+09 -15.248369 -93.108028 -22.724348 -172.011150 -22.776579 -172.360490 -23.052219 0.011716
6.980000e+09 -14.156615 166.993960 -24.024479 83.319511 -23.754102 85.057945 -20.926489 -123.304840
7.000000e+09 -12.101301 58.692494 -24.633400 56.424255 -24.730922 56.488636 -24.140052 154.613940
7.020000e+09 -10.411162 41.831024 -25.016679 -46.349510 -24.928970 -43.591141 -23.279482 98.354664
7.040000e+09 -8.080301 -50.718841 -25.938644 -153.068120 -26.091280 -153.852460 -19.405862 -28.788681
7.060000e+09 -7.594608 -132.294340 -25.870004 -177.568390 -25.901615 -178.223270 -18.232156 -112.641960
7.080000e+09 -8.760912 134.407900 -25.578819 81.091972 -25.794105 80.988144 -18.615574 137.614930
7.100000e+09 -8.934330 105.764800 -26.482017 -30.661652 -26.534050 -26.240475 -15.975139 99.241238
7.120000e+09 -7.456292 9.117485 -26.476038 -138.907710 -26.304920 -136.382520 -14.886153 9.164142
7.140000e+09 -7.121615 -78.698513 -26.293562 -158.480090 -26.151619 -158.038100 -14.865559 -90.504215
7.160000e+09 -8.360698 -94.447826 -26.765352 95.470749 -26.762455 95.741638 -13.953083 -124.101570
7.180000e+09 -8.852890 173.879350 -26.489187 -13.837643 -26.683199 -10.959399 -13.247991 148.152730
7.200000e+09 -10.974020 72.117260 -26.199691 -36.698006 -26.193966 -36.863457 -14.517523 44.412381
7.220000e+09 -11.092542 -38.971801 -26.998989 -141.471510 -26.604522 -140.245360 -12.650838 -63.905903
7.240000e+09 -11.542544 -49.431247 -26.850334 115.302170 -26.714260 118.039240 -13.186381 -71.387928
7.260000e+09 -13.278416 -125.311460 -26.595644 11.897207 -26.469059 14.423345 -14.502699 -160.148450
7.280000e+09 -20.110708 158.441330 -27.285240 -14.004568 -27.191124 -14.548450 -16.873998 86.053501
7.300000e+09 -32.119079 118.469480 -27.285083 -119.975690 -27.316248 -121.011310 -15.323198 70.449086
7.320000e+09 -40.102272 44.706471 -27.411537 135.321660 -27.366689 136.325350 -16.261383 -20.014137
7.340000e+09 -24.011219 38.238114 -27.512386 108.657940 -27.517414 108.909400 -19.754135 -115.374580
7.360000e+09 -17.277858 -32.546676 -27.562250 2.714791 -27.530956 1.652053 -25.129724 124.247480
7.380000e+09 -16.879232 -43.530918 -27.071726 -98.794685 -27.048954 -101.277590 -22.105255 101.569030
7.400000e+09 -12.786083 -126.266010 -27.008949 161.371220 -27.136087 160.039730 -21.799209 -37.972519
7.420000e+09 -12.482989 154.004370 -27.576942 127.691100 -27.536745 128.133150 -20.977171 -122.208340
7.440000e+09 -12.757602 135.809680 -27.441055 23.317017 -27.390899 22.136675 -21.678287 -167.388880
7.460000e+09 -11.599486 27.283451 -27.379743 -81.476044 -27.192379 -81.722733 -19.713947 51.708886
7.480000e+09 -10.029705 -61.971306 -27.729770 -112.860620 -27.853780 -113.185330 -15.918028 -40.003486
7.500000e+09 -9.664091 -148.847410 -27.009407 138.884060 -27.233865 140.788680 -16.322797 -124.808500
