# Supplementary material for: Intelligent wireless power transfer via a 2-bit compact reconfigurable transmissive-metasurface-based router
Source: Nat Commun. 2024 Apr 1;15:2807. doi: 10.1038/s41467-024-46984-4 (PMC10984985; doi:10.1038/s41467-024-46984-4)
Supplement: Supplementary file 12 — Source Data [file 41467_2024_46984_MOESM12_ESM.zip › source_data/figure3de_state2.txt]

!Agilent Technologies,N5227A,US51270139,A.09.40.06
!Agilent N5227A: A.09.40.06
!Date: Tuesday, December 21, 2010 16:05:29
!Correction: S11(Full 2 Port(1,2)) 
!S21(Full 2 Port(1,2)) 
!S12(Full 2 Port(1,2)) 
!S22(Full 2 Port(1,2)) 
!S2P File: Measurements: S11, S21, S12, S22:
# Hz S  dB   R 50
4.500000e+09 -9.888371 -113.771440 -42.262172 -102.257420 -42.172817 -106.195350 -12.184735 -59.768554
4.520000e+09 -10.559009 142.047700 -40.392112 143.377820 -40.418747 139.991990 -11.774703 -160.722850
4.540000e+09 -9.946777 39.918148 -39.630302 110.873440 -39.613010 110.966260 -14.458838 108.010880
4.560000e+09 -9.476978 -51.054958 -38.969330 -0.401763 -38.913376 -0.528318 -21.072792 -19.118324
4.580000e+09 -10.602989 -64.770389 -38.332527 -111.368910 -38.130752 -110.493590 -16.682726 -67.982273
4.600000e+09 -12.926011 -171.258720 -38.490177 153.783950 -38.489418 152.145750 -16.767877 -168.989070
4.620000e+09 -13.069229 79.549145 -39.255035 118.813530 -39.441414 118.103400 -22.024107 56.859883
4.640000e+09 -14.096736 50.232659 -39.941360 41.508270 -39.738338 39.478458 -16.986257 7.998571
4.660000e+09 -16.421083 -62.244232 -40.005680 -67.006920 -39.819858 -66.290794 -14.166752 -89.855785
4.680000e+09 -16.318802 -178.984200 -41.744106 -104.526730 -41.781841 -105.797420 -13.582814 170.457780
4.700000e+09 -19.007925 54.494625 -43.237171 164.432850 -43.104492 164.690540 -13.230386 83.130230
4.720000e+09 -13.044664 2.915119 -43.178405 52.390793 -43.133987 52.089859 -13.485442 56.076851
4.740000e+09 -11.962358 -94.655338 -46.956279 -58.625927 -47.251266 -56.414181 -13.619217 -56.022033
4.760000e+09 -12.260867 151.130360 -42.249607 -87.295265 -42.490486 -84.734673 -10.587074 -147.332940
4.780000e+09 -9.858827 115.704430 -41.899406 163.629330 -42.010379 165.817780 -10.014949 -155.559370
4.800000e+09 -8.576015 23.013636 -41.137108 46.130730 -41.258232 50.056740 -11.982923 110.244510
4.820000e+09 -8.291802 -73.493251 -39.563213 31.462847 -39.679519 31.707869 -11.795951 5.746731
4.840000e+09 -8.317833 -176.566080 -40.975933 -71.985619 -40.739116 -71.235435 -10.332191 -94.698986
4.860000e+09 -8.031319 166.677140 -41.327343 177.695420 -40.934520 179.851150 -10.880529 -105.540280
4.880000e+09 -8.616735 66.652043 -38.493446 87.558746 -38.225658 93.449333 -10.703764 164.818780
4.900000e+09 -8.722218 -37.305183 -39.747467 68.060310 -39.915935 66.332855 -12.132999 70.171398
4.920000e+09 -7.536018 -41.586738 -42.233539 -40.790382 -41.978798 -42.219620 -14.507795 43.464047
4.940000e+09 -8.862404 -136.654660 -41.968742 -151.334590 -42.300190 -155.619580 -14.493228 -70.497646
4.960000e+09 -9.607407 121.630850 -41.260639 177.294650 -41.181408 177.672270 -13.594045 -169.014290
4.980000e+09 -8.320218 21.218293 -40.903038 68.040710 -40.910907 67.784576 -17.550552 113.454060
5.000000e+09 -9.600310 5.943890 -39.482723 -32.355999 -39.444957 -36.586624 -26.621486 42.561428
5.020000e+09 -11.064207 -94.204967 -39.566139 -140.843410 -39.399826 -143.671980 -18.487924 -104.158580
5.040000e+09 -11.436712 162.089330 -37.825168 -167.943280 -38.179519 -166.830550 -17.644945 158.592690
5.060000e+09 -14.317260 131.012610 -36.921547 89.283379 -36.739021 89.889053 -18.102365 120.597890
5.080000e+09 -16.724409 7.948894 -37.034389 -15.677423 -37.202606 -15.979723 -15.788574 3.559279
5.100000e+09 -15.140575 -110.597580 -37.481437 -43.588634 -37.615562 -43.149616 -12.912603 -104.328480
5.120000e+09 -18.107992 143.620700 -36.853706 -147.069200 -37.152450 -144.623580 -10.931678 164.992270
5.140000e+09 -14.636249 68.598362 -36.766212 110.374850 -36.541523 114.677140 -10.449640 149.361620
5.160000e+09 -12.161596 -27.687326 -36.647388 7.006382 -36.254852 6.750271 -11.381583 50.005104
5.180000e+09 -12.345339 -132.786140 -36.157444 -20.463587 -36.162594 -19.664082 -10.930546 -61.028907
5.200000e+09 -10.409897 -165.329020 -35.932415 -127.407250 -35.798721 -126.054980 -9.191074 -77.720134
5.220000e+09 -8.944748 98.509442 -34.972400 128.445720 -35.129326 133.339190 -9.211388 -167.226730
5.240000e+09 -9.218724 -2.562818 -34.269314 102.433040 -34.093826 103.203580 -10.795266 96.311398
5.260000e+09 -8.041259 -109.455030 -33.112312 -5.215442 -32.900078 -5.367815 -11.307434 -7.691613
5.280000e+09 -7.576372 -117.536170 -32.556854 -117.336690 -32.462383 -112.908910 -11.476823 -30.306038
5.300000e+09 -8.585857 142.836740 -31.792534 132.636230 -31.978798 135.885220 -11.431750 -129.966050
5.320000e+09 -8.683875 39.071984 -30.775295 106.030880 -30.509594 105.206710 -12.249028 141.587040
5.340000e+09 -8.093912 24.701601 -29.478700 -4.404052 -29.433368 -6.666925 -15.089433 123.492020
5.360000e+09 -10.138401 -68.607624 -28.592586 -115.002560 -28.519483 -119.046550 -21.942999 1.324126
5.380000e+09 -12.360012 -176.840500 -27.147264 -149.353330 -27.096864 -149.579650 -19.255499 -132.660060
5.400000e+09 -13.463139 85.908978 -26.473617 104.581950 -26.146211 104.679650 -20.339508 143.395340
5.420000e+09 -17.378563 78.122494 -25.439596 -7.097162 -25.266107 -4.978029 -30.445570 56.908692
5.440000e+09 -29.490946 -25.149244 -24.745639 -113.975360 -24.693023 -114.354600 -19.216026 -84.160633
5.460000e+09 -28.983095 -82.940975 -24.272405 -147.257780 -24.272262 -146.663390 -16.139736 -169.700180
5.480000e+09 -17.868982 -3.308327 -23.942529 105.339410 -23.859697 107.642620 -15.841570 165.958990
5.500000e+09 -14.112464 -83.630756 -23.249887 -9.139484 -23.394617 -3.670719 -15.407505 72.064808
5.520000e+09 -14.056884 177.676140 -22.696609 -35.084438 -22.605093 -35.360489 -16.082704 -33.077930
5.540000e+09 -11.809639 64.750912 -22.757278 -146.209580 -22.554313 -146.437770 -13.553135 -138.565530
5.560000e+09 -9.626012 52.898358 -21.951389 102.912960 -21.981119 101.959370 -12.542251 -149.358320
5.580000e+09 -10.186158 -36.653465 -21.215801 -8.563157 -21.269514 -9.595459 -13.655005 132.442980
5.600000e+09 -11.275635 -141.619210 -20.559007 -40.307667 -20.711420 -39.995197 -17.723171 32.875426
5.620000e+09 -10.918119 -160.257110 -20.051290 -152.910900 -20.132612 -152.233930 -16.932302 -1.697723
5.640000e+09 -11.997065 113.824570 -19.501550 97.031090 -19.337091 98.236160 -15.149528 -90.292171
5.660000e+09 -15.234956 16.518965 -18.870842 65.384048 -18.784427 65.294342 -15.759990 -162.245570
5.680000e+09 -14.379280 -80.602535 -18.796013 -43.780247 -18.604479 -45.546181 -19.719274 125.077700
5.700000e+09 -15.229986 -58.523559 -18.115362 -151.024520 -18.168859 -152.863970 -19.233467 110.322310
5.720000e+09 -17.262397 -128.821510 -17.781507 101.572680 -17.785410 94.740837 -22.536565 38.799218
5.740000e+09 -17.677053 138.704730 -17.667745 62.932259 -17.831611 63.714752 -25.938127 -70.270382
5.760000e+09 -13.789253 122.252940 -17.520038 -46.140156 -17.476268 -43.070473 -21.798361 -85.550373
5.780000e+09 -12.618486 49.682164 -17.444103 -158.297940 -17.510217 -153.707720 -17.342846 -144.178370
5.800000e+09 -13.436700 -39.447841 -17.450527 176.046010 -17.292659 175.988220 -16.143963 157.539040
5.820000e+09 -11.188431 -137.627900 -16.977760 68.012650 -17.024759 66.104706 -19.010109 76.681904
5.840000e+09 -11.517983 -154.201000 -17.137636 -43.006298 -17.230571 -42.357796 -17.560539 41.665219
5.860000e+09 -12.020291 116.522340 -17.041803 -153.190280 -17.125190 -152.097210 -14.863331 -54.497444
5.880000e+09 -12.033417 13.478117 -16.792339 176.013660 -16.821443 176.356050 -13.335211 -136.570980
5.900000e+09 -10.819400 10.395423 -16.912531 67.199394 -16.876259 65.307716 -13.800465 -159.534340
5.920000e+09 -12.255039 -71.635143 -16.625192 -42.798775 -16.483747 -43.460896 -13.240487 114.403900
5.940000e+09 -15.146776 -173.079830 -16.049980 -76.864761 -16.311371 -77.290909 -15.659748 25.992520
5.960000e+09 -13.981342 79.393589 -16.141781 171.350200 -16.070764 172.489580 -17.262148 -84.147426
5.980000e+09 -13.338852 74.862797 -15.871193 59.706188 -15.690956 62.237545 -15.695282 -96.946445
6.000000e+09 -16.105817 -14.419210 -15.823059 -52.173553 -15.643312 -48.425186 -14.793245 -161.448910
6.020000e+09 -15.765970 -111.250970 -15.267749 -82.120461 -15.391163 -81.725487 -17.671835 139.766250
6.040000e+09 -22.109241 -127.537980 -15.302093 169.186490 -15.268606 168.846760 -19.613310 115.510150
6.060000e+09 -40.230926 143.706970 -15.266121 56.504482 -15.317732 58.081409 -19.259964 17.365862
6.080000e+09 -25.927465 -86.054584 -15.327341 27.113022 -15.324644 26.873480 -16.828241 -64.459079
6.100000e+09 -31.997383 128.603270 -15.428867 -81.852806 -15.329200 -81.695145 -15.493145 -147.300430
6.120000e+09 -15.895277 75.518551 -15.795704 169.389890 -15.713743 168.810010 -15.211862 -166.609400
6.140000e+09 -12.197326 0.379519 -15.894674 65.735924 -15.804475 66.307678 -14.159380 114.848190
6.160000e+09 -13.155991 -86.494350 -16.285041 39.527000 -16.224062 39.428181 -16.505262 28.425467
6.180000e+09 -13.405482 -125.242280 -16.619569 -65.575539 -16.680324 -66.169685 -18.129619 1.941060
6.200000e+09 -11.215888 138.047340 -17.062660 -172.634640 -16.946245 -172.458760 -14.996708 -97.077404
6.220000e+09 -11.900055 39.965477 -17.587782 158.538240 -17.787599 158.327730 -14.255232 -164.404050
6.240000e+09 -10.321403 -60.338527 -18.256262 49.513077 -18.162874 50.194874 -18.495613 120.140750
6.260000e+09 -11.020225 -60.820026 -18.243627 -59.042000 -18.273607 -58.143257 -16.803651 89.541111
6.280000e+09 -13.217369 -148.385660 -18.077392 -169.279790 -17.998886 -166.235090 -15.796405 -2.917340
6.300000e+09 -16.244175 96.437413 -17.818519 158.219480 -18.000456 158.830570 -16.802688 -96.767399
6.320000e+09 -13.369716 77.726025 -17.474815 48.163692 -17.476984 50.389126 -16.996826 -126.485200
6.340000e+09 -14.127518 8.939335 -17.217338 -61.920414 -17.222404 -58.311558 -15.766205 149.220630
6.360000e+09 -17.187805 -51.172649 -17.012336 -89.529037 -17.055065 -89.351486 -18.487892 73.694744
6.380000e+09 -18.932420 -113.806290 -16.779461 166.507780 -16.887174 165.456500 -24.318941 -51.493320
6.400000e+09 -18.808849 -119.081940 -16.836042 60.009785 -16.819465 59.234959 -21.488929 -81.105724
6.420000e+09 -16.934816 160.263450 -17.007620 -48.826828 -17.062383 -50.227280 -20.376917 -136.660930
6.440000e+09 -15.382967 39.457386 -16.906603 -79.774132 -16.814186 -80.183418 -25.009525 -157.841490
6.460000e+09 -11.243850 34.956459 -17.467762 173.960800 -17.405046 174.495100 -33.863563 145.164190
6.480000e+09 -9.757015 -44.792770 -17.771009 63.912552 -17.662294 63.514851 -31.117592 65.928807
6.500000e+09 -11.519054 -128.028100 -17.284258 31.139423 -17.282390 30.435617 -27.447588 17.013428
6.520000e+09 -14.216859 117.654060 -17.348129 -81.695976 -17.077102 -81.539780 -29.161415 -44.645168
6.540000e+09 -11.408703 90.008770 -17.173940 165.214290 -17.273283 165.981050 -29.211921 -109.760630
6.560000e+09 -11.566545 4.078503 -16.713611 52.416508 -16.778742 54.205269 -21.549848 180.142320
6.580000e+09 -13.705145 -76.738994 -16.122394 19.825745 -16.281418 20.319647 -22.040651 115.469830
6.600000e+09 -19.373056 -78.931987 -16.035005 -90.939926 -16.025850 -90.408485 -25.554983 87.509083
6.620000e+09 -19.915447 -125.128960 -15.923107 160.657970 -15.830948 165.116030 -21.668569 -55.462886
6.640000e+09 -19.280939 180.050660 -16.016946 134.415660 -15.911255 134.274200 -18.440656 -120.056040
6.660000e+09 -18.695377 63.339630 -16.328689 26.517303 -16.364614 26.683207 -27.413812 156.277870
6.680000e+09 -11.314477 39.623852 -16.882181 -80.425186 -16.820394 -83.906883 -19.779798 83.410549
6.700000e+09 -8.507403 -39.416202 -17.395891 173.806730 -17.611765 174.465870 -17.824541 -14.636825
6.720000e+09 -9.520475 -122.865060 -18.306646 145.466170 -18.204168 144.721420 -18.195171 -124.444840
6.740000e+09 -10.822977 -151.944030 -18.627390 34.067738 -18.635620 35.340492 -16.091591 -168.550440
6.760000e+09 -10.033398 103.879200 -18.804998 -76.077843 -18.614238 -75.806984 -16.071701 99.997547
6.780000e+09 -9.635586 4.790230 -19.329664 -107.754940 -19.370422 -107.882290 -16.400297 -21.023884
6.800000e+09 -8.626411 -87.301159 -19.178537 140.239780 -19.574732 140.789830 -14.024171 -118.157150
6.820000e+09 -10.479144 -96.154567 -18.952633 27.832785 -18.966571 29.782368 -14.758613 -139.544730
6.840000e+09 -13.761802 -177.459910 -18.862302 -82.846977 -18.934211 -79.749046 -18.409916 120.041390
6.860000e+09 -23.755806 50.078522 -18.869833 -114.713130 -18.788799 -113.951300 -17.260811 -4.928384
6.880000e+09 -20.157051 22.134407 -18.669088 135.241300 -18.668031 135.494580 -18.338340 -5.466497
6.900000e+09 -21.149269 -12.417012 -18.731043 28.496553 -18.760378 28.569754 -21.870504 -102.975800
6.920000e+09 -16.247564 -29.850113 -19.194788 -5.903916 -19.276609 -5.832718 -23.152986 135.072960
6.940000e+09 -13.139447 -93.261203 -19.912912 -114.901760 -19.879488 -114.680590 -22.788713 50.592282
6.960000e+09 -13.359029 -107.263960 -20.106476 139.017820 -20.146938 138.411940 -29.430772 44.513325
6.980000e+09 -12.977966 153.777990 -20.945732 28.197664 -20.646896 30.237122 -28.759771 -113.781500
7.000000e+09 -11.342841 47.366524 -21.321676 -5.966850 -21.416492 -5.866770 -31.234993 -134.549300
7.020000e+09 -10.304483 31.225939 -21.704496 -115.909660 -21.562519 -113.297910 -48.962482 150.517520
7.040000e+09 -8.235801 -58.499141 -22.550579 133.633090 -22.614538 133.310780 -26.333423 -55.127884
7.060000e+09 -8.161421 -138.211250 -22.743932 102.323160 -22.841728 101.811690 -26.465320 -112.359420
7.080000e+09 -9.776107 129.792450 -22.790306 -6.747947 -22.927232 -6.322127 -30.036956 133.672730
7.100000e+09 -10.149690 101.327830 -23.757568 -119.858990 -23.819540 -115.982050 -22.285278 93.935170
7.120000e+09 -8.605812 7.111387 -24.519777 124.377490 -24.378196 126.987980 -20.261621 19.176346
7.140000e+09 -8.119764 -77.851383 -24.971052 99.618607 -24.839561 100.704670 -19.959932 -69.409725
7.160000e+09 -9.277414 -91.264599 -25.808227 -6.223387 -25.809038 -5.812833 -18.392898 -105.367310
7.180000e+09 -9.592780 180.247670 -26.806503 -120.278920 -26.913944 -117.688000 -15.924343 170.949440
7.200000e+09 -11.733217 81.600910 -27.174749 -145.254940 -27.227592 -146.150360 -17.022060 75.466282
7.220000e+09 -11.864043 -30.595646 -28.666423 108.127160 -28.299234 110.103910 -14.343545 -41.375492
7.240000e+09 -11.749608 -40.781788 -30.078945 2.056861 -30.032463 3.895196 -13.849793 -48.094501
7.260000e+09 -12.492751 -116.897490 -30.970291 -95.263481 -30.829572 -93.198006 -13.789894 -133.026330
7.280000e+09 -17.534315 168.142110 -32.247474 -112.759930 -32.076046 -112.125310 -16.015033 120.493350
7.300000e+09 -25.395364 149.041920 -33.782959 139.091430 -33.836002 135.906300 -14.378752 95.882153
7.320000e+09 -29.013891 57.408802 -35.422622 33.865036 -35.195686 33.814255 -14.209901 5.667972
7.340000e+09 -23.598690 16.499777 -37.211799 5.508068 -37.166874 8.482403 -15.753210 -87.986583
7.360000e+09 -18.222767 -42.541355 -39.013347 -96.018379 -39.154110 -96.605225 -19.709781 169.788780
7.380000e+09 -17.841018 -51.928505 -38.787796 158.490340 -38.694774 157.346630 -18.105905 139.133000
7.400000e+09 -13.341325 -128.820710 -39.219421 62.051708 -39.327175 59.717491 -20.691967 12.060231
7.420000e+09 -12.966404 154.590320 -40.795536 40.406326 -40.793144 41.696877 -19.142164 -83.685398
7.440000e+09 -13.373549 138.325720 -41.837169 -51.877041 -42.053074 -56.626858 -21.056904 -114.718010
7.460000e+09 -12.279042 28.147032 -41.944343 -148.849240 -41.941093 -149.093110 -24.436775 99.522473
7.480000e+09 -10.507240 -61.501053 -44.054126 -172.934340 -43.904682 -175.248350 -18.206438 -13.657419
7.500000e+09 -9.954434 -147.229500 -45.614193 84.871628 -46.386402 83.085495 -17.155262 -94.375980
