# Supplementary material for: Intelligent wireless power transfer via a 2-bit compact reconfigurable transmissive-metasurface-based router
Source: Nat Commun. 2024 Apr 1;15:2807. doi: 10.1038/s41467-024-46984-4 (PMC10984985; doi:10.1038/s41467-024-46984-4)
Supplement: Supplementary file 12 — Source Data [file 41467_2024_46984_MOESM12_ESM.zip › source_data/figure3de_state3.txt]

!Agilent Technologies,N5227A,US51270139,A.09.40.06
!Agilent N5227A: A.09.40.06
!Date: Tuesday, December 21, 2010 16:04:27
!Correction: S11(Full 2 Port(1,2)) 
!S21(Full 2 Port(1,2)) 
!S12(Full 2 Port(1,2)) 
!S22(Full 2 Port(1,2)) 
!S2P File: Measurements: S11, S21, S12, S22:
# Hz S  dB   R 50
4.500000e+09 -11.405639 -117.280760 -19.599064 -46.035622 -19.588234 -49.539303 -20.814809 -25.516618
4.520000e+09 -12.351494 139.493290 -19.408333 -155.644450 -19.482822 -158.713880 -17.678938 -113.043550
4.540000e+09 -11.418460 39.439785 -19.413217 170.505940 -19.285919 170.411090 -14.834452 169.095940
4.560000e+09 -10.698497 -47.974941 -19.303623 61.542622 -19.115940 61.939095 -18.122341 91.649777
4.580000e+09 -11.626483 -57.896469 -19.020197 -45.873726 -18.879245 -45.752758 -21.482324 31.256989
4.600000e+09 -14.311298 -161.588920 -19.219858 -150.621310 -19.226381 -150.074750 -18.170637 -92.295894
4.620000e+09 -14.399293 87.930943 -19.778936 176.835850 -19.711662 176.859770 -22.433477 -173.601940
4.640000e+09 -15.079353 59.457009 -20.187032 69.646881 -20.142660 71.018425 -34.685749 46.604492
4.660000e+09 -17.832441 -50.540550 -20.435363 -35.494740 -20.511800 -34.496246 -20.651663 -66.037883
4.680000e+09 -18.199262 -168.591670 -21.096445 -66.406021 -21.222883 -66.508148 -17.252151 -171.405880
4.700000e+09 -22.818412 60.247406 -21.438760 -169.623410 -21.498649 -170.339770 -15.716081 99.582257
4.720000e+09 -14.726497 1.589007 -21.430748 89.033371 -21.490776 89.128342 -15.863413 74.419995
4.740000e+09 -13.368311 -91.661373 -22.599487 -18.717640 -22.575567 -18.053110 -15.787714 -42.941730
4.760000e+09 -13.745058 153.715760 -22.515821 -43.289978 -22.557111 -41.397171 -12.156308 -138.404290
4.780000e+09 -10.826051 116.992840 -23.088331 -144.356640 -22.984893 -142.006880 -10.918749 -143.369930
4.800000e+09 -9.114089 25.081946 -23.811592 110.307370 -23.845840 114.449010 -12.418838 122.961610
4.820000e+09 -8.614234 -70.596805 -23.977638 91.002266 -24.043281 90.701843 -12.674325 17.775626
4.840000e+09 -8.505505 -173.640700 -24.262773 -10.507601 -24.138170 -9.738469 -10.670753 -82.791607
4.860000e+09 -8.168789 168.901770 -24.910009 -116.381300 -24.909534 -115.145750 -10.735040 -95.717846
4.880000e+09 -8.657350 67.522702 -24.341926 139.283020 -24.040401 144.289610 -10.623024 176.027700
4.900000e+09 -8.695775 -37.424087 -24.527273 113.965280 -24.518503 112.774400 -11.265413 83.533413
4.920000e+09 -7.534291 -41.918865 -24.635105 6.856073 -24.542120 6.996563 -13.548295 56.595036
4.940000e+09 -9.050395 -136.764230 -23.816320 -100.517810 -23.844829 -105.106180 -14.058094 -53.666309
4.960000e+09 -10.013843 121.165510 -23.211343 -131.419560 -23.066457 -131.601290 -12.659301 -154.849320
4.980000e+09 -8.817609 20.534861 -22.375749 119.931630 -22.522812 118.693720 -15.289556 126.244050
5.000000e+09 -10.094283 6.458740 -21.999124 10.965544 -22.024444 7.458242 -23.231683 93.318119
5.020000e+09 -11.666587 -91.148891 -21.148378 -95.504517 -21.073673 -99.079117 -20.724226 -76.754032
5.040000e+09 -12.102276 166.800920 -20.591182 -126.269450 -20.610426 -126.354380 -18.920192 -177.024960
5.060000e+09 -15.373758 137.213250 -20.241340 126.972780 -20.204239 126.985170 -20.994606 140.216180
5.080000e+09 -18.431719 13.460591 -19.701820 19.351908 -19.778066 18.029301 -18.549852 15.714402
5.100000e+09 -16.462604 -105.162750 -19.876730 -8.094653 -19.889894 -7.748814 -14.792750 -96.420170
5.120000e+09 -20.269821 154.858800 -19.588028 -115.555530 -19.843652 -114.415890 -12.127142 172.767370
5.140000e+09 -16.324678 64.948208 -19.505623 137.995150 -19.497249 142.422100 -11.446970 158.361820
5.160000e+09 -13.225631 -28.851608 -19.421608 33.580982 -19.186783 34.081699 -12.403506 60.559613
5.180000e+09 -13.293434 -132.597000 -19.569114 6.162850 -19.693815 6.680391 -12.003293 -52.079765
5.200000e+09 -11.239890 -165.585610 -19.478481 -100.411800 -19.462104 -99.057449 -9.883689 -69.790325
5.220000e+09 -9.700852 98.152905 -19.271362 150.581680 -19.269016 155.779080 -9.485358 -158.568020
5.240000e+09 -9.946175 -3.793310 -19.136579 125.162880 -19.019785 125.044940 -10.920183 106.386720
5.260000e+09 -8.661703 -111.120980 -18.552921 15.944643 -18.328188 15.968981 -11.497248 4.409080
5.280000e+09 -8.264668 -117.223230 -18.251035 -94.818855 -18.241668 -91.201012 -11.536681 -19.131960
5.300000e+09 -9.611368 144.106710 -17.923517 155.644940 -18.083753 159.253340 -11.456050 -119.331910
5.320000e+09 -9.850394 39.770146 -17.624996 128.340420 -17.399383 128.043370 -11.918772 152.390950
5.340000e+09 -9.248142 27.330061 -17.027677 20.494373 -16.955316 17.824074 -14.303538 138.258950
5.360000e+09 -11.357145 -60.912071 -16.667795 -89.441414 -16.514009 -92.984184 -20.892259 38.032677
5.380000e+09 -13.745052 -161.687620 -16.129390 -123.458150 -16.097109 -123.604900 -21.673294 -98.877346
5.400000e+09 -14.544097 105.936760 -16.083074 129.437810 -15.726677 129.843190 -20.239057 -175.549820
5.420000e+09 -16.624784 108.963790 -15.568426 18.733179 -15.451446 20.272831 -25.793901 -138.575330
5.440000e+09 -21.027628 37.846272 -15.354181 -87.985199 -15.221180 -87.238815 -27.272524 -124.675460
5.460000e+09 -18.746673 -65.074367 -15.252859 -119.885300 -15.297817 -119.023680 -23.245290 -170.251600
5.480000e+09 -16.030542 -34.953659 -15.421556 132.972960 -15.348720 135.479230 -23.114591 175.523240
5.500000e+09 -14.498633 -108.802270 -15.341713 21.348698 -15.479231 26.782988 -20.850195 94.752911
5.520000e+09 -15.782377 153.590980 -15.419737 -3.482907 -15.335655 -3.841928 -22.490612 -5.109664
5.540000e+09 -13.025310 48.558224 -16.036009 -111.527310 -15.868555 -111.399650 -18.080080 -118.172680
5.560000e+09 -11.401677 41.836113 -15.977489 141.568050 -16.020536 140.111760 -14.894854 -126.537120
5.580000e+09 -12.582384 -45.717262 -16.068641 31.852064 -16.053674 31.182198 -14.126787 158.826440
5.600000e+09 -14.285862 -147.124710 -15.817573 5.260040 -16.073192 5.647330 -16.613630 73.836003
5.620000e+09 -13.856174 -160.588190 -16.135015 -103.407550 -16.204311 -102.575260 -16.536178 37.136307
5.640000e+09 -15.106128 124.832680 -16.457594 150.120090 -16.339483 151.227550 -13.924482 -60.187172
5.660000e+09 -18.893718 40.188027 -16.475528 122.162140 -16.369381 122.083510 -12.497888 -141.399000
5.680000e+09 -16.694301 -62.240837 -16.997411 16.588339 -16.869398 15.141052 -14.124021 135.023180
5.700000e+09 -13.981921 -38.153724 -16.722986 -85.273224 -16.803003 -87.495827 -13.591369 115.764680
5.720000e+09 -14.045972 -115.644820 -16.834051 169.669270 -16.770223 162.716930 -15.023868 23.886216
5.740000e+09 -14.181664 149.076790 -17.184763 134.803300 -17.424587 135.907870 -16.339214 -81.678173
5.760000e+09 -11.451386 126.916000 -17.397865 29.591946 -17.337688 32.926464 -14.630445 -104.357520
5.780000e+09 -10.789720 46.321820 -17.721836 -79.060226 -17.817190 -75.217331 -14.164365 179.019110
5.800000e+09 -11.314337 -46.695621 -18.019205 -101.385150 -17.776754 -101.474770 -18.693588 106.511840
5.820000e+09 -9.578487 -146.308300 -17.482227 152.324260 -17.659313 150.919740 -26.223341 -6.913230
5.840000e+09 -10.168832 -163.768060 -18.028785 44.977638 -18.098627 45.531296 -24.087965 -23.216400
5.860000e+09 -11.033724 104.711640 -17.935190 -62.495338 -17.964424 -61.445927 -22.753574 -81.304340
5.880000e+09 -11.240621 -0.705798 -17.910476 -90.403183 -18.068405 -89.863800 -20.972187 -130.958480
5.900000e+09 -10.732992 -4.174468 -18.131220 162.812910 -18.073280 161.340790 -21.454469 -135.680770
5.920000e+09 -13.003702 -89.659809 -17.893511 55.993450 -17.867370 54.490501 -17.489607 149.324740
5.940000e+09 -16.085018 157.236160 -17.559911 24.878719 -17.671182 24.374638 -16.493778 73.535740
5.960000e+09 -15.160606 53.928994 -17.688081 -84.684784 -17.599737 -83.904045 -17.907009 -28.199464
5.980000e+09 -16.841394 53.563011 -17.423166 165.780880 -17.342498 169.203490 -14.994713 -53.764297
6.000000e+09 -24.614534 -51.916839 -17.627575 54.727505 -17.318292 58.496239 -11.653016 -137.698100
6.020000e+09 -29.554105 -106.147640 -17.071067 28.192261 -17.282640 28.586058 -12.564952 148.309640
6.040000e+09 -23.408687 8.019725 -17.198888 -79.320267 -17.123153 -79.545166 -13.552080 121.450900
6.060000e+09 -17.332828 -87.386341 -17.129839 169.658280 -17.242687 171.207180 -13.417665 18.900498
6.080000e+09 -17.045692 -178.834390 -17.234678 140.123610 -17.263101 140.216050 -12.208096 -73.598911
6.100000e+09 -16.477020 54.997113 -17.265138 31.204947 -17.047563 31.052595 -12.260568 -163.765470
6.120000e+09 -11.937616 45.232281 -17.745819 -76.446739 -17.666788 -76.449394 -12.252472 175.245990
6.140000e+09 -12.201870 -31.551784 -17.724821 179.780380 -17.703184 -179.834150 -12.754353 92.067112
6.160000e+09 -15.206922 -124.473580 -18.417572 155.234210 -18.249454 154.941790 -16.122068 -2.870736
6.180000e+09 -15.130476 -160.243530 -18.653721 52.629486 -18.642723 52.379055 -17.204895 -32.301494
6.200000e+09 -13.889825 119.369470 -19.236805 -49.821953 -19.121715 -50.011562 -14.866676 -121.816700
6.220000e+09 -15.315206 27.148491 -20.032806 -74.585129 -20.180652 -74.482826 -16.649223 173.632080
6.240000e+09 -12.911055 -67.554149 -20.984625 -178.673520 -20.855491 -177.963650 -25.851999 84.733303
6.260000e+09 -13.935254 -60.851940 -21.726223 76.922264 -21.734565 77.835228 -22.300926 59.530808
6.280000e+09 -16.621193 -140.670160 -22.213176 -24.902664 -22.181314 -22.358156 -23.052355 -18.789808
6.300000e+09 -21.844139 106.229530 -22.448396 -50.232773 -22.547510 -49.690685 -26.646230 -83.054043
6.320000e+09 -17.318567 89.115574 -22.504976 -152.656880 -22.508920 -150.369280 -28.350815 -109.165170
6.340000e+09 -15.614982 37.830914 -22.592634 103.616230 -22.596508 107.349680 -21.106882 -175.063170
6.360000e+09 -14.477491 -22.951027 -22.898594 81.413208 -22.878345 81.579994 -18.742090 126.968370
6.380000e+09 -13.521887 -105.416180 -23.052015 -18.966146 -23.189651 -20.229998 -22.216783 46.552979
6.400000e+09 -13.219578 -128.086390 -22.899910 -124.379990 -22.924997 -125.019290 -22.038463 -5.067881
6.420000e+09 -12.972885 139.175530 -23.010961 128.482910 -23.025930 126.920080 -16.310997 -98.339389
6.440000e+09 -12.139502 22.276682 -22.422867 99.401970 -22.328752 99.024811 -16.792543 -163.941010
6.460000e+09 -10.508796 19.185503 -22.349863 -5.979986 -22.237213 -5.221392 -19.348802 158.406710
6.480000e+09 -10.376106 -58.522319 -21.754373 -115.736530 -21.685550 -115.821830 -19.197826 56.837387
6.500000e+09 -13.362425 -141.186690 -20.717237 -147.924530 -20.711029 -148.395770 -20.160516 -29.792005
6.520000e+09 -15.919981 104.256280 -20.340822 99.796242 -20.077451 99.859657 -23.832952 -132.387190
6.540000e+09 -12.651303 84.431698 -19.739521 -12.898190 -19.790531 -12.180916 -22.050199 -166.338660
6.560000e+09 -12.928350 3.083047 -18.808014 -126.490540 -18.926910 -124.533950 -22.497953 136.511450
6.580000e+09 -15.269663 -74.596248 -17.905853 -159.684280 -18.011917 -159.178540 -30.024339 82.396824
6.600000e+09 -20.730886 -71.279682 -17.451862 89.194389 -17.436712 89.712112 -34.851349 25.646811
6.620000e+09 -19.699226 -121.832790 -17.085045 -20.224247 -17.000408 -15.819178 -23.050413 -85.919231
6.640000e+09 -18.744903 179.295260 -16.914766 -47.477581 -16.868711 -47.458519 -21.550604 -128.327390
6.660000e+09 -18.593023 64.823674 -16.951307 -154.281950 -16.963695 -153.958310 -42.167122 163.928330
6.680000e+09 -11.652535 41.982785 -17.430826 99.147278 -17.355219 95.625916 -21.688190 69.274220
6.700000e+09 -8.809255 -36.955124 -17.896881 -5.825728 -18.088520 -5.000149 -19.291563 -22.082311
6.720000e+09 -9.755279 -119.972010 -18.759063 -31.523222 -18.659053 -32.107494 -19.299137 -130.908320
6.740000e+09 -10.926980 -147.793240 -19.257026 -141.461690 -19.289068 -139.916340 -16.436485 -172.713370
6.760000e+09 -9.824262 108.996300 -19.656622 110.213200 -19.484184 110.630220 -16.041856 96.478596
6.780000e+09 -9.436289 10.461797 -20.413364 80.914574 -20.415525 81.054207 -16.042774 -24.383465
6.800000e+09 -8.295884 -82.264675 -20.681883 -28.911160 -21.087789 -28.284708 -13.598656 -119.849670
6.820000e+09 -9.756633 -92.283504 -20.751041 -138.942950 -20.780706 -136.855120 -14.046722 -142.325440
6.840000e+09 -12.056742 -176.376090 -20.603622 113.440380 -20.688596 116.317540 -17.378999 114.488690
6.860000e+09 -18.298202 63.603207 -20.799526 83.280312 -20.666002 84.016632 -15.927452 -6.388717
6.880000e+09 -16.102478 32.200268 -20.805313 -22.114487 -20.807802 -21.506683 -16.678615 -11.571909
6.900000e+09 -17.638025 -33.832737 -21.075279 -121.623020 -21.110855 -121.861480 -19.230905 -114.809100
6.920000e+09 -20.391681 -44.804012 -22.052116 -154.037230 -22.082660 -153.931200 -19.539203 127.393890
6.940000e+09 -15.856496 -81.685077 -22.769729 99.995407 -22.729753 100.296780 -19.454366 34.274807
6.960000e+09 -15.361776 -92.966465 -23.035999 2.575733 -23.107605 2.442305 -23.623581 2.258224
6.980000e+09 -14.166750 167.137260 -24.408373 -99.861320 -24.115200 -97.910004 -21.489984 -122.824290
7.000000e+09 -12.020287 59.100373 -25.104612 -126.223530 -25.160438 -125.987350 -24.884134 156.312720
7.020000e+09 -10.375998 42.194702 -25.411201 132.571950 -25.261343 135.533190 -24.135957 97.646664
7.040000e+09 -8.070945 -50.751835 -26.638803 26.570166 -26.791530 26.250067 -19.862924 -29.958732
7.060000e+09 -7.576165 -132.913190 -27.023716 0.463587 -27.149610 0.238488 -18.579513 -112.716860
7.080000e+09 -8.741437 133.409370 -26.696588 -103.145060 -26.958021 -103.119730 -18.984008 137.490860
7.100000e+09 -8.911768 105.119250 -27.854261 146.945950 -27.929884 150.797490 -16.200172 99.529972
7.120000e+09 -7.490211 8.765178 -27.798042 36.892395 -27.613529 39.446880 -14.999913 9.616248
7.140000e+09 -7.229839 -79.156284 -27.492988 18.097727 -27.358162 18.621037 -14.954806 -89.871776
7.160000e+09 -8.523956 -94.998867 -27.828674 -86.339836 -27.773973 -85.660919 -14.033952 -123.293370
7.180000e+09 -8.972990 173.716790 -27.844242 166.341930 -28.087017 168.779540 -13.325698 148.970260
7.200000e+09 -11.038438 72.555554 -27.600654 144.960220 -27.579504 144.685490 -14.629916 45.445778
7.220000e+09 -11.171404 -38.121162 -28.522846 43.641609 -28.171701 44.209763 -12.741480 -62.927440
7.240000e+09 -11.627032 -48.838943 -28.940593 -59.115494 -28.895385 -56.377853 -13.244931 -70.444591
7.260000e+09 -13.324605 -125.220040 -29.146440 -160.410710 -28.997242 -157.595980 -14.534631 -158.596030
7.280000e+09 -20.103960 158.056160 -29.743692 177.048310 -29.566160 176.172090 -16.962215 88.346333
7.300000e+09 -31.943805 120.083260 -30.027105 69.987907 -29.969516 68.811226 -15.468454 71.974400
7.320000e+09 -39.426632 65.732655 -30.035963 -36.963154 -29.996921 -35.748371 -16.346122 -17.726055
7.340000e+09 -23.528318 38.822529 -30.247101 -62.621059 -30.192365 -62.897854 -19.774791 -112.730110
7.360000e+09 -17.096153 -32.647781 -30.246971 -168.654630 -30.128629 -169.680280 -25.633300 129.383700
7.380000e+09 -16.809019 -44.827522 -29.485796 88.187309 -29.346241 85.529388 -22.435405 105.115470
7.400000e+09 -12.817256 -127.816170 -28.728815 -8.899755 -28.890264 -11.054881 -22.480543 -37.709972
7.420000e+09 -12.620722 152.653340 -29.340046 -43.839962 -29.305650 -43.575497 -21.606657 -121.130950
7.440000e+09 -12.839318 135.339340 -29.321867 -147.568650 -29.256826 -149.348560 -22.390304 -166.876140
7.460000e+09 -11.617497 27.303374 -29.001154 107.309880 -28.816858 107.326660 -20.164802 49.659039
7.480000e+09 -10.069430 -61.908352 -29.631962 75.899971 -29.892151 75.328163 -16.281118 -41.023914
7.500000e+09 -9.736960 -149.092340 -28.947927 -32.606819 -29.150011 -30.644890 -16.782982 -123.834950
