# Supplementary material for: Intelligent wireless power transfer via a 2-bit compact reconfigurable transmissive-metasurface-based router
Source: Nat Commun. 2024 Apr 1;15:2807. doi: 10.1038/s41467-024-46984-4 (PMC10984985; doi:10.1038/s41467-024-46984-4)
Supplement: Supplementary file 12 — Source Data [file 41467_2024_46984_MOESM12_ESM.zip › source_data/figure3de_state4.txt]

!Agilent Technologies,N5227A,US51270139,A.09.40.06
!Agilent N5227A: A.09.40.06
!Date: Tuesday, December 21, 2010 16:06:07
!Correction: S11(Full 2 Port(1,2)) 
!S21(Full 2 Port(1,2)) 
!S12(Full 2 Port(1,2)) 
!S22(Full 2 Port(1,2)) 
!S2P File: Measurements: S11, S21, S12, S22:
# Hz S  dB   R 50
4.500000e+09 -9.824813 -112.161080 -33.422336 77.345497 -33.345852 73.755760 -12.205938 -60.725185
4.520000e+09 -10.532713 143.498160 -33.144428 -23.167967 -33.126270 -26.194626 -11.781295 -161.553480
4.540000e+09 -9.845627 41.194344 -33.615116 -56.441826 -33.685035 -56.955540 -14.522928 106.629060
4.560000e+09 -9.262906 -50.128498 -33.832287 -166.062740 -33.636875 -165.898990 -21.097248 -22.035858
4.580000e+09 -10.332722 -64.336597 -32.893463 86.625145 -32.617798 86.532539 -16.632091 -70.040699
4.600000e+09 -12.732812 -170.805310 -33.264431 -21.580687 -33.236114 -21.289272 -16.856516 -170.766200
4.620000e+09 -12.963885 79.398426 -32.634895 -53.916687 -32.606445 -53.581902 -22.032947 53.958489
4.640000e+09 -13.926557 49.623612 -32.742412 -162.429610 -32.635692 -162.000520 -16.918932 6.373183
4.660000e+09 -16.169319 -62.813957 -32.428989 94.926392 -32.461651 95.233482 -14.212584 -90.875866
4.680000e+09 -16.371906 -178.996790 -32.758579 62.191502 -32.885910 62.528328 -13.595968 170.186470
4.700000e+09 -19.531484 53.213829 -32.572616 -48.768826 -32.605224 -49.013870 -13.237633 82.760380
4.720000e+09 -13.303121 2.023526 -32.562359 -148.332020 -32.561256 -148.536970 -13.514817 55.844162
4.740000e+09 -12.211665 -93.945339 -33.307724 102.835450 -33.154689 103.537280 -13.636970 -55.969474
4.760000e+09 -12.522821 152.462470 -33.019714 76.344223 -33.137050 78.339760 -10.535941 -147.470880
4.780000e+09 -10.015238 116.279930 -33.651432 -25.198366 -33.486873 -22.087626 -9.983112 -156.017010
4.800000e+09 -8.585883 23.257719 -34.296074 -127.397250 -34.242939 -122.751260 -11.941971 109.738010
4.820000e+09 -8.235761 -73.391552 -35.327976 -155.253130 -35.474586 -155.920700 -11.746592 4.848789
4.840000e+09 -8.281930 -176.413630 -34.527099 100.613770 -34.490066 101.842850 -10.319052 -95.410946
4.860000e+09 -8.034551 166.525430 -35.049205 -1.672967 -35.063530 -0.631631 -10.904378 -106.164130
4.880000e+09 -8.635981 65.479336 -36.006626 -108.910970 -35.525848 -104.119610 -10.736438 163.916320
4.900000e+09 -8.730191 -39.214393 -35.152359 -135.167270 -35.146095 -137.233140 -12.232383 69.383869
4.920000e+09 -7.685387 -43.256080 -34.514629 121.967100 -34.330906 121.615330 -14.591098 42.667500
4.940000e+09 -9.240530 -137.328880 -34.405834 16.031670 -34.331306 10.906648 -14.591988 -71.651676
4.960000e+09 -10.162061 121.268170 -34.932640 -10.377802 -34.778137 -10.736309 -13.715424 -169.976710
4.980000e+09 -8.914513 21.441857 -34.307213 -114.959950 -34.414959 -116.338170 -17.763334 113.003410
5.000000e+09 -10.117194 7.467970 -34.496185 135.943820 -34.542133 131.939150 -26.849386 39.565949
5.020000e+09 -11.530305 -90.681102 -33.305717 36.991615 -33.272285 32.556740 -18.443128 -105.565500
5.040000e+09 -11.803189 167.499000 -33.490268 9.008904 -33.580829 8.521842 -17.666547 157.400750
5.060000e+09 -14.727399 137.536030 -34.451137 -94.838867 -34.305999 -95.400696 -18.041143 119.382150
5.080000e+09 -17.459110 13.900776 -33.575645 158.947980 -33.604351 157.485890 -15.709230 2.384572
5.100000e+09 -15.814598 -105.523880 -33.564754 135.657940 -33.431858 135.756970 -12.872224 -105.149390
5.120000e+09 -19.046640 153.529440 -33.236580 26.632900 -33.540619 27.435352 -10.927640 164.462990
5.140000e+09 -15.734718 69.327465 -32.873474 -80.591629 -32.948383 -76.141495 -10.449324 148.985050
5.160000e+09 -12.733057 -26.438787 -32.159763 176.005360 -31.868229 176.239260 -11.379641 49.421219
5.180000e+09 -12.694512 -131.191450 -32.194793 147.696730 -32.341846 149.056440 -10.896855 -61.525478
5.200000e+09 -10.706811 -164.244410 -31.048702 42.782932 -31.137283 44.381168 -9.178446 -78.255108
5.220000e+09 -9.231760 98.946118 -30.393512 -66.889023 -30.409164 -62.381840 -9.223708 -168.031860
5.240000e+09 -9.527320 -2.933915 -30.193126 -91.425087 -30.109266 -92.274124 -10.828582 95.356182
5.260000e+09 -8.263701 -109.920440 -29.223898 159.371660 -29.028454 159.110080 -11.348679 -8.820373
5.280000e+09 -7.804239 -117.285240 -28.452829 49.306927 -28.402084 53.188728 -11.555215 -31.572056
5.300000e+09 -8.929185 143.540070 -27.703590 -59.505600 -27.838262 -56.090073 -11.565557 -130.924170
5.320000e+09 -9.116693 39.380680 -27.354562 -88.314186 -27.092886 -89.384743 -12.426946 140.886800
5.340000e+09 -8.485261 25.245768 -26.387453 163.150760 -26.376369 160.754880 -15.388986 123.295700
5.360000e+09 -10.496836 -67.038372 -25.548151 55.131454 -25.414797 50.862579 -22.561493 1.083916
5.380000e+09 -12.848531 -174.030130 -24.721508 19.254610 -24.640121 18.956158 -19.554557 -133.677000
5.400000e+09 -14.095651 90.237789 -24.208944 -87.918533 -23.854942 -88.080765 -20.796640 142.191210
5.420000e+09 -18.180437 86.356304 -23.138626 160.593750 -23.019691 162.502760 -30.960788 50.258313
5.440000e+09 -31.831798 17.467093 -22.628194 54.478207 -22.525667 53.957783 -19.243421 -85.928173
5.460000e+09 -25.531604 -52.786331 -22.115579 22.195396 -22.127735 22.983583 -16.265892 -170.844430
5.480000e+09 -16.373928 -13.015807 -21.905624 -85.401024 -21.874387 -82.835747 -16.009945 164.784570
5.500000e+09 -13.528165 -93.128032 -21.457559 160.364060 -21.611219 165.901960 -15.546690 70.998654
5.520000e+09 -13.715229 167.346790 -21.102844 134.065120 -20.987705 133.795670 -16.258644 -33.444263
5.540000e+09 -11.713440 56.965153 -21.253246 23.882217 -21.038089 23.565775 -13.689268 -139.184430
5.560000e+09 -9.914140 46.114914 -20.645754 -85.724243 -20.692600 -86.876503 -12.672774 -149.289590
5.580000e+09 -10.892533 -44.014595 -20.086048 164.146940 -20.137024 162.914400 -13.759995 133.568260
5.600000e+09 -12.159906 -148.908610 -19.423071 132.382980 -19.592560 132.731080 -17.762005 34.642144
5.620000e+09 -11.999168 -165.017190 -19.055732 21.344507 -19.155290 22.270895 -16.866203 0.102058
5.640000e+09 -13.609470 113.616030 -18.750833 -88.504883 -18.625427 -87.577942 -15.001539 -89.427486
5.660000e+09 -17.533302 19.776127 -18.261739 -119.726200 -18.179557 -119.927700 -15.427019 -163.318030
5.680000e+09 -16.117740 -75.720615 -18.237970 132.098570 -18.093826 130.254900 -19.520824 121.645140
5.700000e+09 -15.400617 -48.352943 -17.647516 25.258192 -17.689792 23.204636 -19.125631 107.230840
5.720000e+09 -16.133318 -120.047180 -17.388433 -81.917915 -17.400274 -88.851852 -22.884128 34.874302
5.740000e+09 -16.317079 145.427650 -17.302646 -120.703510 -17.467964 -119.945080 -26.692953 -75.093395
5.760000e+09 -13.054760 125.812950 -17.124387 130.942610 -17.091913 133.958040 -22.493745 -88.682552
5.780000e+09 -12.070075 49.979206 -17.133947 19.015499 -17.208477 23.612356 -17.909328 -142.719200
5.800000e+09 -12.908443 -40.341018 -17.053919 -5.977309 -16.893423 -5.982012 -16.234571 160.555810
5.820000e+09 -10.607350 -138.811030 -16.648893 -113.938950 -16.693323 -116.071820 -18.787702 80.867298
5.840000e+09 -10.971960 -155.528290 -16.836874 135.170260 -16.927082 135.884090 -17.275648 45.394768
5.860000e+09 -11.511041 115.228700 -16.748232 25.668037 -16.844280 26.600166 -14.567944 -52.563396
5.880000e+09 -11.596611 12.122932 -16.533998 -4.915288 -16.551202 -4.687288 -13.018836 -135.800900
5.900000e+09 -10.582959 7.438926 -16.646299 -113.625860 -16.587852 -115.634380 -13.391030 -159.630860
5.920000e+09 -12.115056 -76.455440 -16.395862 136.355910 -16.272754 135.571490 -12.868163 112.846700
5.940000e+09 -14.719325 179.694660 -15.839533 102.758380 -16.090351 102.213220 -15.326492 23.063244
5.960000e+09 -13.699218 73.389096 -15.909708 -8.875989 -15.808469 -8.004499 -16.916826 -87.619167
5.980000e+09 -13.589438 69.364636 -15.646057 -120.671250 -15.466474 -118.215770 -15.728477 -100.960630
6.000000e+09 -16.976682 -22.188463 -15.562322 126.645130 -15.408291 130.531070 -15.290392 -163.257290
6.020000e+09 -16.659969 -119.344060 -15.032301 97.301514 -15.157510 97.493553 -18.324112 141.942630
6.040000e+09 -24.263847 -141.229810 -15.017217 -11.345942 -14.994373 -11.845833 -19.978521 119.106790
6.060000e+09 -37.415764 -21.277811 -15.002865 -123.570880 -15.054071 -122.057240 -19.198267 20.732735
6.080000e+09 -23.323177 -104.785170 -15.070965 -153.120800 -15.079576 -153.358430 -16.597816 -63.005489
6.100000e+09 -25.683559 117.133030 -15.146034 97.783974 -15.048553 97.902428 -15.439918 -147.034940
6.120000e+09 -14.721642 76.367955 -15.578350 -10.449183 -15.511869 -11.327997 -15.229185 -166.262770
6.140000e+09 -11.695513 -2.270562 -15.692508 -114.703660 -15.609499 -114.205250 -14.156345 115.268060
6.160000e+09 -12.895315 -90.962711 -16.156868 -141.148900 -16.080593 -141.544070 -16.389414 28.924431
6.180000e+09 -12.974506 -129.226040 -16.459026 113.182270 -16.522070 112.353490 -17.934507 2.968093
6.200000e+09 -10.936156 135.400960 -16.897289 6.031512 -16.774997 6.125427 -14.823234 -96.597446
6.220000e+09 -11.836242 37.923870 -17.364454 -22.585932 -17.574323 -22.836115 -14.072729 -164.794570
6.240000e+09 -10.324893 -62.003952 -18.026035 -131.778270 -17.885725 -131.168090 -18.384851 117.624320
6.260000e+09 -11.036489 -63.077781 -18.035677 119.669140 -18.064901 120.507950 -16.694723 87.306744
6.280000e+09 -13.215096 -151.654430 -17.890905 9.582495 -17.845545 12.351891 -15.835840 -4.686069
6.300000e+09 -15.816198 93.220517 -17.743890 -22.645304 -17.916916 -22.135975 -16.957956 -98.618435
6.320000e+09 -13.238753 75.011425 -17.493774 -132.886800 -17.454178 -130.898470 -17.236190 -128.257260
6.340000e+09 -14.501395 5.206804 -17.204973 117.403260 -17.190910 120.806250 -15.979978 148.131310
6.360000e+09 -18.543317 -53.487442 -17.101265 89.347267 -17.129316 89.484512 -18.904569 73.590290
6.380000e+09 -20.575414 -108.505070 -16.880104 -15.501675 -16.993900 -16.571999 -25.058496 -51.884838
6.400000e+09 -19.654649 -113.113250 -16.923555 -121.411300 -16.901983 -122.313000 -21.931120 -80.161480
6.420000e+09 -16.798137 167.302810 -17.143022 129.855610 -17.193079 128.521410 -20.652206 -135.145990
6.440000e+09 -15.408155 47.157574 -17.156851 98.886169 -17.039501 98.556686 -24.631147 -154.346100
6.460000e+09 -11.140153 39.266228 -17.634805 -7.175897 -17.579382 -6.768308 -33.562603 154.630480
6.480000e+09 -9.552273 -41.988903 -18.046510 -116.858980 -17.953386 -117.437990 -30.560022 74.267170
6.500000e+09 -11.056474 -126.744490 -17.662708 -148.718020 -17.689087 -149.488510 -26.449270 18.773732
6.520000e+09 -13.462597 119.732670 -17.737615 99.636131 -17.462738 99.726440 -27.872497 -50.396129
6.540000e+09 -10.800204 92.201268 -17.660221 -12.792404 -17.753229 -12.147076 -27.433902 -111.419850
6.560000e+09 -10.874367 5.319990 -17.318695 -125.866920 -17.384775 -124.120940 -20.861751 175.519890
6.580000e+09 -12.859586 -78.921215 -16.838648 -158.747240 -16.978222 -158.453140 -22.201770 107.425150
6.600000e+09 -18.120453 -90.879223 -16.765979 90.518234 -16.784942 90.840599 -25.868412 75.697399
6.620000e+09 -21.399116 -143.790260 -16.683626 -18.661776 -16.603216 -14.359754 -21.314632 -62.964603
6.640000e+09 -21.758617 179.821870 -16.694198 -45.745663 -16.606968 -46.055058 -19.088516 -124.407410
6.660000e+09 -20.665302 62.496121 -16.846096 -152.817580 -16.874469 -152.757580 -29.735740 149.290970
6.680000e+09 -12.107101 41.522694 -17.391311 99.841835 -17.323068 96.411316 -20.250543 78.547764
6.700000e+09 -8.961023 -36.772285 -17.882967 -7.177505 -18.061912 -6.618976 -18.475275 -17.223322
6.720000e+09 -9.912653 -119.782790 -18.683597 -35.586514 -18.614301 -36.240273 -18.881921 -126.005260
6.740000e+09 -11.196132 -148.798670 -19.090753 -147.088930 -19.120924 -145.958740 -16.562530 -170.278900
6.760000e+09 -10.145399 107.061110 -19.332349 102.237600 -19.128271 102.377530 -16.440418 99.610531
6.780000e+09 -9.736686 8.399699 -19.803661 71.162453 -19.812114 71.007813 -16.708008 -21.213119
6.800000e+09 -8.660319 -84.024357 -19.818714 -40.125946 -20.193544 -39.835144 -14.166011 -117.460690
6.820000e+09 -10.422712 -93.293216 -19.739904 -152.968170 -19.754556 -151.117650 -14.845861 -138.830060
6.840000e+09 -13.299815 -174.977930 -19.508278 96.914963 -19.621748 99.593513 -18.472160 120.240440
6.860000e+09 -22.085439 61.696049 -19.657697 64.111671 -19.544445 64.969772 -17.208986 -5.174746
6.880000e+09 -19.222675 31.843750 -19.628643 -46.587463 -19.619022 -46.136265 -18.259824 -6.124545
6.900000e+09 -19.444158 -12.538459 -19.702902 -153.651550 -19.736383 -153.443630 -21.660701 -104.891810
6.920000e+09 -16.545667 -34.962150 -20.309318 169.878510 -20.397707 169.834880 -22.890264 132.057060
6.940000e+09 -13.798207 -94.120479 -20.869819 57.542618 -20.840784 57.644859 -22.909530 46.729966
6.960000e+09 -14.202405 -108.326020 -20.860946 -49.548573 -20.902401 -49.883656 -30.683983 38.074242
6.980000e+09 -13.639357 152.552510 -21.751806 -158.933290 -21.462183 -156.841510 -29.037048 -121.964190
7.000000e+09 -11.703061 46.603554 -22.302961 167.194440 -22.395116 167.482440 -32.717048 -127.722510
7.020000e+09 -10.627910 31.794768 -22.684770 58.974476 -22.530628 61.601128 -58.837352 -23.305927
7.040000e+09 -8.535649 -57.459938 -23.647342 -49.312637 -23.716320 -49.649387 -26.269457 -59.838672
7.060000e+09 -8.449826 -137.296210 -24.333263 -80.471443 -24.389160 -80.791893 -27.171560 -113.787870
7.080000e+09 -10.082376 130.700930 -24.805053 172.964110 -24.977886 172.640660 -30.840583 135.416750
7.100000e+09 -10.326615 102.240220 -26.243570 60.870785 -26.326040 64.690781 -22.600517 95.518933
7.120000e+09 -8.731136 8.594788 -27.384386 -52.913380 -27.197883 -50.003918 -20.209736 20.726981
7.140000e+09 -8.265323 -75.883640 -27.993877 -79.008820 -27.823829 -77.800865 -19.718754 -68.293026
7.160000e+09 -9.491025 -88.937832 -28.832836 174.825270 -28.803859 175.788970 -18.172369 -105.146640
7.180000e+09 -9.635921 -177.629540 -29.965694 63.485374 -29.959018 66.588837 -15.751110 170.542000
7.200000e+09 -11.459364 83.921025 -30.569616 35.155731 -30.690052 35.624332 -16.878460 74.530056
7.220000e+09 -11.485727 -27.813978 -31.719055 -71.013374 -31.387104 -70.332901 -14.277508 -42.225792
7.240000e+09 -11.394171 -38.320392 -33.280780 178.979900 -33.275055 179.552260 -13.813022 -48.946354
7.260000e+09 -12.180661 -116.316700 -34.341320 75.998207 -34.167164 79.943878 -13.775374 -133.845440
7.280000e+09 -17.152872 165.026680 -35.627960 63.539165 -35.653438 63.025742 -16.018137 119.228140
7.300000e+09 -24.331247 138.070390 -37.563076 -31.197668 -37.528759 -35.053211 -14.386569 95.229466
7.320000e+09 -27.238861 45.062691 -38.857380 -133.201280 -38.653896 -129.827350 -14.241863 4.812400
7.340000e+09 -23.648222 11.061066 -40.745292 -159.267930 -40.482315 -160.086300 -15.905199 -89.196888
7.360000e+09 -18.363449 -42.475780 -44.361549 98.552032 -44.640697 101.814110 -19.865141 168.599710
7.380000e+09 -18.092800 -51.363887 -44.988876 5.624188 -45.001495 -4.257021 -18.199194 137.703370
7.400000e+09 -13.743956 -129.236480 -46.309440 -72.821121 -46.326198 -76.478218 -20.717573 10.129321
7.420000e+09 -13.564439 154.604300 -48.707782 -100.931810 -48.426868 -106.486020 -19.197601 -85.128246
7.440000e+09 -13.878527 138.414970 -48.857273 -130.774770 -48.700016 -141.021550 -21.109310 -116.927620
7.460000e+09 -12.542444 29.210490 -50.623851 116.077780 -50.062137 108.734660 -24.267803 96.738972
7.480000e+09 -10.654016 -59.573410 -52.635631 90.250374 -51.881561 81.806923 -18.114345 -14.248739
7.500000e+09 -10.159137 -145.276200 -54.821499 -20.882771 -55.163513 -17.862589 -17.075393 -95.246494
