# Supplementary material for: Intelligent wireless power transfer via a 2-bit compact reconfigurable transmissive-metasurface-based router
Source: Nat Commun. 2024 Apr 1;15:2807. doi: 10.1038/s41467-024-46984-4 (PMC10984985; doi:10.1038/s41467-024-46984-4)
Supplement: Supplementary file 12 — Source Data [file 41467_2024_46984_MOESM12_ESM.zip › source_data/figure3j_3.txt]

# x = -487.50:487.50:151
# y = -487.50:487.50:151
5.532850222530585893e-02 5.818603874005157106e-02 6.130149936946852757e-02 6.456108128069933116e-02 6.782784798167935947e-02 7.094351722740709076e-02 7.373105858485555497e-02 7.599879322105809742e-02 7.754640737316212395e-02 7.817294927233416069e-02 7.768655994548429033e-02 7.591542896959069253e-02 7.271927761557764325e-02 6.800055371486517231e-02 6.171447399915096221e-02 5.387707556569911599e-02 4.457056478972856034e-02 3.394561479072236848e-02 2.222186125926340142e-02 9.706480402553766332e-03 3.756105863733638032e-03 1.678542980367615789e-02 2.978979790147373574e-02 4.222872328164452294e-02 5.374802379217036297e-02 6.404813125550426478e-02 7.289710454352611724e-02 8.014640765329887617e-02 8.574310141737161162e-02 8.973613971069818729e-02 9.227497514103390197e-02 9.359901342542388536e-02 9.401722925609273807e-02 9.387890181265401424e-02 9.353912746513577681e-02 9.332587249775479987e-02 9.351686854408708394e-02 9.433208973802008346e-02 9.594034333792865465e-02 9.847029786742854396e-02 1.020130653097441470e-01 1.066082041749815690e-01 1.122143104446357981e-01 1.186723409250710487e-01 1.256707361088826302e-01 1.327191112575782650e-01 1.391373392095307804e-01 1.440708064245314057e-01 1.465461985874594031e-01 1.455796596917781349e-01 1.403384708626765620e-01 1.303412392476452630e-01 1.156655652329977996e-01 9.712238065217583538e-02 7.635757988509381256e-02 5.585085704337543894e-02 3.872447414569411828e-02 2.774074478567004065e-02 2.251775716287096260e-02 2.065271201530397352e-02 2.666450154196357836e-02 4.556396654634690263e-02 7.375977581518930459e-02 1.063695289529272420e-01 1.386979492853641638e-01 1.662434354634807210e-01 1.851743721692521438e-01 1.928842814654099791e-01 1.883915466900538960e-01 1.724647863314706930e-01 1.474330004194996102e-01 1.167132131987656252e-01 8.416120927908858629e-02 5.345460231744485202e-02 2.818530816539191117e-02 1.669732862609449656e-02 2.627992821873663398e-02 4.055012001791430398e-02 5.439020059195924517e-02 6.702865980583426475e-02 7.769122768332609175e-02 8.558671957903832284e-02 9.035036864942927459e-02 9.230088832705814206e-02 9.238818284629737865e-02 9.185771587334304322e-02 9.176146249485983564e-02 9.256885489022505242e-02 9.411589442991072363e-02 9.585615783779330434e-02 9.713759748374943548e-02 9.732071186827674636e-02 9.579658628845616475e-02 9.208452971182501390e-02 8.616667711928882589e-02 7.915854673035188638e-02 7.422781014961916946e-02 7.649103636403255246e-02 8.934537103775606892e-02 1.110260391612548220e-01 1.370824349420308452e-01 1.633099355577221079e-01 1.864008766364514125e-01 2.039157733861655386e-01 2.142588238759562669e-01 2.166767166937118294e-01 2.112259191421162752e-01 1.986846068522140352e-01 1.804129272154778862e-01 1.581810113044327115e-01 1.339907005801769524e-01 1.099153169336967995e-01 8.796618582885640247e-02 6.994105700053999952e-02 5.709091821540290129e-02 4.946282855565561215e-02 4.551533560109195103e-02 4.298405403813945758e-02 4.019740831276049503e-02 3.658533733480651834e-02 3.264365404891623329e-02 2.986887810787865194e-02 3.030180188829113483e-02 3.492513173990809128e-02 4.281083761370396701e-02 5.243279772513848025e-02 6.262902868015968183e-02 7.264848319393539533e-02 8.201147523804411255e-02 9.041388793026024218e-02 9.767468123516716283e-02 1.037060792761713146e-01 1.084946913299013604e-01 1.120879645526267898e-01 1.145832299475675609e-01 1.161178526743122524e-01 1.168595623565832214e-01 1.169963440823176132e-01 1.167255216592470585e-01 1.162419764620956919e-01 1.157258747670492083e-01 1.153307991530053422e-01 1.151736546566709818e-01 1.153279093774441655e-01 1.158214158665121091e-01 1.166392297262527772e-01 1.177307719279835213e-01 1.190198107983817255e-01 1.204153984691787721e-01 1.218221186462663808e-01 1.231485660023916157e-01
5.585796177849020744e-02 5.857641624618151188e-02 6.165552071855506799e-02 6.499764547963202133e-02 6.847759409261421071e-02 7.194465315604429978e-02 7.522481921596364807e-02 7.812399906013474393e-02 8.043288295071551741e-02 8.193389303709790183e-02 8.241024948121737637e-02 8.165686082630646547e-02 7.949247297288505876e-02 7.577231684428756275e-02 7.040038517054710010e-02 6.334046127865725073e-02 5.462518389221158316e-02 4.436304415468448475e-02 3.274581759210102444e-02 2.007655053785535951e-02 7.159443356718178143e-03 8.843261401887000939e-03 2.247400936628434973e-02 3.616015996499893220e-02 4.916519761620658652e-02 6.107408856216194060e-02 7.156044569775379949e-02 8.038447282605255817e-02 8.740665143845960383e-02 9.259956300699802301e-02 9.605317102847103772e-02 9.797090755303504428e-02 9.865477770559830106e-02 9.847901052558563628e-02 9.785418264956806389e-02 9.718722354921892348e-02 9.684596214852968232e-02 9.713702801594188696e-02 9.830042339219705050e-02 1.005144369318388686e-01 1.038975629669289108e-01 1.084964280625510952e-01 1.142593093315263514e-01 1.210044892564693109e-01 1.283936331925804863e-01 1.359147776130612828e-01 1.428764340217060780e-01 1.484188477976751963e-01 1.515565226397608545e-01 1.512691666504500376e-01 1.466507593554495226e-01 1.371096274958250871e-01 1.225926914135126028e-01 1.037929579142510411e-01 8.229933866905209117e-02 6.066517025292854359e-02 4.233984845414726778e-02 3.078030791382171255e-02 2.592931166954324379e-02 2.379472177019174503e-02 2.654737261521377539e-02 4.231090135870253094e-02 6.972330120183437008e-02 1.031461977910439060e-01 1.373031190156967229e-01 1.672649230505702800e-01 1.888034770738336865e-01 1.989525083467812150e-01 1.964469061864951294e-01 1.818813186622767475e-01 1.575300026347116467e-01 1.268545453818574198e-01 9.380305776190685230e-02 6.208700754955644163e-02 3.486103988204630050e-02 1.721549490153386625e-02 2.147312368075792594e-02 3.588599912216971360e-02 5.059332549919130784e-02 6.413863608912276359e-02 7.571198615874676074e-02 8.462987050128437105e-02 9.065068577638629721e-02 9.413143644236907082e-02 9.589265003079426586e-02 9.687404329585271034e-02 9.777514686945038003e-02 9.888773880726590970e-02 1.001717670718487163e-01 1.014167546230179545e-01 1.023007458147562887e-01 1.023317072547096224e-01 1.008302112744809825e-01 9.713243751460498565e-02 9.110131451115077716e-02 8.396942578220657760e-02 7.933509518331742505e-02 8.275355291359130783e-02 9.741777567027147533e-02 1.209389338169461620e-01 1.484155648341824729e-01 1.753846218348744102e-01 1.984075726621156444e-01 2.150315363697265225e-01 2.237569806077363554e-01 2.240171030720647383e-01 2.161167817515179945e-01 2.011129511330202180e-01 1.806458834885658893e-01 1.567455220918683723e-01 1.316408848780940000e-01 1.075913839582210013e-01 8.672113668199807335e-02 7.074095663805728129e-02 6.036909787744268452e-02 5.469706484739209756e-02 5.152741555915520827e-02 4.870597772396863950e-02 4.503288708453827283e-02 4.038117816231474866e-02 3.561372880797090967e-02 3.255681149576411526e-02 3.338256009083737791e-02 3.877807158306230406e-02 4.744540184900846586e-02 5.771363621617999623e-02 6.839545200746960374e-02 7.874569317019770864e-02 8.829922025186209833e-02 9.677039994617633867e-02 1.039993389045406197e-01 1.099215232546669890e-01 1.145484986772933728e-01 1.179537259000951743e-01 1.202607150164317490e-01 1.216318694627252506e-01 1.222571188487909105e-01 1.223418261390552542e-01 1.220938309918841586e-01 1.217099413683431636e-01 1.213627194891332695e-01 1.211889166255264855e-01 1.212811731360428080e-01 1.216843829611888583e-01 1.223973581304573371e-01 1.233793395342887983e-01 1.245599165960177002e-01 1.258504250004831293e-01 1.271549984289159774e-01 1.283799787386979141e-01 1.294410413577478380e-01
5.667381359778411731e-02 5.917717918811408323e-02 6.212817953165952756e-02 6.545237872504822141e-02 6.904233432112365232e-02 7.276017246756610879e-02 7.643995371430797880e-02 7.989039057663850640e-02 8.289873109171529142e-02 8.523651362820726385e-02 8.666758326326554074e-02 8.695838185617187077e-02 8.589017210519583889e-02 8.327257449027897218e-02 7.895760661194402286e-02 7.285334229319524735e-02 6.493642590657228153e-02 5.526325294144019545e-02 4.398184582222727790e-02 3.135735039182594580e-02 1.791180962907020988e-02 6.691003124166028208e-03 1.464751318293057783e-02 2.898136077335635927e-02 4.331725914249026643e-02 5.682530954917747873e-02 6.903108402492896811e-02 7.958152223979150786e-02 8.823294141185709927e-02 9.486270362491627806e-02 9.948016554811130174e-02 1.022300483961162132e-01 1.033846965924973271e-01 1.033232492646316142e-01 1.024978244869758082e-01 1.013901267004970463e-01 1.004659891332612132e-01 1.001379603594491768e-01 1.007435339004508490e-01 1.025377113941159379e-01 1.056886230685132877e-01 1.102635369880468896e-01 1.162029968873750374e-01 1.232933938385666339e-01 1.311502331956476974e-01 1.392153840758764138e-01 1.467638675010223548e-01 1.529189455386868457e-01 1.566859427490601697e-01 1.570248596540772812e-01 1.529801858335865794e-01 1.438713389339465742e-01 1.295246315907462864e-01 1.105083348444171470e-01 8.832897479543934394e-02 6.557085618467772825e-02 4.596338119128693528e-02 3.370057825047368533e-02 2.932760293822292419e-02 2.766552524498549007e-02 2.822895787507344670e-02 4.014812932848126070e-02 6.595065483261838835e-02 9.974495403072637656e-02 1.355121403001879610e-01 1.678227900706000808e-01 1.920176762611565391e-01 2.047415809442580670e-01 2.044147280582522264e-01 1.914259742791529217e-01 1.679665646472891793e-01 1.375231945720446769e-01 1.041337813954742592e-01 7.158456940676644065e-02 4.286010762160887694e-02 2.103299731804769007e-02 1.705949257813740155e-02 3.041590386777424937e-02 4.577193959158987885e-02 6.019993428027650001e-02 7.281983314778101013e-02 8.305530027384401548e-02 9.073895043753017753e-02 9.615596269094241200e-02 9.986146494026659770e-02 1.024075736932911346e-01 1.041756745756355351e-01 1.054018827454181600e-01 1.062936232396183983e-01 1.070434291687370754e-01 1.076539964354550211e-01 1.077122960845914856e-01 1.063785371366541138e-01 1.027522055738499251e-01 9.659214250204484209e-02 8.932339912055803355e-02 8.505703303491253531e-02 8.975990675367495619e-02 1.062898976669966605e-01 1.315821050490839084e-01 1.602979003558743232e-01 1.877429584716351907e-01 2.103843870391038651e-01 2.257990193384670219e-01 2.326277121046907981e-01 2.305298121646057463e-01 2.200898300302314425e-01 2.026645470514893688e-01 1.801859303973830095e-01 1.549478558709947718e-01 1.294030900517712246e-01 1.059725610952877844e-01 8.679662394947582071e-02 7.325149734284631953e-02 6.522422593547083647e-02 6.092507091851938339e-02 5.793030487770249592e-02 5.443676170278496929e-02 4.970355217571234552e-02 4.398457262898843728e-02 3.847787898994023403e-02 3.531644834054711857e-02 3.671704736812171632e-02 4.298019341831415402e-02 5.245735772125034724e-02 6.337365530375305145e-02 7.453398321197134135e-02 8.520463356625765372e-02 9.493671145846913073e-02 1.034639545330543475e-01 1.106488228283099146e-01 1.164519121522857581e-01 1.209120660477748799e-01 1.241312229039580189e-01 1.262610623524408060e-01 1.274899145190243610e-01 1.280291367464154451e-01 1.280986849725083976e-01 1.279121151489577279e-01 1.276618085426911298e-01 1.275057547095419797e-01 1.275575520644629535e-01 1.278811599484375172e-01 1.284912461107095005e-01 1.293588830496040509e-01 1.304212662198066808e-01 1.315934829279907514e-01 1.327803385020354665e-01 1.338867211968525484e-01 1.348256641368066333e-01 1.355238725600676764e-01
5.782596462263209225e-02 6.006134186147950305e-02 6.280637762277321845e-02 6.601770384041917572e-02 6.961303339075369800e-02 7.347384564614826974e-02 7.744812676598181178e-02 8.135308044260108895e-02 8.497839714332040828e-02 8.809091627872199515e-02 9.044139123037912842e-02 9.177373309197160711e-02 9.183671228231296557e-02 9.039773165713752001e-02 8.725800125966268195e-02 8.226828018130317999e-02 7.534437186164739952e-02 6.648197144301809525e-02 5.577204521089545314e-02 4.342431783363860653e-02 2.984109720261727064e-02 1.609902360383502762e-02 9.724587816513450417e-03 2.121766691050644416e-02 3.630954344939914952e-02 5.125802164918207698e-02 6.518363839369437085e-02 7.756127076892488370e-02 8.801635358193035663e-02 9.630955608772689969e-02 1.023473131213169240e-01 1.061914423075066977e-01 1.080594152294655635e-01 1.083110842193567569e-01 1.074200225192651070e-01 1.059306592146850856e-01 1.044065934600546253e-01 1.033795869140656520e-01 1.033093483694170617e-01 1.045580043212805815e-01 1.073724190625129082e-01 1.118624406466029453e-01 1.179717001034012724e-01 1.254522368343906347e-01 1.338578108088708807e-01 1.425588757349693092e-01 1.507690797360620727e-01 1.575732887394822035e-01 1.619605520308347313e-01 1.628812013511335421e-01 1.593533211264782090e-01 1.506339588533027740e-01 1.364475661888376323e-01 1.172396625430394551e-01 9.441470187807805836e-02 7.054450750877569454e-02 4.957538918118650773e-02 3.643872017143238301e-02 3.253782393996447475e-02 3.182236608494416058e-02 3.137236494242397894e-02 3.939375511198357077e-02 6.267314646968927261e-02 9.627929317583780455e-02 1.333652260503550846e-01 1.679073596512202227e-01 1.947734495148140677e-01 2.101882437710954898e-01 2.122243542916983916e-01 2.010298141919763526e-01 1.786800260179251532e-01 1.486622563862666224e-01 1.150962232010097619e-01 8.186958905198241099e-02 5.195181309227471511e-02 2.750268703231265044e-02 1.473611240979056346e-02 2.422337753214788558e-02 3.982575980841494140e-02 5.510569850273813741e-02 6.895906247494966446e-02 8.088177430275174384e-02 9.068857302827593170e-02 9.844517782260304994e-02 1.043068752222594819e-01 1.084007020935904703e-01 1.108689571179976713e-01 1.120260591746622542e-01 1.124402562728157168e-01 1.127573206857647448e-01 1.132747470770904125e-01 1.135640359258095478e-01 1.125272320764200834e-01 1.089908410253676435e-01 1.026520695494956836e-01 9.522193085865722495e-02 9.139914820754294067e-02 9.750193424503661443e-02 1.159132638799342668e-01 1.428575321729344816e-01 1.725844581625068930e-01 2.002044030344625192e-01 2.221335310336465252e-01 2.360255448498972120e-01 2.407066711391473990e-01 2.361000355305522269e-01 2.230969134338879334e-01 2.033699163269989951e-01 1.791490074233810792e-01 1.529899925661157567e-01 1.275531906719486186e-01 1.053600614240978312e-01 8.839302017108018050e-02 7.740092340859074105e-02 7.132178200317870753e-02 6.779185683495012049e-02 6.450495273005932284e-02 6.008728386231300400e-02 5.420600337616266612e-02 4.744921374073807901e-02 4.133303355665129269e-02 3.826902962570835620e-02 4.041502743970370320e-02 4.761715663595394304e-02 5.791856664561618323e-02 6.947851387024474301e-02 8.110620975623976381e-02 9.208223315952634991e-02 1.019748939165369267e-01 1.105386046176587839e-01 1.176603751009072107e-01 1.233288641566670368e-01 1.276134285416273828e-01 1.306472799683719155e-01 1.326119118431608179e-01 1.337214245781534194e-01 1.342062191730496179e-01 1.342961716089614010e-01 1.342040150518507835e-01 1.341102353431501137e-01 1.341511701818958180e-01 1.344119617678485867e-01 1.349254008275290462e-01 1.356766246479497173e-01 1.366124723507797234e-01 1.376535114433293516e-01 1.387065878705499022e-01 1.396761546006938248e-01 1.404733205923978101e-01 1.410222358574520496e-01 1.412639134311743372e-01
5.932796141426933956e-02 6.127578848747588375e-02 6.376167804583794674e-02 6.678045826696808740e-02 7.028309190727830003e-02 7.417818669503674356e-02 7.833467904683734384e-02 8.258474601986796892e-02 8.672689667078915809e-02 9.052986654507107211e-02 9.373817286264654602e-02 9.608004433371863939e-02 9.727808485152479590e-02 9.706261574907264211e-02 9.518726628703914894e-02 9.144610903519904965e-02 8.569153166888514306e-02 7.785225027940613496e-02 6.795189140948539042e-02 5.613232671092856230e-02 4.270195894826162714e-02 2.832281995281583920e-02 1.532388935097694915e-02 1.503749625217602748e-02 2.859664833468849449e-02 4.445955920000618095e-02 5.995722889269739647e-02 7.417977969704521446e-02 8.656218099042869984e-02 9.671798880807878918e-02 1.044254600846039605e-01 1.096376663123775630e-01 1.124899923392820161e-01 1.132956354397826604e-01 1.125246055644516657e-01 1.107650102182308749e-01 1.086694392694497746e-01 1.068939407119812168e-01 1.060399804823186215e-01 1.066070211605618934e-01 1.089543857318375081e-01 1.132641150072232344e-01 1.195025173073926972e-01 1.273932127751802312e-01 1.364192270548810759e-01 1.458573471941126132e-01 1.548296803611586558e-01 1.623534928598888427e-01 1.673834397943785579e-01 1.688602345428081020e-01 1.657938529359831159e-01 1.574077307401783865e-01 1.433511002694812797e-01 1.239588296984682342e-01 1.005220947164529727e-01 7.555995802629233982e-02 5.316219477207957678e-02 3.895598741548751687e-02 3.544019851576706015e-02 3.596928049535448590e-02 3.548210680465455069e-02 4.020470730580529700e-02 6.014698956965815191e-02 9.288976335977854049e-02 1.309210378055768176e-01 1.675209084554717676e-01 1.970337578302669979e-01 2.152307692821718021e-01 2.198020453288946352e-01 2.106162972573204784e-01 1.895953939873276095e-01 1.601976892282673537e-01 1.266129925934952327e-01 9.285110623330347646e-02 6.196768057433833798e-02 3.581120737157268002e-02 1.692038370511545278e-02 1.783306561457275938e-02 3.273856510628927324e-02 4.880695431381207317e-02 6.413754388608926271e-02 7.818745891869106901e-02 9.060364925951201742e-02 1.010598829232071116e-01 1.092063957865698348e-01 1.147621059305005964e-01 1.177413949166978419e-01 1.186711699084700422e-01 1.185805892946041745e-01 1.185984500388552326e-01 1.192564283582747409e-01 1.199899399117824728e-01 1.193471694966325714e-01 1.158726216970482892e-01 1.092728733046808426e-01 1.016503282871224628e-01 9.834991082148533681e-02 1.059459795676522126e-01 1.262072967492962328e-01 1.546332980597273921e-01 1.850992936006978784e-01 2.125647878290491677e-01 2.334443793845373261e-01 2.455183524224197611e-01 2.478423557580073100e-01 2.406371074466338578e-01 2.251221314489246228e-01 2.032955251180442180e-01 1.776849550319565263e-01 1.510967866747223998e-01 1.263605570972370362e-01 1.059844722836762593e-01 9.155370366996737341e-02 8.296195071876737159e-02 7.831360180462960952e-02 7.503257004601840419e-02 7.112239492697124132e-02 6.563111048691383509e-02 5.858089940762341991e-02 5.086374385353063798e-02 4.430564612053218554e-02 4.155566170811329091e-02 4.459666334684456862e-02 5.278434241695616203e-02 6.391084984583686457e-02 7.610155180984833068e-02 8.817736751608210022e-02 9.943452969063507063e-02 1.094598057555340037e-01 1.180306960431725810e-01 1.250622538497740133e-01 1.305751821130950174e-01 1.346730057227517041e-01 1.375226797753478225e-01 1.393360403149712101e-01 1.403510349147327751e-01 1.408126106516145171e-01 1.409538771709182015e-01 1.409788041292898420e-01 1.410481581358723480e-01 1.412704246730863145e-01 1.416989290798387757e-01 1.423353247258582199e-01 1.431383968336301382e-01 1.440362056820129188e-01 1.449392847695486763e-01 1.457529228565627166e-01 1.463872393775531855e-01 1.467644933293209830e-01 1.468236302515893155e-01 1.465224014521482598e-01
6.114793308299421026e-02 6.282919516206153521e-02 6.503757644067770238e-02 6.781032258280517144e-02 7.113882198230085663e-02 7.496710753649826753e-02 7.919320648840148802e-02 8.367181555215022493e-02 8.821739518026415483e-02 9.260768691796227026e-02 9.658832345723028512e-02 9.987941580488589322e-02 1.021848352814061917e-01 1.032045314674191888e-01 1.026497964627375026e-01 1.002610085408449508e-01 9.582714663745303674e-02 8.920637975462432367e-02 8.034761323625093377e-02 6.931507047210645756e-02 5.632611407768246814e-02 4.184887443149681169e-02 2.702880613948651159e-02 1.643043703099091729e-02 2.170113812428325212e-02 3.680863624141263862e-02 5.341126407986809127e-02 6.935341175348644360e-02 8.370476008421248726e-02 9.587329493051276186e-02 1.054755089127854401e-01 1.123267354432993109e-01 1.164509443692028773e-01 1.180847229366898815e-01 1.176656574938187289e-01 1.158008150832505190e-01 1.132152995416254027e-01 1.106856122008373078e-01 1.089666354404620480e-01 1.087212557881891972e-01 1.104560131564416708e-01 1.144601976159315138e-01 1.207504383775840351e-01 1.290369834658593173e-01 1.387319700765758390e-01 1.490029165702229930e-01 1.588522263994109340e-01 1.671959948060776080e-01 1.729262926830824332e-01 1.749621394481385428e-01 1.723146996767798700e-01 1.642006041949925499e-01 1.502261318835174664e-01 1.306379798800796632e-01 1.066136443457593869e-01 8.058618863150379674e-02 5.671116494560114740e-02 4.123015012160297782e-02 3.794844902526119113e-02 3.990441796600117941e-02 4.010724767312034283e-02 4.250060500811380509e-02 5.862062462818781738e-02 8.974218157254530703e-02 1.282584072444675483e-01 1.666800839846746540e-01 1.987707507514095417e-01 2.198116857800453128e-01 2.270734127896329724e-01 2.201030611771450096e-01 2.006261294157218877e-01 1.720378631498280797e-01 1.385845521373795797e-01 1.044193183205833347e-01 7.276560650307346834e-02 4.547322024302841853e-02 2.359387716431966819e-02 1.351661466550823157e-02 2.478300845275708056e-02 4.140507012606903930e-02 5.848952687831748126e-02 7.514112551220775149e-02 9.061997246198291722e-02 1.040404024549346218e-01 1.144971526514490523e-01 1.213671569755835067e-01 1.246622859324538479e-01 1.252475098248463092e-01 1.246971133745930632e-01 1.246263930081741578e-01 1.257033430804916085e-01 1.270850891298501983e-01 1.268860550437342360e-01 1.233947162980126577e-01 1.164237644616672174e-01 1.085762559677160982e-01 1.058770189786926302e-01 1.150286499890127018e-01 1.370567438499974144e-01 1.667433352130526514e-01 1.976377696684495366e-01 2.246009182200489340e-01 2.440997674511527493e-01 2.540915651651963203e-01 2.539024177677726701e-01 2.440786700226541261e-01 2.261823407611648074e-01 2.025390901099715646e-01 1.759656802393323172e-01 1.494936943929556505e-01 1.260510495815750642e-01 1.079621100013967716e-01 9.616624715165721093e-02 8.963296166490357375e-02 8.590302356866781619e-02 8.247229487401351589e-02 7.772523810801644506e-02 7.109155201895540899e-02 6.290563526681916540e-02 5.434730000867539490e-02 4.754762770264062133e-02 4.533222484917511647e-02 4.938968366920591657e-02 5.858484961362288301e-02 7.052244010598669732e-02 8.331862814832415032e-02 9.581034563805702897e-02 1.073107864540501916e-01 1.174276247743894219e-01 1.259653662894027748e-01 1.328718258768308846e-01 1.382042961708371542e-01 1.421038279618371258e-01 1.447724038064415464e-01 1.464508048465008316e-01 1.473965576416039480e-01 1.478623648653736022e-01 1.480761895139844908e-01 1.482246873018487066e-01 1.484418044841332440e-01 1.488039094396860773e-01 1.493318219527192403e-01 1.499988430260707217e-01 1.507428406372685326e-01 1.514799897446808541e-01 1.521179732694153408e-01 1.525671078303171557e-01 1.527486357142747442e-01 1.526000686147890029e-01 1.520778739187015061e-01 1.511579772007875799e-01
6.320524200870095144e-02 6.468343982175088491e-02 6.663766150145757072e-02 6.914706658984165477e-02 7.224759895896225304e-02 7.592592474009460246e-02 8.011764075757824011e-02 8.470845991511004314e-02 8.953687261791362650e-02 9.439744048505439855e-02 9.904479879855650204e-02 1.031990947542615611e-01 1.065537772253885296e-01 1.087864598516993103e-01 1.095731797793596113e-01 1.086059305617513987e-01 1.056129797553924388e-01 1.003813046231160494e-01 9.278070393258336379e-02 8.279037140106404458e-02 7.053306087859502471e-02 5.633839534235109137e-02 4.093317653371558729e-02 2.631699049417048422e-02 1.981933666181592141e-02 2.942985864357977946e-02 4.584775626365968776e-02 6.310634955134060420e-02 7.933302719775553458e-02 9.358553208280433189e-02 1.052617090180579251e-01 1.140025882172941846e-01 1.196880498576760599e-01 1.224454984379909628e-01 1.226480461604263078e-01 1.208925427656255547e-01 1.179538930986667317e-01 1.147171553294380197e-01 1.120934857648741290e-01 1.109280926506593240e-01 1.119062686990994065e-01 1.154611294609088484e-01 1.216927559830296157e-01 1.303214442904494785e-01 1.406984479979833114e-01 1.518763943014110607e-01 1.627165249560013349e-01 1.720005452912827804e-01 1.785226042831501714e-01 1.811555165035072246e-01 1.789084330792996558e-01 1.710111330939870500e-01 1.570609799272860707e-01 1.372481280144290938e-01 1.126482568825317165e-01 8.558576486038670106e-02 6.020633378784103623e-02 4.324951173905922791e-02 3.999783163336249198e-02 4.348114193595853383e-02 4.490080205553117348e-02 4.600208581151186971e-02 5.828358922581601542e-02 8.702072293549539816e-02 1.254770633583208728e-01 1.654182266749915642e-01 1.999687605141067803e-01 2.238810480435139971e-01 2.339665871642417905e-01 2.294045829740530285e-01 2.116759134956417987e-01 1.840741230266251249e-01 1.508882467221518142e-01 1.164414334403096191e-01 8.420607519753317560e-02 5.622386072658380751e-02 3.314685826477501568e-02 1.633827919102202875e-02 1.743086043794284806e-02 3.341950792508610601e-02 5.240183343812362254e-02 7.204479851417162906e-02 9.090212846874369534e-02 1.073961160925544084e-01 1.200729326102343841e-01 1.280597414509133114e-01 1.314868955278797047e-01 1.316685145950370617e-01 1.307888384624855405e-01 1.309185384177313227e-01 1.327221785481065564e-01 1.349256312211071784e-01 1.351606364304665520e-01 1.315238603688942409e-01 1.240501705919866970e-01 1.159475453680453017e-01 1.139230814676728404e-01 1.246530099430531863e-01 1.483102292822719714e-01 1.789886785507252553e-01 2.099704592151072635e-01 2.360766199288765466e-01 2.538832102018196979e-01 2.615732147628689330e-01 2.587788796671581237e-01 2.463923982069058105e-01 2.263237855487282013e-01 2.012195958331084722e-01 1.741668160157460454e-01 1.483779187292025847e-01 1.267696928949488544e-01 1.112750949881402135e-01 1.020066692367542355e-01 9.711265783593825418e-02 9.386969124613529780e-02 9.001421943077447807e-02 8.431288980999727956e-02 7.653161348480583270e-02 6.728780451194905921e-02 5.804496390862477068e-02 5.123135995308440716e-02 4.976358521885959618e-02 5.492582680854483229e-02 6.512553091273207140e-02 7.784231279662687242e-02 9.120147137954416616e-02 1.040591506103295677e-01 1.157480108124078200e-01 1.259008273020441049e-01 1.343544916482234397e-01 1.410950181839410733e-01 1.462205829720689965e-01 1.499118693401116920e-01 1.524050833283340511e-01 1.539659718618584250e-01 1.548647943681911443e-01 1.553532263549747827e-01 1.556448301494632591e-01 1.559009479717380076e-01 1.562235117614537427e-01 1.566553128891588764e-01 1.571869911465136049e-01 1.577688479964833856e-01 1.583249847904926177e-01 1.587673574946679156e-01 1.590079554506748094e-01 1.589681245664083808e-01 1.585847767695113264e-01 1.578137138085954905e-01 1.566305371972736005e-01 1.550296834640029764e-01
6.537398988159900948e-02 6.675097889234161974e-02 6.851758960948853283e-02 7.078905349320797902e-02 7.364518268690684044e-02 7.711931639517048687e-02 8.119184313476639214e-02 8.578813027357791443e-02 9.077954061945177344e-02 9.598607783931799309e-02 1.011799066296738409e-01 1.060899185355893976e-01 1.104081406453276126e-01 1.137989392568601321e-01 1.159117452828071215e-01 1.163976052961098323e-01 1.149294103409123913e-01 1.112253136072006848e-01 1.050747864538437298e-01 9.636734676316167925e-02 8.512633254007211103e-02 7.155821120701705285e-02 5.615934681376940490e-02 4.007062820904928185e-02 2.665777414679439822e-02 2.524800274881359302e-02 3.811360299138535218e-02 5.566416180709240352e-02 7.343053455494358284e-02 8.971263087512119927e-02 1.035681332635192409e-01 1.144081190758463179e-01 1.219288323972308047e-01 1.261123153209953718e-01 1.272319892486599713e-01 1.258415637383634433e-01 1.227381747312345783e-01 1.188971855919896958e-01 1.153810913162846286e-01 1.132281432571136115e-01 1.133272569455061191e-01 1.162884782765239017e-01 1.223291168768031734e-01 1.312082732449536826e-01 1.422362683120242111e-01 1.543578624254758613e-01 1.662831714360156476e-01 1.766322573510512306e-01 1.840635363853063144e-01 1.873685274868726325e-01 1.855367269101181049e-01 1.778193458160489682e-01 1.638354719776128343e-01 1.437564620400927640e-01 1.185804010446034895e-01 9.051374518685635640e-02 6.362471677415944271e-02 4.500746259522054454e-02 4.153765068671109312e-02 4.658558318904889445e-02 4.960400355451496240e-02 5.034115928929520922e-02 5.921293314170463645e-02 8.491359646882759571e-02 1.226966245516856735e-01 1.637873473434973970e-01 2.006274787446743757e-01 2.274002219277845849e-01 2.404161665459363384e-01 2.384358638369711847e-01 2.226416648318980673e-01 1.961827597808341039e-01 1.633787444040166736e-01 1.287592375348557971e-01 9.613795724917738317e-02 6.789365047920180307e-02 4.466772083614196920e-02 2.612154516528305756e-02 1.628947209699979637e-02 2.661688899051101176e-02 4.675765961102207324e-02 6.938273605411647560e-02 9.163511582941159805e-02 1.110970466240364246e-01 1.257842214373792178e-01 1.346554109195002014e-01 1.380603066968195403e-01 1.378548244296550762e-01 1.368729810863802410e-01 1.375649284637204817e-01 1.404101944350489017e-01 1.435571032855864071e-01 1.441500234471960462e-01 1.401939022339599716e-01 1.320723810512532126e-01 1.236892395230938801e-01 1.224011194840272515e-01 1.346856986003638901e-01 1.597802992005477596e-01 1.911404746045750336e-01 2.218487562098388211e-01 2.467500850774010657e-01 2.625866346776429827e-01 2.678116602091258347e-01 2.623913866188152255e-01 2.475743106864653209e-01 2.256139777153551573e-01 1.994616362237305873e-01 1.724438391184752450e-01 1.478874886950147793e-01 1.285545721462963698e-01 1.157844947595473573e-01 1.088021990589684018e-01 1.051465865485489842e-01 1.020711651836174322e-01 9.762555785404605779e-02 9.092887696877297032e-02 8.204483642339249760e-02 7.185895286665901216e-02 6.212312282103946842e-02 5.554369113933148999e-02 5.501716831979589634e-02 6.133600998310968777e-02 7.251097426471822538e-02 8.595296635580314260e-02 9.981049873874725531e-02 1.129628720322499308e-01 1.247667383811197767e-01 1.348859529906412114e-01 1.431961101800422742e-01 1.497266913382870046e-01 1.546197504316034754e-01 1.580954646318285806e-01 1.604206386577602672e-01 1.618791381539477769e-01 1.627448127947825895e-01 1.632583816013345179e-01 1.636101164609337355e-01 1.639299043881211615e-01 1.642853850077006239e-01 1.646875728253871241e-01 1.651021308037091684e-01 1.654637165972367985e-01 1.656907869819419232e-01 1.656988040244762317e-01 1.654106208103219289e-01 1.647636188254607281e-01 1.637137401831300076e-01 1.622368702635834381e-01 1.603281359179237475e-01 1.579996742638691831e-01
6.749307012996960675e-02 6.889933212759295766e-02 7.058330452809152833e-02 7.268590022784271465e-02 7.532468996796254368e-02 7.857883590536111906e-02 8.247746440120604094e-02 8.699281089111000898e-02 9.203788395538269052e-02 9.746730774018912136e-02 1.030799540292307442e-01 1.086227306993725467e-01 1.137958157288093686e-01 1.182602176863329774e-01 1.216486567205118802e-01 1.235804990460114550e-01 1.236810317911647139e-01 1.216049129736888473e-01 1.170633432515566508e-01 1.098546363893424249e-01 9.989903721373680212e-02 8.728281577901120247e-02 7.233119167434426400e-02 5.578697411625928304e-02 3.943697988834597712e-02 2.850606682519771923e-02 3.228877453128625036e-02 4.766108470297000105e-02 6.614689875837106992e-02 8.419378271026117799e-02 1.002194683401410324e-01 1.133008715361216029e-01 1.228954812336213315e-01 1.287974358394253782e-01 1.311412660614593440e-01 1.304008948649448829e-01 1.273640303145257002e-01 1.230733914449015087e-01 1.187323159311426402e-01 1.155761985113945983e-01 1.147148714446137169e-01 1.169605757626194925e-01 1.226755095866799983e-01 1.316854744437343239e-01 1.432869661793046978e-01 1.563379672371727758e-01 1.694035980834922017e-01 1.809271735952935056e-01 1.893971461916549026e-01 1.934820499531595683e-01 1.921198637533133580e-01 1.845760774188087427e-01 1.705129195773636419e-01 1.501219681074259515e-01 1.243585585991476561e-01 9.531693259158631470e-02 6.693353451876561666e-02 4.649723484932102857e-02 4.252546519324146984e-02 4.912379297147553836e-02 5.401766752543566558e-02 5.515303788441633381e-02 6.134466976452124937e-02 8.359027321345542660e-02 1.200528956761473809e-01 1.618594013276455079e-01 2.007651479509987846e-01 2.303461036703396136e-01 2.463679528417593023e-01 2.471172658532775623e-01 2.334180962876743204e-01 2.082288496486668083e-01 1.758904612772874687e-01 1.411887706552754362e-01 1.083905789037279688e-01 8.034439334479946682e-02 5.779384248503143667e-02 3.959556729740946329e-02 2.571997077397344608e-02 2.546110812862168934e-02 4.327705144378048846e-02 6.785122995572992477e-02 9.300987166945613727e-02 1.150694114117156719e-01 1.314412613909941852e-01 1.409459232245990068e-01 1.442221472858003506e-01 1.437382865841502211e-01 1.429843402963866805e-01 1.446588449818833055e-01 1.488406860317301739e-01 1.529831203436815001e-01 1.537903475276383436e-01 1.493039180079865358e-01 1.403838295936036540e-01 1.317000552568003136e-01 1.311904569316390268e-01 1.449554630889526852e-01 1.712453017019510970e-01 2.029449205070821827e-01 2.330121492849735187e-01 2.563822094438735211e-01 2.700180507504735261e-01 2.726806002491671821e-01 2.646875780772880993e-01 2.476428390467526608e-01 2.241284404783940865e-01 1.973747737284533843e-01 1.709056527725363872e-01 1.480755896634941837e-01 1.313319197595319843e-01 1.212700688225883811e-01 1.162867632651778810e-01 1.135467658544030839e-01 1.104339661691241814e-01 1.053231934948770238e-01 9.764886728436368568e-02 8.774667377131117885e-02 7.676906816035336534e-02 6.676495279668233362e-02 6.067895445881518746e-02 6.125602105607392406e-02 6.874411052288462165e-02 8.083604042911858578e-02 9.492273615170623846e-02 1.091882653363274447e-01 1.225410836972667949e-01 1.343685875572440958e-01 1.443729617659808284e-01 1.524748062319254693e-01 1.587510297184545893e-01 1.633881733081296028e-01 1.666427136399447062e-01 1.688052696400415831e-01 1.701683728069370294e-01 1.709988925722342457e-01 1.715168254100027101e-01 1.718820503497292818e-01 1.721898603606142608e-01 1.724748115528139947e-01 1.727211219099376305e-01 1.728769762051852177e-01 1.728699265556744580e-01 1.726210628639341105e-01 1.720564681216411318e-01 1.711153337700881127e-01 1.697547683358525128e-01 1.679517209434873148e-01 1.657026013271490628e-01 1.630211927442485609e-01 1.599354011055211522e-01
6.938181170835118483e-02 7.096247721209940351e-02 7.269666933834201261e-02 7.473769350944117762e-02 7.723009173087044821e-02 8.029250190374533080e-02 8.400178947584778510e-02 8.838089926789335915e-02 9.339166300615672767e-02 9.893220769483869470e-02 1.048376175690393514e-01 1.108825641194479128e-01 1.167854265134282005e-01 1.222143350018696228e-01 1.267961158663968857e-01 1.301291794811330338e-01 1.318010920193911917e-01 1.314111026281587491e-01 1.285974562522843312e-01 1.230691241716388856e-01 1.146420186432616090e-01 1.032818603728449802e-01 8.916301996211929703e-02 7.277774494676229888e-02 5.522995319566216532e-02 3.927008848384305056e-02 3.210869131692931089e-02 4.059572319218054948e-02 5.794181738615953453e-02 7.710359171552343127e-02 9.510870364023767121e-02 1.104718358604328682e-01 1.223200469490110798e-01 1.302042037429951560e-01 1.340746019307039461e-01 1.342842361131349749e-01 1.315755687891659031e-01 1.270318961002808167e-01 1.219836169411252919e-01 1.178641820388600797e-01 1.160167135806925848e-01 1.174717079546627047e-01 1.227508096272475063e-01 1.317639497893987599e-01 1.438213455357158221e-01 1.577284414476523011e-01 1.719315559854475706e-01 1.847008414753371353e-01 1.943312311291866268e-01 1.993257967310059775e-01 1.985274970905374636e-01 1.911916331697416094e-01 1.770302471637895947e-01 1.562891805843093229e-01 1.299226425761151604e-01 9.993328284628083535e-02 7.008858056484676413e-02 4.770708293561935071e-02 4.292158169674453044e-02 5.101351722374332376e-02 5.797974393749878719e-02 6.011558530722718036e-02 6.448652909015524515e-02 8.317254449885058687e-02 1.176904306055420596e-01 1.597263785397992075e-01 2.004215234452812466e-01 2.327156311828879887e-01 2.517844256574947592e-01 2.553805896370474060e-01 2.439040980965219430e-01 2.200724714363446466e-01 1.882426468297573874e-01 1.535226745225204970e-01 1.207702419499108309e-01 9.343870620020289230e-02 7.235899280897195585e-02 5.558020600298688163e-02 4.116947328959688623e-02 3.373494572632945027e-02 4.440098994679518574e-02 6.830945092276088926e-02 9.520418180838403910e-02 1.191965604663197953e-01 1.368201066150941392e-01 1.467053576517001745e-01 1.498122038814296286e-01 1.492652501591262282e-01 1.491711218497413227e-01 1.522827866790115448e-01 1.580468963458668274e-01 1.631553183596627377e-01 1.639707193588404166e-01 1.587166196009458241e-01 1.488489928940438523e-01 1.398486703770457917e-01 1.401336413354340726e-01 1.552535618142365237e-01 1.824533706794666255e-01 2.141301909626256161e-01 2.431969569052889746e-01 2.647454438058053361e-01 2.760084402190428610e-01 2.760818211110679932e-01 2.656397800050405156e-01 2.466282415894948399e-01 2.219328050582756728e-01 1.950301234558394214e-01 1.695906731812299728e-01 1.488979761588444806e-01 1.349347607402499039e-01 1.274796677305246595e-01 1.242367159947867505e-01 1.221932160999239653e-01 1.189398498096048001e-01 1.131590884496807004e-01 1.045692588800398726e-01 9.376714979455558208e-02 8.218254960523013741e-02 7.216601202201952669e-02 6.683113339587444524e-02 6.863158159123286528e-02 7.725982029112166138e-02 9.017808131638932467e-02 1.047988912981173970e-01 1.193545272434766435e-01 1.327911787542795097e-01 1.445355156717571532e-01 1.543355822222695073e-01 1.621620535069369651e-01 1.681407427189196557e-01 1.725000140871159882e-01 1.755260017827953989e-01 1.775234365764976618e-01 1.787823459922747438e-01 1.795519968284072232e-01 1.800235921508624160e-01 1.803225792337367073e-01 1.805102081930100855e-01 1.805926300697974496e-01 1.805348345104731689e-01 1.802764290637932643e-01 1.797466612297387023e-01 1.788769163015803410e-01 1.776098412287697437e-01 1.759049897973408993e-01 1.737413553348015061e-01 1.711173761195566578e-01 1.680490456404309108e-01 1.645667181466907714e-01 1.607111294671298707e-01
7.086064427223262574e-02 7.275841728203975844e-02 7.468846387211051929e-02 7.680198841418806044e-02 7.925662358068288893e-02 8.219932086276784955e-02 8.574812448724752900e-02 8.997554558913004041e-02 9.489595468935617395e-02 1.004580893945263564e-01 1.065422106267634450e-01 1.129605783926567325e-01 1.194601057139458578e-01 1.257269064305354955e-01 1.313933386136072468e-01 1.360486334698153554e-01 1.392542039629771633e-01 1.405643816617507535e-01 1.395528400854086637e-01 1.358445460683150863e-01 1.291530243139591416e-01 1.193236205801152666e-01 1.063869927434050872e-01 9.063891452199977772e-02 7.280453433576040967e-02 5.451026344384102967e-02 3.984731759937366197e-02 3.742195752914513618e-02 4.988891318125734248e-02 6.875168875290726955e-02 8.823766662143686657e-02 1.057684910158463026e-01 1.199618471359256561e-01 1.300423385007392352e-01 1.357197896937315518e-01 1.371788175643963992e-01 1.350757282072276855e-01 1.305035231814111463e-01 1.249038382758833055e-01 1.199097446286499086e-01 1.171109811419717289e-01 1.177667936012434108e-01 1.225554866880054355e-01 1.314662675347293697e-01 1.438393327560496537e-01 1.584700723877328354e-01 1.737346626287044615e-01 1.877589965565784058e-01 1.986395547251219307e-01 2.046779688813354370e-01 2.045718214892254250e-01 1.975249529195341747e-01 1.832869537092483014e-01 1.621801532710928084e-01 1.352001635258799073e-01 1.042912779132793982e-01 7.303394381380691469e-02 4.861658031495856569e-02 4.268322725449542193e-02 5.217786091829213629e-02 6.135013058921414547e-02 6.495271911463090797e-02 6.836053769848660089e-02 8.370617403582938931e-02 1.157505985755954842e-01 1.574986212883414949e-01 1.996602771082906791e-01 2.345303699173611200e-01 2.566508280572074585e-01 2.631764110529794531e-01 2.540111879883043544e-01 2.315778209208663729e-01 2.002478914377781583e-01 1.655359460149120887e-01 1.330605474901950802e-01 1.070249680794977815e-01 8.824895613369522496e-02 7.372335675265009880e-02 6.004646475055314125e-02 4.920227677040339698e-02 5.177915907176702803e-02 7.158968910096501215e-02 9.836317407654937561e-02 1.233260488607825084e-01 1.416717735389890487e-01 1.516980627635705625e-01 1.546767783922066708e-01 1.543981985826033132e-01 1.554859917281204429e-01 1.604902661770166161e-01 1.680058954877375332e-01 1.739651146772225321e-01 1.745302973132438484e-01 1.682569164470084644e-01 1.573011036602728618e-01 1.479704167922567537e-01 1.490350319306535387e-01 1.653364143022385546e-01 1.931286728698778654e-01 2.244152603692646242e-01 2.521461498557799885e-01 2.716325245548025791e-01 2.804170633542628632e-01 2.779449024815046076e-01 2.652375718240375657e-01 2.445576949683951340e-01 2.190619782296417128e-01 1.924379552493510337e-01 1.684514027020558580e-01 1.502182436242780195e-01 1.391383118651033923e-01 1.341722199356248091e-01 1.324863343201596322e-01 1.310246976982349654e-01 1.276095879925243093e-01 1.212058810830396460e-01 1.117973425996880432e-01 1.002459992286903606e-01 8.827602354201809221e-02 7.852945105806863335e-02 7.418539506572045805e-02 7.727648906325651490e-02 8.697144521161617736e-02 1.005900581478119810e-01 1.156024922942882616e-01 1.303033767211386473e-01 1.436874934938486559e-01 1.552300778374980372e-01 1.647315470591855513e-01 1.722152231696222335e-01 1.778538515865583092e-01 1.819112366690628924e-01 1.846933008074516103e-01 1.865071722163372525e-01 1.876289236200842647e-01 1.882811773721569937e-01 1.886213677357723995e-01 1.887403363804961431e-01 1.886695812652736115e-01 1.883944003141476420e-01 1.878697489852739211e-01 1.870359358617946499e-01 1.858320889867573211e-01 1.842062892706448629e-01 1.821220975134336117e-01 1.795617604218375796e-01 1.765266674974010908e-01 1.730357179047005978e-01 1.691222318899535948e-01 1.648299730940787911e-01 1.602087750968420876e-01
7.177727534861202963e-02 7.411263422029332193e-02 7.637826892533727818e-02 7.870873562352950770e-02 8.125943115132940042e-02 8.419114363195052964e-02 8.765157803361586786e-02 9.175605294261422740e-02 9.657018105692896648e-02 1.020968682767755681e-01 1.082685512474510087e-01 1.149440971547450868e-01 1.219090921412093464e-01 1.288785690595291855e-01 1.355021234306598432e-01 1.413722138380282822e-01 1.460368605881527948e-01 1.490178929628003246e-01 1.498354994127268081e-01 1.480393240547674683e-01 1.432459794045769508e-01 1.351830015411623342e-01 1.237408712364394675e-01 1.090404653072483548e-01 9.154249204371854576e-02 7.229415016786602810e-02 5.366511701215238156e-02 4.142736316808097452e-02 4.419181293150181017e-02 5.988287183662001356e-02 7.978433637369702902e-02 9.912484455545275686e-02 1.156272052296639374e-01 1.280449862989102572e-01 1.357701671060572435e-01 1.387616794323477398e-01 1.375418352579126924e-01 1.331769620662133224e-01 1.272016612280873760e-01 1.214535304041829550e-01 1.177907277754577514e-01 1.177153483317742583e-01 1.220438559730635253e-01 1.308065845874290534e-01 1.433622103979750595e-01 1.585360463475904425e-01 1.747043810959828802e-01 1.899091577753542481e-01 2.020707923644070869e-01 2.092685426501205426e-01 2.100040517634783055e-01 2.033745834625452220e-01 1.891340020851497439e-01 1.676851722351032081e-01 1.401011882058147140e-01 1.083091819670378708e-01 7.570331788918439886e-02 4.919516622173178422e-02 4.175833924420387089e-02 5.253950751953452569e-02 6.400028264859825011e-02 6.942375619775242868e-02 7.264902830583359894e-02 8.514234955004011673e-02 1.143552604505885251e-01 1.553007450148679580e-01 1.985704353241687925e-01 2.358408740066650355e-01 2.609816383884283053e-01 2.704825747032381655e-01 2.636741474616717262e-01 2.426256673158672106e-01 2.117248473349455928e-01 1.769959853868844912e-01 1.450266082775784615e-01 1.209299643709108169e-01 1.053437711292451173e-01 9.385528737195236726e-02 8.162641133402602500e-02 6.909688821266515846e-02 6.503351184592630341e-02 7.822264016888035021e-02 1.025853038516750665e-01 1.272830221102951020e-01 1.457347868177076566e-01 1.556887017436560106e-01 1.586754213016587645e-01 1.591144750457648416e-01 1.619715232999301979e-01 1.692847778849684015e-01 1.786239361936612646e-01 1.852375052474362349e-01 1.852562914104298186e-01 1.777106896262939661e-01 1.655400790898744756e-01 1.558650612730581864e-01 1.576616174180513474e-01 1.749307578716483014e-01 2.029799283657299225e-01 2.335203491354878036e-01 2.596197138667069026e-01 2.768643399495930857e-01 2.831344216240982425e-01 2.782233984143054339e-01 2.634764362557530659e-01 2.414374624085771082e-01 2.154994438774337218e-01 1.895311063465724977e-01 1.673523689556159766e-01 1.518301117595842464e-01 1.437003645889837478e-01 1.411456915899834685e-01 1.409274406466375362e-01 1.400230718820107689e-01 1.364857680967334064e-01 1.295440270762969470e-01 1.194446049264772797e-01 1.073311277346202658e-01 9.523744055239177775e-02 8.605994738141960199e-02 8.290932694382539825e-02 8.729782924599291394e-02 9.793955713754154413e-02 1.120954139379244374e-01 1.273253673930575813e-01 1.420021958079171476e-01 1.551814089061298862e-01 1.663954813194771232e-01 1.755013417526466168e-01 1.825739851598138508e-01 1.878271651428752020e-01 1.915502200674039091e-01 1.940566827011658002e-01 1.956438414292298589e-01 1.965638060904225104e-01 1.970066088786718572e-01 1.970949468141689753e-01 1.968888650582706068e-01 1.963975453200045851e-01 1.955948319613344255e-01 1.944353365416046364e-01 1.928687344645538815e-01 1.908508660991982409e-01 1.883511663335127595e-01 1.853565973462004690e-01 1.818726217597202710e-01 1.779218896108263614e-01 1.735413120396288311e-01 1.687781328782667900e-01 1.636855332433069521e-01 1.583182332073242438e-01
7.204011420348220562e-02 7.488822414328176469e-02 7.760126005305800767e-02 8.028295231460053083e-02 8.307082723320607931e-02 8.612330555949222755e-02 8.960267533211857538e-02 9.365520082186891415e-02 9.839077963311021469e-02 1.038650098117319953e-01 1.100658587274140204e-01 1.169056468600940396e-01 1.242176796628861324e-01 1.317563597726212898e-01 1.392000762810682302e-01 1.461570933927825999e-01 1.521754529726996874e-01 1.567582390556025440e-01 1.593854105990660797e-01 1.595429548422601929e-01 1.567595811747254653e-01 1.506508677266056861e-01 1.409712372411398851e-01 1.276767613130944945e-01 1.110108481486861975e-01 9.165541406108795863e-02 7.109985512506521166e-02 5.274803820360923073e-02 4.416902020131280998e-02 5.206020086311063944e-02 7.022939141870722379e-02 9.060513058104244233e-02 1.091921284528800801e-01 1.239870861106874972e-01 1.339430759131473303e-01 1.387192089121191685e-01 1.386460346354620454e-01 1.347188486086713932e-01 1.285422695812645510e-01 1.221671127643447624e-01 1.177575029419009045e-01 1.170897795223371507e-01 1.210935494922071448e-01 1.297624210374451748e-01 1.424156469823791848e-01 1.579284708781747704e-01 1.747625602081556706e-01 1.909717190404601472e-01 2.043592199599850168e-01 2.127858421598561589e-01 2.145147179469526488e-01 2.084727021379307044e-01 1.943640652575129302e-01 1.726532482107998590e-01 1.445125821564283985e-01 1.118943939761129908e-01 7.802331897326317267e-02 4.940463836932612596e-02 4.007940721350448238e-02 5.201502484672745896e-02 6.580559357649509722e-02 7.331036909138087532e-02 7.702604672275216446e-02 8.733527919823433350e-02 1.135876578149078719e-01 1.532646592879546577e-01 1.972663928489220564e-01 2.367304407897329321e-01 2.648270716810366965e-01 2.773135453057202771e-01 2.728637145678081688e-01 2.531293677935997355e-01 2.225158617034807274e-01 1.876779320997788436e-01 1.564237003046373975e-01 1.349563989211391979e-01 1.234904043626618847e-01 1.158158687931039321e-01 1.055952635359407032e-01 9.218014270208506333e-02 8.283721341463019805e-02 8.828567028088102342e-02 1.079186603608624506e-01 1.308897737325495081e-01 1.487516225826891192e-01 1.584545934890451979e-01 1.616873887798033482e-01 1.634006937781125324e-01 1.686400412138764626e-01 1.785980590290628112e-01 1.897244703266832144e-01 1.967269016558185479e-01 1.958828683890200817e-01 1.868240468024044698e-01 1.733312224766506704e-01 1.632963725651297437e-01 1.657464950069794940e-01 1.837414183216105890e-01 2.117110332253410443e-01 2.411785350289497865e-01 2.654048652724687041e-01 2.802961792614473424e-01 2.840823430190073107e-01 2.768875812530524061e-01 2.603436638182311524e-01 2.372347686359131680e-01 2.111607807388508340e-01 1.861587276707608041e-01 1.660831591695209886e-01 1.534906024835314409e-01 1.483958277607060894e-01 1.482483077998335563e-01 1.494978502706624801e-01 1.491942890535067068e-01 1.456165895867434223e-01 1.382524516334559528e-01 1.276244736199758645e-01 1.151801455503021626e-01 1.032648034371628359e-01 9.495550571516653271e-02 9.314428440117453190e-02 9.877114702559897097e-02 1.101920555038933408e-01 1.246848869224566753e-01 1.399288116875761490e-01 1.543914942749875507e-01 1.672011238345692541e-01 1.779539948181692866e-01 1.865641677729150405e-01 1.931532248183826239e-01 1.979662189239721481e-01 2.013055199618895008e-01 2.034793195515979536e-01 2.047641109358967482e-01 2.053810960873714564e-01 2.054858822243326721e-01 2.051696536083031930e-01 2.044688630707405252e-01 2.033798724012268744e-01 2.018750866756078566e-01 1.999178562614586652e-01 1.974744430507454906e-01 1.945223351882270912e-01 1.910549399901387835e-01 1.870831309078195559e-01 1.826343190042900577e-01 1.777497507773295182e-01 1.724806843458270289e-01 1.668840199084195564e-01 1.610178838122269251e-01 1.549375927427431299e-01
7.166157510472882797e-02 7.502467773796589467e-02 7.824299286883613924e-02 8.137547655042301487e-02 8.452629167469734306e-02 8.783468638133719308e-02 9.146041071816844725e-02 9.556499085936724647e-02 1.002904051135299346e-01 1.057377695433931314e-01 1.119488816425663752e-01 1.188926103663107831e-01 1.264566253205300639e-01 1.344437467887952264e-01 1.425719184395648209e-01 1.504774033091851038e-01 1.577217378959874516e-01 1.638036978798372290e-01 1.681777637962132699e-01 1.702803418648030642e-01 1.695644715064614227e-01 1.655431927963551542e-01 1.578415308950534002e-01 1.462579541735765654e-01 1.308402771320494318e-01 1.119950282146116166e-01 9.069749063104452780e-02 6.904190634292316220e-02 5.183042677376522439e-02 4.806810924351398451e-02 6.060892281263277614e-02 8.047750178067625271e-02 1.006298217721185301e-01 1.177045068931832084e-01 1.299998770323602670e-01 1.367700177659382232e-01 1.380810744782453026e-01 1.348014531364096769e-01 1.285740826116367475e-01 1.216729998057761303e-01 1.166272262357372913e-01 1.155529698752282702e-01 1.194778670063793291e-01 1.282416450806084518e-01 1.410034835789032159e-01 1.566662074955343653e-01 1.738625514975656317e-01 1.907889794981117992e-01 2.052359725755272812e-01 2.148856953148580717e-01 2.177378465248360762e-01 2.124831947453237613e-01 1.987047469666435029e-01 1.768839789614483349e-01 1.482926751171145252e-01 1.149436799171471568e-01 7.991974966672683867e-02 4.920829122685330126e-02 3.755850824798446369e-02 5.050949263138138773e-02 6.663956384890919182e-02 7.640510610696822635e-02 8.117135110488662986e-02 9.005506757931464046e-02 1.134738088575829307e-01 1.515195705173676688e-01 1.958860577259204649e-01 2.373178014118290102e-01 2.682790821013029681e-01 2.837300090419920817e-01 2.816007546539550099e-01 2.630541614291465602e-01 2.325098875688189348e-01 1.973862728188688354e-01 1.670112321645405018e-01 1.488846610407658644e-01 1.424880814058611944e-01 1.393962676805111656e-01 1.316901287970262679e-01 1.178430931709361223e-01 1.040519612944520444e-01 1.014874382784407419e-01 1.143684313500067523e-01 1.339911556980338259e-01 1.504896872406820685e-01 1.598004060224046952e-01 1.636168391207254436e-01 1.672415606481532091e-01 1.754490946656542538e-01 1.882701082464801334e-01 2.010395615701901784e-01 2.081149873178754772e-01 2.060911343667716777e-01 1.953035113594904504e-01 1.804053492581074447e-01 1.699941048037785507e-01 1.729952654203308904e-01 1.914616149729587991e-01 2.190334118777884365e-01 2.471478997346243101e-01 2.693253706873456332e-01 2.818217647307951212e-01 2.832111378014233738e-01 2.739147130764513216e-01 2.558038637849975316e-01 2.318630957216499533e-01 2.058856548097053318e-01 1.820930997265174933e-01 1.643843273557306084e-01 1.549555880275256536e-01 1.530388212030395212e-01 1.553750119706444055e-01 1.581627344538167890e-01 1.585489654595058640e-01 1.550431808209108142e-01 1.474045088152642902e-01 1.364547026538279195e-01 1.239632491571300288e-01 1.125622232619666735e-01 1.053968185440003619e-01 1.049972027530405722e-01 1.117353350548201396e-01 1.237206231870910667e-01 1.383147256208181186e-01 1.533429591440483020e-01 1.673842434001794610e-01 1.796496162119895212e-01 1.898024156386748096e-01 1.978102920047747348e-01 2.038323471092582939e-01 2.081323679090872070e-01 2.110122294379944419e-01 2.127629322881890162e-01 2.136322150053061586e-01 2.138075995355082082e-01 2.134127959767371518e-01 2.125143152973430483e-01 2.111344790319006071e-01 2.092670529864022466e-01 2.068924133094683371e-01 2.039901908479340442e-01 2.005483974742168773e-01 1.965688793056577233e-01 1.920694788913089868e-01 1.870835510296304516e-01 1.816575490620405686e-01 1.758473671967472896e-01 1.697140524179160948e-01 1.633194196119663599e-01 1.567220244637326787e-01 1.499738652726152477e-01
7.081317589570229609e-02 7.458768479240046601e-02 7.828418894374200576e-02 8.190308452763050973e-02 8.549983534956337450e-02 8.917763017677329818e-02 9.307564143651615718e-02 9.735258941563182389e-02 1.021662360865511765e-01 1.076506558376755102e-01 1.138940453323308843e-01 1.209198325317272227e-01 1.286728182225276018e-01 1.370106325983633522e-01 1.456997984824219272e-01 1.544156474134381896e-01 1.627460522435139056e-01 1.701998593709006802e-01 1.762215288855020767e-01 1.802136098012045717e-01 1.815683350520093942e-01 1.797090083832168506e-01 1.741412596442289684e-01 1.645141475956485300e-01 1.506925926324387821e-01 1.328488986610996681e-01 1.116027532069125139e-01 8.831522616251627489e-02 6.591026446314937615e-02 5.100857505501053130e-02 5.294871805044088636e-02 6.935753996946161792e-02 9.004841615239404795e-02 1.091133581186128770e-01 1.237670289034776411e-01 1.326916484076649527e-01 1.355928648960949834e-01 1.331400964588747848e-01 1.269680091159026969e-01 1.195789493698002082e-01 1.139502939561295447e-01 1.126586411154785472e-01 1.168472775183011653e-01 1.260509462523345114e-01 1.390750114673764137e-01 1.547633694473730115e-01 1.719831529832029082e-01 1.892305549884328031e-01 2.044396353358737817e-01 2.152022489048806553e-01 2.192587139749486991e-01 2.150044568791903143e-01 2.018164319180206223e-01 1.801229081937850973e-01 1.512683418947907699e-01 1.173460087745677727e-01 8.132879151428135112e-02 4.859145473823051758e-02 3.408628491447867476e-02 4.791261874097450801e-02 6.636984214751971700e-02 7.850228705159432996e-02 8.477228428329006138e-02 9.300876749756727124e-02 1.139686526269267225e-01 1.501795544408211502e-01 1.945868021674681536e-01 2.377582280521972347e-01 2.714761091033691121e-01 2.898476527400137837e-01 2.899705929640001845e-01 2.724385492018084332e-01 2.416702692727890345e-01 2.059834582436959882e-01 1.765731554207566611e-01 1.624794241569183506e-01 1.620813366395724986e-01 1.643140125767623971e-01 1.595992617916459910e-01 1.456382497457343606e-01 1.278720864232534282e-01 1.173576203681249014e-01 1.219115753838330013e-01 1.364851472703512703e-01 1.507674923292754710e-01 1.595750367636990241e-01 1.643954608594274946e-01 1.706024372182051441e-01 1.822751291003208429e-01 1.980332443951287047e-01 2.122050782814254299e-01 2.190107198477474482e-01 2.155105942012228715e-01 2.028177360822953357e-01 1.864610064064175510e-01 1.756588783689083111e-01 1.790953848722357244e-01 1.977855090691801321e-01 2.246795301910811116e-01 2.512234674520884559e-01 2.712492941217112263e-01 2.813748444748341848e-01 2.804945472252174388e-01 2.692789412879394995e-01 2.497876102942988841e-01 2.251751527377109652e-01 1.994415688457146230e-01 1.770494481284229094e-01 1.619809255752477084e-01 1.560099311681741319e-01 1.574899759843983449e-01 1.624526355134280897e-01 1.668929359868553675e-01 1.680858979191275915e-01 1.647928582540240661e-01 1.570699722741679127e-01 1.460629387571396598e-01 1.338644428198267622e-01 1.233312419844394270e-01 1.175346485235392036e-01 1.185330134290443899e-01 1.261881739092594323e-01 1.384779762646902723e-01 1.529052003244477376e-01 1.674654018329509997e-01 1.808632204434818258e-01 1.923995377506663440e-01 2.018038560181334984e-01 2.090897902432046762e-01 2.144418343006668781e-01 2.181286895387096192e-01 2.204391217151546734e-01 2.216379880233093902e-01 2.219405039458633155e-01 2.215022260913811214e-01 2.204212925961235858e-01 2.187488096976198948e-01 2.165032573421890039e-01 2.136854242463094855e-01 2.102914286040119263e-01 2.063225022512982232e-01 2.017911530806122677e-01 1.967239549709108304e-01 1.911615547849058183e-01 1.851566088106757768e-01 1.787703561690162646e-01 1.720684742227509001e-01 1.651167809792474239e-01 1.579772658555453069e-01 1.507048407027604953e-01 1.433450996920871412e-01
6.988821931575849022e-02 7.382987996679296616e-02 7.785700228967208647e-02 8.189965704400940794e-02 8.594999689472429538e-02 9.005851348807913936e-02 9.432551094483561382e-02 9.888760511456440305e-02 1.038993163452745921e-01 1.095107597582126169e-01 1.158435872923525706e-01 1.229680362560440082e-01 1.308836780161497515e-01 1.395053143020651143e-01 1.486541335333390335e-01 1.580535118029034458e-01 1.673290314945994339e-01 1.760131015603119409e-01 1.835554411212422798e-01 1.893411973550608862e-01 1.927184496793294122e-01 1.930363736241212658e-01 1.896946050084180047e-01 1.822036878182871633e-01 1.702565355732490182e-01 1.538131636214653819e-01 1.332103702837187653e-01 1.093414330194144302e-01 8.407318112267168908e-02 6.148588659683196234e-02 5.042761352147604598e-02 5.850662833941956686e-02 7.775400891910580481e-02 9.822903908326009736e-02 1.151577610732098245e-01 1.263524232349316490e-01 1.310228521870288876e-01 1.295449758157394271e-01 1.234752288794369324e-01 1.155323978995896478e-01 1.092490030888560448e-01 1.078660332980329040e-01 1.127250315224430782e-01 1.228740933493970844e-01 1.364921702430627048e-01 1.522003651637048316e-01 1.691145772967059813e-01 1.861939220917578908e-01 2.017250509768670208e-01 2.133594506780565891e-01 2.186245889867856618e-01 2.155772716498023656e-01 2.032963834805802117e-01 1.820630360252219193e-01 1.532375762897734695e-01 1.189911520755000257e-01 8.221691952626355993e-02 4.760218166489885855e-02 2.954282889020208580e-02 4.409950729490293847e-02 6.485757436504645257e-02 7.939145319471105355e-02 8.751956203778439580e-02 9.586138955605585932e-02 1.149504967381781567e-01 1.493302377586948060e-01 1.935391523931939695e-01 2.382424879693658404e-01 2.746055071186687679e-01 2.958433981998254692e-01 2.981350945995610013e-01 2.814150612301788423e-01 2.500655044461681520e-01 2.134255306691683340e-01 1.849460813496189293e-01 1.755025050370755957e-01 1.819605003679969080e-01 1.902030342602979152e-01 1.889269407855311278e-01 1.751163196471777483e-01 1.536698236079145352e-01 1.353823901462467838e-01 1.305117586371219718e-01 1.383567995725485111e-01 1.494865080150777070e-01 1.576901990491730021e-01 1.639810213614109891e-01 1.734061921275789897e-01 1.888889359649309763e-01 2.075019438762224222e-01 2.227599357458363849e-01 2.289528536146188953e-01 2.237226794169205890e-01 2.090014073635795000e-01 1.911693897276904308e-01 1.799702221028154081e-01 1.837282751957167726e-01 2.024224873811417136e-01 2.284168425415376291e-01 2.532481873763610669e-01 2.710947621587782019e-01 2.789287740863782838e-01 2.759242553190653369e-01 2.629441484327598721e-01 2.421876206807656029e-01 2.169674699845202948e-01 1.915406803418339410e-01 1.707159157218735845e-01 1.586173391260501386e-01 1.564869102522024880e-01 1.616496528184611092e-01 1.694181464169239038e-01 1.756446550251591077e-01 1.777818144588058924e-01 1.748797230313322848e-01 1.673220353016674489e-01 1.565923252600496252e-01 1.450775993556225885e-01 1.357565093836765602e-01 1.314761895799088920e-01 1.337674751502093140e-01 1.420819434005734516e-01 1.543748811677883581e-01 1.683380411980562874e-01 1.821576373917703218e-01 1.946752080457011813e-01 2.052844435368644249e-01 2.137760375638488586e-01 2.201987654838863107e-01 2.247489503244115283e-01 2.276871221028368419e-01 2.292791031927501888e-01 2.297588253980861750e-01 2.293097767487689287e-01 2.280611998807883234e-01 2.260945564027002641e-01 2.234557282254475419e-01 2.201690285332746910e-01 2.162501451015537979e-01 2.117163180195232863e-01 2.065930852573889531e-01 2.009176664360388942e-01 1.947394825991613787e-01 1.881184937822770187e-01 1.811220669258807869e-01 1.738210405126373592e-01 1.662855766179804906e-01 1.585813055875950062e-01 1.507661745337354475e-01 1.428883020180033159e-01 1.349850133448859124e-01
6.954821781565455330e-02 7.325173521960465228e-02 7.730899084880410443e-02 8.157791138389711150e-02 8.597718128780752755e-02 9.048981951226986453e-02 9.515961091417803053e-02 1.000814838988081101e-01 1.053862061595426114e-01 1.112199749143694960e-01 1.177203582442629820e-01 1.249910333472241397e-01 1.330781935258602278e-01 1.419509845253821012e-01 1.514871336751194841e-01 1.614637876525462090e-01 1.715531380224713520e-01 1.813228195658439790e-01 1.902419380659239323e-01 1.976943897808130512e-01 2.030015018307083641e-01 2.054558353425056383e-01 2.043673374060544501e-01 1.991221241166022671e-01 1.892534122722230316e-01 1.745243212389706866e-01 1.550257017276263360e-01 1.313061785640633750e-01 1.046039189302651051e-01 7.745407559611294790e-02 5.561315070455619819e-02 5.034125332746075543e-02 6.438248147723052428e-02 8.518544841434730341e-02 1.041942477893871288e-01 1.177516549808806934e-01 1.243663183032649167e-01 1.239966572408125328e-01 1.180165025651106064e-01 1.093097560234192467e-01 1.020812711697514641e-01 1.005695598809189240e-01 1.065191853305832298e-01 1.182685785930346900e-01 1.330067611580054154e-01 1.488932915650446609e-01 1.652377577632863914e-01 1.815997611157633140e-01 1.968696802547502123e-01 2.089823291695624974e-01 2.153577541224485359e-01 2.136979332288682643e-01 2.026907672417275486e-01 1.823557947221226549e-01 1.539820646950379457e-01 1.197892972149494917e-01 8.261606223787883174e-02 4.642700317803027943e-02 2.385050028130316149e-02 3.894517010801849810e-02 6.196397370179014541e-02 7.885407745721038919e-02 8.910111297287676146e-02 9.825182828849053640e-02 1.162250371912717378e-01 1.490170293400585044e-01 1.929185324632298471e-01 2.389930195867766560e-01 2.779022156764541229e-01 3.019565548665766319e-01 3.063386436491464804e-01 2.902255340527482574e-01 2.578985256003694659e-01 2.198031023542597329e-01 1.920562692365060109e-01 1.877341847452243528e-01 2.017714974372404602e-01 2.166153858378722374e-01 2.191828742164367017e-01 2.057672590766169152e-01 1.808713942751331294e-01 1.550539537803927725e-01 1.401274396039650372e-01 1.397113090292645965e-01 1.466685690385328700e-01 1.541398007143399140e-01 1.623504319564564313e-01 1.755066127797877684e-01 1.949367804974505569e-01 2.161696032852041260e-01 2.321497851432461068e-01 2.374156248429449556e-01 2.302670765049580348e-01 2.134620141394061865e-01 1.941824187718868278e-01 1.825977714838296073e-01 1.865837429447852469e-01 2.051124803456930434e-01 2.300613747775402396e-01 2.531223721728059206e-01 2.688338480232354555e-01 2.744954325027111897e-01 2.695069399709748570e-01 2.548641749882714080e-01 2.328671651439617740e-01 2.069994628160004568e-01 1.818686726817539956e-01 1.627890942854210432e-01 1.540878341942538421e-01 1.562743459497137610e-01 1.654399997854437698e-01 1.761952575727487591e-01 1.843450038160427407e-01 1.875896819075105193e-01 1.853121701422361933e-01 1.782463378517843422e-01 1.682028572498555641e-01 1.577945139351060733e-01 1.499864440384838793e-01 1.472712946563362046e-01 1.506598907781256103e-01 1.593182574214839775e-01 1.712757573456462346e-01 1.844515465807818333e-01 1.972383605885984770e-01 2.086216500927083051e-01 2.180867779589155675e-01 2.254774327675838630e-01 2.308652052233607088e-01 2.344452843298545364e-01 2.364596125268866866e-01 2.371453606484507093e-01 2.367053539434484932e-01 2.352961818802708771e-01 2.330291013055339477e-01 2.299787653760115291e-01 2.261953753448237570e-01 2.217169000170224058e-01 2.165792367396479068e-01 2.108233099132407751e-01 2.044989455128169986e-01 1.976658832205287764e-01 1.903925437053183012e-01 1.827532452007404606e-01 1.748245419232347386e-01 1.666812914325901118e-01 1.583929745992239957e-01 1.500206957261118190e-01 1.416151775616653341e-01 1.332159332273906149e-01 1.248516488309976968e-01
7.069142881988310645e-02 7.362477330447045332e-02 7.725439474906935222e-02 8.139193701650157542e-02 8.588831671139886270e-02 9.065241181889650834e-02 9.565765419755453691e-02 1.009392110260134284e-01 1.065835267543599890e-01 1.127113204854961331e-01 1.194552697321211582e-01 1.269343506420571310e-01 1.352275392529010967e-01 1.443496878337907907e-01 1.542316663219576167e-01 1.647056926973426427e-01 1.754958776706359302e-01 1.862138713749589558e-01 1.963600923569738255e-01 2.053319122408870379e-01 2.124408688548764246e-01 2.169411711861418401e-01 2.180713586012556771e-01 2.151100806290754675e-01 2.074458083218505000e-01 1.946593338593584077e-01 1.766182579393112129e-01 1.535875437337299865e-01 1.263810701033144801e-01 9.666367621662963483e-02 6.788191865539486280e-02 4.841897425321913667e-02 5.122355993881302916e-02 7.025801010081644815e-02 9.103161448633372010e-02 1.070758844809699822e-01 1.158584108685836306e-01 1.167621641245805003e-01 1.108289914929952297e-01 1.009763119734499032e-01 9.215834599723682352e-02 9.014673895106573021e-02 9.755086060072316878e-02 1.116887508119360634e-01 1.282605219656585693e-01 1.446723440522087456e-01 1.603019928104804925e-01 1.753837369423305592e-01 1.896779194015956183e-01 2.017076132520632670e-01 2.089701282665525628e-01 2.088368565204672123e-01 1.995167366361968175e-01 1.806359586104988313e-01 1.532963437836784293e-01 1.197098312723455932e-01 8.268368394522460085e-02 4.551926707913314663e-02 1.722384119201396044e-02 3.238433490278137122e-02 5.757400244214218310e-02 7.666570301573197299e-02 8.919637419219531016e-02 9.980265735358939683e-02 1.175375502721306559e-01 1.492377264498035705e-01 1.928957777755928304e-01 2.402566118958474051e-01 2.816417972875513986e-01 3.084815270210349847e-01 3.149026758207280619e-01 2.992234185678956382e-01 2.655262664416003782e-01 2.253827744175909698e-01 1.979659283524718705e-01 1.990058990189691179e-01 2.211381500416072510e-01 2.430360137666812415e-01 2.497876981410940000e-01 2.370022242374232035e-01 2.088908686630109035e-01 1.758703204333418868e-01 1.507080107364063837e-01 1.407975077257336560e-01 1.424970698655756984e-01 1.490186031508932973e-01 1.594866186798615248e-01 1.766625294085076014e-01 1.999306745623120052e-01 2.234130090788492840e-01 2.397358276014184275e-01 2.438184733111652402e-01 2.346516660264010290e-01 2.157900977471375603e-01 1.951442140909326051e-01 1.832153163399021234e-01 1.873760220363177853e-01 2.056414892974804398e-01 2.294902141871954793e-01 2.508113796650870975e-01 2.644954366471762297e-01 2.681259131209414726e-01 2.612679825240900588e-01 2.449955199195490985e-01 2.216851336712943321e-01 1.950284128375114334e-01 1.701228146671640573e-01 1.530101724336661584e-01 1.482589057729746529e-01 1.553072892501130009e-01 1.687807345883149956e-01 1.826752592310323386e-01 1.928870718850055621e-01 1.974459909571006644e-01 1.961046893115759027e-01 1.899473933757796773e-01 1.810640905735771689e-01 1.721838208344038390e-01 1.661106783855495761e-01 1.648989285450373488e-01 1.691049502488496947e-01 1.777412089805282258e-01 1.889918728626769628e-01 2.010326285305854832e-01 2.124734634576342651e-01 2.224464696426603216e-01 2.305242571312508815e-01 2.365937233271253048e-01 2.407374639120224147e-01 2.431391723231721702e-01 2.440158766955169423e-01 2.435750069201440271e-01 2.419921990709343607e-01 2.394047258833800484e-01 2.359151980995663755e-01 2.316006574523357953e-01 2.265232000755184605e-01 2.207395296649974914e-01 2.143080425583929749e-01 2.072929937825420121e-01 1.997659179336843671e-01 1.918048166368856999e-01 1.834917576031942221e-01 1.749095427524991475e-01 1.661380550597939820e-01 1.572508176726069573e-01 1.483122042537409757e-01 1.393756251606758367e-01 1.304828783359487099e-01 1.216647020508193899e-01 1.129424139874418836e-01
7.426244780035333448e-02 7.590267932038644028e-02 7.855971707535651383e-02 8.206780204355614006e-02 8.625045297976398351e-02 9.095839588725582181e-02 9.609387151767413704e-02 1.016209943765835066e-01 1.075643725710196119e-01 1.139982689633039642e-01 1.210282005816547407e-01 1.287669725976443580e-01 1.373076667417106045e-01 1.466965048472256838e-01 1.569082891541275504e-01 1.678262472004437289e-01 1.792270572461670264e-01 1.907712227425917839e-01 2.019991116965406397e-01 2.123337132594316501e-01 2.210920340479774204e-01 2.275076094448107433e-01 2.307665716915920651e-01 2.300590344517785268e-01 2.246463214675291364e-01 2.139430356015266099e-01 1.976116771305356512e-01 1.756678975211151961e-01 1.486010907121778635e-01 1.175459177931018340e-01 8.468387933591815797e-02 5.481424576289845724e-02 4.097164518711669118e-02 5.390732699416859314e-02 7.598995870215789761e-02 9.478892232216620806e-02 1.061082969476030424e-01 1.085771175308856140e-01 1.027147523810519325e-01 9.119871014451590152e-02 7.960450055769363598e-02 7.604151776620393655e-02 8.509820981789066596e-02 1.025465243716430358e-01 1.218237494928636616e-01 1.392850681918374744e-01 1.542113981682788348e-01 1.674900382059338055e-01 1.799860099605674335e-01 1.911941511339723399e-01 1.989790106803602243e-01 2.004634330973105727e-01 1.932981384738882702e-01 1.765673824935568292e-01 1.510434452136396877e-01 1.188509783823947369e-01 8.279788039544443146e-02 4.576680758439823082e-02 1.166976754511253253e-02 2.465710662142379592e-02 5.166414884893597709e-02 7.260904994421886471e-02 8.747264960542412704e-02 1.001252935000506578e-01 1.185903311569960761e-01 1.499417931144340355e-01 1.936273344292313292e-01 2.422926958335934189e-01 2.861256123865782985e-01 3.157482342913494611e-01 3.242025507973160803e-01 3.088535741330654116e-01 2.734568955698040149e-01 2.306386002788204936e-01 2.029270976466044929e-01 2.092475706366685173e-01 2.397010434374033105e-01 2.689137952259200159e-01 2.800943980532181743e-01 2.681583797072560338e-01 2.371019747400528732e-01 1.973186340007930528e-01 1.621761466518651662e-01 1.420068473143498711e-01 1.373561758979632286e-01 1.425378157215134722e-01 1.553600780474083121e-01 1.765182475499650350e-01 2.032503646188680568e-01 2.285052507636455843e-01 2.448097464463156736e-01 2.475408372427011505e-01 2.363669026673035911e-01 2.155734863173963123e-01 1.937059573901361575e-01 1.815170837661764791e-01 1.858605686305451754e-01 2.038564944208232366e-01 2.266524399854844274e-01 2.463519328158703670e-01 2.581688723140289077e-01 2.599164890634196312e-01 2.512667273978929638e-01 2.333277695346230030e-01 2.085417643538216570e-01 1.808611174811259603e-01 1.560556375669756302e-01 1.411975729909956123e-01 1.410813802044017795e-01 1.535495008220963686e-01 1.715652278456212543e-01 1.887075051049418029e-01 2.011361764664144347e-01 2.072849866584834944e-01 2.072892623841622040e-01 2.025469530110588501e-01 1.953359931427776086e-01 1.883618405627285053e-01 1.841363682983913896e-01 1.842535905517634631e-01 1.889229349428195037e-01 1.971281491906980154e-01 2.072717142528806289e-01 2.178059745864886210e-01 2.275637749127873699e-01 2.358230235633070881e-01 2.422374503783036870e-01 2.467278775980644989e-01 2.493786936614706962e-01 2.503558378995407452e-01 2.498497553854796549e-01 2.480412081831876725e-01 2.450853784667847979e-01 2.411088437943424423e-01 2.362141975606608102e-01 2.304879824880020633e-01 2.240088464852504901e-01 2.168540861267397590e-01 2.091037825625410296e-01 2.008424610587598025e-01 1.921586321826272981e-01 1.831427725811816953e-01 1.738843599134198281e-01 1.644685549763042764e-01 1.549730620318748586e-01 1.454656102595567324e-01 1.360023870159022541e-01 1.266276175722502451e-01 1.173743331267060597e-01 1.082662156896605637e-01 9.932027894858172501e-02
8.092095193130303954e-02 8.096351529703769978e-02 8.218753142071268114e-02 8.453704776877095373e-02 8.788725530201588199e-02 9.208536346336293477e-02 9.699073681411075898e-02 1.025038817851482709e-01 1.085808368805478569e-01 1.152338724066747644e-01 1.225208848755418578e-01 1.305261083888546170e-01 1.393349304948330869e-01 1.490058781126356313e-01 1.595428687460930528e-01 1.708703015813930193e-01 1.828126200274710067e-01 1.950791108039787169e-01 2.072544040690252887e-01 2.187955372489162331e-01 2.290372733558009855e-01 2.372081613954892532e-01 2.424601803553887991e-01 2.439144818001180992e-01 2.407246829072242633e-01 2.321574542167935129e-01 2.176880524089135904e-01 1.971065806112201890e-01 1.706308468737518791e-01 1.390298731420350486e-01 1.038066922694352995e-01 6.774924901168045965e-02 3.814359939606606908e-02 3.692820242320615787e-02 5.961836327032826038e-02 8.179358762901375868e-02 9.630314830163802520e-02 1.009049061895210542e-01 9.542322460997285094e-02 8.185530730745774197e-02 6.565247247903731320e-02 5.796946356801700034e-02 6.846149430825042292e-02 9.033982360705064552e-02 1.132969238024112424e-01 1.324464793145488650e-01 1.468381307824280502e-01 1.578784371589285473e-01 1.676747240244537973e-01 1.771355204666053007e-01 1.849238548390417514e-01 1.880793401878204096e-01 1.836220606764366881e-01 1.699217137513832632e-01 1.472521979528819691e-01 1.175539664043884353e-01 8.368440161374363084e-02 4.855806523770146710e-02 1.476413101953490993e-02 1.751821263703887480e-02 4.449599564279013708e-02 6.651264311618464153e-02 8.358533975991398746e-02 9.882298330331380776e-02 1.190627508290614672e-01 1.510371494919143520e-01 1.952457834276387361e-01 2.453561017423889212e-01 2.916558561068838262e-01 3.240868645765179745e-01 3.346214541783079088e-01 3.196004165705291222e-01 2.823094253446615798e-01 2.362558262380099749e-01 2.074362642219140795e-01 2.185520598889158228e-01 2.571771908771220416e-01 2.937126965039312254e-01 3.094280193052518779e-01 2.985223542666645691e-01 2.648346313242254113e-01 2.188586730076750309e-01 1.743983458038134982e-01 1.438281853096239071e-01 1.318535526509589384e-01 1.350341286687577191e-01 1.499087201355864818e-01 1.745963867919319013e-01 2.041586954474997051e-01 2.306380010499539113e-01 2.466159988506125833e-01 2.479431393821290852e-01 2.349054420341107063e-01 2.124158792707615540e-01 1.895438351253974085e-01 1.772353561336169614e-01 1.818506509453929054e-01 1.996790942744550712e-01 2.215785149565386303e-01 2.398582609647760544e-01 2.500111029565123544e-01 2.500240036505065877e-01 2.396282270422624427e-01 2.199366773480649628e-01 1.934494056282806684e-01 1.644245021570424625e-01 1.395215406261897939e-01 1.272734381712516405e-01 1.325919974299410165e-01 1.509684963108026134e-01 1.736441961234798104e-01 1.941031248477051996e-01 2.089462095431166844e-01 2.170553037261871709e-01 2.189201765180193993e-01 2.161692550792638223e-01 2.111371072213054922e-01 2.063582419106607391e-01 2.039649058924843661e-01 2.051311361420938839e-01 2.098478319249398039e-01 2.171780256612134696e-01 2.257890511575447734e-01 2.344216998691814324e-01 2.421328600913005835e-01 2.483433375046062430e-01 2.527821886057245448e-01 2.553974681757752996e-01 2.562703228467760885e-01 2.555474437959517342e-01 2.533953003012524019e-01 2.499739738115396570e-01 2.454260164867904381e-01 2.398751981336941508e-01 2.334305379989501938e-01 2.261921128953690574e-01 2.182563723840507952e-01 2.097197879979333379e-01 2.006804770686219652e-01 1.912379565228674028e-01 1.814914548801190575e-01 1.715373205052573291e-01 1.614660780882329616e-01 1.513596453346057469e-01 1.412891467264231204e-01 1.313136561822658699e-01 1.214800683894290273e-01 1.118241485504005289e-01 1.023726611248610557e-01 9.314635679640280441e-02 8.416353287751236756e-02
9.078258337266051359e-02 8.927785317838170254e-02 8.889026324869221674e-02 8.971367559546958304e-02 9.175022474886324053e-02 9.492538811365332230e-02 9.912151172647197528e-02 1.042165463131103642e-01 1.101156396247464087e-01 1.167690417081889143e-01 1.241752415504071699e-01 1.323712494918183047e-01 1.414130953930745616e-01 1.513500129439803443e-01 1.621958600201068301e-01 1.739010130193056891e-01 1.863272209489242326e-01 1.992269796489714861e-01 2.122283545812627958e-01 2.248261756212571183e-01 2.363811256367223390e-01 2.461291040298045629e-01 2.532039093903410976e-01 2.566763690418065180e-01 2.556123244619625257e-01 2.491502969972575199e-01 2.365972844525303098e-01 2.175382217740664537e-01 1.919517845053474447e-01 1.603241846543083937e-01 1.237603092951833489e-01 8.414789726379405532e-02 4.493163143943924853e-02 2.129546476365232893e-02 4.289248535346993491e-02 6.971985848240019878e-02 8.843759022883816712e-02 9.614771827260240600e-02 9.197911330121175122e-02 7.687991965540920403e-02 5.458345859924843002e-02 3.685228241221871065e-02 4.709598705306125566e-02 7.496221025313515307e-02 1.025311006700061894e-01 1.239703900748522353e-01 1.380913275527160256e-01 1.465680284187718119e-01 1.527067557931451602e-01 1.592815769931374970e-01 1.663845687738349788e-01 1.712663328918858918e-01 1.702326836260459886e-01 1.607132552752841836e-01 1.422777837312583227e-01 1.165666766771995960e-01 8.652337948290685088e-02 5.546741947360221692e-02 2.731246157220489426e-02 1.800579715934508274e-02 3.719048315637336899e-02 5.835775871801046621e-02 7.718551196901796141e-02 9.549427642878149936e-02 1.186330346578822748e-01 1.524033869565406263e-01 1.978504025854672943e-01 2.496729027604172868e-01 2.984987935089958855e-01 3.337755924470032221e-01 3.464798481917316098e-01 3.319005763517028917e-01 2.927238655899512265e-01 2.430833756641184729e-01 2.122731722465757143e-01 2.272554308735447448e-01 2.734433232135459746e-01 3.169863070960906026e-01 3.371464164134260755e-01 3.273725365437202828e-01 2.913908360953172405e-01 2.399136194293060853e-01 1.871495676875373493e-01 1.467435798106216105e-01 1.267969428460638259e-01 1.269672453369526943e-01 1.430235055472725836e-01 1.703087427335980564e-01 2.018314303048044656e-01 2.289543285343677292e-01 2.443828255824045115e-01 2.443950885154559660e-01 2.297877902070876721e-01 2.059600463821211480e-01 1.823795217153724724e-01 1.701582921882905386e-01 1.752328553555154711e-01 1.931176474646188745e-01 2.143888492637499033e-01 2.315300331558982905e-01 2.402605207074833549e-01 2.386945177649927030e-01 2.265952462697806147e-01 2.050640803510933585e-01 1.766351413858408825e-01 1.458640417570388481e-01 1.205269812239806726e-01 1.112831932673025437e-01 1.229059946078876198e-01 1.475113449691529133e-01 1.748232852342460897e-01 1.986524467210480926e-01 2.161819702873216398e-01 2.267323505945850193e-01 2.310656580106086322e-01 2.309100673613146693e-01 2.285021675905780369e-01 2.260801708428234746e-01 2.253697725852143174e-01 2.272136220261426198e-01 2.315135844026990908e-01 2.374981570437541822e-01 2.441304086020399666e-01 2.504441375075854292e-01 2.557183412081495133e-01 2.595135563006705226e-01 2.616307138786300168e-01 2.620426033722271786e-01 2.608270219712110483e-01 2.581144032212682182e-01 2.540529519432098149e-01 2.487892733593185524e-01 2.424604215106394567e-01 2.351930131605202146e-01 2.271057415178852068e-01 2.183126964678076820e-01 2.089259663611647833e-01 1.990568533233733894e-01 1.888156184093493783e-01 1.783100153239915997e-01 1.676430389071297267e-01 1.569103716226913359e-01 1.461980016686968975e-01 1.355804319318158480e-01 1.251198081923778627e-01 1.148661735474984930e-01 1.048589161402915110e-01 9.512934175240818357e-02 8.570420411445330011e-02 7.661000169680358407e-02 6.787793902037671245e-02
1.034273352478714270e-01 1.007406500180843406e-01 9.891866542745267332e-02 9.817180723857886482e-02 9.864325222760898793e-02 1.003929783605096437e-01 1.034023622391997271e-01 1.075982661061433004e-01 1.128868908383695163e-01 1.191851008292076075e-01 1.264404413309861974e-01 1.346365466643307252e-01 1.437848134222838026e-01 1.539054067660303449e-01 1.650014900293678421e-01 1.770305810106519162e-01 1.898763948510158728e-01 2.033236608323605865e-01 2.170375770045760988e-01 2.305491930508582477e-01 2.432482682480747727e-01 2.543858865167886174e-01 2.630899310167481020e-01 2.683969727405901007e-01 2.693038422780337227e-01 2.648409082402287118e-01 2.541668034911861440e-01 2.366810817303841574e-01 2.121472673166725220e-01 1.808144393855352638e-01 1.435219017329560642e-01 1.017721513002732836e-01 5.778826260043056634e-02 1.541140889100530570e-02 2.804742517023244008e-02 6.124737779467967491e-02 8.523070679721179987e-02 9.729655529040570627e-02 9.609643709418627666e-02 8.172096178783219700e-02 5.592645790016251284e-02 2.291681081641246814e-02 2.143652247604560870e-02 5.769194517391020710e-02 9.011881870166260633e-02 1.140473287249053197e-01 1.280901074797317352e-01 1.337624597633545465e-01 1.352290690511981086e-01 1.374873577981160500e-01 1.430026092992898734e-01 1.497658400263870981e-01 1.532031039131516170e-01 1.494340272251103163e-01 1.370449921259324633e-01 1.172168023641637219e-01 9.289637881440362954e-02 6.763765384596208408e-02 4.500289180861481025e-02 3.051720186329457199e-02 3.314756006659338311e-02 4.859761148066437525e-02 6.794398714085062019e-02 8.974006331769975031e-02 1.170033214336998612e-01 1.539086075083520855e-01 2.014960648839426716e-01 2.554080113278341946e-01 3.068360879442498801e-01 3.449736232607574227e-01 3.599458449937238957e-01 3.460272505745751737e-01 3.052240504080053207e-01 2.520159584988774792e-01 2.184935972743452248e-01 2.360218070326804973e-01 2.886407037385327889e-01 3.384762152763483023e-01 3.627234010368627359e-01 3.540412563669094737e-01 3.160787039642913854e-01 2.598721340346121789e-01 2.000810560281879036e-01 1.510742917067158519e-01 1.230801391184913329e-01 1.188997867612899689e-01 1.345524967138770345e-01 1.629900192552666272e-01 1.954024699900491491e-01 2.225933421510623844e-01 2.373632993709301753e-01 2.363123894888301546e-01 2.205948141915679839e-01 1.959159788740520713e-01 1.720025364888389807e-01 1.601466716454215677e-01 1.659809634816945267e-01 1.842783926984316867e-01 2.053030153237473954e-01 2.216644543481804674e-01 2.292600716827540297e-01 2.263068406279898082e-01 2.126008829046568960e-01 1.892266726759013473e-01 1.586872476006616905e-01 1.256966198801548196e-01 9.929460168684453580e-02 9.341009875021329123e-02 1.122042888938209193e-01 1.430897035391344163e-01 1.748777904946526851e-01 2.021529213850110362e-01 2.227405726038222955e-01 2.363185234975349880e-01 2.437809479603267604e-01 2.467898666966990839e-01 2.473339183575427869e-01 2.472781795145634343e-01 2.479758534158289507e-01 2.500535274545158115e-01 2.534397159135554634e-01 2.575915018632825570e-01 2.617848925317692310e-01 2.653454952418383139e-01 2.677709257217592564e-01 2.687597761978568478e-01 2.681852099563560854e-01 2.660471966601005711e-01 2.624248080066326483e-01 2.574386321330631722e-01 2.512258187090635198e-01 2.439261963836071023e-01 2.356762996824496026e-01 2.266080427520877072e-01 2.168494294246772480e-01 2.065255705319708479e-01 1.957590855986950373e-01 1.846695691960197616e-01 1.733721909899013647e-01 1.619757170194879303e-01 1.505803423081736592e-01 1.392757524496197330e-01 1.281398068778369925e-01 1.172381697809304346e-01 1.066251153481661967e-01 9.634561946041819702e-02 8.643875020828419020e-02 7.694232782710426488e-02 6.789889198979354168e-02 5.936323798699811444e-02 5.141216425053279915e-02
1.180958075159345422e-01 1.147642637398089416e-01 1.119542548620582750e-01 1.099277076503031025e-01 1.089224552608979574e-01 1.091245736341293210e-01 1.106485021794180873e-01 1.135330787632081451e-01 1.177556684830364520e-01 1.232585211330883140e-01 1.299767798664257790e-01 1.378585035620511212e-01 1.468715357177060865e-01 1.569967107038588161e-01 1.682099617619922938e-01 1.804572584297387816e-01 1.936264342877985489e-01 2.075193709129672937e-01 2.218271544809624352e-01 2.361101778178129329e-01 2.497850485617960914e-01 2.621206312573724495e-01 2.722463486245747522e-01 2.791765640923402070e-01 2.818550079950651877e-01 2.792224276794290638e-01 2.703087143837147877e-01 2.543476252760685785e-01 2.309079990706225660e-01 2.000304344868056861e-01 1.623536314030394334e-01 1.192125377457262242e-01 7.270600069710318747e-02 2.604409650552650529e-02 2.149786686674190483e-02 5.955567598372798338e-02 8.904245413727628067e-02 1.064849875163066534e-01 1.100142700111602229e-01 9.926621334552761244e-02 7.569781746383756615e-02 4.319625395890745040e-02 1.810682749646903150e-02 4.491883104255225273e-02 7.851963033620965038e-02 1.037961767505123367e-01 1.175238968694822805e-01 1.201438428362975180e-01 1.158433107494247355e-01 1.118477906942621641e-01 1.145070147339690286e-01 1.236476162279632057e-01 1.332915857891828759e-01 1.374582246874223035e-01 1.333413985856111428e-01 1.214424138580259688e-01 1.044351972117300159e-01 8.553199121883543754e-02 6.702581961708360681e-02 5.022330847052710462e-02 3.820001557729910818e-02 3.919119095177635986e-02 5.562401251560512849e-02 8.117911996005913733e-02 1.139325311231606380e-01 1.554260393488142988e-01 2.061774870470737264e-01 2.626238972212768807e-01 3.167065850962709761e-01 3.576465322331187080e-01 3.749397195711366426e-01 3.619668832656240398e-01 3.200580324173881719e-01 2.638110853037050618e-01 2.273370393151628865e-01 2.459022655724329431e-01 3.032877067012096362e-01 3.582278000020087116e-01 3.858516180059716194e-01 3.779963701465525183e-01 3.382648489924192647e-01 2.781054226162730791e-01 2.127019821998974158e-01 1.568242350346154834e-01 1.214493850580329048e-01 1.114544644991622702e-01 1.243432972548011439e-01 1.519598896096160945e-01 1.840257535987838422e-01 2.107479211972298483e-01 2.248875730519535876e-01 2.232030149652853013e-01 2.070083648486103489e-01 1.820949122712813839e-01 1.582939893536230991e-01 1.471482437421678391e-01 1.541683974750839015e-01 1.733770342203624637e-01 1.946516223797709333e-01 2.106741918715735462e-01 2.174893396565195369e-01 2.134268070205802836e-01 1.983535749880073751e-01 1.733466000338939883e-01 1.407593609678834956e-01 1.050863239812850763e-01 7.638646405066681910e-02 7.399283235018871974e-02 1.007213660221061013e-01 1.375815463097051217e-01 1.735833011682506311e-01 2.044406937576066507e-01 2.285628560540826915e-01 2.458235971705881595e-01 2.570607585669115736e-01 2.636956932098903916e-01 2.673552298702223662e-01 2.695164982776514506e-01 2.712408626750161256e-01 2.730588483814427869e-01 2.750187782213430188e-01 2.768476717677661458e-01 2.781403149165269095e-01 2.785087325791177348e-01 2.776654720885283201e-01 2.754481056534262562e-01 2.718067268171992512e-01 2.667756206045416301e-01 2.604434843642375319e-01 2.529294028183107224e-01 2.443665813966566513e-01 2.348929274623080266e-01 2.246464338417586415e-01 2.137632818318066785e-01 2.023770600871568348e-01 1.906181006648664800e-01 1.786124598441590772e-01 1.664804518343855899e-01 1.543348864425369560e-01 1.422793013343605084e-01 1.304065468820407026e-01 1.187980961108609096e-01 1.075244257960849548e-01 9.664676160037799502e-02 8.622042639175930834e-02 7.630001864840557646e-02 6.694672753744310145e-02 5.823828130094262784e-02 5.028216635494313358e-02 4.323203627075575262e-02 3.730300358006240907e-02
1.338789122219484207e-01 1.304836626933358334e-01 1.272585347076067575e-01 1.244631333626606967e-01 1.223685536186543410e-01 1.212343248459346184e-01 1.212827477804041820e-01 1.226772328075213803e-01 1.255119632694648435e-01 1.298167447250922479e-01 1.355744670051310108e-01 1.427432088943211552e-01 1.512738751493978850e-01 1.611171431203519133e-01 1.722178501743253931e-01 1.844984957568023831e-01 1.978354177440697359e-01 2.120316322887504379e-01 2.267898916438197410e-01 2.416888472386387321e-01 2.561648121593623206e-01 2.695017557098830507e-01 2.808327787022588673e-01 2.891570908071694479e-01 2.933769802205821731e-01 2.923589706223552742e-01 2.850219477839954219e-01 2.704523424630658757e-01 2.480426098534281865e-01 2.176449944373503309e-01 1.797305443703715033e-01 1.355550493680715840e-01 8.743648443990516272e-02 4.048292171271199169e-02 2.873160694848785404e-02 6.576836718545406302e-02 1.002058868168148043e-01 1.236036659120524350e-01 1.330731890233082249e-01 1.277482401165779546e-01 1.089829524933604993e-01 8.118036873822109811e-02 5.495839558789777923e-02 5.232109316969791452e-02 7.390323423614840459e-02 9.620565383067164467e-02 1.083033184870168669e-01 1.074802562200058292e-01 9.632014165985978982e-02 8.315994347131251685e-02 8.074844711920817208e-02 9.380226133059779703e-02 1.127534870903660197e-01 1.276318593385252498e-01 1.339324772370476813e-01 1.314292391543437910e-01 1.223110721827197350e-01 1.092004165853347752e-01 9.350107482313942120e-02 7.512593904176372017e-02 5.421930392681489908e-02 3.606408795881570206e-02 4.036084154212125213e-02 6.948428989071611661e-02 1.092857365942521697e-01 1.568462756361756472e-01 2.118056029665819351e-01 2.712314235162754383e-01 3.279437338753558584e-01 3.714945746249075365e-01 3.910508201550512708e-01 3.793172683425694025e-01 3.370601495796505809e-01 2.788868728569401378e-01 2.400268254624309816e-01 2.583113926035344732e-01 3.183646604119700352e-01 3.767032850833959556e-01 4.065541000831917606e-01 3.989373237908760417e-01 3.574443086913771661e-01 2.940029128159821203e-01 2.243849438958612219e-01 1.635892516319845391e-01 1.222068798574414139e-01 1.052507755777276066e-01 1.123584001022846918e-01 1.366248442668591412e-01 1.669564583744932440e-01 1.927367075924138473e-01 2.064274125565534468e-01 2.047247701804766618e-01 1.888627809619206066e-01 1.644521667397608744e-01 1.412521977528313766e-01 1.312084421794623423e-01 1.399809333611524709e-01 1.607535611545217735e-01 1.828924887846317404e-01 1.991097809210932157e-01 2.055984238845608436e-01 2.008558466326262337e-01 1.849057084282101360e-01 1.588634584398272709e-01 1.248075661776758966e-01 8.637348390611172821e-02 5.309848495773062532e-02 5.357795622090257698e-02 8.874290480828896099e-02 1.308531902256688806e-01 1.707562111994885001e-01 2.054158229804121660e-01 2.336248570502510169e-01 2.552203622802254324e-01 2.707743538891938528e-01 2.813198689067393232e-01 2.880675661236398732e-01 2.921497452946512641e-01 2.944405769511586057e-01 2.954819114201251984e-01 2.955092635903787124e-01 2.945418720422143810e-01 2.924900857769694440e-01 2.892440437669530073e-01 2.847280251382875438e-01 2.789221820737240454e-01 2.718619802870238522e-01 2.636266714652832910e-01 2.543251604536345134e-01 2.440838168531569985e-01 2.330377600550791739e-01 2.213253718658926839e-01 2.090850753106054116e-01 1.964533681315444591e-01 1.835633556748803852e-01 1.705433556701385078e-01 1.575154350331317288e-01 1.445939560471295460e-01 1.318843632899210083e-01 1.194825488775545230e-01 1.074752049575166540e-01 9.594162242226196569e-02 8.495744575605311544e-02 7.460097827963438344e-02 6.496276241238650717e-02 5.615919254636233399e-02 4.835010367119060848e-02 4.175612583943897477e-02 3.665878915955436690e-02 3.334438231034244499e-02 3.196021261907148331e-02
1.498248157606934805e-01 1.469168502828803735e-01 1.438672761227482721e-01 1.409016704851308865e-01 1.382784795384545129e-01 1.362750119820913819e-01 1.351676152452885582e-01 1.352083268349330569e-01 1.366027857060520823e-01 1.394954449619598413e-01 1.439664387419292424e-01 1.500398656595951230e-01 1.576982540135118960e-01 1.668956158938477152e-01 1.775627706750791124e-01 1.896020804782432290e-01 2.028722407887375290e-01 2.171660133078813781e-01 2.321846153821424119e-01 2.475123953457426529e-01 2.625950877128264138e-01 2.767248605126204075e-01 2.890357366944473760e-01 2.985136646452383191e-01 3.040261584546028462e-01 3.043765479632417614e-01 2.983870302136227837e-01 2.850126429401727557e-01 2.634851543623762393e-01 2.334829213953923954e-01 1.953249173216398127e-01 1.502166967488252347e-01 1.007749424869879978e-01 5.388524934435530434e-02 4.156511957870529655e-02 7.765474689053290802e-02 1.169416215222090633e-01 1.467604581527723051e-01 1.629364039182930046e-01 1.638937566795758138e-01 1.504807990810049234e-01 1.264937018764658860e-01 9.969899255798848892e-02 8.265917323399638028e-02 8.464639299309822951e-02 9.677485608655304883e-02 1.043283162647353768e-01 9.955066346867701144e-02 8.129684418972293880e-02 5.507856619525706987e-02 4.174683986456008411e-02 6.399922490068545022e-02 9.701969904902028874e-02 1.245811444537209128e-01 1.419831571762136535e-01 1.488420484076978800e-01 1.469610811222206437e-01 1.385394140294280707e-01 1.246621298768356423e-01 1.049479609147073028e-01 7.862714722520791621e-02 4.672724876393309634e-02 2.438940089592935359e-02 5.448413372268404858e-02 1.031157127043718646e-01 1.580813173102772196e-01 2.181743941414272525e-01 2.809362427564154885e-01 3.401160923609333198e-01 3.858957557640227409e-01 4.074844222674600669e-01 3.972334883691621132e-01 3.555786365936939863e-01 2.971741883576486387e-01 2.574965542296321908e-01 2.748540311595472629e-01 3.353059293377554928e-01 3.948495573807290770e-01 4.252787663099225623e-01 4.168920372012618336e-01 3.733232424852875875e-01 3.070288520696878853e-01 2.344027683676804807e-01 1.705758053123837548e-01 1.250214944781669058e-01 1.008406709632397175e-01 9.893492451940755217e-02 1.166564997125495856e-01 1.436593657462079399e-01 1.680922885632071540e-01 1.816749456123996631e-01 1.807584630825601613e-01 1.662150806279770188e-01 1.431482021054110709e-01 1.210240259250476846e-01 1.124764591667336000e-01 1.237346145316011864e-01 1.468944203603929355e-01 1.706301854259126283e-01 1.876780436708065936e-01 1.944234440185326762e-01 1.896351983946458764e-01 1.736356865481523126e-01 1.476978665203547425e-01 1.136312704781941296e-01 7.376414553350958692e-02 3.334448949816429947e-02 3.318798836600210522e-02 7.662547764305920051e-02 1.227992909420263512e-01 1.662936818118591065e-01 2.050490095903972076e-01 2.379010483261234932e-01 2.643764620704771584e-01 2.845926015803067477e-01 2.991056658838240345e-01 3.087210374853066042e-01 3.143085445342118089e-01 3.166610331148053681e-01 3.164160452758842390e-01 3.140385271245982324e-01 3.098463908619437102e-01 3.040552577220839714e-01 2.968228262629094560e-01 2.882820941854687957e-01 2.785609606711916264e-01 2.677907865150287448e-01 2.561081275257711676e-01 2.436533108036807727e-01 2.305681721890665281e-01 2.169940177294015504e-01 2.030700647253868008e-01 1.889322519643448217e-01 1.747122361662554468e-01 1.605364650580198838e-01 1.465253445906370966e-01 1.327926596803078729e-01 1.194455567379473504e-01 1.065855570520204548e-01 9.431125339994203549e-02 8.272356200893279943e-02 7.193464916810336784e-02 6.208175848034372390e-02 5.334631633647181348e-02 4.597413227528549667e-02 4.027809437058597897e-02 3.657896404123722051e-02 3.504567587566038978e-02 3.552102941391328123e-02 3.753508461118554296e-02 4.051219033374683920e-02
1.649872361928404474e-01 1.630502299729119919e-01 1.607229929506262811e-01 1.581817563665333937e-01 1.556458249253537818e-01 1.533711880408657469e-01 1.516388109865208778e-01 1.507375043129671188e-01 1.509427716177580148e-01 1.524949725759708608e-01 1.555814911485465524e-01 1.603270295176641158e-01 1.667931908760862392e-01 1.749844830871370993e-01 1.848551274209309647e-01 1.963110688179050545e-01 2.092039102435230558e-01 2.233165238405842579e-01 2.383424473102657426e-01 2.538623965517231573e-01 2.693216091590384109e-01 2.840118404955624398e-01 2.970621051493756992e-01 3.074428259107800931e-01 3.139887381253501086e-01 3.154463006343852793e-01 3.105510269129871381e-01 2.981387607655800465e-01 2.772926801578234346e-01 2.475264303913260744e-01 2.090103894829629660e-01 1.628953033033525843e-01 1.120735976254516736e-01 6.495606256710431681e-02 5.415624210027467078e-02 9.199390101256478547e-02 1.367700385104381744e-01 1.735800847581573103e-01 1.970942440798474082e-01 2.049398615921367850e-01 1.972413345200664803e-01 1.769364071383664194e-01 1.501231334297774556e-01 1.258393669484193511e-01 1.127845432074111170e-01 1.111222881796237322e-01 1.109643909622302915e-01 1.021363170933926728e-01 7.976058254590277785e-02 4.407789623277496432e-02 2.628650003936080799e-03 4.984529935488207081e-02 9.559387704044208789e-02 1.332247783091859428e-01 1.596314651538799367e-01 1.741959120547274253e-01 1.781683455083081513e-01 1.733322481607496302e-01 1.606372518397521376e-01 1.397066685207131731e-01 1.095522122760856504e-01 6.987369857344698232e-02 2.284071633639957882e-02 3.658897602699986984e-02 9.580362224473636112e-02 1.590576632692846104e-01 2.249199021005895416e-01 2.911868758668560986e-01 3.524794243749817535e-01 3.998737749899536342e-01 4.230503120722287069e-01 4.144358713384666548e-01 3.744907441295354800e-01 3.180793835315640639e-01 2.801411932633995905e-01 2.969782394870528197e-01 3.558168018690338608e-01 4.140522722501036590e-01 4.429292487700561831e-01 4.322867048967068415e-01 3.859014725005439073e-01 3.167982338664479536e-01 2.419999415414355037e-01 1.767199205152504282e-01 1.289967320133380280e-01 9.868137596841126957e-02 8.534753599830426085e-02 9.239219696878232801e-02 1.139769189781486142e-01 1.366732562463961465e-01 1.506429742786843939e-01 1.515113777724415856e-01 1.394590184942996469e-01 1.186591296962715980e-01 9.795813807430693576e-02 9.120621920216702427e-02 1.059116987779760016e-01 1.324667171143661670e-01 1.586310092091112733e-01 1.772353834182925358e-01 1.849451669367819240e-01 1.809400013082002601e-01 1.660244830475811895e-01 1.418152921941651934e-01 1.100561457088323203e-01 7.224130038038235890e-02 2.961644360036137791e-02 1.658397326720767798e-02 6.485433966264123051e-02 1.133923373431991594e-01 1.601992969829148794e-01 2.033577852492778615e-01 2.412968474127370200e-01 2.729718867205000454e-01 2.979211588737487593e-01 3.162098384891351421e-01 3.283006468502858710e-01 3.348976581373322992e-01 3.368023165371665795e-01 3.348052014955757438e-01 3.296206623126580748e-01 3.218590995299739910e-01 3.120255054109735138e-01 3.005322770212128791e-01 2.877170718825988183e-01 2.738601992797619622e-01 2.591991412242992676e-01 2.439397125640254405e-01 2.282642464228538948e-01 2.123374349013613660e-01 1.963104238652602640e-01 1.803236624202087524e-01 1.645089275424500008e-01 1.489909092185045802e-01 1.338887657403914633e-01 1.193181612367625877e-01 1.053945009198325594e-01 9.223840307860931009e-02 7.998487309399666956e-02 6.879796547481134561e-02 5.889195627329806004e-02 5.055481099856801858e-02 4.415212815370047478e-02 4.005697617043162129e-02 3.845751956177288072e-02 3.915215562082161732e-02 4.158064433490626932e-02 4.507910801761149527e-02 4.908807561609263015e-02 5.320764035110417400e-02 5.717126655088970721e-02
1.784520344745778586e-01 1.778816598031588425e-01 1.767460979697368373e-01 1.751665838364906136e-01 1.733103875779983538e-01 1.713897368541548172e-01 1.696567240616951855e-01 1.683933992199917740e-01 1.678967717618186084e-01 1.684594984921264915e-01 1.703484903463882427e-01 1.737849122756728870e-01 1.789291218927479554e-01 1.858723981871043540e-01 1.946343970246068589e-01 2.051627149257962690e-01 2.173301894676298862e-01 2.309268263282455713e-01 2.456455727559543334e-01 2.610633909133865393e-01 2.766206147426375495e-01 2.916024517952879314e-01 3.051270871353377601e-01 3.161454741887357311e-01 3.234586117366206048e-01 3.257586845409346510e-01 3.217005052846519941e-01 3.100089291026734140e-01 2.896265504036118488e-01 2.599061108650137508e-01 2.208626173178191709e-01 1.735626947129589037e-01 1.210904482844617908e-01 7.314156648564464069e-02 6.450426038780861238e-02 1.063010622119095194e-01 1.574435454443454674e-01 2.018465208380275933e-01 2.332865881707277544e-01 2.486168866162095648e-01 2.471751665452062152e-01 2.310229188908975162e-01 2.051014017905275488e-01 1.768132469158736897e-01 1.540110370844462173e-01 1.403564798834865957e-01 1.316423444625353378e-01 1.194751631298636707e-01 9.819645312478171573e-02 6.935430877730194843e-02 5.081493783497801481e-02 7.273624549876928080e-02 1.147760632458277169e-01 1.553607549871021676e-01 1.869029925456726637e-01 2.068458147973967487e-01 2.152379335072346633e-01 2.131661867109470310e-01 2.013261601155080793e-01 1.793279343873027121e-01 1.461396161516847203e-01 1.012636000587185947e-01 4.583616525627984273e-02 2.016910137221896229e-02 8.829414794642000130e-02 1.596979432406430144e-01 2.314774731687007925e-01 3.011327368519211012e-01 3.639488366131547470e-01 4.120981131929953301e-01 4.361981893388895970e-01 4.292810908043521723e-01 3.923004723808478089e-01 3.405607896370317356e-01 3.076911683413915966e-01 3.255380583809622252e-01 3.814695820733051690e-01 4.358994495432466088e-01 4.607661532154867512e-01 4.459423266493532378e-01 3.955286251440160439e-01 3.231625362963038706e-01 2.464964242943620820e-01 1.808640169410826171e-01 1.329606268539315628e-01 9.917360337324804265e-02 7.487960574826517390e-02 6.617338847746676023e-02 7.854241488766276758e-02 9.884448174711399360e-02 1.138237793310609425e-01 1.177112466482574810e-01 1.095755341684665901e-01 9.205232992548495474e-02 7.275146851401634307e-02 6.775375086609380926e-02 8.724932912689671582e-02 1.183655231970393434e-01 1.478114046195869169e-01 1.687197828006108125e-01 1.781419308181203254e-01 1.758007031614577942e-01 1.631462619807029224e-01 1.422766977452206705e-01 1.149791521812348061e-01 8.235912377887290303e-02 4.571998910955896861e-02 1.983463457451500878e-02 5.415544373588190852e-02 1.027288003306763564e-01 1.525791573418677771e-01 2.003448548645913319e-01 2.435585641501293030e-01 2.804202006837424044e-01 3.098556554959446263e-01 3.314904937956236197e-01 3.455334611257621091e-01 3.526116630154406129e-01 3.535996498943611011e-01 3.494720150738505060e-01 3.411940771391233085e-01 3.296527772441888993e-01 3.156220324712196712e-01 2.997533615986275879e-01 2.825824484716856766e-01 2.645439653218865095e-01 2.459892417424140720e-01 2.272034930088965010e-01 2.084209855198981554e-01 1.898376577059646964e-01 1.716214090977027651e-01 1.539206515764309502e-01 1.368719352746688156e-01 1.206076648230638426e-01 1.052652366646732174e-01 9.099941305494639587e-02 7.800020018498000918e-02 6.651773876012428977e-02 5.688952503197920729e-02 4.954364092954638421e-02 4.491103964147842575e-02 4.319065346862761834e-02 4.411221767824301254e-02 4.699753232014955429e-02 5.107497247190141004e-02 5.571334654057052277e-02 6.047103397182185258e-02 6.505700135973475906e-02 6.928193841902213768e-02 7.302297968506915593e-02 7.620215704715378735e-02
1.893619908058216950e-01 1.904513411690007263e-01 1.908779088559232895e-01 1.907081351878920639e-01 1.900527540085628353e-01 1.890693029104703327e-01 1.879617575486010606e-01 1.869764523477017992e-01 1.863935371935470375e-01 1.865135711070042834e-01 1.876395859965454826e-01 1.900560263435223662e-01 1.940070318942785088e-01 1.996769386805809510e-01 2.071750805248240290e-01 2.165250870751031786e-01 2.276568228291044049e-01 2.403980506334175982e-01 2.544633635982072040e-01 2.694395403709913261e-01 2.847684391334507903e-01 2.997302559692756607e-01 3.134312834583986573e-01 3.248013552199228160e-01 3.326070927924258402e-01 3.354878390496385809e-01 3.320215322912840050e-01 3.208275091354225728e-01 3.007125900940321728e-01 2.708680811943339206e-01 2.311386769044400102e-01 1.824575187955413680e-01 1.279619971993155303e-01 7.831142729587824147e-02 7.170322594334853361e-02 1.188790353794792337e-01 1.771018563650020583e-01 2.295735785723900801e-01 2.694258745450762160e-01 2.928133125807804160e-01 2.982966564978809521e-01 2.870877646998021837e-01 2.631953127446439722e-01 2.330511596645542804e-01 2.040681939251754173e-01 1.815808500411353610e-01 1.654777985059389112e-01 1.507205691475396736e-01 1.326604937623215852e-01 1.128608479150992605e-01 1.028829399451465093e-01 1.167502624175739551e-01 1.502231391482586886e-01 1.886819406466330173e-01 2.220187533448099715e-01 2.453376477085594254e-01 2.570755252561431892e-01 2.573199320505469845e-01 2.462955903160214954e-01 2.234759101225742561e-01 1.877875850444174488e-01 1.387798803397889136e-01 7.847597600974980103e-02 2.786781679039404547e-02 8.240759206087121258e-02 1.598946440641145494e-01 2.370470770352568202e-01 3.096014698457680847e-01 3.730989461171082544e-01 4.209216411788431200e-01 4.451014870607263862e-01 4.398916643621560985e-01 4.073008513490113947e-01 3.632794108112400444e-01 3.392285131803411402e-01 3.604363074121703647e-01 4.131492424029767352e-01 4.617243540558447767e-01 4.801173238750773287e-01 4.589388753296567147e-01 4.028910434850116462e-01 3.262827520522070812e-01 2.474140814424959089e-01 1.819523305818596393e-01 1.358155874704500277e-01 1.027296818103648202e-01 7.347842639753665583e-02 4.809598549549246732e-02 4.124367605422918359e-02 5.610442550801812006e-02 7.265091870961444542e-02 8.120052982745989967e-02 7.891931363266672939e-02 6.591918002315073910e-02 4.709608963851480423e-02 4.258476431598666456e-02 6.897941277354657785e-02 1.057569724116119853e-01 1.391593134766618278e-01 1.629855401494884060e-01 1.747216592940251390e-01 1.746902027746046748e-01 1.650533395189472119e-01 1.483710707159496545e-01 1.262776149799450798e-01 9.910547852508803934e-02 6.712003963664432693e-02 3.663761917626520009e-02 4.564019786622098424e-02 9.105834123767131416e-02 1.435959326200762498e-01 1.959033284953199117e-01 2.441823480228095811e-01 2.858165849628938604e-01 3.191730390303547105e-01 3.435272615253873174e-01 3.589221691465471209e-01 3.659743244152006136e-01 3.656679158666285567e-01 3.591695671737490381e-01 3.476828693760833366e-01 3.323483205959806286e-01 3.141850490741343593e-01 2.940657201261557829e-01 2.727146017562091518e-01 2.507196693902777884e-01 2.285517006354726988e-01 2.065856667802315194e-01 1.851218381287744741e-01 1.644056661024576593e-01 1.446467007918053327e-01 1.260377019470052262e-01 1.087758675016677196e-01 9.308862110955867797e-02 7.926541482060681099e-02 6.768982478546438364e-02 5.884195472759119055e-02 5.319702873242926344e-02 5.096077206620532041e-02 5.180557682038415546e-02 5.494192539388228352e-02 5.947626395304760061e-02 6.468001481399260344e-02 7.004701122066413210e-02 7.524729349139271106e-02 8.006824957592745262e-02 8.437153795228652386e-02 8.806661260696573013e-02 9.109579327729913634e-02 9.342634629608599639e-02 9.504647477862816773e-02
1.969461908615010026e-01 1.998744919316541580e-01 2.021186261969408204e-01 2.036945784085236466e-01 2.046576202427083380e-01 2.051072493035294431e-01 2.051901230637320217e-01 2.051002494684087962e-01 2.050756573062459676e-01 2.053908203094799989e-01 2.063443398420242714e-01 2.082418937587515173e-01 2.113752425946522906e-01 2.159989643843797102e-01 2.223071601471382497e-01 2.304121926580277591e-01 2.403264836054054554e-01 2.519469580043113277e-01 2.650406975528624143e-01 2.792303501409929001e-01 2.939788684526483675e-01 3.085747884955506448e-01 3.221210226761335726e-01 3.335317559247140684e-01 3.415434180349310456e-01 3.447468123058753386e-01 3.416481745468541442e-01 3.307670708596026077e-01 3.107789145087376803e-01 2.807117805483286821e-01 2.402215650667604285e-01 1.900466984173328489e-01 1.331936121752809732e-01 8.077576145818324282e-02 7.530795625145142447e-02 1.285354330757237651e-01 1.941796987542821484e-01 2.549296896973362037e-01 3.034809181185306737e-01 3.353864533553089222e-01 3.484733266854778688e-01 3.431362053128260703e-01 3.225444731952898936e-01 2.923899276469317798e-01 2.598152147773981624e-01 2.311868289972400792e-01 2.092438812933280212e-01 1.921502891804631186e-01 1.766061725522699855e-01 1.628424787705684273e-01 1.571623580825304844e-01 1.676439658473966310e-01 1.944440649241236940e-01 2.291111732984236204e-01 2.622864401200428741e-01 2.876821525433857496e-01 3.021735387895572167e-01 3.046617501975195097e-01 2.946861033539299735e-01 2.714345465452405737e-01 2.337443287582436358e-01 1.812269245767860193e-01 1.165290771460189972e-01 5.613434107210681784e-02 8.090735764991860424e-02 1.594855353950733468e-01 2.405785985607331035e-01 3.151050034045664860e-01 3.781998242543472832e-01 4.244612371495599668e-01 4.477923223278129083e-01 4.443421105100769930e-01 4.177869129130775683e-01 3.847798904788398144e-01 3.732887418454667317e-01 4.004759820991488639e-01 4.505463777596444563e-01 4.920145133833169204e-01 5.018943957367147934e-01 4.723022691087805369e-01 4.088763963844347371e-01 3.266503562673508387e-01 2.446055146701685279e-01 1.792231042011848408e-01 1.368323314209541897e-01 1.097627605881747320e-01 8.587845094444199190e-02 5.992138786801760875e-02 3.419015931964435040e-02 2.105338356758574420e-02 3.328654252353233090e-02 4.812518414570041841e-02 5.435544928582830559e-02 4.781181851047937997e-02 2.794245587988512455e-02 1.649838963127884736e-02 5.346555259396477272e-02 9.604522668759053750e-02 1.335473969146069861e-01 1.605536098185492699e-01 1.748224366803815544e-01 1.771984975146031760e-01 1.705226594361014814e-01 1.577409742661058378e-01 1.401641379937894061e-01 1.171260138995749989e-01 8.753037599679679148e-02 5.383222392989257116e-02 4.075507688495571407e-02 7.878857056687407767e-02 1.333801567169008440e-01 1.897127271632047529e-01 2.423540729380389280e-01 2.879346657405177923e-01 3.243695509088004303e-01 3.506797775147047491e-01 3.668111754875220676e-01 3.734081781880592699e-01 3.715754273799063423e-01 3.626614393145899395e-01 3.480854602361771466e-01 3.292147810399466690e-01 3.072895399594262611e-01 2.833863119022747568e-01 2.584099216705194046e-01 2.331037040425701923e-01 2.080706278763685135e-01 1.838003445605864428e-01 1.606997257294128789e-01 1.391265247067619004e-01 1.194271052253835091e-01 1.019785058035978798e-01 8.722829378381305454e-02 7.570350240065386316e-02 6.792001327652610887e-02 6.412988537056048266e-02 6.403489965058602185e-02 6.679797915135284037e-02 7.139317567702195555e-02 7.693560086928571962e-02 8.279094516014533223e-02 8.854277054916664946e-02 9.392611481817962626e-02 9.877253179185174758e-02 1.029736911232859153e-01 1.064596102070606981e-01 1.091866030250183556e-01 1.111312219611386987e-01 1.122876543952582157e-01 1.126668799200259558e-01 1.122964668854506409e-01
2.005541730249682797e-01 2.053792998983469675e-01 2.095694545758082228e-01 2.130977862062451988e-01 2.159694156005947940e-01 2.182279294226942834e-01 2.199605732045053219e-01 2.213014882175270981e-01 2.224322812534738347e-01 2.235791821004826097e-01 2.250060677727174774e-01 2.270027778811644636e-01 2.298684857700641349e-01 2.338904616256195224e-01 2.393192892944677186e-01 2.463422396691930250e-01 2.550567344723231877e-01 2.654454612632449750e-01 2.773538809757656876e-01 2.904700984306612943e-01 3.043068801690735903e-01 3.181862474459321022e-01 3.312284144752196124e-01 3.423485483828628273e-01 3.502665666618806628e-01 3.535367060981326470e-01 3.506046830497269173e-01 3.399007723273302362e-01 3.199773243009843005e-01 2.897011940627930437e-01 2.485250014068241808e-01 1.969340657570514963e-01 1.376038381701265023e-01 8.135891225865399257e-02 7.522026589663229068e-02 1.344017144679344467e-01 2.073176084996795343e-01 2.761818760249801219e-01 3.334244627317741738e-01 3.741029299237562111e-01 3.953725450850508194e-01 3.968436593142061763e-01 3.808747088411237880e-01 3.524624506987071859e-01 3.184586107200404470e-01 2.858698298442923780e-01 2.594323810462599855e-01 2.399442831486997552e-01 2.254934868299894313e-01 2.151701075826688014e-01 2.117496295040114385e-01 2.200937300660846252e-01 2.418146968811736020e-01 2.724902266998495137e-01 3.046180864107497777e-01 3.314591302524271255e-01 3.485732918476893705e-01 3.535783146265826793e-01 3.451396902992939220e-01 3.220163038695827429e-01 2.829036341756759332e-01 2.274525826974276299e-01 1.586387766909834740e-01 9.082460516312219900e-02 8.651458476699175337e-02 1.582477261855536887e-01 2.407890880744297801e-01 3.158828685673630288e-01 3.772964775761156742e-01 4.207288523172317829e-01 4.423554480674534162e-01 4.409095418146534162e-01 4.223190090621427584e-01 4.036795684022311814e-01 4.079886896124323981e-01 4.434199413088251718e-01 4.919010919678874494e-01 5.258955402591458661e-01 5.260278126825769229e-01 4.865355952341421375e-01 4.142804499524710415e-01 3.250044052002329931e-01 2.383516203709902248e-01 1.723860479884948560e-01 1.358573817667313444e-01 1.205123597370617722e-01 1.103052564904762889e-01 9.618986055984200811e-02 7.644746807380838061e-02 5.408810624846951270e-02 3.915405868810219875e-02 4.308853875514907089e-02 5.272266353574943387e-02 5.202718509541823938e-02 3.556708771701460464e-02 1.273007554428142764e-02 4.521355595501312663e-02 9.061026488563163339e-02 1.314617395504329156e-01 1.613897085199057502e-01 1.778713234943877786e-01 1.820553470551425079e-01 1.774084779294519132e-01 1.673239447619884190e-01 1.529263218415212178e-01 1.327449324710851530e-01 1.046070048366129213e-01 6.895493480996028879e-02 4.049866249697846310e-02 6.647953136212075842e-02 1.219236005583808208e-01 1.811690592498772512e-01 2.369531511752132613e-01 2.852876167663349616e-01 3.237519086422961379e-01 3.511898551367491073e-01 3.674913404187529209e-01 3.733402771118172203e-01 3.699519507404502860e-01 3.588341254525698187e-01 3.415942611910384175e-01 3.198009430020151145e-01 2.948969358938602903e-01 2.681553428362583591e-01 2.406685076227823017e-01 2.133602515941304123e-01 1.870143832833227604e-01 1.623148814161864961e-01 1.398940943342979748e-01 1.203814509081694434e-01 1.044300541351797507e-01 9.266798649791924136e-02 8.550790921842542358e-02 8.285823100953719489e-02 8.399915106494841577e-02 8.782260308195846688e-02 9.322297470389642737e-02 9.932951751645104077e-02 1.055407154040210321e-01 1.114682316854579136e-01 1.168692340075434544e-01 1.215938500214937684e-01 1.255501203019474266e-01 1.286824333806077525e-01 1.309592043030886332e-01 1.323665783386156203e-01 1.329058703599341751e-01 1.325931068727750906e-01 1.314594965455320175e-01 1.295519990929418774e-01 1.269334383817293244e-01
1.996927226729104110e-01 2.063489917312525956e-01 2.124800152820574828e-01 2.180262992801184629e-01 2.229515376827528039e-01 2.272498954268225291e-01 2.309526061795082186e-01 2.341332854947363873e-01 2.369113069891265466e-01 2.394525429240094982e-01 2.419667388032834543e-01 2.447007964545172276e-01 2.479273248485771020e-01 2.519280435339357194e-01 2.569720422862026288e-01 2.632895038630945206e-01 2.710421640716411118e-01 2.802922921647706400e-01 2.909721166696348504e-01 3.028553763799062271e-01 3.155322926299538588e-01 3.283891403285933430e-01 3.405940578422896325e-01 3.510918367377408034e-01 3.586119732482128675e-01 3.616959061461910707e-01 3.587507474962520759e-01 3.481376545928572819e-01 3.283033983012288437e-01 2.979653097009470897e-01 2.563708257810061730e-01 2.037145779437604387e-01 1.421782497862652817e-01 8.143562400204301666e-02 7.170383540745661755e-02 1.358441856866427211e-01 2.153165347127215523e-01 2.916838152973007525e-01 3.572415101568519602e-01 4.066614470513653101e-01 4.365019164417331399e-01 4.456226963586846779e-01 4.355641635211459639e-01 4.105795272258797590e-01 3.770969010429972013e-01 3.424098249904879987e-01 3.126080928984026897e-01 2.905717516420690538e-01 2.758039451751331250e-01 2.668490568225744264e-01 2.641715956818121991e-01 2.705034895039284959e-01 2.879593215992588551e-01 3.148363828539124665e-01 3.456716155002685920e-01 3.738541845686778053e-01 3.938580499708789762e-01 4.019518950392620416e-01 3.957650593492910152e-01 3.735052082615517577e-01 3.336911494986878890e-01 2.760033414527120477e-01 2.035505595181544281e-01 1.291089493942995658e-01 1.000632424546599730e-01 1.559344615435095116e-01 2.362228799509671628e-01 3.099895299273569549e-01 3.683397068499584259e-01 4.078245564800006551e-01 4.271992917642335463e-01 4.284123034703657962e-01 4.200515182912648582e-01 4.188680857046944706e-01 4.411673786960325638e-01 4.861873684690915520e-01 5.340686428072526359e-01 5.609073617182144256e-01 5.510350537158177353e-01 5.011269834047825666e-01 4.193896324739458392e-01 3.221059035783372382e-01 2.293815180037093449e-01 1.617733261415727763e-01 1.334164967440737981e-01 1.347655679394900441e-01 1.417715336876446686e-01 1.405863197065643222e-01 1.274721438077497382e-01 1.052317308046088196e-01 8.325053721669099793e-02 7.407042880535771867e-02 7.679269611700410836e-02 7.586393369691651900e-02 6.155953942308656918e-02 3.967627129206215131e-02 4.868121986286783054e-02 9.024711789010778085e-02 1.327970485932165878e-01 1.648717159188621828e-01 1.827295864551556070e-01 1.875112143184068381e-01 1.833012650117407105e-01 1.742048710991755678e-01 1.615767082336095062e-01 1.434991617112330309e-01 1.169587052597600429e-01 8.109270518300720765e-02 4.435235964270423104e-02 5.489976924047116486e-02 1.090173935799913368e-01 1.694001472949057674e-01 2.266436023596861138e-01 2.762605696610332950e-01 3.155850880821233773e-01 3.433317057786480220e-01 3.593484599735017326e-01 3.643489835924823006e-01 3.596355621779508405e-01 3.468468378022900866e-01 3.277532064222005159e-01 3.041087986772067486e-01 2.775583030008996754e-01 2.495910573706664748e-01 2.215328774745088658e-01 1.945660065752957135e-01 1.697663178385548366e-01 1.481396351789942001e-01 1.306201989822474985e-01 1.179709982311098748e-01 1.105521298692195842e-01 1.080752980213119663e-01 1.096071563017890216e-01 1.138943400260056388e-01 1.197459315929135792e-01 1.262346060131706582e-01 1.327182681345387416e-01 1.387823866824815511e-01 1.441714910785235337e-01 1.487342280714424869e-01 1.523850545043524962e-01 1.550794134395744039e-01 1.567986427290045948e-01 1.575416140297496714e-01 1.573208744992488917e-01 1.561616208398646510e-01 1.541022227425224711e-01 1.511953095702263383e-01 1.475086900209871266e-01 1.431256072812504554e-01 1.381440402821710878e-01
1.940627351277357804e-01 2.023652300006620053e-01 2.102987032506023202e-01 2.177828821009872295e-01 2.247513152437309036e-01 2.311587136740638204e-01 2.369881642812216860e-01 2.422576630139665621e-01 2.470253595153512061e-01 2.513928598093005395e-01 2.555058959874055846e-01 2.595516434176756704e-01 2.637519583040696114e-01 2.683518511545019414e-01 2.736026564332949551e-01 2.797396673839301906e-01 2.869545151946156780e-01 2.953632472440923529e-01 3.049717654295768798e-01 3.156408361224161685e-01 3.270531607824827547e-01 3.386850665526041637e-01 3.497854855831009080e-01 3.593653235657493505e-01 3.662012084853543681e-01 3.688588541513150298e-01 3.657425574551292358e-01 3.551783006297855039e-01 3.355384347002054457e-01 3.054170848444944797e-01 2.638735045599524542e-01 2.108078457035997000e-01 1.478329518407179577e-01 8.279891777947055720e-02 6.550128266560729939e-02 1.324292669645603659e-01 2.171300564571925495e-01 2.999022163040850342e-01 3.729844759977652413e-01 4.307723139140827717e-01 4.693107808778890222e-01 4.867433576701030162e-01 4.837630315231815081e-01 4.637771613096062784e-01 4.325923448634753088e-01 3.974374122193208292e-01 3.652285538410613430e-01 3.404651667192891140e-01 3.240949939404769164e-01 3.147224018510872967e-01 3.114004870956861293e-01 3.153547960533590322e-01 3.288598856530003389e-01 3.522087448882269545e-01 3.818965242757665357e-01 4.117254672339353272e-01 4.352128607098614266e-01 4.472054853182838574e-01 4.441614198489732268e-01 4.236517808654627348e-01 3.840166604905903003e-01 3.249838182257888120e-01 2.496721536265060770e-01 1.694191381089800441e-01 1.201368701042484499e-01 1.523847804254806759e-01 2.253650185223883828e-01 2.954294043326460284e-01 3.493773340536481808e-01 3.842136155682570053e-01 4.014454334247868905e-01 4.066890471797598439e-01 4.111566180317379193e-01 4.297376507506948107e-01 4.705739668203517967e-01 5.251465943412282344e-01 5.728527461216155192e-01 5.931675877379267714e-01 5.739303259730225149e-01 5.142529657132487442e-01 4.235855357191635195e-01 3.183984834850673296e-01 2.187714731295800630e-01 1.484482677410917661e-01 1.306448511357017894e-01 1.516403310674755145e-01 1.758579799797608811e-01 1.861347868028158381e-01 1.781741277289053405e-01 1.555768365772502160e-01 1.291639609406977918e-01 1.128247045058884401e-01 1.095216870978127227e-01 1.061337582088373449e-01 9.105102891634844764e-02 6.706478073535307449e-02 6.185592712816982697e-02 9.471218567018126200e-02 1.369029195022968548e-01 1.699991259708668045e-01 1.880513248973800233e-01 1.918431457982002764e-01 1.861003417827119255e-01 1.760537820145672283e-01 1.639031443537666832e-01 1.476954622880859436e-01 1.236569020281844816e-01 8.978084281524481569e-02 5.078226209745145825e-02 4.532751682374999702e-02 9.433874888453450125e-02 1.534085579558508716e-01 2.100615038534642820e-01 2.593146174445288277e-01 2.982977268714154806e-01 3.256130813423999681e-01 3.410593789880163040e-01 3.453566366129007803e-01 3.398651062725708272e-01 3.263291460077460959e-01 3.066691514644492300e-01 2.828312835035735606e-01 2.566941125069566731e-01 2.300241135331747844e-01 2.044654438892503923e-01 1.815385491293842746e-01 1.626029224408920559e-01 1.487242997739709471e-01 1.404299096781448652e-01 1.374852822901843075e-01 1.389329761236217653e-01 1.434388799891318511e-01 1.496952351572391759e-01 1.566516302958440854e-01 1.635615591405400748e-01 1.699355249585217664e-01 1.754723148941672306e-01 1.799988314572951442e-01 1.834253868905129647e-01 1.857149611845989312e-01 1.868631993234699806e-01 1.868862459513468133e-01 1.858141614461314983e-01 1.836881763498857956e-01 1.805603905326222669e-01 1.764947778753400143e-01 1.715685782677756621e-01 1.658733766210968019e-01 1.595153864090642637e-01 1.526146607022733637e-01 1.453031307565368080e-01
1.835941674706758342e-01 1.932499985291332711e-01 2.027225799373862103e-01 2.119232156824563673e-01 2.207680331731407819e-01 2.291846887679195310e-01 2.371194401985496636e-01 2.445440857585084726e-01 2.514622056256177740e-01 2.579140918285208750e-01 2.639797177200762790e-01 2.697790710841793671e-01 2.754691534607778824e-01 2.812369349422549347e-01 2.872875679684402384e-01 2.938272502860215796e-01 3.010403551631171126e-01 3.090608866879511751e-01 3.179389966770274079e-01 3.276041566095747593e-01 3.378274638918493666e-01 3.481863106971984090e-01 3.580351839778614376e-01 3.664867803908951616e-01 3.724080897284422487e-01 3.744367518767297009e-01 3.710237687860501454e-01 3.605093144728293564e-01 3.412387412711657131e-01 3.117265697459267737e-01 2.708817307696946286e-01 2.183410935772976680e-01 1.551733228058992109e-01 8.722371289060149024e-02 5.819107624132217188e-02 1.239481165476810781e-01 2.118922688143824729e-01 2.994761960815838786e-01 3.788658332202806123e-01 4.442809787338718452e-01 4.913403880207862229e-01 5.175028543600957986e-01 5.225674194057303712e-01 5.089595431908918721e-01 4.816305874098328887e-01 4.473976887661813007e-01 4.135553880111469960e-01 3.858446255071851794e-01 3.666828162845846562e-01 3.552654817850814939e-01 3.499562782279422857e-01 3.509373971677636206e-01 3.605432370674769293e-01 3.806714515539185162e-01 4.096432901840687535e-01 4.417558051336343827e-01 4.695769317582054181e-01 4.864362444556947773e-01 4.875225529698298255e-01 4.697408165866253094e-01 4.312984996452389197e-01 3.720234099956964968e-01 2.949720213677297087e-01 2.100634233619806668e-01 1.444020059383439858e-01 1.477399703538587461e-01 2.068228217719640383e-01 2.703386725359129272e-01 3.188229324291301792e-01 3.491433259539860057e-01 3.655387193967911119e-01 3.773242857727626132e-01 3.973776536166003237e-01 4.364738175224404659e-01 4.941646232081572943e-01 5.565303352364346923e-01 6.035428343110460503e-01 6.178891443951169959e-01 5.905679738655712496e-01 5.228778014918172845e-01 4.252047248245287014e-01 3.137120796651936550e-01 2.077318131627474973e-01 1.342552238730739811e-01 1.289316143985967944e-01 1.695389513536169346e-01 2.088489096701330039e-01 2.285183445960176918e-01 2.242824318206356471e-01 2.007359615139200915e-01 1.705166957012183848e-01 1.493882926357293639e-01 1.422744108691164355e-01 1.369337750993634140e-01 1.205251292570192478e-01 9.399393150702815836e-02 7.977877494613427878e-02 1.029624766827529347e-01 1.428824441024138248e-01 1.757280187362776636e-01 1.926725118142444682e-01 1.937854157502680308e-01 1.844029153051338077e-01 1.713361610131007018e-01 1.584423888360557420e-01 1.442647561255455402e-01 1.242139200769039747e-01 9.494090450961795158e-02 5.857974141867205303e-02 4.021510229711446754e-02 7.785344271245002445e-02 1.323771417426884145e-01 1.861013954706111917e-01 2.332612449818979861e-01 2.707459768825710711e-01 2.970304569997043731e-01 3.118415966896586067e-01 3.158783796827909773e-01 3.105355799769391467e-01 2.976534309275307155e-01 2.793141697154657432e-01 2.576935856284323645e-01 2.349615289563961595e-01 2.132085384576241360e-01 1.943539007049639722e-01 1.799754021529238746e-01 1.710401131147422094e-01 1.676523280538303184e-01 1.690490625750586950e-01 1.739245462444856116e-01 1.808709042986227922e-01 1.886816298685094484e-01 1.964575387838771170e-01 2.035889176878331319e-01 2.096933935911064195e-01 2.145516410531310703e-01 2.180551431367884485e-01 2.201677631724133222e-01 2.208990247418056163e-01 2.202864641067272256e-01 2.183847990981759857e-01 2.152601110341497981e-01 2.109875647021523248e-01 2.056514129493225429e-01 1.993462087927506954e-01 1.921783264530114166e-01 1.842670917635738370e-01 1.757450360381498655e-01 1.667569962378791515e-01 1.574579663192610390e-01 1.480097438561147893e-01
1.684790881332447754e-01 1.791045106383309105e-01 1.897440241058553356e-01 2.003119043485034612e-01 2.107195952662159200e-01 2.208811603351854835e-01 2.307195092895354405e-01 2.401729674123715963e-01 2.492016762043532674e-01 2.577932558921987583e-01 2.659671224655211774e-01 2.737768314995022711e-01 2.813098108638462658e-01 2.886838354875387869e-01 2.960395849147333114e-01 3.035286194021873385e-01 3.112961526883946117e-01 3.194581643819165429e-01 3.280727785855942491e-01 3.371065144348018294e-01 3.463969892221089864e-01 3.556148165234149783e-01 3.642286001409423823e-01 3.714778998372286201e-01 3.763597586846879062e-01 3.776348696958041762e-01 3.738597826296328752e-01 3.634516960338096681e-01 3.447923066031227668e-01 3.163773672166372286e-01 2.770222343113671326e-01 2.261575660432498525e-01 1.643985130903833081e-01 9.587768878288555063e-02 5.300302736900729117e-02 1.105732132927814693e-01 1.989949973968976604e-01 2.893093213677003228e-01 3.733818767090619217e-01 4.453263417601578955e-01 5.004134897683345518e-01 5.354387690980906278e-01 5.492436843565100535e-01 5.431147753775148468e-01 5.209017129143882485e-01 4.886823273329142236e-01 4.537493508613164583e-01 4.227803305088330132e-01 3.996847381617880113e-01 3.847028241881836896e-01 3.761181511088925733e-01 3.734582943947378775e-01 3.791288792655336803e-01 3.964352528635816109e-01 4.253943454711924255e-01 4.607200081410788850e-01 4.939079456142823621e-01 5.166548480221488937e-01 5.228400246782958227e-01 5.087515677335925357e-01 4.725751021020732079e-01 4.143347008568156742e-01 3.369957875313580042e-01 2.490462403740720809e-01 1.705783044120920688e-01 1.427917052397959241e-01 1.796156952030035225e-01 2.332079891025096441e-01 2.758591522799453966e-01 3.033691809449077237e-01 3.223343718204537134e-01 3.447838070484382511e-01 3.826888002900299957e-01 4.404291946910909306e-01 5.105812928715475207e-01 5.770464646054815905e-01 6.216597786664415093e-01 6.301971214837156499e-01 5.964033652203658553e-01 5.233430454370809892e-01 4.218730306751798387e-01 3.072890261018771940e-01 1.974301421859964711e-01 1.217963400805634755e-01 1.292824050633528676e-01 1.862634331692820389e-01 2.372643305485191700e-01 2.638770255404325193e-01 2.619072216400422648e-01 2.369664677074156678e-01 2.036688791128779263e-01 1.798430601395165918e-01 1.714312593209254831e-01 1.657287748170669928e-01 1.486685984645416125e-01 1.200826694887728724e-01 9.962701226323367187e-02 1.138531172690061960e-01 1.499494720319793362e-01 1.812722989759427417e-01 1.959052457377618850e-01 1.928368650169230425e-01 1.778006685129337183e-01 1.594996243779541745e-01 1.445077566477130371e-01 1.327536310824043164e-01 1.186596786033718431e-01 9.693286480359668278e-02 6.728937933877084110e-02 4.283724547894872392e-02 6.095756519977026805e-02 1.062382271599871253e-01 1.543306350785705883e-01 1.976209146745863399e-01 2.325474945730454102e-01 2.573930766113393109e-01 2.717788207442685122e-01 2.763622199610825669e-01 2.725685950208769914e-01 2.623516775532334089e-01 2.479921727180800506e-01 2.319270925076203638e-01 2.165766998762016504e-01 2.041137966746393029e-01 1.961424745524543156e-01 1.933696930654619783e-01 1.954890338933370497e-01 2.014203640491784020e-01 2.097624035834436962e-01 2.191830358816966029e-01 2.286157072458697148e-01 2.372974372052815695e-01 2.447295293703845853e-01 2.506168645658349847e-01 2.548108215305557867e-01 2.572633624398421581e-01 2.579926953924346900e-01 2.570588106773158410e-01 2.545469279874489898e-01 2.505571259152850061e-01 2.451986829419643410e-01 2.385878378341071138e-01 2.308478011541592045e-01 2.221099682196105707e-01 2.125154323822044111e-01 2.022160851912227775e-01 1.913748037857923578e-01 1.801644402179674309e-01 1.687655150899937950e-01 1.573626583037333049e-01 1.461399243229153933e-01
1.492080037772917367e-01 1.603477279234319097e-01 1.716944021726016234e-01 1.831739819707855765e-01 1.947042359839137038e-01 2.061984325716917366e-01 2.175701055391680849e-01 2.287385468319007298e-01 2.396345807540675166e-01 2.502061037171571245e-01 2.604228291831354736e-01 2.702796597222131281e-01 2.797981122047278335e-01 2.890252371289250277e-01 2.980294836000664804e-01 3.068929549083857511e-01 3.156994796248194235e-01 3.245179264333861169e-01 3.333802987826657849e-01 3.422544752133404589e-01 3.510121276441808824e-01 3.593934018829033072e-01 3.669713084997578978e-01 3.731202452507560996e-01 3.769943875797779897e-01 3.775226137783019853e-01 3.734270596128636543e-01 3.632723208047990426e-01 3.455518627747593552e-01 3.188179151733611105e-01 2.818636230863145187e-01 2.339839805259213423e-01 1.754472787774872256e-01 1.091227455805368479e-01 5.522815188521435631e-02 9.338618329173363486e-02 1.782563876435038774e-01 2.686989351628564782e-01 3.554606079311269373e-01 4.325223961568129827e-01 4.948504907361235272e-01 5.385735166002962870e-01 5.614918329216181947e-01 5.635864225515843096e-01 5.473687645747877806e-01 5.178888246536673678e-01 4.821252814292403266e-01 4.474495169679161832e-01 4.192853369007629727e-01 3.993099748262861071e-01 3.862580621663131986e-01 3.793397884069678594e-01 3.810959399100721789e-01 3.961676467356265996e-01 4.261362483219466313e-01 4.658847157240469938e-01 5.055703461894763828e-01 5.351405845669516825e-01 5.472162928187064290e-01 5.376230885127910586e-01 5.047168068491939552e-01 4.488687568754182733e-01 3.729755005350346431e-01 2.841068147611641170e-01 1.966618122832327620e-01 1.394098967588831561e-01 1.437387640610027773e-01 1.831419405996853322e-01 2.212194079958196835e-01 2.507444463529632794e-01 2.791852600327531242e-01 3.178979589090887847e-01 3.737508437502766734e-01 4.445409059279957220e-01 5.198741942843808639e-01 5.847786553015306144e-01 6.239875166379861282e-01 6.262595390768563863e-01 5.876517515147671178e-01 5.124649087151229576e-01 4.114440623725967860e-01 2.984295880341329421e-01 1.891863109051222791e-01 1.143008300472988376e-01 1.317728220918285287e-01 1.992524418895969818e-01 2.577247760888409234e-01 2.885226503363736428e-01 2.873385867435278018e-01 2.607854471783973560e-01 2.255637877465093699e-01 2.015921470477413935e-01 1.948778422944312805e-01 1.910009064421419600e-01 1.746107564096552600e-01 1.449924915679632331e-01 1.202242440793514916e-01 1.266023358194317827e-01 1.576663727649155189e-01 1.862867357098367538e-01 1.977015589470253465e-01 1.894644876243008480e-01 1.671898202179976645e-01 1.412840599625648508e-01 1.222774270463180962e-01 1.133382204171912433e-01 1.076268969109065027e-01 9.654503455004385948e-02 7.690003977910808697e-02 5.395743681826631333e-02 4.945012732092100849e-02 7.706833898175552422e-02 1.157363687093042742e-01 1.531702021130672831e-01 1.845630904364407299e-01 2.077950203850013333e-01 2.223198329394222850e-01 2.287467019162129911e-01 2.285537273551276893e-01 2.238355061898788800e-01 2.170477329728270344e-01 2.107020887705250423e-01 2.069722212757128810e-01 2.072609549138201834e-01 2.119242581726835384e-01 2.203497628210042414e-01 2.313442205788568407e-01 2.435729520822215166e-01 2.558521488140398370e-01 2.672674269655885837e-01 2.771814427598841002e-01 2.851933428504144774e-01 2.910862714263292572e-01 2.947784751341894216e-01 2.962829087742823719e-01 2.956758855855668444e-01 2.930738754458068751e-01 2.886172299972625810e-01 2.824596194956895956e-01 2.747620176070058040e-01 2.656901023476845314e-01 2.554139717857603631e-01 2.441091375321601531e-01 2.319578803900720354e-01 2.191502310160610978e-01 2.058840539300949013e-01 1.923639339700087270e-01 1.787987572908460998e-01 1.653980184851617796e-01 1.523669589575823713e-01 1.399006555045991529e-01
1.266288726764166761e-01 1.377682103332064367e-01 1.492937585561892322e-01 1.611468789249948241e-01 1.732587265757123962e-01 1.855517362982255503e-01 1.979424024268287285e-01 2.103450778860559978e-01 2.226764162596215624e-01 2.348600001238954071e-01 2.468306471971211669e-01 2.585378679896235821e-01 2.699479643418358776e-01 2.810442996385953407e-01 2.918253218055923415e-01 3.022999561488058373e-01 3.124799856701355183e-01 3.223689987986197991e-01 3.319474433093744237e-01 3.411533667965679917e-01 3.498586802070334789e-01 3.578413919864206205e-01 3.647553095367170317e-01 3.701001481925912939e-01 3.731966230030882570e-01 3.731726026972529975e-01 3.689674427632672060e-01 3.593619699542049406e-01 3.430413087827264285e-01 3.186974242093755794e-01 2.851802533520759186e-01 2.417203259770849266e-01 1.883213815102277866e-01 1.269134439915621526e-01 6.889229871105806424e-02 7.602499619847677415e-02 1.503064203851037228e-01 2.375174778513995388e-01 3.246234084180090185e-01 4.051460964805380094e-01 4.736927161840103762e-01 5.256695594173157460e-01 5.577269174012106090e-01 5.683777417352381400e-01 5.585942524290106181e-01 5.321709722102854201e-01 4.955307502108952100e-01 4.565442698486917306e-01 4.221662209072358785e-01 3.958593739167362013e-01 3.772919009797323642e-01 3.656513107825775100e-01 3.637041125159873323e-01 3.774566486242186270e-01 4.098861028737558754e-01 4.555527606576915134e-01 5.028492786174081353e-01 5.399081837240715664e-01 5.582840812771711070e-01 5.536245386791392997e-01 5.247411899142228053e-01 4.725709852286241741e-01 4.000318303860710412e-01 3.128644602569569666e-01 2.209306076773624450e-01 1.407183451448012768e-01 1.018986546095689560e-01 1.202150368245907264e-01 1.595872259713718710e-01 2.022774085060515259e-01 2.509648322976075208e-01 3.100016045546952204e-01 3.791794108382101625e-01 4.535683228892896102e-01 5.244500577612237757e-01 5.804601511044819029e-01 6.100190801167757471e-01 6.048487788728913461e-01 5.629254368963897415e-01 4.892000937821053275e-01 3.936257020890042702e-01 2.879412226838829469e-01 1.853649335910842466e-01 1.152633049738375631e-01 1.357028582688264429e-01 2.059364556722086403e-01 2.670927182808143785e-01 2.991299233617053521e-01 2.973261433390407826e-01 2.692451756627085024e-01 2.337744906504513887e-01 2.128256169279496846e-01 2.112178404067156512e-01 2.116106206017236979e-01 1.975362419774117362e-01 1.682970300554731125e-01 1.410196479054775520e-01 1.408317905594945185e-01 1.660039258880035562e-01 1.909160842144720927e-01 1.986826318492385945e-01 1.851921862122828388e-01 1.551473211271925112e-01 1.194210262647895371e-01 9.305274095228180387e-02 8.679748048009487682e-02 9.242046322426641924e-02 9.479143760610385383e-02 8.729113798640884825e-02 7.109262340742936170e-02 5.447702273537282508e-02 5.425029455587592614e-02 7.517555749119637920e-02 1.033527016621552663e-01 1.299850462097275894e-01 1.516450742876734592e-01 1.673769471277076204e-01 1.776888217579099538e-01 1.840766455683968683e-01 1.886213059253766255e-01 1.935217458348072184e-01 2.005675023450151084e-01 2.107055445062937793e-01 2.239128285442538724e-01 2.394177636898826289e-01 2.560858410062208934e-01 2.727532765867939357e-01 2.884203869588760627e-01 3.023242915385865315e-01 3.139406787826782841e-01 3.229535405321001806e-01 3.292148690032378200e-01 3.327047562613456577e-01 3.334962056821619836e-01 3.317260937099917317e-01 3.275724614574180849e-01 3.212377630010072593e-01 3.129374191904024660e-01 3.028928462408778666e-01 2.913279986429013757e-01 2.784683929195807539e-01 2.645415827860064240e-01 2.497781472899613664e-01 2.344124217425821721e-01 2.186824184457350495e-01 2.028286114962812026e-01 1.870914574254210483e-01 1.717076587420983402e-01 1.569052325040925788e-01 1.428974245465981507e-01 1.298754498559740456e-01
1.020916389864198609e-01 1.126361144063854208e-01 1.237410656013812615e-01 1.353577071567408363e-01 1.474300629744930147e-01 1.598936430077740889e-01 1.726756480170582031e-01 1.856964637891769798e-01 1.988721112451269368e-01 2.121172391590897544e-01 2.253481936883015846e-01 2.384856835924984431e-01 2.514565872351683384e-01 2.641945146647220466e-01 2.766388318378787958e-01 2.887319491593792198e-01 3.004147399403069851e-01 3.116199562279518553e-01 3.222634406778741578e-01 3.322328254946682602e-01 3.413733486724251365e-01 3.494705379392645805e-01 3.562299632205556676e-01 3.612551436426942320e-01 3.640260063180597028e-01 3.638818659651741894e-01 3.600144253596515576e-01 3.514774577947221701e-01 3.372204733435105184e-01 3.161541855034116222e-01 2.872578800087045581e-01 2.497499554992947957e-01 2.033939942251652144e-01 1.492819713896861022e-01 9.338548330081207494e-02 6.839141549771150796e-02 1.176507193188978950e-01 1.965022159007317470e-01 2.811470227049910342e-01 3.633071583967659168e-01 4.369066496392782772e-01 4.964672447760944962e-01 5.373479745537529384e-01 5.564555739735524975e-01 5.530877018717058613e-01 5.296392098758296862e-01 4.918056170637828961e-01 4.477873148390121849e-01 4.060566771743407966e-01 3.721759432500155174e-01 3.472218125331538174e-01 3.306342258437054427e-01 3.255316406016748876e-01 3.394367035646159714e-01 3.764084092470156295e-01 4.297679928806756866e-01 4.855771958021103951e-01 5.302607243377029933e-01 5.547067774963925224e-01 5.548108892118377433e-01 5.302186037058929102e-01 4.827286299133660141e-01 4.154632455767007793e-01 3.330455560497509460e-01 2.419791463143844967e-01 1.502777784735127575e-01 6.819450658628346817e-02 4.721062938213774207e-02 1.104207694698031150e-01 1.828444236608911255e-01 2.577440148149998111e-01 3.332975527458453269e-01 4.064936601794249538e-01 4.736284091952389086e-01 5.299471812345611932e-01 5.690635535352044361e-01 5.839292291488840103e-01 5.695310104016380048e-01 5.255637529661930651e-01 4.570570274570380231e-01 3.723638751759229537e-01 2.802554002161447566e-01 1.905805662404836121e-01 1.277193683379987954e-01 1.406346908748291324e-01 2.042522131638221106e-01 2.627942737327377265e-01 2.930984210982219840e-01 2.894901890648403087e-01 2.603294218502111290e-01 2.268039854305880787e-01 2.125914494133240573e-01 2.195807329320598744e-01 2.265362787135154765e-01 2.164906049894495255e-01 1.893540340972959812e-01 1.615570444743502920e-01 1.563574823577140727e-01 1.752343245659865323e-01 1.957157087515936922e-01 2.000221389659427029e-01 1.824761221766413311e-01 1.461964712310333814e-01 1.002664985073891818e-01 6.061851270698555283e-02 5.445250512095569512e-02 7.512681100994517136e-02 9.244316427435166073e-02 9.770987804612736582e-02 9.115184277727522710e-02 7.656282541562306476e-02 6.065285724554777408e-02 5.353230574588615370e-02 6.173436914036144890e-02 7.921644805280210477e-02 9.859845824502196099e-02 1.169096021581993716e-01 1.338180197512534308e-01 1.501885173344106317e-01 1.672147123363016130e-01 1.858116703602695763e-01 2.062843886829506257e-01 2.283046088573308652e-01 2.511011556878945949e-01 2.737087807031010067e-01 2.951696289419669106e-01 3.146562930697928140e-01 3.315280243572947816e-01 3.453424295268470723e-01 3.558416725007371717e-01 3.629261513805978057e-01 3.666237006715677982e-01 3.670590783888114106e-01 3.644264353251260302e-01 3.589661747594142249e-01 3.509467708269444763e-01 3.406515274585818487e-01 3.283698285352552593e-01 3.143921185172040555e-01 2.990076596821951704e-01 2.825040438294422751e-01 2.651674898307003758e-01 2.472831128845694171e-01 2.291345690516039812e-01 2.110027120565076131e-01 1.931630999804582471e-01 1.758823159744622722e-01 1.594130923751925777e-01 1.439881492577975430e-01 1.298125212071568058e-01 1.170540817598170608e-01
7.788222923692685040e-02 8.702902843241801245e-02 9.696063163993026701e-02 1.076126394801637381e-01 1.189253465227129714e-01 1.308384144295232643e-01 1.432873718142963770e-01 1.562018101684266580e-01 1.695049544053147395e-01 1.831141865828453397e-01 1.969420525333418770e-01 2.108972778897225120e-01 2.248853665495925969e-01 2.388084524913051676e-01 2.525642165574157327e-01 2.660438407741064215e-01 2.791291174842375766e-01 2.916889147683255912e-01 3.035751839769866844e-01 3.146185625247928108e-01 3.246233971063343104e-01 3.333617591517910594e-01 3.405658595391771182e-01 3.459183299844055814e-01 3.490402478153705745e-01 3.494776090367174848e-01 3.466881910103617459e-01 3.400323131851789582e-01 3.287728493920187289e-01 3.120921752632478396e-01 2.891376119959687130e-01 2.591162057352502934e-01 2.214891770170074325e-01 1.764351083279369070e-01 1.263722912693459599e-01 8.330814419441116836e-02 8.821322955590185644e-02 1.479195606293954857e-01 2.262193013870555658e-01 3.080691998276387511e-01 3.855404246919225120e-01 4.518743114028975771e-01 5.009585237598374041e-01 5.280124688451303117e-01 5.306269186073557798e-01 5.097581777302407913e-01 4.702690146536653293e-01 4.205089099236746786e-01 3.703679972944710630e-01 3.277679451974186420e-01 2.957300823767516906e-01 2.742808497930812051e-01 2.671416646412866358e-01 2.836987330430794096e-01 3.282572010304041221e-01 3.912139424512479646e-01 4.558320910666633918e-01 5.073672536465994032e-01 5.367035739062648858e-01 5.405190880792807295e-01 5.197329084026589552e-01 4.773815520535697465e-01 4.170991941704688122e-01 3.427684636690418452e-01 2.587976551596959940e-01 1.701219630658009907e-01 8.345186779102921337e-02 4.860782290027356595e-02 1.254448097091495073e-01 2.172191397959369330e-01 3.074474409963056099e-01 3.895166762102647007e-01 4.582140856409958607e-01 5.104978940372929541e-01 5.451029874713059220e-01 5.610272565802774114e-01 5.567678698826981076e-01 5.314436855008497496e-01 4.866982965348873313e-01 4.271389508164065707e-01 3.583952165521328004e-01 2.848171127915937739e-01 2.112291535874373793e-01 1.534627867552851299e-01 1.477859085742849743e-01 1.934131596804133935e-01 2.432740643257095270e-01 2.689818482226836727e-01 2.627671122062144593e-01 2.333611912331817473e-01 2.044124849749007766e-01 2.009404876017374664e-01 2.195005869946002885e-01 2.346928151992831724e-01 2.302548974538311255e-01 2.072159779846009520e-01 1.812019075559703485e-01 1.729105530219699205e-01 1.856930145361707918e-01 2.014523318080947145e-01 2.031706811526356182e-01 1.841815401534576957e-01 1.460507198756036684e-01 9.520862958709612467e-02 4.054171629862582393e-02 1.890162444612189518e-02 5.903761834288950849e-02 8.946093731351793810e-02 1.065202222689798361e-01 1.110730158634646997e-01 1.056639892859667501e-01 9.391641750355474161e-02 8.033071200826867597e-02 7.035259407521045338e-02 6.931208035039938820e-02 7.877941574239928635e-02 9.596872527490529770e-02 1.178007255937058850e-01 1.425813425672368684e-01 1.694503313723946247e-01 1.977575867236966711e-01 2.267818191300562669e-01 2.556827932727154251e-01 2.835616441741573013e-01 3.095491565230540920e-01 3.328816564947457701e-01 3.529501799199531997e-01 3.693224281422415878e-01 3.817428410721582788e-01 3.901175876150219102e-01 3.944907629822199668e-01 3.950168614909090881e-01 3.919332579688305507e-01 3.855352158487713732e-01 3.761549101010940310e-01 3.641451083051802651e-01 3.498674818354691185e-01 3.336850177070865842e-01 3.159576735253653568e-01 2.970402635580329243e-01 2.772815700530322225e-01 2.570238089284890837e-01 2.366017946627358981e-01 2.163413876639754818e-01 1.965570090777362389e-01 1.775481187090808544e-01 1.595945294055764185e-01 1.429502603280936590e-01 1.278353620636752397e-01 1.144249763953880533e-01 1.028352710901866696e-01
5.848843601248870233e-02 6.483082019732658297e-02 7.237087553515343663e-02 8.098239746578250742e-02 9.055725652834474559e-02 1.010034981343218008e-01 1.122398214912891379e-01 1.241898604170692810e-01 1.367775735823264782e-01 1.499239348476336664e-01 1.635446242596892974e-01 1.775482584308762379e-01 1.918347112595124027e-01 2.062931946396858729e-01 2.207999602127418970e-01 2.352157172160495024e-01 2.493830981539121305e-01 2.631246916103079370e-01 2.762422426625903427e-01 2.885175439374862982e-01 2.997152690283139131e-01 3.095875245433934442e-01 3.178792371175703790e-01 3.243327026472631047e-01 3.286888146687504952e-01 3.306818555627807910e-01 3.300246261520562996e-01 3.263816568509531058e-01 3.193310195808711227e-01 3.083205853047532030e-01 2.926329101110328179e-01 2.713845672867813419e-01 2.436031066620136798e-01 2.084642658795018977e-01 1.659247807623656090e-01 1.188168084206285696e-01 8.233506665493760257e-02 9.813927493212787345e-02 1.621492367762369657e-01 2.414899820368504868e-01 3.218146457807563032e-01 3.940860683211495075e-01 4.505068935859296020e-01 4.846442726853741889e-01 4.924994015115518042e-01 4.736793409608180405e-01 4.321734619700431379e-01 3.762492158588253144e-01 3.169207955571055613e-01 2.645646734905796604e-01 2.248419805131783022e-01 1.990250239682209432e-01 1.921983289702026976e-01 2.161483108946252729e-01 2.725601595958013212e-01 3.463205422865822669e-01 4.185768670045610929e-01 4.747311890423021596e-01 5.064945724469901434e-01 5.118278164353210480e-01 4.933386997900744420e-01 4.557460847728533326e-01 4.036728118872661697e-01 3.408476282437527538e-01 2.708452225494542565e-01 1.994292460611008788e-01 1.423675337396567153e-01 1.396315297661790134e-01 2.035077319543703578e-01 2.949376292414009892e-01 3.885598968538407916e-01 4.702414299999079783e-01 5.310569046745707844e-01 5.671110745236663808e-01 5.791779747950561719e-01 5.709034003695440118e-01 5.466765219565786760e-01 5.106611006418210197e-01 4.669315388921171928e-01 4.190380761966421286e-01 3.682483728895697417e-01 3.128280391112353009e-01 2.516885428005737890e-01 1.926844254213705698e-01 1.607008391627001709e-01 1.751519453526678982e-01 2.085949051533401433e-01 2.269111975234488210e-01 2.178148754365303585e-01 1.893427300977166272e-01 1.678994965262823602e-01 1.790124593025148036e-01 2.107508727734021259e-01 2.348166570739042280e-01 2.373368384333311987e-01 2.206517475762398706e-01 1.990370895652117111e-01 1.899065678263982537e-01 1.974736202353555847e-01 2.088064070335134970e-01 2.094407787755220296e-01 1.926003800447062264e-01 1.587051274784126997e-01 1.127114862961737241e-01 6.228885799146360869e-02 2.573164678629843993e-02 4.975434634182888255e-02 8.481051999445783640e-02 1.113267659020697326e-01 1.275724696630732291e-01 1.342347017397071685e-01 1.331400847341775440e-01 1.269306689110440145e-01 1.189727414723297655e-01 1.132599500242598700e-01 1.137777620639649073e-01 1.229661204939246355e-01 1.406394781672670735e-01 1.648487972960634151e-01 1.933346667745382552e-01 2.241536166631496463e-01 2.557073116995072226e-01 2.866499460274148370e-01 3.158347553226197313e-01 3.423041750818865414e-01 3.652982326530069268e-01 3.842620642299517386e-01 3.988437322028556276e-01 4.088807058936819727e-01 4.143771700163307870e-01 4.154757672269231983e-01 4.124274480500040863e-01 4.055624794275520251e-01 3.952647698773504858e-01 3.819507403703824577e-01 3.660531348597794166e-01 3.480094946740922013e-01 3.282545544908356816e-01 3.072155653852498558e-01 2.853094976533098182e-01 2.629411834989092700e-01 2.405016687828862576e-01 2.183662839587042770e-01 1.968921431424802693e-01 1.764148638010486769e-01 1.572442001898489705e-01 1.396579587282542056e-01 1.238930640922483034e-01 1.101322842750875886e-01 9.848571867017626158e-02 8.896896524862009381e-02
5.194005782634588536e-02 5.355273352185252467e-02 5.671069177461390831e-02 6.140892223858062521e-02 6.756435230464945263e-02 7.505546042496387404e-02 8.375335279068249483e-02 9.353743085544090341e-02 1.042991328045786009e-01 1.159393931561093632e-01 1.283637375309927275e-01 1.414768797577145021e-01 1.551774261978202674e-01 1.693527673463078587e-01 1.838741742820861613e-01 1.985923001380870967e-01 2.133335708250960194e-01 2.278982303773157414e-01 2.420609951103189217e-01 2.555752829184353980e-01 2.681817359301005843e-01 2.796211589530639974e-01 2.896509579126165246e-01 2.980625924698533380e-01 3.046954328409112178e-01 3.094399345275276048e-01 3.122209254916390453e-01 3.129515803176480815e-01 3.114527253364391957e-01 3.073427722009258733e-01 2.999207528951224333e-01 2.880839290643836814e-01 2.703341477218951239e-01 2.449297310127379890e-01 2.102490157372418345e-01 1.655423087270640470e-01 1.130896549378065663e-01 7.004483120203698621e-02 9.326779517274359776e-02 1.665595458238506299e-01 2.491833643650352703e-01 3.266563738659640226e-01 3.893385162115763909e-01 4.294133114541899832e-01 4.416154750497957582e-01 4.244471336739017442e-01 3.810746410103729165e-01 3.194156561961945529e-01 2.510048987447503488e-01 1.882511302773884065e-01 1.402755402386623440e-01 1.116633693054157189e-01 1.120247940605622328e-01 1.529459505386433216e-01 2.241538385594603333e-01 3.061456698526935916e-01 3.817971765040972243e-01 4.382482375145195785e-01 4.684726342100491436e-01 4.718593136908963426e-01 4.529340311455863910e-01 4.185839124269117861e-01 3.751486050414287177e-01 3.270614270609218388e-01 2.780532964714099164e-01 2.351386940686077953e-01 2.144182970809878075e-01 2.367835243232090658e-01 3.029545049651541921e-01 3.929825273035282285e-01 4.857920645112392966e-01 5.647081360227419466e-01 6.183640152903828735e-01 6.418835411383079226e-01 6.370462193818845487e-01 6.106777396125588897e-01 5.718673876592307304e-01 5.292026360686615805e-01 4.885869797233111100e-01 4.514151377214833394e-01 4.137570861060249627e-01 3.685079114959995961e-01 3.107470406711351774e-01 2.438028639696288580e-01 1.837613621990027146e-01 1.557419532787250316e-01 1.614096157037037960e-01 1.689415026622735072e-01 1.573105965784042382e-01 1.311475836805063855e-01 1.203759717336639473e-01 1.490379245421687704e-01 1.931593160154113087e-01 2.254971458207854496e-01 2.361627952578476963e-01 2.283447322607548291e-01 2.139162545140948779e-01 2.063299509613378546e-01 2.101473166696974371e-01 2.180256598016163117e-01 2.195396557300824947e-01 2.084600896803492920e-01 1.836792994871481177e-01 1.477511840282980660e-01 1.057977399754320563e-01 6.711486561659232852e-02 5.393061236277498643e-02 7.710943901336619888e-02 1.094024782060692702e-01 1.372298101131097514e-01 1.569162775322667791e-01 1.679290145537525869e-01 1.714436900505473260e-01 1.698877708119809760e-01 1.666243059768821588e-01 1.654918391255239540e-01 1.699438909797718056e-01 1.819204492571079856e-01 2.012989942742482163e-01 2.264399532236610613e-01 2.551516105719075500e-01 2.853184185044542742e-01 3.151260276477525490e-01 3.430955032021000828e-01 3.680666631089417606e-01 3.891760621291998623e-01 4.058351396188213944e-01 4.177053116340545547e-01 4.246680514455292710e-01 4.267906160599695409e-01 4.242896941148128764e-01 4.174957012642945275e-01 4.068201036902959755e-01 3.927274016204540530e-01 3.757125453933896075e-01 3.562837765161663284e-01 3.349502940735401002e-01 3.122137894401187386e-01 2.885627674332988390e-01 2.644686400303939977e-01 2.403827730719253208e-01 2.167339040463303335e-01 1.939255371936675354e-01 1.723329584476502585e-01 1.522992849730498977e-01 1.341293756127907022e-01 1.180795246486837091e-01 1.043401819488359167e-01 9.301007262385202479e-02 8.406549209296990122e-02 7.733844493867239600e-02
6.197779285818501988e-02 5.970277411472974666e-02 5.828939485279373972e-02 5.798332092646691499e-02 5.900911152555639305e-02 6.153054754720441166e-02 6.562392017933378618e-02 7.127840245962485666e-02 7.841944418900929914e-02 8.693856277281471201e-02 9.671571824131777739e-02 1.076300923070460103e-01 1.195615161030559453e-01 1.323863428831077160e-01 1.459708103289452386e-01 1.601639440178491969e-01 1.747915000223598248e-01 1.896522910599743317e-01 2.045182589523641403e-01 2.191396228215469477e-01 2.332561526691738774e-01 2.466148987615143229e-01 2.589933298887375224e-01 2.702245643640159845e-01 2.802180808599626372e-01 2.889652462037252678e-01 2.965154463179094924e-01 3.029083806901136655e-01 3.080553202567010707e-01 3.115797909730583237e-01 3.126533189873366703e-01 3.098832267935422990e-01 3.013131488365514699e-01 2.845788365913315965e-01 2.572330298903560686e-01 2.172342821217182751e-01 1.636337214671248208e-01 9.800487568806556804e-02 3.873498799370009293e-02 8.709390059527030714e-02 1.726483853573270166e-01 2.546676084685440822e-01 3.222136420483712738e-01 3.668028844396485910e-01 3.824677438820811015e-01 3.670321711243644258e-01 3.230920057067985240e-01 2.581938134570792576e-01 1.839315993936608273e-01 1.140440584291478876e-01 6.306110248237872806e-02 5.007695427335055044e-02 7.898603237597873195e-02 1.336759799076442656e-01 2.060414404671005451e-01 2.845207889405027002e-01 3.549569334909343232e-01 4.052446324026307001e-01 4.287509359429742539e-01 4.257250771593110161e-01 4.024454226319159611e-01 3.684430091875887658e-01 3.329291940976566999e-01 3.023182023279823993e-01 2.807112210004445996e-01 2.732359022442260033e-01 2.883501318673271085e-01 3.334374577636927683e-01 4.068279264301145060e-01 4.970453261432278280e-01 5.879623230953195945e-01 6.636928910840446116e-01 7.123775656615193297e-01 7.288617582928560434e-01 7.155455074825119999e-01 6.810021512277893985e-01 6.367772963006311793e-01 5.933465345616146802e-01 5.563626241216842461e-01 5.245244078622646189e-01 4.904973745799117713e-01 4.450053061461244908e-01 3.821051719731577423e-01 3.032121259823493120e-01 2.187419799478903804e-01 1.475271252380987441e-01 1.097486075735167876e-01 9.931120992291707361e-02 8.618729746365488831e-02 6.350869088115917993e-02 6.780796736697200511e-02 1.143956729001605610e-01 1.665074726786826553e-01 2.054528263046006831e-01 2.255436146613522264e-01 2.292924225327807042e-01 2.246518993575165046e-01 2.207437798309180021e-01 2.225912364704718260e-01 2.286134488056593139e-01 2.331923367117430534e-01 2.306342476396198160e-01 2.171535940382871843e-01 1.913367902076225369e-01 1.543290108206909206e-01 1.105716044069528919e-01 7.171969411381137749e-02 6.632286424663957902e-02 9.829054188913777246e-02 1.369330285357691357e-01 1.693935029954798388e-01 1.921682527359761528e-01 2.051826276531862059e-01 2.103202884352131929e-01 2.107387294970638203e-01 2.102746222729369452e-01 2.127046644058313840e-01 2.208195489826844382e-01 2.356755634811980304e-01 2.565620335742679337e-01 2.816551085129205267e-01 3.087810491816669334e-01 3.358967686694796506e-01 3.612883457288199596e-01 3.836188173886354025e-01 4.019171472465282169e-01 4.155470852184212638e-01 4.241680984987699077e-01 4.276921022324913779e-01 4.262382741646647544e-01 4.200883912626708350e-01 4.096450979770138168e-01 3.953950231058604992e-01 3.778778809328246502e-01 3.576618612468485114e-01 3.353249124105359136e-01 3.114410509084737377e-01 2.865706157448286717e-01 2.612533959392851490e-01 2.360037238545346083e-01 2.113068494441397438e-01 1.876160719792262233e-01 1.653500575011945806e-01 1.448893204303819959e-01 1.265697963845286989e-01 1.106698199481586653e-01 9.738569438903750541e-02 8.679365826124875449e-02 7.880705068758929455e-02 7.315474145704420339e-02 6.941126918541276614e-02
8.106265885703317631e-02 7.762089892993633000e-02 7.439502226960573172e-02 7.151513626895732167e-02 6.914243043383587473e-02 6.747268976431544663e-02 6.673185667608209914e-02 6.715900594765170095e-02 6.897643899734492989e-02 7.235513647527476444e-02 7.739007950554568915e-02 8.409575693746296210e-02 9.241954014434136666e-02 1.022614973202864430e-01 1.134902346066331419e-01 1.259508940635806207e-01 1.394668406350661471e-01 1.538387476547762034e-01 1.688448378826802598e-01 1.842452816832652607e-01 1.997927451004961885e-01 2.152497743794934415e-01 2.304117976768089437e-01 2.451316874140673507e-01 2.593379451989186735e-01 2.730341882804225850e-01 2.862645534172991169e-01 2.990313241358090735e-01 3.111614802023903725e-01 3.221389795397618383e-01 3.309434600062681198e-01 3.359515264566626525e-01 3.349539522757607468e-01 3.253220537104062338e-01 3.043292534481273903e-01 2.696078150091490988e-01 2.196966433008571418e-01 1.546120823342790884e-01 7.637011201618666700e-02 1.231735077737452708e-02 1.012263073918815426e-01 1.855578767320397171e-01 2.554715632073652487e-01 3.026304665569886643e-01 3.209497869088915878e-01 3.081571072863949490e-01 2.669964564821288300e-01 2.058937109412570243e-01 1.397048817928801812e-01 9.319339284045867478e-02 9.248379864860152566e-02 1.173613976345034976e-01 1.449868414525207483e-01 1.799188257066555996e-01 2.297045081002792866e-01 2.891978905651456100e-01 3.444119623612765246e-01 3.817947603375635990e-01 3.935950516202752492e-01 3.797909188634326916e-01 3.476814316559173612e-01 3.097161724233985503e-01 2.798707445758675250e-01 2.686585129818402917e-01 2.792325573280747819e-01 3.095566000993063005e-01 3.579827701206936830e-01 4.244148266328097163e-01 5.068734900030051893e-01 5.983529747819826827e-01 6.870393563851741048e-01 7.595203150677277693e-01 8.050482238465769269e-01 8.189922092730902436e-01 8.041931485372570965e-01 7.697032126070165736e-01 7.272557792330710535e-01 6.866284232310296831e-01 6.517352360747035167e-01 6.193860333263982998e-01 5.814142330976934669e-01 5.289126499446010765e-01 4.565109559062091593e-01 3.651692447174627598e-01 2.627285850506773657e-01 1.621618412507441209e-01 7.835631205942469868e-02 2.645851512152787646e-02 1.739462002924372849e-02 8.975701351855096266e-03 3.310973082526191824e-02 8.044880159269912623e-02 1.306422137774403136e-01 1.741391820510355126e-01 2.054695661632214010e-01 2.233672985052363447e-01 2.302733896159064875e-01 2.313966887202978107e-01 2.329761535575863574e-01 2.391626511274920763e-01 2.489849086969862513e-01 2.565759722880516236e-01 2.545496548919557456e-01 2.373900489726382124e-01 2.032539714180759960e-01 1.545198705954736740e-01 9.858388634593280575e-02 5.718128452013706425e-02 7.647024958489556656e-02 1.245653745461412776e-01 1.685961365563488912e-01 2.016337459941680565e-01 2.227852445246127355e-01 2.337140368854842554e-01 2.375913286064520180e-01 2.383753034874663002e-01 2.400756143877431359e-01 2.459155387083829525e-01 2.575828742207851296e-01 2.749905644546513095e-01 2.967016015482263347e-01 3.206542082188679199e-01 3.447494020728810726e-01 3.671646104200350647e-01 3.864677800049143852e-01 4.016308046090217299e-01 4.120005762132942784e-01 4.172532512870846255e-01 4.173421314121246173e-01 4.124442280559666441e-01 4.029088806133621081e-01 3.892109394257743382e-01 3.719101785855539744e-01 3.516177022066444557e-01 3.289692907759512175e-01 3.046050290965794938e-01 2.791542221208703767e-01 2.532245261431180228e-01 2.273943310816580188e-01 2.022076131873664084e-01 1.781705804708666740e-01 1.557492290866929752e-01 1.353660828461052401e-01 1.173925131359700585e-01 1.021302300384467759e-01 8.977411049642664009e-02 8.035537170717925448e-02 7.368658234643951643e-02 6.935556536875754630e-02 6.680210931969721155e-02 6.544907918585178563e-02
1.023164157758929133e-01 9.905534083286224312e-02 9.576224960306406464e-02 9.249093269552031982e-02 8.930317457270964265e-02 8.627555651019520877e-02 8.350843174815393566e-02 8.113634677064580913e-02 7.933790147356965805e-02 7.834104774334713084e-02 7.841778390391708486e-02 7.986233655310417956e-02 8.295236953776310984e-02 8.790331961327553512e-02 9.483369074577469027e-02 1.037544281440721805e-01 1.145810336570397547e-01 1.271566931537386758e-01 1.412755963454739583e-01 1.567024976859014429e-01 1.731898752910291661e-01 1.904953143857922304e-01 2.083999830404624498e-01 2.267256902830488974e-01 2.453439412807562059e-01 2.641666078726646605e-01 2.831060530520106422e-01 3.019953601168426927e-01 3.204689661917048404e-01 3.378200538205406445e-01 3.528686456965581808e-01 3.638857397832315210e-01 3.686183856031518546e-01 3.644486705901160417e-01 3.487010433528616171e-01 3.190926290548286026e-01 2.743075395137629657e-01 2.147021165998892200e-01 1.434570500054296871e-01 7.212327077203160852e-02 6.529288708145848663e-02 1.321813739976779867e-01 1.976677393296242813e-01 2.440261741451727195e-01 2.640514905743188701e-01 2.557860227390922891e-01 2.234983581828305088e-01 1.797463185302660971e-01 1.478912225899363664e-01 1.509430340657646474e-01 1.793519298564099085e-01 2.088215251158577757e-01 2.304823137829360435e-01 2.499614323923130821e-01 2.769983651056397989e-01 3.130169520546564610e-01 3.481252034184009192e-01 3.689956976718335446e-01 3.666629383988064261e-01 3.398878041680053474e-01 2.956053738665462283e-01 2.485109346359361815e-01 2.200680459614561546e-01 2.290542323974071037e-01 2.738764375681602692e-01 3.401941590054243791e-01 4.183674269378122035e-01 5.047019042555717094e-01 5.968828456012766903e-01 6.902249208675262926e-01 7.764176812298274610e-01 8.452327099723676573e-01 8.880966988272177565e-01 9.015210782644863530e-01 8.886364096734040707e-01 8.580098780678355741e-01 8.200762173265099264e-01 7.826666342069876769e-01 7.478395958803374377e-01 7.116427989581728397e-01 6.665766773478770668e-01 6.051687107752268258e-01 5.232384925101625228e-01 4.220626670123845958e-01 3.089791559356701023e-01 1.964674881927322425e-01 1.014946334527957461e-01 5.427971546418837445e-02 6.665479056779968769e-02 7.528189921457810463e-02 6.548438454075680704e-02 5.856906442788333694e-02 8.587838971561632950e-02 1.329000313633167396e-01 1.783228005294936747e-01 2.119009688175135520e-01 2.302550482488167072e-01 2.364016322201742681e-01 2.389476863459463196e-01 2.474577490871862906e-01 2.645084295992682910e-01 2.829104192096652537e-01 2.915014379606133410e-01 2.815907035680411674e-01 2.496586262888713936e-01 1.974494988358551639e-01 1.310693994431597620e-01 6.193879627686975364e-02 4.407163027763353474e-02 9.995389671156015843e-02 1.535106419487622942e-01 1.942495829809444130e-01 2.212258233564050880e-01 2.362142003449825556e-01 2.425509679437723998e-01 2.443822340265795479e-01 2.459270497243589426e-01 2.506657322029787194e-01 2.605922502974049038e-01 2.759073917762678296e-01 2.953603779626700621e-01 3.169568840719655389e-01 3.385911986673084129e-01 3.584129891068391638e-01 3.749741898232241133e-01 3.872547973801324650e-01 3.946343395229758300e-01 3.968414044131097773e-01 3.938954019345397572e-01 3.860473719106903290e-01 3.737238492877942297e-01 3.574763793120568911e-01 3.379381746310637924e-01 3.157884356733813846e-01 2.917240849965198057e-01 2.664381706221753965e-01 2.406039819504037780e-01 2.148639324049649302e-01 1.898223666743773519e-01 1.660414346368249972e-01 1.440386805068264164e-01 1.242834362723850422e-01 1.071858022132415184e-01 9.306743457066923852e-02 8.210305781911807210e-02 7.423940226767127004e-02 6.914000183575319536e-02 6.622629500205290398e-02 6.482371775143747072e-02 6.432776630914925631e-02 6.430254996666487366e-02
1.228302356617627794e-01 1.201840240529024745e-01 1.174032357273922106e-01 1.145213199985040953e-01 1.115678707366741240e-01 1.085711982931684555e-01 1.055631775106549847e-01 1.025868569890320409e-01 9.970725940352154204e-02 9.702553118937219667e-02 9.469578232610086077e-02 9.294205917073661283e-02 9.206946179267749830e-02 9.245918161915318845e-02 9.453603431920565292e-02 9.870564807705421717e-02 1.052783412398681229e-01 1.144128724892680415e-01 1.261047696253783379e-01 1.402155901443351005e-01 1.565199132608459942e-01 1.747493440639457662e-01 1.946247728575800084e-01 2.158755602584202238e-01 2.382447037648588173e-01 2.614761535683818305e-01 2.852782655095375541e-01 3.092586105963953114e-01 3.328314436111128316e-01 3.551097669231874643e-01 3.748065121015589085e-01 3.901795805057438615e-01 3.990592530397104043e-01 3.989919585162024496e-01 3.875225281696313973e-01 3.626213516812739623e-01 3.232521397831851218e-01 2.701013740918672412e-01 2.066893072905462980e-01 1.421573185963264652e-01 1.006849180349024542e-01 1.153194555438913499e-01 1.601611915353335358e-01 1.992666549475265725e-01 2.192140215844760875e-01 2.177016098279050682e-01 2.014313797138619633e-01 1.868296545271537212e-01 1.932486474240537877e-01 2.229132070249812414e-01 2.596057703573030340e-01 2.884615733324372155e-01 3.048177409709701968e-01 3.135819604597224197e-01 3.238319719445880707e-01 3.398956618937729601e-01 3.561957125511747702e-01 3.614992238369542643e-01 3.465904615993445348e-01 3.086970946114274139e-01 2.526330315816842642e-01 1.923641132100121220e-01 1.584448195554438166e-01 1.870080558344940913e-01 2.645616363071639499e-01 3.618019268299494939e-01 4.653421315073668074e-01 5.696304994974644709e-01 6.713601554689695439e-01 7.666922590078082411e-01 8.499020246861426209e-01 9.139846559232536194e-01 9.530805672850920507e-01 9.652806967842804120e-01 9.540106729048828393e-01 9.269412141801195437e-01 8.927128772951290481e-01 8.571102670963520742e-01 8.208307944743047369e-01 7.799156134238103277e-01 7.280778005041200762e-01 6.594913953641537985e-01 5.712363593328960709e-01 4.651305986702156670e-01 3.487722347473358742e-01 2.361301645849249731e-01 1.497166777358703571e-01 1.183390349948844761e-01 1.284263089876412078e-01 1.321881764492314482e-01 1.104839128593928660e-01 6.547950794429033272e-02 3.398616578073501010e-02 8.811611132832715410e-02 1.506134338685972962e-01 1.979697756634012373e-01 2.246078729321402401e-01 2.339976071895357723e-01 2.380573977925090345e-01 2.509631174371865225e-01 2.768701655106594606e-01 3.059769079114764700e-01 3.238754554873825575e-01 3.200397085800705255e-01 2.904179087417542715e-01 2.369639616896546119e-01 1.660006827699297138e-01 8.620318816650833493e-02 9.369264237603334988e-03 6.700479407466024273e-02 1.266164530147954048e-01 1.711560419220705120e-01 2.005812479661160386e-01 2.170072682907030481e-01 2.240117766633056007e-01 2.259616320080491125e-01 2.272902375903605721e-01 2.316608975731079267e-01 2.411614703949554739e-01 2.559672831787921932e-01 2.747284664233123896e-01 2.953547705950234636e-01 3.156913939217233511e-01 3.338900427346014332e-01 3.485438015306547288e-01 3.586998266009454595e-01 3.638206906001278385e-01 3.637265044373713119e-01 3.585311584725665579e-01 3.485789563623707954e-01 3.343853348881720700e-01 3.165840327194599513e-01 2.958820135414496066e-01 2.730225436601395050e-01 2.487561523940776398e-01 2.238188162982241991e-01 1.989165667884459088e-01 1.747156797329654787e-01 1.518373656701910157e-01 1.308548618137286845e-01 1.122880295801456096e-01 9.658498313668882618e-02 8.407396258279466184e-02 7.487440565169570239e-02 6.879674089080503596e-02 6.532040642068687175e-02 6.371931427668453551e-02 6.327187458093939953e-02 6.342099575456831839e-02 6.382565516039953590e-02 6.433481791396813976e-02
1.416168129138254683e-01 1.397097183732515235e-01 1.375938096118898835e-01 1.353007124295499408e-01 1.328542644982961263e-01 1.302702118870003312e-01 1.275576624284678884e-01 1.247228502757141838e-01 1.217758433390175865e-01 1.187409296912907419e-01 1.156714962793150836e-01 1.126700696162987181e-01 1.099133476447360230e-01 1.076795991965055488e-01 1.063705594183999292e-01 1.065119957141222873e-01 1.087118305447887789e-01 1.135653701153100520e-01 1.215321284402739316e-01 1.328430640815014829e-01 1.474845176210427822e-01 1.652499649554698968e-01 1.858135118201436342e-01 2.087871555477804064e-01 2.337485927504803773e-01 2.602406516016095850e-01 2.877458284398822230e-01 3.156383758832831954e-01 3.431177427798748902e-01 3.691325430257614282e-01 3.923125712028315837e-01 4.109350370154690735e-01 4.229568622450921023e-01 4.261447502341982330e-01 4.183274939434878381e-01 3.977818138479177756e-01 3.637496265313407973e-01 3.170879190868929887e-01 2.611201720533083415e-01 2.029984798051352179e-01 1.560349491704839942e-01 1.383519099504477434e-01 1.520441982537955039e-01 1.757409184545121739e-01 1.924017328981405817e-01 1.982450037650904939e-01 2.005269308645237503e-01 2.127272052527304225e-01 2.424929106094590170e-01 2.832949690135879717e-01 3.218291376431601791e-01 3.479135707291807211e-01 3.586210318150471199e-01 3.583976588003767727e-01 3.556310684838230873e-01 3.559959825896163443e-01 3.571773317857555585e-01 3.505712031703785980e-01 3.275889778712058886e-01 2.841868691559600313e-01 2.219741927208041532e-01 1.495645531747524515e-01 1.003987387752573734e-01 1.460165107268882045e-01 2.508964969584682736e-01 3.718738473786829535e-01 4.956456670245279472e-01 6.151014649912251997e-01 7.252379621675987265e-01 8.219843496195495813e-01 9.012572116075748818e-01 9.588713674849768109e-01 9.917926600795651249e-01 1.000000000000000000e+00 9.874529441139568986e-01 9.610641787789963031e-01 9.278811173098511222e-01 8.920482598286619824e-01 8.534212762507293881e-01 8.084105939406416308e-01 7.520376499069997278e-01 6.800082164616694236e-01 5.904715564233103953e-01 4.855969733037651115e-01 3.729951610943704754e-01 2.672180628766990806e-01 1.913598327767483120e-01 1.662404560695139588e-01 1.732792560186466602e-01 1.732096918624854986e-01 1.471248676946705913e-01 9.400540380838724730e-02 2.724231894650491065e-02 6.409987119503415820e-02 1.339525435259102948e-01 1.857438940917640058e-01 2.137757409694175104e-01 2.229519637484472239e-01 2.285387151722489685e-01 2.477952154656203054e-01 2.836375379110850359e-01 3.225465179384563452e-01 3.479792651384425173e-01 3.490122187264205200e-01 3.220212864633418826e-01 2.697269529430787460e-01 1.993542591066291558e-01 1.207105836095347662e-01 4.720690529869780994e-02 4.485501043097167573e-02 9.730422171251841557e-02 1.388381722539372143e-01 1.657336896122944547e-01 1.797427773852427191e-01 1.844759982960874345e-01 1.844887859719416823e-01 1.845191905358997686e-01 1.885069408869559648e-01 1.985264186694235822e-01 2.143683855718827302e-01 2.341739017754387309e-01 2.554908915103946687e-01 2.760174677662419751e-01 2.939107052570487655e-01 3.078477314558307754e-01 3.169921367965934933e-01 3.209321857654923171e-01 3.196122051635112427e-01 3.132636401364698453e-01 3.023388429013224021e-01 2.874499999239372161e-01 2.693150991772114144e-01 2.487121219613614154e-01 2.264419061064446848e-01 2.032995604738290774e-01 1.800539597396828007e-01 1.574345704624008913e-01 1.361242333462120702e-01 1.167546369591914712e-01 9.989648976666443136e-02 8.602786154485449199e-02 7.545819257967324722e-02 6.820747252505490743e-02 6.391311241494569695e-02 6.188635523481723216e-02 6.132983910979457332e-02 6.156565122430366493e-02 6.214593418479190390e-02 6.284951913648281763e-02 6.362474319732130956e-02 6.452163739168302603e-02
1.585404996943607092e-01 1.574362689763471879e-01 1.560416929764346095e-01 1.543896092705524248e-01 1.525048420277140271e-01 1.504018064156927015e-01 1.480833503718427813e-01 1.455414099823453822e-01 1.427601313080617274e-01 1.397222312586049453e-01 1.364195670022123608e-01 1.328691646556700023e-01 1.291362333981683486e-01 1.253656070505310138e-01 1.218216503019970837e-01 1.189318909831408866e-01 1.173186110010519811e-01 1.177857797750604257e-01 1.212211840940829316e-01 1.284090975316315719e-01 1.398315213252923073e-01 1.555763814454111937e-01 1.753888739473844216e-01 1.987912484195525631e-01 2.251829494293500489e-01 2.538873910647310717e-01 2.841523233680438576e-01 3.151201865285899739e-01 3.457818297817738529e-01 3.749252357831001081e-01 4.010935918505649234e-01 4.225724815597916018e-01 4.374310415782715622e-01 4.436434554856522050e-01 4.393126728385488011e-01 4.230069290876904420e-01 3.942035373300197265e-01 3.538199521868202746e-01 3.048096065465770721e-01 2.527991433579682701e-01 2.065324965749389674e-01 1.764820621574038351e-01 1.679267440061969485e-01 1.741561366420704415e-01 1.843895517628383052e-01 1.950756512640424156e-01 2.112947230014240452e-01 2.399627722328276647e-01 2.808284636045047522e-01 3.252938667915807325e-01 3.623966565720961874e-01 3.842669389194683371e-01 3.888709854650237996e-01 3.803507035790661406e-01 3.666224868119042912e-01 3.542839555234728044e-01 3.437365042122362824e-01 3.292018473559548131e-01 3.033738152073195971e-01 2.614745533453388115e-01 2.020466246646220876e-01 1.265324758131078364e-01 5.295766121980312324e-02 1.090286925474172053e-01 2.324325409788474683e-01 3.689644325960454996e-01 5.070767466386215672e-01 6.377700836864822476e-01 7.539009696704050967e-01 8.504815351717078808e-01 9.242533346141164063e-01 9.732388797314817097e-01 9.970373366029391393e-01 9.976913770758740752e-01 9.800637235522937640e-01 9.507502321778087406e-01 9.156743033626080219e-01 8.777847707867045823e-01 8.364159571357373535e-01 7.884804944180444641e-01 7.302875981193969190e-01 6.589637426382559671e-01 5.735271722456266597e-01 4.761216309064678631e-01 3.735961762082317672e-01 2.793350810905456116e-01 2.137619216786160459e-01 1.917993188155270590e-01 1.964048522336211966e-01 1.954408991355848224e-01 1.723228126715713737e-01 1.282668842193294689e-01 8.479236131164362422e-02 9.168447892960632228e-02 1.380947414323757394e-01 1.782661666528619071e-01 1.984002301979751193e-01 2.032123645900507924e-01 2.105739537201544720e-01 2.382292194077252068e-01 2.841977548566595457e-01 3.308968537739700455e-01 3.613245772056530858e-01 3.655590253581925686e-01 3.411876772098789146e-01 2.920551495900265970e-01 2.264615341141793525e-01 1.556100993310005065e-01 9.451389178038656358e-02 6.923422028466962030e-02 8.779237096230975423e-02 1.136738245460705010e-01 1.304415449427421270e-01 1.363343808351384079e-01 1.338968028672984090e-01 1.275260725531891792e-01 1.226137217900932358e-01 1.242355078641734778e-01 1.348234847300497086e-01 1.530857359580087007e-01 1.757177240388462791e-01 1.994207506915273986e-01 2.216398048429081280e-01 2.405766120960831089e-01 2.550557648013300205e-01 2.644081425892607085e-01 2.683813165819312063e-01 2.670635834678731779e-01 2.608137420247412241e-01 2.501948640030151605e-01 2.359132554616747979e-01 2.187644697274859773e-01 1.995878391867784707e-01 1.792303175661479897e-01 1.585197988175494344e-01 1.382474386468016125e-01 1.191572950897650390e-01 1.019384762886073742e-01 8.720775408054914912e-02 7.545931392074230193e-02 6.695762032836384547e-02 6.159881255285379331e-02 5.886334156478958274e-02 5.797155849030975056e-02 5.815498602403627870e-02 5.884979273786988818e-02 5.974387455840930033e-02 6.073194701425650710e-02 6.184183782473577640e-02 6.316303848680955568e-02 6.478841782343607025e-02
1.738263442239348089e-01 1.736345997715604828e-01 1.730622548428365770e-01 1.721405297646082799e-01 1.708945469798758832e-01 1.693393534562684655e-01 1.674765752417231301e-01 1.652922804019278658e-01 1.627567130823041330e-01 1.598266629082908952e-01 1.564513954457082134e-01 1.525833586079806958e-01 1.481953759057766939e-01 1.433067892542148614e-01 1.380218972207500339e-01 1.325843060909932536e-01 1.274479530167144381e-01 1.233532685446563221e-01 1.213657576305622182e-01 1.227900470528145022e-01 1.288831598135517786e-01 1.404555409893963047e-01 1.576379025561814584e-01 1.799679292751671378e-01 2.066380615862783987e-01 2.366883771896531874e-01 2.690826023361474473e-01 3.027053786537218238e-01 3.363268444137576529e-01 3.685628752428734556e-01 3.978486608718621031e-01 4.224416926060553523e-01 4.404724295331239325e-01 4.500620830826677632e-01 4.495236030320735598e-01 4.376519271869673822e-01 4.140924750426906442e-01 3.797540397594701411e-01 3.372036688029806384e-01 2.909308629961014359e-01 2.472210076133227741e-01 2.129974059151071297e-01 1.928793246605356448e-01 1.862632609699777508e-01 1.894145358665310641e-01 2.012008085334982821e-01 2.243761735163065651e-01 2.604465149451021810e-01 3.049994944974891431e-01 3.489166337217368685e-01 3.825796856967508264e-01 3.993946302768924261e-01 3.978098539215521035e-01 3.816592787635593176e-01 3.584328487069949332e-01 3.354450125117030002e-01 3.156107975500093699e-01 2.962627876356617174e-01 2.719493767119248173e-01 2.375828691841967988e-01 1.890637488103098229e-01 1.225286521600815748e-01 3.527499215387330106e-02 7.810933272130951566e-02 2.090068894832869117e-01 3.527887026201387832e-01 4.985902270701775829e-01 6.352326018559375509e-01 7.534371750321209316e-01 8.470790626723562200e-01 9.132009971785062241e-01 9.514392404140716852e-01 9.636629534285960919e-01 9.539809959422617114e-01 9.284558941890657113e-01 8.937791495743377945e-01 8.550960067145703114e-01 8.143264677674737495e-01 7.702857219535746980e-01 7.203558836141201738e-01 6.621977054193241008e-01 5.945177563627679351e-01 5.172888158592784391e-01 4.323849493443306380e-01 3.450696004454454346e-01 2.659824696293708879e-01 2.114231371820237682e-01 1.927646435907204026e-01 1.971782944364255663e-01 1.996566742378742265e-01 1.868390765662559239e-01 1.610879757664418765e-01 1.385027540828269177e-01 1.384599024259417777e-01 1.574227676172771928e-01 1.746949423659534539e-01 1.791983067681287844e-01 1.770116810546950303e-01 1.882567441612878478e-01 2.265588599214618803e-01 2.812290646002769678e-01 3.320872183772619057e-01 3.638066644832210206e-01 3.686673597569998240e-01 3.460389046487371556e-01 3.010751109332897579e-01 2.430358444517184136e-01 1.837682233020405675e-01 1.367323298061740300e-01 1.136842008657310277e-01 1.130568274560045383e-01 1.196114339842675872e-01 1.218096257307506036e-01 1.158428383383545007e-01 1.020362723218991435e-01 8.268074065756474134e-02 6.197702427220914273e-02 4.872476357745177816e-02 5.503252191639534940e-02 7.738017786120902908e-02 1.050071670985250893e-01 1.325443377463611516e-01 1.574567613464486482e-01 1.782894218658564456e-01 1.941713553553437444e-01 2.046636574029962741e-01 2.096884690706952992e-01 2.094714157022114775e-01 2.044824809213780792e-01 1.953752843522698346e-01 1.829284520889808696e-01 1.679928101875350077e-01 1.514471036376738577e-01 1.341637710371680614e-01 1.169850813443620158e-01 1.007079848631434738e-01 8.607153051643114117e-02 7.373090030134157868e-02 6.418889506364527930e-02 5.766432264729887125e-02 5.395609117564611340e-02 5.246103637413459392e-02 5.240753707593865524e-02 5.313094766255804097e-02 5.421058296983202740e-02 5.546461286209966590e-02 5.687979892969666912e-02 5.853004492052141933e-02 6.050597885303191786e-02 6.286451428233696959e-02 6.560259972559254193e-02
1.877220206516942713e-01 1.886299191208955506e-01 1.890729531603574376e-01 1.890759885185372968e-01 1.886612760231003438e-01 1.878434829289727104e-01 1.866246769330127120e-01 1.849897794298061282e-01 1.829031190962050191e-01 1.803068193365660044e-01 1.771218648537116469e-01 1.732528668686463824e-01 1.685978803511515023e-01 1.630652773670639710e-01 1.566008879574165291e-01 1.492307010120815236e-01 1.411275449107622371e-01 1.327131544792039819e-01 1.248027144423536350e-01 1.187625283968753304e-01 1.165375195427436061e-01 1.202623247873042117e-01 1.313964058501833343e-01 1.500735593846259930e-01 1.753177388900549749e-01 2.056804205725737411e-01 2.396421171619406987e-01 2.757056514410146097e-01 3.123550986629023418e-01 3.479955666404925818e-01 3.809170285567287650e-01 4.092979848439481927e-01 4.312597553418952567e-01 4.449822265449477898e-01 4.488891301774424747e-01 4.419020112519403964e-01 4.237456032316639920e-01 3.952633289216480050e-01 3.586700156277620732e-01 3.176261508739822159e-01 2.769572476704144637e-01 2.417978581011889505e-01 2.161643995820755060e-01 2.018849619643549032e-01 1.994749518640749342e-01 2.101796477880691905e-01 2.354260070793863235e-01 2.733832253755451580e-01 3.174744092634596559e-01 3.584894616623941488e-01 3.877125198828781372e-01 3.994141275908869027e-01 3.923526025458433653e-01 3.700282025205614000e-01 3.394098157823677298e-01 3.081741654547173748e-01 2.813891472599053811e-01 2.596314446528993902e-01 2.396960340000584555e-01 2.162213216383036540e-01 1.823695505525313731e-01 1.305325517641028332e-01 5.523921991948578525e-02 5.461313231168279936e-02 1.809797252642250942e-01 3.241754295930822094e-01 4.703393700587737980e-01 6.062813690594295313e-01 7.211344030263640015e-01 8.079300364650550126e-01 8.638937184560314675e-01 8.898771927478801302e-01 8.896247449509963046e-01 8.691414652887538006e-01 8.357536551748607767e-01 7.963490294640181988e-01 7.551834052569387223e-01 7.127481439629035354e-01 6.668471908456850006e-01 6.150784047752502204e-01 5.566758503374952261e-01 4.926031539325360642e-01 4.245753803617364763e-01 3.545657117271076020e-01 2.858318727779781132e-01 2.251856394715290033e-01 1.841619085803954670e-01 1.717770133219055917e-01 1.800182914848717508e-01 1.907763192410683595e-01 1.934147065000694221e-01 1.880226638946854434e-01 1.810951191261117310e-01 1.779844668046212386e-01 1.765661170596013740e-01 1.701487017011687752e-01 1.573341840236323896e-01 1.507315141277384418e-01 1.718264524732673049e-01 2.219480176361220969e-01 2.812255846769721179e-01 3.307529243723531520e-01 3.587879358548276554e-01 3.605623570616131035e-01 3.375331217944766427e-01 2.962081991043443163e-01 2.465978265700925764e-01 2.004459884677280423e-01 1.684642578870234331e-01 1.548871991127133696e-01 1.538537814193812192e-01 1.555623362677297228e-01 1.535174993740976990e-01 1.452957672198398609e-01 1.307895350320969208e-01 1.108530702889056890e-01 8.670618865848987722e-02 5.996293656083181989e-02 3.398328867690791205e-02 2.395782866034850203e-02 4.369651721205972117e-02 6.987516375014539427e-02 9.454426248639745400e-02 1.156179644888087471e-01 1.321074447055580470e-01 1.435418395197095853e-01 1.498380072263190976e-01 1.512295951897357216e-01 1.482009457228572746e-01 1.414206091811210375e-01 1.316780211946310120e-01 1.198275649998049308e-01 1.067431026894029023e-01 9.328450601332435865e-02 8.027536578425634173e-02 6.848582307609220321e-02 5.860265957297574463e-02 5.115236095762813739e-02 4.635559394851485049e-02 4.399459278593204764e-02 4.347619120299116291e-02 4.410869270150392929e-02 4.536128041796241850e-02 4.695115540052059028e-02 4.880037436443572518e-02 5.094820614672358750e-02 5.346667402934934116e-02 5.639873554044189108e-02 5.972639049484455148e-02 6.336711961659405312e-02 6.718949302182132544e-02
2.002365669559855454e-01 2.024808779379707324e-01 2.042019917152229636e-01 2.054131574251943926e-01 2.061296165283325321e-01 2.063634105975930833e-01 2.061174911218138783e-01 2.053795192119272084e-01 2.041158920457357695e-01 2.022666664763313749e-01 1.997421602842244515e-01 1.964221096063060723e-01 1.921583922830214231e-01 1.867825881673836619e-01 1.801202210665881764e-01 1.720147576707059256e-01 1.623670098075128965e-01 1.512008635320225280e-01 1.387766558913630377e-01 1.257908749074774513e-01 1.137103704306183516e-01 1.051835964489081510e-01 1.039525615643729362e-01 1.131662878003874134e-01 1.331407014862845406e-01 1.617399970960644584e-01 1.962892233559324906e-01 2.344439518995611593e-01 2.741708878474817812e-01 3.135573199553005064e-01 3.506858617912056442e-01 3.835970709709397020e-01 4.103289383049885108e-01 4.290261393507873722e-01 4.381143420014217416e-01 4.365292473861608347e-01 4.239761775932149868e-01 4.011752725330826053e-01 3.700226754079586344e-01 3.335757824780982150e-01 2.957677362927236264e-01 2.608212256452062672e-01 2.325528713956911409e-01 2.140920349149283974e-01 2.083319063495728818e-01 2.179690330399275400e-01 2.435117856981695583e-01 2.810690213128559378e-01 3.229583719481570747e-01 3.602134396514595771e-01 3.850059905494149781e-01 3.924614602808056962e-01 3.817496405120657244e-01 3.562046621208043162e-01 3.223036541493247698e-01 2.876389949118897116e-01 2.584367345529609006e-01 2.374793644613207855e-01 2.230845064531282451e-01 2.091995097488384414e-01 1.866368292837227993e-01 1.456937793631374600e-01 8.062368467249673987e-02 4.019339712305348977e-02 1.492391963524066500e-01 2.849000244215039723e-01 4.237132830356504787e-01 5.512647921660609462e-01 6.561795895591144845e-01 7.314319956858666982e-01 7.747464396050633972e-01 7.880958228598781146e-01 7.768242439947641298e-01 7.486037526692649324e-01 7.118564836758016767e-01 6.732998302603774299e-01 6.354484642654452120e-01 5.961134238562501020e-01 5.508954863254020839e-01 4.969150225247840336e-01 4.350664522153083191e-01 3.696549218353240573e-01 3.061176262225554501e-01 2.485612664837729135e-01 1.991480448129697434e-01 1.603833201553122589e-01 1.381423483514188644e-01 1.380266636436799366e-01 1.550187258940676771e-01 1.768993132239660149e-01 1.947605287867825719e-01 2.049175938876105219e-01 2.066321934175408270e-01 1.996447962963887879e-01 1.833189837975273129e-01 1.588740295106811917e-01 1.356066555418571351e-01 1.364941517668951665e-01 1.753021531175727732e-01 2.343881945150990131e-01 2.919973595221241336e-01 3.340577492045592178e-01 3.530833521611509984e-01 3.474199234773775458e-01 3.206595487517727161e-01 2.806362078277649386e-01 2.380021338246384177e-01 2.040727852113098928e-01 1.866563610832412123e-01 1.851085254412182524e-01 1.918375390697471261e-01 1.992718163180974833e-01 2.031627042905761737e-01 2.018877157949991452e-01 1.951205548480529350e-01 1.830804955135386103e-01 1.663299018521833261e-01 1.458515113522854956e-01 1.232083749763052682e-01 1.007334477209877871e-01 8.175265680100639309e-02 7.034636116378190085e-02 6.892881923109499265e-02 7.510960865219724891e-02 8.399261232038800207e-02 9.195324971884116794e-02 9.717122346431555924e-02 9.898807187456491741e-02 9.741265286196881812e-02 9.283987280307783030e-02 8.588447359735305875e-02 7.727465247796680425e-02 6.778190806755550468e-02 5.817680403498855929e-02 4.920299298848881259e-02 4.155371958468868920e-02 3.581238220720150967e-02 3.230829531302627927e-02 3.094350010570780588e-02 3.122420762842055900e-02 3.256012216366807599e-02 3.453542431876808344e-02 3.696620309535079280e-02 3.982327833303017650e-02 4.313056587786608803e-02 4.689016725536118008e-02 5.104732105387888713e-02 5.548913602786309518e-02 6.006239985044446728e-02 6.459646210803558775e-02 6.892292910309515130e-02
2.110041419154178866e-01 2.147986761928536714e-01 2.180548502824513624e-01 2.207685485518520452e-01 2.229425714455489926e-01 2.245820346974055914e-01 2.256885688810724155e-01 2.262535265402324247e-01 2.262505723885520070e-01 2.256282069607428442e-01 2.243029331122973757e-01 2.221538986311042685e-01 2.190199324724209917e-01 2.146999604980146525e-01 2.089579064846622536e-01 2.015334932029897164e-01 1.921611329774257360e-01 1.806009468209148483e-01 1.666903680242119434e-01 1.504356988548334051e-01 1.321909961386805166e-01 1.130422951831941414e-01 9.564427564640315405e-02 8.550274190803960894e-02 8.985042107893416452e-02 1.106290176827744720e-01 1.431631628433119863e-01 1.824079246219671435e-01 2.249016861269101386e-01 2.680758467030340264e-01 3.096776945938747860e-01 3.475408364265716310e-01 3.795555284518499217e-01 4.037546930469508299e-01 4.184766744660616267e-01 4.225775151678135555e-01 4.156595788909290268e-01 3.982694114290501464e-01 3.720039922449193681e-01 3.394629971524728562e-01 3.040164627552682242e-01 2.694522229190003393e-01 2.397235419364000808e-01 2.190436789194081246e-01 2.119495847706024116e-01 2.218692714340012306e-01 2.481799066851879121e-01 2.853095916468076920e-01 3.249640382998094101e-01 3.587263572636946174e-01 3.798682380049026586e-01 3.846266662028819394e-01 3.729491443784356819e-01 3.484600160308277683e-01 3.174864494780663127e-01 2.872205631673601656e-01 2.633699972274758383e-01 2.479782976737044398e-01 2.383504448504763229e-01 2.276381733062630974e-01 2.067618429895606846e-01 1.670897755170935861e-01 1.039318116426588973e-01 3.729587118145036989e-02 1.149871038627803682e-01 2.374660366304316150e-01 3.614038967389802681e-01 4.725115173688870240e-01 5.604142117371091469e-01 6.192149502709139997e-01 6.478398948878129060e-01 6.496390698805329933e-01 6.315706426068871115e-01 6.029261339282651067e-01 5.729548885861760477e-01 5.471851486925534136e-01 5.244492264389252201e-01 4.978079013423666321e-01 4.592907112821832949e-01 4.047270152580774716e-01 3.358915369091125536e-01 2.598980075153679570e-01 1.870475688175612661e-01 1.284028015118043597e-01 9.322632659921097076e-02 8.342089119217899196e-02 9.112879689569444719e-02 1.098062835717883851e-01 1.362065109411370045e-01 1.654904136935449188e-01 1.913660880938029552e-01 2.079991412563975406e-01 2.111113584735861970e-01 1.985850113490611468e-01 1.715704398435642097e-01 1.378887268403979904e-01 1.200713678948858720e-01 1.456641137411200104e-01 2.030193605644462218e-01 2.655542194851555071e-01 3.168423666594971100e-01 3.477492808636276633e-01 3.544969569944355636e-01 3.382110286972391244e-01 3.044022853884301716e-01 2.621103194073012288e-01 2.227136997560136000e-01 1.974782147408368771e-01 1.920800830292929140e-01 2.024613891337408988e-01 2.197913869079841376e-01 2.371945719752264758e-01 2.509603926267470198e-01 2.592731621073781634e-01 2.612044716668653344e-01 2.563534590825550796e-01 2.448436945373438367e-01 2.273903878172376658e-01 2.052911974540996831e-01 1.803138183775430670e-01 1.545145046097463892e-01 1.300267426736724796e-01 1.088191933604988337e-01 9.235853660748813421e-02 8.114011375798695080e-02 7.436276135144971600e-02 7.026894393751353940e-02 6.702514098859775615e-02 6.336718574398489401e-02 5.871385430283494050e-02 5.300232765357305864e-02 4.648719986854335517e-02 3.958726087290358880e-02 3.278897609834811183e-02 2.659911480982535617e-02 2.153452075212629324e-02 1.810428164218633867e-02 1.666324917220815896e-02 1.713903369615027081e-02 1.907045592654608643e-02 2.200170255799344804e-02 2.567134020900525143e-02 2.994459860158878162e-02 3.471503747192972167e-02 3.985630642904917226e-02 4.521417926041820107e-02 5.061681052491392996e-02 5.588921857938636967e-02 6.086593640526115345e-02 6.540014577131990359e-02 6.936939004260808672e-02
2.193212251415438963e-01 2.247659615027044755e-01 2.297110352899254804e-01 2.341288043736361180e-01 2.380026038847541381e-01 2.413233876525451294e-01 2.440848939007740637e-01 2.462773473298624782e-01 2.478798632875604535e-01 2.488519093136557225e-01 2.491243866052636757e-01 2.485910920090708964e-01 2.471014811643538200e-01 2.444557555161820939e-01 2.404033418011046475e-01 2.346458573803149872e-01 2.268457409260407620e-01 2.166420397440373680e-01 2.036757400539830343e-01 1.876294166731983792e-01 1.682925347661054227e-01 1.456832706960297930e-01 1.203228062801449949e-01 9.399759381439597161e-02 7.211549885221994749e-02 6.750952454011693860e-02 8.863811510152365403e-02 1.259178379849017759e-01 1.700814264463118841e-01 2.165041955081212777e-01 2.622404161334881412e-01 3.048142454543903979e-01 3.419213706896127025e-01 3.714426424575583141e-01 3.915856189624540851e-01 4.010826847577916299e-01 3.993966666023596734e-01 3.868837277447630396e-01 3.648628482499393089e-01 3.355587605504583015e-01 3.019399417079745018e-01 2.675762781984361571e-01 2.367390984343554217e-01 2.147777346063356185e-01 2.077651972737600827e-01 2.195077329695759583e-01 2.478171424051883731e-01 2.853627799041617563e-01 3.234191753408421910e-01 3.543271274957585093e-01 3.726943450428574223e-01 3.761939983951450572e-01 3.659921061293743838e-01 3.465061611259014906e-01 3.242119537175561228e-01 3.053981708502451209e-01 2.934071107799473555e-01 2.869391129606542745e-01 2.806961782527649385e-01 2.674890698926483124e-01 2.402328367731688952e-01 1.935793108531985440e-01 1.257174044360618304e-01 4.511001684246319227e-02 7.944702663155128741e-02 1.849161831577561532e-01 2.874944846485842920e-01 3.747162710992907320e-01 4.389534435503404941e-01 4.768856559262268369e-01 4.896503627884060683e-01 4.826252565479210443e-01 4.649210704189585819e-01 4.478120500971258799e-01 4.405434041770042719e-01 4.444357553818725770e-01 4.511078456664950886e-01 4.477006221237960215e-01 4.238318539751611547e-01 3.754845816571673045e-01 3.055623431108092092e-01 2.223157375508301170e-01 1.367258898040114579e-01 6.020940011923591600e-02 2.075021181081295601e-02 5.567933654389756182e-02 8.540289772525941348e-02 1.086673856293589452e-01 1.321511936042228663e-01 1.576199949774217401e-01 1.807731233328749576e-01 1.947351483823995810e-01 1.935530495383414595e-01 1.745319309384560369e-01 1.409649916042552964e-01 1.096621407792650466e-01 1.186898775301102604e-01 1.742845465431158980e-01 2.438933447088679762e-01 3.065819430236323417e-01 3.511118366802313817e-01 3.716768563337326525e-01 3.671084944525606630e-01 3.405246044372015612e-01 2.987255255297296963e-01 2.514657801662545933e-01 2.107394438965455585e-01 1.886277629367869302e-01 1.905644008907554088e-01 2.105181874036194667e-01 2.381791989536256871e-01 2.661310270250339949e-01 2.901697561640624312e-01 3.078461976696475477e-01 3.176642917867310567e-01 3.188815256222350958e-01 3.115227125676171549e-01 2.963701932101054370e-01 2.748504986628010904e-01 2.488297747764413592e-01 2.203656847537293351e-01 1.914637795360166483e-01 1.638706327328084134e-01 1.389179338532962327e-01 1.174210396154284769e-01 9.963901619796296238e-02 8.531732221596510790e-02 7.383321890929692155e-02 6.441956477537955084e-02 5.638347752993980166e-02 4.923551168098819902e-02 4.270884247136343820e-02 3.670649035748822092e-02 3.122818561090558859e-02 2.631542055564228821e-02 2.203951957975098727e-02 1.854878261913927434e-02 1.616440143676857108e-02 1.539686897968171007e-02 1.661996298068799810e-02 1.966288724119039447e-02 2.400055592629347229e-02 2.913389790764405948e-02 3.468827309213212695e-02 4.037854420861340665e-02 4.597395188249533970e-02 5.128140699332919827e-02 5.613962436668070571e-02 6.041765991111407857e-02 6.401460185385256241e-02 6.685903402569109977e-02
2.243426771096406480e-01 2.313439047593382480e-01 2.379417081888284824e-01 2.440794214468398893e-01 2.497133713060219751e-01 2.548111187758774765e-01 2.593481831117222525e-01 2.633031015640780459e-01 2.666507839460270368e-01 2.693542809220288992e-01 2.713552945418982176e-01 2.725640030499422162e-01 2.728490215814922681e-01 2.720285410325480324e-01 2.698638468400706425e-01 2.660565004828067681e-01 2.602504783433272073e-01 2.520405490561163919e-01 2.409882246367368031e-01 2.266469377664645513e-01 2.085991694674904640e-01 1.865115706404651130e-01 1.602249805865046395e-01 1.299368826078169392e-01 9.671981157956369146e-02 6.469045100731875275e-02 5.029737132345460382e-02 7.371852507386170150e-02 1.166971932352944968e-01 1.650594277658657683e-01 2.138276357118217563e-01 2.600068301076926547e-01 3.010712166299208681e-01 3.347578665891349226e-01 3.591626600684634241e-01 3.729216647388101102e-01 3.753945368954270112e-01 3.667925151880159773e-01 3.482093252662243343e-01 3.215494488829189756e-01 2.894225923592373406e-01 2.551854888015231415e-01 2.233846822905099505e-01 2.005056291614468189e-01 1.942841660585654384e-01 2.087928785237561924e-01 2.398528899294701255e-01 2.782495093552537213e-01 3.149400707380112796e-01 3.431368123951281102e-01 3.589159421882039958e-01 3.616026257678203182e-01 3.538876187443026899e-01 3.412746091644201507e-01 3.303771544864038123e-01 3.259540445823956301e-01 3.280452517897542442e-01 3.316198488611086792e-01 3.289786099236111094e-01 3.126601792772701338e-01 2.774075062911246503e-01 2.212831545607652495e-01 1.462745346484454201e-01 5.921815066415751089e-02 4.367942615212263430e-02 1.307842960404847210e-01 2.076093575593269402e-01 2.653115121792286035e-01 3.007031165255122374e-01 3.146345693914910369e-01 3.118251637125085129e-01 3.010578853409562328e-01 2.951039087647925885e-01 3.067745953526331837e-01 3.395442052946264777e-01 3.834959552502537061e-01 4.224955821967810166e-01 4.423043129147008479e-01 4.345414033808754350e-01 3.980069122393892767e-01 3.384409902309725160e-01 2.671277637004037531e-01 1.988974785050841021e-01 1.494031351570372090e-01 1.275375446620248543e-01 1.250742885274467031e-01 1.275128007343073189e-01 1.301456113075701304e-01 1.359734483436322028e-01 1.469943292675553737e-01 1.591960395298608055e-01 1.647626581216955766e-01 1.565982195827756440e-01 1.317367277566612871e-01 9.661836740772172805e-02 8.485071667693881714e-02 1.327834094507206741e-01 2.080976604895145854e-01 2.835505929169146455e-01 3.454593643688366744e-01 3.855322244405993692e-01 3.997770318485954211e-01 3.884312564284018721e-01 3.555856716095854853e-01 3.084648094459105927e-01 2.567593805534731932e-01 2.123994882051299105e-01 1.884230942833520495e-01 1.921167149371426075e-01 2.176419981097563738e-01 2.532128323457993879e-01 2.899544870727553403e-01 3.225602466369758559e-01 3.478040991817430427e-01 3.637476344804910777e-01 3.695053430072273160e-01 3.651699637744633131e-01 3.517004812574489603e-01 3.307250366664081787e-01 3.042833299947333425e-01 2.745551918527894819e-01 2.436175893293895944e-01 2.132573915254433461e-01 1.848513838224631056e-01 1.593132194495054110e-01 1.371006025945304130e-01 1.182733234087096075e-01 1.025899685706413433e-01 8.962532539580050917e-02 7.888425364738749224e-02 6.988871158441413434e-02 6.222663052901689779e-02 5.556810290249877826e-02 4.966519585578431373e-02 4.435205013320316775e-02 3.955520552415944108e-02 3.531555930970661783e-02 3.181302023152347141e-02 2.936470560406478914e-02 2.833855335475496048e-02 2.895442133479530014e-02 3.110968419464103796e-02 3.442219144383427964e-02 3.841994419119162257e-02 4.267938792330513986e-02 4.686675754666488891e-02 5.073223097764725797e-02 5.409417966203145661e-02 5.682562901506405667e-02 5.884433013300429532e-02 6.010536239330336455e-02
2.253579254610118821e-01 2.335817905792553495e-01 2.415528161843017163e-01 2.491825289139035782e-01 2.563945667627573477e-01 2.631246008189302432e-01 2.693188679191119150e-01 2.749310867804005687e-01 2.799175748889976556e-01 2.842304818735197913e-01 2.878092162015352673e-01 2.905703671142792488e-01 2.923967021117632736e-01 2.931261270473279890e-01 2.925417936383807871e-01 2.903647857119893150e-01 2.862509752897282045e-01 2.797936958513372874e-01 2.705338434911566670e-01 2.579789344894692915e-01 2.416326346779514578e-01 2.210366390259517200e-01 1.958285088061899881e-01 1.658259312686846954e-01 1.311772219846689957e-01 9.277589704139153903e-02 5.440155554583421538e-02 3.858359435905978768e-02 7.179631265710557930e-02 1.199784986315849955e-01 1.699749148910963126e-01 2.178027982086944425e-01 2.607222854714755234e-01 2.963917258851376246e-01 3.228809764468155707e-01 3.388337103052037058e-01 3.436257101306658956e-01 3.374479527084827679e-01 3.212787548128495652e-01 2.967651623004325945e-01 2.661296880156736044e-01 2.323489394526470353e-01 1.999417100836285155e-01 1.762983371312673297e-01 1.709833307780937450e-01 1.883883349355599257e-01 2.219809863668179006e-01 2.606769157490644861e-01 2.953009838812953314e-01 3.199992894465516491e-01 3.323259861342153232e-01 3.333175952938354225e-01 3.273301945716202699e-01 3.210950624728044489e-01 3.213031659159128473e-01 3.309205800491774596e-01 3.467729783355706918e-01 3.607812016858304438e-01 3.634239906061046965e-01 3.468530755192620330e-01 3.069190483282523974e-01 2.442373987951196035e-01 1.642681762394218037e-01 7.631610949141477696e-02 8.895369354742393639e-03 7.976299472029878268e-02 1.298538134530763666e-01 1.561235605469455390e-01 1.609168708029862227e-01 1.512356201089136987e-01 1.386405838229331777e-01 1.396023588029511320e-01 1.680423198933394258e-01 2.223141688399328797e-01 2.902412483283181577e-01 3.580149075868301334e-01 4.126529309971922466e-01 4.438647995255567968e-01 4.463226430051154270e-01 4.212062008315876627e-01 3.761982609231805941e-01 3.235652262493062814e-01 2.760913384395701775e-01 2.412439548388638777e-01 2.173384908241048907e-01 1.971584679411645669e-01 1.756049913542980512e-01 1.533779521887794484e-01 1.355686333041355718e-01 1.266270292982818457e-01 1.244003323144237394e-01 1.204913018135157221e-01 1.063383857810513700e-01 7.833935083998926074e-02 5.019971454001510153e-02 8.024114016263241000e-02 1.533481986937387243e-01 2.352632704475717818e-01 3.118507036861880022e-01 3.730259505011403465e-01 4.117136556684276028e-01 4.245110921671307325e-01 4.119580784971677567e-01 3.781793014009539045e-01 3.301367618186146768e-01 2.770063135213279293e-01 2.301990404869936335e-01 2.030480341406044054e-01 2.050061188586555783e-01 2.323036927224760295e-01 2.725986981334007631e-01 3.153567864806015031e-01 3.539340660069771882e-01 3.843083270612805968e-01 4.041893432910369510e-01 4.126472897112467009e-01 4.099076104228606687e-01 3.971338025825871809e-01 3.761587379493152583e-01 3.491881524410239690e-01 3.185166295453881746e-01 2.862903151417228176e-01 2.543361851760418957e-01 2.240630689068462134e-01 1.964286445264857017e-01 1.719602369798406138e-01 1.508146442168439294e-01 1.328618095841542779e-01 1.177776802727633076e-01 1.051329639391709314e-01 9.446757748058311199e-02 8.534565262908276606e-02 7.739155834627642339e-02 7.031120865890995442e-02 6.390378124044192309e-02 5.806749535532462758e-02 5.280046914065078534e-02 4.819425170388774021e-02 4.441312343649388844e-02 4.164867499768602765e-02 4.004538170754017717e-02 3.961902421276030511e-02 4.021780541169839990e-02 4.155728274542162815e-02 4.330046118851406389e-02 4.512934116481366609e-02 4.678263247926311291e-02 4.806539640857587087e-02 4.884449831680519327e-02 4.903937574657736553e-02 4.861241417637737067e-02
2.220416260033400147e-01 2.309149614185038168e-01 2.397289537324411302e-01 2.483656805805671275e-01 2.567151008777706078e-01 2.646765921829518087e-01 2.721592856923602533e-01 2.790809765729663772e-01 2.853653838757616024e-01 2.909375694731062278e-01 2.957174151662555484e-01 2.996112148355768445e-01 3.025016717849232650e-01 3.042368968308854504e-01 3.046193612717928989e-01 3.033961345504004870e-01 3.002520793767498586e-01 2.948079326130579325e-01 2.866253208393662599e-01 2.752207169065375991e-01 2.600901418391891040e-01 2.407461226995858405e-01 2.167682826249053007e-01 1.878698962429895813e-01 1.539887519462766474e-01 1.154428920001041442e-01 7.341624132312947471e-02 3.399895196061832742e-02 4.067585546582811601e-02 8.617454138588129253e-02 1.352092024709822260e-01 1.821125047106525174e-01 2.240419382764416434e-01 2.587023413846400444e-01 2.842781356103807888e-01 2.995879251588391412e-01 3.042172885354190726e-01 2.985412037324763346e-01 2.836010658127717798e-01 2.608800403066982576e-01 2.321458214109442253e-01 1.996873805560837045e-01 1.674187035766980525e-01 1.430693752461621726e-01 1.382711555367765188e-01 1.580888358834853791e-01 1.932251865927226420e-01 2.308554401630500130e-01 2.619423778706237438e-01 2.815977479238794268e-01 2.887665855526992953e-01 2.861345928862771282e-01 2.797738641418671124e-01 2.777895590228841027e-01 2.870065008328128164e-01 3.085993931155744940e-01 3.366472859747252633e-01 3.609334186791791632e-01 3.707942889859169866e-01 3.580603432747658799e-01 3.191318464792549658e-01 2.561647288018652491e-01 1.770275038477425178e-01 9.401809358017665375e-02 2.573017968799874017e-02 4.393851937320730761e-02 7.261447885657267010e-02 8.046184860499973335e-02 7.971368689797271589e-02 9.050741348145910359e-02 1.186516707282806032e-01 1.548045515841717512e-01 1.942194842987992054e-01 2.388426136838125713e-01 2.901052231608677867e-01 3.434100502496768015e-01 3.891128029226046392e-01 4.174209582177536015e-01 4.230014496036072491e-01 4.074506561902406232e-01 3.789765926161875464e-01 3.487541915511042090e-01 3.244456607559930705e-01 3.052155289430704133e-01 2.839448302052321460e-01 2.542618892936259201e-01 2.150814330805360386e-01 1.707224823880324482e-01 1.287595862749186804e-01 9.703519904406254781e-02 7.870546779115029923e-02 6.724517736062630979e-02 5.131664179671378834e-02 2.505234085944833475e-02 3.371207091548270030e-02 9.420195764300579033e-02 1.690146517942835713e-01 2.486190274020101953e-01 3.235667703019117214e-01 3.847838916971589307e-01 4.251902925863323413e-01 4.409461761552359027e-01 4.319606067572471786e-01 4.016623906520694343e-01 3.563413422572421774e-01 3.046089192712381211e-01 2.575088956087659975e-01 2.284721165162011680e-01 2.283871092482795129e-01 2.557823716898056099e-01 2.987220416468067685e-01 3.454401560755870348e-01 3.880497646397749745e-01 4.217723356486302588e-01 4.439954809579455541e-01 4.537592648855658384e-01 4.514228985202526911e-01 4.383505257722039028e-01 4.165778251441264457e-01 3.884792437172567836e-01 3.564701341078133634e-01 3.227712822526146441e-01 2.892492431064846437e-01 2.573321901890371910e-01 2.279910962318124346e-01 2.017708081385626850e-01 1.788542686022266404e-01 1.591444396185065779e-01 1.423510815110366756e-01 1.280725538497256566e-01 1.158658833286985573e-01 1.053013974613831172e-01 9.600103956952582562e-02 8.766165163153570583e-02 8.006570763992688911e-02 7.308219279921593370e-02 6.665980480209166004e-02 6.081370416629199721e-02 5.560596715795212280e-02 5.111926288933291151e-02 4.742424068522644448e-02 4.454494898317301610e-02 4.243234843866065809e-02 4.095807192049288198e-02 3.993309073863618441e-02 3.914256633566393778e-02 3.838108083859611414e-02 3.747686208819461795e-02 3.630262694758430025e-02 3.477642966878339431e-02 3.285705458262128120e-02
2.145834422844400124e-01 2.233502784994287060e-01 2.322716384660270528e-01 2.412098553869024276e-01 2.500274095711231270e-01 2.585900109152418080e-01 2.667686450588097058e-01 2.744404042305852442e-01 2.814879120589798833e-01 2.877971529319467980e-01 2.932535498222206272e-01 2.977362184100673104e-01 3.011104769820165949e-01 3.032189238527281949e-01 3.038717107058968026e-01 3.028370297944724676e-01 2.998332633281272086e-01 2.945246601539620035e-01 2.865227350686849195e-01 2.753957485909086511e-01 2.606885460489665185e-01 2.419546718063621538e-01 2.188020686826511740e-01 1.909531315862628420e-01 1.583207899569059329e-01 1.211116890159846804e-01 8.003597022297653796e-02 3.754623789739790218e-02 2.431487059183789351e-02 6.629565767158386580e-02 1.121769426217726073e-01 1.553383503661158460e-01 1.931193789688828710e-01 2.234282712750242927e-01 2.447262388813914169e-01 2.562075835097669674e-01 2.579157542477242271e-01 2.506903095260471503e-01 2.358959530129411952e-01 2.149934488053434345e-01 1.891933120452243544e-01 1.596311776556207096e-01 1.286794481900402909e-01 1.032294400957827624e-01 9.753683304067675697e-02 1.188869631866961846e-01 1.543128035713900170e-01 1.892547858492149571e-01 2.151253823300502688e-01 2.279905386957248870e-01 2.280178492906781151e-01 2.193941414922115640e-01 2.099540632122783856e-01 2.094577052117825022e-01 2.249117286984844422e-01 2.554534572560994143e-01 2.929209200469219398e-01 3.261641067261179527e-01 3.443444814861797432e-01 3.392868430637183130e-01 3.075834928143008073e-01 2.519826825485849131e-01 1.814100787015022476e-01 1.097984756356814168e-01 5.733633167411152781e-02 5.365456852919815028e-02 7.983042469641105088e-02 1.146874547489892399e-01 1.608721077294834045e-01 2.139259723016432579e-01 2.625548493171168674e-01 2.967205312532894546e-01 3.129274944825454208e-01 3.161024195186456498e-01 3.171221020970036997e-01 3.250110490265201713e-01 3.391412603606490106e-01 3.510331769929604939e-01 3.534496177077182111e-01 3.467746741367892516e-01 3.386349906858333592e-01 3.369572697080682744e-01 3.413217171603960542e-01 3.422798755989795438e-01 3.290896513457099437e-01 2.965346319282495258e-01 2.466628711969250098e-01 1.869703681912649740e-01 1.271222889644985921e-01 7.573616577413889994e-02 3.824615629535738082e-02 1.559221104578691931e-02 1.030347774108553117e-03 1.936379178183437674e-02 5.426164905690317869e-02 1.057095466482789875e-01 1.712092609558150957e-01 2.446528512350681916e-01 3.174581840931836041e-01 3.803799285103567906e-01 4.254935826476712868e-01 4.477631889801717002e-01 4.458273996381940107e-01 4.219756917293274179e-01 3.816238393359996373e-01 3.328468772845500356e-01 2.864959116037342768e-01 2.562181170371714001e-01 2.541362712526585299e-01 2.809973282806859096e-01 3.257249525437425075e-01 3.756755442491782615e-01 4.218119825242906407e-01 4.585730410891103448e-01 4.829526581512797456e-01 4.938780330303576549e-01 4.917706447736456821e-01 4.781489783267646732e-01 4.552351894550653033e-01 4.255831202537739832e-01 3.917586780489236697e-01 3.560962532327935914e-01 3.205405396332509649e-01 2.865695386748942086e-01 2.551850934107451341e-01 2.269527468216439026e-01 2.020723091388933468e-01 1.804628795320553647e-01 1.618497530646557381e-01 1.458444926172884903e-01 1.320127811211619928e-01 1.199273088384297525e-01 1.092050006834391490e-01 9.952947173342170661e-02 9.066071870032159363e-02 8.243466128047789721e-02 7.475525751152248266e-02 6.758165431520872513e-02 6.091238149836563504e-02 5.476814656908886997e-02 4.917451829545287784e-02 4.414584190660545554e-02 3.967212062090451352e-02 3.571103763436951628e-02 3.218712986131389703e-02 2.899874440087469446e-02 2.603103152581326754e-02 2.317118977256280368e-02 2.032189938048705249e-02 1.741051643964008910e-02 1.439416388957025401e-02
2.036377814720899126e-01 2.114740769159657030e-01 2.196633519186607930e-01 2.280663604901032593e-01 2.365330374848809147e-01 2.449069542867267357e-01 2.530289767202337781e-01 2.607399125623009462e-01 2.678819802868227518e-01 2.742989557483505592e-01 2.798348786890196283e-01 2.843312467305317837e-01 2.876227109622546130e-01 2.895314331192353485e-01 2.898604852248133357e-01 2.883869767603920997e-01 2.848559764803182959e-01 2.789767288436472703e-01 2.704230932297985168e-01 2.588404717418070211e-01 2.438616286134191735e-01 2.251336264085669336e-01 2.023575345036420503e-01 1.753416791244848949e-01 1.440686749549814627e-01 1.087800817051715468e-01 7.011877074703055934e-02 2.990554509403946584e-02 2.027315032612575507e-02 6.050546119690504432e-02 1.011138512212726021e-01 1.379121200599821295e-01 1.686457704794940560e-01 1.915336224896185824e-01 2.054448069444656522e-01 2.101429049287338868e-01 2.064183056590326026e-01 1.959694574525596422e-01 1.809142897568801200e-01 1.629593088972355053e-01 1.426062766254726777e-01 1.191225290304522844e-01 9.190773967595236571e-02 6.411439738951073275e-02 5.191746452354371877e-02 7.289532708309355569e-02 1.075360346769152486e-01 1.384347630695287046e-01 1.577872672185957059e-01 1.625319403030749954e-01 1.538031840598666211e-01 1.370772237307129882e-01 1.222322301525770594e-01 1.216070911910931834e-01 1.415775705252848848e-01 1.772709647127895527e-01 2.193126658616387226e-01 2.579818806892979488e-01 2.837531635504709215e-01 2.888724463587133418e-01 2.697781921329355237e-01 2.288837573317871465e-01 1.747637588222721861e-01 1.209758084159566066e-01 8.584968906264908717e-02 8.890085309768282207e-02 1.273995112903386351e-01 1.882415325089780433e-01 2.616513542876396925e-01 3.348414647195177007e-01 3.933517627751806356e-01 4.255638440425384417e-01 4.264441970186342301e-01 3.993949478249420038e-01 3.557190749880047020e-01 3.110760036708832832e-01 2.783732195070141024e-01 2.607481841973852132e-01 2.542151517031487340e-01 2.580881041578708679e-01 2.766804007398050991e-01 3.089911951617855257e-01 3.432880386902693037e-01 3.640032210872797269e-01 3.600058534373462571e-01 3.283122819823294236e-01 2.740738301561437273e-01 2.081650448286347654e-01 1.434587082026600735e-01 9.097289561617580289e-02 5.687153370671495928e-02 4.065619575995176732e-02 3.697418811938852495e-02 4.337860885409658418e-02 6.317016721148413505e-02 1.003262194841802735e-01 1.549888374014415093e-01 2.225418589757374721e-01 2.947039694897177209e-01 3.615849038674393556e-01 4.140068129550487086e-01 4.454176805906641112e-01 4.529629933269333497e-01 4.376507264323661328e-01 4.039141133351717428e-01 3.591409666329340444e-01 3.137285815697902214e-01 2.812474078347396711e-01 2.751299183821984684e-01 2.991508252194587936e-01 3.440017365300476748e-01 3.964329744951301526e-01 4.461319181206879203e-01 4.865356791710707673e-01 5.140204703789418295e-01 5.271960968214134402e-01 5.263770290363333215e-01 5.131126779172608954e-01 4.897375122098672207e-01 4.589562447705775039e-01 4.234938437985394377e-01 3.858327475690727093e-01 3.480448225390596617e-01 3.117115216608494777e-01 2.779160452164354811e-01 2.472868954816760390e-01 2.200722901871237369e-01 1.962280014441354359e-01 1.755057096971911756e-01 1.575335115228975180e-01 1.418838937721923765e-01 1.281270249618681745e-01 1.158688813386594824e-01 1.047749390227604854e-01 9.458115473830305819e-02 8.509469593231003270e-02 7.618724729712454680e-02 6.778368378142683726e-02 5.984855602901026361e-02 5.237233915549554392e-02 4.535889115959902684e-02 3.881514608963741730e-02 3.274378245483494654e-02 2.713951452753355503e-02 2.198992026953754120e-02 1.728298216873249207e-02 1.302829093378594059e-02 9.317511084478539291e-03 6.514685812286935725e-03 5.583742728922367823e-03 7.016271885226260489e-03
1.900986895921285280e-01 1.962736874354447936e-01 2.029391175656807267e-01 2.099789309912800661e-01 2.172535895663729733e-01 2.246050653582992163e-01 2.318616989960099184e-01 2.388424746657766273e-01 2.453604096415258895e-01 2.512248710035021593e-01 2.562427201885260075e-01 2.602182599443638722e-01 2.629520366273637721e-01 2.642386528418093627e-01 2.638638888080355738e-01 2.616016299501476294e-01 2.572113612574358221e-01 2.504373125665118605e-01 2.410106995946182384e-01 2.286568504394968782e-01 2.131092475842895628e-01 1.941325303971261074e-01 1.715561680256077193e-01 1.453197966340211422e-01 1.155305855448148233e-01 8.253594216272752693e-02 4.705582557652046582e-02 1.178473854301609509e-02 2.996811359551213375e-02 6.616074476265496052e-02 9.970067570468824081e-02 1.282818460334866073e-01 1.499792747985012609e-01 1.633241663888468920e-01 1.676339982299887843e-01 1.633691236828524185e-01 1.524051502449315088e-01 1.380119359165045967e-01 1.241056609218173790e-01 1.133207698958659249e-01 1.047975586148812976e-01 9.437487671481382956e-02 7.751938300267696702e-02 5.212048324060272048e-02 2.071567456181156938e-02 2.334836305153124153e-02 5.659124451242450449e-02 8.253643550742065238e-02 9.477915610506679189e-02 9.092992970799078367e-02 7.272065014437520403e-02 4.680085227399156250e-02 3.044992169015471595e-02 4.513829407439428482e-02 7.132333844322934213e-02 1.001948263251941779e-01 1.327243221877109081e-01 1.667932884243391312e-01 1.954790427811376463e-01 2.107370464791538112e-01 2.076653059886968133e-01 1.870777888084373952e-01 1.558104312757405130e-01 1.252295828810813250e-01 1.098798520384066252e-01 1.248155713473184381e-01 1.742955912729048373e-01 2.498933965655810163e-01 3.379836532726471776e-01 4.221997138199329869e-01 4.861801467794890641e-01 5.173537008508782842e-01 5.100829917122767787e-01 4.671245890772015019e-01 3.990369349459459980e-01 3.216783000210187704e-01 2.523122092827576046e-01 2.052719415521125079e-01 1.889773249329132487e-01 2.052056992669710478e-01 2.478581518798267380e-01 3.029771711104107812e-01 3.531030399214887261e-01 3.826572670759789685e-01 3.821640900615571601e-01 3.506196713162738621e-01 2.954942391588484818e-01 2.303294463224087041e-01 1.702962350354990106e-01 1.259337017326759289e-01 9.711428718523387738e-02 7.578000954052760418e-02 5.734308669781387063e-02 4.535359966918452862e-02 4.827293743677654042e-02 7.272338992328368501e-02 1.191512587153431696e-01 1.833075028180510824e-01 2.569675387418729473e-01 3.296228474901185534e-01 3.909833455225767418e-01 4.331660765759589027e-01 4.519846744151959084e-01 4.472305903278926409e-01 4.222457867892789873e-01 3.833661230073123760e-01 3.398403251006821835e-01 3.041788089617076252e-01 2.904615684206803272e-01 3.065469069783695044e-01 3.470960498346278844e-01 3.992736480992004067e-01 4.513889110054692400e-01 4.954962718925174925e-01 5.269857361212872959e-01 5.438337125060774824e-01 5.459844739726726903e-01 5.348083771250510265e-01 5.125962243242024874e-01 4.821001357980050361e-01 4.461485555514414503e-01 4.073569005608780880e-01 3.679405270380446957e-01 3.296221835971905323e-01 2.936161444056516467e-01 2.606668091911761298e-01 2.311199863570567448e-01 2.050087607489140817e-01 1.821409606837140760e-01 1.621801414272400210e-01 1.447156414472409169e-01 1.293194330375032619e-01 1.155886977960688955e-01 1.031740355107778617e-01 9.179433770995708286e-02 8.124049784533511620e-02 7.137094635531529563e-02 6.210229454878939126e-02 5.339823334419704220e-02 4.525956034876128797e-02 3.771822551852872102e-02 3.083917868541764112e-02 2.473635770454380919e-02 1.961267753299176381e-02 1.582210805029911002e-02 1.384783536396418796e-02 1.392501439742995298e-02 1.562123879563423294e-02 1.820933725005520476e-02 2.116683982804790087e-02 2.421809311078702148e-02
1.748040803253778364e-01 1.788501609440378559e-01 1.834224924628351239e-01 1.884525974207660048e-01 1.938379844256547802e-01 1.994455667808083810e-01 2.051162917769952243e-01 2.106702407910516495e-01 2.159115663096928817e-01 2.206328096218207191e-01 2.246183341930190480e-01 2.276467833866571422e-01 2.294926209475323386e-01 2.299269473444471579e-01 2.287179188914028605e-01 2.256312429965249555e-01 2.204313916165648035e-01 2.128843697833758541e-01 2.027630910410418985e-01 1.898566246532318036e-01 1.739847434109933477e-01 1.550192379937980480e-01 1.329132782532537749e-01 1.077396698824104188e-01 7.973875978458423719e-02 4.938303397914679121e-02 1.761024216527516673e-02 1.630057208946579517e-02 4.808669159877903415e-02 7.793877862512262056e-02 1.037655973088777162e-01 1.236452450073692866e-01 1.358382440460946250e-01 1.390862225001867902e-01 1.330165120798186829e-01 1.186755729148530752e-01 9.931968984798221489e-02 8.159762627554666137e-02 7.499166906687501633e-02 8.251649046415206190e-02 9.497564740616398771e-02 1.021115892673704895e-01 9.829752143443132306e-02 8.217400942018331100e-02 5.604675576999628567e-02 2.560907095688320922e-02 1.066836458605874803e-02 2.720090661225268991e-02 3.210192804391799604e-02 2.014032174988250254e-02 7.191910652104825143e-03 4.351158907801350173e-02 8.025321195285346765e-02 1.080202131082280692e-01 1.199729696247947980e-01 1.146789966904629837e-01 9.879279210123316501e-02 8.829556750419190192e-02 9.656901053153782444e-02 1.147015983805457079e-01 1.276927823483603730e-01 1.301517195549925787e-01 1.253182610856355406e-01 1.211751593738307070e-01 1.276117991027035936e-01 1.553316026099558211e-01 2.108568285970212897e-01 2.904933114264161009e-01 3.818100669332419872e-01 4.681378174244435475e-01 5.328753928700469267e-01 5.634785289464155911e-01 5.545172797638382445e-01 5.091180028509690869e-01 4.385093435485815094e-01 3.597802523866940327e-01 2.919641563948122687e-01 2.501269645203422765e-01 2.392348384478663881e-01 2.551874717825354799e-01 2.908861370121909040e-01 3.361362319166698032e-01 3.767069806907412666e-01 3.982849603355476109e-01 3.917641714676272646e-01 3.565703376141742820e-01 3.010446058252373991e-01 2.397532718012399533e-01 1.874824609267871645e-01 1.503891706195254474e-01 1.219745678676539546e-01 9.276211609813948822e-02 6.097082733581677544e-02 3.195696855634425071e-02 1.206636540876233031e-02 2.487547421019634802e-02 6.697240058235034987e-02 1.293287729443161616e-01 2.050226004216496312e-01 2.835436877099546393e-01 3.539579663341701488e-01 4.074723113948394704e-01 4.388919854946172205e-01 4.469384667231111607e-01 4.337617550101549035e-01 4.042489874120119842e-01 3.657582811542353651e-01 3.285046170326563764e-01 3.053867296527020825e-01 3.076336875828569739e-01 3.365137735137623820e-01 3.824831264944333897e-01 4.332344060794787732e-01 4.791545111215406161e-01 5.141982944491801932e-01 5.353092413263716987e-01 5.417263017348845633e-01 5.343609543238638793e-01 5.152317073579835149e-01 4.869603619969796737e-01 4.523517092546729401e-01 4.140750485269757974e-01 3.744526150791249730e-01 3.353461164073466838e-01 2.981229119622295087e-01 2.636792932396045397e-01 2.324991646698158498e-01 2.047305112322978793e-01 1.802673540127192886e-01 1.588296223218616798e-01 1.400363989826837741e-01 1.234692915520896744e-01 1.087231770231801564e-01 9.544241295872107900e-02 8.334230637714279410e-02 7.221779433664533843e-02 6.194317756685922133e-02 5.246798207133164527e-02 4.381484868208609246e-02 3.608622605114829990e-02 2.948628436137664885e-02 2.435188090986432213e-02 2.112541221286793475e-02 2.010875776677222351e-02 2.108272913320796346e-02 2.337489176220669887e-02 2.631753500541531010e-02 2.947170792599915212e-02 3.259576363019747042e-02 3.556712638689522865e-02 3.832809669884853360e-02
1.583772165977088142e-01 1.602057179519952301e-01 1.624836460477663003e-01 1.652035348450635599e-01 1.683207590340229931e-01 1.717525370041174670e-01 1.753796228725635342e-01 1.790501435322362500e-01 1.825847744556861885e-01 1.857824162396678191e-01 1.884256850126201643e-01 1.902857795848132971e-01 1.911265616402250955e-01 1.907079384592656468e-01 1.887888559860059490e-01 1.851303954620253656e-01 1.794996256257596345e-01 1.716749979922207181e-01 1.614541823174859281e-01 1.486653120598569466e-01 1.331826217347070185e-01 1.149473650077178638e-01 9.399462926643568916e-02 7.048609837335763351e-02 4.474782149113588903e-02 1.731050086105921995e-02 1.105282000455107098e-02 3.929725557689010135e-02 6.609979226720832934e-02 8.988327275392554716e-02 1.088901323311838309e-01 1.213166909923793640e-01 1.255175177306566969e-01 1.202828097949056041e-01 1.051954511316660762e-01 8.115185002786022561e-02 5.179143201594595125e-02 3.247277962729839401e-02 5.156740384014298073e-02 8.419409893117132948e-02 1.119327866576390745e-01 1.284728314353303369e-01 1.309410061111920265e-01 1.193376425564456056e-01 9.666074896698982621e-02 6.858978905106125068e-02 4.245463703100692265e-02 2.555769179306890265e-02 2.435068105638215838e-02 4.268711716337544176e-02 7.758475585724378121e-02 1.221259398992884659e-01 1.665367775885893964e-01 2.001179181290883846e-01 2.140569939939829525e-01 2.039623081993779952e-01 1.712680338028611526e-01 1.230341119973482750e-01 7.055264561023230629e-02 3.206166937222938718e-02 4.067302005686479482e-02 6.489643571167047487e-02 8.638319534639193886e-02 1.087313294310233019e-01 1.368719736856506553e-01 1.763990667502017273e-01 2.329149585294586766e-01 3.068673304294580184e-01 3.904528123601402334e-01 4.699548943304272530e-01 5.304540880835290073e-01 5.603788117120487300e-01 5.549148321437260556e-01 5.177781966217018805e-01 4.610356479537578989e-01 4.024615539347506377e-01 3.592456532194685526e-01 3.389301329291810605e-01 3.367544840321969879e-01 3.448602410215467207e-01 3.596270192418213330e-01 3.784065261133937597e-01 3.940577169407930569e-01 3.960040826045754803e-01 3.761780538155496956e-01 3.340404636381090198e-01 2.779067224239579192e-01 2.220971416856195590e-01 1.791941365017712395e-01 1.496905820577228430e-01 1.225953180590213243e-01 9.015542574746730764e-02 5.798375333250200409e-02 4.504045647368998956e-02 4.965292333794379953e-02 4.412877113727645129e-02 2.945519309382009510e-02 6.617999207942637518e-02 1.389780419214527440e-01 2.210464887558755698e-01 2.990628427973086034e-01 3.633244792795753408e-01 4.079130634724578153e-01 4.306953495987136948e-01 4.326365794105560547e-01 4.169468849011280231e-01 3.886679242577268378e-01 3.549864432077326493e-01 3.257983630711451806e-01 3.125312465931979755e-01 3.226729371063760121e-01 3.538856718807580903e-01 3.962873765607001220e-01 4.392801970985521498e-01 4.751111653959422809e-01 4.992671031121042602e-01 5.098980838669017190e-01 5.071307245147603782e-01 4.924364639019961909e-01 4.680803603208846253e-01 4.366655789781022645e-01 4.007852153052974820e-01 3.627828540239414479e-01 3.246117316282937093e-01 2.877741900997727864e-01 2.533199169216986402e-01 2.218827795411111303e-01 1.937402909480619995e-01 1.688848788830952241e-01 1.471002737504661650e-01 1.280382861462406041e-01 1.112911419805121538e-01 9.645389213309293885e-02 8.317211081072964363e-02 7.117294729635938177e-02 6.028179511568219212e-02 5.043093616947057212e-02 4.166950252910950336e-02 3.418413335834950828e-02 2.832570851758276637e-02 2.457357318860586837e-02 2.327051569540874998e-02 2.420279080895568549e-02 2.663660966418917794e-02 2.980865022366552958e-02 3.319895738425536480e-02 3.651376936522481714e-02 3.960203153451686414e-02 4.239372563866664056e-02 4.486385665072736145e-02 4.701221405138440723e-02
1.414305069708303164e-01 1.413454740126653120e-01 1.415566850903870466e-01 1.421147071359803449e-01 1.430397630519989471e-01 1.443149236558853854e-01 1.458821657788468840e-01 1.476418375031641472e-01 1.494553788129491523e-01 1.511505498696838479e-01 1.525281087054639328e-01 1.533689017574943192e-01 1.534406032879993276e-01 1.525037316898270323e-01 1.503169711392729757e-01 1.466421750033989058e-01 1.412497039735237381e-01 1.339249603379475406e-01 1.244771330907173817e-01 1.127512976258914640e-01 9.864522598954156285e-02 8.213300841977724809e-02 6.330114701646774589e-02 4.242532741592842938e-02 2.037836324699399473e-02 1.009825503075492507e-02 3.168858230553259908e-02 5.559821476957022696e-02 7.807842394526032237e-02 9.741949149811207631e-02 1.119108779878866533e-01 1.198351658004167819e-01 1.196275001378197672e-01 1.101091208810346944e-01 9.076675800351470536e-02 6.205512385537970826e-02 2.591128562485855297e-02 1.845036541689921983e-02 6.050269666418792852e-02 1.000070833142570059e-01 1.314746042388307556e-01 1.508619019112954485e-01 1.558656961111778150e-01 1.466692342025640861e-01 1.263415015696051913e-01 1.006517792051512677e-01 7.721787689361928053e-02 6.410469653278916269e-02 6.784535780721888398e-02 9.101112172548095347e-02 1.313724897412833770e-01 1.823108508196595035e-01 2.337859864878630567e-01 2.745255925435247102e-01 2.949207572854729009e-01 2.896938410162188116e-01 2.594494785624135158e-01 2.104715221300341443e-01 1.525841638108829390e-01 9.547614595755549161e-02 4.466805783820255310e-02 4.915768530185897619e-04 4.414326047115071927e-02 8.918714223487661519e-02 1.357336393925793194e-01 1.841279880759287280e-01 2.371270513421075421e-01 2.976725418988998006e-01 3.641808141413859778e-01 4.288031938716777014e-01 4.803095226889317337e-01 5.088784579164933319e-01 5.102432098585087950e-01 4.880619553185202575e-01 4.537841512692333823e-01 4.227674665392719966e-01 4.060125258599840414e-01 4.029372727968846268e-01 4.044945457518007714e-01 4.030774557230007438e-01 3.973410179699976008e-01 3.890963517185072607e-01 3.774575326422830446e-01 3.570627447577436886e-01 3.223276993638985455e-01 2.732056040936380881e-01 2.178133367109318652e-01 1.699740405470631377e-01 1.394435311783421005e-01 1.200740680909992419e-01 9.807537084269214722e-02 7.329502468390540482e-02 6.934114145690567499e-02 9.385281368646486433e-02 1.165204891662930675e-01 1.173346642843759724e-01 8.995762968678117089e-02 4.264100411156697412e-02 6.071410848898253082e-02 1.412533824616518663e-01 2.243859358772718193e-01 2.974891083343609299e-01 3.543315748951970656e-01 3.923844105710264651e-01 4.116509046147535100e-01 4.136500058522156742e-01 4.010043374230698454e-01 3.778047333250977857e-01 3.503958837901112733e-01 3.276204438971943578e-01 3.188164382007037112e-01 3.288278068502027973e-01 3.544412024635623104e-01 3.871480876596704590e-01 4.183387549970215002e-01 4.419336342920107130e-01 4.546717773451792732e-01 4.555762401981995335e-01 4.452941898203263693e-01 4.254993716759571942e-01 3.983989944853164045e-01 3.663538963138806004e-01 3.316085444861934795e-01 2.961186381576397242e-01 2.614583486382370259e-01 2.287874105483487241e-01 1.988600803399675210e-01 1.720622008842757344e-01 1.484675216622557137e-01 1.279080624386150222e-01 1.100541003102520343e-01 9.449728558569502057e-02 8.082775784854293044e-02 6.869635348408559272e-02 5.785771740969251203e-02 4.819771158231362512e-02 3.975520722098348225e-02 3.274769135707546186e-02 2.758164588840347417e-02 2.473568122019369556e-02 2.437681705352385750e-02 2.603734220401669394e-02 2.889728615538985149e-02 3.225481930280890697e-02 3.566779625526399211e-02 3.889362532121504873e-02 4.181108607722999054e-02 4.436874141019239021e-02 4.655500667105062773e-02 4.838081914936671890e-02 4.986926259852147297e-02
1.251942117864609794e-01 1.238228804465907329e-01 1.225922695283580555e-01 1.215981927444679117e-01 1.209200133758175782e-01 1.206091849266132526e-01 1.206787915562447383e-01 1.210960223496647115e-01 1.217790590589187122e-01 1.225988577984184619e-01 1.233851585847385857e-01 1.239352415265261298e-01 1.240237336509960042e-01 1.234121061808892417e-01 1.218571418058426031e-01 1.191183470531653049e-01 1.149649044188498642e-01 1.091833041720918773e-01 1.015873984034004474e-01 9.203365322917982094e-02 8.044702313939958160e-02 6.687170421254150232e-02 5.159778997071890611e-02 3.561282946142733247e-02 2.289455300422759548e-02 2.521062012401509289e-02 4.155160483953192208e-02 6.146911005833781416e-02 8.108222749098518978e-02 9.834010176554650040e-02 1.114749845548741597e-01 1.188055694068409773e-01 1.188437728386310538e-01 1.105453428675664124e-01 9.372640315902706909e-02 6.996245359209465886e-02 4.612992431809066068e-02 4.517403136892294419e-02 7.384082310444985142e-02 1.088680933947675095e-01 1.390001522748426366e-01 1.587382654183555064e-01 1.652265260980666506e-01 1.582905938405846369e-01 1.407112605084804846e-01 1.180633096627125428e-01 9.788443279342239067e-02 8.807453895067669791e-02 9.471344704930367842e-02 1.204410825377653094e-01 1.637632632819633061e-01 2.185916887731454428e-01 2.750256982642103054e-01 3.216106944335047069e-01 3.482985591044334694e-01 3.492189592985501245e-01 3.243612291438025541e-01 2.794358102904034857e-01 2.235999231692185618e-01 1.654624270608105185e-01 1.091107013093791517e-01 5.330669640749419874e-02 4.793942767660096770e-03 6.494823619919666557e-02 1.235619157297102449e-01 1.763937579630683872e-01 2.223681102012819988e-01 2.646130533775065685e-01 3.072897642669130680e-01 3.505399666545324089e-01 3.889480012200038361e-01 4.151009426893773058e-01 4.247640161305483164e-01 4.202818984501094368e-01 4.103991702027945387e-01 4.053180183307488749e-01 4.088536545655635512e-01 4.152721881174543661e-01 4.149222552169559708e-01 4.018982030330005562e-01 3.769552035504690757e-01 3.450435213507508370e-01 3.100521723610619174e-01 2.713416237236159767e-01 2.258061300934935678e-01 1.735665895993371843e-01 1.222768718908398555e-01 8.673330352854038972e-02 7.431946947504540490e-02 6.743758337227294397e-02 5.414753917773339198e-02 5.993972974851553837e-02 1.020069809389622523e-01 1.507978654175012589e-01 1.845857642324690295e-01 1.912493462132226485e-01 1.663353437982856564e-01 1.124836609514529573e-01 3.781732465934864451e-02 4.818180365894694089e-02 1.336061089708958094e-01 2.115602496675149935e-01 2.772632277433810244e-01 3.286747164637756624e-01 3.651878953805863803e-01 3.866500359669517439e-01 3.932493842130060369e-01 3.862167721935927944e-01 3.687913717961705529e-01 3.467741607493186606e-01 3.279492334501257211e-01 3.196284319597876844e-01 3.248657295345407925e-01 3.406926722305313460e-01 3.605471181548747794e-01 3.779664406450788383e-01 3.885198733632970747e-01 3.900504885843092961e-01 3.822274472802065226e-01 3.659700473243403529e-01 3.429326958482549204e-01 3.150969144802758803e-01 2.844723354264306892e-01 2.528942419920642837e-01 2.219000095713374587e-01 1.926659717961839990e-01 1.659884539583591223e-01 1.422971138237308086e-01 1.216940438297023364e-01 1.040161251970764394e-01 8.891808593339756150e-02 7.596854993471463535e-02 6.474470943372437337e-02 5.491003188252799316e-02 4.626694418804564585e-02 3.878765781544897540e-02 3.262937407023682596e-02 2.811664690189429744e-02 2.561341736869309285e-02 2.522625427116613819e-02 2.658730467130284228e-02 2.904448845752908084e-02 3.199990680704704882e-02 3.504632407013590079e-02 3.794456909687640017e-02 4.056793276041367746e-02 4.285897682056689223e-02 4.480185585537468235e-02 4.640512443950420285e-02 4.769089147599450684e-02 4.868784891784296714e-02
1.122352169827758456e-01 1.104346268314293361e-01 1.086889855646888253e-01 1.071262093903577461e-01 1.058721341318435427e-01 1.050363369476593201e-01 1.046960049106656493e-01 1.048806904904369258e-01 1.055613825945414530e-01 1.066465852923661056e-01 1.079861394733973856e-01 1.093812971057502026e-01 1.105981879787072686e-01 1.113817775351737815e-01 1.114683604344826329e-01 1.105959045527488277e-01 1.085126924125479064e-01 1.049856119334265647e-01 9.981033643111755782e-02 9.282700746997707419e-02 8.394811132381814478e-02 7.321375933586961315e-02 6.091691448661623598e-02 4.793824901463548949e-02 3.673543187841287611e-02 3.304229513042433036e-02 4.128798245931825095e-02 5.710626189651298729e-02 7.525701121606800936e-02 9.271943400907403654e-02 1.073559560903852433e-01 1.173281211048488037e-01 1.210573849729650459e-01 1.174380595503987795e-01 1.062658261723338771e-01 8.907300968409322117e-02 7.109912478012614390e-02 6.435963701509252177e-02 7.861553038846336161e-02 1.050678224718426396e-01 1.314179184417827995e-01 1.502881155009843928e-01 1.578481149915067216e-01 1.532955005825359929e-01 1.389197145434015457e-01 1.198974400742519875e-01 1.033597764019184018e-01 9.650814543178497240e-02 1.046389827670164835e-01 1.306550812623542002e-01 1.742086478796005256e-01 2.300726019342815565e-01 2.886594103313559478e-01 3.384464520728744374e-01 3.690486484051579419e-01 3.741027180180357958e-01 3.531138124406829615e-01 3.114747354654054945e-01 2.582091258422741786e-01 2.017573186043364608e-01 1.457409353563406951e-01 8.831932001912462527e-02 2.655743818882762633e-02 3.891750335800868432e-02 1.019867434123005734e-01 1.552084530028134679e-01 1.933177089559646455e-01 2.168811042700771186e-01 2.326778996308852820e-01 2.493433654241998254e-01 2.703763946253109896e-01 2.922646884230680753e-01 3.100292596122179445e-01 3.229701433822795842e-01 3.350816766922334877e-01 3.500602550794784662e-01 3.657050019376048566e-01 3.740091164391403100e-01 3.665673797500776376e-01 3.397679227819174197e-01 2.965822875590566343e-01 2.447868977117125255e-01 1.925846749401926850e-01 1.439269344568369913e-01 9.758017264155346981e-02 5.165467979133383375e-02 9.343465824299014913e-03 2.468171953859398318e-02 3.751295773853122184e-02 2.424498238679468134e-02 1.571657293892290627e-02 7.583675353189919810e-02 1.439005735401838459e-01 2.051793211444594700e-01 2.462776677047918417e-01 2.584259851562719090e-01 2.392693069866270172e-01 1.927819143410025027e-01 1.277758462770016146e-01 5.850552456633265064e-02 5.000030198357116595e-02 1.147555135360995987e-01 1.810574211805721923e-01 2.409811697453918267e-01 2.921834391832733302e-01 3.321978980030084738e-01 3.585676816352951213e-01 3.700108467520226152e-01 3.674937800244684194e-01 3.546562192701858129e-01 3.373553080328906550e-01 3.221889155038261676e-01 3.141155630606488613e-01 3.142954273082089189e-01 3.199876832999030696e-01 3.266217623366582945e-01 3.300619522668998274e-01 3.277089576437217100e-01 3.185879500834537525e-01 3.029922273752332917e-01 2.820383112459390884e-01 2.572731832013323006e-01 2.303714604345107331e-01 2.029215037947226241e-01 1.762864473496604800e-01 1.515231214327870113e-01 1.293435721209581224e-01 1.101089347894104037e-01 9.385283143355685476e-02 8.033783716843126421e-02 6.914719836775737316e-02 5.980105179417080641e-02 5.187069175664216908e-02 4.506252519079892438e-02 3.925825194118426342e-02 3.451235016471677214e-02 3.100464485095081810e-02 2.893232110224188552e-02 2.835273748881680586e-02 2.908068481593581445e-02 3.074660239660459080e-02 3.294917392158874803e-02 3.536229957013178882e-02 3.776184628646871155e-02 4.001052734043697434e-02 4.203370205083214323e-02 4.379850151982941919e-02 4.529841447851271075e-02 4.654250034413278531e-02 4.754804111105071646e-02 4.833568399539000388e-02
1.061499188376372749e-01 1.048213534889263221e-01 1.035348214865919048e-01 1.024290098387435899e-01 1.016480496887167545e-01 1.013264747239659286e-01 1.015705272474418663e-01 1.024388999809808520e-01 1.039272775832814494e-01 1.059606488218740039e-01 1.083950910025256870e-01 1.110277243639905265e-01 1.136114587609734494e-01 1.158708509207962006e-01 1.175164634171778355e-01 1.182566268036915752e-01 1.178067822443331636e-01 1.158974703510422810e-01 1.122827265037809608e-01 1.067514965361392593e-01 9.914627667346351259e-02 8.939692925934848711e-02 7.758812105292646477e-02 6.411285964748165978e-02 5.008566197526528180e-02 3.853733128325646795e-02 3.598402914811628384e-02 4.599429962192265464e-02 6.304493163569994951e-02 8.174485743173993957e-02 9.897699564881433376e-02 1.125152855552418590e-01 1.205436958125887387e-01 1.217080414713235664e-01 1.154307021990180898e-01 1.024855335151175773e-01 8.607054491661733642e-02 7.358428256668204936e-02 7.514764297823223194e-02 9.145956929663837109e-02 1.125031094527209341e-01 1.293740185350520377e-01 1.371741517463143933e-01 1.345217856392443567e-01 1.233900013729570394e-01 1.087869752941811041e-01 9.741672208130587596e-02 9.491124765242420214e-02 1.043393828033706283e-01 1.284072858721163890e-01 1.687942060501096408e-01 2.219963353879118306e-01 2.789585368350691041e-01 3.280201453942993561e-01 3.583939977590024362e-01 3.632853737791556514e-01 3.420207301442000913e-01 3.004278739200846871e-01 2.488140426518221093e-01 1.972850379851304736e-01 1.498646252941456536e-01 1.025726547205720179e-01 4.936238623203682147e-02 1.491180222519897756e-02 7.497086875129214956e-02 1.285135389847335829e-01 1.645942064150817397e-01 1.788401569229224886e-01 1.743401529683106799e-01 1.619562995468271371e-01 1.564879154344764323e-01 1.663538751846469765e-01 1.880221299850938499e-01 2.149844563229542926e-01 2.438744178025535336e-01 2.715258086647622804e-01 2.917054273110524232e-01 2.962333102984788802e-01 2.787602751718770699e-01 2.379530522796422243e-01 1.784621040978699447e-01 1.095900657667016331e-01 4.315298706169861526e-02 2.573022252250319747e-02 6.746986363051181435e-02 9.879007352224425387e-02 1.169518587103367258e-01 1.197701684158551938e-01 1.041856048821219322e-01 7.282242649236946030e-02 6.017447809918949342e-02 1.123652500599796461e-01 1.857811219853463813e-01 2.520212314526245057e-01 2.971256907386198853e-01 3.140866810071822335e-01 3.024177577859490373e-01 2.670097150722953172e-01 2.156867929631985092e-01 1.564100792277510754e-01 9.636233952454034690e-02 5.260807948563073905e-02 7.615025774737778363e-02 1.362961262537696061e-01 1.989166726779602878e-01 2.545142564091420478e-01 2.976019915654364856e-01 3.252573259200985945e-01 3.374832548390115927e-01 3.371171034629603658e-01 3.290304464870705825e-01 3.186831153589145815e-01 3.103340830873168033e-01 3.056478191466445171e-01 3.035731379378403538e-01 3.015247076874095211e-01 2.968799071510308529e-01 2.879102200056709027e-01 2.740205541224098318e-01 2.555762457155051348e-01 2.335870024750479057e-01 2.093943878479587184e-01 1.844194713411821118e-01 1.599814641615427413e-01 1.371785305334763394e-01 1.168155562121634544e-01 9.936519434396076655e-02 8.495717017744748578e-02 7.340440632125547205e-02 6.428147857311201918e-02 5.705424454914268667e-02 5.122444608577871733e-02 4.643677770764814694e-02 4.251836584136980263e-02 3.945432039604874347e-02 3.731861557941509866e-02 3.618321019620127782e-02 3.603796278174687534e-02 3.675930605730325096e-02 3.813921864810324719e-02 3.994407174380386338e-02 4.196361236410798418e-02 4.403409588682839076e-02 4.604088261625639139e-02 4.791094867707588328e-02 4.960259192046762022e-02 5.109580829379786054e-02 5.238453922387725781e-02 5.347095154900928515e-02 5.436151364390831575e-02 5.506451124797904356e-02
1.088498163768391591e-01 1.085095898950590582e-01 1.081790641199414232e-01 1.079739401236919499e-01 1.080172658838499250e-01 1.084275138352767398e-01 1.093032843167715262e-01 1.107066460090691679e-01 1.126482103701178655e-01 1.150771797093430721e-01 1.178784757268262623e-01 1.208770891505605294e-01 1.238479720685420754e-01 1.265289187363018708e-01 1.286340652098136583e-01 1.298664570219821845e-01 1.299290821966295473e-01 1.285345754532969953e-01 1.254144650093041435e-01 1.203295133378549792e-01 1.130836672824405559e-01 1.035459375302134749e-01 9.168882636487714344e-02 7.766469207583076573e-02 6.198721853891799027e-02 4.607339774071773225e-02 3.403804376495652567e-02 3.436547769027326060e-02 4.790269649480696779e-02 6.637219831121714264e-02 8.468490138273604417e-02 1.000823334057312913e-01 1.105794229287074271e-01 1.146918858149887782e-01 1.116173279317382583e-01 1.016505474232459461e-01 8.689201862973300328e-02 7.244993925219073150e-02 6.682220452142730027e-02 7.478182950863779266e-02 8.987779271408252724e-02 1.030881391696671229e-01 1.091356900253701023e-01 1.067514576646993729e-01 9.853623738663626341e-02 9.047050093801201065e-02 8.893123360658533594e-02 9.559724866468628790e-02 1.086506154747088615e-01 1.294547936362975549e-01 1.622840944977845257e-01 2.071388466323823840e-01 2.565777614948709373e-01 2.989851120710452781e-01 3.231120329100541366e-01 3.217695013126787851e-01 2.944152482078488675e-01 2.482498916832386604e-01 1.971668517682927668e-01 1.565596868418252519e-01 1.312132748337280219e-01 1.084565245744632395e-01 7.311329676417886725e-02 2.324708664966752131e-02 4.701795744599691212e-02 1.085841443189631689e-01 1.574288162716487860e-01 1.840128151541911561e-01 1.855358544105300544e-01 1.660096973772955120e-01 1.355456548975370601e-01 1.099239709643157342e-01 1.071328726894768685e-01 1.297545125576060887e-01 1.634623746523003462e-01 1.950748837983181938e-01 2.148322498202671349e-01 2.153305052700702493e-01 1.930541674469118951e-01 1.507400265176543352e-01 1.012061818837895616e-01 7.947584041734172267e-02 1.112350683833320530e-01 1.567944471499752024e-01 1.923357592819403827e-01 2.115695541947358316e-01 2.129184344342386626e-01 1.957575362824279241e-01 1.611896519084063395e-01 1.187736343350503238e-01 1.046194185911479557e-01 1.516120953623074918e-01 2.236851009023683723e-01 2.896545771073739672e-01 3.354097394466204474e-01 3.556912242273463365e-01 3.515477610194494007e-01 3.278591912552162868e-01 2.901630089682649127e-01 2.420405219398991115e-01 1.845777818754270327e-01 1.180319925626376887e-01 4.408307058360566577e-02 3.319964009602553723e-02 1.076360515807561341e-01 1.729849237547559371e-01 2.243616706166537411e-01 2.596226000404474044e-01 2.798055098052047995e-01 2.886741602248760197e-01 2.914081592085366323e-01 2.927196540774581468e-01 2.951386851470936268e-01 2.984651861942169138e-01 3.006613641196849152e-01 2.993294436277579851e-01 2.927907440255132498e-01 2.804757685210086393e-01 2.628308990774276821e-01 2.410154935932588560e-01 2.165655158620560239e-01 1.911062549007940259e-01 1.661402532732810799e-01 1.429075997410121368e-01 1.223034882374886695e-01 1.048375458055256920e-01 9.062959719423199778e-02 7.945217479249737369e-02 7.083394377909715822e-02 6.421247651572067894e-02 5.908613850061182615e-02 5.510852917790468736e-02 5.210407876811057326e-02 5.002181158285082252e-02 4.886031820427609584e-02 4.859714954754675714e-02 4.914846146870463506e-02 5.036811689599313135e-02 5.207468671717258718e-02 5.408486526967011543e-02 5.623771461593068954e-02 5.840564044518474496e-02 6.049520625824754416e-02 6.244249722109015271e-02 6.420662106011285064e-02 6.576338384471798471e-02 6.710004200875799296e-02 6.821136960643393865e-02 6.909694648104795778e-02 6.975943349136061455e-02 7.020356772943829593e-02
1.177509729601267235e-01 1.182764154466514339e-01 1.187037510041484556e-01 1.191065375044492031e-01 1.195679557738240084e-01 1.201741638803301704e-01 1.210049250250424813e-01 1.221221044023827335e-01 1.235573728214852673e-01 1.253010421872840785e-01 1.272940760507225710e-01 1.294248078428314741e-01 1.315309063076642304e-01 1.334060506009248637e-01 1.348100260965980346e-01 1.354807192357577739e-01 1.351467136400143765e-01 1.335396837082227506e-01 1.304063910713649799e-01 1.255207695508115950e-01 1.186974156384848766e-01 1.098090290601769214e-01 9.881264701654624005e-02 8.579508019271311903e-02 7.106487204709788230e-02 5.537915260012434698e-02 4.062777839854248702e-02 3.169015412807892756e-02 3.519988683708150101e-02 4.814946105391649384e-02 6.339373015341337458e-02 7.702759864272429313e-02 8.684056323647222631e-02 9.138441290155838170e-02 8.992285934633510724e-02 8.273001854144765299e-02 7.165034428010833012e-02 6.091904369581757628e-02 5.688580262716265434e-02 6.237043344130203948e-02 7.212063810761132343e-02 7.918275631271234904e-02 7.974841866008428037e-02 7.424093933880708540e-02 6.843328863122261074e-02 7.192819611268387592e-02 8.763840649853710252e-02 1.086656498391615211e-01 1.290788834969013310e-01 1.488978038089339151e-01 1.726049532060130176e-01 2.033029963896431924e-01 2.372227425064007966e-01 2.645374092717041048e-01 2.743374809683877813e-01 2.593882201535961385e-01 2.195616592472334205e-01 1.646094553367033753e-01 1.183002648319686212e-01 1.118031450400792659e-01 1.312976487364646283e-01 1.375771237895111743e-01 1.134966473360393968e-01 5.879630849984165269e-02 1.926411026787518133e-02 1.008486316906792163e-01 1.741997691101058732e-01 2.256459131524486961e-01 2.482085273842941087e-01 2.417034472883351215e-01 2.119904072043745091e-01 1.695323231280883580e-01 1.290848613821214963e-01 1.098992151204799955e-01 1.207503997581713534e-01 1.448256093119360266e-01 1.640351108029901583e-01 1.706892925657616245e-01 1.663785397533418808e-01 1.618511838339378173e-01 1.718089205472895509e-01 1.998832693605296640e-01 2.350692489437312682e-01 2.645399471953692183e-01 2.805821601311578872e-01 2.801878731264400013e-01 2.628249003694863584e-01 2.292451116363224684e-01 1.834238849055146725e-01 1.404826389410805676e-01 1.371327012316974625e-01 1.873935779196869711e-01 2.563186495829954947e-01 3.178991373691473221e-01 3.608035158800234066e-01 3.821588366779425372e-01 3.842181132202181493e-01 3.709913485727797111e-01 3.451899208484369153e-01 3.071861270717247128e-01 2.566205818967831065e-01 1.954352381839991604e-01 1.315400176540710564e-01 8.764818258741237378e-02 9.881276049626239177e-02 1.400022793847690572e-01 1.767072518082357935e-01 1.999227672327789085e-01 2.110710785263508471e-01 2.165397465280138600e-01 2.240087653167072979e-01 2.380906107777975289e-01 2.578882434063201057e-01 2.787405109654355617e-01 2.955827173260673901e-01 3.049231280918382470e-01 3.052650171406961488e-01 2.967956145551037261e-01 2.808652235932164731e-01 2.594715111417999487e-01 2.348279042830753727e-01 2.090401945308575649e-01 1.838897014965452381e-01 1.607090742282683560e-01 1.403344247863958227e-01 1.231225461858548031e-01 1.090280059795536022e-01 9.773150650541991002e-02 8.879399279282533530e-02 8.179440361564103978e-02 7.641312212025713757e-02 7.244866619902887162e-02 6.978264777393555773e-02 6.832271307580178865e-02 6.795357287988267048e-02 6.851527845790601756e-02 6.981049341553953458e-02 7.162831309439113281e-02 7.376912239092099643e-02 7.606115611113070663e-02 7.836709587158376122e-02 8.058332469050616398e-02 8.263530044748688963e-02 8.447169063426586411e-02 8.605879889086552603e-02 8.737595737385768502e-02 8.841203661320395923e-02 8.916295810888646978e-02 8.962999071372680648e-02 8.981859899551843107e-02 8.973764393911098924e-02
1.273515863296310335e-01 1.282564852582332160e-01 1.289138572647663405e-01 1.293547865691614118e-01 1.296219324384198235e-01 1.297674788432795490e-01 1.298492340043397864e-01 1.299246930571483771e-01 1.300431997119371741e-01 1.302368009458277354e-01 1.305108901761112272e-01 1.308361123743199961e-01 1.311430758536481500e-01 1.313210813241023900e-01 1.312214062581846530e-01 1.306648929035798823e-01 1.294529475774463811e-01 1.273807504678490521e-01 1.242515452569450118e-01 1.198912763077563948e-01 1.141635069594967022e-01 1.069854907805490724e-01 9.834762193223194060e-02 8.834069921764432787e-02 7.719967039230905825e-02 6.538158535186835985e-02 5.371305383096824232e-02 4.364494249120900310e-02 3.739719846101743905e-02 3.679683071096016139e-02 4.082168346558562311e-02 4.632240805562509722e-02 5.059178917875745835e-02 5.206202673456757773e-02 5.029181997923715119e-02 4.624034621275237289e-02 4.278698163915742314e-02 4.400257788654698965e-02 5.100002334687950278e-02 6.002973408350904122e-02 6.607577958230516357e-02 6.527275181361852363e-02 5.585076155858650915e-02 4.039108002115194412e-02 3.531780890773845299e-02 5.887018057084808520e-02 9.421201444517046664e-02 1.291945515339404105e-01 1.590262398902993202e-01 1.828615911546842832e-01 2.026496066716790834e-01 2.203897595625551042e-01 2.345657819752662299e-01 2.390694093557032274e-01 2.259248080115720536e-01 1.897291250577301247e-01 1.321671720892067525e-01 7.267000874888164541e-02 8.397162339678132525e-02 1.464802359379087926e-01 1.938809984413883691e-01 2.058461804686486929e-01 1.759334876172208018e-01 1.075006241722632760e-01 1.320723973516320371e-02 9.383546189609462407e-02 1.909082754056210807e-01 2.640194496571162119e-01 3.033407713310668496e-01 3.065361009012316784e-01 2.784167559610798981e-01 2.292397457803735383e-01 1.727675497519376158e-01 1.257032475605300847e-01 1.061546142417198191e-01 1.165138337528074247e-01 1.392092891567957569e-01 1.636141214427938861e-01 1.894102884992542035e-01 2.187915564467219076e-01 2.509634566730948313e-01 2.811317193709693130e-01 3.030656329657573367e-01 3.120710526131003637e-01 3.063199922640827966e-01 2.863111050831068094e-01 2.535669846761092749e-01 2.106335860021642525e-01 1.649219665516536981e-01 1.383176815002064297e-01 1.599483397523513428e-01 2.179528913106396626e-01 2.821974776018286724e-01 3.359005229986171126e-01 3.727898483606068569e-01 3.930894529860584075e-01 3.999571319132745328e-01 3.957183428663212377e-01 3.798162656948892990e-01 3.500114509125784590e-01 3.058217805114090138e-01 2.519827657845443158e-01 2.007659237805946573e-01 1.707057679337389833e-01 1.712844116920269888e-01 1.871464308766257745e-01 1.973746486700548863e-01 1.920347233673398157e-01 1.720015169488403328e-01 1.477993440944517234e-01 1.388694611858403705e-01 1.591566575668733052e-01 1.993725861826554924e-01 2.431701919635262110e-01 2.803975410206562269e-01 3.063119448501387954e-01 3.194972464477930929e-01 3.206126110260954509e-01 3.115624433805946891e-01 2.948715680548108509e-01 2.732090514887858812e-01 2.490473120521844996e-01 2.244462020259748447e-01 2.009466834003717506e-01 1.795552839991972627e-01 1.607992896524306214e-01 1.448309223376983423e-01 1.315550698891025660e-01 1.207522316852081001e-01 1.121716711915026754e-01 1.055815289880195212e-01 1.007785297277492553e-01 9.757255268444525731e-02 9.576566560720846388e-02 9.514061665026385395e-02 9.546384186591413967e-02 9.649887413797578195e-02 9.802227672475884168e-02 9.983591190221802192e-02 1.017732041985404401e-01 1.037000690302707639e-01 1.055124118892853957e-01 1.071320506233332664e-01 1.085023423251910285e-01 1.095842007694623060e-01 1.103527592544425173e-01 1.107946842828292505e-01 1.109060327452075778e-01 1.106905167432848669e-01 1.101580549585406132e-01 1.093235207878905518e-01
1.327513234341404225e-01 1.334967756653078208e-01 1.338491593834594540e-01 1.338056779354861170e-01 1.333759224942617228e-01 1.325831395547608649e-01 1.314646643724285968e-01 1.300711274009370699e-01 1.284640324550253010e-01 1.267113876485509438e-01 1.248812919974097435e-01 1.230337727091786182e-01 1.212117047160404110e-01 1.194322049350632908e-01 1.176802658810876812e-01 1.159063457928079799e-01 1.140290538483782062e-01 1.119430766695926616e-01 1.095314082636214270e-01 1.066801294300321334e-01 1.032936406975096671e-01 9.930835905773011119e-02 9.470323858584327181e-02 8.950578431559831627e-02 8.379220170158215020e-02 7.767972071595206918e-02 7.130798455944795111e-02 6.480553638206290601e-02 5.823923536869096695e-02 5.155241443209812591e-02 4.451260654778976811e-02 3.670354569159194752e-02 2.759465107882856649e-02 1.671539683734207457e-02 4.564085499474210966e-03 1.243926188858052000e-02 2.885677307745521114e-02 4.554258140254972831e-02 6.038972033058117445e-02 7.093088996814730929e-02 7.456219379997849894e-02 6.899268801037469756e-02 5.278126850765476469e-02 2.595850436375178594e-02 1.270741901826418982e-02 5.481281187913797370e-02 1.004668039811707353e-01 1.446136065296753093e-01 1.836370236623987851e-01 2.151605257569037810e-01 2.377809752789951103e-01 2.500117466970976920e-01 2.491141453731110234e-01 2.309758641560180903e-01 1.917035029694763859e-01 1.309292071487120901e-01 6.269160827802446045e-02 8.233426981464103678e-02 1.690156518744106440e-01 2.462960154534898638e-01 2.926811265330764855e-01 2.961787899570780813e-01 2.529632806771701103e-01 1.682564006816704150e-01 5.689542511322900897e-02 7.316173052731296533e-02 1.854328483588292831e-01 2.719218105350875159e-01 3.205895076408661337e-01 3.284880104001612344e-01 3.007691610038886743e-01 2.486356714848358684e-01 1.862519842045486096e-01 1.279846083521372913e-01 8.853864345487805210e-02 8.336483856098644840e-02 1.096825171970587792e-01 1.510144244710885930e-01 1.974574723032814227e-01 2.417663271230590383e-01 2.771306232666121416e-01 2.981649450741835627e-01 3.021601714653886495e-01 2.895858494185598597e-01 2.634455858316908095e-01 2.276475165187017979e-01 1.856608765587949572e-01 1.421928780913145618e-01 1.119854980741917805e-01 1.242255738463275000e-01 1.765480198149023128e-01 2.401252860292054925e-01 2.973814181264551881e-01 3.408141758625334861e-01 3.699191461933020175e-01 3.885279360285005534e-01 4.004332913174643571e-01 4.053540153574351490e-01 3.987278770132196004e-01 3.755926433291385536e-01 3.354538241991220637e-01 2.857052681529242966e-01 2.425606544194043868e-01 2.246232258889915012e-01 2.339187831898789371e-01 2.512120626952982771e-01 2.564841307604508458e-01 2.394722756387840934e-01 1.986747340744553780e-01 1.392654520909406002e-01 7.602268169496786965e-02 6.762867419159250548e-02 1.298110631846926266e-01 1.978133107031161686e-01 2.557165859609096814e-01 2.991669839406940201e-01 3.271336671507409921e-01 3.404774473406130264e-01 3.412346459887123373e-01 3.320600378312069112e-01 3.157802753114368199e-01 2.950642786222602565e-01 2.722109964750032418e-01 2.490426893554057164e-01 2.268834973405880751e-01 2.065994072207007204e-01 1.886755605178441764e-01 1.733089147594667201e-01 1.604981009606922249e-01 1.501178744829338441e-01 1.419723827937969807e-01 1.358281652419213448e-01 1.314324481349629092e-01 1.285236611182746513e-01 1.268394832547041495e-01 1.261247788021928884e-01 1.261393463279472382e-01 1.266643988886904104e-01 1.275069017361910306e-01 1.285015757649872747e-01 1.295109352357188270e-01 1.304239611376847019e-01 1.311539820210670115e-01 1.316361849153952490e-01 1.318250185453269108e-01 1.316916296723330826e-01 1.312213997327070780e-01 1.304116125848296115e-01 1.292692704957097705e-01 1.278090724839067993e-01 1.260515691564794427e-01
1.316017752909215410e-01 1.317575155820737698e-01 1.314093767458891227e-01 1.305349858823696418e-01 1.291252955053789342e-01 1.271882372888478441e-01 1.247525135028530741e-01 1.218712400815191860e-01 1.186249716932766818e-01 1.151233788700357502e-01 1.115045164863849303e-01 1.079302934002933784e-01 1.045766303535146241e-01 1.016172656040346678e-01 9.920170023234167744e-02 9.743046880828729051e-02 9.633384357691035516e-02 9.586117049223025210e-02 9.588553199630089896e-02 9.622301168759203605e-02 9.666070077330420063e-02 9.698565709163244064e-02 9.700849494904834058e-02 9.657823842599121134e-02 9.558772036407260642e-02 9.397062283346548084e-02 9.169264467441216870e-02 8.874089960995999726e-02 8.511798377824253414e-02 8.085042555815073750e-02 7.602527026246537478e-02 7.087173894399985408e-02 6.589880136016212919e-02 6.205155393888660970e-02 6.069388417041980677e-02 6.305961806150599258e-02 6.927756433923915047e-02 7.798397884781547995e-02 8.686478878391619418e-02 9.332405721722744629e-02 9.491242498490279345e-02 8.971156375209247968e-02 7.695309844046027692e-02 5.865427002970495518e-02 4.591785650640864413e-02 6.132693618205533465e-02 9.970190663324932090e-02 1.457018609239154328e-01 1.917082811448675705e-01 2.323085098666396731e-01 2.623083853989532921e-01 2.763361459078315097e-01 2.691910697423785526e-01 2.369862073541961489e-01 1.794363336937849773e-01 1.069140037795453385e-01 8.557394659092862343e-02 1.694367035213423800e-01 2.692700570759667955e-01 3.491031561382261783e-01 3.913288842156461556e-01 3.859917963321420897e-01 3.314710339069730782e-01 2.351044483147518294e-01 1.132348708720797847e-01 4.326402228473327782e-02 1.502605799717781909e-01 2.401846256011781200e-01 2.916079778708950965e-01 3.021128810544287946e-01 2.783850495492380395e-01 2.334496813489257694e-01 1.822960326898541983e-01 1.361057804786833525e-01 9.816737477835116299e-02 7.039018084343799664e-02 7.285803014470748629e-02 1.137561451873338320e-01 1.669375035519952144e-01 2.137931397522439825e-01 2.436001810506858156e-01 2.512972932585699204e-01 2.373515323732426074e-01 2.068246995572062541e-01 1.669759806564897753e-01 1.237254240528563726e-01 7.908286999202718270e-02 3.722437191651140759e-02 5.311165065095249660e-02 1.162012361797443022e-01 1.847988958300718076e-01 2.469449353605741582e-01 2.953300144004712968e-01 3.282667040006738701e-01 3.503857723825869463e-01 3.693959390508441687e-01 3.893930044412790004e-01 4.063702522227400360e-01 4.108568716001770871e-01 3.946852116332403848e-01 3.566137485513226624e-01 3.054571379553717714e-01 2.609213066039643980e-01 2.460751316529094790e-01 2.637168152886402717e-01 2.911986212408277930e-01 3.055591668172504827e-01 2.948351493603921791e-01 2.562693256564821387e-01 1.932050633456307287e-01 1.126583397319522173e-01 2.487955000665380625e-02 6.956652100380823767e-02 1.533675289723564483e-01 2.258088925797312463e-01 2.833782863424246790e-01 3.248080442524871048e-01 3.505130351770900377e-01 3.621132926132574203e-01 3.619616425880412547e-01 3.527272018193898240e-01 3.370684181699371007e-01 3.174064331477073342e-01 2.957923597729224530e-01 2.738519852255916209e-01 2.527874490856238943e-01 2.334158710601448583e-01 2.162279104548221476e-01 2.014533419019573501e-01 1.891248788148131577e-01 1.791350590367736528e-01 1.712837749882596683e-01 1.653159679230084833e-01 1.609502148059168691e-01 1.578995578471388828e-01 1.558861108117274852e-01 1.546508752615155524e-01 1.539599566094051464e-01 1.536080960976386744e-01 1.534201971153090205e-01 1.532513467848184707e-01 1.529857131023973638e-01 1.525346192754059860e-01 1.518340445240604353e-01 1.508417624316099326e-01 1.495342962857277858e-01 1.479038417099338698e-01 1.459552786361942855e-01 1.437033671585239702e-01 1.411701955817026843e-01 1.383829248146892232e-01
1.250111302578204575e-01 1.244466168528788746e-01 1.233326496989285009e-01 1.216471836474721929e-01 1.193850087301014939e-01 1.165636921851442853e-01 1.132305795616519589e-01 1.094707138432691601e-01 1.054151253854888753e-01 1.012481106725484914e-01 9.721061262690131044e-02 9.359461327328758018e-02 9.072146623911565844e-02 8.889820571824401385e-02 8.835427201350909421e-02 8.917668239632371707e-02 9.127275609934573652e-02 9.438025296312185786e-02 9.811869230768184569e-02 1.020569554491846803e-01 1.057748348027572061e-01 1.089098005354882798e-01 1.111904428936296152e-01 1.124607800010311159e-01 1.126977290200376208e-01 1.120205056007988892e-01 1.106868423812729513e-01 1.090675780075743284e-01 1.075908023643622757e-01 1.066542839786627783e-01 1.065239744705832325e-01 1.072590139771962131e-01 1.087068451984258416e-01 1.105808371469806928e-01 1.125866844154176233e-01 1.145365286387209081e-01 1.163901224567795156e-01 1.181815491789653394e-01 1.198313751849416353e-01 1.209131692099039146e-01 1.205069165683746307e-01 1.172733134726846871e-01 1.098422727369174207e-01 9.768398184036143628e-02 8.312366427212698750e-02 7.567873870375166345e-02 9.071094645962769765e-02 1.288574663242926244e-01 1.781408007704936292e-01 2.275260678727050179e-01 2.672671540126662082e-01 2.882620966325710188e-01 2.829801227639568983e-01 2.474861024223762862e-01 1.853604989178943840e-01 1.225570408005596384e-01 1.415830035870920822e-01 2.397961860360974251e-01 3.453538445291040038e-01 4.265344954107691544e-01 4.662824290039909170e-01 4.562745542503172103e-01 3.970625156946819279e-01 2.979849923428647407e-01 1.764624563012244796e-01 6.713847804673944708e-02 9.867931138939693703e-02 1.783744693240019996e-01 2.280566604859022573e-01 2.443710049323272182e-01 2.369115742993169182e-01 2.208271590495743952e-01 2.075682842387025773e-01 1.963221123368183163e-01 1.776261027142458093e-01 1.456351991640580101e-01 1.077108050097833197e-01 9.158657136788614372e-02 1.151091107542212694e-01 1.476057829935014942e-01 1.642959280083626794e-01 1.582123237656143100e-01 1.341131428261504166e-01 1.062839032198912709e-01 9.273844951125043146e-02 9.475475389557640182e-02 9.506373972336884526e-02 8.682704157204772233e-02 8.813540690857417370e-02 1.224551769263103884e-01 1.768583860294402621e-01 2.296667812980248691e-01 2.692014676363833625e-01 2.943793238318958561e-01 3.135832238693132545e-01 3.383083357697728721e-01 3.721088856635380582e-01 4.059975752076028233e-01 4.253097528128586546e-01 4.187283572576166457e-01 3.834615339726514804e-01 3.275745173976020719e-01 2.714339508781213328e-01 2.444152840546167382e-01 2.600659520756390397e-01 2.962806519296135033e-01 3.242688255045981793e-01 3.280731807376598974e-01 3.027931513631292315e-01 2.507070165602411915e-01 1.789593462328710194e-01 1.005145016465342211e-01 6.203754873870964692e-02 1.195844255276057450e-01 1.939815428471049485e-01 2.595813451944595784e-01 3.112802871674752447e-01 3.478744645544086245e-01 3.699598416166252068e-01 3.791875763593033355e-01 3.777790256101812294e-01 3.681645272006939806e-01 3.527233473804414210e-01 3.336133417894523445e-01 3.126756861992444625e-01 2.913971690455990360e-01 2.709122647632239977e-01 2.520292109024196980e-01 2.352678456592912359e-01 2.209012708830997984e-01 2.089976367976428273e-01 1.994614727694512535e-01 1.920751421858839236e-01 1.865401445050697549e-01 1.825162463556197212e-01 1.796553802340907502e-01 1.776277325425940079e-01 1.761390391371137898e-01 1.749397926525499136e-01 1.738281025456149265e-01 1.726482088238104617e-01 1.712863955504142222e-01 1.696656012345155728e-01 1.677395895845851803e-01 1.654872099672786145e-01 1.629070493722986068e-01 1.600126334034447928e-01 1.568282454517355151e-01 1.533853793898782292e-01 1.497198078862718718e-01 1.458692275537117056e-01
1.180636151986342447e-01 1.172763196362544419e-01 1.160112210915124342e-01 1.142710295505967449e-01 1.120824259256867766e-01 1.095038570951721163e-01 1.066342934618912247e-01 1.036219992109719129e-01 1.006711262062123663e-01 9.804199560343854203e-02 9.603874644719111175e-02 9.497753073702740190e-02 9.513315319615814336e-02 9.667397864888786774e-02 9.960806232967332752e-02 1.037641433808116770e-01 1.088139638792413461e-01 1.143217635408175364e-01 1.198004113335189025e-01 1.247615856134742934e-01 1.287580740589695516e-01 1.314221252433411258e-01 1.325047983284196040e-01 1.319198046797269985e-01 1.297925091336957215e-01 1.265092888021147055e-01 1.227505106360776005e-01 1.194678804144477802e-01 1.177424639464037387e-01 1.184807917787576437e-01 1.220359035883506194e-01 1.279937144203573129e-01 1.352922057010426393e-01 1.425714535609415023e-01 1.485424791123319821e-01 1.522720984245660159e-01 1.533828909600405133e-01 1.521656016177337367e-01 1.495352182063485191e-01 1.466965026391144622e-01 1.444437350031622380e-01 1.423423221841203234e-01 1.384046195424260550e-01 1.297119268415445337e-01 1.139820199431699627e-01 9.260663710491462419e-02 7.809204205092132312e-02 9.562028631789597222e-02 1.435380760795889332e-01 2.005596935397326863e-01 2.508036340284412469e-01 2.820016601781288323e-01 2.849165366335132399e-01 2.555353261992105440e-01 2.001987066249294178e-01 1.519675963322053847e-01 1.815500891884839763e-01 2.787952712595085369e-01 3.836799817228829790e-01 4.641213303392650036e-01 5.030666403525758668e-01 4.934029750394129943e-01 4.373589324851964166e-01 3.456788222958226964e-01 2.362013480333208792e-01 1.351409615733867586e-01 9.355602561179539312e-02 1.299126573063591195e-01 1.736035429360297810e-01 2.052730233469387267e-01 2.313775466620459353e-01 2.582354223201637766e-01 2.825327279892229093e-01 2.941018554101375027e-01 2.840625953347739596e-01 2.504154569670024588e-01 1.997255826471878437e-01 1.458617310173457304e-01 1.051039352157210754e-01 8.293550704655087979e-02 6.625012124651648293e-02 5.331076737168195800e-02 7.794023837529179266e-02 1.327347026536800367e-01 1.872333635632163762e-01 2.230445552097423956e-01 2.302065308274112432e-01 2.082559174671460844e-01 1.688257293661818703e-01 1.391633397434187680e-01 1.480930686436982835e-01 1.828237018107174150e-01 2.154358288335077309e-01 2.384591882158958731e-01 2.620568787945805056e-01 3.003224646952065147e-01 3.540441470267624569e-01 4.086573371103232044e-01 4.457868250058771298e-01 4.521717692835517943e-01 4.233741854618730538e-01 3.651525771191515557e-01 2.946235058336982848e-01 2.417063448247714075e-01 2.366503862373594835e-01 2.713787427120594176e-01 3.106938939991437665e-01 3.308792569120780902e-01 3.228377572373501980e-01 2.864346444769883537e-01 2.272236713464394209e-01 1.556962529247529481e-01 9.463908396555191505e-02 9.951267599711244305e-02 1.610724980072282264e-01 2.284630483768025633e-01 2.867974304560117482e-01 3.319528801551186459e-01 3.630561892089819165e-01 3.808157249199579097e-01 3.868280038408975496e-01 3.831466432092458518e-01 3.719816664459320021e-01 3.554940048858356016e-01 3.356661035044358754e-01 3.142307485118061017e-01 2.926399842987192357e-01 2.720571684253879075e-01 2.533585114836039986e-01 2.371361700854109911e-01 2.237027416886304132e-01 2.131045446885360406e-01 2.051538397920839307e-01 1.994846294853689639e-01 1.956253521715985710e-01 1.930729795428324513e-01 1.913531349706899254e-01 1.900583406898939121e-01 1.888649832057761324e-01 1.875344995481140198e-01 1.859052124078633128e-01 1.838799408489050491e-01 1.814126791819382634e-01 1.784961222654621038e-01 1.751508204739629648e-01 1.714161831365785815e-01 1.673432666871620400e-01 1.629891622121475148e-01 1.584127587036373297e-01 1.536716590426939477e-01 1.488200427581566065e-01
1.184380532683822901e-01 1.186746752135712513e-01 1.186325171404330608e-01 1.183394035913071796e-01 1.178462462944084715e-01 1.172315552569090369e-01 1.166047515030799037e-01 1.161067488080384513e-01 1.159057314543862766e-01 1.161858971560527087e-01 1.171277299234639163e-01 1.188805841662928381e-01 1.215316873974715134e-01 1.250785183888414032e-01 1.294117468664309767e-01 1.343127950691525851e-01 1.394654333493124121e-01 1.444775821946187866e-01 1.489091163430851794e-01 1.523032054842665406e-01 1.542209973669554923e-01 1.542812633512760656e-01 1.522079060564148212e-01 1.478893825207820978e-01 1.414553528749026290e-01 1.333758983865929448e-01 1.245803538214858702e-01 1.165532798772963841e-01 1.112557576117241820e-01 1.105992487501119281e-01 1.154691965648603491e-01 1.250922219872007968e-01 1.374482210695947559e-01 1.501736946900795178e-01 1.611922062319615656e-01 1.690097369287368312e-01 1.728801315966432550e-01 1.729358784722716535e-01 1.702315538933776018e-01 1.665176587430110544e-01 1.635095575637954546e-01 1.616927807500313785e-01 1.593723552645569252e-01 1.528613407648609646e-01 1.378330887555719031e-01 1.113170379593713955e-01 7.541473287486458177e-02 5.459288215120710469e-02 9.306390021318540484e-02 1.565380280858444106e-01 2.169501529462472822e-01 2.600624281172112529e-01 2.758081461766495046e-01 2.597570707152153657e-01 2.181953066093784699e-01 1.803630578529930861e-01 2.016377527828757399e-01 2.845839714228287076e-01 3.808911338884299336e-01 4.573549006397312766e-01 4.963458746532790622e-01 4.912513543812442318e-01 4.451560924954016674e-01 3.693920843793518927e-01 2.814908192320632052e-01 2.036856733782110851e-01 1.612093718235801665e-01 1.654498709439294335e-01 1.982184124398506664e-01 2.422445862885271861e-01 2.909871060262456677e-01 3.381316309368886386e-01 3.742791944065940735e-01 3.898472657025853771e-01 3.790266300689347223e-01 3.422369889346017491e-01 2.861726485627115180e-01 2.210951339866868426e-01 1.557464898244586560e-01 9.276058265766136401e-02 3.782410360647294606e-02 7.332894588424290760e-02 1.571786545540188595e-01 2.424241689625152851e-01 3.118605269490342113e-01 3.512444886333081495e-01 3.521521319176368348e-01 3.146633536356411853e-01 2.482717331174115194e-01 1.719251726307731987e-01 1.163106292227410743e-01 1.122859576501425011e-01 1.378548775665585369e-01 1.660723553359877147e-01 2.037374327283169306e-01 2.629460184913461895e-01 3.386858684489209570e-01 4.131780951689373316e-01 4.676583646794660321e-01 4.885490380096180196e-01 4.700913097800222817e-01 4.154326338322636425e-01 3.371930115874874900e-01 2.591868642006776580e-01 2.173422563614409164e-01 2.321058448400944996e-01 2.740640405271741464e-01 3.076686204737218433e-01 3.164679234158969678e-01 2.965251518100597838e-01 2.509208715639443810e-01 1.875343215635640881e-01 1.208212259586557702e-01 8.805955347118009369e-02 1.270699773305876135e-01 1.920725060800619055e-01 2.540269461464287892e-01 3.050517387752921805e-01 3.427615097948872314e-01 3.669553264072413779e-01 3.786202328589257093e-01 3.794231033309538592e-01 3.713770241583374543e-01 3.566111212845255451e-01 3.372173245806066588e-01 3.151548012763140671e-01 2.921929748366343671e-01 2.698736876215710456e-01 2.494743253036811048e-01 2.319594795202195581e-01 2.179228234953419219e-01 2.075424194137986400e-01 2.005874737470761116e-01 1.965010982909918547e-01 1.945425079082744590e-01 1.939383895806520430e-01 1.939967220755796640e-01 1.941659938419967035e-01 1.940488606444323028e-01 1.933885371638584538e-01 1.920435722381619303e-01 1.899605986100679211e-01 1.871496609194433225e-01 1.836637334398947830e-01 1.795825643552748374e-01 1.750003833067520498e-01 1.700168374648702296e-01 1.647305326671419101e-01 1.592346317387018650e-01 1.536140508230263713e-01 1.479438770841289552e-01
1.304951048058081708e-01 1.328702952643845414e-01 1.351234315478247461e-01 1.372602704702797216e-01 1.392967590591649707e-01 1.412604812659297160e-01 1.431912957517903762e-01 1.451406273538279057e-01 1.471688008101428025e-01 1.493398370772089090e-01 1.517133401439362816e-01 1.543335329606533302e-01 1.572161324885663347e-01 1.603344569910476747e-01 1.636067141339669628e-01 1.668866086412701677e-01 1.699591468461816024e-01 1.725429191792583472e-01 1.742994751352689442e-01 1.748499366883008166e-01 1.737988813748570227e-01 1.707658137722772307e-01 1.654253036846225489e-01 1.575584110093400658e-01 1.471212174666351458e-01 1.343430647161348301e-01 1.198803917889857962e-01 1.050688991558051816e-01 9.227855026592633736e-02 8.500259019512707015e-02 8.644599239229414089e-02 9.671514792886992673e-02 1.126937596720167661e-01 1.306567126339756579e-01 1.477061062401044955e-01 1.618920339320886748e-01 1.721180328910727753e-01 1.781409009426955792e-01 1.805956610535610074e-01 1.808641956299321396e-01 1.805617768046112737e-01 1.805617270803153707e-01 1.799546569602430146e-01 1.757202933979877812e-01 1.634773357597135157e-01 1.389107793177611627e-01 9.937510496874259192e-02 4.650590875024544768e-02 3.523578560894807116e-02 1.042514542428425034e-01 1.740091953325210161e-01 2.297985963955405664e-01 2.613748080027895049e-01 2.630994487763182454e-01 2.382255368263254958e-01 2.064065797988938189e-01 2.079496548298090386e-01 2.632759435097408729e-01 3.422629547120796256e-01 4.110716746217384365e-01 4.502476236141552124e-01 4.524887057096435017e-01 4.206741180783142853e-01 3.659016411658488899e-01 3.048518684603333528e-01 2.564146979840696283e-01 2.358495214473352863e-01 2.463444014467125187e-01 2.795513679061699119e-01 3.252828943814550233e-01 3.746548648621202404e-01 4.186129587433088384e-01 4.480697087298006753e-01 4.557696839514804310e-01 4.383469350104652884e-01 3.974398995673217860e-01 3.391011573755044473e-01 2.712564577539250399e-01 2.004366341076961600e-01 1.327170519198070386e-01 9.491586943146561317e-02 1.408430381388187935e-01 2.327291234602494874e-01 3.276478872460574787e-01 4.034463740384944264e-01 4.447937079891811085e-01 4.435655433501024536e-01 4.004355031869572534e-01 3.247210905218091415e-01 2.322578788163097985e-01 1.422071880590936588e-01 7.616516315151902750e-02 6.322707109061870279e-02 9.696963174459739820e-02 1.547402256913160412e-01 2.340299963653000581e-01 3.254658918081371755e-01 4.131197225785444016e-01 4.804172890009672514e-01 5.142887443710031370e-01 5.078083956560582868e-01 4.616033678641729976e-01 3.843624373239722947e-01 2.935478968277174250e-01 2.185652409283953546e-01 1.972783668767543463e-01 2.286224314969545757e-01 2.694134198681119030e-01 2.917364853014113302e-01 2.863484403459929384e-01 2.534884800274297967e-01 1.987714511763110647e-01 1.324508786139674821e-01 7.833659444392442051e-02 9.331990357159736238e-02 1.552678067805891571e-01 2.189858281341109103e-01 2.730859729827797566e-01 3.142173664966491087e-01 3.416183202965276111e-01 3.558917350866993012e-01 3.584640498713146384e-01 3.512395577835533134e-01 3.363583259040516249e-01 3.160305971493617694e-01 2.924302982187123590e-01 2.676290775183758353e-01 2.435474058465801894e-01 2.218920291835817238e-01 2.040463093630048019e-01 1.909023720996884110e-01 1.826914150543282600e-01 1.789398267376297591e-01 1.786400976530419515e-01 1.805659918574045453e-01 1.835633337459808279e-01 1.867121677234036270e-01 1.893666543085639198e-01 1.911262108133410520e-01 1.917830292667425662e-01 1.912695544774080381e-01 1.896144702613728472e-01 1.869085886798594331e-01 1.832794691803084630e-01 1.788730279427874492e-01 1.738405303462323415e-01 1.683296610751587596e-01 1.624786572084196135e-01 1.564127252754466679e-01 1.502421440081143922e-01 1.440615915681751624e-01
1.505660488438436417e-01 1.551701944511170717e-01 1.596568974722040180e-01 1.639839421712085687e-01 1.681096805340018818e-01 1.719946494785165036e-01 1.756033048914740491e-01 1.789057159193089275e-01 1.818789856752840162e-01 1.845080790670487747e-01 1.867856582429716916e-01 1.887104749287270844e-01 1.902838816736077965e-01 1.915041433988754760e-01 1.923584954889094589e-01 1.928133195510891296e-01 1.928033584198087236e-01 1.922214689521510034e-01 1.909108630444449062e-01 1.886619593336819334e-01 1.852157753090367676e-01 1.802752764480059500e-01 1.735254530996222788e-01 1.646624294334826932e-01 1.534320945611055698e-01 1.396805081194704423e-01 1.234241403046675428e-01 1.049657168309006128e-01 8.513818351094758208e-02 6.594133351072348215e-02 5.213280205813865947e-02 5.161256707100909946e-02 6.577728591905776523e-02 8.732912299128657574e-02 1.106718646788209109e-01 1.329820217261059589e-01 1.527619088313773854e-01 1.693050551985935404e-01 1.825691284046283835e-01 1.930622087972114764e-01 2.015227702701051504e-01 2.083130400174368624e-01 2.126925970315458880e-01 2.123802765093686651e-01 2.037630179581050582e-01 1.827651657997948487e-01 1.460986227915040125e-01 9.255368905268371305e-02 2.409254844314703825e-02 5.422725754277174515e-02 1.331263308651059463e-01 2.020985793152870469e-01 2.504500970005565375e-01 2.705134804901015433e-01 2.611743846009473846e-01 2.324539204184213892e-01 2.106099793228640438e-01 2.273385624192726939e-01 2.798615561497077020e-01 3.375794699926230047e-01 3.768983781852705550e-01 3.878588013171768156e-01 3.718730955712640229e-01 3.391202453251180859e-01 3.051964957485634455e-01 2.859536598353287773e-01 2.902737602845013032e-01 3.162918032363901122e-01 3.559465164127861292e-01 4.004054658752573270e-01 4.414469827179900441e-01 4.716413618886176606e-01 4.850527288362044276e-01 4.781553554838123277e-01 4.504912880523933016e-01 4.047466538799087132e-01 3.458760950657157607e-01 2.792162693060873946e-01 2.090282716824234943e-01 1.427498296813227985e-01 1.150507383754076907e-01 1.713927072245565730e-01 2.696438171606522216e-01 3.698697531540142691e-01 4.503060762908694947e-01 4.964205255960239538e-01 5.010565966868339993e-01 4.654647734173456008e-01 3.986342806122650240e-01 3.147161483778188606e-01 2.291194723447882997e-01 1.545167774934266824e-01 1.009371689832596064e-01 8.958701149573655709e-02 1.363587767021699759e-01 2.165148687528836713e-01 3.095599809333763885e-01 3.999892367817540761e-01 4.729680567874373631e-01 5.158451606395511035e-01 5.204756990064137723e-01 4.849740569455122108e-01 4.145862740100264565e-01 3.221010067053758918e-01 2.297375039957208487e-01 1.746194529718731459e-01 1.855633793385221275e-01 2.275939387553495286e-01 2.592852851425663241e-01 2.649712471867495256e-01 2.422109768232799942e-01 1.949528530553021610e-01 1.311880825950492713e-01 6.656060800432547775e-02 6.365872227115020043e-02 1.261895024083792283e-01 1.906913313770736973e-01 2.450025191853864304e-01 2.858801239932948768e-01 3.125262124779331629e-01 3.255073713951942005e-01 3.262636053638086064e-01 3.167684086944723143e-01 2.992796190319315652e-01 2.761686299034299408e-01 2.498192854052500578e-01 2.225831615931831431e-01 1.967645053105804565e-01 1.745741685473072569e-01 1.579380920626231588e-01 1.480610850051047034e-01 1.449196404634253699e-01 1.472087646261507066e-01 1.529494944083893415e-01 1.602353662778392973e-01 1.676227643481857932e-01 1.741748681279082223e-01 1.793602448375941072e-01 1.829333917345075944e-01 1.848385957637390664e-01 1.851409388254250388e-01 1.839785737491322903e-01 1.815300318372793653e-01 1.779919133698300848e-01 1.735637974041972509e-01 1.684382474910145477e-01 1.627944629940176191e-01 1.567945560409115813e-01 1.505817150905064405e-01 1.442797066775728110e-01 1.379933020684316058e-01
1.709948800500210864e-01 1.772088485037827676e-01 1.832218749676169656e-01 1.889493144740264086e-01 1.943018049452335805e-01 1.991875606809712373e-01 2.035153944200933374e-01 2.071985146745927431e-01 2.101590920720685374e-01 2.123335030296244763e-01 2.136780299185815357e-01 2.141746118188838366e-01 2.138359896789787384e-01 2.127092762124825898e-01 2.108766340094515579e-01 2.084514488245199637e-01 2.055683061879196860e-01 2.023654785400965661e-01 1.989597978574167148e-01 1.954158577199063551e-01 1.917141404737812971e-01 1.877249472888019577e-01 1.831956168022653153e-01 1.777566390051857903e-01 1.709484137490614730e-01 1.622663182391117787e-01 1.512193588549662626e-01 1.373981847373280940e-01 1.205528592786444669e-01 1.006953413579582540e-01 7.829700036942320585e-02 5.492973672277234182e-02 3.629400761317947560e-02 3.825116273255114302e-02 6.098521089956075725e-02 9.015671083905826833e-02 1.204586640092607797e-01 1.500455867188306702e-01 1.780183911239440475e-01 2.038162299292876622e-01 2.268582988763407082e-01 2.461639674515899434e-01 2.600019689610759688e-01 2.657276591046478509e-01 2.599600535730060558e-01 2.391571027469467092e-01 2.005252779399920304e-01 1.430935680698164902e-01 6.872241723525830681e-02 1.812016965322937878e-02 1.071639506675167580e-01 1.889420910766278494e-01 2.516881564714203989e-01 2.860048113316391305e-01 2.874586194602417599e-01 2.596794937008424786e-01 2.181350594264856169e-01 1.929503026983595548e-01 2.096743636177463566e-01 2.530396662805876051e-01 2.927285569113065589e-01 3.128736541274903526e-01 3.120575047021188486e-01 2.990923165181944565e-01 2.884728650448209475e-01 2.934419402108350283e-01 3.184112995396420343e-01 3.581641834466182672e-01 4.034250463045326862e-01 4.449393647911547567e-01 4.749387004741808527e-01 4.880714738747750081e-01 4.820670555946784397e-01 4.576553117419576155e-01 4.177604503860665175e-01 3.663915065859790210e-01 3.074922931497121037e-01 2.438597950328625363e-01 1.772221489734086275e-01 1.148498914293695633e-01 1.006269235409346791e-01 1.709914370993584898e-01 2.725637431526520271e-01 3.736785762017751922e-01 4.568023207188421919e-01 5.098716467768193983e-01 5.270186209458173066e-01 5.091790118787161701e-01 4.629702371160591134e-01 3.981367207696253629e-01 3.246439309040131671e-01 2.508587667556058665e-01 1.847190271991683841e-01 1.411767891307685319e-01 1.474628731840976759e-01 2.043105784664509261e-01 2.841855635480740605e-01 3.670089977030130401e-01 4.382312063223355314e-01 4.853863924469378754e-01 4.990015908808099199e-01 4.745526923214511417e-01 4.139526383913216256e-01 3.262430084449256529e-01 2.286732224587612050e-01 1.531008066433557913e-01 1.460029607490953285e-01 1.891080337562024150e-01 2.278714126757857561e-01 2.410921532210915930e-01 2.248287324996739722e-01 1.823184964547856779e-01 1.206865632518815262e-01 5.154457387613509828e-02 4.602438045144777168e-02 1.139017751446922272e-01 1.777636827184702895e-01 2.295024211175012152e-01 2.666552453843759607e-01 2.887312661952670667e-01 2.965588490390086429e-01 2.918566873006324669e-01 2.768828044669405797e-01 2.541635041237428339e-01 2.263133312083028537e-01 1.959551125413208916e-01 1.657496276584437545e-01 1.385294476476778835e-01 1.174085359166750220e-01 1.053370794053218040e-01 1.034668773782334295e-01 1.098251843899019364e-01 1.207491288174918354e-01 1.331061891593218194e-01 1.449540772996432969e-01 1.552669462573109671e-01 1.635784081134941947e-01 1.697451487636827960e-01 1.738089715991326112e-01 1.759164312370546657e-01 1.762704184788771167e-01 1.750999361686475797e-01 1.726407886241654865e-01 1.691231967260651559e-01 1.647640224629624561e-01 1.597621646065665868e-01 1.542961725236993709e-01 1.485234114942616812e-01 1.425802946727010578e-01 1.365832208697939365e-01 1.306299474566417484e-01
1.853200522641160752e-01 1.923158952475780559e-01 1.990125120189067676e-01 2.052985209015226464e-01 2.110554019499850942e-01 2.161604473342091381e-01 2.204908950147873026e-01 2.239294564252020114e-01 2.263714371027404082e-01 2.277336044953927607e-01 2.279648540467598405e-01 2.270585195459666750e-01 2.250657949358408350e-01 2.221090740159135657e-01 2.183929360012237531e-01 2.142089144623362529e-01 2.099282395920990529e-01 2.059752569387029719e-01 2.027751330741970337e-01 2.006754766239554344e-01 1.998536730572944009e-01 2.002353246708811485e-01 2.014534833146670034e-01 2.028659393247435050e-01 2.036253417367669405e-01 2.027804657650233711e-01 1.993852995428756214e-01 1.926009519493705746e-01 1.817845604081753663e-01 1.665656702202302497e-01 1.469180171166188098e-01 1.232585734969417895e-01 9.670261348976079419e-02 7.004008827165143780e-02 5.160830038261733643e-02 5.768591031156913851e-02 8.637643263254979331e-02 1.243125726437293299e-01 1.656360262145253337e-01 2.075345371865910948e-01 2.474773194965767809e-01 2.824138316532447956e-01 3.086336467410568107e-01 3.219911986140985838e-01 3.183990924862301619e-01 2.945118150393949974e-01 2.485103906109409067e-01 1.808879863884847450e-01 9.522108042903837388e-02 1.437028330663560685e-02 1.053910942992421496e-01 1.968512914460099350e-01 2.682429288708823023e-01 3.095809600682651874e-01 3.152930888642704321e-01 2.862935881461833310e-01 2.320445407883265088e-01 1.740065946153266097e-01 1.487201898367233321e-01 1.729715477711059324e-01 2.130891285091237597e-01 2.420939960248556233e-01 2.545713441584154246e-01 2.578571102137223181e-01 2.651621381490498197e-01 2.873346454072135403e-01 3.259230023475185867e-01 3.740277794798858579e-01 4.215029640490360330e-01 4.584571699072423345e-01 4.772359601391227835e-01 4.739792141550353555e-01 4.493248459096178538e-01 4.076489494197250152e-01 3.550451658299914048e-01 2.970357456377889505e-01 2.370703224697272848e-01 1.762147556770337353e-01 1.144303436007371444e-01 6.079783453286448369e-02 8.065194982191398188e-02 1.633327534567612926e-01 2.594731558899106560e-01 3.536670052237498307e-01 4.343759470574779513e-01 4.926713171411769565e-01 5.236614561782545474e-01 5.266318762893331673e-01 5.038145716872680646e-01 4.588950675204275798e-01 3.964565609457931794e-01 3.226844344079896065e-01 2.469329665270358909e-01 1.845915254189371968e-01 1.598672814720714375e-01 1.860587259835326523e-01 2.438421023096286333e-01 3.117673312809992603e-01 3.759234806496691284e-01 4.241300412736465075e-01 4.453367992584899016e-01 4.320314777603217471e-01 3.826386088505915883e-01 3.027392216000744929e-01 2.056744616329056197e-01 1.182663566178281112e-01 1.032604708564938273e-01 1.558670988290501436e-01 2.022156905131999027e-01 2.203711368359639600e-01 2.071956041003208682e-01 1.663115830766292991e-01 1.050130918386854295e-01 3.387715418700058823e-02 4.920964112163409010e-02 1.201451496635308203e-01 1.817879903596792412e-01 2.293199914002534145e-01 2.607580043115339530e-01 2.759639196992670906e-01 2.761804342546272939e-01 2.635878804171506440e-01 2.409061938269600744e-01 2.110817169005066996e-01 1.770932599540724073e-01 1.419272133461456920e-01 1.088419655234791755e-01 8.215886640502574612e-02 6.804011374483136254e-02 7.035289740361297395e-02 8.388858584018968334e-02 1.010624003769064194e-01 1.178064447652124036e-01 1.324923739794854061e-01 1.445646820992275705e-01 1.539373554345642436e-01 1.607424938595252428e-01 1.652147459046753031e-01 1.676321384496560207e-01 1.682834026198525568e-01 1.674493441095860902e-01 1.653924001139426836e-01 1.623512682692715703e-01 1.585387651034863565e-01 1.541417341756336490e-01 1.493222108339263554e-01 1.442192989606222997e-01 1.389513858639349897e-01 1.336184435360397715e-01 1.283042530809381521e-01 1.230784533589187046e-01
1.898106533861956269e-01 1.967955337733320320e-01 2.034140984077987269e-01 2.095487668482544641e-01 2.150753134433732172e-01 2.198664375733028753e-01 2.237968460745423105e-01 2.267501908366255647e-01 2.286282311326799377e-01 2.293625818963587193e-01 2.289293210553672575e-01 2.273664724259475134e-01 2.247937902371907049e-01 2.214330691699784304e-01 2.176250087877031614e-01 2.138351929356923364e-01 2.106375111037757375e-01 2.086609896400955788e-01 2.084912228202143447e-01 2.105360340444246137e-01 2.148922458118532886e-01 2.212653556657095122e-01 2.289758457006966785e-01 2.370447625405483205e-01 2.443217390908380415e-01 2.496188240285562299e-01 2.518303222038803524e-01 2.500326838761356418e-01 2.435623210994377619e-01 2.320666772911242071e-01 2.155217150412959970e-01 1.942153171865829697e-01 1.687247477151696817e-01 1.400032111275363034e-01 1.099636702557818535e-01 8.383677962639113357e-02 7.548635963654978798e-02 9.793620309282394243e-02 1.419378390728946449e-01 1.952309537452044108e-01 2.502863562273129894e-01 3.007388766712081329e-01 3.401130453440668333e-01 3.620366604693170953e-01 3.610241711633020989e-01 3.334299664168277055e-01 2.783178676191210288e-01 1.980671522579403321e-01 9.875038529446375501e-02 1.994704488292935174e-02 1.240121759446827510e-01 2.212249179949421496e-01 2.948743099794415290e-01 3.359290879647355843e-01 3.397911205287256209e-01 3.075358093824291927e-01 2.467020737090132310e-01 1.722520898240236797e-01 1.120743371046163395e-01 1.089075880929166878e-01 1.470417404305034426e-01 1.829400406428951242e-01 2.063355150716640884e-01 2.231932804783740010e-01 2.446275192595249448e-01 2.786050903080011798e-01 3.248827746336803712e-01 3.763075543692400160e-01 4.226782806639834411e-01 4.538478332485552658e-01 4.622906043063149673e-01 4.451865017419410209e-01 4.051759478454818320e-01 3.491464083947080077e-01 2.853718612468603699e-01 2.203918036334684694e-01 1.574269008348607168e-01 9.718788585185296480e-02 4.207102420367570678e-02 4.086112166844966392e-02 1.010119388354099729e-01 1.717895775912387235e-01 2.477594945453012731e-01 3.237695845225447289e-01 3.933011296565054327e-01 4.503264304452789246e-01 4.904124681874606484e-01 5.103715289066805827e-01 5.074351856090187907e-01 4.794768241615363080e-01 4.267602533776007623e-01 3.541529176986678573e-01 2.723728517650335079e-01 1.980584403838608898e-01 1.529860068382241367e-01 1.527152936770304337e-01 1.866723472770830117e-01 2.373557819047873996e-01 2.936377603178287332e-01 3.436837675143004089e-01 3.740362780308063018e-01 3.735379425089438432e-01 3.369815303292089115e-01 2.667550595254072898e-01 1.725933373109614644e-01 7.254160591211056275e-02 5.636232533697778380e-02 1.308210690339002835e-01 1.842354707761234556e-01 2.049304277642309824e-01 1.922509519356001839e-01 1.506845818860289565e-01 8.812935280546974059e-02 1.698317042824338749e-02 6.547722345419780543e-02 1.364223385658218379e-01 1.957484141072688699e-01 2.391864966133020187e-01 2.649433140994699176e-01 2.731964182164987043e-01 2.656216093424277336e-01 2.448970052242890882e-01 2.142491782671062384e-01 1.771005730425965485e-01 1.368874070998783443e-01 9.723356842517646981e-02 6.328186874805732942e-02 4.626151432941129349e-02 5.610951525904959991e-02 7.821918473403212391e-02 1.007346905351173966e-01 1.203004940177174048e-01 1.361167933195430446e-01 1.481753090131524286e-01 1.567759630088207679e-01 1.623474946536211383e-01 1.653610235996875732e-01 1.662817630670294644e-01 1.655409616363700542e-01 1.635205797587643561e-01 1.605466759418182898e-01 1.568888442283167262e-01 1.527637097197295235e-01 1.483409058135978509e-01 1.437502844477248076e-01 1.390894041779250079e-01 1.344306137427656034e-01 1.298272963065122410e-01 1.253190513520127114e-01 1.209357581888144406e-01 1.167005835768437638e-01
1.833839337913172052e-01 1.897352850339421304e-01 1.957169425758884806e-01 2.012293566886591001e-01 2.061700500240694345e-01 2.104376763576076281e-01 2.139377157754398517e-01 2.165901960647458602e-01 2.183398480055201984e-01 2.191690485820275425e-01 2.191136952978700037e-01 2.182816306400275075e-01 2.168721435268954612e-01 2.151930796464898155e-01 2.136689731906681877e-01 2.128298492061087288e-01 2.132681850948321689e-01 2.155555936320158739e-01 2.201255517846903431e-01 2.271507422715678681e-01 2.364575128042256669e-01 2.475092303361258184e-01 2.594599212101784680e-01 2.712542530100721105e-01 2.817456744046591410e-01 2.898147641957711240e-01 2.944796840116155612e-01 2.949924059733509685e-01 2.909087712361208000e-01 2.821118491557157437e-01 2.687630092927333347e-01 2.511636772486849911e-01 2.295468839339488698e-01 2.038931386220598496e-01 1.739847383217891230e-01 1.401406903133394499e-01 1.059255598733427062e-01 8.642214842603515579e-02 1.070548981131654032e-01 1.606942560114964502e-01 2.258734191355897813e-01 2.892912061712723526e-01 3.408128380166208782e-01 3.715459583895296403e-01 3.743587672125836541e-01 3.449977601108757952e-01 2.830932080428255615e-01 1.926679897462892643e-01 8.193807723533902410e-02 3.763594553231067175e-02 1.528994100847943516e-01 2.509163519533506026e-01 3.208754011795760253e-01 3.557151935490782679e-01 3.532150915504040922e-01 3.164109357170862835e-01 2.533134346789813196e-01 1.762524522057797027e-01 1.030027222092099320e-01 6.928223587702703190e-02 9.649196213993996296e-02 1.344946506666067909e-01 1.660212922116100498e-01 1.951278973053387211e-01 2.295051759430636884e-01 2.734954494606789965e-01 3.253881778331299546e-01 3.782584880787460690e-01 4.222550962383430084e-01 4.474086599258562669e-01 4.466901969036587428e-01 4.184525464295818509e-01 3.671217757691190853e-01 3.015387585400353676e-01 2.314369393812218123e-01 1.638978051728809948e-01 1.028314031571260501e-01 5.692887964302011800e-02 6.054154571709863958e-02 1.025730178477600590e-01 1.491696706705547826e-01 1.949817565617629755e-01 2.413776824484277217e-01 2.895236931655777446e-01 3.384093011097123460e-01 3.853281033749260120e-01 4.264137037837914534e-01 4.561687636016921177e-01 4.673956709401014820e-01 4.530983685976588959e-01 4.099320767995578985e-01 3.412623501016796013e-01 2.581415922483024650e-01 1.778609357214509246e-01 1.207531522051513845e-01 1.015722663365284245e-01 1.152538795388678011e-01 1.523369217408819531e-01 2.068859614549881654e-01 2.653981862048602758e-01 3.100926180462862392e-01 3.259491795397533864e-01 3.049587600487095873e-01 2.477342552666761677e-01 1.630514807415454070e-01 6.762388634512338237e-02 4.896060009789779399e-02 1.232726746672783008e-01 1.755183654399820325e-01 1.948908701410795308e-01 1.806311025056686892e-01 1.372788641120946118e-01 7.309326605098832863e-02 1.292874452743828298e-02 8.281083874327690997e-02 1.533361503146891958e-01 2.108165365459778728e-01 2.510180789819267955e-01 2.722739391748958404e-01 2.750165089251667139e-01 2.612654744437692411e-01 2.340830513584421790e-01 1.970739806040219255e-01 1.540010984883183331e-01 1.086271598267727623e-01 6.529328572861335667e-02 3.456938555909523647e-02 4.366344355649472153e-02 7.277078037577655589e-02 1.008356352950938312e-01 1.243502333565971174e-01 1.427527308669890305e-01 1.562190626215127776e-01 1.652268464744994503e-01 1.703940375141880514e-01 1.723905213657846713e-01 1.718808878096237669e-01 1.694860684589056810e-01 1.657586401622499761e-01 1.611687551349744452e-01 1.560985101894193372e-01 1.508429974483941338e-01 1.456165094349325395e-01 1.405624696330110279e-01 1.357656840710988189e-01 1.312655399621322772e-01 1.270688924569275402e-01 1.231616195037682771e-01 1.195181674750406958e-01 1.161087896455038071e-01 1.129045176459763516e-01
1.671373738894207372e-01 1.724953698083913634e-01 1.775702920981629407e-01 1.823069723434775635e-01 1.866539240026502955e-01 1.905672330349945931e-01 1.940156915239614477e-01 1.969873830066856402e-01 1.994978439100494050e-01 2.015997125885607422e-01 2.033933472027042999e-01 2.050371377433871933e-01 2.067550779993244381e-01 2.088376832676798189e-01 2.116310127282501063e-01 2.155084616141798304e-01 2.208226287435224588e-01 2.278407572136853243e-01 2.366753521617344647e-01 2.472270748468083090e-01 2.591555544627580088e-01 2.718857551659601413e-01 2.846484368691236666e-01 2.965483036645000792e-01 3.066531370774626675e-01 3.140980732191480107e-01 3.181972248269481218e-01 3.185477046469561424e-01 3.150984750410252277e-01 3.081413070054562220e-01 2.981736084242833096e-01 2.856044462748608126e-01 2.703504847191778859e-01 2.514891193673018388e-01 2.272232052360410315e-01 1.953854262334156766e-01 1.547155980790885232e-01 1.081614642355688272e-01 7.647705970161401690e-02 1.051877925905508465e-01 1.729455973598758300e-01 2.454959900887007107e-01 3.069170579590787540e-01 3.459337694907824723e-01 3.540458051081896707e-01 3.264863692388391692e-01 2.633694802004771796e-01 1.704306181862956238e-01 6.182160930882236310e-02 7.505178874324340554e-02 1.839786754149422277e-01 2.747492578650476136e-01 3.346289593480956115e-01 3.583653576542669694e-01 3.465713854533259974e-01 3.049829790695426368e-01 2.430525082769454115e-01 1.722353667572994185e-01 1.050625263791940545e-01 5.971817596165559378e-02 6.393507956684427174e-02 9.567961015644049771e-02 1.311032018016203560e-01 1.700535949724442664e-01 2.159630027453356416e-01 2.698017214107913953e-01 3.283351243067899605e-01 3.841330629248437822e-01 4.271126896582578270e-01 4.474462505482915686e-01 4.389575245002941273e-01 4.016556849285045638e-01 3.422044125863302200e-01 2.718515881975560600e-01 2.025592820269485617e-01 1.439193622328722444e-01 1.054583576677827067e-01 1.009151616156847286e-01 1.275427110035137479e-01 1.635250192552469561e-01 1.946496171783850537e-01 2.168711562286037842e-01 2.331069116812870268e-01 2.495513576610494388e-01 2.715114839636389443e-01 3.008608082782629478e-01 3.352708067312658580e-01 3.678649086627483467e-01 3.880940988872729203e-01 3.850554541910009565e-01 3.521351795384666805e-01 2.906537833288056483e-01 2.108506974792060673e-01 1.298441098164575536e-01 6.729292571664140243e-02 3.706532192515303581e-02 3.602484186349888540e-02 7.302966607262556531e-02 1.396998119623676649e-01 2.142071828500489716e-01 2.761032156262466786e-01 3.091250962683779746e-01 3.045037789340079293e-01 2.628860263659253960e-01 1.949737796127654077e-01 1.246501460931053185e-01 1.013694093857447909e-01 1.384175308521753134e-01 1.769817429298140843e-01 1.901474851807222199e-01 1.724506936346832664e-01 1.269451358550122699e-01 6.150806896678098767e-02 2.071707127297291173e-02 9.531334314812460462e-02 1.652157776819425938e-01 2.212263278205708339e-01 2.592133312167074766e-01 2.776355100863435177e-01 2.770962869824253882e-01 2.598082453056378971e-01 2.290174139228610406e-01 1.884683673114293245e-01 1.419702524835035617e-01 9.312401564025049594e-02 4.553127006710998292e-02 1.483443154183925958e-02 4.687981274449695701e-02 8.196542967031110460e-02 1.116356925789605686e-01 1.353114852708883487e-01 1.531346330108759590e-01 1.655642198083777383e-01 1.732401591078130965e-01 1.768959956805191691e-01 1.772943700635909725e-01 1.751789301537100552e-01 1.712397277456308153e-01 1.660897845802191408e-01 1.602508056629287081e-01 1.541463587339065577e-01 1.481012324101599331e-01 1.423460227607019346e-01 1.370261529831994785e-01 1.322144384880383494e-01 1.279260279726348593e-01 1.241342584150522538e-01 1.207858672254386728e-01 1.178142215405753451e-01 1.151497052663048581e-01 1.127269830935819367e-01
1.437039018266039192e-01 1.480191197357713373e-01 1.522498465722014749e-01 1.564106517978438582e-01 1.605266876492928985e-01 1.646350363348261514e-01 1.687858091153973394e-01 1.730428675334907962e-01 1.774840077414903128e-01 1.822004020787595935e-01 1.872950176486081197e-01 1.928796244790927095e-01 1.990698765449314678e-01 2.059778372000813373e-01 2.137013036326653737e-01 2.223094696962899797e-01 2.318249567212957163e-01 2.422030860632706784e-01 2.533104121227504058e-01 2.649058206122387737e-01 2.766287047724207970e-01 2.879996474823799946e-01 2.984394640002408505e-01 3.073121379487693261e-01 3.139956067876746859e-01 3.179805240980959624e-01 3.189892839249086065e-01 3.170931587713326505e-01 3.127821728986108218e-01 3.069137222039010071e-01 3.004534275312067959e-01 2.939747370649634650e-01 2.870431739565272311e-01 2.777994403418316827e-01 2.630603428005569011e-01 2.390037822281371738e-01 2.022479377039155535e-01 1.511808898661408385e-01 8.848023995163122046e-02 4.413641387458640264e-02 9.933438042892735187e-02 1.776497179739678633e-01 2.459885799263188122e-01 2.917536637830476232e-01 3.060372961776894329e-01 2.841958082051592172e-01 2.273994640208646112e-01 1.450346877149726876e-01 7.326078983079169216e-02 1.188409224632491490e-01 2.095544655953774649e-01 2.836153876325837597e-01 3.266995138050066694e-01 3.351374229454198161e-01 3.122698497691055453e-01 2.665037042866229000e-01 2.088177995734257220e-01 1.501432287827701162e-01 9.963150140926886611e-02 6.553506682397677863e-02 5.766341652903276410e-02 7.490196204003747582e-02 1.058746938144590338e-01 1.471165273036006693e-01 1.990934646731643554e-01 2.606996983159524661e-01 3.267162762076847304e-01 3.877146481634473618e-01 4.321575289601677916e-01 4.498532928419529675e-01 4.355167437577988632e-01 3.911010687060903490e-01 3.258770047257689706e-01 2.540063418928628081e-01 1.905570130451193223e-01 1.482562032125736839e-01 1.357378693194349617e-01 1.517038364153174279e-01 1.824217187311584776e-01 2.118388621236431957e-01 2.287725030568963092e-01 2.294484932055943227e-01 2.178672860427877944e-01 2.035196722333145469e-01 1.969223398802734670e-01 2.049391618283696037e-01 2.278352666085855516e-01 2.584750978357902018e-01 2.840855541123153971e-01 2.907383564891081740e-01 2.688114640966640101e-01 2.171383439491667011e-01 1.443234771118544202e-01 6.705151841470287366e-02 1.637318056249841697e-02 3.919238673197358164e-02 4.386527202322750008e-02 5.711543645403760472e-02 1.179152118698511137e-01 1.972032063660599799e-01 2.682921183032406232e-01 3.128266562663127859e-01 3.209022601553970233e-01 2.926629281358793522e-01 2.389334095054939933e-01 1.819126141280749953e-01 1.532569412371994066e-01 1.645051263572502587e-01 1.858822937593515301e-01 1.903664063104647253e-01 1.684109981434365466e-01 1.209477475708845978e-01 5.467636312079184047e-02 2.430956086048000411e-02 1.003156363781423921e-01 1.695420484929095473e-01 2.246945035867949914e-01 2.618605218515032695e-01 2.796190742005067453e-01 2.786475301846791930e-01 2.611907208360713106e-01 2.304855070105447101e-01 1.902273968837555340e-01 1.441358733234101019e-01 9.565577952342613210e-02 4.791339880039952037e-02 9.790242227032848465e-03 4.106943911986114110e-02 7.643930509243149207e-02 1.063067491508135343e-01 1.302965085387565447e-01 1.485817454636063351e-01 1.616066213469151414e-01 1.699773443969318509e-01 1.743861954649066071e-01 1.755537310991928668e-01 1.741853658114798087e-01 1.709400030527739867e-01 1.664086212976475243e-01 1.611009074910942085e-01 1.554383351610769126e-01 1.497524734480560615e-01 1.442876883152394707e-01 1.392076425862011635e-01 1.346050310209156164e-01 1.305137992479019626e-01 1.269228016114039015e-01 1.237896342340109312e-01 1.210533893071308043e-01 1.186453515637422435e-01 1.164971063251231259e-01
1.164961796367561947e-01 1.200240302786732688e-01 1.237956072190117551e-01 1.279114840976838807e-01 1.324813490295659313e-01 1.376173342911987119e-01 1.434254219013563758e-01 1.499957708651108723e-01 1.573932093374373342e-01 1.656492467471439578e-01 1.747566998111980963e-01 1.846674596645275501e-01 1.952932435409832634e-01 2.065085770606269466e-01 2.181548670664019696e-01 2.300442808411774231e-01 2.419622365375275475e-01 2.536676505691499162e-01 2.648907562766487644e-01 2.753294107165168425e-01 2.846464075137848382e-01 2.924723408625345966e-01 2.984207167379018255e-01 3.021236690490410881e-01 3.032967672961522365e-01 3.018382111203562479e-01 2.979579323477730690e-01 2.923100496053746555e-01 2.860608766122205715e-01 2.807689166036128059e-01 2.779347309400436172e-01 2.782154800762596247e-01 2.806265816727254725e-01 2.822583387532318078e-01 2.787492794236856586e-01 2.652698253823773666e-01 2.376325972858274460e-01 1.933085915245937314e-01 1.322541828749430326e-01 5.748153294698241100e-02 2.557111803652713927e-02 1.068531161828120413e-01 1.770428370908715965e-01 2.257579831711024887e-01 2.450046647088081342e-01 2.312474592122760186e-01 1.879572182204876651e-01 1.312492036837693277e-01 1.082470078749363795e-01 1.556484558111178862e-01 2.219364368342369997e-01 2.715534167559436329e-01 2.920751692169457625e-01 2.819507167895098365e-01 2.470916663382838607e-01 1.981418279025191076e-01 1.471846104616774120e-01 1.044380763956664210e-01 7.598799505199901883e-02 6.349833841820103075e-02 6.505247688350991597e-02 7.655686991056125101e-02 9.620323623473822638e-02 1.276679828636592962e-01 1.760404351358428876e-01 2.405994502648559352e-01 3.129869175763959621e-01 3.800350579829979702e-01 4.276809038146516251e-01 4.449473047345155474e-01 4.273599269481463958e-01 3.788408310028009152e-01 3.112865375033460613e-01 2.417335237936284464e-01 1.878250178728875230e-01 1.622252159176577890e-01 1.668217043998596050e-01 1.925115032669511284e-01 2.249815969056911669e-01 2.492386025731642973e-01 2.539259256570500778e-01 2.353578897571827755e-01 1.989296049316511827e-01 1.570250204474705480e-01 1.242186956417311305e-01 1.115235537800822324e-01 1.216885950082839535e-01 1.478866184787197835e-01 1.763211305024666442e-01 1.910948195728767729e-01 1.799866537180533910e-01 1.392452807982835217e-01 7.604797635373006237e-02 2.335188554920877499e-02 6.961134989716871724e-02 1.069762625838972386e-01 1.148884279341589321e-01 1.084808992913081777e-01 1.300123873426471677e-01 1.911092515494130784e-01 2.594587374743456132e-01 3.086073547268688433e-01 3.250399550792228420e-01 3.069786641687993756e-01 2.638065331191793428e-01 2.150449426242518336e-01 1.854350528594951031e-01 1.850750666139662493e-01 1.953697198819197289e-01 1.934507747711099457e-01 1.686546399772348992e-01 1.204900763440917427e-01 5.445472256566564334e-02 2.150469521583928470e-02 9.755047181242886001e-02 1.663245834518681798e-01 2.216205446009580915e-01 2.597302845877221822e-01 2.792847329532305856e-01 2.809074550445335716e-01 2.667084769456306015e-01 2.397381109329655702e-01 2.034931988211222398e-01 1.615429937737953847e-01 1.173543896007477189e-01 7.461736921071057682e-02 4.031335304249340085e-02 3.713968713943813227e-02 6.228103467694083573e-02 8.979726646399688317e-02 1.138455625780162989e-01 1.334073961958662236e-01 1.484575799578921051e-01 1.593180843431257210e-01 1.664660511779027796e-01 1.704457226105750289e-01 1.718170584818366764e-01 1.711226290232146507e-01 1.688658571432634925e-01 1.654971600877167270e-01 1.614059009003666612e-01 1.569167581031493397e-01 1.522895583434366040e-01 1.477219010741086802e-01 1.433540615322081990e-01 1.392757000572508452e-01 1.355338610348663375e-01 1.321416664698882026e-01 1.290870608419106835e-01 1.263409939366119950e-01 1.238645494470771852e-01
8.895115893716588895e-02 9.219619401374810896e-02 9.615166312483836020e-02 1.009885633646235709e-01 1.068589706695009245e-01 1.138791831976164043e-01 1.221161636839049464e-01 1.315794402656454698e-01 1.422187859288372991e-01 1.539264442889499707e-01 1.665420624636225200e-01 1.798587626161067266e-01 1.936294431888930523e-01 2.075729993195724044e-01 2.213804898445921876e-01 2.347213678749271171e-01 2.472498467423947521e-01 2.586114359993685330e-01 2.684498039843756234e-01 2.764145644078079278e-01 2.821715083988617367e-01 2.854183448542708668e-01 2.859111956918704012e-01 2.835096722065104102e-01 2.782504598116223304e-01 2.704585707781745341e-01 2.608957102411629814e-01 2.509128703080828471e-01 2.424985161905015840e-01 2.380029905400960766e-01 2.393248995045924032e-01 2.467499930335541880e-01 2.582253301274844426e-01 2.696621224506469683e-01 2.759507089521986978e-01 2.720626744669273345e-01 2.540078655676921149e-01 2.197131716498769982e-01 1.699897715202756954e-01 1.104252225816759053e-01 6.203402032084167489e-02 8.026134286806543838e-02 1.322460757724437108e-01 1.735499068501889230e-01 1.916221794281710300e-01 1.836348158911282613e-01 1.560094344039642256e-01 1.295401940989825418e-01 1.362375096238448990e-01 1.753494822222552985e-01 2.160226656616028307e-01 2.375239267936315180e-01 2.321094136804513208e-01 2.015299804589872623e-01 1.544683143765147315e-01 1.033884034105058414e-01 6.075434949565731990e-02 3.540907555128265660e-02 3.021495890958513300e-02 4.181072694529173323e-02 6.186158272948276415e-02 8.085139800883588135e-02 9.410919792074874668e-02 1.092935951081519946e-01 1.449152744852909014e-01 2.074404563345909613e-01 2.841841568468209123e-01 3.566542509753214407e-01 4.079475751478979784e-01 4.264315628106143952e-01 4.085914274882957442e-01 3.604426498605572404e-01 2.966818252577707593e-01 2.370995272461554615e-01 1.994712916145474635e-01 1.902137680251003715e-01 2.040002898802062981e-01 2.322207113160988101e-01 2.633422781888440922e-01 2.824165579992828912e-01 2.767849574710934957e-01 2.421474262594636162e-01 1.848442786301794927e-01 1.199279102267870462e-01 6.667513637812373661e-02 4.268393326935993742e-02 4.574000277586970364e-02 6.311491701824895051e-02 8.872461987185911725e-02 1.077146540323303536e-01 1.049374957289338772e-01 7.381703402182823726e-02 2.610417697162094319e-02 6.220043450795314371e-02 1.237790208765824906e-01 1.638186943088102421e-01 1.722279718369436330e-01 1.553433162561070613e-01 1.432752912484432373e-01 1.722315910545214046e-01 2.284924186484770803e-01 2.774698236311149424e-01 2.994793820523229955e-01 2.896763952251673047e-01 2.555308990447499595e-01 2.148128494741475270e-01 1.897954247434469333e-01 1.893865873819231826e-01 1.979617866332961940e-01 1.952392469384246487e-01 1.709948674128599355e-01 1.243347300689685297e-01 6.014806674388740310e-02 1.381084925795809069e-02 8.897240673636179487e-02 1.577408091982928362e-01 2.142466295324335079e-01 2.548469603531993699e-01 2.780862745389250934e-01 2.843751773261676274e-01 2.755158057821399664e-01 2.541939002444404960e-01 2.235254787578458968e-01 1.867165346394838998e-01 1.468856811545816432e-01 1.071638645089448005e-01 7.156052789936571956e-02 4.843625836906705756e-02 5.082209247398196406e-02 7.099284130242052016e-02 9.426843371195799126e-02 1.156297818874239408e-01 1.337260113617092794e-01 1.482666847125685972e-01 1.593537073925342940e-01 1.672655425647371075e-01 1.723653338914460376e-01 1.750522445331478827e-01 1.757317150636837910e-01 1.747958364382422303e-01 1.726100751170317749e-01 1.695044787836563482e-01 1.657682927895363367e-01 1.616472955227641617e-01 1.573433548520750125e-01 1.530158100210305683e-01 1.487843316910545943e-01 1.447329261601233708e-01 1.409147432282762125e-01 1.373573371555666389e-01 1.340680331561730776e-01
6.390763273782699982e-02 6.752895467399699925e-02 7.244266820788161643e-02 7.879292481302342666e-02 8.664578865909652872e-02 9.599096984201352378e-02 1.067530231052453149e-01 1.188043387518829125e-01 1.319751348289447401e-01 1.460592316199973151e-01 1.608164953741656467e-01 1.759734618461235856e-01 1.912235133606200455e-01 2.062276446660705476e-01 2.206165607312762789e-01 2.339946666490750615e-01 2.459464344162934080e-01 2.560456613756956212e-01 2.638682957541692575e-01 2.690098641871035978e-01 2.711092195473920330e-01 2.698815293679129867e-01 2.651654025130679715e-01 2.569920204659910112e-01 2.456877808704882871e-01 2.320235039150435330e-01 2.174111896537777311e-01 2.040887942568822555e-01 1.950641910260630385e-01 1.933755756206408105e-01 2.005355046520649054e-01 2.152437317455741794e-01 2.336749603469907288e-01 2.508289537448088469e-01 2.617128039351215296e-01 2.620974812266268494e-01 2.491548664622636466e-01 2.222223171457039237e-01 1.839105902782685875e-01 1.421592132512812801e-01 1.137171262482254974e-01 1.167680213411030343e-01 1.413848245853800978e-01 1.635000008799473437e-01 1.698444825031469041e-01 1.582901864783907153e-01 1.377488338300882631e-01 1.286136115335044794e-01 1.454732841126443743e-01 1.742428923594522838e-01 1.925903585327041756e-01 1.875686262515599834e-01 1.564494701697837498e-01 1.050733821213205299e-01 4.544305027974183953e-02 9.662537436837436572e-03 4.360070546702921740e-02 5.228622110596799211e-02 3.531554627955075382e-02 7.204382536709095196e-03 4.182720169278492800e-02 7.305570927627463851e-02 8.621634530164544452e-02 8.593596394099402291e-02 1.035215808751096533e-01 1.624060742617182695e-01 2.427814519047481467e-01 3.195913868466095931e-01 3.740429003160222199e-01 3.946378703971444857e-01 3.792346887690519752e-01 3.363327685503227915e-01 2.840746532996344387e-01 2.446048374077849641e-01 2.308691659038887567e-01 2.380517583584783603e-01 2.566298626568038199e-01 2.820090152768131020e-01 3.072853107169605247e-01 3.190840533147309976e-01 3.039827306957524344e-01 2.566682361813397706e-01 1.835073399597770272e-01 1.012346314630317157e-01 3.740271753836404284e-02 4.296331011496604124e-02 5.797998421374592204e-02 5.519694339439380759e-02 5.404189738464316300e-02 6.233581507847300168e-02 5.989061413587386945e-02 3.206859215197875590e-02 2.604221735018787467e-02 9.415552402048124603e-02 1.597285632860744042e-01 2.033535337284893552e-01 2.130608710656066995e-01 1.890199995881561013e-01 1.494303764246295296e-01 1.361735062226662463e-01 1.712596911769212193e-01 2.173706695084676455e-01 2.435325845616514440e-01 2.403966404387382350e-01 2.135724271082465875e-01 1.806238301754313214e-01 1.648993009408397103e-01 1.740407837080328035e-01 1.897973117164286905e-01 1.922471968472465875e-01 1.722181288383093367e-01 1.292263470591533403e-01 6.817832366846245107e-02 7.985138059394441754e-03 7.856736616667918394e-02 1.475688665379504549e-01 2.057568708502329202e-01 2.493251193654636433e-01 2.765869519021270095e-01 2.876338485452555327e-01 2.838885597708700192e-01 2.676331172811610148e-01 2.415893006011371469e-01 2.086001398214082647e-01 1.714423757563791340e-01 1.328151156722061910e-01 9.567715375703426950e-02 6.466190537613884792e-02 4.976358500758348152e-02 5.901233902892763505e-02 8.055219471696510591e-02 1.037161177350931496e-01 1.249417835195692078e-01 1.431289873288121850e-01 1.579838009488170603e-01 1.695455256969152780e-01 1.780189970429152391e-01 1.836982967181053361e-01 1.869239270085572835e-01 1.880550387667962731e-01 1.874499691569355697e-01 1.854522563110578837e-01 1.823807372388407955e-01 1.785229010712760800e-01 1.741309073262478357e-01 1.694197912118142746e-01 1.645674433599607633e-01 1.597159988592196656e-01 1.549743091377203952e-01 1.504212021909777652e-01 1.461092628716123554e-01
4.321760520616672874e-02 4.789143505887232671e-02 5.443487732162479581e-02 6.275049638929566798e-02 7.267253390742604846e-02 8.401521189427221814e-02 9.659074163446838834e-02 1.102094298492935220e-01 1.246728728725148005e-01 1.397658147934591755e-01 1.552487697588806892e-01 1.708520165494571974e-01 1.862711254310070452e-01 2.011641704807184128e-01 2.151509473357917646e-01 2.278147579572845915e-01 2.387076116636732692e-01 2.473600265457926439e-01 2.532970230840863590e-01 2.560624499493066586e-01 2.552546216651874755e-01 2.505776869015924335e-01 2.419157510120120980e-01 2.294413906986013940e-01 2.137771770650320480e-01 1.962331493875336952e-01 1.791135040566919912e-01 1.659104661859640006e-01 1.607424047024646474e-01 1.663071524494196263e-01 1.816653287547311535e-01 2.026017906890822950e-01 2.237756488544533906e-01 2.401900779882166770e-01 2.477552103263975514e-01 2.436630463220935683e-01 2.269690373095702984e-01 1.995680669404765184e-01 1.678197681319296142e-01 1.443676666103961004e-01 1.434378042602646730e-01 1.634295141138532026e-01 1.872391390878069273e-01 1.998818450152810289e-01 1.942382930498373905e-01 1.715654538894388903e-01 1.430247217757341927e-01 1.291114428523966740e-01 1.402493241326638329e-01 1.583053057297683364e-01 1.609148359260655914e-01 1.374620343884519202e-01 8.946630342842382122e-02 3.789975668129215436e-02 6.603044237959738993e-02 1.177632232627419673e-01 1.460954548344444714e-01 1.424003113652425323e-01 1.096817690402039774e-01 6.248830242765370663e-02 4.068828714522445406e-02 6.465775826691341766e-02 7.614005675988021193e-02 6.038570284185417608e-02 5.069318223962131914e-02 1.104996066766154028e-01 1.958890586059289785e-01 2.757154301202636160e-01 3.321412784856611067e-01 3.548707056628193079e-01 3.433939914866052101e-01 3.089917468092914232e-01 2.738731023976025414e-01 2.610011123903164809e-01 2.740043458288510259e-01 2.979731235704399239e-01 3.217268581013605910e-01 3.433018365671772765e-01 3.600947176944935268e-01 3.623981499432968878e-01 3.380123800312498372e-01 2.811615129502346710e-01 1.976019177666893667e-01 1.043654891402838042e-01 3.566176424544385132e-02 5.955148986020479540e-02 8.308752695289144119e-02 8.188533726827267045e-02 7.188480678646241850e-02 6.729528503755534408e-02 5.821485664371335578e-02 2.821965008523245194e-02 3.280431459013258277e-02 1.044898464130737253e-01 1.750413998007775140e-01 2.240982395426372453e-01 2.374668526915448552e-01 2.112640680121350700e-01 1.547168522642659860e-01 9.651390055582395600e-02 9.617094355374750103e-02 1.403696467300646900e-01 1.711019719416437268e-01 1.722596504941031614e-01 1.482042816052731027e-01 1.189961839916885422e-01 1.165337984916778591e-01 1.447507221469334637e-01 1.745345358755206189e-01 1.861282744065017036e-01 1.725884912078549382e-01 1.346850144415111250e-01 7.846581945755111420e-02 2.526121693901002552e-02 7.315458749969885877e-02 1.404702394198522053e-01 1.993422830600755646e-01 2.447341013394549736e-01 2.745106014085980095e-01 2.884322444344449843e-01 2.876340965053959531e-01 2.741508267103319185e-01 2.505047730475937207e-01 2.193927507735920213e-01 1.834964909286971868e-01 1.454526854380038536e-01 1.081114479425529101e-01 7.559291300613960041e-02 5.622374184663673363e-02 5.991715003687128616e-02 7.969744250305618727e-02 1.035157223263263176e-01 1.263682027371984262e-01 1.465746130217616960e-01 1.635734990164009195e-01 1.772520202412408152e-01 1.877162374968482650e-01 1.951926377340243712e-01 1.999759074580981233e-01 2.023963203888897999e-01 2.027972199404100284e-01 2.015187489815629951e-01 1.988860429772408567e-01 1.952009023299289270e-01 1.907362845898562254e-01 1.857330992235027289e-01 1.803988618824765300e-01 1.749078174664900898e-01 1.694021885795224669e-01 1.639942525739595536e-01 1.587689955299374511e-01
2.760741194973855006e-02 3.378843960482345171e-02 4.215212119498604193e-02 5.218503332278194573e-02 6.354152714853340822e-02 7.598608352130016563e-02 8.933640487196861657e-02 1.034282176268746245e-01 1.180946830714151713e-01 1.331535713769629314e-01 1.483983184768578878e-01 1.635910328394592494e-01 1.784566307640252647e-01 1.926779776857052429e-01 2.058924502605526119e-01 2.176908338555474665e-01 2.276199908023510965e-01 2.351913104775832375e-01 2.398976302067728494e-01 2.412422091353386422e-01 2.387847178346290955e-01 2.322116811753700549e-01 2.214436141676945913e-01 2.068002780569537513e-01 1.892600399658740662e-01 1.708536978089514047e-01 1.551232012219419532e-01 1.470278120499968755e-01 1.508614550674751420e-01 1.667253389182425105e-01 1.901235766632885793e-01 2.149006024293366734e-01 2.353083641471413467e-01 2.465545274508220142e-01 2.450116755541855984e-01 2.286608090146573513e-01 1.980100097948667148e-01 1.581377042739178229e-01 1.238849232102689629e-01 1.228285340455419483e-01 1.601830306502901036e-01 2.085690886512135134e-01 2.468028285293022706e-01 2.637904377260585909e-01 2.554765969005554083e-01 2.249077027840581666e-01 1.832981644247061448e-01 1.498113058910724160e-01 1.401284852161082117e-01 1.440871410828474253e-01 1.383078326895193222e-01 1.128662989679076745e-01 8.406794659485748722e-02 1.016318000999241467e-01 1.579800924759587055e-01 2.085320489353374440e-01 2.314838067773148100e-01 2.197202373074357840e-01 1.783571374763645301e-01 1.246535345569566022e-01 8.844022317865014859e-02 8.786112955972137650e-02 8.993520984297527499e-02 6.603203142883033727e-02 1.343729972382709699e-02 6.849214844424626747e-02 1.552130448263279727e-01 2.341387180352675068e-01 2.901670101726490647e-01 3.140739163679702184e-01 3.062757495648614214e-01 2.803152138180505792e-01 2.625273637206506083e-01 2.754831783538101986e-01 3.132896662842519775e-01 3.542183785609162028e-01 3.854559681114567704e-01 4.053391994528862119e-01 4.141519327197007438e-01 4.067341412347070806e-01 3.740698696336827722e-01 3.110720497226616699e-01 2.227360310831409118e-01 1.251828579206471226e-01 4.951603432413879957e-02 6.068064528245082495e-02 8.940286010435780084e-02 9.804145589754198475e-02 9.841665434057607353e-02 9.859940759704100000e-02 8.891718629100354987e-02 5.780598196325122812e-02 3.441207802915870195e-02 9.791168642649149267e-02 1.733016558283294872e-01 2.286566987764542536e-01 2.475208060925056519e-01 2.239637597953661186e-01 1.634584959702782003e-01 8.123370525105413908e-02 1.743641709173238824e-02 7.673238983066427155e-02 1.141768778440333393e-01 1.155720560891127929e-01 8.470003832792681597e-02 4.222320532871199489e-02 6.416216724399070870e-02 1.213540993225497577e-01 1.660203659971547785e-01 1.864127261379046052e-01 1.791774837384614294e-01 1.468392469375206788e-01 9.782720325159868779e-02 5.676070646688911869e-02 8.198876125757154076e-02 1.410978006172289023e-01 1.974518548404670948e-01 2.419843513504536525e-01 2.715102756316214450e-01 2.853973579175175801e-01 2.846287185438138301e-01 2.712140721291518841e-01 2.477323524080483064e-01 2.169983758636123694e-01 1.818772404211163041e-01 1.453016171395679068e-01 1.106568513876973192e-01 8.292622402860974629e-02 6.994517409460233870e-02 7.633598926837599496e-02 9.499690637669398752e-02 1.173102345917849260e-01 1.390815626143730721e-01 1.586245214289697114e-01 1.752890007561334063e-01 1.888854126634438024e-01 1.994562618861572545e-01 2.071723078949535279e-01 2.122776842349499982e-01 2.150567953119384701e-01 2.158122973216773099e-01 2.148495623623176698e-01 2.124654591950346783e-01 2.089403158341111566e-01 2.045323830115154395e-01 1.994743223739836313e-01 1.939713400279536037e-01 1.882006382444271486e-01 1.823118946501524618e-01 1.764285114579108027e-01 1.706494114760395420e-01
1.671635352222526627e-02 2.424155579460788440e-02 3.387690939669814327e-02 4.479621150238555227e-02 5.666637408136859788e-02 6.930930151765134217e-02 8.259485736757483931e-02 9.640314726723958616e-02 1.106080964641896758e-01 1.250679981134885377e-01 1.396181721533675535e-01 1.540639309474204632e-01 1.681732877085015398e-01 1.816695557255349203e-01 1.942245733900864746e-01 2.054538863080347944e-01 2.149158710559179175e-01 2.221175292244308430e-01 2.265305905290354305e-01 2.276228354090341910e-01 2.249116455827092076e-01 2.180507518394587674e-01 2.069691220855380542e-01 1.920965339284752549e-01 1.747341677544826111e-01 1.576205901603985049e-01 1.454603708128369699e-01 1.441028038942877010e-01 1.567610483845395253e-01 1.808286859656008105e-01 2.099939007612581787e-01 2.375293667102255368e-01 2.574271522268982704e-01 2.645465384835242739e-01 2.548176635471847695e-01 2.257233024612295691e-01 1.771456797797414384e-01 1.135809775239196850e-01 6.075718538869524094e-02 1.005844976733973328e-01 1.820708811163053997e-01 2.578717461740034911e-01 3.133245420608591347e-01 3.400264099527073314e-01 3.348783992180224267e-01 3.012681795820865149e-01 2.498299695727527470e-01 1.977373420456155495e-01 1.628438733133147909e-01 1.479213011269309430e-01 1.370266886907181569e-01 1.217002810089410220e-01 1.212520900708753679e-01 1.590193178554020204e-01 2.164523478474467688e-01 2.638823910638118941e-01 2.829716832465589138e-01 2.678810386893059059e-01 2.254217730417758248e-01 1.744274912920663889e-01 1.406987881376999816e-01 1.338240014667367861e-01 1.310536789051449935e-01 1.112013587041261048e-01 7.765850793504194827e-02 7.804960810534170013e-02 1.361430467321412263e-01 2.035817926348148510e-01 2.547534910151394993e-01 2.779201770370309243e-01 2.721021884934415880e-01 2.511658303171234174e-01 2.450815869843966377e-01 2.773041311815225840e-01 3.351074009379859664e-01 3.916018317808411253e-01 4.314314285890294975e-01 4.517822740505896828e-01 4.546620796460857372e-01 4.393122774705240929e-01 4.008723888728713547e-01 3.358713742318171214e-01 2.485749059901759539e-01 1.533350059622585471e-01 7.639530395717880618e-02 6.525090493353011278e-02 9.420201379494215488e-02 1.169581249499433151e-01 1.337282882603632039e-01 1.432843659620791077e-01 1.350042421938716375e-01 1.009249924719117369e-01 5.670693144080946047e-02 8.756966935187258938e-02 1.629130858827931294e-01 2.228803721504782065e-01 2.466985635403758093e-01 2.276436238165026049e-01 1.716272578527112680e-01 9.704629925517650746e-02 5.178774091802287871e-02 8.772788255893236575e-02 1.193678538542834039e-01 1.180831584851807087e-01 8.529883167956307799e-02 4.386385296223735408e-02 7.192377490785140104e-02 1.326228359032539383e-01 1.808394037476165339e-01 2.048727663472046101e-01 2.015556020314908936e-01 1.741464871368434142e-01 1.327730769483835560e-01 9.970687046118412167e-02 1.086440184753223598e-01 1.525057510296329299e-01 2.014277265322787780e-01 2.415448122810085196e-01 2.677773739280661092e-01 2.788613327579892442e-01 2.756608301817895512e-01 2.603203083549827657e-01 2.357047333474163175e-01 2.050354284808008631e-01 1.717380634300965658e-01 1.395684446739766660e-01 1.130503271346506161e-01 9.758350600029669364e-02 9.676767445653094990e-02 1.081368007861877450e-01 1.256802376521894693e-01 1.447971676690470166e-01 1.630488038318304300e-01 1.792983803220784544e-01 1.930737400345506338e-01 2.042431019357552613e-01 2.128556982528043984e-01 2.190598482034304129e-01 2.230581362838682802e-01 2.250812527774966876e-01 2.253717115393528980e-01 2.241730827033434348e-01 2.217225154054680292e-01 2.182454015119934532e-01 2.139515794873214638e-01 2.090327498528473105e-01 2.036608994615786150e-01 1.979875819764520817e-01 1.921439167349188182e-01 1.862411702446304662e-01 1.803717858463268764e-01
9.523462419907370927e-03 1.715359898003245356e-02 2.703791498804910404e-02 3.793606690252537134e-02 4.954786063754570979e-02 6.174294919289402550e-02 7.443181408719602710e-02 8.753341847437091927e-02 1.009628213142793468e-01 1.146233395055024223e-01 1.283990413122878815e-01 1.421462201431106798e-01 1.556835839728971382e-01 1.687815691966944587e-01 1.811517897156029733e-01 1.924382526791914572e-01 2.022126421942902208e-01 2.099767362046079111e-01 2.151759946542620705e-01 2.172298062603853774e-01 2.155863946576291323e-01 2.098152451199882251e-01 1.997598435587327748e-01 1.857934146885462379e-01 1.692522474094857177e-01 1.531155473079812424e-01 1.426326664911726216e-01 1.442063220798478484e-01 1.608298682501450583e-01 1.890562845472888165e-01 2.219473064117866157e-01 2.523616919504920175e-01 2.738306488638857505e-01 2.806448436454572204e-01 2.680971439242227361e-01 2.329832574283824398e-01 1.742478043060056991e-01 9.366223388221812940e-02 9.921552598282449772e-03 1.122146505070659717e-01 2.179753496945728564e-01 3.107953406411612107e-01 3.793028737915760118e-01 4.148990633053366017e-01 4.138746163531078492e-01 3.790541973160250766e-01 3.204265348206519204e-01 2.542026469860803606e-01 1.988441297098126614e-01 1.650161550019323686e-01 1.467177239713924330e-01 1.359112209789070658e-01 1.432718161222542308e-01 1.805918610659276724e-01 2.326216413188398890e-01 2.749453694763316358e-01 2.911370595540186401e-01 2.766543398410897248e-01 2.396932255955511459e-01 1.995764859910780509e-01 1.774819922586928223e-01 1.754054069714714170e-01 1.744832609660195710e-01 1.605553468648938664e-01 1.365135862167289604e-01 1.238050846562254448e-01 1.453606950492048189e-01 1.892131519656478633e-01 2.294271274928302018e-01 2.491958415332598265e-01 2.431687338460956638e-01 2.222821547878067461e-01 2.187099693153094770e-01 2.604819572839119357e-01 3.314346022984868134e-01 3.997337707441673826e-01 4.468470519369356353e-01 4.682629825740161622e-01 4.670570526623788465e-01 4.463660836147999023e-01 4.055987371510186290e-01 3.432416213502555435e-01 2.627245581962609489e-01 1.759875813636587460e-01 1.053879102878411550e-01 8.603009826092558598e-02 1.132885305994309477e-01 1.482229324034307905e-01 1.780570563259887273e-01 1.941192809924417728e-01 1.856862381477799862e-01 1.477090163611151641e-01 9.386407448402457609e-02 9.043121246574618854e-02 1.550850652196517077e-01 2.147353158902284287e-01 2.398367438187541667e-01 2.229854057603725959e-01 1.724288256997988933e-01 1.148921148933828851e-01 1.024082514257031590e-01 1.375607939980986461e-01 1.652837818355451238e-01 1.646011008955605981e-01 1.395491941291877036e-01 1.153611400707825474e-01 1.295039599439355982e-01 1.748481621609895009e-01 2.183229744990066723e-01 2.421292194633846151e-01 2.407877024337217453e-01 2.171026334548228076e-01 1.811192987217668526e-01 1.508939990815161558e-01 1.479982297025583260e-01 1.744822729506249892e-01 2.115067058206935025e-01 2.437975539261017788e-01 2.642700758485335699e-01 2.707731765220077746e-01 2.639712122244144421e-01 2.462062698258959681e-01 2.208206370431401444e-01 1.917754610703318041e-01 1.635126572382377408e-01 1.408702837452604217e-01 1.283260169262443462e-01 1.277767850759045087e-01 1.369534398866532887e-01 1.514533560960023562e-01 1.675634629359994132e-01 1.830412517850224796e-01 1.967579392034156383e-01 2.082489593019857255e-01 2.174141787427599504e-01 2.243426225510667671e-01 2.292133691986184552e-01 2.322407533029947624e-01 2.336453288040941934e-01 2.336396933896442429e-01 2.324225801382759915e-01 2.301771999942754388e-01 2.270714629906002702e-01 2.232587819079732139e-01 2.188788505344227975e-01 2.140582001575793702e-01 2.089105542160212825e-01 2.035370879128320099e-01 1.980267089331035624e-01 1.924564455884759662e-01 1.868919857528792139e-01
7.346425921703537455e-03 1.095758319945739842e-02 1.961767253537010508e-02 2.962780235984022875e-02 4.034827220789931335e-02 5.161311604257851071e-02 6.335209738910871358e-02 7.552205384738178151e-02 8.808564737340025819e-02 1.009994459721223203e-01 1.142030942840671359e-01 1.276074111033146663e-01 1.410811019956437762e-01 1.544366493993213074e-01 1.674165398183928288e-01 1.796814947399159312e-01 1.908028781379093042e-01 2.002620604851446384e-01 2.074603844620729054e-01 2.117447669953536615e-01 2.124563926675531733e-01 2.090144896971864730e-01 2.010562661983416044e-01 1.886728315326653416e-01 1.728162452443943176e-01 1.559850737084117200e-01 1.430939217464040070e-01 1.411641112085625094e-01 1.550737658926719942e-01 1.826830812208774246e-01 2.168765124202512440e-01 2.498182217794595317e-01 2.743736617777691178e-01 2.842554596984153137e-01 2.743007241878801516e-01 2.411551271987592004e-01 1.845875816425772975e-01 1.119550980621164954e-01 7.496916950042439853e-02 1.519865802456209780e-01 2.586471709645460360e-01 3.575081495788473562e-01 4.326724596506440479e-01 4.735346849577129480e-01 4.750372240299129412e-01 4.390098601527419597e-01 3.746875260375858718e-01 2.977445912055337596e-01 2.271098683533657459e-01 1.776658198970157143e-01 1.502328451635650264e-01 1.363773579756065724e-01 1.389227634088609498e-01 1.665237800609540297e-01 2.085782800493280742e-01 2.438711310755362904e-01 2.575446520832136432e-01 2.464930501641367233e-01 2.202273974313918858e-01 1.973638656778975431e-01 1.921352855086714828e-01 1.991092140667438948e-01 2.028025911406304005e-01 1.953389731766067838e-01 1.799433325273204209e-01 1.675824096884661052e-01 1.703126524166598543e-01 1.899010019648508241e-01 2.143377737948926609e-01 2.275808445267204772e-01 2.193978641403826479e-01 1.945719102140932300e-01 1.840194356949494958e-01 2.246163104903634022e-01 3.007643558440151743e-01 3.752271207951941578e-01 4.262106121068486853e-01 4.475776692838142612e-01 4.431546929097422982e-01 4.194124811234001826e-01 3.797093539782847027e-01 3.243638756111656418e-01 2.556263544463563964e-01 1.824323106107024750e-01 1.237661291575079259e-01 1.091831459584940156e-01 1.396769987395521662e-01 1.835346580454862431e-01 2.215366543540307764e-01 2.406178249069111652e-01 2.303272560415740855e-01 1.883642248798155783e-01 1.303929497601255538e-01 1.105887193188452855e-01 1.591793712883822487e-01 2.122751947688244767e-01 2.328726603922992855e-01 2.127229697646272621e-01 1.630808990233763855e-01 1.200458857535530305e-01 1.337377322989850570e-01 1.792408393633970476e-01 2.099426398063799493e-01 2.114530534488994473e-01 1.905502668169060942e-01 1.714276721482106136e-01 1.826400827431096940e-01 2.216660043746973008e-01 2.626012132417006040e-01 2.868979800372702393e-01 2.877807008780141618e-01 2.674021952769685129e-01 2.348961566121320066e-01 2.048969843584929618e-01 1.929458115701843945e-01 2.037632936196675792e-01 2.269514616946296803e-01 2.492784689600081593e-01 2.627089127329829132e-01 2.642702229584950047e-01 2.543630478687499141e-01 2.355272083808942207e-01 2.116825864871099416e-01 1.876558259295369735e-01 1.686533067290157673e-01 1.590256059784662113e-01 1.602262388184047814e-01 1.700338757432788006e-01 1.844683869897131012e-01 2.000374401094441590e-01 2.144982440103017640e-01 2.266848883942436110e-01 2.361526062339686649e-01 2.428906361904146494e-01 2.471268508751096327e-01 2.492010571788085826e-01 2.494852851800039850e-01 2.483362560509906891e-01 2.460700550777096263e-01 2.429518857494654960e-01 2.391955402228220229e-01 2.349684934554453208e-01 2.303995969244435615e-01 2.255872970349675766e-01 2.206071212636323553e-01 2.155178257523561181e-01 2.103660608789756914e-01 2.051896939754146998e-01 2.000200621239574261e-01 1.948834556695028530e-01 1.898020974584237186e-01
1.375320625034103482e-02 9.641569545449070466e-03 1.204166104528358976e-02 1.919399439083063069e-02 2.808680475890539679e-02 3.789101841752529759e-02 4.840503587204038338e-02 5.958367814266897489e-02 7.142628419992319566e-02 8.393710583409676185e-02 9.710272738220807054e-02 1.108739050135079257e-01 1.251487514908198595e-01 1.397568606370955535e-01 1.544448802023466183e-01 1.688644822169270143e-01 1.825640835654076255e-01 1.949862496232063480e-01 2.054736170264185868e-01 2.132875516804463856e-01 2.176458761737966319e-01 2.177894487575985916e-01 2.130936080991174542e-01 2.032530141224273834e-01 1.885945743169500644e-01 1.706201234972947178e-01 1.528905365030395480e-01 1.418546429657565888e-01 1.451241794324647227e-01 1.651209402183793640e-01 1.962450968808448770e-01 2.297325954165191086e-01 2.573294599838079622e-01 2.719949890490747646e-01 2.681687830090469515e-01 2.426144504356375908e-01 1.965397814515520702e-01 1.426702253131946763e-01 1.274846140642694192e-01 1.915026709530214810e-01 2.901493492652713058e-01 3.869530473467858167e-01 4.625218741805885991e-01 5.043533095049815840e-01 5.060948058163394769e-01 4.685701381214222860e-01 4.002387953401766452e-01 3.163141936724823133e-01 2.360846124219268816e-01 1.769997822344290539e-01 1.438701922271087286e-01 1.264309937967949549e-01 1.197271335857672259e-01 1.317687055557587583e-01 1.598142846443619258e-01 1.864104317173477521e-01 1.980277162681717829e-01 1.932067395008156829e-01 1.825870749179108188e-01 1.810350624346986903e-01 1.919464999517886961e-01 2.048859025998702732e-01 2.104724665789589055e-01 2.080073646088639594e-01 2.022414578351781900e-01 1.975345346914912370e-01 1.961476074866302932e-01 1.998242588691732380e-01 2.074073887315457942e-01 2.106819461284053507e-01 1.983710451635566641e-01 1.681716683096996789e-01 1.442798751019367942e-01 1.741313890895266892e-01 2.481138919006917465e-01 3.225997373543008084e-01 3.730214985144608142e-01 3.921272490368606922e-01 3.843430772534712769e-01 3.589370896722652304e-01 3.228089477069406854e-01 2.777895701832930331e-01 2.243864558845775625e-01 1.678626948595847157e-01 1.241372354448919413e-01 1.207629789913210600e-01 1.592328343798727897e-01 2.107761627133583615e-01 2.539322859874810212e-01 2.737239833732613148e-01 2.606152636177385129e-01 2.154346464052359078e-01 1.578861665603180364e-01 1.377012473051652253e-01 1.766763860861705060e-01 2.201629081491514872e-01 2.311471933023853675e-01 2.016412558143224065e-01 1.463273441474142733e-01 1.138224117313204470e-01 1.517526015416482965e-01 2.092123817771459338e-01 2.441995290510362571e-01 2.469943208967985970e-01 2.268076228138699302e-01 2.085487337343886471e-01 2.192493182877049418e-01 2.576748967011542879e-01 2.999079026962688244e-01 3.270434297280800928e-01 3.315800578521030384e-01 3.150768844364497667e-01 2.856599605943075382e-01 2.555885459422421735e-01 2.371458907338213629e-01 2.356940957709659223e-01 2.460629166745439134e-01 2.583765098692463735e-01 2.650669092436768737e-01 2.628158454715127101e-01 2.518196011281925162e-01 2.347217679805033430e-01 2.157533092934346697e-01 1.998821470427833702e-01 1.915025173975200834e-01 1.926452067797269907e-01 2.020903371519467695e-01 2.165487736834370569e-01 2.325860392665075327e-01 2.476580146078505018e-01 2.602433304670134784e-01 2.696284823189137869e-01 2.756552433854516648e-01 2.785164042477230040e-01 2.786058607379423013e-01 2.764123207739360710e-01 2.724459881355761892e-01 2.671902029124897382e-01 2.610721190006099479e-01 2.544478395331204457e-01 2.475982611403269862e-01 2.407324379416856952e-01 2.339957322636113946e-01 2.274804697807575882e-01 2.212373019130878526e-01 2.152859887338998135e-01 2.096248103952653985e-01 2.042382444508222261e-01 1.991028730051749018e-01 1.941916935894173468e-01 1.894771108889624356e-01
2.508573313989454975e-02 1.909933255684503201e-02 1.368538754049012339e-02 1.082453700706925183e-02 1.348067676862244393e-02 2.042912585674313761e-02 2.951953868219368837e-02 4.004351709476158816e-02 5.182120324131719163e-02 6.480410424070659481e-02 7.895793234481628120e-02 9.421756776900276631e-02 1.104628512198072843e-01 1.275016146437500386e-01 1.450558610151284622e-01 1.627499965420744765e-01 1.801013981953828169e-01 1.965146554566297998e-01 2.112819663139931248e-01 2.235935604393649023e-01 2.325637888581617574e-01 2.372808789348201941e-01 2.368918883441142043e-01 2.307406607865719883e-01 2.185894608103323977e-01 2.009824594560735700e-01 1.798568857117703867e-01 1.594913894976451862e-01 1.471830981948528960e-01 1.506109598220305712e-01 1.706172443923674453e-01 1.996642371799159099e-01 2.279436461124041413e-01 2.470318532826181468e-01 2.506555841309139332e-01 2.355040704789214678e-01 2.035706855185034636e-01 1.685826857734275541e-01 1.655232952625077802e-01 2.195696073940253956e-01 3.062275164385607762e-01 3.950352355673552029e-01 4.656917215841063773e-01 5.046658212753962758e-01 5.047636932375524355e-01 4.660539048021832831e-01 3.963456703382717272e-01 3.104933445355742005e-01 2.282375292406841338e-01 1.690576655810114293e-01 1.394710804285502204e-01 1.252499244981656323e-01 1.136011064681456684e-01 1.093488829636536652e-01 1.196749679941140482e-01 1.363989684344140696e-01 1.483675138572889129e-01 1.551791869529049461e-01 1.648840604279859789e-01 1.814342469467594143e-01 1.979123662075717993e-01 2.054443741545468605e-01 2.032825409823539597e-01 1.997564815919193049e-01 2.031407457731501942e-01 2.113452465248515655e-01 2.159549143524797932e-01 2.133119911895197118e-01 2.062664730343830577e-01 1.961145535905260695e-01 1.767145493798453204e-01 1.416636680636980394e-01 1.038077342675130799e-01 1.170014172461336377e-01 1.841968229906894849e-01 2.534584578137776267e-01 2.989686317464695930e-01 3.133001180915390704e-01 3.013441299275619323e-01 2.746230758206676947e-01 2.433504436801900150e-01 2.106410880116372231e-01 1.743832897205399024e-01 1.351563354672723760e-01 1.062374086447292060e-01 1.163174043889688564e-01 1.649850405940485598e-01 2.234205965998206644e-01 2.697624807897582855e-01 2.887063904420456573e-01 2.723185598234272309e-01 2.252099112508007817e-01 1.728524327319812537e-01 1.633633490416589173e-01 2.021266122345962979e-01 2.374545279285812382e-01 2.368760229680123841e-01 1.944224923947384109e-01 1.283943181323858873e-01 1.046300722024225832e-01 1.650371122313505357e-01 2.324983078330278563e-01 2.703423347711575997e-01 2.722963092489826264e-01 2.495737446773525492e-01 2.287433079698418248e-01 2.383914701308832429e-01 2.783033314821891091e-01 3.240261129655390149e-01 3.556396929646807314e-01 3.649733749748563794e-01 3.530401571105936664e-01 3.270817694212841409e-01 2.977318962061707985e-01 2.753845852733965427e-01 2.655219297758194541e-01 2.660775962348744250e-01 2.703422370577472922e-01 2.721095341298416792e-01 2.682750188263327007e-01 2.589103107082406097e-01 2.464368723244864667e-01 2.346060547564065013e-01 2.272785088138878085e-01 2.270006260285680755e-01 2.339962520590276041e-01 2.463920523096415904e-01 2.614132183385227126e-01 2.764864155004446156e-01 2.897361925408323269e-01 3.000325317044209572e-01 3.068583690749349113e-01 3.101443747488439873e-01 3.101226107568667012e-01 3.072099592029499671e-01 3.019195122548615773e-01 2.947953954697999368e-01 2.863665967391049727e-01 2.771160355180108392e-01 2.674617456033819285e-01 2.577475571187985981e-01 2.482410607781714851e-01 2.391369482672891511e-01 2.305640748012620367e-01 2.225948110937440716e-01 2.152554674870801599e-01 2.085368005996839080e-01 2.024038568047754894e-01 1.968046563776109370e-01 1.916774562315771702e-01 1.869565255752267952e-01
3.923439141897536175e-02 3.358675892725945106e-02 2.723113772568094490e-02 2.003718094980910108e-02 1.189535097804698960e-02 3.124508869861583171e-03 8.454630734749758736e-03 2.025705390456217225e-02 3.359452150148545257e-02 4.842460251082580241e-02 6.472902303495592369e-02 8.244521896783753301e-02 1.014495835044280370e-01 1.215451577338283740e-01 1.424495549112163861e-01 1.637827210597200822e-01 1.850552332175549874e-01 2.056587184572065130e-01 2.248609994470893991e-01 2.418097951502517773e-01 2.555502195555273137e-01 2.650629257443729014e-01 2.693316521909347450e-01 2.674516222972607160e-01 2.587951372655586391e-01 2.432612791958165543e-01 2.216596279417160364e-01 1.963144452350720770e-01 1.719315683357491020e-01 1.560409952427934122e-01 1.560392349350159247e-01 1.719676141727115859e-01 1.954006609817291185e-01 2.161514647922582466e-01 2.264611223883384872e-01 2.223532840023237367e-01 2.055992915053008185e-01 1.880108140870841715e-01 1.937229338452662875e-01 2.391883074128917375e-01 3.118067790499329806e-01 3.885685375773045847e-01 4.504337163867253024e-01 4.838563882956176676e-01 4.813821355814255631e-01 4.426998090297386557e-01 3.752301296277835707e-01 2.937182333631823683e-01 2.185411144381622373e-01 1.699909354703338649e-01 1.518276286247106643e-01 1.451820315081051305e-01 1.354274380212752149e-01 1.253231987706225070e-01 1.247470436921711001e-01 1.355706528590434334e-01 1.523631934662622034e-01 1.728993132417372680e-01 1.966885249075750741e-01 2.180301633202378353e-01 2.270588075387162952e-01 2.176723351385169980e-01 1.952800420195318631e-01 1.793052964258896598e-01 1.878574000607176608e-01 2.118682310014000370e-01 2.288969175416662172e-01 2.275446592407120994e-01 2.099641250333615927e-01 1.839982956179604945e-01 1.529838933801455636e-01 1.130951866250269056e-01 6.630002851463231983e-02 6.366399027788084697e-02 1.239077936954637721e-01 1.837090744160429778e-01 2.204415158823556375e-01 2.277855613989024364e-01 2.107260040699861225e-01 1.823045051013788831e-01 1.563453375180172411e-01 1.374713741186405769e-01 1.190242995950632071e-01 9.482949057722132868e-02 7.622498959904187854e-02 9.870214527721082876e-02 1.573779536344297458e-01 2.211959638799424477e-01 2.688187927497014407e-01 2.854808655050914967e-01 2.653639048079984852e-01 2.176699988839210509e-01 1.756081203450726713e-01 1.846931475750287488e-01 2.296869569220840179e-01 2.599655495037874742e-01 2.488740648410874834e-01 1.935882027370885439e-01 1.159861262618066130e-01 1.008278820478431953e-01 1.782260996241852302e-01 2.518360796121574263e-01 2.901946263944485405e-01 2.892478625153627192e-01 2.616755641170664393e-01 2.359254499572404351e-01 2.435564251103243538e-01 2.854251269407143687e-01 3.352045198424321026e-01 3.715482737338986485e-01 3.857135475007384406e-01 3.783053208452036298e-01 3.558900504706182244e-01 3.279919570729518674e-01 3.038563107467578406e-01 2.889931955334877345e-01 2.832403910071587538e-01 2.823663692341989440e-01 2.817202569534993373e-01 2.786933644640540164e-01 2.731794416365911915e-01 2.669241893533946253e-01 2.624785745670397130e-01 2.620693540816951828e-01 2.667008153464879294e-01 2.758762384675501056e-01 2.880139197146446284e-01 3.011593132098949743e-01 3.135464879482467437e-01 3.238628553864490445e-01 3.312935944018401968e-01 3.354589954628947601e-01 3.363179858017447676e-01 3.340720586973253692e-01 3.290820764898603756e-01 3.218008242344287395e-01 3.127205771699795855e-01 3.023338259347872481e-01 2.911051152800662178e-01 2.794520711517998190e-01 2.677338908479097168e-01 2.562457787488655603e-01 2.452180069333187717e-01 2.348184621132718142e-01 2.251577061689361281e-01 2.162957252136117059e-01 2.082496708434802835e-01 2.010020093640484951e-01 1.945085959088113381e-01 1.887062872238284839e-01 1.835198041920026168e-01
5.478893576757300904e-02 4.990098291694130411e-02 4.416193322262434301e-02 3.753572705456634240e-02 3.014408758140847688e-02 2.260839953322863957e-02 1.730821738191920187e-02 1.950047750832138369e-02 2.970879523902424449e-02 4.423810265665418379e-02 6.140040662675110006e-02 8.059687430197837177e-02 1.015065702120827168e-01 1.238500536762648652e-01 1.473084840700014941e-01 1.714852326023046380e-01 1.958815743697416289e-01 2.198793280177186449e-01 2.427300146694767458e-01 2.635530382238518432e-01 2.813471910973938672e-01 2.950211652201497059e-01 3.034498996554639283e-01 3.055646800099741656e-01 3.004863541275238914e-01 2.877140738359347250e-01 2.673895685684463674e-01 2.406742675973086165e-01 2.103009666858826066e-01 1.812971119063549463e-01 1.611729155864477514e-01 1.568395248350585858e-01 1.677470758736594736e-01 1.852690914905253394e-01 1.999360753002992208e-01 2.062715597725177097e-01 2.048313534540278369e-01 2.041116424639898841e-01 2.191406286337024834e-01 2.596878864409640775e-01 3.196034984070449392e-01 3.832475034900941768e-01 4.346751447829154125e-01 4.614513228731138561e-01 4.565040999069771566e-01 4.195399158954314922e-01 3.578187977156037647e-01 2.859231157534326551e-01 2.236891110223033219e-01 1.880458113006830689e-01 1.769690627928548199e-01 1.721755592984672290e-01 1.628311891719696758e-01 1.528741387355803949e-01 1.526008779404017246e-01 1.664370491470320013e-01 1.908040592521206835e-01 2.208426636811625376e-01 2.507817764966676632e-01 2.711698711240915216e-01 2.710622521826543951e-01 2.444760438026304383e-01 1.979281454310287958e-01 1.587743187018975377e-01 1.651821700785478519e-01 2.051750504591780822e-01 2.375268109851172704e-01 2.424417529921646108e-01 2.193956456971133950e-01 1.783793786214890875e-01 1.310627280677977569e-01 8.296181982061298643e-02 3.363415317524933584e-02 3.056421443326404544e-02 8.374023431590754685e-02 1.283976217788386776e-01 1.524849897944416943e-01 1.513001355264674552e-01 1.289380250282516627e-01 9.869370222277112914e-02 8.003565767669770792e-02 7.981438083829422991e-02 7.973105650907129360e-02 6.486449827510004651e-02 4.486566166294959218e-02 7.485079801444660674e-02 1.413629354822217854e-01 2.081604963669889119e-01 2.548972360739358844e-01 2.676685108690272652e-01 2.430378946969724008e-01 1.958320570275882688e-01 1.696218651414028167e-01 2.023504795191453653e-01 2.563652643572872369e-01 2.842057441413645136e-01 2.651315619204673291e-01 1.998947735091830824e-01 1.139948190834361719e-01 1.042261128208654963e-01 1.891841924708377587e-01 2.644560798111654787e-01 3.009358428683538422e-01 2.957627297062138116e-01 2.627545365317250359e-01 2.323147066167895736e-01 2.391606758699972302e-01 2.840031280391565605e-01 3.377016665312312926e-01 3.778325233007983619e-01 3.955784213018787576e-01 3.914836239277216245e-01 3.717430789323026841e-01 3.451739869189333065e-01 3.203113549862163234e-01 3.026839595434372976e-01 2.933371889246785269e-01 2.898176720414074037e-01 2.888059587083154911e-01 2.881777571508484237e-01 2.875390469029999174e-01 2.877161918211055824e-01 2.898948844527582391e-01 2.948645902391860973e-01 3.026311274837025778e-01 3.124568451279574610e-01 3.231746134944245008e-01 3.335433481924652277e-01 3.424967809569543498e-01 3.492581332248061443e-01 3.533576183525717895e-01 3.545983304386935431e-01 3.530024817622030020e-01 3.487552802302934518e-01 3.421540803695164445e-01 3.335653382165226777e-01 3.233896037782144073e-01 3.120339251314290241e-01 2.998908120290844082e-01 2.873229089616333165e-01 2.746525815110725799e-01 2.621556659433181835e-01 2.500586636196964196e-01 2.385386910794149162e-01 2.277255374710156766e-01 2.177052415175976530e-01 2.085246803291386786e-01 2.001967546820264954e-01 1.927058480340763380e-01 1.860133175768634572e-01 1.800628371849380405e-01
7.007773333834044216e-02 6.597854775012006179e-02 6.108204509214601452e-02 5.547375210958843672e-02 4.943215686679284376e-02 4.361729698612731854e-02 3.938024413790437023e-02 3.886536969980122075e-02 4.392041018532074487e-02 5.456441454804731445e-02 6.960979058219644855e-02 8.794935490901353847e-02 1.088384743266784804e-01 1.317481993233174387e-01 1.562215218387996152e-01 1.817851391877336187e-01 2.078962188045858916e-01 2.339086326549232875e-01 2.590522892383054776e-01 2.824246589870255120e-01 3.029966201554512018e-01 3.196365195069284515e-01 3.311573908148742751e-01 3.363928252261669249e-01 3.343072019422923535e-01 3.241462657460835173e-01 3.056355619719058891e-01 2.792400193586492274e-01 2.465138848096096180e-01 2.105973050582432560e-01 1.768696791046052430e-01 1.530904850407101558e-01 1.461838072941320232e-01 1.551696869434710802e-01 1.714865669952660432e-01 1.875616896597437910e-01 2.016438291795043802e-01 2.182275151665425683e-01 2.451202568825023853e-01 2.868001195093254907e-01 3.395455393475703687e-01 3.931687904034566472e-01 4.355753752216540708e-01 4.563995512923698095e-01 4.495455224302591923e-01 4.149748241174568975e-01 3.596006695463558889e-01 2.968522056659954611e-01 2.436322816843719263e-01 2.117164822153637660e-01 1.972765358176042649e-01 1.865754726146106046e-01 1.727761072152674271e-01 1.616050595809865875e-01 1.644190260238077572e-01 1.853790740555828487e-01 2.189686952022608102e-01 2.575730248243882636e-01 2.928223605521658723e-01 3.137743750751693095e-01 3.089531502180502542e-01 2.719056919769980984e-01 2.080030554021905786e-01 1.455709060981149050e-01 1.441439886936896342e-01 1.983267851667161741e-01 2.456787548945248700e-01 2.592535576507271067e-01 2.358675863691617747e-01 1.849836402616127640e-01 1.216827257936860945e-01 5.987494045456445702e-02 8.147905717009806120e-03 3.614000032162800052e-02 6.988667445682661405e-02 9.301566194024162015e-02 1.010448671003861126e-01 9.098231865126896190e-02 6.515134182966635101e-02 3.634953275307034604e-02 4.048724537975008364e-02 6.457669680732469608e-02 7.493729593913416032e-02 6.145721344732386210e-02 2.738232201082136524e-02 5.244345582007843565e-02 1.234125350477905947e-01 1.904150174170715359e-01 2.340930402439698743e-01 2.413266183666786524e-01 2.110339166324675386e-01 1.650505509003214744e-01 1.605775815744758805e-01 2.182648032427967622e-01 2.812280640214822602e-01 3.083961249966264972e-01 2.843891664020660182e-01 2.133781647209621879e-01 1.237978925870516916e-01 1.108139670669093801e-01 1.924602957725802810e-01 2.645481987120215095e-01 2.966584892097852144e-01 2.864396272939713772e-01 2.489532218363699201e-01 2.172879008721843308e-01 2.286484007067293989e-01 2.795121467180304298e-01 3.370918919817529336e-01 3.793528304767829762e-01 3.984194047312733522e-01 3.953387142720931613e-01 3.763228680269763982e-01 3.498368267494901818e-01 3.239955711102907032e-01 3.043359201806081771e-01 2.926629822140236481e-01 2.877333884153197019e-01 2.872296170673885318e-01 2.894099743104595057e-01 2.935752002449160125e-01 2.996774912433751159e-01 3.077243377957614712e-01 3.173989732678637044e-01 3.280053104533666719e-01 3.386304133028331109e-01 3.483587478592803932e-01 3.564294142927830755e-01 3.623079296604556632e-01 3.656912866495272141e-01 3.664764227753863901e-01 3.647159026973960105e-01 3.605745622987131527e-01 3.542929436978780600e-01 3.461586365224116335e-01 3.364844682072865578e-01 3.255918912797652887e-01 3.137981117183996638e-01 3.014059691924673712e-01 2.886960284233509033e-01 2.759206480655826410e-01 2.632999388064496404e-01 2.510195378455765125e-01 2.392300634973404672e-01 2.280480216491584111e-01 2.175578551643720659e-01 2.078147839046990963e-01 1.988480879671598867e-01 1.906645374174718022e-01 1.832517546371659201e-01 1.765813899534718623e-01
8.330865482903239416e-02 7.986330308674810530e-02 7.571964193090489903e-02 7.102420252043566140e-02 6.609104663902663768e-02 6.150263100519704623e-02 5.822334517974687290e-02 5.759391209770936548e-02 6.096015185426501004e-02 6.901881784614875837e-02 8.158605122396946074e-02 9.800202201331198459e-02 1.175571249322298895e-01 1.396338696412669778e-01 1.636841869345992406e-01 1.891688816858528022e-01 2.155036534716903984e-01 2.420193150895588730e-01 2.679356055081527077e-01 2.923481587937758475e-01 3.142297699550008483e-01 3.324484577179934175e-01 3.458057089436294418e-01 3.530986758933692959e-01 3.532099577778606836e-01 3.452279563090178693e-01 3.286000105254295867e-01 3.033210360833066832e-01 2.701667211714264272e-01 2.310048930501825415e-01 1.892887692650931375e-01 1.509405813001189200e-01 1.252558922268484920e-01 1.213388652856954436e-01 1.374629793977592274e-01 1.636240520664675735e-01 1.937986002547527897e-01 2.279649073756937205e-01 2.686240703347732017e-01 3.166682509614044960e-01 3.688312394999582744e-01 4.179020098391637572e-01 4.548386685279625086e-01 4.714184659887697970e-01 4.626870776608966174e-01 4.288185323018077755e-01 3.759990201972714385e-01 3.158111827566547070e-01 2.621153005868490093e-01 2.241729955157474308e-01 1.996958901736747838e-01 1.788213812329772778e-01 1.568879988085202237e-01 1.415781924021959348e-01 1.473983582159938410e-01 1.774464775398357230e-01 2.213648892087474174e-01 2.684583423345703324e-01 3.090756655862161306e-01 3.320410323042918832e-01 3.261091868650962122e-01 2.848224414147925154e-01 2.126831808226082865e-01 1.368228092670014939e-01 1.308752355780240240e-01 1.971222753696242613e-01 2.565763008764870845e-01 2.787509107027228983e-01 2.587619630398642068e-01 2.051053449816584717e-01 1.338923736321456781e-01 6.382551263954718002e-02 2.444622426354882763e-02 4.733616548065320423e-02 6.499330808516669278e-02 6.805492799719062291e-02 5.950499152189418772e-02 4.160120628707388718e-02 1.778736059119761029e-02 2.350086506905653752e-02 5.421140950022271254e-02 7.859319661188031436e-02 8.646085352859675388e-02 7.067264146788568291e-02 2.969770031030580584e-02 3.727233183969963504e-02 1.093000360783886044e-01 1.742082787199004668e-01 2.132351632959069709e-01 2.137588454097212320e-01 1.766152817919909024e-01 1.321687983072596106e-01 1.537654528413686938e-01 2.328533827030740133e-01 3.028745097910668926e-01 3.305015529353491632e-01 3.045893569507599485e-01 2.319492269143737517e-01 1.417620158014260556e-01 1.162182222754504224e-01 1.837602132952176059e-01 2.474254082835000979e-01 2.724127929982235741e-01 2.563810365232300215e-01 2.163035732575394610e-01 1.902178242484914295e-01 2.156511821474516866e-01 2.768411020740362827e-01 3.381080971771299182e-01 3.804007446069336273e-01 3.979956501687151871e-01 3.930261213963220923e-01 3.720949789611887049e-01 3.436127060182411208e-01 3.154784087685156280e-01 2.932192840939092382e-01 2.790938224906376330e-01 2.726562552238183113e-01 2.723304386339180927e-01 2.767138171957407300e-01 2.849012722600915426e-01 2.961543307870659891e-01 3.095419261501712871e-01 3.238687833044201492e-01 3.378445933793246536e-01 3.503113250980044446e-01 3.604001426316465473e-01 3.675856718736733586e-01 3.716613340228692164e-01 3.726728014082974494e-01 3.708396384336449803e-01 3.664836464633092761e-01 3.599726074716473323e-01 3.516813879440133794e-01 3.419684356507700085e-01 3.311639216365973581e-01 3.195654825216476813e-01 3.074381095746253068e-01 2.950157201207707636e-01 2.825029727045440531e-01 2.700767292247178708e-01 2.578871306442139799e-01 2.460585376608602215e-01 2.346906495791468983e-01 2.238600317352833213e-01 2.136221316628937883e-01 2.040137101991024438e-01 1.950554994084113258e-01 1.867548468054587296e-01 1.791081177437525984e-01 1.721026925429759713e-01
9.287233339785862241e-02 8.986450760703906804e-02 8.626134127688181441e-02 8.222919137715453686e-02 7.806841236881141566e-02 7.427259599071310558e-02 7.158328892566366564e-02 7.097698665896445824e-02 7.348569986889537387e-02 7.985647021006286872e-02 9.029925966265346660e-02 1.045479198499576490e-01 1.221021897735191791e-01 1.424091369038660848e-01 1.649223477334852972e-01 1.890902920208973603e-01 2.143227500518888884e-01 2.399578135179103455e-01 2.652370440666126927e-01 2.892912689683888594e-01 3.111385602999703348e-01 3.296962918360658024e-01 3.438097112312098469e-01 3.522997861648062279e-01 3.540329230337252442e-01 3.480142706116414741e-01 3.335045505433505419e-01 3.101579914481616962e-01 2.781778356830537091e-01 2.384931998658480212e-01 1.930041231474048935e-01 1.451359088528002272e-01 1.017808656689441760e-01 7.901098377407814177e-02 9.394814295347952982e-02 1.326980627053248596e-01 1.793790626560073653e-01 2.297928161456287144e-01 2.835315535443950763e-01 3.396684406792920830e-01 3.948848626936508621e-01 4.432978364703365481e-01 4.776284210770685434e-01 4.911362690050579127e-01 4.797219498252220382e-01 4.436602425082137868e-01 3.884700998344142175e-01 3.244224186473967930e-01 2.639971976827540923e-01 2.164817588048748298e-01 1.817365316417769716e-01 1.514022156081415993e-01 1.199419262712377449e-01 9.648884445803676546e-02 1.054650614748598864e-01 1.479558410283016989e-01 2.030956037288314531e-01 2.575583407098829825e-01 3.018609009226667084e-01 3.257928017467438542e-01 3.193340168221437958e-01 2.768902026535101646e-01 2.031417481186754970e-01 1.261607316017745173e-01 1.283945358462550979e-01 2.045796492014740620e-01 2.714386925767597325e-01 2.999371688435457095e-01 2.845891730671499809e-01 2.331080647378773185e-01 1.619249879169908091e-01 9.222720978942386405e-02 5.050405957565613085e-02 5.093349675924848524e-02 5.395713057860365702e-02 4.186334301700247312e-02 1.862929932019385948e-02 8.623818504042469330e-03 3.395727762436258346e-02 5.672532771911262955e-02 7.690292231529062550e-02 9.143417357169938975e-02 9.317811078030455163e-02 7.443880487267801049e-02 3.184484478446702321e-02 3.207693418389370721e-02 1.029553320891948009e-01 1.646094554403482457e-01 1.985285777357585490e-01 1.923114589937982288e-01 1.477521848774993873e-01 1.038292621055700998e-01 1.497676312800998721e-01 2.429401588593501082e-01 3.173727158468684362e-01 3.460497544613435061e-01 3.206975460625137719e-01 2.495663089060230766e-01 1.600481748803274373e-01 1.171441637880710623e-01 1.617536176866168907e-01 2.121284613785496542e-01 2.273385067944961591e-01 2.046655740166080650e-01 1.647621465542009889e-01 1.559439173623032582e-01 2.067052998077248127e-01 2.800179635520860799e-01 3.433001315556934996e-01 3.830372334555615654e-01 3.963230714319707082e-01 3.866554998991650893e-01 3.612240638252398606e-01 3.285563588986049055e-01 2.964487555321124734e-01 2.703841117245772696e-01 2.528539899246481371e-01 2.439326561844110119e-01 2.426484762376329152e-01 2.480032853914378443e-01 2.590635700197049252e-01 2.745894580593306045e-01 2.928727797960946622e-01 3.119512603186498367e-01 3.299683333702679855e-01 3.454489191231515099e-01 3.574194892693445258e-01 3.654019867572254054e-01 3.693348622419272975e-01 3.694645612413173796e-01 3.662353799641618335e-01 3.601932919462292326e-01 3.519108764703862136e-01 3.419349280294439186e-01 3.307548470031346222e-01 3.187879551940351885e-01 3.063770866280673411e-01 2.937958907741978765e-01 2.812579787589868929e-01 2.689270655156354439e-01 2.569263529971318460e-01 2.453463574492101562e-01 2.342510843548044064e-01 2.236828603687815720e-01 2.136662735181251438e-01 2.042116239948937040e-01 1.953181349604770911e-01 1.869769952053632889e-01 1.791741613054932958e-01 1.718927673395670708e-01 1.651149811854644434e-01
9.763090448812775102e-02 9.482940152635636888e-02 9.152587924864097335e-02 8.788000470063545011e-02 8.415421820156042398e-02 8.075261835353253481e-02 7.825557007198598314e-02 7.741560818956268186e-02 7.906101106296942183e-02 8.389147561075747939e-02 9.226987260940294755e-02 1.041670814828236230e-01 1.192727245038727318e-01 1.371417584023441605e-01 1.572812727029660740e-01 1.791729411474026756e-01 2.022612802867198301e-01 2.259316260085699191e-01 2.494896525079499938e-01 2.721473214912560334e-01 2.930175548406510067e-01 3.111194467655192253e-01 3.253961299741224278e-01 3.347477931937389850e-01 3.380823559691174540e-01 3.343855013904017959e-01 3.228096829102330978e-01 3.027779572202383696e-01 2.740929736169123720e-01 2.370350450771324391e-01 1.924298080085893314e-01 1.416830469921415703e-01 8.694539023496722363e-02 3.426746347057134379e-02 4.344729556152850114e-02 1.004272133552311097e-01 1.610597790602946167e-01 2.229810329945297320e-01 2.857106409847721129e-01 3.477359671696413357e-01 4.056043588023206525e-01 4.539199492623412491e-01 4.862402976778617547e-01 4.966422544385007964e-01 4.815469261721673222e-01 4.413248042488447376e-01 3.812124981650865663e-01 3.111184324416432778e-01 2.437870295249957853e-01 1.902374006210928170e-01 1.523574272395858409e-01 1.203204123865670022e-01 8.264206899940536311e-02 4.121472996455348425e-02 5.424422444495313744e-02 1.158233530781560411e-01 1.813816259573563516e-01 2.402389989201313136e-01 2.844848753568047228e-01 3.056959716760531687e-01 2.961118850915488432e-01 2.522164730132552268e-01 1.805522553865296365e-01 1.148665291299080793e-01 1.386416902838594478e-01 2.206263649065279553e-01 2.891462418674372037e-01 3.200647126003362541e-01 3.082493508908538682e-01 2.607815726112753807e-01 1.933466873938277653e-01 1.258182549594293875e-01 7.697076429114484142e-02 5.316922646826187371e-02 3.713096756372619850e-02 1.571209555992898396e-02 2.614930899429378924e-02 5.668810346983653436e-02 8.052510585340588722e-02 9.417980104505477290e-02 1.000349786091855597e-01 1.007049665827225438e-01 9.315314030488959507e-02 6.983944878074335727e-02 2.570722205891297352e-02 3.706246972521234223e-02 1.062848862216120016e-01 1.648462779722568716e-01 1.945084022590917450e-01 1.830197634248369731e-01 1.319592913346632201e-01 8.398315831560311528e-02 1.430514256935863648e-01 2.423178331086965898e-01 3.184721755821274258e-01 3.482577519874693328e-01 3.250859279273632385e-01 2.575076058762724163e-01 1.696585827831804394e-01 1.103894013847762229e-01 1.279184641030395586e-01 1.621683787528391818e-01 1.658749721755413686e-01 1.357109841479792467e-01 1.015127045265731970e-01 1.306647422911879353e-01 2.100299919694433304e-01 2.907703171102732909e-01 3.521947016322478641e-01 3.864282522320733326e-01 3.930184197265212398e-01 3.766415860615573985e-01 3.449981420387692732e-01 3.067172183115867701e-01 2.694801024663720512e-01 2.386368798524085844e-01 2.167135326466291811e-01 2.041034152231014365e-01 2.004251162304947487e-01 2.052947892233260296e-01 2.179978068115913659e-01 2.369146579755521398e-01 2.595890871903639430e-01 2.833122899353806012e-01 3.056808260214873285e-01 3.248896461001054559e-01 3.398003093204723934e-01 3.498825787008413291e-01 3.550996556724740350e-01 3.557769427715054000e-01 3.524759001967304739e-01 3.458843449611707643e-01 3.367284693775935422e-01 3.257079646614509105e-01 3.134530676830034612e-01 3.005007016802423436e-01 2.872859384684411932e-01 2.741446414834436962e-01 2.613232652397383116e-01 2.489922960717090017e-01 2.372606024808614489e-01 2.261888713002358775e-01 2.158011794117193627e-01 2.060944570283436694e-01 1.970460604800091386e-01 1.886198800411556797e-01 1.807714089981510563e-01 1.734520743646326135e-01 1.666129626684242082e-01 1.602079330167758553e-01 1.541960307931058149e-01
9.712228219719599986e-02 9.434470485825072195e-02 9.114666904922494317e-02 8.766342526568141058e-02 8.410522301259079625e-02 8.078564030597726320e-02 7.814953238814910386e-02 7.678087274528652695e-02 7.735558271772963179e-02 8.051385065008934139e-02 8.669064928731229358e-02 9.601192343768827353e-02 1.083218048945985834e-01 1.232879292998840248e-01 1.404950046539923114e-01 1.594897765135178669e-01 1.797875516629372505e-01 2.008603647379661739e-01 2.221202598407506779e-01 2.429042966888857458e-01 2.624644508260796094e-01 2.799646262630794968e-01 2.944872427157880779e-01 3.050524260739266302e-01 3.106531122792403066e-01 3.103088544530580029e-01 3.031393423419498356e-01 2.884553195093413902e-01 2.658599391101803544e-01 2.353492172026721563e-01 1.974019973524312188e-01 1.530821779459053122e-01 1.043856382810277178e-01 5.696580540816563454e-02 4.417290304494907865e-02 8.969661713105414602e-02 1.491409118152464131e-01 2.121599458728960774e-01 2.762149225352666937e-01 3.387068682382804452e-01 3.956712913394664355e-01 4.416988713762103336e-01 4.706650845915625880e-01 4.770702440115471843e-01 4.576724884698070150e-01 4.130136685431818888e-01 3.484503282866465157e-01 2.744114121481478485e-01 2.055534699151089495e-01 1.568155714072760332e-01 1.315560066288748164e-01 1.136274656978075864e-01 8.476525671814742757e-02 4.094542538560442396e-02 3.978693636781073517e-02 1.060094639795975402e-01 1.750196262302863015e-01 2.339173960816095799e-01 2.739744203209403817e-01 2.879940736235421239e-01 2.711160311686307001e-01 2.234395947961261564e-01 1.563170715471013106e-01 1.147664435529561905e-01 1.615755425851010674e-01 2.427460754232873275e-01 3.070134295795602375e-01 3.357619540353982690e-01 3.250927276136711952e-01 2.818051302644144496e-01 2.201400569256712902e-01 1.567847438272022553e-01 1.040231816725683683e-01 6.288252889405059054e-02 2.453527111378229694e-02 1.837270726372324317e-02 6.206887252616104245e-02 9.931361734139827757e-02 1.224939966871076980e-01 1.290995996773098009e-01 1.226172633453539995e-01 1.089700453582555101e-01 8.966294297382827738e-02 5.923701165809853314e-02 1.177126564652303774e-02 5.150080681085454637e-02 1.199637324311703807e-01 1.766544675185761637e-01 2.038447105315958074e-01 1.896080259261217205e-01 1.346870057717745317e-01 7.486677388168130887e-02 1.264576251475544588e-01 2.246668444867121195e-01 3.000084370997098682e-01 3.305150141019448373e-01 3.104302899063707821e-01 2.478732967110721108e-01 1.634690246439691463e-01 9.307661238935738268e-02 8.600970071029809261e-02 1.057526645645078811e-01 9.825964865009365057e-02 5.869768891855733223e-02 5.354136271236763223e-02 1.356838112787494832e-01 2.274517735799662099e-01 3.062780757152085975e-01 3.610840714231579596e-01 3.872297678884373817e-01 3.857373745221616690e-01 3.619807799532626658e-01 3.238854243945123446e-01 2.799986054329251517e-01 2.377473270736947808e-01 2.021768108052103552e-01 1.755889056542137283e-01 1.584534174469040546e-01 1.510392613282024177e-01 1.540343318351353463e-01 1.673403190780357319e-01 1.889239918056368761e-01 2.153918115935735678e-01 2.432451376758094641e-01 2.696136652427528202e-01 2.924532566194498195e-01 3.105055910821953313e-01 3.231800704602709740e-01 3.304151848564689242e-01 3.325402573167702824e-01 3.301477486738944034e-01 3.239821007094267347e-01 3.148483504379933073e-01 3.035415569405250924e-01 2.907963832373449131e-01 2.772549607301630914e-01 2.634503733914642654e-01 2.498026552590082716e-01 2.366240364524082873e-01 2.241302658680311422e-01 2.124551636058076842e-01 2.016660824415296704e-01 1.917786211038861321e-01 1.827696319936984448e-01 1.745881862903048698e-01 1.671646047460848827e-01 1.604178896407267574e-01 1.542619220559806603e-01 1.486106869678090470e-01 1.433826420596550077e-01 1.385042254192218047e-01
9.165134864341732690e-02 8.882186902267168171e-02 8.564697463549640621e-02 8.222573628582352523e-02 7.870708249819166613e-02 7.531169828920630804e-02 7.235766795787509920e-02 7.027975833385304016e-02 6.961933535028236308e-02 7.095504552127573916e-02 7.477167606475214334e-02 8.133001246115430238e-02 9.062592705138301785e-02 1.024512821952299202e-01 1.164875148319510778e-01 1.323703873488056848e-01 1.497137257415183664e-01 1.681061360751403555e-01 1.870956072057138042e-01 2.061709194668994993e-01 2.247446360173835089e-01 2.421410356430275246e-01 2.575924794733828183e-01 2.702483006867850701e-01 2.792006247081977865e-01 2.835310798125970089e-01 2.823808990608462355e-01 2.750446116553340037e-01 2.610854598786289671e-01 2.404722151743743930e-01 2.137517546676672153e-01 1.823273654417593148e-01 1.490875211894837626e-01 1.200230279799453376e-01 1.066543403328660961e-01 1.202795183949036256e-01 1.572330326524470356e-01 2.068850754466228237e-01 2.619894319290822504e-01 3.174046339000505257e-01 3.679718680304432388e-01 4.078607639949791697e-01 4.309745377104388653e-01 4.320488107648084997e-01 4.081118138510109739e-01 3.599638083341255568e-01 2.934238901252668730e-01 2.204311072213448186e-01 1.602533763178080606e-01 1.341915500203665901e-01 1.371158279167534466e-01 1.384239883505413993e-01 1.202853870038747830e-01 8.586901596453354324e-02 7.284152026885398756e-02 1.205188492535318456e-01 1.872470551561829510e-01 2.445970120212916654e-01 2.794234728890698793e-01 2.846155558058642288e-01 2.583129275731996244e-01 2.057843052586669774e-01 1.470500232413377018e-01 1.348229980836843367e-01 1.929960524921230658e-01 2.670598975123798513e-01 3.220416968041007744e-01 3.443816976500627125e-01 3.324044199495050922e-01 2.933451367325853321e-01 2.398483227737897294e-01 1.844729217129028598e-01 1.334703255480431394e-01 8.465073360265965019e-02 3.431318544181929248e-02 3.109549498524621230e-02 8.266243861964717166e-02 1.250254007340432794e-01 1.486042177102439021e-01 1.510695919790754349e-01 1.365192842065366119e-01 1.122213020998243937e-01 8.225597302402375133e-02 4.363319924323023902e-02 9.323447684059215854e-03 7.503671741240743043e-02 1.444239386069404163e-01 2.009972388306897895e-01 2.277548407071134928e-01 2.133378586544420752e-01 1.577587867587592063e-01 8.407726601120087129e-02 9.791061707867297625e-02 1.868376806553722347e-01 2.588250834541618306e-01 2.893909290600885087e-01 2.728885655821515210e-01 2.166650987766196579e-01 1.382832798217919767e-01 6.405327760658949265e-02 4.359568610719349174e-02 6.046516504352283244e-02 4.961826817448566213e-02 1.959465832570440533e-02 7.907361897612849577e-02 1.654134389911406378e-01 2.501576639079251541e-01 3.193856513090332916e-01 3.641405423680169617e-01 3.809428644818155241e-01 3.714485544872003775e-01 3.412379571741135931e-01 2.981126331160383058e-01 2.502804732487536876e-01 2.047160820682308591e-01 1.659470879518141484e-01 1.357042860207462454e-01 1.140556111930332989e-01 1.018087134763957929e-01 1.016394682715171666e-01 1.149571296109034857e-01 1.388576478141037296e-01 1.684082495222034848e-01 1.993284944672533421e-01 2.285417099789150697e-01 2.539928841668907533e-01 2.744377721730493769e-01 2.892794298261598396e-01 2.984297124027096570e-01 3.021832829274215815e-01 3.011026669423191304e-01 2.959166329816472762e-01 2.874342415358411840e-01 2.764757712586692895e-01 2.638204822350250778e-01 2.501701789494318318e-01 2.361268523011547660e-01 2.221822635479795971e-01 2.087171153606686425e-01 1.960073857894061022e-01 1.842354600009312449e-01 1.735038874170463097e-01 1.638499282284484326e-01 1.552595197506482227e-01 1.476798331001576703e-01 1.410301082030662179e-01 1.352108466043681623e-01 1.301116405100641582e-01 1.256179245293098656e-01 1.216168195724071921e-01 1.180020904538125887e-01
8.227504090042932205e-02 7.947475536075082614e-02 7.641039499753347897e-02 7.313899510035648532e-02 6.974438190317647224e-02 6.635345479164686533e-02 6.315870070415210979e-02 6.044427011717475734e-02 5.860474941663933873e-02 5.813245351043404979e-02 5.954415463699871264e-02 6.325224146274700809e-02 6.945299819162932542e-02 7.811306151543541409e-02 8.904416305644130558e-02 1.019892384591436219e-01 1.166699388290831085e-01 1.327943644820157032e-01 1.500418546651368923e-01 1.680389711099276873e-01 1.863351855554209457e-01 2.043837999517353066e-01 2.215327703184234442e-01 2.370299943426458500e-01 2.500473576718064694e-01 2.597269699637075879e-01 2.652514211156135615e-01 2.659377135563415484e-01 2.613524321966154695e-01 2.514452597234558273e-01 2.367021126700747102e-01 2.183317745377720831e-01 1.985172586671123396e-01 1.807326003935628422e-01 1.698426725470135457e-01 1.710163179066616634e-01 1.869236133646829112e-01 2.159451689316250478e-01 2.535932210426499189e-01 2.944045889747069489e-01 3.325000808891405701e-01 3.616678950768649203e-01 3.757936177925097487e-01 3.698048906998689933e-01 3.409816846679696867e-01 2.904227177630787082e-01 2.247138395364345342e-01 1.589568174389449640e-01 1.220730921382345152e-01 1.334318528018453576e-01 1.599705904987437366e-01 1.694130339673284302e-01 1.519856544446934465e-01 1.153625842335319063e-01 9.631499655049037545e-02 1.379887246542466084e-01 2.057142877488720434e-01 2.638067810844519911e-01 2.956781866247645274e-01 2.941971608199404065e-01 2.603454863483296577e-01 2.052818733452657085e-01 1.584696732876740843e-01 1.672500870113080573e-01 2.261871782690379751e-01 2.895232162724236669e-01 3.319747537940074822e-01 3.448684257234632677e-01 3.299279606834019662e-01 2.958991298585533225e-01 2.539358324462793193e-01 2.114700221495748045e-01 1.683180338757709893e-01 1.199974726361201782e-01 6.743640741361806024e-02 4.434978774979429078e-02 8.549047180691707326e-02 1.281766990485873059e-01 1.514155871933222375e-01 1.517366596565048464e-01 1.332944138945485468e-01 1.034852962175129426e-01 6.687552460982262859e-02 2.184484569521401298e-02 3.746475727194908262e-02 1.073997895021243654e-01 1.794200521871562592e-01 2.375536546230067048e-01 2.655629532312561158e-01 2.528040635947156889e-01 1.989332464122290922e-01 1.184823174366399362e-01 7.112753440197910892e-02 1.313880644733106395e-01 1.966933029879490147e-01 2.265148133770708005e-01 2.138999892395380131e-01 1.652204455731225430e-01 9.565545083036876284e-02 2.499764699053786884e-02 3.340378740985498751e-02 6.257418872030806600e-02 6.839881169148945284e-02 7.867336516512311861e-02 1.253093295336053514e-01 1.949777476015786826e-01 2.654864677583347321e-01 3.219723166440195961e-01 3.557684050305275347e-01 3.638413648347764151e-01 3.480380894076899878e-01 3.137879731381769677e-01 2.684640754439284738e-01 2.196940651066424943e-01 1.738338770744695949e-01 1.347654871563280232e-01 1.033925791968525604e-01 7.865881624313326992e-02 6.083515541515936015e-02 5.573844615848097539e-02 6.913143860160107790e-02 9.542282588973943769e-02 1.269319445986511197e-01 1.591161249908253916e-01 1.892425012260480488e-01 2.155450365064792984e-01 2.369330565441264969e-01 2.528563681578666067e-01 2.632039500023131695e-01 2.682086561043142692e-01 2.683557519544450543e-01 2.642984767501734278e-01 2.567837853170381046e-01 2.465901795047696354e-01 2.344783016230388706e-01 2.211540245792880943e-01 2.072431427853075603e-01 1.932763747527244391e-01 1.796831550662475740e-01 1.667925588828924888e-01 1.548396308438261537e-01 1.439753775862654683e-01 1.342787538432909378e-01 1.257691673504801877e-01 1.184183742393719319e-01 1.121611093914203078e-01 1.069042988518969228e-01 1.025350907600995620e-01 9.892809865930567159e-02 9.595215735023224224e-02 9.347664568582002287e-02
7.071542111014811338e-02 6.822674527264110944e-02 6.558296814455466528e-02 6.280113345691534787e-02 5.990552441645200649e-02 5.693795691494326489e-02 5.397349585952048584e-02 5.114288273379803684e-02 4.866139175695087526e-02 4.685764436493951302e-02 4.618146526820247899e-02 4.715424813751756955e-02 5.024476874460338111e-02 5.573322301597375544e-02 6.367037657256767458e-02 7.394430050286388001e-02 8.636730145665352798e-02 1.007196317978092948e-01 1.167494806890938958e-01 1.341515247623352725e-01 1.525416979752578228e-01 1.714380329617427312e-01 1.902530907320242881e-01 2.083016314509238964e-01 2.248261727659702225e-01 2.390420289320534519e-01 2.502019138428928091e-01 2.576780893324710497e-01 2.610574494123835687e-01 2.602422494998468117e-01 2.555470875523059293e-01 2.477816381773854382e-01 2.383067646059956468e-01 2.290409490041598051e-01 2.223587462364500777e-01 2.207652342049293281e-01 2.262450411790614124e-01 2.394301575050804265e-01 2.590383942687890517e-01 2.818832183416779547e-01 3.033014600899539004e-01 3.177686620924286554e-01 3.196891414632730410e-01 3.044270336476747052e-01 2.695706643933297175e-01 2.164370702947863156e-01 1.525192135318217679e-01 9.960485927386168725e-02 1.016476951102764092e-01 1.444677722427412936e-01 1.797691350550006673e-01 1.883698478022975409e-01 1.663513303141278821e-01 1.238248185965360737e-01 1.015573883442684316e-01 1.470771981203154166e-01 2.197554187162778505e-01 2.802968545054199678e-01 3.111078649962927267e-01 3.056224397231505074e-01 2.674246637009309313e-01 2.130323816915448698e-01 1.781952103996247150e-01 1.990319590938424976e-01 2.549778046571918311e-01 3.069453751660930485e-01 3.358290434651262646e-01 3.379182494930081382e-01 3.195370142166257810e-01 2.922041505783272708e-01 2.655484099980911505e-01 2.405658210991689083e-01 2.104653472203311948e-01 1.692858948301399213e-01 1.203069887427770795e-01 8.368127568547904793e-02 8.945562862448286356e-02 1.169350044657898879e-01 1.336270967104990215e-01 1.305252000434293513e-01 1.103258027655227846e-01 7.933312361043437511e-02 4.085484285592635989e-02 1.110107869789348986e-02 7.228820850262250575e-02 1.469165877726694713e-01 2.226018507369244281e-01 2.833840646960610332e-01 3.136252102201494418e-01 3.034303438189279167e-01 2.524849128225972739e-01 1.717150858246664358e-01 8.696221796246954294e-02 7.160810153837190994e-02 1.208060071526868146e-01 1.486969866514582239e-01 1.401582771638782421e-01 9.993841686209273267e-02 4.141866236576964566e-02 1.985191501202463946e-02 6.726059880576175376e-02 9.442035991331776401e-02 1.050705019701657222e-01 1.182856953139103245e-01 1.539320941350517669e-01 2.081752709272881863e-01 2.643759567041800151e-01 3.087026945388970378e-01 3.330527801729316617e-01 3.347537962647127441e-01 3.156531728395559622e-01 2.807997456575276884e-01 2.369074958075079451e-01 1.908277721435458485e-01 1.481753344203750600e-01 1.121832866391396372e-01 8.305205239241748860e-02 5.853049004878566053e-02 3.649787356516168840e-02 2.277506716482922619e-02 3.662913616160100305e-02 6.482759704175222737e-02 9.606922333251155521e-02 1.270430283933507709e-01 1.558290762975316490e-01 1.810708648300994872e-01 2.018614851649441488e-01 2.176986856026247863e-01 2.284333387953891292e-01 2.342075967561731142e-01 2.353888012779339067e-01 2.325048588971896368e-01 2.261849347791171638e-01 2.171076685763483338e-01 2.059579348888252170e-01 1.933924001647908397e-01 1.800136471139703043e-01 1.663523408930479286e-01 1.528567199789173936e-01 1.398885536080187175e-01 1.277245778875955584e-01 1.165622791597344526e-01 1.065287323291161936e-01 9.769105726009653934e-02 9.006701210125328538e-02 8.363442121124993467e-02 7.833863648229898169e-02 7.409802027772362243e-02 7.080826098637647836e-02 6.834677542741506018e-02 6.657821576567003741e-02
5.922555897208750531e-02 5.755098107332391744e-02 5.587297066365041337e-02 5.417548361091092252e-02 5.243698458342103963e-02 5.063642291793295225e-02 4.876176562933855207e-02 4.682222091582337320e-02 4.486631574700775810e-02 4.300883024094391549e-02 4.146820878127917276e-02 4.060716053417031540e-02 4.094588157804059797e-02 4.309244488900933201e-02 4.757260944064870684e-02 5.466578752747035252e-02 6.438128699683447198e-02 7.654774748586200273e-02 9.089866678068209138e-02 1.071058758418439727e-01 1.247784407936588097e-01 1.434527676456040235e-01 1.625885486270726710e-01 1.815767522001208722e-01 1.997619265644160202e-01 2.164792236103827150e-01 2.311051183653239915e-01 2.431190770582930538e-01 2.521711781212910286e-01 2.581479775767192564e-01 2.612260979375340408e-01 2.619008113061773724e-01 2.609762022833212458e-01 2.595049553666651243e-01 2.586689000140121042e-01 2.595946175096424113e-01 2.631025744681022016e-01 2.694021295315570108e-01 2.777797440319370037e-01 2.863751218919623476e-01 2.921633748220945348e-01 2.912345534764009258e-01 2.793999530578115120e-01 2.530879130097137830e-01 2.104479708166494267e-01 1.526780995048114820e-01 8.695068439903733126e-02 5.015289135534234388e-02 9.649568793142031253e-02 1.518393134434552483e-01 1.862535651391874492e-01 1.903635074271998184e-01 1.628533958335294518e-01 1.149172848936570596e-01 9.352002690359430270e-02 1.483081536213501084e-01 2.258674789044506637e-01 2.875575911937104934e-01 3.168386668926294059e-01 3.082132941995209818e-01 2.675271064352811035e-01 2.156830965256641419e-01 1.920886873729979738e-01 2.219173747494695981e-01 2.753928835030342581e-01 3.175397530116938483e-01 3.338624218218079753e-01 3.255234858694978639e-01 3.043169675338948110e-01 2.856092974793251749e-01 2.770229508651042005e-01 2.720979117827943550e-01 2.585113406525946789e-01 2.298684949067048011e-01 1.902689633886435472e-01 1.527457820768657326e-01 1.310939422674237964e-01 1.244080659118050186e-01 1.178501540074165244e-01 1.014437395902611228e-01 7.529720139259978018e-02 4.329695472901301523e-02 5.883563883321890099e-03 4.469202107919929140e-02 1.107375507450268776e-01 1.895171543822737337e-01 2.689629282758001505e-01 3.326796345818888723e-01 3.653998712206679711e-01 3.579460634514269879e-01 3.103354214796161803e-01 2.322782094462406965e-01 1.413636082451208975e-01 6.266004126300321608e-02 4.619249665317833736e-02 6.650671439573152544e-02 6.207152139695230886e-02 3.094501260084380964e-02 1.596333376260830605e-02 6.395570840368494658e-02 1.009353395399590625e-01 1.206003206908918268e-01 1.264925434588745623e-01 1.334939816986805139e-01 1.580544140786426799e-01 1.994852750584684697e-01 2.440637274717067096e-01 2.791056519794525848e-01 2.971961079117828586e-01 2.960071435145753549e-01 2.772847242200291440e-01 2.455485466734101119e-01 2.066822375752302432e-01 1.665809295965407777e-01 1.299509558421620692e-01 9.930911721812714366e-02 7.443265233507707912e-02 5.287100632222686836e-02 3.165205042367300048e-02 9.829436949230451609e-03 1.903047837065624526e-02 4.612490848992250453e-02 7.439163075839341777e-02 1.021282916107056904e-01 1.280134058193994340e-01 1.509881194337425458e-01 1.702864933121651103e-01 1.854366766057946592e-01 1.962371602916830049e-01 2.027191937428971247e-01 2.051033885810179813e-01 2.037554680784242345e-01 1.991439986221875957e-01 1.918016452872281230e-01 1.822907707213938522e-01 1.711738174040294547e-01 1.589887134137750457e-01 1.462294200824336421e-01 1.333316451678162595e-01 1.206636578137219584e-01 1.085220547313748840e-01 9.713223021903684418e-02 8.665317004846870286e-02 7.718597702374939418e-02 6.878519340796673820e-02 6.147148456739518624e-02 5.524363651606777753e-02 5.008730247934605612e-02 4.597797689939155802e-02 4.287699940091631301e-02 4.072244325855349512e-02
5.028936940605910344e-02 5.002361051313160278e-02 4.989443726862542727e-02 4.984883369192399244e-02 4.982521629038493688e-02 4.975800864182779171e-02 4.958219522351626357e-02 4.923863334269697883e-02 4.868182449634051584e-02 4.789281896941943034e-02 4.690085933951658459e-02 4.581766733553777060e-02 4.488554214718047664e-02 4.452818838991082911e-02 4.536330527382461536e-02 4.810635913858494345e-02 5.334846672323430294e-02 6.135102402083592726e-02 7.202441266183097490e-02 8.505013661168513150e-02 1.000007101316003344e-01 1.163999929088438273e-01 1.337440394202525362e-01 1.515106896291753547e-01 1.691725811028023663e-01 1.862183974539944054e-01 2.021826510122962106e-01 2.166822217835930042e-01 2.294563008814412275e-01 2.404043991119076129e-01 2.496143702310557599e-01 2.573692778440891393e-01 2.641197216752669830e-01 2.704095557944340977e-01 2.767509243765055582e-01 2.834599073006226488e-01 2.904812385424921928e-01 2.972389339525524643e-01 3.025439217817993964e-01 3.045790742811179674e-01 3.009816159644350675e-01 2.890539761630140370e-01 2.661385445285719964e-01 2.301683280516878538e-01 1.803488514666982956e-01 1.178517768103296698e-01 4.633813836761573740e-02 2.798364404179056603e-02 9.656321160618594468e-02 1.499763636525966171e-01 1.793593590114805902e-01 1.786847155491761152e-01 1.474662633535303302e-01 9.708934700809007667e-02 8.144508772714563472e-02 1.452504235810962718e-01 2.236802470267147125e-01 2.830386197160665307e-01 3.086847683123812858e-01 2.962652358376910433e-01 2.534593497135669282e-01 2.049901830798299684e-01 1.933072974764324381e-01 2.328073412795652608e-01 2.859354150928430371e-01 3.209050053375357425e-01 3.271174319366802474e-01 3.101516411351835645e-01 2.874079114425912573e-01 2.784805994162908305e-01 2.882665208254235889e-01 3.032267724859317171e-01 3.077156159300524774e-01 2.955558880551328316e-01 2.702230328670049420e-01 2.396352287117372304e-01 2.093024967120906965e-01 1.784830779286983582e-01 1.432404084033985225e-01 1.025295675836417897e-01 6.047394757960756345e-02 2.548942897820974385e-02 3.294792178997055926e-02 8.000357519610630519e-02 1.474320321907825471e-01 2.291769901388082120e-01 3.117089794764049682e-01 3.779711917228496532e-01 4.129125546803752989e-01 4.080098517685838977e-01 3.637537849238974830e-01 2.895479729748321462e-01 2.011483817989453693e-01 1.164362290972545261e-01 5.068230572126352501e-02 1.238268836136584457e-02 1.106279517582359206e-02 3.359715447639345653e-02 6.714760650599939373e-02 1.011974550821501395e-01 1.251747246314511286e-01 1.337103984910859023e-01 1.296843495142968317e-01 1.260140302684071567e-01 1.392281206805079385e-01 1.708859284527216027e-01 2.078532550956020686e-01 2.376819399522624165e-01 2.534513268777399686e-01 2.531202823972606986e-01 2.382666908528338900e-01 2.127869094705193698e-01 1.816085409185217159e-01 1.495052814762209137e-01 1.200859968010067474e-01 9.505241055450099064e-02 7.399107228598648944e-02 5.502203449493683202e-02 3.607159245650816415e-02 1.612717970027855233e-02 9.367559846628714312e-03 3.166609247693241008e-02 5.580771095427970035e-02 7.971371598261856040e-02 1.023547600143601410e-01 1.229100648707784210e-01 1.407514295986878605e-01 1.554426951479883079e-01 1.667295377455627892e-01 1.745225493364634950e-01 1.788769060558595692e-01 1.799703869783328414e-01 1.780805234115441504e-01 1.735612918937483318e-01 1.668197582872377183e-01 1.582932071703978816e-01 1.484274062836541397e-01 1.376566957080410658e-01 1.263865482924606820e-01 1.149791472928970160e-01 1.037424079009963834e-01 9.292276596350762530e-02 8.270198476507942265e-02 7.319817119289687146e-02 6.447109087707197927e-02 5.653165645608968642e-02 4.935510051800846149e-02 4.289690769841345702e-02 3.711026187567293549e-02 3.196375323059874596e-02 2.745825155024293751e-02
4.571945027992004723e-02 4.710751121355917503e-02 4.863630846568593735e-02 5.022455789561577205e-02 5.179042341554537798e-02 5.325221381633167550e-02 5.452825321443540568e-02 5.553722860693643959e-02 5.620041726706526825e-02 5.644726277436597911e-02 5.622590285570040064e-02 5.552053383833771560e-02 5.437786567769223312e-02 5.294472595690807165e-02 5.151562072273389165e-02 5.057646919161648547e-02 5.080181080390788056e-02 5.293722071514668504e-02 5.755844862454337352e-02 6.486269335897185129e-02 7.466816744505627712e-02 8.657313752685663610e-02 1.001087940968652112e-01 1.148179215916552004e-01 1.302809051136041840e-01 1.461217999816832869e-01 1.620125425279996811e-01 1.776826167662735323e-01 1.929362965489190840e-01 2.076757726661362935e-01 2.219232065017516520e-01 2.358275337263618654e-01 2.496352441212349449e-01 2.636045611716731907e-01 2.778569103537774088e-01 2.921894731877471285e-01 3.059045197748682110e-01 3.177215736597328033e-01 3.258153906056150406e-01 3.279812365727347578e-01 3.218970957165401825e-01 3.054456962835600531e-01 2.770736540038617468e-01 2.361901808261847868e-01 1.836535417805259807e-01 1.226265731261646230e-01 6.257153299596573959e-02 5.069606184456657699e-02 9.848709372364114478e-02 1.423817299065572306e-01 1.655540363618903943e-01 1.614756013958332515e-01 1.294976080273945451e-01 8.046634968511476305e-02 7.181028914471025704e-02 1.379889380060347615e-01 2.120340636208474516e-01 2.656058223805618512e-01 2.856216417387681950e-01 2.685411754983586530e-01 2.233480817248931216e-01 1.787394657580582136e-01 1.812447709337373647e-01 2.322836288040013575e-01 2.870729858626429598e-01 3.175763772642707927e-01 3.167803768308341539e-01 2.938684570353397030e-01 2.710002014558564043e-01 2.713566675954570684e-01 2.969241141850115229e-01 3.292348258480401468e-01 3.516213532288753330e-01 3.580985713088494227e-01 3.501637567058296097e-01 3.309395102002305467e-01 3.012217105329209055e-01 2.598849849908229648e-01 2.074713937907599337e-01 1.492730714139390569e-01 9.584486710188241942e-02 6.305346067815471855e-02 6.877106295055473995e-02 1.096751905272675409e-01 1.763081244287519334e-01 2.594687438735190366e-01 3.439025976166861231e-01 4.119102942907090226e-01 4.486260550249224766e-01 4.460948298250845268e-01 4.052325804925162034e-01 3.353150231557289196e-01 2.512853413457763474e-01 1.698051395368078698e-01 1.055162143823889509e-01 6.918847046599561901e-02 6.440108167254481042e-02 8.058453682210864333e-02 1.046328214411381269e-01 1.265541436274877085e-01 1.380994874263567207e-01 1.349131701739825218e-01 1.191278090649272314e-01 1.022029588832127772e-01 1.036899552629489268e-01 1.292402437389441883e-01 1.633816955646087143e-01 1.923264482739656389e-01 2.094624009819255339e-01 2.130575303342776006e-01 2.045172763875364452e-01 1.870831273807024853e-01 1.646888456740350226e-01 1.409744549720370610e-01 1.185353178051898188e-01 9.852449220688071219e-02 8.074688302595982303e-02 6.424359087471118168e-02 4.810106467104014599e-02 3.232605346151011527e-02 2.017257099049703933e-02 2.278668483907602543e-02 3.826280131094902254e-02 5.696779838114558736e-02 7.600349504806960810e-02 9.427823273091065492e-02 1.111268543262914910e-01 1.260627765051478832e-01 1.387219553007744410e-01 1.488498384531584395e-01 1.562990009964953797e-01 1.610276072778980272e-01 1.630949337748558992e-01 1.626526349222056633e-01 1.599317547595069389e-01 1.552262537784093177e-01 1.488742110385787298e-01 1.412379799447516515e-01 1.326845119932436590e-01 1.235668993941865246e-01 1.142079984576959001e-01 1.048868401089419894e-01 9.582844569708874605e-02 8.719763588141499211e-02 7.909737701524147124e-02 7.157202631870689113e-02 6.461539004424908528e-02 5.818278720303797502e-02 5.220550820715143259e-02 4.660552311242402435e-02 4.130832706373784025e-02
4.528420422478578178e-02 4.790961241515580282e-02 5.057490859452550697e-02 5.321024868148641757e-02 5.574727102155169201e-02 5.811602265675870627e-02 6.024268407231613692e-02 6.204880449788050673e-02 6.345257887669625285e-02 6.437251768045654243e-02 6.473370660956387357e-02 6.447677672915254343e-02 6.356977569614752355e-02 6.202341725578516818e-02 5.991070123596965030e-02 5.739237152187923879e-02 5.474887908626633465e-02 5.241374643625597296e-02 5.098576179881682963e-02 5.116978386730303141e-02 5.360358075008096745e-02 5.864085468890731928e-02 6.627047941282297738e-02 7.622683344193298405e-02 8.815104003263612986e-02 1.016871459444346898e-01 1.165138184819441841e-01 1.323537532466011191e-01 1.489895945123287380e-01 1.662937022289432687e-01 1.842610552942861857e-01 2.030194092622584767e-01 2.227821419132498815e-01 2.437169239995948256e-01 2.657356779673282210e-01 2.882597763644636490e-01 3.100490257308296527e-01 3.291751212647573421e-01 3.431733878754020806e-01 3.493518364539966448e-01 3.452001538167365768e-01 3.288295704328144109e-01 2.993860619140223944e-01 2.574207110213877492e-01 2.053099996146359463e-01 1.481908938342112181e-01 9.752392627979357409e-02 7.976672954629886181e-02 1.044795489370126951e-01 1.364625048872233071e-01 1.539221313639601296e-01 1.483936826009120136e-01 1.183798585376519275e-01 7.284623490663194589e-02 6.295374838135409101e-02 1.223711201502428875e-01 1.884411568325403130e-01 2.346486520463479941e-01 2.485926944338947842e-01 2.269046115603378100e-01 1.790593098220535917e-01 1.387732835982691260e-01 1.593856442055025524e-01 2.231349309312503082e-01 2.803688895320937124e-01 3.084184977220525981e-01 3.036189519521645397e-01 2.776882999514000416e-01 2.557901365413968731e-01 2.631622446250875269e-01 2.997769825007840505e-01 3.453718261650925991e-01 3.839264146434669400e-01 4.092246246073714122e-01 4.197719951407467009e-01 4.139437621664585065e-01 3.889534767261605963e-01 3.433991668248935203e-01 2.805604767599020888e-01 2.097831013227739461e-01 1.452189846426197306e-01 1.030171498525479234e-01 9.690888582223182446e-02 1.293458288814454404e-01 1.929116916823794825e-01 2.754872021175644448e-01 3.601849071287427373e-01 4.288788250005625691e-01 4.669597533985866966e-01 4.669345566090196686e-01 4.299370295501561134e-01 3.649088188073781325e-01 2.858591768132218158e-01 2.081817257561732470e-01 1.453876578424952437e-01 1.072635334368060578e-01 9.706235538833768439e-02 1.068964757025311491e-01 1.238427940586212112e-01 1.374540779504189736e-01 1.403383142906113601e-01 1.286784893021968301e-01 1.034281694227160292e-01 7.274361284794528260e-02 5.996859375550113447e-02 8.367669339966321562e-02 1.198605473161337420e-01 1.512236732778252657e-01 1.720236276150085841e-01 1.811123082266371254e-01 1.797937336598427471e-01 1.706991256037050375e-01 1.568818921387343523e-01 1.410899318168523098e-01 1.252845693460928889e-01 1.104667989387753679e-01 9.681152383644379966e-02 8.401084921162337016e-02 7.166328971032785711e-02 5.960339534198609568e-02 4.822696476905646151e-02 3.902877749034509847e-02 3.517234091785785555e-02 3.945965822884078822e-02 5.043654616191817208e-02 6.485645581395096948e-02 8.054058986275035303e-02 9.621419766320329914e-02 1.110366568393971465e-01 1.243986220254161834e-01 1.358529575190381977e-01 1.450924934389516696e-01 1.519407614033081999e-01 1.563435089839459724e-01 1.583570796293235772e-01 1.581330279526156901e-01 1.558996452363454466e-01 1.519415273512103315e-01 1.465783907764724725e-01 1.401442464634958807e-01 1.329678896862342974e-01 1.253555241769162831e-01 1.175762471525375746e-01 1.098510796366967274e-01 1.023461891136192708e-01 9.517082828032957798e-02 8.838020019621133094e-02 8.198291032721520544e-02 7.595196742842195980e-02 7.023767621826301766e-02 6.478048846351873447e-02
4.689306091265215554e-02 5.009338582248001881e-02 5.326477283286648601e-02 5.636386539068993090e-02 5.934472798149761225e-02 6.215672327963774751e-02 6.474393389755184192e-02 6.704629790189238492e-02 6.900241845918848871e-02 7.055377550556569954e-02 7.164984707422447641e-02 7.225347919670098429e-02 7.234577164004762917e-02 7.192983241614056555e-02 7.103307769584388254e-02 6.970840486632902400e-02 6.803559196737457571e-02 6.612556092449388412e-02 6.413117869818038552e-02 6.226778392869272011e-02 6.084211362416166308e-02 6.027648207360550986e-02 6.109708491993424279e-02 6.385038374873865108e-02 6.895589893442150009e-02 7.658317465054179096e-02 8.664716838643325703e-02 9.891778195768127779e-02 1.131678121912057799e-01 1.292992579535917896e-01 1.474171118386117807e-01 1.678207418544315488e-01 1.908810995734043225e-01 2.168003470729526205e-01 2.453090846435622141e-01 2.754050401280381255e-01 3.052343941918596593e-01 3.321680652189669680e-01 3.530698915574426722e-01 3.647163395494233407e-01 3.643051965947137205e-01 3.499768378230662114e-01 3.212722381687398987e-01 2.794871953940509801e-01 2.279933910600211167e-01 1.728989279779591381e-01 1.251199363370600892e-01 1.028327224146467073e-01 1.139582546104666444e-01 1.369053697297951400e-01 1.508470574238593431e-01 1.459675663296834403e-01 1.195197159457524194e-01 7.672020668222859219e-02 5.098399137719208940e-02 9.404164416535307214e-02 1.512369669796501670e-01 1.911008472965731175e-01 2.007354529641975915e-01 1.760003485891648844e-01 1.252096593891769694e-01 8.937223977657723917e-02 1.340571390100682436e-01 2.090031346347345220e-01 2.676158885455455771e-01 2.941251583024729332e-01 2.876875338842939667e-01 2.613316677202498495e-01 2.409848792575459420e-01 2.520291965862392347e-01 2.940838387553185163e-01 3.481536791885249116e-01 3.998896151454733872e-01 4.423930173045507730e-01 4.706229104632034810e-01 4.784096912552397440e-01 4.599278551120957181e-01 4.133793038101759576e-01 3.437956010467875245e-01 2.632109692677573887e-01 1.881029780598941215e-01 1.351587860110562422e-01 1.171315474820879693e-01 1.393148207502926672e-01 1.966498839928018383e-01 2.755883246141116460e-01 3.581418190770933596e-01 4.260764376462802816e-01 4.651475039175074766e-01 4.682046961854440248e-01 4.363076060015907420e-01 3.776762726166744688e-01 3.049471509000761804e-01 2.317090867028127332e-01 1.696095216952746010e-01 1.271702355379062399e-01 1.090775423049199500e-01 1.119333842651299010e-01 1.241128057221879272e-01 1.340958890877208265e-01 1.342096856141657413e-01 1.206325152411578810e-01 9.320423010920632356e-02 5.522909214338369427e-02 1.858466123595467825e-02 4.349906842377185279e-02 8.427855708666190382e-02 1.184763815999864411e-01 1.431482574302738175e-01 1.578891583096607709e-01 1.638129924773932822e-01 1.629129902303776689e-01 1.574588608626465436e-01 1.495019143990131971e-01 1.405557801643770310e-01 1.314770506786692439e-01 1.225220197429441327e-01 1.135169227393516417e-01 1.040672455525837731e-01 9.375226538411675359e-02 8.228843003617951346e-02 6.968491703217086219e-02 5.647423004989408218e-02 4.424515968666700716e-02 3.673740998272144453e-02 3.893441198626949179e-02 5.034107220200317173e-02 6.625069151411729085e-02 8.347946982256103376e-02 1.003939164842392595e-01 1.160586601736141310e-01 1.298805948760572149e-01 1.414818068604128953e-01 1.506482061302255870e-01 1.573020647201180122e-01 1.614813541694058163e-01 1.633202732886035458e-01 1.630294060762419450e-01 1.608754444750755686e-01 1.571609543103263951e-01 1.522048301277011406e-01 1.463241054917555906e-01 1.398177612897165689e-01 1.329531488391051397e-01 1.259556205378866700e-01 1.190019063248290432e-01 1.122176315004616148e-01 1.056790851154051497e-01 9.941890991688076551e-02 9.343487026998401057e-02 8.770041504306848312e-02
4.848293953658824179e-02 5.182051168778109562e-02 5.514009693755150127e-02 5.842360629661834392e-02 6.165005000197477242e-02 6.479613150046820147e-02 6.783830841955953983e-02 7.075602087198236412e-02 7.353549362736647166e-02 7.617324389076077229e-02 7.867823287456687797e-02 8.107157509992872491e-02 8.338297728676974385e-02 8.564371924824083770e-02 8.787701392878842499e-02 9.008779088936721968e-02 9.225490485773392424e-02 9.432896542592138223e-02 9.623811740313881202e-02 9.790231121624194677e-02 9.925439128888435825e-02 1.002642716208695800e-01 1.009610362401406614e-01 1.014475801548805484e-01 1.019045088950316785e-01 1.025860171935366882e-01 1.038206745270818243e-01 1.060395092200535766e-01 1.098485749305871256e-01 1.161246450496967730e-01 1.260415517436735688e-01 1.408947899131109682e-01 1.616938499600169277e-01 1.886998834737514119e-01 2.211409114714409097e-01 2.571665178624832904e-01 2.939701720119695660e-01 3.280261918807533261e-01 3.554398715987652779e-01 3.724124936758779758e-01 3.757894779469117541e-01 3.636211461656722044e-01 3.356462229777970041e-01 2.936327926046283787e-01 2.416185512234131916e-01 1.863648074691451606e-01 1.387875823437542400e-01 1.149004683153930229e-01 1.217602180219142377e-01 1.419687298399360809e-01 1.561658457821391843e-01 1.542048650164646040e-01 1.322474840937083729e-01 9.178940585655842588e-02 4.471840712830085079e-02 5.216859351850217097e-02 1.022843971817514047e-01 1.396962745608602008e-01 1.492833297033748230e-01 1.252601063914832169e-01 7.135403525519266876e-02 3.833154110076208987e-02 1.137647200959677890e-01 1.932237361146107446e-01 2.502315392079859646e-01 2.749864279483563712e-01 2.683614683063126338e-01 2.434241620881181511e-01 2.247244988911802632e-01 2.360407940598152343e-01 2.782323462676550840e-01 3.359437199827652876e-01 3.971368747954149292e-01 4.539377992438594078e-01 4.976357434727494700e-01 5.179677585539869122e-01 5.065740099144179220e-01 4.612403303813386590e-01 3.882116717305845732e-01 3.015527004575313530e-01 2.197920524209639459e-01 1.606201228557565808e-01 1.350991055265050034e-01 1.464948304088631859e-01 1.926311896532126866e-01 2.626868709277195846e-01 3.391424755684980807e-01 4.039933618885936384e-01 4.433942497874549526e-01 4.503995678546371950e-01 4.257009621149590584e-01 3.763767101040746965e-01 3.131619040078517102e-01 2.471838263630499744e-01 1.874027803528844627e-01 1.400618721125374277e-01 1.103336011249197446e-01 1.016527161043292993e-01 1.086862211461226968e-01 1.190872822067577663e-01 1.230248924922877352e-01 1.155694915132274153e-01 9.574237059984405662e-02 6.560183445417124004e-02 3.043340555555979973e-02 2.257864153657292150e-02 5.718345828227569538e-02 9.111566728139530724e-02 1.190730439775855992e-01 1.399439041533175332e-01 1.539489908134048790e-01 1.620648927878447221e-01 1.655945976111094786e-01 1.658178173276707579e-01 1.637484500531340148e-01 1.600151563596057813e-01 1.548581709974939935e-01 1.482137114448347504e-01 1.398442157341329983e-01 1.294736381052947194e-01 1.169002960194589352e-01 1.020780736372099984e-01 8.517628594186343882e-02 6.666083201589634299e-02 4.755962783665268478e-02 3.074621410450972814e-02 2.553237505223685672e-02 3.792232712597026767e-02 5.702083684615903009e-02 7.706415869340203784e-02 9.627799016095506257e-02 1.138592921814894215e-01 1.293395735132562008e-01 1.424335385538801346e-01 1.529906662017392338e-01 1.609725795768515988e-01 1.664368878559213671e-01 1.695220030864499350e-01 1.704314550236164794e-01 1.694175743487761621e-01 1.667649024654545287e-01 1.627738587534652559e-01 1.577452443310796426e-01 1.519661623404605921e-01 1.456979204916224735e-01 1.391664565496717187e-01 1.325557730654042532e-01 1.260047490069051424e-01 1.196074787650974330e-01 1.134169661714113236e-01 1.074516159427070239e-01
[truncated: 173,651 more chars]
