# Supplementary material for: Intelligent wireless power transfer via a 2-bit compact reconfigurable transmissive-metasurface-based router
Source: Nat Commun. 2024 Apr 1;15:2807. doi: 10.1038/s41467-024-46984-4 (PMC10984985; doi:10.1038/s41467-024-46984-4)
Supplement: Supplementary file 12 — Source Data [file 41467_2024_46984_MOESM12_ESM.zip › source_data/figure3j_m1.txt]

# x = -487.50:487.50:151
# y = -487.50:487.50:151
3.283197040480984735e-02 2.860726926753136973e-02 2.391361366443037206e-02 1.891847606234129883e-02 1.395409380363728767e-02 9.862751680350022310e-03 8.703159826430727913e-03 1.159399280707982746e-02 1.647665016679563180e-02 2.190240963048068965e-02 2.735363465154601326e-02 3.263224146003838866e-02 3.767180396103842616e-02 4.248635545469279379e-02 4.715005225507483411e-02 5.177941489100092859e-02 5.650992790758976175e-02 6.146685091169105941e-02 6.673533534487335883e-02 7.233748502024958671e-02 7.822265782623305519e-02 8.427287186217925774e-02 9.032042590001801430e-02 9.617212339314026859e-02 1.016341040632240816e-01 1.065321636434436448e-01 1.107236179327952819e-01 1.140980797320569201e-01 1.165663896354440093e-01 1.180398071311539870e-01 1.184052902405892255e-01 1.175062325486083969e-01 1.151397320024346721e-01 1.110801300887832160e-01 1.051347013657174811e-01 9.723369310517614161e-02 8.755755914203540435e-02 7.671251765419596913e-02 6.597054607360501588e-02 5.749020144106373881e-02 5.391242500654193359e-02 5.639966811117107931e-02 6.310600439588859301e-02 7.081895502447733970e-02 7.688741288959445586e-02 7.964634846267426571e-02 7.830139747627411217e-02 7.280626308898763277e-02 6.376641758099069190e-02 5.233219323713299981e-02 4.008666384423997114e-02 2.901412778762768249e-02 2.164819431566760918e-02 2.032834068140139047e-02 2.424055004892844770e-02 3.101270506357734977e-02 3.975295712973210549e-02 5.016622292573865577e-02 6.161602085827956599e-02 7.305247181917845500e-02 8.328220598294928945e-02 9.125459891614005892e-02 9.628601745037304593e-02 9.822830695008272217e-02 9.758139907449205064e-02 9.549696907018222214e-02 9.354110584633776315e-02 9.308997643261186783e-02 9.455469287158112246e-02 9.707942721188997370e-02 9.906001226179826646e-02 9.900023329143282924e-02 9.611548685987766905e-02 9.054589611723375120e-02 8.330260675431488959e-02 7.610388779358115419e-02 7.116760969000329728e-02 7.073607296462544602e-02 7.601629451868519016e-02 8.628103395487042582e-02 9.925018211184888361e-02 1.120770813477261485e-01 1.220296443663184544e-01 1.269190802309901334e-01 1.254423575715572503e-01 1.174163668290506002e-01 1.038332996384462997e-01 8.670716011020963843e-02 6.873427829702319358e-02 5.280478670326232971e-02 4.131895910884685746e-02 3.527795252486088523e-02 3.407520651416980767e-02 3.692773514410057495e-02 4.351446860031608216e-02 5.290635272955057644e-02 6.328629673346929108e-02 7.264788326014869069e-02 7.940716197240148266e-02 8.270607798529848453e-02 8.250795409787851920e-02 7.954264319018766738e-02 7.511265253557072863e-02 7.074073086442522751e-02 6.765885880794732243e-02 6.631578423295361735e-02 6.627992334636165217e-02 6.665321972414368912e-02 6.660401737347627915e-02 6.565218372789898005e-02 6.369250907890769420e-02 6.089044287974869352e-02 5.755100068788713413e-02 5.400896886092771548e-02 5.055903374130984312e-02 4.742842959596504232e-02 4.478307683332367201e-02 4.275028668825534700e-02 4.143983510788379343e-02 4.095127873368471783e-02 4.136547948776140432e-02 4.272724275723303877e-02 4.502936965736930447e-02 4.820513342968588827e-02 5.213001051484890402e-02 5.662984378071434649e-02 6.149278953439031581e-02 6.648379347160623953e-02 7.136086769705285437e-02 7.589212735375124030e-02 7.987216115157631802e-02 8.313625863408040384e-02 8.557127744529038904e-02 8.712233769587431065e-02 8.779493154365668184e-02 8.765235306879497201e-02 8.680856639266290586e-02 8.541677583630088999e-02 8.365413812917656122e-02 8.170341142312020910e-02 7.973300387038537163e-02 7.787783414721753672e-02 7.622426779996212265e-02 7.480243781212676801e-02 7.358791341222201132e-02 7.251217297230892755e-02 7.147883819571834718e-02 7.038144032618187662e-02 6.911901653413791979e-02 6.760742152368870439e-02 6.578589646754486042e-02
3.909504219292566501e-02 3.535615071400863285e-02 3.102995930031659036e-02 2.622494077949979324e-02 2.113011385875850426e-02 1.611065087428584230e-02 1.200243370842815280e-02 1.057630419918946345e-02 1.297521583664596259e-02 1.766870412812902857e-02 2.315070030987026461e-02 2.877685415377811973e-02 3.428698632161406024e-02 3.958602574213070102e-02 4.467417691877221403e-02 4.961818599755903059e-02 5.452911013863410289e-02 5.953620039956708521e-02 6.475633677221255546e-02 7.026414643925309178e-02 7.607029573067365658e-02 8.211378163057102275e-02 8.826948691379271628e-02 9.436757986586233327e-02 1.002186866339577626e-01 1.056383474017581758e-01 1.104651213392188885e-01 1.145680733823698089e-01 1.178412700434774141e-01 1.201857791474477966e-01 1.214836789259296779e-01 1.215729900288370080e-01 1.202355194500898533e-01 1.172095314052478410e-01 1.122355835328965323e-01 1.051389057244829922e-01 9.594954919546186400e-02 8.506699691022424903e-02 7.348880321460693477e-02 6.309771630713607860e-02 5.668615158144607591e-02 5.659712326369389229e-02 6.223147578217062131e-02 7.039164568708085323e-02 7.783122570228848125e-02 8.234437072071032482e-02 8.274375499458994088e-02 7.870266933561551048e-02 7.064111609567169658e-02 5.961901506358439212e-02 4.722287702366082668e-02 3.549751197747870457e-02 2.696633877285331896e-02 2.402164280238083469e-02 2.651314010714432567e-02 3.218971897150790101e-02 3.987082813086510052e-02 4.933824435330189800e-02 6.022230386429647253e-02 7.165641461740442086e-02 8.246770686679640028e-02 9.148568433165828184e-02 9.780805826195428099e-02 1.010146051108283538e-01 1.013351770541773278e-01 9.972516784856974570e-02 9.771431561475062144e-02 9.685973207687367803e-02 9.789396952261533724e-02 1.001996132875828255e-01 1.021785205107212657e-01 1.021736796814981529e-01 9.922722292104560471e-02 9.340396022756060346e-02 8.578052259285751102e-02 7.826812128453748685e-02 7.332482043906668467e-02 7.330942724416730782e-02 7.928345466623031024e-02 9.025199166794314887e-02 1.037589472664548207e-01 1.168734574426710804e-01 1.268076086815341230e-01 1.313388169511837122e-01 1.291800833953882233e-01 1.202400043380654204e-01 1.056858307968458061e-01 8.777654461255543494e-02 6.948559748288700433e-02 5.391336220850462962e-02 4.335119094876160178e-02 3.815962083742019395e-02 3.713105895967291903e-02 3.961200111421100956e-02 4.577245873434442058e-02 5.491326949726890727e-02 6.511333186863507705e-02 7.420713438735070111e-02 8.056051633854710570e-02 8.339532631276738717e-02 8.285487972084053243e-02 7.989580956871411566e-02 7.600648340390112057e-02 7.272306299985686895e-02 7.101440380172968636e-02 7.087982517397009574e-02 7.152655820283905508e-02 7.195102550579818290e-02 7.141727769168089435e-02 6.962328199447920252e-02 6.665080721505803329e-02 6.283243419925262085e-02 5.861165819662067511e-02 5.442947850235100443e-02 5.065075920311475077e-02 4.753305103997804149e-02 4.523174482712252753e-02 4.382723955547825068e-02 4.335590503390447659e-02 4.383048142511882656e-02 4.524511388232854703e-02 4.756899798053583484e-02 5.073609639398281301e-02 5.463716375774897022e-02 5.911747345711888812e-02 6.398125956415727511e-02 6.900232762486965821e-02 7.393929235635531005e-02 7.855334457638921131e-02 8.262632084722579262e-02 8.597707768853504740e-02 8.847461926351879447e-02 9.004694816742513097e-02 9.068509302590004040e-02 9.044214745095445485e-02 8.942740811312460680e-02 8.779584727964906410e-02 8.573327925105743430e-02 8.343783304934263012e-02 8.109891511922769081e-02 7.887582825756943306e-02 7.687936393523685241e-02 7.516027932312666082e-02 7.370771375121679125e-02 7.245807008952803718e-02 7.131173332674717313e-02 7.015294419754077027e-02 6.886817108128416576e-02 6.735997591867863565e-02 6.555542628916521952e-02 6.340961790024442213e-02
4.509058803289094086e-02 4.195093193965705042e-02 3.813537686015159439e-02 3.371060355911349726e-02 2.879725411504201887e-02 2.360514084106330943e-02 1.852689237981309731e-02 1.438404545886361706e-02 1.272673605634166635e-02 1.466799520731853525e-02 1.912126596212777169e-02 2.461390405865618650e-02 3.038978122833544543e-02 3.611999646779631007e-02 4.167490802571265085e-02 4.703706123843889170e-02 5.226324159108388517e-02 5.745718210669247678e-02 6.274047569865952301e-02 6.822062189106103958e-02 7.396127703979762935e-02 7.996196177190784127e-02 8.615250227304734054e-02 9.240278553093032865e-02 9.854376293104150086e-02 1.043930242796126534e-01 1.097778438246578558e-01 1.145495599219343574e-01 1.185849696040559564e-01 1.217732533596404404e-01 1.239911059786564934e-01 1.250738491434126021e-01 1.247947537757142095e-01 1.228663523889254455e-01 1.189748817152104510e-01 1.128534153890889263e-01 1.043946458033121472e-01 9.380598602794329444e-02 8.182187937732336713e-02 6.999625635674797119e-02 6.095867086388521289e-02 5.779497136665410345e-02 6.148589518375804919e-02 6.945783583637242520e-02 7.797631131199432575e-02 8.420351193079290975e-02 8.647904562823030550e-02 8.414022909716446785e-02 7.737562375244598500e-02 6.710932820318296632e-02 5.488217690469015392e-02 4.274942367928351306e-02 3.320304517966878033e-02 2.864553307702484911e-02 2.951263509470474639e-02 3.392133700499345289e-02 4.042976060047155651e-02 4.877194234207650470e-02 5.883403152445604994e-02 7.000900203329694926e-02 8.121876781114652222e-02 9.121294523082633388e-02 9.887766181333784710e-02 1.035018042436527952e-01 1.050062047957206757e-01 1.040945960965348333e-01 1.021933566737140975e-01 1.009827772277297198e-01 1.015119235564211075e-01 1.034632419514004281e-01 1.053180432487793444e-01 1.052945577968906615e-01 1.022629554362459864e-01 9.620204824343629724e-02 8.824715222089744848e-02 8.050272911413787480e-02 7.566006988845404291e-02 7.615574063613265998e-02 8.285631333390572340e-02 9.449491567239938494e-02 1.084673545262194866e-01 1.217825140860042399e-01 1.316107288335346404e-01 1.357057171412054952e-01 1.328082010365288779e-01 1.229352320382313957e-01 1.074522230154699859e-01 8.889053141265040869e-02 7.051791319248491841e-02 5.559549419678271737e-02 4.611027498499759014e-02 4.161932575726196709e-02 4.045479227052443949e-02 4.226060100234323158e-02 4.776021355738498814e-02 5.650318119560625296e-02 6.643917340190534648e-02 7.521970367782702949e-02 8.116461320233978038e-02 8.360090729518189490e-02 8.288269190881987492e-02 8.020634406713292308e-02 7.720388926297705456e-02 7.530276891000438344e-02 7.506959041093230756e-02 7.602630635203752596e-02 7.711153649651014685e-02 7.732029236715430576e-02 7.606991799519063902e-02 7.325870827750181891e-02 6.916318725594297612e-02 6.428680302398463720e-02 5.921436683169557791e-02 5.449430206945467259e-02 5.055730124360260230e-02 4.767570391381559941e-02 4.596535026930363005e-02 4.542333414180167728e-02 4.598157698767079554e-02 4.755058752494033258e-02 5.003858727081179902e-02 5.334837248174735536e-02 5.736382836628859533e-02 6.193751036392716042e-02 6.688567702409152493e-02 7.199234919984960623e-02 7.702098997278017389e-02 8.173108709053135412e-02 8.589667968757304373e-02 8.932420418103842463e-02 9.186761970779599995e-02 9.343942141914161892e-02 9.401674768685687467e-02 9.364226764023075855e-02 9.241986514707989375e-02 9.050531881182209692e-02 8.809227474243773448e-02 8.539395996973461744e-02 8.262151125953831610e-02 7.996070859776313600e-02 7.755025705281262671e-02 7.546593933416877176e-02 7.371483686987886919e-02 7.224158509385807114e-02 7.094492098001414782e-02 6.969962214653548094e-02 6.837810426224999460e-02 6.686747453583127832e-02 6.508034003524908184e-02 6.295973097356291626e-02 6.047956029898365199e-02
5.072005649131031135e-02 4.827106308117290467e-02 4.508697437829498750e-02 4.119803920686355286e-02 3.667735778209840758e-02 3.165782179519633505e-02 2.636888451419133056e-02 2.122559052277636638e-02 1.703080972168106999e-02 1.516285368670219208e-02 1.668277769508686240e-02 2.085915660526151821e-02 2.631724755657150611e-02 3.221409097542647648e-02 3.814940389644512486e-02 4.395367510770681330e-02 4.958785117318356001e-02 5.509602010640717723e-02 6.057261551221061746e-02 6.613014825260642160e-02 7.186587757811882526e-02 7.783234035313861543e-02 8.401865351262900738e-02 9.034721389329805619e-02 9.668557252428146287e-02 1.028686224831596163e-01 1.087236661642639185e-01 1.140905922592125032e-01 1.188306898762070407e-01 1.228202727961738988e-01 1.259294568299132444e-01 1.279920094192859015e-01 1.287778924635674949e-01 1.279835109539298466e-01 1.252535974489825676e-01 1.202432555240955658e-01 1.127222590898003807e-01 1.027216932970669572e-01 9.073122736259119081e-02 7.797299862972791040e-02 6.674119981736385820e-02 6.035148455158894504e-02 6.125993170177364971e-02 6.821819452046976040e-02 7.735241111511967360e-02 8.514006559509706973e-02 8.935277022939530633e-02 8.892639968919612004e-02 8.376810451698141202e-02 7.461832840916970966e-02 6.292033766325158539e-02 5.068626644486652622e-02 4.034482613778238996e-02 3.426733466798884825e-02 3.335415407875961386e-02 3.627742417630351601e-02 4.148322493332753935e-02 4.855108315466610813e-02 5.755284724284311093e-02 6.819319775215638979e-02 7.957589671318275604e-02 9.042886817743181482e-02 9.944622249479050102e-02 1.056144450203606172e-01 1.085105202476100705e-01 1.085332371044345490e-01 1.069373866502313780e-01 1.054580329160111213e-01 1.054342401422831421e-01 1.068958505399090486e-01 1.084849226871264782e-01 1.083473382054341294e-01 1.051934470802314142e-01 9.890938506932542285e-02 9.068226273633446521e-02 8.280639011431437102e-02 7.818943229381296323e-02 7.929433971029305195e-02 8.674384693961441350e-02 9.900550268215052574e-02 1.133603788060792011e-01 1.267824333073282184e-01 1.364150888954538121e-01 1.399992060758935009e-01 1.363156598940395148e-01 1.255074660998319880e-01 1.091617022374357093e-01 9.010708101889917943e-02 7.190738813906191740e-02 5.788875160532642311e-02 4.951378825097739467e-02 4.548371576169169678e-02 4.386868675255370387e-02 4.472240647457497581e-02 4.935505406062404982e-02 5.758090576211540718e-02 6.719247863194628689e-02 7.563496168738260972e-02 8.119271200099555108e-02 8.333056608531615173e-02 8.264642705365814190e-02 8.057581335883323703e-02 7.881556627387639735e-02 7.853121378731446611e-02 7.977789483878135190e-02 8.163715930556456057e-02 8.289343272840568599e-02 8.262714214657315703e-02 8.044880027762507657e-02 7.647135956671051449e-02 7.117142560436628962e-02 6.522672377218875772e-02 5.936715271750205719e-02 5.425104864880554711e-02 5.036914697681089959e-02 4.798525472248154483e-02 4.713458559095195372e-02 4.768787630231816760e-02 4.944675572682900866e-02 5.221562192324451235e-02 5.582525202700356487e-02 6.012150368272911605e-02 6.494359296052984454e-02 7.010813289561677875e-02 7.540451080241088178e-02 8.060090178980110209e-02 8.545778050084612554e-02 8.974536612250545720e-02 9.326181654602480608e-02 9.584964076781299358e-02 9.740851577509135328e-02 9.790337678812066624e-02 9.736723012706770264e-02 9.589856649418128376e-02 9.365350731460997391e-02 9.083292505515629112e-02 8.766484902092039344e-02 8.438272232817649321e-02 8.120081500156606236e-02 7.828949808166034419e-02 7.575478272176543182e-02 7.362734929314210253e-02 7.186480920387439131e-02 7.036699430034620839e-02 6.899964071704607627e-02 6.761964671596892851e-02 6.609612092983387088e-02 6.432436035698045618e-02 6.223270121981826913e-02 5.978379385049385070e-02 5.697229512722003925e-02
5.590741602918047892e-02 5.421457089302959137e-02 5.175805810373516197e-02 4.853399493823640914e-02 4.457495528654579348e-02 3.996056233288660525e-02 3.483578479330080857e-02 2.944829225494135713e-02 2.423111251304226055e-02 1.996659447293779380e-02 1.789775910915306426e-02 1.902844013502108869e-02 2.290345376660199786e-02 2.828418249925292866e-02 3.427065253784782051e-02 4.039281961553337075e-02 4.643708856620647196e-02 5.233896138266949660e-02 5.812700366271345009e-02 6.388433391769286762e-02 6.971303919070438726e-02 7.569951577942295173e-02 8.188543046577657913e-02 8.825076095355124939e-02 9.471275241388013577e-02 1.011396089560547829e-01 1.073730952125401955e-01 1.132517397037832718e-01 1.186262689027949846e-01 1.233608975244464279e-01 1.273180330249837067e-01 1.303297483356811726e-01 1.321660848516020836e-01 1.325155028204211827e-01 1.309937677814011769e-01 1.271931792241793313e-01 1.207766369233455872e-01 1.116158112419831233e-01 9.997598832742862762e-02 8.676669794190239315e-02 7.388553635710695677e-02 6.447979897559633078e-02 6.199079524047660522e-02 6.697454656839267606e-02 7.606124108494626002e-02 8.511177212419371307e-02 9.122910988805855992e-02 9.286923279877179471e-02 8.960267601803673099e-02 8.193629832490274822e-02 7.116158752035087187e-02 5.918991756970252982e-02 4.834426125782268630e-02 4.092162027574065830e-02 3.815209915178040950e-02 3.934946229806811357e-02 4.308197198031286923e-02 4.874523564914481910e-02 5.648211436076351621e-02 6.631131620498323387e-02 7.760523643660818816e-02 8.914852601439902935e-02 9.947999888734569696e-02 1.072828040960759344e-01 1.117612004758030825e-01 1.129588073153992150e-01 1.118907350201610029e-01 1.102708044532820369e-01 1.096810518438486592e-01 1.105265497790993978e-01 1.116933441678280570e-01 1.113239423667485989e-01 1.079946222249262427e-01 1.014980221855843884e-01 9.306654165118399824e-02 8.517652183603489913e-02 8.092393749103035661e-02 8.273537749451795320e-02 9.094503180534413422e-02 1.037715699877326536e-01 1.184180712097729071e-01 1.318494338092243701e-01 1.411977138824781763e-01 1.442025936677323872e-01 1.396982742767216290e-01 1.279716966559587832e-01 1.108543931499685470e-01 9.149148770100484773e-02 7.372056233198204245e-02 6.078976305762285454e-02 5.343830665385708445e-02 4.957449165079990533e-02 4.720450032309640720e-02 4.685483560884602661e-02 5.044281448393590772e-02 5.806256893153157600e-02 6.731522630551856068e-02 7.541596472512067384e-02 8.063211393911601244e-02 8.260752834906863462e-02 8.221642381067033323e-02 8.110991113721231771e-02 8.092784291792781692e-02 8.241014400488838598e-02 8.504816849240288967e-02 8.757262171488885971e-02 8.872688660616177836e-02 8.774267151901166129e-02 8.445026936830483943e-02 7.918642631156889988e-02 7.263142296250453545e-02 6.564075493086961310e-02 5.909513278725133517e-02 5.376755859806812976e-02 5.019994195597393682e-02 4.861125230273436598e-02 4.890043966659341629e-02 5.076796677008427183e-02 5.387186564865721616e-02 5.791828199899134999e-02 6.267203406173496583e-02 6.792888114776207686e-02 7.348625007110218266e-02 7.912723525621152831e-02 8.461891847720147408e-02 8.972120832980283456e-02 9.420178507903044507e-02 9.785338310349019075e-02 1.005104647641891225e-01 1.020631087032820294e-01 1.024666438435301169e-01 1.017461936766200226e-01 9.999580788695434930e-02 9.737220147359779143e-02 9.408327960074905350e-02 9.037165708968296352e-02 8.649346671276940401e-02 8.269322451875434077e-02 7.917675874777321821e-02 7.608622238407102001e-02 7.348305681810149426e-02 7.134457708864636039e-02 6.957629868229706083e-02 6.803651180688274902e-02 6.656546738200083690e-02 6.501140359584445250e-02 6.324878032923296478e-02 6.118785500512850112e-02 5.877719111563188548e-02 5.600152730543469376e-02 5.287725230393891529e-02
6.060370305522005951e-02 5.970356428275181565e-02 5.804255230510141361e-02 5.558471379723375211e-02 5.232531588883487794e-02 4.829921568365180828e-02 4.359250345207225236e-02 3.836182230666999871e-02 3.287146987048004954e-02 2.756869806223043867e-02 2.321516673127614616e-02 2.094664714414783135e-02 2.171287052341755106e-02 2.527079026264782147e-02 3.053494885876933962e-02 3.657821632083437663e-02 4.286627259435835807e-02 4.913864302529415834e-02 5.530184719097183677e-02 6.136614026254006565e-02 6.740136945117336520e-02 7.349804007231405811e-02 7.973140314323101663e-02 8.613298220885237666e-02 9.267540358316182780e-02 9.927341001765553619e-02 1.057987342609941761e-01 1.121018874269097548e-01 1.180316660610459673e-01 1.234437188423987697e-01 1.281926971478952737e-01 1.321081589811448076e-01 1.349617562209367572e-01 1.364401756462729209e-01 1.361416166176225573e-01 1.336110330007829472e-01 1.284219713704854438e-01 1.203052016212215192e-01 1.093229383947798006e-01 9.609883368754190691e-02 8.213559943189302492e-02 7.019191653184163326e-02 6.407361642464594331e-02 6.612597967325445358e-02 7.429457137222961194e-02 8.413330609298501350e-02 9.200299962469987713e-02 9.578685763107849804e-02 9.465627665120415757e-02 8.883250021645290595e-02 7.939930701473142671e-02 6.810561292662434263e-02 5.711591970377610794e-02 4.860445739819991423e-02 4.400179171669477141e-02 4.324898841989369136e-02 4.528504815458379157e-02 4.940834206818148916e-02 5.571724292040041576e-02 6.447982942229514569e-02 7.539949436553687601e-02 8.741347276642509601e-02 9.896474366492719055e-02 1.084474282540668771e-01 1.146726316247879407e-01 1.172826430362275268e-01 1.169857538121386598e-01 1.153934743006758690e-01 1.142658857508363490e-01 1.143875958942603410e-01 1.149667157047898486e-01 1.142263186535040775e-01 1.106504477039444573e-01 1.039453981910730129e-01 9.538326963687543403e-02 8.760938177310144404e-02 8.386789177949338647e-02 8.647767006635696807e-02 9.544748704739518252e-02 1.087726554522837896e-01 1.236159831853695518e-01 1.369588444583125231e-01 1.459380873557251102e-01 1.483048493590541916e-01 1.429605804612550102e-01 1.303541312073208946e-01 1.125819621819884042e-01 9.311413990744563107e-02 7.600815548469011529e-02 6.425588733654238882e-02 5.773804978896843881e-02 5.371896735235280607e-02 5.030522337413597528e-02 4.852524191920171148e-02 5.092088487251040380e-02 5.788012417619289862e-02 6.676718632017994426e-02 7.454269310049735364e-02 7.948591783967606794e-02 8.147057438744299829e-02 8.167465179802345376e-02 8.190738927637147837e-02 8.358902923710140320e-02 8.689011369651285233e-02 9.075457610096851480e-02 9.368051824102367753e-02 9.446754640282256643e-02 9.254556475596487086e-02 8.798195558962952634e-02 8.134267784911929089e-02 7.351383610910845745e-02 6.553293426046072345e-02 5.844085865236992028e-02 5.313330171162703591e-02 5.018740612526950001e-02 4.972065408073316622e-02 5.142688241519882686e-02 5.480197598211467708e-02 5.936434977524589207e-02 6.473734539872121052e-02 7.062979540714897642e-02 7.679109135563161326e-02 8.297910353095809544e-02 8.894772704477467429e-02 9.444935983342665764e-02 9.924619825203973011e-02 1.031255393903134088e-01 1.059156556659353182e-01 1.074997953155536201e-01 1.078266004269757550e-01 1.069158616663487688e-01 1.048590716643832688e-01 1.018146515844397526e-01 9.799795402171815328e-02 9.366618474904575553e-02 8.909834295247420766e-02 8.457044780049406685e-02 8.032718464806334890e-02 7.655307477384452886e-02 7.334895695952250994e-02 7.072109666530757011e-02 6.858808423899015461e-02 6.680451561344702416e-02 6.519386381487243809e-02 6.358054547720121130e-02 6.181391364441262554e-02 5.978178649923589910e-02 5.741489034928729668e-02 5.468515502025721176e-02 5.160075913702229927e-02 4.820014343828037118e-02
6.478941851475139568e-02 6.468843200219179246e-02 6.386005211966588879e-02 6.223921794043359157e-02 5.978663613309168762e-02 5.649652193953390300e-02 5.240585649557015502e-02 4.760697422061162948e-02 4.226758484552291251e-02 3.666695103981123388e-02 3.126346955402371092e-02 2.679910805902131418e-02 2.432449991273258338e-02 2.474233050366031125e-02 2.797245537501094267e-02 3.308488632796218604e-02 3.915176642144837377e-02 4.558286270978057636e-02 5.206958888144953834e-02 5.848644724228478642e-02 6.482277363719843311e-02 7.113336661138035255e-02 7.749628569571613557e-02 8.397577919424357995e-02 9.059444231479124587e-02 9.731971370288519663e-02 1.040664336077734009e-01 1.107118120314708049e-01 1.171146643362819956e-01 1.231290345171984074e-01 1.286039411365813012e-01 1.333658672689337077e-01 1.371881210149676067e-01 1.397594333428484326e-01 1.406698256076641118e-01 1.394316772870011212e-01 1.355476050210069894e-01 1.286277768929590670e-01 1.185539055230067501e-01 1.056924795204337991e-01 9.118055380127282339e-02 7.731118853632783228e-02 6.775139492580389833e-02 6.612908689448614152e-02 7.234791037913028411e-02 8.229351997120219753e-02 9.161416577590859867e-02 9.751900115542058711e-02 9.870776772815485767e-02 9.506141015112475057e-02 8.739897195065303437e-02 7.724166999666891298e-02 6.653338531299914094e-02 5.726923368485855453e-02 5.096339466653380945e-02 4.809617012709400952e-02 4.816980619188922230e-02 5.058364541514522722e-02 5.533636775678009434e-02 6.282040607324729242e-02 7.307624351379415906e-02 8.529464767000284608e-02 9.791020587108484330e-02 1.090640484961108297e-01 1.171655637238337017e-01 1.214147417203122609e-01 1.221472435474406232e-01 1.207880009580318686e-01 1.191957887479080519e-01 1.185141986920241475e-01 1.183390552782292993e-01 1.170692553240605394e-01 1.131562602204384815e-01 1.062374148320752026e-01 9.762043780269678839e-02 9.010048196667624909e-02 8.701763166554848938e-02 9.050729398962127636e-02 1.002268696426771993e-01 1.139802109678026282e-01 1.289260781379857057e-01 1.420865834934196825e-01 1.506199774936069768e-01 1.523025700775261781e-01 1.461177633614909044e-01 1.326937566239538291e-01 1.144079332681624539e-01 9.504788785023263187e-02 7.880105538941353793e-02 6.821307644509087831e-02 6.225981159764014394e-02 5.775449210183047910e-02 5.302546914497714703e-02 4.961262912728306440e-02 5.070229786901782332e-02 5.698739443621803069e-02 6.553156898653773876e-02 7.301573928155855042e-02 7.777454780277050228e-02 7.997312613421772576e-02 8.110874711154127115e-02 8.304720694449477247e-02 8.680016834968969086e-02 9.187556476328777311e-02 9.674735346732012131e-02 9.980345385971151062e-02 9.997566997875717565e-02 9.692419049934894448e-02 9.096423531542480179e-02 8.289327898038087450e-02 7.380411946274836876e-02 6.492243464908864503e-02 5.746484737626534472e-02 5.246132737041377808e-02 5.049310699453363194e-02 5.149144551702854178e-02 5.487212913945215681e-02 5.991392826595637322e-02 6.601563690384328054e-02 7.273442316087125326e-02 7.972923803573364609e-02 8.670503318040514995e-02 9.338361015842303048e-02 9.949687810628704554e-02 1.047932834144725822e-01 1.090503698693663787e-01 1.120890351377425154e-01 1.137867083288082032e-01 1.140876182904467379e-01 1.130089498244687823e-01 1.106421999181903121e-01 1.071494758446883133e-01 1.027547641330211065e-01 9.773028473764419632e-02 9.237794318251621450e-02 8.700579053933385487e-02 8.189975638392052448e-02 7.729241353463837949e-02 7.333349900827440537e-02 7.007017373935983673e-02 6.744538095091677510e-02 6.531744503292183368e-02 6.349521033108634915e-02 6.177692161408090965e-02 5.998192808797864206e-02 5.797005442145741760e-02 5.564918069227359210e-02 5.297446786145972725e-02 4.994302349825522486e-02 4.658698643044061755e-02 4.296704200448541594e-02
6.847389105854964630e-02 6.914964832642997439e-02 6.915953738541469331e-02 6.841376155043374374e-02 6.684208697921122100e-02 6.440155113199105830e-02 6.108501510386624145e-02 5.693129021818375129e-02 5.203855867140833730e-02 4.658480922923539935e-02 4.086260318492899307e-02 3.533905814733461631e-02 3.073827509411020120e-02 2.804369704240033956e-02 2.811977132325524029e-02 3.101303038250016741e-02 3.594242535600711969e-02 4.200052990173050449e-02 4.855115550429252302e-02 5.523785902774641654e-02 6.190073597123621485e-02 6.850591376972087199e-02 7.509166480039550229e-02 8.172312171286844062e-02 8.845411237659403514e-02 9.529986669652376619e-02 1.022247644517024351e-01 1.091454835458661454e-01 1.159444432907528050e-01 1.224843168306540414e-01 1.286136093990212503e-01 1.341565503254748271e-01 1.388874519621350057e-01 1.424986096923812617e-01 1.445785320054947809e-01 1.446199637998994703e-01 1.420728951498815285e-01 1.364486358204897998e-01 1.274727279038845029e-01 1.152841205422323739e-01 1.006927157583361460e-01 8.553136195405025566e-02 7.304085006212239495e-02 6.740865080631745776e-02 7.061875679922616222e-02 7.977285181145779558e-02 9.006291861314394409e-02 9.794046457174547526e-02 1.015493082686413501e-01 1.003714786611623472e-01 9.490364437943579756e-02 8.637142859037907905e-02 7.642781713168736446e-02 6.682342071818660190e-02 5.905047963372211245e-02 5.400109212329953084e-02 5.183569046662493685e-02 5.231439982722221188e-02 5.539476686424524982e-02 6.144753094271139526e-02 7.077234729692452597e-02 8.289340877506912175e-02 9.635406387575810860e-02 1.091086876204272749e-01 1.191729315412501794e-01 1.252700146926934432e-01 1.272985030987774380e-01 1.264103874851985609e-01 1.244730524169585240e-01 1.229448856141170249e-01 1.218564201349992548e-01 1.198833685021038903e-01 1.155225022931597872e-01 1.083720325421830555e-01 9.977336511090498239e-02 9.264549346284173259e-02 9.036108262801401114e-02 9.479732743858121369e-02 1.052473022159259863e-01 1.193586008984208746e-01 1.343182688513935297e-01 1.472111050866090898e-01 1.552335660920993454e-01 1.562020852589860176e-01 1.491975662709772166e-01 1.350437271639230996e-01 1.164076618462693696e-01 9.736552587199813480e-02 8.210978334123808509e-02 7.256739260148892257e-02 6.685354542687560464e-02 6.153066472046402752e-02 5.523235042067262818e-02 5.001028974605273292e-02 4.972146162830311938e-02 5.536848072349956351e-02 6.362243989251396836e-02 7.086069446366081992e-02 7.553708306751909241e-02 7.818121856181406426e-02 8.060389264335579562e-02 8.457619006965018393e-02 9.051233755775119072e-02 9.723422001564452355e-02 1.028624781360742424e-01 1.057841409705091718e-01 1.051188220677458790e-01 1.007782710745090404e-01 9.333126486732547245e-02 8.380604394386209632e-02 7.350197239741222688e-02 6.384299542068118394e-02 5.624676991746951210e-02 5.189062079212149875e-02 5.129951922240766349e-02 5.410280913099678457e-02 5.937989511152959310e-02 6.620906619942991400e-02 7.389798420291696091e-02 8.195006220360080695e-02 8.997681842148701203e-02 9.764089807188842951e-02 1.046341560840541585e-01 1.106769915467611665e-01 1.155274581274745305e-01 1.189934455167856731e-01 1.209443713377021251e-01 1.213204184578440953e-01 1.201381358172971398e-01 1.174917044057348509e-01 1.135495588834474628e-01 1.085463562118182679e-01 1.027704208574554412e-01 9.654670869819340084e-02 9.021506667497962428e-02 8.410342591745785523e-02 7.849625190165125665e-02 7.360099910656353606e-02 6.951953406456884421e-02 6.623497771940910217e-02 6.362243389204694233e-02 6.148277171776318079e-02 5.958786430106514237e-02 5.772213915737203771e-02 5.571059660317418533e-02 5.343160444263497788e-02 5.081807333461525744e-02 4.785198530170460540e-02 4.455640034019680423e-02 4.098772759891607109e-02 3.723003631309887429e-02
7.169090904712753509e-02 7.309626382539270717e-02 7.392047471575369233e-02 7.405493730095016880e-02 7.340354679133283267e-02 7.189048808594841744e-02 6.946870475287512947e-02 6.612927929163744944e-02 6.191240607514712779e-02 5.692153962105864912e-02 5.134400495106412887e-02 4.548404862765886153e-02 3.981570553560290909e-02 3.504766376815560830e-02 3.211123064029129670e-02 3.184221990145263970e-02 3.438833867316340442e-02 3.910667980122688181e-02 4.512567100737679276e-02 5.177341802762264883e-02 5.864707293604139865e-02 6.555063458143770005e-02 7.242516006014310115e-02 7.929130280909685302e-02 8.620118120389819172e-02 9.319908113782494896e-02 1.002943636510333913e-01 1.074496220905069299e-01 1.145829271163033847e-01 1.215776443412949354e-01 1.282899667812249511e-01 1.345450495450232764e-01 1.401179522178727654e-01 1.447043007159090899e-01 1.478946939259429549e-01 1.491722463854466274e-01 1.479511363716340677e-01 1.436660470095173781e-01 1.359124636715868251e-01 1.246327854361955340e-01 1.103507477450697272e-01 9.448116729955230442e-02 7.973567891051525081e-02 7.023597718618462826e-02 6.957102869643035092e-02 7.685658975514489399e-02 8.742709229074815958e-02 9.697633923005856416e-02 1.029999228599538241e-01 1.045165061863440603e-01 1.016422552653405975e-01 9.523777905014289835e-02 8.658851924024994762e-02 7.712635487403804446e-02 6.822302248755600373e-02 6.104283666964262223e-02 5.639812873076512773e-02 5.465685637118766760e-02 5.592632418320332005e-02 6.045479107910897015e-02 6.863344970195506267e-02 8.033952823366986851e-02 9.436468281483072207e-02 1.085827021584828966e-01 1.206463884224880934e-01 1.287757942115896892e-01 1.323690276275135413e-01 1.322171702516378167e-01 1.300988478677081173e-01 1.277227803531703343e-01 1.255784544847388384e-01 1.227181827030642686e-01 1.177787885443424137e-01 1.103633602873994868e-01 1.018478768159453846e-01 9.524187775568811187e-02 9.387855300117022017e-02 9.930913008634599526e-02 1.104631501782978725e-01 1.248671600621781702e-01 1.397627404570677134e-01 1.523158693890450111e-01 1.597778506996879178e-01 1.600216110090462995e-01 1.522420664055808281e-01 1.374724687842636406e-01 1.186680011913156252e-01 1.001380536896407103e-01 8.592801124843052474e-02 7.721777825342036883e-02 7.138020347646700792e-02 6.491176038533774673e-02 5.680765442392667064e-02 4.962980113519655651e-02 4.794260089333907127e-02 5.305005560403429354e-02 6.109486951249075426e-02 6.813367590692948061e-02 7.283254290111873530e-02 7.617039203355656374e-02 8.023335834632597252e-02 8.650004700085159315e-02 9.463067337338913754e-02 1.028080786246293316e-01 1.089295253218537929e-01 1.114693169060087530e-01 1.097739330661560569e-01 1.040201272862061044e-01 9.503152057707073275e-02 8.406310319298122835e-02 7.262029470253589247e-02 6.234250436322327782e-02 5.488779050282996397e-02 5.158787627780410390e-02 5.280241532412816019e-02 5.772285151222952132e-02 6.507201488175158588e-02 7.377017878680902641e-02 8.306077052687957374e-02 9.239945663159349065e-02 1.013510290906698835e-01 1.095400046965223778e-01 1.166377936756440581e-01 1.223669599408118147e-01 1.265110894833178790e-01 1.289247512211536273e-01 1.295411074882418800e-01 1.283760610958573911e-01 1.255283962628062078e-01 1.211756998264242879e-01 1.155661050654730321e-01 1.090060594983562753e-01 1.018442862324238363e-01 9.445182003228118350e-02 8.719754770578799774e-02 8.041853559253311912e-02 7.438561482232232402e-02 6.926839328618210334e-02 6.510952688410474865e-02 6.182115363138390024e-02 5.921057725362215834e-02 5.702833347528184910e-02 5.502075427771262878e-02 5.297034662623139462e-02 5.071730341929076014e-02 4.816467936187419918e-02 4.527350177693420519e-02 4.205365899926334639e-02 3.855461353047950207e-02 3.485847080870728421e-02 3.107714658538559063e-02
7.449039059657773520e-02 7.656046222615160712e-02 7.815035783195561914e-02 7.913997536983832792e-02 7.941399168999785374e-02 7.886955402246474678e-02 7.742476057240080256e-02 7.502791575126299684e-02 7.166775173164122159e-02 6.738522523736216463e-02 6.228830312759815052e-02 5.657257198647279439e-02 5.055244912418582065e-02 4.470767316042216499e-02 3.973450820185735199e-02 3.652526167808399504e-02 3.589725253160662433e-02 3.808256312955334705e-02 4.256459109461840223e-02 4.851777164759375066e-02 5.524391502351957972e-02 6.229594206059630573e-02 6.944069046758931385e-02 7.659273289750788416e-02 8.375437470480288915e-02 9.096485930273991161e-02 9.825966750436908315e-02 1.056428702119971696e-01 1.130743154475144924e-01 1.204689649836204607e-01 1.277008184514012712e-01 1.346018429457561671e-01 1.409490868660800977e-01 1.464405067022792606e-01 1.506695355263144021e-01 1.531159233954517973e-01 1.531718578531776620e-01 1.502165885327811368e-01 1.437426850107207110e-01 1.335287592672581014e-01 1.198545080556807640e-01 1.037719188541341708e-01 8.747113956084398567e-02 7.463366632535065048e-02 6.964821643478875945e-02 7.393433536812603346e-02 8.387856935617177268e-02 9.461853830662342313e-02 1.029210355729372611e-01 1.072695891008905722e-01 1.073408223694052310e-01 1.035605936288732792e-01 9.676598635071173571e-02 8.798851163468512926e-02 7.838360699670089693e-02 6.925129899800926137e-02 6.197220994938458516e-02 5.769000446074912941e-02 5.695334655547246855e-02 5.990393054812617746e-02 6.679850395627195958e-02 7.778483737490754502e-02 9.204193307502445132e-02 1.075174321476516648e-01 1.215634517675105580e-01 1.318805804264456261e-01 1.373038042163110262e-01 1.381738321224424693e-01 1.360788869612893914e-01 1.328981144015827232e-01 1.295801665119027113e-01 1.256452025213736223e-01 1.199781761816782200e-01 1.122461777519280085e-01 1.038641137570046197e-01 9.789155273868711815e-02 9.754524503381085954e-02 1.039955845516482708e-01 1.158225193976534506e-01 1.304636125927681189e-01 1.452332345015840687e-01 1.573923766117372725e-01 1.642632554986739324e-01 1.637933258669331815e-01 1.553091634506701402e-01 1.400643706605352312e-01 1.212867393980269493e-01 1.034343788192851332e-01 9.023984483299556103e-02 8.206873087290601776e-02 7.571879699577820089e-02 6.778065808057157082e-02 5.765176708480436452e-02 4.840701783229537508e-02 4.537304913590789468e-02 5.012020569503328887e-02 5.805927465228764850e-02 6.492868846684203554e-02 6.974146830060340418e-02 7.402183899945698198e-02 8.004934346464991080e-02 8.878014896418270907e-02 9.902352062133959465e-02 1.084240257199138024e-01 1.147777616517039745e-01 1.167126747436263295e-01 1.138288587968260407e-01 1.065754870282273753e-01 9.602783363169289932e-02 8.366004549442296323e-02 7.118386622222096227e-02 6.048325060924404639e-02 5.351426963753790067e-02 5.174635778846801287e-02 5.519742762712767647e-02 6.249622041745613726e-02 7.204293940709330379e-02 8.265394937817722998e-02 9.352613931510300738e-02 1.040680897851555126e-01 1.137992393446398270e-01 1.223134647728442298e-01 1.292748367877732119e-01 1.344246338150466014e-01 1.375897152948623026e-01 1.386883730240554280e-01 1.377324104009901573e-01 1.348251732987056917e-01 1.301555998431909722e-01 1.239885289457300505e-01 1.166516256481757857e-01 1.085192897173574839e-01 9.999369843461065888e-02 9.148262443180162073e-02 8.337300999331381801e-02 7.599914520723066724e-02 6.960614516808197316e-02 6.431471406064434571e-02 6.010038147763519661e-02 5.680218187616624392e-02 5.416468005463269397e-02 5.189880494384062348e-02 4.973799578942433158e-02 4.747379732520694978e-02 4.496902645167002999e-02 4.215531199827058512e-02 3.902322638866219384e-02 3.561115008960818312e-02 3.199672588872520124e-02 2.829351533105823463e-02 2.465521749822708469e-02
7.692668007444919409e-02 7.958816632991293216e-02 8.187817971137587025e-02 8.367328058344497554e-02 8.484691203899938361e-02 8.527659235618648137e-02 8.485217614618549564e-02 8.348504343721047105e-02 8.111816345986290477e-02 7.773717008270944473e-02 7.338296593093628084e-02 6.816708019866381252e-02 6.229217670567791659e-02 5.608146821674673405e-02 5.001976067380807522e-02 4.479441869348793626e-02 4.127077975939718452e-02 4.025850448095733697e-02 4.206446895485654869e-02 4.628765985679345052e-02 5.215433588394608605e-02 5.894767703108529100e-02 6.617862084313554105e-02 7.357614265277352683e-02 8.102721075397831263e-02 8.851517395681050837e-02 9.606627123468514107e-02 1.037068657210377526e-01 1.114339550210577123e-01 1.191994809118015336e-01 1.269045324166552524e-01 1.343956465114656551e-01 1.414552298666564289e-01 1.477829954176329841e-01 1.529738906344212945e-01 1.565065929569391390e-01 1.577607985962847237e-01 1.560785765121732449e-01 1.508761531094416353e-01 1.418024780145312469e-01 1.289367911113076526e-01 1.130274272128608537e-01 9.580240470092298011e-02 8.036321288542815078e-02 7.114369479445095679e-02 7.146846759422778583e-02 7.969562579698205584e-02 9.094284630966487093e-02 1.012335585316215675e-01 1.084394179282754528e-01 1.117365915609408455e-01 1.110472617815435881e-01 1.066778298931992386e-01 9.917288225232133436e-02 8.937591872866380849e-02 7.859446375932187256e-02 6.864964385307094352e-02 6.151648011919794157e-02 5.850264788998692234e-02 5.982174412509741468e-02 6.538152506898330107e-02 7.539154757267234330e-02 8.951523550124838857e-02 1.059780917267720834e-01 1.219350931761164769e-01 1.345638864024168713e-01 1.420739804003301743e-01 1.442648166499881646e-01 1.424309336992481689e-01 1.385321295792751040e-01 1.339540422378708850e-01 1.287608531938807810e-01 1.222014583222379158e-01 1.140807834195480541e-01 1.058610533266360620e-01 1.006049729784340152e-01 1.013360130282396215e-01 1.088067725243049982e-01 1.212729114255764878e-01 1.361091924824495980e-01 1.507114696801511167e-01 1.624437730125490031e-01 1.687143384204776442e-01 1.675651930747356355e-01 1.584735885672104438e-01 1.429199107195703033e-01 1.243718978764559446e-01 1.073228910719601359e-01 9.502990132840842541e-02 8.704254438127131954e-02 7.977420820835261217e-02 7.004503656893322494e-02 5.768989446325192144e-02 4.631139778555424386e-02 4.208585476994022162e-02 4.675805013420528816e-02 5.470167768143102682e-02 6.138772295384595235e-02 6.636840272072769276e-02 7.181859073893333278e-02 8.007643928531386901e-02 9.133711729954033243e-02 1.035343683212650023e-01 1.139031211924580039e-01 1.202408662037322551e-01 1.213771210145424412e-01 1.171835226676688352e-01 1.083838787434658890e-01 9.629698269981033787e-02 8.260468401833194474e-02 6.922806299750493275e-02 5.834343295359909615e-02 5.228216529229994664e-02 5.257827289281054306e-02 5.866201290978793198e-02 6.853405527557444865e-02 8.035554526774507655e-02 9.288671739817484785e-02 1.052841400425569146e-01 1.169075633768248829e-01 1.272351647038873490e-01 1.358416294881767405e-01 1.424002606464571663e-01 1.466899996639655090e-01 1.485999308433226529e-01 1.481291754742343481e-01 1.453821004974968634e-01 1.405593600414490607e-01 1.339454051736200524e-01 1.258931117963451862e-01 1.168061542247775392e-01 1.071196092408848444e-01 9.727887881259401903e-02 8.771628808363964025e-02 7.882383747296568821e-02 7.092045664952355277e-02 6.421467081116570552e-02 5.877063221741894022e-02 5.449415113714487641e-02 5.115507743162465287e-02 4.844521026742187181e-02 4.604891188774708904e-02 4.369891955573317749e-02 4.120453019329371053e-02 3.845588612639515291e-02 3.541490571558861267e-02 3.210232974302842240e-02 2.858717209122767916e-02 2.498284802463166324e-02 2.145407026417473981e-02 1.823853895918449430e-02
7.904515597609602928e-02 8.222661717401935633e-02 8.514407239328718180e-02 8.767885064543191886e-02 8.970182671745316472e-02 9.107955081004370790e-02 9.168182300917725180e-02 9.139052247207475610e-02 9.010951823600581168e-02 8.777556173717580845e-02 8.437023117668311645e-02 7.993333874448887988e-02 7.457883069068878268e-02 6.851517708185410338e-02 6.207319224350513892e-02 5.574270791452801133e-02 5.020634423815281688e-02 4.631415137908843210e-02 4.488015114331935645e-02 4.628278592803600905e-02 5.022847364636084944e-02 5.599779319181223680e-02 6.286044496444154195e-02 7.028684323339028095e-02 7.796721286929218786e-02 8.575962713738770338e-02 9.362735680082116818e-02 1.015822249700220475e-01 1.096385734193936479e-01 1.177801047055386796e-01 1.259391552655197422e-01 1.339840119413805153e-01 1.417074929562668339e-01 1.488118479325892807e-01 1.548913898594278526e-01 1.594225509828183507e-01 1.617769386128305731e-01 1.612728332956877564e-01 1.572738292550352190e-01 1.493331462945811650e-01 1.373745455074606436e-01 1.219036710931001855e-01 1.042656907302396824e-01 8.699167028131274404e-02 7.408357574952911806e-02 6.991167147641380586e-02 7.526280115959900485e-02 8.612490182592250076e-02 9.793588089748975212e-02 1.078884885327725113e-01 1.145948674412331919e-01 1.174063397234638290e-01 1.160178613758559713e-01 1.103990367740169537e-01 1.009853256787879155e-01 8.897145811943120430e-02 7.647485813198232063e-02 6.625128541736864662e-02 6.062250861189152906e-02 6.020839325060432096e-02 6.445570522387586432e-02 7.331557843897348881e-02 8.693817010474801099e-02 1.040665522098726536e-01 1.218135117411815876e-01 1.368468022981237098e-01 1.466883492128034927e-01 1.505044501549098745e-01 1.491935719514385361e-01 1.447022119891802350e-01 1.388125168538155985e-01 1.321891322982787498e-01 1.245612349157045745e-01 1.159580072481385671e-01 1.079018265229440277e-01 1.034070572885572303e-01 1.052329306674715109e-01 1.136986148816489517e-01 1.267695252265629291e-01 1.417758153655887809e-01 1.561928407955458231e-01 1.674889761473086769e-01 1.731724166716816504e-01 1.714022995062885746e-01 1.618271989982405790e-01 1.461550298270658799e-01 1.280409288114939814e-01 1.118748730283195825e-01 1.002948192058953913e-01 9.209123427700843800e-02 8.348670706606167724e-02 7.164650843279057879e-02 5.688160762674043802e-02 4.336164513944262833e-02 3.826081186860884331e-02 4.327882760162297948e-02 5.131035213614246887e-02 5.771428307826355353e-02 6.284616575573337416e-02 6.964310803942333483e-02 8.031017466149836803e-02 9.406063944185300008e-02 1.079945722727560231e-01 1.190684629534651540e-01 1.251607270950116091e-01 1.253365813572805965e-01 1.197507155114881650e-01 1.093986843636360895e-01 9.582897733752189506e-02 8.091565471429193468e-02 6.679796609302772470e-02 5.602037299672647103e-02 5.137969529163166627e-02 5.429747611666681933e-02 6.333685104809406996e-02 7.590726684259567481e-02 9.003714198690433712e-02 1.044594162287546535e-01 1.182876164041720274e-01 1.308317784822042029e-01 1.415369864948477219e-01 1.499742988765530305e-01 1.558459196120841606e-01 1.589892243228954449e-01 1.593750274742649353e-01 1.570997721863960916e-01 1.523726805123788719e-01 1.454991200551644936e-01 1.368613340675788881e-01 1.268975348379061951e-01 1.160801971055287207e-01 1.048941067053695414e-01 9.381417192280459838e-02 8.328209504155226206e-02 7.367993283640464353e-02 6.529839705751805390e-02 5.830084444961401019e-02 5.269243737476963368e-02 4.831389430282640590e-02 4.487679033568205134e-02 4.203449536487324778e-02 3.945858768376975245e-02 3.689120704011617652e-02 3.416484028112731081e-02 3.119869981880383711e-02 2.798528635554471677e-02 2.457777384162715753e-02 2.108589458338258615e-02 1.768833829387519638e-02 1.467165485814975884e-02 1.248604374305414474e-02
8.086991436578484793e-02 8.451099423824079415e-02 8.798639798006302470e-02 9.118909969284787198e-02 9.399572565813754665e-02 9.627099447117358488e-02 9.787398266524396928e-02 9.866605478356632597e-02 9.852025300505216909e-02 9.733193904904657856e-02 9.503053555228065108e-02 9.159236104987562854e-02 8.705485557266204322e-02 8.153303828721687740e-02 7.523985514506796590e-02 6.851276314311080529e-02 6.184723769368998675e-02 5.592614450889857314e-02 5.159638584337289391e-02 4.969035822713253892e-02 5.066099125993582530e-02 5.431754280631860554e-02 5.999486141122249011e-02 6.695091257088862935e-02 7.461502695563124177e-02 8.263659867004866100e-02 9.084237965635154344e-02 9.917270781908454902e-02 1.076206113498113376e-01 1.161807281055159680e-01 1.248103743090593354e-01 1.334020480301285061e-01 1.417636698481186397e-01 1.496021903950569554e-01 1.565095633285128462e-01 1.619565669451959455e-01 1.653061430571930446e-01 1.658598757301285864e-01 1.629469655236576997e-01 1.560559507026607617e-01 1.450000718060869831e-01 1.301046284880629789e-01 1.124183598936452505e-01 9.398577514271092004e-02 7.819265767231246833e-02 6.957264669418976311e-02 7.104268536331272144e-02 8.045176917383350945e-02 9.312173517956218172e-02 1.055525094387509133e-01 1.157279960230198496e-01 1.223640430382022526e-01 1.244684014460393784e-01 1.213503352594332285e-01 1.129418897543534583e-01 1.002104868236114582e-01 8.542573487161149448e-02 7.199911583764331824e-02 6.339334372248600635e-02 6.105672474964844720e-02 6.404697144030914446e-02 7.168778751621282530e-02 8.447962926923721638e-02 1.019227841401285917e-01 1.212996760913914035e-01 1.388024975025591579e-01 1.512045500895303485e-01 1.569475162930158985e-01 1.564350707091561044e-01 1.515076032235996295e-01 1.442906007295479687e-01 1.360837386738587285e-01 1.272054362846985476e-01 1.180041518985716492e-01 1.100798853757644080e-01 1.063453841404393835e-01 1.092362030274685730e-01 1.186450125269608163e-01 1.322866787645611553e-01 1.474555856891120453e-01 1.616934393992194019e-01 1.725671632590787263e-01 1.776978470058136472e-01 1.753874222048018017e-01 1.654782821493090417e-01 1.498995267491611549e-01 1.324197020240386324e-01 1.171690831206348149e-01 1.060546342104538853e-01 9.720809896658520743e-02 8.684354984200780281e-02 7.257346557723549918e-02 5.523568908313540582e-02 3.965437913765367667e-02 3.426020199009211648e-02 4.019116225582047841e-02 4.830279436551417754e-02 5.418932586395932421e-02 5.934296069291100650e-02 6.757821118069408384e-02 8.072250570328612373e-02 9.682386889665779706e-02 1.122357372187826885e-01 1.237519662991539704e-01 1.293907020320244072e-01 1.284775176553190346e-01 1.214566440550079729e-01 1.095869720548469095e-01 9.462620420990271175e-02 7.862105767738898632e-02 6.394816584139174920e-02 5.363533816597808312e-02 5.102333360643250548e-02 5.709296384545362035e-02 6.931140622659469341e-02 8.464223419166724827e-02 1.010747390326122291e-01 1.173217794612377157e-01 1.324470904194803289e-01 1.457135852373563634e-01 1.565461647590672412e-01 1.645317436741124406e-01 1.694236626313208871e-01 1.711396608699665700e-01 1.697516274926557378e-01 1.654684948375258480e-01 1.586143445389613660e-01 1.496036480117152179e-01 1.389152235921648215e-01 1.270661755131727300e-01 1.145867784345756674e-01 1.019968762491814396e-01 8.978372784693254560e-02 7.838025142169824377e-02 6.814147309600514235e-02 5.931672224175487534e-02 5.201826227179487394e-02 4.619605678451099706e-02 4.163891023594142038e-02 3.801873228028382345e-02 3.496869131611951564e-02 3.216085144926140310e-02 2.935351573503081068e-02 2.640378377807705082e-02 2.325891302404033828e-02 1.994317157398715901e-02 1.655481694305156043e-02 1.329158372742501003e-02 1.053613894774158705e-02 8.979500380869068557e-03 9.319956954740651889e-03
8.239588613746738621e-02 8.645313690438899412e-02 9.042872948572845682e-02 9.423174367668896156e-02 9.775128331846963392e-02 1.008587053744141315e-01 1.034119302257710676e-01 1.052617958799680759e-01 1.062603111989994797e-01 1.062705932133109626e-01 1.051782472080711045e-01 1.029039800603829546e-01 9.941735947825358632e-02 9.475190105885494818e-02 8.902215509996715126e-02 8.244419165029438779e-02 7.536146477325883497e-02 6.827650376301901136e-02 6.187859171333873198e-02 5.702504202829272728e-02 5.458386435151202365e-02 5.509205751782460941e-02 5.846145772643807081e-02 6.407871909306234182e-02 7.118691759454864876e-02 7.916980072878036789e-02 8.763096543497524149e-02 9.636062868564714001e-02 1.052696898482888416e-01 1.143227389292325175e-01 1.234797930129329924e-01 1.326498579120580779e-01 1.416564184237437962e-01 1.502131761753915107e-01 1.579090412856603010e-01 1.642051088550386395e-01 1.684512672531950361e-01 1.699327851414564328e-01 1.679549430246578268e-01 1.619662886934121471e-01 1.517113438034743966e-01 1.373974048859904484e-01 1.198662814183879127e-01 1.007913983524873075e-01 8.295864053991890141e-02 7.047751094283616347e-02 6.749826628364140324e-02 7.432196646392645600e-02 8.699623186579259759e-02 1.014599233382331850e-01 1.150155565047844969e-01 1.256829203443780019e-01 1.317155807139361867e-01 1.316845483373396963e-01 1.249263902063361686e-01 1.120707983315799156e-01 9.540203909222437495e-02 7.882564469941696905e-02 6.692548144920890119e-02 6.237739598034800631e-02 6.414270291781508371e-02 7.059917420195106763e-02 8.231281225135284041e-02 9.972495304795851723e-02 1.205499504598946114e-01 1.405652523857154057e-01 1.557381066173294526e-01 1.636974766762120947e-01 1.642604936135763916e-01 1.590743846832994024e-01 1.505480592719261324e-01 1.406292885801820880e-01 1.303198614150894719e-01 1.203855093271058302e-01 1.125259561334274599e-01 1.095009079356239340e-01 1.133787733151719046e-01 1.236538711529276829e-01 1.378326424082623458e-01 1.531727101514767375e-01 1.672582323192859377e-01 1.777423016118953591e-01 1.823715895531832221e-01 1.796204758027427351e-01 1.695495593488945685e-01 1.542941952330803557e-01 1.376409317548858424e-01 1.232961987482105171e-01 1.123622530923191337e-01 1.024381948548281351e-01 8.989230593301751615e-02 7.287846098293966624e-02 5.283388081521678270e-02 3.542064755402484638e-02 3.075286601138020257e-02 3.822621848369722741e-02 4.622872636492088988e-02 5.118314441854862618e-02 5.607285007678845801e-02 6.571356578411145788e-02 8.127493081322591240e-02 9.950059401943076032e-02 1.161014677405235312e-01 1.278005351976020665e-01 1.327986341718362662e-01 1.307002759472856712e-01 1.222413207213335073e-01 1.089292370003708821e-01 9.270258943796286233e-02 7.575726661906999337e-02 6.074335998906021938e-02 5.133860017808519055e-02 5.144062995181693243e-02 6.109952117116723702e-02 7.661583427033606675e-02 9.471705527730163443e-02 1.134091882294952086e-01 1.313760999031718391e-01 1.476258818385347282e-01 1.613820386360179937e-01 1.720670589371632031e-01 1.793066669409177361e-01 1.829294743244037902e-01 1.829559110209305339e-01 1.795773414465892670e-01 1.731282897899692197e-01 1.640547851269983093e-01 1.528813231625615610e-01 1.401783583087412022e-01 1.265317411615008991e-01 1.125150784154205080e-01 9.866551398570277964e-02 8.546278702456122645e-02 7.331053073748426685e-02 6.251778179947950487e-02 5.327842486470619338e-02 4.564891286896833461e-02 3.953231429273774272e-02 3.468615317874696596e-02 3.076880933763003964e-02 2.741557636400785217e-02 2.431166786094372464e-02 2.123424100063525319e-02 1.806110757131104000e-02 1.476302123974733947e-02 1.140482467311035308e-02 8.205550074677582517e-03 5.818044667139489132e-03 5.681950152385146884e-03 7.966879913961111281e-03 1.124073184893751437e-02
8.358844611303498096e-02 8.803580008957433145e-02 9.247002604505016876e-02 9.681753327186239100e-02 1.009838755365170676e-01 1.048535526686614067e-01 1.082918855276013559e-01 1.111491404783495895e-01 1.132669203023455029e-01 1.144867030018545534e-01 1.146603103458596895e-01 1.136620334433722235e-01 1.114021483748857400e-01 1.078416520669382289e-01 1.030082915893707068e-01 9.701442072861754529e-02 9.007791905620905759e-02 8.254802656539129979e-02 7.493676083040727576e-02 6.794772116801586770e-02 6.246488323111717977e-02 5.941418299730812091e-02 5.943428594157378064e-02 6.254417647496192390e-02 6.817625970334768859e-02 7.554775653695444682e-02 8.398531039172185686e-02 9.303629779362587726e-02 1.024440701784342239e-01 1.120775528104175078e-01 1.218556577605283686e-01 1.316799188527321141e-01 1.413801744667242399e-01 1.506754196784627631e-01 1.591511287403259978e-01 1.662554174239418703e-01 1.713189524804159258e-01 1.736053906773372957e-01 1.723976485638712697e-01 1.671191456418202048e-01 1.574796748262904944e-01 1.436271132370996739e-01 1.262864790851624675e-01 1.068887883370453901e-01 8.774366974425062971e-02 7.230891262592714641e-02 6.495589962239212145e-02 6.821986719794401188e-02 7.988686544439330128e-02 9.574992008415751654e-02 1.124242706611372489e-01 1.271815255516204335e-01 1.374669931180713400e-01 1.410478710435294769e-01 1.365799263954032561e-01 1.242484337248910276e-01 1.062219824019772774e-01 8.673065242212504855e-02 7.134079815619452647e-02 6.422117796578134807e-02 6.471608860575327193e-02 7.009784391057137520e-02 8.060520869332835070e-02 9.768844362544698567e-02 1.197806405912104077e-01 1.423357450277361325e-01 1.604664967159556976e-01 1.709095216241977855e-01 1.728144936090462436e-01 1.675577258580021045e-01 1.577699888184629640e-01 1.460409550865184869e-01 1.341291189667017381e-01 1.233119005793460038e-01 1.154154143641329400e-01 1.130009783410229063e-01 1.177444455326407263e-01 1.287868834449522881e-01 1.434676665036891674e-01 1.589974157445450675e-01 1.729698596138499189e-01 1.831071556235378262e-01 1.872955593641627281e-01 1.842164485436680876e-01 1.741745636642555162e-01 1.594863765102545183e-01 1.438414108697037841e-01 1.303613041948081530e-01 1.193089717168413916e-01 1.078859549683645613e-01 9.275437538157288442e-02 7.270046426107915072e-02 4.986936982465395296e-02 3.113878025786568152e-02 2.881596906201948707e-02 3.822325931515769409e-02 4.569847368012026900e-02 4.914542556965254688e-02 5.330785459053802300e-02 6.415945816238879940e-02 8.193858679055228411e-02 1.019838165338841501e-01 1.194586892762810465e-01 1.310820338788247219e-01 1.352697909974555357e-01 1.319203137153791838e-01 1.220588391763801489e-01 1.074191224100058822e-01 9.008283461439212103e-02 7.236783524153693470e-02 5.725942727158774004e-02 4.931101089710000079e-02 5.283618627829865522e-02 6.637502103306656964e-02 8.521770997421498905e-02 1.060568405707290190e-01 1.269283529569164293e-01 1.464709274348064971e-01 1.636357411196061873e-01 1.776204803675466293e-01 1.878675660209266907e-01 1.940672977820464828e-01 1.961487783565181720e-01 1.942569784389022447e-01 1.887193372781496847e-01 1.800062524836175959e-01 1.686893033742951076e-01 1.554001648207765096e-01 1.407923240095555750e-01 1.255070192290629882e-01 1.101442455876857490e-01 9.523913421403577828e-02 8.124342493851768876e-02 6.851108612903324124e-02 5.728653187990338791e-02 4.769392367127010812e-02 3.972797230738589480e-02 3.325161980400893197e-02 2.801170469636506469e-02 2.368168276076274698e-02 1.992460083303978710e-02 1.645226740674928662e-02 1.305853536880014105e-02 9.623640672216172628e-03 6.104106594502278771e-03 2.563501245911622376e-03 1.675552695349627778e-03 5.235597532112276804e-03 8.974367735067465685e-03 1.268431601552220782e-02 1.630065713267310132e-02
8.439232649126256203e-02 8.921530647414843695e-02 9.408143939892879559e-02 9.893232513136671069e-02 1.036904984555968995e-01 1.082570341205238151e-01 1.125108719304195454e-01 1.163102891125009503e-01 1.194967808766860540e-01 1.219014323809751305e-01 1.233537017218546278e-01 1.236924018024420507e-01 1.227785826131768399e-01 1.205099925385064580e-01 1.168368706186316830e-01 1.117790485248783827e-01 1.054448018860889014e-01 9.805263663757508852e-02 8.995799097267487276e-02 8.168620354949161777e-02 7.396565032797741690e-02 6.772771899141022400e-02 6.398648257453989907e-02 6.351027936139387597e-02 6.643445705913972321e-02 7.222368172683883703e-02 8.004493647184091065e-02 8.914455440377218320e-02 9.899461104752045604e-02 1.092737702778517478e-01 1.197885437078700516e-01 1.303862843276083761e-01 1.408778460725448600e-01 1.509773664574636520e-01 1.602641439459784323e-01 1.681710141775100142e-01 1.740037577670878188e-01 1.769959616297556715e-01 1.764015923828632093e-01 1.716216987769286495e-01 1.623522584877319097e-01 1.487300914403576202e-01 1.314492406605272945e-01 1.118323502034642009e-01 9.188786946413748935e-02 7.446275400075126616e-02 6.344522527548908386e-02 6.264221479916932955e-02 7.224295139195957560e-02 8.868637156275430145e-02 1.080253699576741166e-01 1.267532348460951863e-01 1.414705567584460533e-01 1.490919644759309826e-01 1.475174924454364656e-01 1.363860636892191558e-01 1.176260372792545805e-01 9.562989428978067863e-02 7.674084024613810062e-02 6.668877010130690175e-02 6.575983352752087785e-02 7.020322213359773966e-02 7.951420922566512783e-02 9.606418411196038232e-02 1.192685221072459917e-01 1.443793609593397864e-01 1.656246906434761523e-01 1.787851048212173721e-01 1.822767921346893638e-01 1.771388438079476435e-01 1.661640309161930285e-01 1.525614731002386815e-01 1.388950967085738619e-01 1.270383592947524065e-01 1.189751275662735974e-01 1.170334760375433270e-01 1.224881979022045680e-01 1.341817871912168447e-01 1.493239180951703993e-01 1.650606001612860141e-01 1.789569156385013571e-01 1.887858786749172235e-01 1.925911434193980087e-01 1.893014170460506906e-01 1.794920817361820575e-01 1.656235781571818166e-01 1.511571971783257362e-01 1.384824244161478313e-01 1.270237497525777970e-01 1.137169900112016824e-01 9.563523347797754648e-02 7.229025008611425496e-02 4.670662047837081249e-02 2.772400956605581071e-02 2.967561887057080378e-02 4.078386051208292978e-02 4.720190154550285566e-02 4.854521245745928998e-02 5.138435335283602495e-02 6.306763991230419919e-02 8.271948782097672537e-02 1.042048780395283675e-01 1.222088118455655348e-01 1.334912536273762385e-01 1.367097116519774835e-01 1.320692141594348445e-01 1.208774521021486609e-01 1.050630601478221710e-01 8.680161175271010332e-02 6.850211867984483394e-02 5.358396158496276512e-02 4.775525173689204594e-02 5.534665528916861421e-02 7.289008392200090058e-02 9.502021491336506975e-02 1.185275462402631125e-01 1.414598227281596843e-01 1.623951896365099512e-01 1.802333798963055289e-01 1.941657880266176028e-01 2.036810770131577686e-01 2.085618367813611151e-01 2.088629860290781015e-01 2.048744047537615354e-01 1.970734733672135364e-01 1.860731659707541563e-01 1.725702489589637789e-01 1.572968606407952052e-01 1.409776261253695706e-01 1.242935684391153067e-01 1.078533747948502847e-01 9.217199951679845571e-02 7.765608564181271378e-02 6.459528270744878398e-02 5.315837099962062579e-02 4.339350834920729927e-02 3.523334879643100215e-02 2.850821724050251610e-02 2.297223600123270495e-02 1.834489546469441137e-02 1.436364075055123098e-02 1.084085682270985972e-02 7.741984309890394961e-03 5.394724663758717308e-03 4.858966540102089941e-03 6.574856216399647783e-03 9.369025075185251697e-03 1.251049862913665434e-02 1.574228374169120079e-02 1.894944255587870802e-02 2.205910700801782739e-02
8.474985296761827769e-02 8.993401464335119833e-02 9.521236117857787007e-02 1.005368643562944281e-01 1.058442047847334144e-01 1.110518579499759628e-01 1.160552339350019030e-01 1.207264978101574154e-01 1.249155906316131021e-01 1.284538060353339617e-01 1.311600847654135482e-01 1.328499985709104270e-01 1.333472293355960625e-01 1.324972284338575279e-01 1.301826879485250277e-01 1.263405074488714031e-01 1.209801634540068754e-01 1.142038841366854601e-01 1.062299005833264587e-01 9.742117452326588822e-02 8.832217484207431635e-02 7.970034428191997977e-02 7.256243496580198904e-02 6.805317362596588482e-02 6.711264138640056498e-02 7.000413502920374564e-02 7.619440462405437098e-02 8.475251458095567347e-02 9.480383592326645237e-02 1.057151136446714268e-01 1.170743958504872201e-01 1.285979207942661573e-01 1.400289793822674378e-01 1.510515573960282687e-01 1.612291159527146078e-01 1.699763658000401356e-01 1.765706371186051560e-01 1.802072997775744090e-01 1.800997398437742536e-01 1.756175721833190817e-01 1.664466531132602622e-01 1.527425902388180323e-01 1.352403702791119544e-01 1.152856380972493711e-01 9.478644473345182453e-02 7.617848911724778294e-02 6.260639038591121752e-02 5.795840100708917614e-02 6.461016443673013587e-02 8.066323267396677266e-02 1.020060349280167700e-01 1.243815194413613323e-01 1.435328559826550554e-01 1.554932591714061341e-01 1.573456469642496580e-01 1.480874841403545805e-01 1.292871333052158234e-01 1.053490866999962222e-01 8.317036930496797542e-02 6.992031042426093135e-02 6.731783301184089685e-02 7.093615668522684770e-02 7.919236575341372097e-02 9.513608793114694540e-02 1.193444118905955670e-01 1.470137319530420705e-01 1.714886221867341076e-01 1.875549190799199184e-01 1.928475899775195235e-01 1.880140681759188970e-01 1.759520656426830920e-01 1.604540245234069573e-01 1.449117436787643320e-01 1.318636101775475800e-01 1.234878752741949692e-01 1.218592707714199058e-01 1.278553261398458762e-01 1.400737085475514954e-01 1.556241885817233050e-01 1.715665695463154394e-01 1.853997461346665043e-01 1.949339177294244219e-01 1.983951643127115916e-01 1.950062601540430429e-01 1.856384112860793301e-01 1.728448463395191592e-01 1.597158644871249367e-01 1.477833910823352637e-01 1.356641080810079558e-01 1.201502778887777456e-01 9.882534998308764584e-02 7.203168515612745626e-02 4.395810378146138703e-02 2.661669789788647517e-02 3.388379041353969251e-02 4.594654496932237819e-02 5.090601722389889727e-02 4.975108316639565570e-02 5.068828852520897849e-02 6.265470550646094761e-02 8.368572905183375987e-02 1.061522447990660284e-01 1.242986564764762408e-01 1.349556998945599384e-01 1.370466592545807605e-01 1.310951480518695034e-01 1.186791486419289804e-01 1.018795764036397322e-01 8.290239180543855502e-02 6.421283483043811746e-02 4.981423762595005300e-02 4.686834915322771189e-02 5.900117032766499098e-02 8.052815014560081586e-02 1.058592236646804519e-01 1.319287998306971632e-01 1.567639442867552468e-01 1.788733690209215466e-01 1.971184418445303399e-01 2.107092618433528686e-01 2.192101100063747754e-01 2.225244374225961719e-01 2.208572371890701047e-01 2.146610416424326040e-01 2.045733015406123456e-01 1.913519376284144313e-01 1.758141675256511272e-01 1.587820325971670554e-01 1.410366465637559741e-01 1.232821076939142058e-01 1.061192174739921251e-01 9.002857331004757158e-02 7.536222255560731664e-02 6.234290748235980090e-02 5.107008803695944205e-02 4.153251592091612709e-02 3.362812064944108864e-02 2.719287683899610647e-02 2.204006330831888641e-02 1.800862999646611964e-02 1.501267346511554746e-02 1.306782409032453129e-02 1.224367412955170917e-02 1.252359284718794832e-02 1.371516042049485129e-02 1.553740043510569088e-02 1.774389963273719992e-02 2.015960325499038461e-02 2.266451912713285041e-02 2.517051185624223988e-02 2.760512263933088961e-02
8.462674057270326566e-02 9.014215402161843138e-02 9.580670503709790009e-02 1.015765822434085419e-01 1.073973007277568004e-01 1.131992403767111827e-01 1.188934030050003282e-01 1.243680846513064570e-01 1.294871636211150645e-01 1.340906206588179939e-01 1.379977498486822940e-01 1.410133156927342868e-01 1.429366955138741957e-01 1.435738463416263155e-01 1.427517780762934396e-01 1.403351300176031158e-01 1.362444825531622938e-01 1.304762712812722325e-01 1.231247412440949068e-01 1.144074632902345318e-01 1.046975929315753784e-01 9.456738167049021093e-02 8.484339293279516414e-02 7.664712685255221924e-02 7.131585857181690913e-02 7.002243753001519133e-02 7.316390379723625159e-02 8.014255607085700450e-02 8.984397050451446709e-02 1.012110793177085077e-01 1.134667818963351893e-01 1.260784839071269481e-01 1.386416118438813239e-01 1.507623698311627847e-01 1.619658136491379241e-01 1.716415710010077700e-01 1.790370125853467387e-01 1.833048055451950153e-01 1.836061294087779350e-01 1.792621154606013900e-01 1.699342878344854979e-01 1.558007732504884946e-01 1.376814908848831842e-01 1.170583322369474488e-01 9.594969757857829684e-02 7.667258204806615129e-02 6.173458726437511257e-02 5.422858940484102941e-02 5.755701656935766075e-02 7.219313715269234932e-02 9.466984441291559360e-02 1.201480123462180666e-01 1.435346511462129437e-01 1.599733537665812555e-01 1.656840884607721776e-01 1.589373263866191155e-01 1.408269799249707577e-01 1.156299788565995357e-01 9.058817429605930949e-02 7.406247806557056390e-02 6.950148439511208420e-02 7.235481678318816945e-02 7.980191984014108064e-02 9.521570410208204938e-02 1.203760998410788596e-01 1.505824481278622839e-01 1.783446782224995253e-01 1.974489746219507680e-01 2.047214999046675643e-01 2.003741800177755716e-01 1.873543392725733614e-01 1.699892583672391877e-01 1.524946243669211277e-01 1.381234771271779849e-01 1.292913394104682479e-01 1.278181422471464102e-01 1.341931856401016310e-01 1.468091100929273529e-01 1.626936090297538551e-01 1.787994342316188423e-01 1.925308486636153338e-01 2.017336183583773868e-01 2.048525546436129330e-01 2.014577895472650093e-01 1.927373053434969785e-01 1.812697057143121959e-01 1.696251903523364746e-01 1.583801534115414078e-01 1.453974487674086491e-01 1.274373276039185987e-01 1.026836388150346030e-01 7.244146723312896996e-02 4.252195830228466117e-02 2.912312686866733169e-02 4.096593990767622567e-02 5.326325863020809487e-02 5.661305941343971332e-02 5.290927490405379630e-02 5.160238281961297691e-02 6.321647422630428947e-02 8.499119508898889119e-02 1.078880898868649629e-01 1.257302570623282656e-01 1.354404525851040375e-01 1.362329409679952086e-01 1.289620796577000406e-01 1.154581431328156466e-01 9.789781910143950661e-02 7.843543616916627548e-02 5.955141053466451312e-02 4.604936980172870398e-02 4.679229349021369472e-02 6.370305636818834882e-02 8.908966251363777122e-02 1.174987340772954830e-01 1.459868345352401398e-01 1.725281811513963981e-01 1.955625826145403479e-01 2.139336374177560895e-01 2.268997206530040944e-01 2.341319740338616562e-01 2.356827908911010572e-01 2.319290546781967444e-01 2.234997832029431697e-01 2.111978117776897867e-01 1.959232654993796341e-01 1.786042778634694128e-01 1.601383203196943550e-01 1.413458287800690993e-01 1.229365707043186540e-01 1.054883344606949713e-01 8.943697172294683140e-02 7.507653009212396367e-02 6.256813699070661039e-02 5.195636984279412840e-02 4.319188845758062389e-02 3.615871655024741060e-02 3.070321062457709999e-02 2.665941749987534026e-02 2.386396268118225195e-02 2.215675879697645220e-02 2.137335073722912426e-02 2.134238515439311826e-02 2.189551064632667271e-02 2.288268512937126700e-02 2.418155794835324945e-02 2.569696477836168336e-02 2.735367900818161044e-02 2.908720972345577374e-02 3.083603686392101528e-02 3.253686304365669552e-02
8.404216749139188647e-02 8.982675502764990438e-02 9.582846726622663847e-02 1.020019373253300277e-01 1.082952484866463033e-01 1.146459672648631328e-01 1.209765799525203966e-01 1.271899462255805802e-01 1.331655036070389375e-01 1.387569957612184712e-01 1.437924415783324861e-01 1.480769176416473765e-01 1.513985183518147815e-01 1.535376193136374356e-01 1.542793356056020027e-01 1.534288715867074826e-01 1.508293426210697286e-01 1.463816714538336006e-01 1.400664278413459030e-01 1.319681744429802295e-01 1.223043010338404901e-01 1.114627931835775049e-01 1.000564522350936708e-01 8.899976726358189982e-02 7.958671367951758446e-02 7.344005556789182099e-02 7.205017267405242065e-02 7.592424158699404013e-02 8.426015292820135394e-02 9.562307293490616977e-02 1.086995933138421438e-01 1.225343242041199293e-01 1.364502066162040783e-01 1.498974493678261188e-01 1.623206575203442192e-01 1.730681917382631552e-01 1.813558104032759466e-01 1.862945764591280029e-01 1.869875759973178009e-01 1.826897300305239391e-01 1.730109915612673965e-01 1.581269069816386985e-01 1.389435410655229797e-01 1.171478779298030792e-01 9.506302068437177955e-02 7.524392694162436446e-02 5.993093368699422413e-02 5.107917081270690884e-02 5.152965767059332347e-02 6.386430323482000793e-02 8.641885279701795597e-02 1.142287430835806361e-01 1.414407968984448538e-01 1.623190404670441511e-01 1.721906474755134642e-01 1.685263294609578022e-01 1.518387867036517513e-01 1.261469062591263068e-01 9.885426928258941870e-02 7.922061324532825299e-02 7.247892595688253115e-02 7.457968381672480662e-02 8.153032792219956637e-02 9.662942363652238242e-02 1.227375858764614552e-01 1.554148578294005933e-01 1.864468871443654974e-01 2.086556341182119467e-01 2.180510728353049210e-01 2.143739075599589428e-01 2.005648533427699387e-01 1.814248811235423253e-01 1.619636025212219665e-01 1.461770592844409689e-01 1.367679117464210836e-01 1.353216841632469691e-01 1.419466081098391952e-01 1.548426981452316054e-01 1.709559529947645984e-01 1.871170895646137311e-01 2.006262500931126069e-01 2.093837870028385506e-01 2.121051278516863092e-01 2.087671907745999034e-01 2.008876554648328649e-01 1.909847172217016553e-01 1.809582116005077068e-01 1.703609215207668448e-01 1.563734561411213586e-01 1.358273620092556866e-01 1.075965175489760617e-01 7.411986218259057624e-02 4.342593842168558649e-02 3.527969778150927965e-02 5.005355492104104215e-02 6.212045428090758742e-02 6.390356970898224132e-02 5.791746716945153639e-02 5.442145409150328517e-02 6.511513234689789154e-02 8.688653511971758392e-02 1.095586838870697133e-01 1.265673408940833633e-01 1.349505495708887837e-01 1.342437851683902506e-01 1.256465694030426961e-01 1.112174202049837635e-01 9.315483326327132774e-02 7.345462160370874738e-02 5.455981294030110007e-02 4.237264528223223803e-02 4.755482869951066505e-02 6.923494747514993830e-02 9.829553865938718549e-02 1.296258724811175933e-01 1.603491127182149756e-01 1.883641026732806034e-01 2.120526587699872456e-01 2.302679281380752563e-01 2.423494203237934463e-01 2.481067318324644277e-01 2.477671786069934878e-01 2.418973316949518115e-01 2.313111996289846928e-01 2.169763340088399217e-01 1.999263281014621307e-01 1.811852560303856552e-01 1.617070800600562408e-01 1.423311000242049595e-01 1.237531181939301173e-01 1.065110531930872489e-01 9.098314382827633884e-02 7.739652486401642217e-02 6.584372728447467071e-02 5.630447685164106930e-02 4.867004577355289047e-02 4.276754596439534539e-02 3.838227975398282588e-02 3.527763418372811821e-02 3.321319097730614928e-02 3.196150064103282784e-02 3.132243622843482872e-02 3.113295132140073834e-02 3.127060085109333032e-02 3.165067695675630177e-02 3.221812973140329717e-02 3.293625312523831838e-02 3.377456904373233454e-02 3.469841632171610096e-02 3.566224314581200455e-02 3.660751181984073926e-02
8.309821649932346010e-02 8.904367177516533949e-02 9.529366271976699720e-02 1.017977574464476176e-01 1.085012741117113849e-01 1.153427418920938835e-01 1.222501168014959450e-01 1.291361729302903660e-01 1.358936835856751346e-01 1.423911602502855589e-01 1.484699944373431835e-01 1.539438251887812470e-01 1.586008308167786152e-01 1.622094362751242691e-01 1.645276706293108959e-01 1.653161424964079418e-01 1.643543682353140190e-01 1.614600399011227316e-01 1.565108355772087678e-01 1.494686924081811419e-01 1.404073427643798555e-01 1.295458318576432344e-01 1.172944298388418904e-01 1.043251984735397014e-01 9.168283307281077654e-02 8.092175861321952712e-02 7.409392913438656025e-02 7.311387773782380972e-02 7.848495331997575042e-02 8.893172189671372241e-02 1.025213444610206664e-01 1.176316385593027675e-01 1.331217471958835163e-01 1.481654680182673822e-01 1.620587724332628876e-01 1.740778197325450471e-01 1.834009260272114195e-01 1.891037611195457990e-01 1.902357459110166349e-01 1.859764125652826061e-01 1.758548449387979107e-01 1.599967519191321796e-01 1.393453273294562034e-01 1.157843090434046707e-01 9.206430207468524474e-02 7.136375068373994324e-02 5.626854380318156018e-02 4.774693878500190641e-02 4.665619788080872105e-02 5.624471625110177148e-02 7.770764293344684104e-02 1.068733999517745142e-01 1.373017858923781809e-01 1.624004470901806441e-01 1.765889935628982554e-01 1.764821963645303582e-01 1.619167843014344965e-01 1.365323155631233965e-01 1.077364040689002544e-01 8.541237394090954449e-02 7.643248272554260814e-02 7.778970602832728509e-02 8.459108572795880077e-02 9.969171848989835660e-02 1.267647981550813208e-01 1.617768961455314514e-01 1.959681508919481618e-01 2.212752321027677826e-01 2.329039709744260001e-01 2.300937741253411273e-01 2.157184234799419120e-01 1.949770592667561808e-01 1.736173828981577572e-01 1.563838175009070464e-01 1.463220627318036760e-01 1.448272760690208216e-01 1.516280194122743841e-01 1.647069103449611271e-01 1.809053725235860444e-01 1.969264253992943081e-01 2.099843566925445049e-01 2.180817688521613229e-01 2.202761390723370905e-01 2.170159196371169164e-01 2.101492045882987769e-01 2.020280402651675467e-01 1.937353292563011586e-01 1.837619548112587875e-01 1.686906231293279212e-01 1.455220605900141018e-01 1.139133541741549488e-01 7.763423018222205541e-02 4.738503055878033610e-02 4.413205981025582203e-02 6.039934449303330233e-02 7.194638884255971645e-02 7.230549276078065968e-02 6.450992900386585960e-02 5.928125649656321161e-02 6.872396237738263858e-02 8.970425864642174452e-02 1.113916183844333024e-01 1.269345660024736311e-01 1.335283886343302806e-01 1.310718500876291159e-01 1.211306206077717024e-01 1.059624204966094219e-01 8.769154294862781251e-02 6.801364234643011986e-02 4.925812785882979078e-02 3.882125966396931388e-02 4.902766456185891214e-02 7.527696551633079880e-02 1.077893145554991577e-01 1.418478612488994484e-01 1.745826435385228192e-01 2.038086433954491017e-01 2.278705493639833213e-01 2.456637502686377650e-01 2.566433648328809158e-01 2.607875569924184012e-01 2.585205859802421902e-01 2.506107390457349982e-01 2.380586554620061357e-01 2.219886656346055642e-01 2.035520087336210038e-01 1.838472109381322495e-01 1.638599457952575333e-01 1.444224729367722393e-01 1.261912082857876427e-01 1.096399996223241524e-01 9.506614951106275024e-02 8.260606783029260380e-02 7.225761841528578755e-02 6.390670559514806393e-02 5.735624789257523504e-02 5.235604091598530796e-02 4.863182783666833431e-02 4.591143017743375132e-02 4.394579069284462042e-02 4.252361761940690044e-02 4.147947567969739735e-02 4.069588817934820246e-02 4.010013683387812777e-02 3.965637656949596440e-02 3.935387620538910447e-02 3.919282645856646957e-02 3.917002284903078890e-02 3.926728917691071213e-02 3.944514668801772650e-02 3.964280282621986118e-02
8.200116293328020556e-02 8.794646887355700438e-02 9.430361147690251300e-02 1.010178434582710422e-01 1.080294155376742560e-01 1.152731905397921253e-01 1.226766112620734234e-01 1.301561965358112305e-01 1.376129581474745678e-01 1.449273500231917922e-01 1.519545492921695884e-01 1.585209874938857122e-01 1.644230675461930136e-01 1.694289057417685818e-01 1.732837392245035468e-01 1.757193693922100286e-01 1.764677145349069776e-01 1.752782733219634126e-01 1.719391209371792240e-01 1.663010736187024441e-01 1.583050513259077197e-01 1.480138140173852257e-01 1.356519024608656421e-01 1.216632348636467187e-01 1.068063639315344621e-01 9.231971725334303658e-02 8.015826335195419539e-02 7.303100801345403792e-02 7.337162664256000055e-02 8.133712221548453081e-02 9.474366516048425557e-02 1.110227592235648320e-01 1.282712913305673330e-01 1.452028819027545714e-01 1.608631013589872649e-01 1.744056696114268945e-01 1.849568411617011077e-01 1.915652929515249958e-01 1.932432671117470802e-01 1.891026832345208131e-01 1.785753464523035794e-01 1.616857402878704442e-01 1.393257602870164868e-01 1.134696118442824475e-01 8.725865295392996879e-02 6.479088026632062736e-02 4.991775992154498520e-02 4.328930417065306874e-02 4.262809215733739943e-02 4.972518189645969838e-02 6.896070992502685570e-02 9.836342621237534334e-02 1.312450068191150510e-01 1.601862427242999876e-01 1.786983167445192755e-01 1.825056443346939616e-01 1.706926274191907789e-01 1.464103411786390474e-01 1.169336092004066296e-01 9.254096494246648319e-02 8.149330532850558584e-02 8.217898940803471108e-02 8.919419863812746985e-02 1.046603526429420034e-01 1.327034679468001022e-01 1.698225721848549696e-01 2.069551776615693173e-01 2.352764640938327101e-01 2.492201060888522002e-01 2.474986126120580221e-01 2.328516746701715101e-01 2.107842280663341783e-01 1.876995975076979351e-01 1.690708452537308115e-01 1.583443340822962564e-01 1.567915250564641538e-01 1.637588262302722697e-01 1.769487654767742668e-01 1.930483399883178297e-01 2.086360467375572014e-01 2.208903791569143682e-01 2.279975057540713779e-01 2.294508267745047625e-01 2.262395055681901690e-01 2.205268663842852028e-01 2.143727917816804218e-01 2.079049073840164297e-01 1.985419682070261316e-01 1.823619458047714692e-01 1.566281620872343738e-01 1.218721594800164787e-01 8.336465055555054848e-02 5.443107744688337191e-02 5.471721974736460520e-02 7.144667702161622280e-02 8.225936043558992883e-02 8.138490841454500135e-02 7.236938031121659121e-02 6.614738440228284944e-02 7.433714120727150099e-02 9.380589762014072963e-02 1.136706018902624987e-01 1.270039913394089837e-01 1.312428601566534847e-01 1.267150395818922026e-01 1.153888840712570252e-01 9.969144424796264059e-02 8.154888590659295500e-02 6.216466348769949385e-02 4.362940318884239027e-02 3.534641105687622714e-02 5.092511652495713276e-02 8.142782342494238323e-02 1.171409312006655712e-01 1.536941121359234885e-01 1.881784704352529591e-01 2.183316279611602628e-01 2.424906054159166602e-01 2.596292816665446423e-01 2.693524432478890396e-01 2.718333388317684118e-01 2.677091791707192914e-01 2.579543577770735951e-01 2.437492908850368289e-01 2.263584595265550337e-01 2.070264870527092904e-01 1.868968362130896399e-01 1.669543466100486817e-01 1.479904394021605285e-01 1.305883279156896670e-01 1.151248728211310690e-01 1.017856582910972030e-01 9.059020104674191110e-02 8.142454060686737938e-02 7.407835425215804348e-02 6.828312396202308732e-02 6.374740744836854267e-02 6.018585785200249172e-02 5.734040704858048981e-02 5.499395591020516533e-02 5.297789588061441179e-02 5.117465370841780409e-02 4.951582162794692515e-02 4.797595504739418648e-02 4.656209555700193542e-02 4.529957611964104125e-02 4.421564086301636720e-02 4.332359832855662424e-02 4.261097813188411548e-02 4.203466984760515640e-02 4.152405794992299753e-02
8.106296968194495745e-02 8.680234288962358769e-02 9.307149367268793827e-02 9.981836274403954601e-02 1.069811243159745767e-01 1.144903191305062518e-01 1.222692998290200034e-01 1.302328498313614080e-01 1.382840831150161098e-01 1.463099792340123162e-01 1.541761565093278108e-01 1.617217128046916919e-01 1.687551281444484574e-01 1.750522874928706618e-01 1.803576221536678514e-01 1.843891862935843895e-01 1.868482080598400930e-01 1.874333293047447391e-01 1.858594360827202918e-01 1.818807672345739423e-01 1.753180029007641583e-01 1.660895307581011504e-01 1.542486034022788888e-01 1.400318511976384184e-01 1.239333441007773456e-01 1.068374179374826510e-01 9.027458329907882273e-02 7.683613612602689658e-02 7.025244308091634082e-02 7.341094875037039447e-02 8.531172200749663481e-02 1.023809951821338521e-01 1.214872135958764005e-01 1.405920039698421720e-01 1.583439330718828808e-01 1.737023101245361301e-01 1.857146685397356167e-01 1.934090176372837699e-01 1.957872009242819789e-01 1.919230396374977943e-01 1.811619936091876382e-01 1.633976877859585064e-01 1.393781716239585744e-01 1.109882113502443368e-01 8.149134186183995543e-02 5.580539833324310584e-02 4.023440455704598018e-02 3.687211491535229840e-02 3.884285969698354768e-02 4.435979996861048186e-02 6.045676667953235606e-02 8.894890214342070223e-02 1.234562807689121022e-01 1.557561166855724599e-01 1.784644426238473913e-01 1.864107139391743828e-01 1.778779513341199880e-01 1.554375997743570603e-01 1.261125252075653291e-01 1.003976750466390178e-01 8.767704525857138165e-02 8.788085400510901868e-02 9.548341787786314427e-02 1.116778312051879690e-01 1.406592833780494489e-01 1.795564090154362358e-01 2.192962523591230894e-01 2.504635058853885710e-01 2.667755236305306976e-01 2.663981609693101271e-01 2.518617455565098084e-01 2.288654289915070528e-01 2.043574996382701570e-01 1.844913145593348180e-01 1.731645222010461116e-01 1.716088135530068892e-01 1.787896892480510536e-01 1.920408394729065660e-01 2.078202307682972816e-01 2.225889488570574060e-01 2.335676836802397793e-01 2.392405101703072579e-01 2.396537488918207559e-01 2.364100479042646474e-01 2.319545555284917848e-01 2.279104359243594446e-01 2.233244329250815285e-01 2.145587212743702288e-01 1.972855527351422000e-01 1.691183994510356836e-01 1.315390108074938613e-01 9.139359073210487350e-02 6.404325084876240359e-02 6.634755559993514573e-02 8.276310299699521367e-02 9.265299208764805894e-02 9.076946682204679873e-02 8.119515749118751125e-02 7.485591507045526172e-02 8.208222309313170650e-02 9.949212522123507263e-02 1.166804520737971668e-01 1.269631696564409717e-01 1.281670482954573309e-01 1.211555975214077541e-01 1.083690359872071102e-01 9.238402792733896307e-02 7.476930286776704848e-02 5.596875224204621302e-02 3.760959564632312957e-02 3.177826681842264162e-02 5.284376079649941854e-02 8.722748988795617220e-02 1.258573447815544699e-01 1.646273390374535794e-01 2.005653339190339168e-01 2.313518764616570578e-01 2.553523390220307498e-01 2.716566607885367857e-01 2.800506047431875478e-01 2.809231175992590868e-01 2.751322081684148269e-01 2.638532237782672540e-01 2.484293548725269585e-01 2.302384293068358567e-01 2.105843276633006245e-01 1.906165212077513271e-01 1.712776615712733319e-01 1.532768907831250360e-01 1.370854466930503668e-01 1.229508716786303080e-01 1.109261324459756975e-01 1.009095910541880220e-01 9.269079564988666475e-02 8.599613461497834788e-02 8.052874813278888821e-02 7.599925901043959320e-02 7.214688735038350675e-02 6.875266960371648195e-02 6.564697581464271070e-02 6.271277189464458113e-02 5.988507144216689837e-02 5.714639131890621865e-02 5.451789870902859492e-02 5.204624629917620204e-02 4.978683105673822190e-02 4.778540990661577642e-02 4.606141218191157904e-02 4.459708674576868398e-02 4.333574975944316787e-02 4.218964202807296004e-02
8.066770544634714601e-02 8.598047921455749532e-02 9.192943223779775908e-02 9.847945155134842088e-02 1.055769387043781621e-01 1.131539453451790439e-01 1.211312737925842459e-01 1.294198986877993784e-01 1.379204054904505650e-01 1.465204494796194523e-01 1.550905314355997822e-01 1.634786749942767348e-01 1.715048624228484864e-01 1.789563036441393917e-01 1.855847329723001038e-01 1.911069150008233297e-01 1.952093858204522192e-01 1.975581783399155966e-01 1.978139280513289411e-01 1.956523989250886497e-01 1.907902103637988123e-01 1.830155553939941948e-01 1.722243192668820866e-01 1.584640232266193993e-01 1.419934013472212431e-01 1.233793189665377960e-01 1.036879241464999241e-01 8.490094607444036157e-02 7.067294757219659551e-02 6.630410545989159909e-02 7.441902358629282066e-02 9.144388808110781586e-02 1.123652363283384192e-01 1.338922021804853091e-01 1.540623723896898112e-01 1.715474005376170508e-01 1.852777311722184628e-01 1.942614131951645451e-01 1.975224650646594804e-01 1.941474799188737388e-01 1.834429605344367054e-01 1.651886999102826492e-01 1.399436007363081547e-01 1.093421116693631678e-01 7.635912967798162698e-02 4.583375195358195542e-02 2.687387396792358107e-02 2.820380228054161428e-02 3.489369912179885597e-02 3.987365951854958401e-02 5.221658758997154565e-02 7.877328862789666208e-02 1.141572131419436725e-01 1.493131086091393778e-01 1.759922065211622089e-01 1.881675118758540932e-01 1.833108883048329141e-01 1.633494158525554685e-01 1.349523928690802843e-01 1.086918766465543584e-01 9.484795949154496697e-02 9.488672531755520945e-02 1.034581357085171960e-01 1.207127370558809670e-01 1.505596855919664745e-01 1.908123070792499265e-01 2.327064565271537433e-01 2.664588422605180251e-01 2.851583584136678229e-01 2.864149454693915575e-01 2.724672119311338792e-01 2.490765754893684569e-01 2.235957487662023069e-01 2.027767227372160586e-01 1.909993855031551502e-01 1.895464343376180028e-01 1.970176503746840224e-01 2.102861171059734469e-01 2.254925104115094447e-01 2.389852456310811168e-01 2.481214084696005961e-01 2.518223722567339284e-01 2.508243583528363962e-01 2.474185315289042231e-01 2.442798016796402516e-01 2.424358933761795176e-01 2.397447399412394875e-01 2.315513797044570221e-01 2.132253176431267161e-01 1.828093015757361606e-01 1.427809199724410505e-01 1.015016166148224458e-01 7.551845085281921888e-02 7.852529134539873445e-02 9.398456926853321347e-02 1.027753635763728468e-01 1.001439290123675996e-01 9.072149910878014867e-02 8.515895655385304075e-02 9.187501552368330937e-02 1.068998258243306770e-01 1.206248455581898499e-01 1.269629367593387848e-01 1.243435775799356102e-01 1.143301272695991105e-01 9.996572662941911880e-02 8.399267463976949066e-02 6.741757597387092182e-02 4.954242270171322488e-02 3.110890065102240101e-02 2.782673270023373197e-02 5.433129919012699011e-02 9.218890437638745106e-02 1.334067618725305882e-01 1.740684832671284543e-01 2.111360836922886730e-01 2.422644452207828036e-01 2.658872644863329859e-01 2.812468592463307493e-01 2.883360048344660309e-01 2.877716908698506049e-01 2.806303021521740493e-01 2.682716328742832945e-01 2.521729560157248695e-01 2.337871847669600323e-01 2.144325874857756775e-01 1.952163677015284204e-01 1.769909715193235811e-01 1.603400748391504427e-01 1.455902649174109220e-01 1.328436200567878200e-01 1.220250458174546582e-01 1.129365701842953568e-01 1.053101211170345969e-01 9.885189727681335803e-02 9.327507579214683320e-02 8.832143610602083417e-02 8.377464743428356120e-02 7.946803216608699927e-02 7.528846778832193332e-02 7.117685933425264844e-02 6.712490015939234778e-02 6.316766512187518834e-02 5.937175879270027712e-02 5.581919997635837599e-02 5.258810161997120453e-02 4.973264553008819450e-02 4.726651971247072120e-02 4.515471338342504082e-02 4.331695021223108677e-02 4.164211065875622619e-02
8.119178998671025549e-02 8.589653326560323099e-02 9.129868430452735273e-02 9.739891461464414424e-02 1.041694576138191414e-01 1.115579188024650864e-01 1.194918607919854547e-01 1.278828372529755009e-01 1.366289068781875171e-01 1.456150748698787911e-01 1.547115020474479907e-01 1.637696837421458995e-01 1.726171474864432731e-01 1.810515482211246530e-01 1.888353221608695953e-01 1.956922476340920702e-01 2.013073078666448301e-01 2.053311335776980273e-01 2.073900321847425010e-01 2.071022296973915600e-01 2.041005385610671075e-01 1.980613409642256184e-01 1.887397564598467803e-01 1.760116040014484129e-01 1.599254211719139396e-01 1.407755837555425549e-01 1.192302455822807083e-01 9.661571612610039828e-02 7.564117170830511605e-02 6.187324387392557218e-02 6.272886016992482161e-02 7.806839249234684419e-02 1.005493962402438518e-01 1.246860345317056390e-01 1.475715364461656354e-01 1.674799119413432902e-01 1.831807174470518607e-01 1.936567224666605747e-01 1.979872431993915938e-01 1.953387945484792165e-01 1.850638351518370806e-01 1.669063618912907943e-01 1.412812262697569210e-01 1.095548523274418734e-01 7.423342444124338135e-02 3.903228247234568488e-02 1.068712171710039030e-02 1.917584938584609988e-02 3.145896862141198819e-02 3.603649030990382224e-02 4.398044040747518119e-02 6.780859278472854690e-02 1.035923440784540933e-01 1.412018887742083340e-01 1.715789724401555194e-01 1.879437979497035893e-01 1.870018288472551360e-01 1.700073864766297183e-01 1.431944676443709097e-01 1.170996578819591821e-01 1.027256705331573983e-01 1.029946004989327896e-01 1.129104804343049745e-01 1.315167646413774039e-01 1.621308816708201817e-01 2.032471976932840596e-01 2.467291924482926668e-01 2.827028204707662806e-01 3.037598104997149551e-01 3.069636096495618194e-01 2.941757985469863890e-01 2.710689096433655521e-01 2.452289542403622291e-01 2.238865861891386755e-01 2.119005838775177286e-01 2.106876741433106603e-01 2.185191422481948809e-01 2.317402280741514276e-01 2.460918750656091725e-01 2.578097664208243711e-01 2.644825830930965793e-01 2.656187416465029538e-01 2.627927876469931534e-01 2.590584308650674683e-01 2.572508250735350832e-01 2.576365171569613977e-01 2.568001080434760830e-01 2.491319752431638557e-01 2.298050496418102551e-01 1.973598526076374426e-01 1.552765926715252431e-01 1.132477545941276698e-01 8.818566382356310407e-02 9.084756337154387129e-02 1.047868274727973559e-01 1.123170994602883666e-01 1.092404364073910478e-01 1.007075540676336117e-01 9.674567625076407884e-02 1.034230198173316934e-01 1.159250532576721338e-01 1.255363374434991242e-01 1.270522084684688469e-01 1.197423784872186509e-01 1.060939489767222105e-01 8.999155435384174895e-02 7.445312991606156672e-02 5.965580707574349301e-02 4.320026936273965723e-02 2.416112614204460676e-02 2.318288620735249259e-02 5.498750921201545072e-02 9.585295524190660943e-02 1.392653440425105915e-01 1.814414534729705542e-01 2.192910098285135445e-01 2.504816870840343990e-01 2.735562365424029085e-01 2.879415923959266488e-01 2.938557499190934119e-01 2.921455747365727107e-01 2.840912398943303274e-01 2.712075758294875127e-01 2.550643943044908490e-01 2.371394315957128240e-01 2.187104439774889553e-01 2.007878380397112306e-01 1.840859348380644023e-01 1.690287977783798967e-01 1.557844550432823938e-01 1.443187874633314605e-01 1.344581001975928558e-01 1.259492079183078539e-01 1.185087980266155694e-01 1.118588424424082767e-01 1.057493974517082630e-01 9.997236083802951701e-02 9.436955718831488427e-02 8.883708928311441488e-02 8.332647934497711129e-02 7.784232771211629931e-02 7.243601220091624993e-02 6.719506440070101283e-02 6.222811152877111979e-02 5.764575929553148598e-02 5.353884807751201763e-02 4.995736484642804981e-02 4.689534469434569058e-02 4.428753927481650365e-02 4.202065686043895965e-02 3.995635937463094811e-02
8.288882010081724538e-02 8.690837968881610920e-02 9.160805224306621530e-02 9.703876305574980765e-02 1.032180777878849570e-01 1.101295702046786451e-01 1.177255022219934610e-01 1.259313609818112356e-01 1.346506298182562067e-01 1.437684334245932782e-01 1.531531571090179178e-01 1.626556291686450384e-01 1.721059147194993200e-01 1.813082005505183281e-01 1.900346591423869025e-01 1.980195443710252301e-01 2.049550431478598389e-01 2.104905302071247430e-01 2.142368078507655427e-01 2.157766535881264214e-01 2.146825827789121122e-01 2.105422404681593918e-01 2.029914034939105938e-01 1.917544586691378727e-01 1.766930203268747834e-01 1.578666980476030879e-01 1.356211052081901514e-01 1.107556580523832018e-01 8.496173669885111190e-02 6.221472945838275176e-02 5.184631637442074781e-02 6.231822961585637560e-02 8.577778468774724385e-02 1.126443162873758674e-01 1.384806709764578592e-01 1.610500960198568976e-01 1.789273311722978932e-01 1.910632378007238452e-01 1.966224703635465476e-01 1.949273236588437708e-01 1.854924320763158274e-01 1.681645405580238783e-01 1.433601552264706369e-01 1.123510654259756575e-01 7.751939447150489604e-02 4.260781167324181190e-02 1.510361584953706995e-02 2.010964842327719881e-02 3.148301385599468899e-02 3.347528887555873550e-02 3.541199942908912490e-02 5.583564743585183593e-02 9.205330229980977774e-02 1.319428284249080097e-01 1.657475289239253302e-01 1.861381649925339110e-01 1.891695294813049433e-01 1.754402522751047355e-01 1.506896765596535959e-01 1.253209550701226138e-01 1.109299374103529939e-01 1.118072610540542661e-01 1.234010381841609827e-01 1.436066234490049609e-01 1.748883108008617571e-01 2.163437852105197512e-01 2.607493657563283440e-01 2.984681482996643931e-01 3.217811415174730016e-01 3.272448044501050091e-01 3.162633100330738412e-01 2.942545470341071390e-01 2.688376393510557016e-01 2.475597596818931989e-01 2.357069629930840793e-01 2.348884531428491740e-01 2.431083214871621323e-01 2.561651279262348591e-01 2.693471495849344421e-01 2.787777467152612876e-01 2.823612585655934093e-01 2.803352602674247795e-01 2.752581882412006298e-01 2.710124210287368496e-01 2.705081638632242935e-01 2.730875091786026387e-01 2.740072880987868276e-01 2.667890545969304195e-01 2.465186283097283715e-01 2.122910295518956880e-01 1.685560402863044149e-01 1.260698253856564477e-01 1.014519181324803343e-01 1.029569488610203587e-01 1.148754763877441465e-01 1.210086406472671294e-01 1.178307428055844486e-01 1.109173236993374750e-01 1.092409673913072171e-01 1.162548200951913635e-01 1.261997136429790223e-01 1.312117044345754435e-01 1.271203517874072153e-01 1.142254604494011422e-01 9.618957102512587509e-02 7.815340341525697787e-02 6.375486892564417862e-02 5.195619894472350286e-02 3.781992114444441416e-02 1.765096277238434319e-02 1.796019322511724359e-02 5.463492562219667004e-02 9.788841389152823369e-02 1.429985267157928841e-01 1.862453448973852288e-01 2.245028901066031257e-01 2.554908031786397582e-01 2.778983559080290822e-01 2.913622164041093088e-01 2.963335444400642116e-01 2.938784531979615755e-01 2.854526249501515012e-01 2.726825259876000107e-01 2.571757027891268255e-01 2.403733683033514590e-01 2.234511483763968187e-01 2.072685838316892237e-01 1.923639358605613581e-01 1.789868711223715214e-01 1.671574212372845814e-01 1.567365900266813050e-01 1.474942767959607215e-01 1.391645082533073119e-01 1.314844128762329978e-01 1.242187912168106340e-01 1.171745835364295663e-01 1.102092047929261187e-01 1.032350610318045203e-01 9.622096309024558147e-02 8.919025118952153552e-02 8.221520173479925087e-02 7.540737665117829003e-02 6.890371528548755453e-02 6.284833183337441842e-02 5.737048693856025561e-02 5.256062510028235157e-02 4.844897046363515203e-02 4.499378467619173649e-02 4.208605153323484449e-02 3.957190674591153784e-02 3.728621953859204835e-02
8.578380048933857693e-02 8.918969911015557639e-02 9.316696356299862536e-02 9.781511428260038221e-02 1.032066690808690901e-01 1.093791705765675554e-01 1.163315246335198533e-01 1.240246279591324524e-01 1.323851085296360586e-01 1.413104091380708860e-01 1.506734602638911957e-01 1.603256017127214772e-01 1.700969790207705057e-01 1.797942183248838477e-01 1.891957319345047850e-01 1.980455254044230784e-01 2.060468505080400581e-01 2.128574297678630656e-01 2.180882000051530545e-01 2.213075251490176643e-01 2.220525858329737423e-01 2.198491860697109890e-01 2.142405992285283112e-01 2.048254482774331531e-01 1.913042627310105048e-01 1.735349807404459599e-01 1.516014140616772921e-01 1.259133899717991001e-01 9.741750533010383462e-02 6.829192440053925839e-02 4.506363474275743020e-02 4.469220808452259441e-02 6.793328265443608627e-02 9.762389819392440493e-02 1.265528294627656369e-01 1.519005906687511120e-01 1.720523725232089574e-01 1.859294322596589111e-01 1.928080991628020324e-01 1.922437470286830485e-01 1.840507720658956792e-01 1.683655659005475758e-01 1.458247093495783631e-01 1.178666976903595676e-01 8.716943882400099430e-02 5.841256973429426874e-02 3.961506748337170758e-02 3.685322702229647251e-02 3.907014883005129058e-02 3.453056253417920857e-02 2.683874383549582701e-02 4.251031876631782697e-02 7.998838487433526656e-02 1.222916415918472860e-01 1.592701338731341565e-01 1.833906608461795262e-01 1.902524748440789226e-01 1.798645105690658275e-01 1.574341719357987834e-01 1.331352019368837736e-01 1.190483574836934261e-01 1.207775047194608042e-01 1.342781963314767235e-01 1.562721547888851481e-01 1.881386524811730632e-01 2.294181303013092810e-01 2.740138372648729392e-01 3.128869649274556020e-01 3.382569601344052601e-01 3.462563343641557045e-01 3.377683341749885826e-01 3.177847149637244573e-01 2.937333384086792121e-01 2.732722303383054996e-01 2.620038860582045159e-01 2.617470949631484078e-01 2.703184450002870109e-01 2.830137795359614628e-01 2.946677982829196130e-01 3.013052854159596339e-01 3.012149479161564947e-01 2.954817008135716683e-01 2.877722555383657732e-01 2.828443640196427467e-01 2.835832826011939201e-01 2.882566508769908165e-01 2.907766496467724116e-01 2.839064801778437563e-01 2.627578851259783077e-01 2.270247209404061550e-01 1.820572300753038331e-01 1.393659976289826352e-01 1.147925037878941568e-01 1.145234634147825198e-01 1.239871563531512594e-01 1.286238816077095726e-01 1.257211347679100533e-01 1.210995843602868244e-01 1.221969783323094000e-01 1.297552445086987138e-01 1.371227884514561457e-01 1.372033024194281026e-01 1.268787200715467689e-01 1.075468618974422530e-01 8.423910065346913723e-02 6.405111754262773904e-02 5.220070490953994391e-02 4.561531356784245123e-02 3.548032842946186038e-02 1.596659938220440500e-02 1.458967574301415528e-02 5.364196741067935037e-02 9.826985728428756783e-02 1.443941392262449441e-01 1.881639629733612429e-01 2.264091415058569201e-01 2.569303110138597135e-01 2.785919080742086940e-01 2.912549427386340040e-01 2.955991605309606363e-01 2.928852593344906108e-01 2.847013884771140146e-01 2.727278018616484112e-01 2.585424460666975177e-01 2.434805233079535558e-01 2.285532733864347466e-01 2.144245957474767150e-01 2.014375212802338722e-01 1.896760169937228013e-01 1.790432873061544028e-01 1.693382788867864863e-01 1.603178584919386085e-01 1.517402431302347920e-01 1.433918178516943309e-01 1.351023686612251307e-01 1.267534112753372910e-01 1.182824409642376368e-01 1.096841185526095802e-01 1.010083587932695121e-01 9.235498328008769076e-02 8.386468325343811314e-02 7.570614478092771438e-02 6.805915003962301202e-02 6.109344570277529252e-02 5.494378157940085078e-02 4.968371622177353286e-02 4.530479605842251123e-02 4.171108359229250967e-02 3.873663880844443325e-02 3.618355788949689789e-02 3.386763189646397471e-02
8.963363372633860460e-02 9.264027093249360689e-02 9.603839445126884089e-02 9.995461397051895458e-02 1.045056158693999510e-01 1.097849862736756804e-01 1.158519582328710051e-01 1.227241561667282155e-01 1.303752355222500547e-01 1.387368719949656215e-01 1.477034672557857586e-01 1.571375332782726508e-01 1.668739307329306365e-01 1.767217063286873890e-01 1.864629653102461981e-01 1.958489121365953878e-01 2.045938617871490839e-01 2.123686470613031230e-01 2.187953750590195257e-01 2.234458387521751910e-01 2.258459820711832267e-01 2.254885922068857462e-01 2.218558448590730592e-01 2.144525104890580847e-01 2.028496652261157773e-01 1.867378929772140761e-01 1.659888718335815472e-01 1.407271136413638379e-01 1.114289425563998320e-01 7.914808851230276110e-02 4.659224250768839032e-02 2.725636124835352850e-02 4.711833947480759122e-02 7.985098766307752172e-02 1.118644167389253041e-01 1.398905749722949010e-01 1.622164365844521450e-01 1.777556521764594721e-01 1.859195977031011249e-01 1.865703713463025826e-01 1.799720709643450600e-01 1.667698189054034885e-01 1.480605213801778064e-01 1.256075409763609541e-01 1.021771760980501875e-01 8.170653636506018669e-02 6.810481917312304068e-02 6.125017177224908321e-02 5.497147098690628730e-02 4.220814368667438060e-02 2.162671712889398939e-02 2.760684950530584506e-02 6.827998944408666948e-02 1.133181865116365955e-01 1.531597372278051816e-01 1.805465677248550282e-01 1.908736694447289439e-01 1.836656142634977007e-01 1.635770643719970108e-01 1.404434813779109614e-01 1.267112826316383056e-01 1.292852349181916327e-01 1.447337216690822437e-01 1.686096450969313543e-01 2.009956724729829169e-01 2.416329858853931700e-01 2.856578142483988669e-01 3.249893538737201881e-01 3.520954714589012435e-01 3.628245050557306617e-01 3.575077454627257345e-01 3.405471583883986075e-01 3.189397649327437856e-01 3.002074853492396889e-01 2.900927966950953008e-01 2.905852004584345560e-01 2.993991245750025065e-01 3.114372644344156060e-01 3.211489855440013419e-01 3.245048051378828791e-01 3.202358267405003289e-01 3.103580836779831209e-01 2.997308744873600217e-01 2.939990408888216722e-01 2.959067162839996712e-01 3.025211995187574998e-01 3.064384678358147429e-01 2.998000516206386079e-01 2.778597439548700643e-01 2.409407907344438826e-01 1.951926930468301791e-01 1.525558508678960257e-01 1.277433983308325083e-01 1.252450690825117618e-01 1.318974491753175382e-01 1.349874536046687390e-01 1.327493666128570504e-01 1.309738326641939898e-01 1.350918104295742717e-01 1.432036941880427128e-01 1.479311537687710842e-01 1.428803145910720052e-01 1.259155452865736990e-01 9.943500690212377091e-02 6.980283160515939056e-02 4.724502594440300324e-02 4.129907387209836439e-02 4.352558102784855748e-02 3.931793971242306812e-02 2.465663032207207617e-02 1.984891819179242581e-02 5.347758483991651296e-02 9.757632592612289213e-02 1.436694911343450176e-01 1.872242483236491728e-01 2.249364701707778080e-01 2.546870003934645910e-01 2.755266832473485250e-01 2.875407218447451618e-01 2.916180651381837241e-01 2.891739625145713921e-01 2.818704836973459082e-01 2.713695367546439807e-01 2.591416178082143751e-01 2.463431838451089484e-01 2.337657969997239127e-01 2.218500021607435202e-01 2.107468777130664661e-01 2.004035624066556331e-01 1.906493250258686767e-01 1.812660027037341082e-01 1.720368350442156580e-01 1.627758779339915918e-01 1.533438227690289701e-01 1.436558017569475598e-01 1.336846992831594028e-01 1.234614121578371665e-01 1.130722475283731931e-01 1.026532420734514450e-01 9.238126147805854338e-02 8.246187290028721140e-02 7.311387970720006901e-02 6.455001080469219277e-02 5.695294851774373307e-02 5.044679402974108773e-02 4.506791337649018736e-02 4.074591345873025683e-02 3.730963447390398674e-02 3.452530366669949446e-02 3.215563961878343396e-02 3.001695263971574171e-02
9.397490651043731436e-02 9.688380309485179753e-02 9.997835451638936721e-02 1.033806225537249879e-01 1.072223743483338293e-01 1.116326355635423734e-01 1.167232370615517018e-01 1.225747820289718043e-01 1.292256608433679510e-01 1.366659723275803484e-01 1.448367431929347415e-01 1.536333297770850481e-01 1.629109373687272488e-01 1.724900108054115977e-01 1.821596755454866212e-01 1.916781556289698374e-01 2.007699507187521160e-01 2.091204189424503423e-01 2.163692391967802497e-01 2.221049556350941367e-01 2.258633387758274547e-01 2.271325122543929320e-01 2.253675913739841274e-01 2.200169122535760025e-01 2.105608167122330343e-01 1.965624757591592497e-01 1.777285259714696808e-01 1.539756562105108750e-01 1.254986563550166689e-01 9.284036860083991205e-02 5.701093842837515885e-02 2.057095441287671092e-02 2.398180437621959260e-02 6.041468785744851661e-02 9.510872496838615464e-02 1.252950347317285107e-01 1.493478608130840157e-01 1.661992150518949440e-01 1.754087400872991198e-01 1.772115106299309573e-01 1.724799201222741996e-01 1.626061305033811299e-01 1.493500930209590294e-01 1.346940397661546551e-01 1.206450672619554798e-01 1.087539509316350628e-01 9.919047490523498489e-02 8.994831018296813030e-02 7.726012422085525022e-02 5.719650847413495359e-02 2.734965690462164145e-02 1.256004980167714329e-02 5.877308012351237232e-02 1.064392889504014450e-01 1.485798130935862549e-01 1.785418742646057988e-01 1.917359611944700060e-01 1.873198625534698014e-01 1.693814200018865235e-01 1.472809417557510714e-01 1.336595208623265196e-01 1.367316118376045719e-01 1.538862078211271911e-01 1.795813860808656570e-01 2.124165812140711984e-01 2.520231167851204046e-01 2.947397254088331420e-01 3.337541696883151721e-01 3.621372762433048842e-01 3.756591152058568195e-01 3.741185389384195648e-01 3.611899497734815667e-01 3.431981543721736583e-01 3.272471870433693586e-01 3.189764464137216926e-01 3.204405424291110749e-01 3.293253415028561393e-01 3.403072879764875713e-01 3.475970984884331760e-01 3.472034441543989658e-01 3.383586246250163687e-01 3.240563884932818328e-01 3.103772246458529338e-01 3.038122745366169664e-01 3.068280299544811629e-01 3.151991787634199627e-01 3.202864837878313109e-01 3.137735818943917510e-01 2.911731650301996877e-01 2.534509671472982006e-01 2.074233572704513306e-01 1.651322444315839744e-01 1.399090188419155334e-01 1.348593525900261270e-01 1.384327684108783152e-01 1.399836549520239726e-01 1.387837316798038179e-01 1.402275124486965230e-01 1.473457481450188289e-01 1.558249833976544096e-01 1.577994723223587192e-01 1.475587711454253437e-01 1.238549339305365787e-01 8.984339958404558013e-02 5.264392506417212708e-02 2.768505660802642043e-02 3.618109952435915461e-02 4.950146219318021096e-02 5.105433200014049960e-02 4.119987356693144420e-02 3.470305584033604035e-02 5.717500096082076683e-02 9.741310847335472867e-02 1.417663913767878148e-01 1.840114925368769028e-01 2.204604320977455734e-01 2.490122324982419755e-01 2.688847016656618627e-01 2.803664094319829325e-01 2.845185009526740028e-01 2.828537743033937013e-01 2.770332710726310932e-01 2.686145541650628576e-01 2.588752389140720478e-01 2.487228960933162980e-01 2.386878895388302724e-01 2.289805704372034345e-01 2.195835724549258794e-01 2.103489461575363539e-01 2.010786685170122823e-01 1.915800357647905183e-01 1.816979243349642059e-01 1.713307229873200221e-01 1.604367231810062411e-01 1.490354476522844918e-01 1.372059595508057783e-01 1.250826486652960035e-01 1.128484253971685641e-01 1.007252984905477738e-01 8.896250872040489810e-02 7.782235431678791171e-02 6.756331777335783384e-02 5.841906841224896868e-02 5.057105083109655203e-02 4.411396312143492371e-02 3.902112918104999606e-02 3.512970424309846962e-02 3.216914135086582777e-02 2.983363698676820552e-02 2.786690312892456736e-02 2.612333016943000491e-02
9.822898924906431350e-02 1.013515641209979667e-01 1.044764715234431235e-01 1.076936819788791716e-01 1.111166475884861476e-01 1.148750970015338518e-01 1.191036380493039892e-01 1.239270815698863548e-01 1.294445505893454806e-01 1.357151774496670738e-01 1.427480212863648235e-01 1.504976743444670362e-01 1.588653360335867681e-01 1.677036509827335986e-01 1.768228586667729418e-01 1.859958755366976357e-01 1.949605985363805916e-01 2.034186955192555657e-01 2.110312392217952859e-01 2.174126394399075457e-01 2.221253378269747170e-01 2.246785167465883137e-01 2.245344681386042540e-01 2.211261117746392835e-01 2.138883497082708918e-01 2.023044931572514915e-01 1.859669927035011161e-01 1.646493435800188698e-01 1.383837800843801258e-01 1.075388091645999855e-01 7.290123517369324901e-02 3.590564010114445648e-02 9.684136548789804705e-03 4.309154883909359357e-02 7.826987204119779939e-02 1.091542894268020814e-01 1.338635606994168226e-01 1.512273694141976210e-01 1.609141141090939253e-01 1.635828649265248236e-01 1.608876635820180867e-01 1.552188881570819023e-01 1.490872898719667328e-01 1.442221063266161951e-01 1.408171994885724365e-01 1.374837969291495265e-01 1.318911892207970393e-01 1.215073703798427579e-01 1.040932604782205118e-01 7.812360713067355300e-02 4.368359096591266366e-02 1.573146618111466444e-02 5.467681714429364209e-02 1.032303253361794987e-01 1.466152616971343747e-01 1.781927678201892240e-01 1.934415821806325375e-01 1.912498419089665169e-01 1.751251502572339636e-01 1.537808216061530009e-01 1.397880138294387564e-01 1.426385774457447908e-01 1.608874473842364650e-01 1.881043873938782196e-01 2.212670395839837767e-01 2.595417110976400710e-01 3.002900890819742985e-01 3.381747503401650312e-01 3.672349683820208543e-01 3.834356552443277111e-01 3.861314785757185564e-01 3.781790447601985905e-01 3.650054340882221138e-01 3.529911886851826441e-01 3.473678341071839704e-01 3.500774461069054433e-01 3.588203826042480338e-01 3.682535404678539681e-01 3.725742039462056066e-01 3.679841821182552319e-01 3.542915920304514632e-01 3.354819088269256344e-01 3.188201818955863631e-01 3.115340458521977940e-01 3.156490262331613228e-01 3.255957588145771964e-01 3.316387950502041049e-01 3.251935509656220247e-01 3.021436463432298214e-01 2.640857331115145645e-01 2.183361883316265739e-01 1.767101933916138401e-01 1.509817218642949543e-01 1.431612570981737886e-01 1.434841876515624282e-01 1.435658765309690554e-01 1.437259668214360409e-01 1.485298236634857438e-01 1.583621992716838234e-01 1.668645374349874422e-01 1.659706088443057836e-01 1.506976298915625179e-01 1.206512692142211046e-01 7.955434108510948954e-02 3.405555710742803888e-02 1.245043221237404803e-02 4.479474034078486516e-02 6.494241122377499009e-02 7.011282088142249680e-02 6.343858777049014852e-02 5.641010994271270645e-02 6.836558944140622152e-02 1.007062678211481654e-01 1.406765120383986767e-01 1.799212705929621736e-01 2.139883402030968995e-01 2.406482361947922255e-01 2.592211851532484901e-01 2.701505923470352566e-01 2.746114959331786287e-01 2.741376548948678549e-01 2.702957745292135505e-01 2.644390576551422511e-01 2.575621330505232787e-01 2.502612796029848319e-01 2.427818101005053408e-01 2.351170310648161843e-01 2.271191383996377933e-01 2.185927344732440103e-01 2.093585199641653516e-01 1.992886751794763489e-01 1.883220784708355411e-01 1.764678662974464296e-01 1.638031830515983833e-01 1.504680115905471238e-01 1.366580044305011898e-01 1.226154187691098907e-01 1.086182263895417305e-01 9.496773510959463649e-02 8.197519574992599700e-02 6.994750697719713528e-02 5.917088072052444081e-02 4.988893917774427089e-02 4.226926389104941617e-02 3.635541555830854726e-02 3.201985772171418720e-02 2.896151686594458652e-02 2.678407996775284544e-02 2.512451362151270351e-02 2.375710902735728158e-02 2.263348241018874399e-02
1.018189374757907939e-01 1.054068806968689181e-01 1.088719107533888814e-01 1.122562127581131636e-01 1.156303915249189268e-01 1.190921863551937659e-01 1.227612629175613007e-01 1.267695263467621125e-01 1.312472576074465158e-01 1.363065555763388337e-01 1.420246690612670393e-01 1.484302536673555717e-01 1.554949900877758695e-01 1.631314722529761119e-01 1.711964489160319736e-01 1.794971298255399472e-01 1.877977752527252575e-01 1.958241625966820609e-01 2.032645039283683674e-01 2.097666974926895300e-01 2.149332352128673629e-01 2.183164922395330332e-01 2.194182946475209672e-01 2.176983534413103882e-01 2.125961390795482187e-01 2.035699412297949096e-01 1.901553432754834183e-01 1.720437334165199339e-01 1.491816420262111753e-01 1.219005846376241264e-01 9.113863105901336137e-02 5.914086527953906630e-02 3.373157313165697779e-02 3.892609942360902853e-02 6.599089135969739284e-02 9.390334707385003532e-02 1.170353556395890560e-01 1.333519804357055916e-01 1.424130640378163393e-01 1.453179548881947947e-01 1.447169845465066940e-01 1.442588150022978410e-01 1.470268090996572352e-01 1.535747959448253708e-01 1.614343167477359509e-01 1.665868110143187697e-01 1.652386149537266868e-01 1.547717113246661613e-01 1.340144675697161614e-01 1.033631271157994386e-01 6.576400893559533611e-02 3.635563974318388458e-02 5.897000577400735716e-02 1.048400410053869775e-01 1.479125581044195836e-01 1.799260420721513487e-01 1.962717467487112843e-01 1.956381755995956762e-01 1.809494589244627083e-01 1.600781933135395074e-01 1.451439561103975706e-01 1.467399128427192834e-01 1.650473232065758911e-01 1.931699795223160432e-01 2.264207966786767334e-01 2.631363808970792473e-01 3.013807932064264117e-01 3.373426414451903832e-01 3.663555286682325662e-01 3.849074070588238694e-01 3.920808221932688409e-01 3.898957143038058737e-01 3.826930960635134271e-01 3.758159948412934659e-01 3.737323666437105119e-01 3.780234648477229231e-01 3.863998952205743853e-01 3.937212666598222111e-01 3.944652537727521002e-01 3.852529919685287463e-01 3.665745828947420404e-01 3.433991550269456239e-01 3.240723832076686795e-01 3.163669282757176626e-01 3.216701488572986656e-01 3.330627696643666535e-01 3.399124351425956703e-01 3.335767675753406603e-01 3.104073884812066919e-01 2.725841256086354303e-01 2.277158670443235611e-01 1.870680089664861212e-01 1.607631161852196844e-01 1.500213855085326675e-01 1.470210981506860359e-01 1.457661647675675964e-01 1.475210331756763860e-01 1.555665253319596653e-01 1.675974991089228816e-01 1.756965395960520260e-01 1.719242994488165976e-01 1.521634520273961177e-01 1.170487914059501616e-01 7.144563921575816656e-02 2.550969304749073005e-02 3.282241679769652698e-02 6.689445656454862110e-02 8.861611544697922671e-02 9.557595615049035986e-02 9.105114698099769921e-02 8.421089477132161216e-02 8.888150495548051422e-02 1.111044171470875058e-01 1.435060077615926410e-01 1.773297330703626495e-01 2.073088795487449121e-01 2.309328507313237189e-01 2.475262189583463945e-01 2.576116012053205617e-01 2.623964523373893409e-01 2.633357903780481624e-01 2.617864164491144341e-01 2.587813755389891668e-01 2.549392066799114343e-01 2.504932247613534946e-01 2.453978061763552321e-01 2.394582950641203911e-01 2.324429107486418733e-01 2.241578684697586310e-01 2.144864572848016737e-01 2.034023105575768209e-01 1.909679874612575101e-01 1.773267448568363602e-01 1.626916192500090230e-01 1.473333286821548460e-01 1.315672994923268446e-01 1.157399320622359146e-01 1.002145216537950051e-01 8.535761135691467827e-02 7.152661824387596123e-02 5.905885720106928555e-02 4.825956611195637153e-02 3.938048507175278407e-02 3.257178151358607748e-02 2.779583063180522673e-02 2.474954472499673805e-02 2.291324151623622477e-02 2.175222471166092172e-02 2.091420778030453342e-02 2.029954803284294076e-02 2.002224931968921498e-02
1.042722212403898591e-01 1.084678086955458420e-01 1.124919563890740132e-01 1.163352083491607514e-01 1.200141024547212582e-01 1.235741567704866511e-01 1.270903261725060684e-01 1.306638696154989177e-01 1.344147929375890671e-01 1.384696619583114241e-01 1.429456290236207350e-01 1.479327523039123682e-01 1.534776140803077726e-01 1.595713038582883547e-01 1.661437821971492035e-01 1.730648079577119802e-01 1.801497439876789952e-01 1.871673742461042178e-01 1.938466996284951838e-01 1.998804544967206220e-01 2.049245321019592669e-01 2.085943426406405565e-01 2.104610851516058312e-01 2.100526852081387175e-01 2.068653733748618273e-01 2.003922481901175834e-01 1.901746587969224411e-01 1.758815017426438310e-01 1.574227669980421407e-01 1.351136732889390013e-01 1.099472424972259832e-01 8.418493862355685975e-02 6.286917684615855872e-02 5.537948751407312936e-02 6.574353745817416994e-02 8.413257643181712431e-02 1.015795666898370725e-01 1.140259169190516036e-01 1.204520585136630295e-01 1.223885032680019358e-01 1.238376083550371126e-01 1.299456954214311954e-01 1.435505531664730272e-01 1.626230972165765010e-01 1.817695210465165856e-01 1.951781916726204325e-01 1.983320513626622983e-01 1.886577340255254642e-01 1.657358442024527978e-01 1.314675928180493725e-01 9.114233745490178673e-02 6.023595157927962712e-02 7.112614963784151534e-02 1.112665787459493905e-01 1.523487223821198278e-01 1.835618712065725244e-01 2.000109893210247070e-01 2.002636897144829398e-01 1.866963016139014664e-01 1.661640385604699899e-01 1.498584022174476449e-01 1.490412343876157397e-01 1.659678634223610283e-01 1.939915307991141313e-01 2.268947685369833989e-01 2.618590918479479779e-01 2.972192879336982840e-01 3.305511477193877057e-01 3.587057909997428684e-01 3.790477926368465145e-01 3.906514583715620659e-01 3.947768462818855295e-01 3.945518491000774008e-01 3.939787922236699935e-01 3.963719896168913515e-01 4.026418496802167679e-01 4.104461373557726223e-01 4.150570608695439700e-01 4.115748819212242116e-01 3.973379118437607715e-01 3.736699008574383418e-01 3.465081182616052136e-01 3.251128563885891665e-01 3.175217855000504463e-01 3.242480930547519402e-01 3.370657278577784965e-01 3.447025940441978409e-01 3.386782469840026177e-01 3.158781969694122171e-01 2.789660784966200846e-01 2.355904108055243695e-01 1.961651897976861292e-01 1.691733186109516118e-01 1.553978119800879520e-01 1.491020351874304539e-01 1.467049602986766899e-01 1.501768027868787270e-01 1.610971719713555628e-01 1.746591454650390507e-01 1.819662181785045019e-01 1.755858097613384738e-01 1.525539974932239862e-01 1.151434942019772950e-01 7.176261079048264213e-02 4.626808661034009784e-02 6.675567018230202376e-02 9.796158732386152368e-02 1.191502941281627898e-01 1.269022014467676429e-01 1.240398623544224227e-01 1.179089003461111090e-01 1.183002884439581515e-01 1.311345223991257358e-01 1.537005629154899189e-01 1.793645060291301219e-01 2.029491136859220279e-01 2.218020964398777772e-01 2.352252960372623047e-01 2.437558457155199476e-01 2.485415177305098644e-01 2.508358000085504358e-01 2.516427392026875376e-01 2.515399206801828269e-01 2.506735319780928339e-01 2.488734927532726959e-01 2.458130015600070717e-01 2.411495809588180550e-01 2.346178796724841531e-01 2.260738944399018902e-01 2.155045438125954560e-01 2.030180244766837117e-01 1.888259996717498446e-01 1.732235636076996932e-01 1.565693189766079740e-01 1.392661049941034679e-01 1.217424419787817430e-01 1.044350139559902108e-01 8.777304549181488835e-02 7.216599659156137936e-02 5.799642792734798630e-02 4.561955058331768065e-02 3.536685051902237198e-02 2.753295517237723880e-02 2.228042804703930443e-02 1.940786651472477253e-02 1.821871705624560425e-02 1.785208017961185251e-02 1.773900167647408238e-02 1.772587008448817461e-02 1.796391693095061859e-02 1.873185365153324719e-02
1.053054330727469512e-01 1.101111195680741783e-01 1.147782034603055251e-01 1.192503238549784128e-01 1.234900228965372937e-01 1.274840558804184731e-01 1.312475299273025975e-01 1.348259386616483813e-01 1.382940446233616727e-01 1.417506449213572495e-01 1.453086743665450986e-01 1.490809386418065485e-01 1.531629453453768885e-01 1.576154696798298949e-01 1.624501059852139773e-01 1.676206384186828824e-01 1.730215638066652240e-01 1.784930285785051307e-01 1.838296165549001271e-01 1.887895231283662212e-01 1.931009476044790174e-01 1.964639433900189913e-01 1.985482152285792112e-01 1.989900764031125036e-01 1.973944872255683769e-01 1.933501862635356727e-01 1.864668680077544716e-01 1.764430794430458804e-01 1.631728561387288390e-01 1.469002806055728083e-01 1.284369357749869933e-01 1.094608669393322825e-01 9.283498888977852193e-02 8.236787866119997525e-02 8.055946437552678752e-02 8.548991445310250015e-02 9.214709915892371761e-02 9.632076126472914612e-02 9.658256585778773884e-02 9.524481852732571974e-02 9.864836239082803993e-02 1.134705419171381235e-01 1.398960037399665512e-01 1.717893253212917637e-01 2.015805945314950443e-01 2.227166595111136904e-01 2.304292033341295287e-01 2.221936323997760199e-01 1.980859817946484525e-01 1.611220004629377034e-01 1.183192957748741142e-01 8.531119685068679070e-02 8.790815929788718674e-02 1.211958586099836366e-01 1.589564576690420949e-01 1.882737127805245436e-01 2.039087511695379662e-01 2.044390819297349782e-01 1.918027314394888383e-01 1.717343002584009182e-01 1.540074058524821543e-01 1.498151391283425449e-01 1.636662946606816660e-01 1.901701581733953317e-01 2.220129834008661429e-01 2.550070795332042839e-01 2.872669776826846655e-01 3.174167128138430938e-01 3.438776230770926312e-01 3.652192303256610040e-01 3.808598857532588533e-01 3.914956505178978641e-01 3.990017869693971986e-01 4.057695327012823538e-01 4.135564109138809563e-01 4.222468088358643512e-01 4.293199049429538561e-01 4.306299802501433738e-01 4.222604778948337301e-01 4.026264319256496749e-01 3.740922662970102008e-01 3.435574518091239482e-01 3.209798196538157788e-01 3.142925518053127920e-01 3.228608112399948271e-01 3.372488001509629241e-01 3.458510391206485179e-01 3.405574703549753557e-01 3.187988161450825975e-01 2.835549205550021989e-01 2.422208555443002009e-01 2.041151860803750995e-01 1.762329115430826543e-01 1.593333982392375892e-01 1.498794443276371957e-01 1.466006110601027757e-01 1.517941897483331137e-01 1.650303465294786220e-01 1.794238135778346288e-01 1.857532598178416594e-01 1.775494305563512232e-01 1.534932967269997395e-01 1.185542815869251171e-01 8.672091172075969967e-02 8.227458309320574703e-02 1.067546977041417544e-01 1.356211155519034539e-01 1.555965200800608628e-01 1.636527996333903001e-01 1.622371499209830092e-01 1.571647752865560632e-01 1.552771554306088542e-01 1.608858849853395390e-01 1.733769077411181081e-01 1.889013863043073338e-01 2.036680445003185846e-01 2.155406812356494284e-01 2.240452261362767816e-01 2.297935310619388938e-01 2.338258061133418053e-01 2.370663373226028492e-01 2.399961014714268037e-01 2.425789062449510425e-01 2.443881598221732676e-01 2.448203316038866373e-01 2.432897512699248588e-01 2.393532963562164106e-01 2.327635116558839368e-01 2.234719097362494744e-01 2.116059253106749860e-01 1.974359079714715914e-01 1.813408798366469288e-01 1.637765270411755403e-01 1.452461938204553660e-01 1.262747440921639652e-01 1.073852464869528706e-01 8.907898282012668978e-02 7.182008064065802111e-02 5.602736927510264253e-02 4.207881907612082140e-02 3.034015760477300899e-02 2.123669625811010556e-02 1.532747941112345275e-02 1.292726741033445315e-02 1.304152153938819420e-02 1.396229149867554697e-02 1.477192665095563781e-02 1.536021004048178720e-02 1.602234311250537446e-02 1.716754863262651837e-02 1.907470439054619396e-02
1.048950536894691643e-01 1.101586339709297591e-01 1.153920174333143700e-01 1.205024368095790333e-01 1.254062909450736341e-01 1.300354271686554597e-01 1.343431876562748428e-01 1.383095819972866292e-01 1.419447540117538265e-01 1.452897692514320271e-01 1.484137508094787172e-01 1.514066535970831073e-01 1.543675978339121013e-01 1.573896905948174163e-01 1.605434569175846482e-01 1.638619447527932538e-01 1.673307181167842661e-01 1.708849681734381787e-01 1.744140060781174673e-01 1.777711211859740181e-01 1.807850648733064503e-01 1.832689432198664758e-01 1.850233907379416065e-01 1.858335144400766470e-01 1.854628566051714778e-01 1.836516961545417437e-01 1.801300851302368167e-01 1.746565745320532437e-01 1.670903491866916613e-01 1.574964596149471263e-01 1.462688569727769172e-01 1.342275094061753105e-01 1.225931165245755794e-01 1.126798775846685752e-01 1.052091791005152766e-01 9.956373966956273691e-02 9.376017783427866015e-02 8.553928336386641684e-02 7.439064432509386038e-02 6.506021889270000025e-02 7.043183239082476121e-02 9.763082021518526554e-02 1.381664412409018272e-01 1.819247239912377412e-01 2.210041651284187503e-01 2.489695022216459330e-01 2.610173785903298627e-01 2.546047389090352331e-01 2.300684630438374345e-01 1.911606381158948154e-01 1.460456106576362434e-01 1.103383123707767505e-01 1.061644332127965190e-01 1.325392973178214917e-01 1.661588851533687405e-01 1.927581803977895247e-01 2.068146923765639689e-01 2.070985248905136689e-01 1.953145333959243890e-01 1.761030963079066591e-01 1.574370673533161125e-01 1.494954762386861702e-01 1.586496846191097210e-01 1.818580834977761851e-01 2.115840554280782881e-01 2.422822603317737744e-01 2.713726395182189388e-01 2.980094157149652534e-01 3.220036937357894091e-01 3.433590520196760365e-01 3.622587781698821119e-01 3.791725495666788959e-01 3.947997756639139433e-01 4.097059584552893985e-01 4.236997407570383123e-01 4.352626681436365108e-01 4.415125869120652413e-01 4.389907842712404973e-01 4.251050208083409498e-01 3.997459053943336338e-01 3.665840403874271458e-01 3.335020435725981058e-01 3.109006638569566383e-01 3.061526225842121640e-01 3.171753743612118481e-01 3.334854822698430366e-01 3.434831473532243828e-01 3.395934378316499136e-01 3.197195349958076305e-01 2.869116081231886661e-01 2.480056205304331518e-01 2.110962116841346436e-01 1.820078685893571080e-01 1.619333193197264043e-01 1.495958818821652714e-01 1.457769591040100066e-01 1.526028439127416203e-01 1.675031816381491456e-01 1.821521731158807222e-01 1.877156676566381910e-01 1.792258569909263854e-01 1.576115364800531604e-01 1.311236581798068679e-01 1.159793427715858222e-01 1.255187398664827370e-01 1.516960369382953921e-01 1.785064086522071269e-01 1.970525656205220633e-01 2.051988841697072186e-01 2.051220131077405862e-01 2.012744023391968562e-01 1.982241175242587250e-01 1.985854783464112150e-01 2.021896749275756411e-01 2.071058592604738402e-01 2.113862121612974376e-01 2.141416321344541684e-01 2.156623296699587133e-01 2.169471445787214126e-01 2.190344059135821420e-01 2.224455191870227111e-01 2.269591608721456544e-01 2.317471930438153860e-01 2.357070085111070412e-01 2.377819311142552183e-01 2.371601290749227875e-01 2.333493920618512907e-01 2.261706401805843591e-01 2.157123599196154595e-01 2.022728946356869562e-01 1.863038663656029492e-01 1.683596284636655060e-01 1.490535736785837950e-01 1.290206675571529404e-01 1.088854472733179202e-01 8.923512616280603049e-02 7.059799911617851975e-02 5.342809666947737068e-02 3.809888797594382370e-02 2.491645431954886761e-02 1.420661810188273561e-02 6.885844063998617509e-03 6.131770418167329685e-03 9.282186700658811782e-03 1.187644376077164401e-02 1.341532348072825565e-02 1.424461151178618538e-02 1.494900789694818960e-02 1.614258785286302664e-02 1.821131297815005087e-02 2.116347347455135169e-02
1.033334893088053846e-01 1.087489112229754334e-01 1.143026638651121613e-01 1.198809106872367053e-01 1.253674194726111801e-01 1.306501628616812682e-01 1.356282242190056664e-01 1.402186224257137570e-01 1.443625091589681442e-01 1.480300183890561339e-01 1.512229078027990115e-01 1.539740985242679105e-01 1.563433904048248391e-01 1.584091060078283986e-01 1.602562447750111585e-01 1.619628165350478488e-01 1.635870624252334649e-01 1.651587644897987706e-01 1.666772999778577402e-01 1.681173290873894666e-01 1.694403614695932925e-01 1.706077633518038872e-01 1.715891112655544004e-01 1.723601841749651253e-01 1.728880082520474204e-01 1.731061473009840035e-01 1.728903066068467886e-01 1.720489409303534167e-01 1.703419180413257850e-01 1.675301710745881467e-01 1.634420675049698124e-01 1.580226884210566007e-01 1.513183138588387322e-01 1.433541003990911888e-01 1.339079938973981587e-01 1.222731190220963382e-01 1.071876921779001263e-01 8.713375173824156050e-02 6.136078127079027528e-02 3.491479628517760864e-02 4.282873689940319001e-02 8.740369271673972817e-02 1.407877534387010632e-01 1.939700650000833193e-01 2.403696633473808020e-01 2.739402051113292158e-01 2.898349204705569226e-01 2.853802709613607047e-01 2.609483986257966626e-01 2.206578599426218812e-01 1.732821021320620769e-01 1.342185274689359775e-01 1.235648668806346301e-01 1.430869342221093021e-01 1.721517921230130144e-01 1.955378536836842041e-01 2.074500714427578718e-01 2.070291118036815259e-01 1.960444779278278371e-01 1.782415737946855538e-01 1.596298574002217863e-01 1.484618573952725118e-01 1.518814417836573949e-01 1.698841545513518070e-01 1.960675053689546754e-01 2.239463287039440698e-01 2.499009359579181244e-01 2.729743888619723391e-01 2.939068381777534267e-01 3.141663628400880315e-01 3.351473386301802027e-01 3.575967001745108398e-01 3.812654935013563562e-01 4.047561893247522691e-01 4.255710373254096845e-01 4.404188343521659998e-01 4.458323410860440816e-01 4.390645353880100465e-01 4.191271822107646150e-01 3.877884109135971147e-01 3.503417467364587368e-01 3.157150193802973903e-01 2.944694254373871889e-01 2.928775077962377238e-01 3.071155967746725945e-01 3.259038958692656585e-01 3.379933917029852575e-01 3.364196378851729285e-01 3.193720074794011987e-01 2.896575580254288074e-01 2.532951752903359610e-01 2.172077993438252808e-01 1.865251651608524353e-01 1.633276156480579500e-01 1.485735596107270462e-01 1.446662909369488270e-01 1.529904071849761127e-01 1.689394076377747911e-01 1.835555161454752449e-01 1.891264882586435325e-01 1.827142921806436948e-01 1.677517836560303566e-01 1.543693056723226542e-01 1.551491097704570665e-01 1.734577344836734647e-01 2.003175909113934505e-01 2.252199787265469766e-01 2.423510354552202151e-01 2.505503918328655377e-01 2.517361363830994958e-01 2.490908972160930934e-01 2.453435110736779667e-01 2.416875616688543282e-01 2.378032873394428648e-01 2.327742738125546662e-01 2.261328011260361481e-01 2.184249663418169063e-01 2.111451675941095618e-01 2.061518477095066471e-01 2.048138918380810747e-01 2.073253321580081077e-01 2.126263139292668136e-01 2.189183056258265092e-01 2.243251125624372289e-01 2.273308051296643317e-01 2.269402606684530477e-01 2.226666137154084679e-01 2.144468094201860964e-01 2.025412522747385424e-01 1.874405313329122746e-01 1.697858429081136045e-01 1.503032055765479158e-01 1.297496232913515901e-01 1.088692847044199635e-01 8.835844210670323884e-02 6.883828340871253615e-02 5.083587214043842201e-02 3.477494191012075325e-02 2.098670730246946642e-02 9.826051908301268109e-03 3.613277005145612911e-03 7.622692589490521857e-03 1.183166337739655419e-02 1.438342270807754612e-02 1.552036932143773321e-02 1.576749005643495946e-02 1.583446478465350485e-02 1.649650243537078426e-02 1.828234943831182416e-02 2.121215041556018602e-02 2.492795986453480439e-02
1.012545005328826520e-01 1.063867432057570839e-01 1.118572121103438705e-01 1.175524764032112729e-01 1.233431564559864663e-01 1.290905666598319290e-01 1.346540740059858909e-01 1.398988601864182835e-01 1.447037287673603179e-01 1.489684924569121272e-01 1.526203391078302662e-01 1.556184572873063332e-01 1.579561694047682818e-01 1.596599557128193791e-01 1.607851424455844780e-01 1.614087232663227733e-01 1.616207330649719054e-01 1.615165624657171339e-01 1.611931377769485196e-01 1.607514060213132145e-01 1.603055669664943117e-01 1.599959252014993838e-01 1.599978190709638315e-01 1.605156413895282297e-01 1.617514957215842597e-01 1.638456736222702881e-01 1.668009187712712893e-01 1.704173824281972061e-01 1.742681863625670513e-01 1.777302940403747422e-01 1.800599458206512404e-01 1.804814830232466805e-01 1.782518552251785848e-01 1.726708831039878711e-01 1.630285288484657757e-01 1.485143231793803198e-01 1.281523358737203244e-01 1.008460739066832507e-01 6.560015265213431368e-02 2.200173601123818490e-02 3.026136760141214313e-02 8.827645077272683327e-02 1.493231764689313956e-01 2.084922456558382375e-01 2.599545079106151957e-01 2.977417414312644173e-01 3.168291182273906825e-01 3.142875932981432086e-01 2.903106914379148806e-01 2.490269676414081645e-01 1.993220225848821303e-01 1.561388271154820762e-01 1.385106932280290581e-01 1.509338142055265952e-01 1.752662884905827057e-01 1.952937256445665959e-01 2.047444409487673977e-01 2.032035423558894993e-01 1.928606748957724104e-01 1.769665651088752345e-01 1.597008874258001032e-01 1.467759268642787052e-01 1.445676854923698407e-01 1.557801466527886092e-01 1.766940657748017063e-01 2.009399514217792559e-01 2.238252094269082004e-01 2.436144696317766589e-01 2.612157673820534876e-01 2.792666948921412873e-01 3.007629169318927209e-01 3.274292198370679086e-01 3.584963188821959079e-01 3.905615994063152963e-01 4.185151965521005657e-01 4.369604704234225090e-01 4.416066727762613109e-01 4.303607932032225691e-01 4.040174464697329215e-01 3.665776315561093401e-01 3.253026605268191096e-01 2.902721076352491880e-01 2.718892943649641181e-01 2.747017462385528686e-01 2.929301316816926848e-01 3.148828471103680693e-01 3.299709396758882529e-01 3.317700787180940525e-01 3.184411660562521118e-01 2.922147025367576867e-01 2.581680176697117579e-01 2.223234924909418264e-01 1.896957895706731789e-01 1.636427201215816252e-01 1.472094444674340030e-01 1.438067129120079723e-01 1.535085197411331925e-01 1.700496644358444331e-01 1.847457177235215242e-01 1.916691812414671459e-01 1.901651193140804774e-01 1.854413218133259822e-01 1.865321477427302199e-01 1.999368463011694796e-01 2.238266949494916724e-01 2.507786258824192260e-01 2.739691241873012939e-01 2.899100449112106959e-01 2.982823041378492857e-01 3.006643230741905537e-01 2.990255592114238192e-01 2.945765494455267475e-01 2.874194419094231456e-01 2.770122337314280814e-01 2.630045097078357874e-01 2.459325702922160184e-01 2.275084402962661290e-01 2.104401904014848168e-01 1.977367332137088540e-01 1.915282207568509143e-01 1.919551589923793600e-01 1.971008894101527742e-01 2.040591100894456611e-01 2.101073690992232290e-01 2.132858352606787078e-01 2.124709462508720115e-01 2.072378295754992161e-01 1.976827654136081025e-01 1.842649119099377120e-01 1.676785814661460594e-01 1.487532158165489060e-01 1.283759652119597638e-01 1.074329317039836307e-01 8.676731106422676254e-02 6.715611918858573059e-02 4.931512312173413903e-02 3.396620120189776382e-02 2.207822603102343323e-02 1.536456274773398759e-02 1.490453980337762101e-02 1.751358420700373231e-02 1.993434554592826702e-02 2.114255386554471025e-02 2.111889992406188604e-02 2.026554451456012360e-02 1.925557108790831862e-02 1.892434578825966801e-02 1.995584368748471588e-02 2.247254577492142913e-02 2.605771869128451282e-02 3.013853256846799403e-02
9.958683495301927369e-02 1.039400466708216009e-01 1.088133118593852949e-01 1.141230812971439496e-01 1.197547292834741789e-01 1.255682049251275745e-01 1.314053719768480954e-01 1.370984307359648380e-01 1.424789404040467111e-01 1.473870345577378838e-01 1.516804164117635800e-01 1.552426564860321934e-01 1.579902464939622608e-01 1.598778607701727139e-01 1.609014203365467799e-01 1.610989193666756136e-01 1.605495947347940766e-01 1.593728283177451299e-01 1.577289036249007737e-01 1.558238383927722792e-01 1.539191238015169549e-01 1.523433775103403831e-01 1.514963968368375491e-01 1.518289396578411665e-01 1.537801208803388497e-01 1.576677794478831274e-01 1.635569576578941031e-01 1.711582569869160575e-01 1.798023772490891514e-01 1.884988739298546212e-01 1.960499537746149823e-01 2.011793401630705691e-01 2.026451064792008094e-01 1.993176314275637295e-01 1.902154774303843887e-01 1.745094645553929846e-01 1.515371966768676304e-01 1.209387050998093627e-01 8.331614088821580333e-02 4.483985936931461636e-02 4.823843382576337852e-02 1.009516267532836881e-01 1.634886475644498349e-01 2.253492066834967278e-01 2.797731552879836325e-01 3.204543730188211259e-01 3.420659399929114608e-01 3.413236106235211231e-01 3.180542108469208151e-01 2.760676189506002798e-01 2.239094341150365819e-01 1.757866170344178081e-01 1.501554394592462816e-01 1.547496188039057252e-01 1.742565491374226949e-01 1.911603498963617975e-01 1.981735161985268279e-01 1.951642233187133035e-01 1.850717795388765463e-01 1.712643040952090967e-01 1.565731285705143916e-01 1.440112586199091549e-01 1.377384672201954485e-01 1.416039223133045977e-01 1.554888440747253797e-01 1.749298213016595993e-01 1.947463146983897664e-01 2.118918228451298069e-01 2.264035602071991782e-01 2.413207426171678216e-01 2.614242989275268325e-01 2.903518175676600421e-01 3.275310715472122269e-01 3.676211364622204991e-01 4.026480566342000578e-01 4.248413012041308279e-01 4.288693357551452978e-01 4.131708139302108229e-01 3.803764811186726158e-01 3.369715366064401918e-01 2.925107052635776417e-01 2.583465770418027496e-01 2.443103630231588386e-01 2.525190736392434188e-01 2.752650253381446199e-01 3.010277382069813656e-01 3.200833602619719831e-01 3.262733936394794365e-01 3.173065624904132798e-01 2.945688488972192931e-01 2.622799809379171565e-01 2.260288050397507853e-01 1.913099759771662578e-01 1.630281815695959202e-01 1.460017281650516641e-01 1.438391013993566558e-01 1.548429222930684246e-01 1.717412988926436124e-01 1.870043870750011106e-01 1.969019978020896122e-01 2.027217773135826240e-01 2.097997485432899212e-01 2.238776226092404065e-01 2.464615419317936484e-01 2.738944416748598232e-01 3.006368741618417606e-01 3.224905904849345029e-01 3.377108468907046857e-01 3.465443936012937987e-01 3.500779674907564254e-01 3.491171924650316449e-01 3.436371651029462293e-01 3.329752554848219304e-01 3.164984469314734428e-01 2.943036339440006643e-01 2.676573809077001376e-01 2.391089809783605857e-01 2.122902026770834005e-01 1.912712539428651215e-01 1.791869876290131947e-01 1.764935704898467628e-01 1.805599019335053790e-01 1.873280438392887493e-01 1.932103867015315946e-01 1.958519736753723262e-01 1.940709765875862081e-01 1.875636367828252271e-01 1.766245187566528874e-01 1.619317447436174340e-01 1.443898900403801089e-01 1.250168027181125519e-01 1.048653423971482174e-01 8.497753246411808570e-02 6.637685722441813430e-02 5.011500707064668603e-02 3.737782889144367071e-02 2.944550083602383295e-02 2.673285638302353925e-02 2.749805217127622783e-02 2.918719322605173305e-02 3.024567129932956983e-02 3.013071797173902042e-02 2.888074137085739831e-02 2.688087301054197659e-02 2.477558508895446460e-02 2.339154041909431020e-02 2.348605630488051141e-02 2.531454155266577369e-02 2.849872492599617863e-02 3.238284868953195117e-02 3.637401920181338594e-02
9.937472656809968885e-02 1.025225621876942328e-01 1.062831410605658694e-01 1.106355072191952255e-01 1.155161575383500949e-01 1.208198793484769606e-01 1.264044969781297212e-01 1.320986126853505582e-01 1.377113205398987905e-01 1.430430354751071331e-01 1.478968141913933332e-01 1.520897180657754533e-01 1.554638503005616179e-01 1.578967349080556415e-01 1.593107748857031380e-01 1.596817177961280254e-01 1.590464308966851037e-01 1.575108304349740473e-01 1.552593297225276225e-01 1.525671343155250159e-01 1.498150523001614554e-01 1.475016493231159909e-01 1.462386217552326673e-01 1.467053186764880057e-01 1.495393383388249342e-01 1.551683549064516998e-01 1.636379666284584755e-01 1.745140115576295226e-01 1.868977693838481946e-01 1.995276306154527834e-01 2.109157715885585094e-01 2.194858333424618280e-01 2.236998473762200901e-01 2.221709600037753973e-01 2.137599113721144473e-01 1.976625773286257437e-01 1.735323101276479152e-01 1.418009933683637425e-01 1.048797505028909033e-01 7.269876290607581171e-02 7.544421130334583170e-02 1.206723802360406828e-01 1.814183424949255830e-01 2.437270525759781536e-01 2.995254679109535800e-01 3.420466570084346181e-01 3.656408428550164125e-01 3.666242658467449012e-01 3.443139428111803846e-01 3.019226113230361053e-01 2.472656153573071502e-01 1.934976880272153421e-01 1.585548654443684757e-01 1.540067671824860984e-01 1.685133908616279763e-01 1.829407024968749684e-01 1.880353811589333679e-01 1.834027718695058207e-01 1.728720208102283162e-01 1.607158738226733552e-01 1.493170760779312656e-01 1.393219510844619369e-01 1.317634281139415109e-01 1.294287816353938692e-01 1.351068003857553157e-01 1.482470132662475903e-01 1.648002333974366018e-01 1.802929488851199025e-01 1.926684859709137665e-01 2.040081220169405185e-01 2.205855432588122444e-01 2.491193007419529593e-01 2.904155142416365298e-01 3.373895906367439523e-01 3.789790879646454114e-01 4.048521868800051271e-01 4.084837086420890495e-01 3.887015389147682742e-01 3.499114206949231476e-01 3.011865502723098387e-01 2.546014730083601130e-01 2.227885026175443484e-01 2.142977582556672977e-01 2.281179794369428415e-01 2.552380848748698194e-01 2.851467798590985314e-01 3.089690730906669569e-01 3.202879330917597911e-01 3.158903100811130127e-01 2.962077265870937115e-01 2.649106987735927454e-01 2.277334187038348445e-01 1.911744345757840913e-01 1.617925175094649115e-01 1.456355029972248027e-01 1.455136884616463899e-01 1.577526615063360726e-01 1.749413608112923291e-01 1.913926597675946750e-01 2.055539872699291837e-01 2.197338152131314004e-01 2.378452074900619662e-01 2.620402254233334394e-01 2.908690443923055424e-01 3.204670956255424863e-01 3.469862716687901472e-01 3.681413030219178872e-01 3.833841635121396640e-01 3.931503607606987583e-01 3.978414361169712588e-01 3.971629244865712560e-01 3.901362767825379274e-01 3.756576192093198374e-01 3.532073037666629278e-01 3.233700538564827642e-01 2.880467682913552818e-01 2.504137109139062400e-01 2.147090903534821793e-01 1.857285707970411370e-01 1.675143247428281246e-01 1.610872461729581928e-01 1.633543329826570578e-01 1.691906872131851702e-01 1.742093044107789201e-01 1.757556920475132900e-01 1.726792400618948065e-01 1.648607804435137103e-01 1.528315585712779479e-01 1.375109151475409353e-01 1.200322471926573847e-01 1.016333341525580414e-01 8.359969840215590586e-02 6.725363245534175805e-02 5.395025389963940127e-02 4.490562310614670816e-02 4.054721821779024016e-02 3.980698908500206884e-02 4.068861730440431757e-02 4.152169128946583965e-02 4.141301417298084986e-02 4.009057554276729968e-02 3.769082804843081752e-02 3.463459943308359185e-02 3.156808849419883573e-02 2.929313543442533391e-02 2.855622912579148034e-02 2.966936724674480025e-02 3.231981221699043588e-02 3.583752345135489403e-02 3.956041620706682305e-02 4.298808441301016359e-02
1.014472045692756674e-01 1.032017196152518745e-01 1.055081658097157676e-01 1.084233177391714376e-01 1.119654737111361043e-01 1.161053370532742629e-01 1.207620245618568622e-01 1.258048353499105765e-01 1.310601750631900375e-01 1.363222984405901561e-01 1.413664290381202171e-01 1.459631247493725636e-01 1.498931834927404727e-01 1.529627389618971323e-01 1.550184504517637951e-01 1.559629112581734089e-01 1.557706724322154290e-01 1.545056176998634567e-01 1.523406453850072451e-01 1.495800985174042252e-01 1.466827724674565903e-01 1.442765004585535582e-01 1.431431692057843208e-01 1.441414790953185476e-01 1.480440078225449541e-01 1.553161622528108909e-01 1.659298245331792265e-01 1.793022851225029579e-01 1.943647560779269146e-01 2.096939160091644272e-01 2.236485065086974422e-01 2.344959411431654928e-01 2.405375887134676427e-01 2.402411744638814073e-01 2.323826474251997065e-01 2.162057072878398045e-01 1.916486357214030878e-01 1.598369320787755565e-01 1.245906925019014400e-01 9.732209578036241093e-02 1.014289424502783504e-01 1.424446765733062836e-01 2.008637806980896612e-01 2.625650200467484763e-01 3.187734435406061051e-01 3.624300243756802820e-01 3.876525492823550967e-01 3.903796963952608778e-01 3.693384224760080103e-01 3.269420927949202582e-01 2.699759345834602531e-01 2.102353712889566406e-01 1.647895830363816927e-01 1.491967679055682394e-01 1.581946694211498472e-01 1.711830400715368961e-01 1.755619363033295577e-01 1.696246980959585648e-01 1.577823080891919416e-01 1.459866499092812020e-01 1.375966737399339501e-01 1.317805971016992039e-01 1.261353453682662329e-01 1.205168402991741855e-01 1.183164504911561193e-01 1.236738465962094607e-01 1.364328222733079965e-01 1.514909642240573062e-01 1.634931280503017503e-01 1.716877306056764918e-01 1.826950112850361518e-01 2.074610601002459531e-01 2.501185641326001408e-01 3.022393073596446600e-01 3.494100054988749648e-01 3.786304967558762891e-01 3.821402564857701023e-01 3.590702995072326265e-01 3.155041148982947741e-01 2.630858206552141310e-01 2.164293768647313765e-01 1.889269820383614740e-01 1.863563975217117363e-01 2.043591871663044679e-01 2.344766482799328089e-01 2.682411826278781053e-01 2.972016957273482807e-01 3.138881629124089523e-01 3.137398419627055457e-01 2.963315033283773214e-01 2.652594853742256675e-01 2.269908588802299898e-01 1.894236714067376870e-01 1.606655242663565242e-01 1.471152372560021460e-01 1.497030604953075439e-01 1.630050586832755277e-01 1.804061291039202042e-01 1.983900609502923240e-01 2.171226343719629137e-01 2.389088467766315171e-01 2.656093131915235328e-01 2.966800949331875326e-01 3.293223719067526201e-01 3.601503158617334610e-01 3.867322616254553203e-01 4.081189401462269606e-01 4.243927839631564947e-01 4.357378275027142811e-01 4.416716335966781593e-01 4.408939130110128835e-01 4.317641568419569587e-01 4.130545796750544896e-01 3.845826638542368947e-01 3.475221727510251490e-01 3.044032221057289544e-01 2.589263959266922543e-01 2.157127539009783268e-01 1.799234130651759800e-01 1.561660056833990839e-01 1.460071639348737016e-01 1.461224062116199263e-01 1.505240524858322548e-01 1.541978750597717829e-01 1.543428782924688991e-01 1.499518702798589009e-01 1.411622664021881246e-01 1.287889279334077652e-01 1.140323722205601603e-01 9.830433361779221391e-02 8.312508073101521067e-02 7.003313270310951300e-02 6.037760384642543859e-02 5.483481893693839537e-02 5.288935424690779236e-02 5.303890782795123160e-02 5.367148225057099403e-02 5.367267144272905299e-02 5.250606912137387172e-02 5.008488791773340471e-02 4.664473401124086260e-02 4.266324644299823027e-02 3.880911819802052715e-02 3.586405122370193987e-02 3.452371039812043851e-02 3.507477507277247109e-02 3.722553425014846207e-02 4.031693363330814128e-02 4.366113188512354276e-02 4.671846767225557723e-02 4.912184823470250317e-02
1.060708744586272706e-01 1.065879072252562121e-01 1.074413932563560992e-01 1.087403423357156673e-01 1.105795700025253153e-01 1.130234943618897148e-01 1.160907261999695739e-01 1.197428526994146758e-01 1.238800333260201003e-01 1.283443245303537428e-01 1.329298903632876172e-01 1.373982309404167546e-01 1.414964861368463167e-01 1.449774357468879282e-01 1.476205714746435804e-01 1.492542818894311285e-01 1.497797010112259519e-01 1.491971211532464592e-01 1.476358798119996041e-01 1.453875900280885702e-01 1.429388073302530482e-01 1.409900479889981684e-01 1.404325318211083751e-01 1.422417985275807872e-01 1.472675600413998198e-01 1.559736268229272305e-01 1.682538849802123482e-01 1.834128000860476559e-01 2.002760979365784677e-01 2.173371704636651025e-01 2.328852640902838167e-01 2.451179925791184544e-01 2.522610583829202890e-01 2.527119684681248812e-01 2.452150434211246288e-01 2.290799906675276554e-01 2.045016024718822045e-01 1.731988575322721546e-01 1.400874124851736457e-01 1.173013506561954716e-01 1.240605615210961243e-01 1.635746702438348188e-01 2.203075024242325819e-01 2.811470291782048880e-01 3.372827689919749017e-01 3.816409636996189736e-01 4.082644678613861489e-01 4.127975434070648153e-01 3.933722514504992551e-01 3.514987471012131492e-01 2.927511044435595067e-01 2.273400096340836007e-01 1.708760449773703005e-01 1.420085969135372883e-01 1.442524845596286631e-01 1.570352587881917172e-01 1.626804111613746051e-01 1.566262487904640233e-01 1.428770463066509622e-01 1.293024637582364522e-01 1.221483721512080928e-01 1.208718858354897174e-01 1.197770734459279313e-01 1.146666144521712311e-01 1.070075375728203604e-01 1.039967120582929727e-01 1.120556776117012654e-01 1.277649721280835482e-01 1.416485508786226866e-01 1.482677047783479696e-01 1.525125441363152368e-01 1.697135713375380606e-01 2.102425396407816005e-01 2.652402780360684220e-01 3.165629352207024461e-01 3.484971465553609593e-01 3.521596167099889652e-01 3.270555905157076504e-01 2.809785507639214197e-01 2.281755219594606698e-01 1.854613187483440395e-01 1.649209413594054374e-01 1.667956341232116890e-01 1.849429595948694771e-01 2.149942128722021617e-01 2.514800626644259074e-01 2.853488454474478186e-01 3.070423718938230517e-01 3.103529686452847769e-01 2.942881620266338261e-01 2.629179571725921982e-01 2.239614238947095493e-01 1.869424371302592924e-01 1.610835239472211133e-01 1.518242477222870312e-01 1.573730324596353258e-01 1.713291508828503062e-01 1.886338768005770550e-01 2.078328482107013597e-01 2.301361698752678875e-01 2.572263798655766709e-01 2.891771040282769545e-01 3.239113045065464269e-01 3.583179871314080001e-01 3.897770895425198279e-01 4.169854421667848476e-01 4.397824965069441761e-01 4.582865611415412044e-01 4.719775881624390101e-01 4.793280336900002103e-01 4.781672002540225952e-01 4.664868323214910184e-01 4.432296710980279109e-01 4.087583727804447453e-01 3.649429541222897200e-01 3.149661407616519693e-01 2.630060956625152047e-01 2.139354980868314604e-01 1.730142175775339908e-01 1.450204559126722359e-01 1.317985568510686156e-01 1.298735587293425864e-01 1.326670104647627579e-01 1.348189474683733069e-01 1.335939380118355835e-01 1.282617160767470788e-01 1.192971346130305560e-01 1.078521227531228921e-01 9.544030305900089162e-02 8.371870673402764806e-02 7.423747353440350583e-02 6.803414193380878661e-02 6.517182912527735850e-02 6.469302456259744261e-02 6.518512599441034228e-02 6.542091542812360216e-02 6.463618034229207110e-02 6.252325835028850476e-02 5.913695548525244039e-02 5.480711389415426904e-02 5.007648419494149794e-02 4.564683474890657983e-02 4.228372922270943329e-02 4.061283291788527622e-02 4.084103019184592842e-02 4.264119192982889633e-02 4.535315755136444527e-02 4.828703601303964421e-02 5.089332181161244223e-02 5.279565900020530278e-02 5.376639251305479622e-02
1.128326599978077965e-01 1.125555738040669718e-01 1.123241818056152225e-01 1.122463868140276821e-01 1.124435772812859141e-01 1.130390393370584029e-01 1.141413832928946520e-01 1.158249548610693763e-01 1.181109722211497182e-01 1.209539538767465533e-01 1.242371494299154278e-01 1.277784131752632280e-01 1.313454784318154045e-01 1.346781414131839882e-01 1.375148516491415118e-01 1.396221809609234643e-01 1.408268867272602365e-01 1.410512576379330807e-01 1.403527068858983762e-01 1.389673557860237330e-01 1.373527592110671824e-01 1.362139265667417498e-01 1.364785238075782170e-01 1.391741211282434831e-01 1.451883945510686336e-01 1.549840320687916329e-01 1.684154715274944480e-01 1.847326619033005657e-01 2.027137665559688717e-01 2.208181933431802024e-01 2.373094758520167824e-01 2.503596846816817934e-01 2.581658530978765409e-01 2.591014075389495019e-01 2.519160870234799510e-01 2.360039565180434284e-01 2.118083427168009070e-01 1.815967835697400723e-01 1.512376784846568567e-01 1.333098265547369710e-01 1.438436478848029165e-01 1.836824137442019111e-01 2.395253583486718352e-01 2.995453107460638309e-01 3.553246088776979561e-01 4.000248755235295550e-01 4.277903893676704428e-01 4.341032722629684093e-01 4.165757974141647280e-01 3.758195569097957933e-01 3.161466504924135279e-01 2.460978826412792697e-01 1.792999926120284748e-01 1.353830898567314756e-01 1.283809577382923062e-01 1.418197017512601577e-01 1.512207467153754703e-01 1.473000702370400039e-01 1.321641117824090828e-01 1.145812270275345102e-01 1.051807748384761265e-01 1.069546520636648068e-01 1.117169722617137040e-01 1.104570190822160847e-01 1.011864715720190988e-01 9.120311782371381959e-02 9.364339030912900708e-02 1.103116047658935645e-01 1.278036001408323630e-01 1.350486910079211622e-01 1.332221968435665094e-01 1.398928946905307336e-01 1.744594598312233513e-01 2.297344859895396052e-01 2.834168625707632616e-01 3.170936162241914102e-01 3.210555575232668657e-01 2.954983498910814799e-01 2.502741188434023933e-01 2.024868471845791273e-01 1.698645050543095281e-01 1.584923937223867152e-01 1.608899837145815193e-01 1.730642179688430260e-01 1.986801898174646031e-01 2.360611203264448010e-01 2.740533929802301816e-01 2.998791874845487815e-01 3.055820405892218372e-01 2.900337166529354804e-01 2.583225608985343924e-01 2.198245208777009907e-01 1.856560903492368297e-01 1.651753731340227238e-01 1.612800379073325852e-01 1.694182376843045845e-01 1.833611343141531291e-01 1.999278114285491792e-01 2.192340666285143291e-01 2.429223234179830881e-01 2.719885834288692239e-01 3.054663703994788815e-01 3.407870111497038890e-01 3.751932847999615572e-01 4.069374389003859172e-01 4.355252143361081907e-01 4.610215841490675204e-01 4.829857031862341277e-01 4.997956231623112977e-01 5.088003267969144483e-01 5.071380805086282972e-01 4.927093549609580236e-01 4.648712270832889293e-01 4.246903644071765016e-01 3.748083546047533132e-01 3.190734368571389590e-01 2.621115208794626006e-01 2.089760618086475286e-01 1.648718253218298957e-01 1.344321510127954311e-01 1.193843638218445996e-01 1.159928706487406702e-01 1.173686866242369536e-01 1.181732146852805254e-01 1.159863544745549646e-01 1.104851345349554398e-01 1.025319612016392656e-01 9.358360650443282858e-02 8.527383616208442096e-02 7.899292661164902807e-02 7.542472933383151390e-02 7.428529461640835663e-02 7.455654412031698097e-02 7.504133868844152511e-02 7.479542764476958261e-02 7.328016737200897246e-02 7.034438151627657454e-02 6.615453242203296613e-02 6.112692062127136200e-02 5.587122606882696796e-02 5.112606142990519520e-02 4.763911400218208414e-02 4.594874636985626926e-02 4.614225116101007551e-02 4.781018448429060624e-02 5.026842102899492515e-02 5.283300003884743717e-02 5.496668015131002394e-02 5.630601002986140163e-02 5.663770862566240571e-02 5.586550440427542896e-02
1.208371923752739469e-01 1.203215895332058888e-01 1.195854631157817621e-01 1.186944706425181600e-01 1.177404419524350071e-01 1.168397726028221756e-01 1.161268800432107978e-01 1.157414837959952619e-01 1.158096767837057950e-01 1.164208862092975943e-01 1.176052862434007196e-01 1.193177144109099919e-01 1.214334183953868079e-01 1.237580536317146596e-01 1.260508706727412331e-01 1.280579169813974016e-01 1.295520849528526697e-01 1.303782461765538025e-01 1.305030852277040410e-01 1.300689370900781350e-01 1.294466971340376971e-01 1.292715457047929339e-01 1.304258730868836647e-01 1.339194002909927239e-01 1.406449256821254157e-01 1.510830833617407831e-01 1.651091474871156928e-01 1.819912703638850715e-01 2.005213945140097431e-01 2.191679064687222789e-01 2.361982456647826745e-01 2.497832816613293760e-01 2.581160043452366271e-01 2.595720007799259821e-01 2.529322678690458237e-01 2.376981842342456019e-01 2.145823028236574226e-01 1.864166555762222510e-01 1.599589729540401295e-01 1.478760509689534541e-01 1.630494664461655530e-01 2.041527446240647969e-01 2.595121317665936567e-01 3.186214694943287906e-01 3.736647009962235644e-01 4.182061985456915210e-01 4.466524621446100185e-01 4.544883065423686586e-01 4.389538167271787028e-01 3.998676944613617779e-01 3.403446471804401074e-01 2.673099808797741450e-01 1.922059081516509227e-01 1.331811779124675854e-01 1.130398671458430343e-01 1.264600205698016011e-01 1.417132446043171123e-01 1.426786386038114973e-01 1.282663002037371658e-01 1.061489405180131712e-01 9.032899398620783393e-02 9.147316565707938607e-02 1.016740912935290980e-01 1.062747433197631375e-01 9.911064511378815667e-02 8.551686682263444361e-02 8.232919638913112348e-02 9.893780493978088231e-02 1.200338989034471920e-01 1.293534658698206607e-01 1.238587168834889424e-01 1.199172089500380733e-01 1.456396076965053576e-01 1.987416522611702430e-01 2.527948404116737713e-01 2.868636193525727629e-01 2.909038894749961246e-01 2.663680208134302507e-01 2.258243225242669572e-01 1.892553922765826124e-01 1.717730746450294166e-01 1.688023567214865794e-01 1.675079335490176902e-01 1.688900064875379914e-01 1.862869169104561240e-01 2.228467252709792068e-01 2.639881287759957562e-01 2.928261467852809052e-01 2.998476631329914932e-01 2.843318521053742054e-01 2.528888321668048000e-01 2.167789133219319153e-01 1.882033073373918786e-01 1.750178981541361811e-01 1.764693823728444300e-01 1.863166729400935195e-01 1.995057618060361859e-01 2.144967207308484947e-01 2.322475285001136813e-01 2.544128927092359493e-01 2.816440335269400075e-01 3.128472425839207149e-01 3.458450437097034813e-01 3.786956257663797176e-01 4.105169153960547823e-01 4.412460265519899671e-01 4.705941697996011697e-01 4.970293275347188455e-01 5.175628271747706455e-01 5.284603808884331677e-01 5.263826324531385437e-01 5.093689105460988964e-01 4.773522256655183815e-01 4.321812773266752727e-01 3.772827943309309262e-01 3.171470264650310678e-01 2.568116586429310400e-01 2.014756685151445625e-01 1.562284653956025893e-01 1.253599607435044727e-01 1.100710316587432402e-01 1.061276894532496434e-01 1.065954050229039884e-01 1.065465527552679204e-01 1.040912692630344694e-01 9.935443435174225180e-02 9.347277446232503395e-02 8.789384536337185860e-02 8.381165373176577282e-02 8.172059044676101280e-02 8.128147693954672348e-02 8.160261731709952948e-02 8.169773106674986518e-02 8.081420699611659153e-02 7.855490961996708377e-02 7.487247198431935813e-02 7.001790490621363772e-02 6.448331374910976077e-02 5.894411631147439962e-02 5.417678051302012021e-02 5.090398065331126765e-02 4.955154077479677344e-02 5.004513125691189418e-02 5.185128979645477199e-02 5.424046570918372723e-02 5.653756650634072373e-02 5.823452461899067401e-02 5.900071870794303119e-02 5.865475051909777721e-02 5.713065842877906864e-02 5.444869048219841412e-02
1.290409040470721636e-01 1.287921066108455304e-01 1.281395742908974511e-01 1.270955090778870811e-01 1.256960115941032907e-01 1.240056146134957682e-01 1.221198970523472288e-01 1.201645967349953548e-01 1.182893666410095024e-01 1.166545365482365842e-01 1.154104314389541031e-01 1.146712670039964771e-01 1.144889390491303643e-01 1.148345670740644198e-01 1.155954602973890133e-01 1.165916796052022808e-01 1.176114680872612506e-01 1.184614212860572585e-01 1.190265884354742981e-01 1.193361285217787171e-01 1.196280520814350518e-01 1.203976699836806913e-01 1.223969629758673988e-01 1.265371542881406908e-01 1.336685182525226834e-01 1.442960234218915450e-01 1.583710983091897451e-01 1.752571444841229120e-01 1.938320261929507293e-01 2.126282751937846882e-01 2.299558368389588159e-01 2.440121936441869144e-01 2.530096641164267246e-01 2.553499485902953614e-01 2.498736423932003958e-01 2.362259727258583242e-01 2.154351596489795517e-01 1.909225115555948926e-01 1.701278237774768443e-01 1.649877742877849385e-01 1.849321894900287644e-01 2.271950003711397381e-01 2.817671599035398988e-01 3.394446882745768002e-01 3.930676806305195559e-01 4.366777808901765590e-01 4.650645700467512800e-01 4.738874922200829176e-01 4.602099489265435439e-01 4.232379979282206994e-01 3.650338513913363725e-01 2.910459857061308830e-01 2.106449958590581872e-01 1.390345956980278685e-01 1.018114909780550720e-01 1.112735576759634887e-01 1.326924213700004518e-01 1.405365496346436816e-01 1.296385785926187639e-01 1.051880190180425195e-01 8.110424811884296703e-02 7.659235421896684604e-02 9.014757561788275253e-02 1.011306520604430825e-01 9.857371111568394295e-02 8.520152060072279376e-02 7.795892564024679838e-02 9.253050545962697437e-02 1.152751362918390254e-01 1.264191734389843447e-01 1.195162115773021755e-01 1.080418070643920370e-01 1.249373804421095996e-01 1.743809164505358833e-01 2.268626947958723161e-01 2.595566355315359619e-01 2.627504926321417300e-01 2.398471635021629800e-01 2.067843566135707245e-01 1.852859879311238300e-01 1.831360977321462025e-01 1.854489902780370458e-01 1.784894953207330770e-01 1.681272180492856261e-01 1.764138890048170816e-01 2.118652039577848811e-01 2.556065304685580797e-01 2.864451176366086815e-01 2.939401173669599632e-01 2.784390675629827561e-01 2.485063564617707443e-01 2.171959563091397927e-01 1.965906104186905534e-01 1.912706696681863439e-01 1.970905734357664973e-01 2.077220917448325821e-01 2.196772128262171886e-01 2.324013246281040057e-01 2.469064754014965446e-01 2.645949001578562498e-01 2.862625932373757953e-01 3.115941191535414045e-01 3.395834629224619428e-01 3.694597227179423626e-01 4.011085580250889904e-01 4.344617477479452150e-01 4.683315229391554757e-01 4.997210954641121972e-01 5.242137422738150088e-01 5.371594249817639444e-01 5.349608656024874564e-01 5.159479625445173578e-01 4.806822860861368341e-01 4.317690498100386076e-01 3.733527464704955445e-01 3.104911482354842933e-01 2.485811078594847567e-01 1.929547264967166054e-01 1.485904714567555795e-01 1.193136980068389974e-01 1.054172553615365521e-01 1.019469760354104054e-01 1.021922395612778617e-01 1.019323785911447899e-01 9.985944533971018167e-02 9.638314891951904606e-02 9.258154278721320019e-02 8.947351721384239065e-02 8.755305063352955552e-02 8.664686563595909441e-02 8.610862182694480060e-02 8.516970495612728731e-02 8.322407527605929500e-02 7.996451461961746887e-02 7.540664756336790120e-02 6.986001463047540605e-02 6.388173229049852464e-02 5.821572841921621860e-02 5.368399058787955841e-02 5.097589877950448045e-02 5.036164389111011386e-02 5.154079657296962297e-02 5.380544303453124733e-02 5.636088091618524781e-02 5.854530362834331481e-02 5.989583486486798475e-02 6.013323048101078261e-02 5.912466447510499740e-02 5.684792936377327383e-02 5.336214291571880763e-02 4.878449039387999092e-02
1.365208561799753639e-01 1.369133592254991039e-01 1.368126290958181501e-01 1.361862090676098369e-01 1.350168670681652083e-01 1.333087176942263641e-01 1.310934253721795228e-01 1.284357096673932885e-01 1.254369832601613388e-01 1.222354941231292846e-01 1.190009550699523549e-01 1.159216727002915920e-01 1.131832259282882780e-01 1.109403933555017513e-01 1.092881852183375524e-01 1.082418410580267831e-01 1.077365901430705070e-01 1.076539938776937544e-01 1.078743940470406615e-01 1.083481464513126463e-01 1.091733920758749116e-01 1.106619079628485408e-01 1.133630385630621379e-01 1.180043212565009964e-01 1.253211136966396189e-01 1.358108183993949891e-01 1.495211337697675003e-01 1.659701046863970020e-01 1.841960080963435942e-01 2.028664637010955119e-01 2.203937621232691102e-01 2.350512089936062088e-01 2.451133007334859448e-01 2.490496680538619167e-01 2.458057348637934236e-01 2.352182585513482027e-01 2.186547819276802584e-01 1.999954670732909667e-01 1.867033538719364838e-01 1.887913053107164174e-01 2.124319600869033209e-01 2.546161648307900816e-01 3.072377745568689034e-01 3.623660243628066824e-01 4.134788778207211246e-01 4.551002320107898624e-01 4.824693585011490815e-01 4.915643061156171334e-01 4.794715627856602769e-01 4.449949685417532996e-01 3.893254375523814703e-01 3.165937398627645116e-01 2.343265178276231209e-01 1.546584760862953212e-01 9.968210950914284385e-02 9.692483782507597956e-02 1.215256968967365070e-01 1.364175696427138151e-01 1.310027244678142744e-01 1.075193834713415453e-01 7.740077454949287339e-02 6.384138626614774270e-02 7.785528590200598009e-02 9.465933848664828676e-02 9.779578695148580247e-02 8.746564061854590622e-02 7.868010783637370553e-02 8.963867685257512208e-02 1.111383701947065983e-01 1.224775191063141033e-01 1.150729363570558994e-01 1.001367987707614121e-01 1.117352009546720981e-01 1.576809521222549137e-01 2.069137712546096908e-01 2.360539737036429775e-01 2.364708749144317779e-01 2.141385552128271808e-01 1.888158196837238512e-01 1.821762228153079033e-01 1.921002087960037574e-01 1.967824377553517301e-01 1.839627086551541280e-01 1.637053844143422643e-01 1.655953094302582973e-01 2.021750141456862271e-01 2.488988825488121781e-01 2.810514228637304712e-01 2.884454169683914881e-01 2.732719480075889162e-01 2.463520277139623904e-01 2.219834136718017437e-01 2.104683313000544620e-01 2.122627393321256384e-01 2.212654691472508983e-01 2.322277765666310445e-01 2.430149848823275338e-01 2.532780500364518184e-01 2.634125116204199535e-01 2.743839796642365547e-01 2.875143413187715713e-01 3.039905287240063925e-01 3.246510443168508786e-01 3.501953026392805590e-01 3.811233667878537457e-01 4.169250711703846313e-01 4.551155061545201219e-01 4.911252107721705840e-01 5.192815535899863999e-01 5.342787213673555469e-01 5.324418915583362111e-01 5.124356148262321220e-01 4.753796535414799851e-01 4.245005256773619062e-01 3.645100226705352831e-01 3.009089259315734233e-01 2.393867045966670826e-01 1.854148384679114026e-01 1.438905344593966462e-01 1.180396002955261398e-01 1.069069126443034229e-01 1.047881404610944145e-01 1.054663278157143974e-01 1.055046611983708610e-01 1.040071234019597640e-01 1.013785385683308865e-01 9.837660938660700016e-02 9.554998038227872914e-02 9.300534618986827651e-02 9.045434568566274036e-02 8.742791238864189296e-02 8.350904394539668263e-02 7.848943818560101537e-02 7.243774787636207690e-02 6.570999187141990383e-02 5.893118512645515589e-02 5.294531067821339754e-02 4.867224234192369520e-02 4.678526902695973044e-02 4.732006377166597666e-02 4.961864683223557448e-02 5.271102860838332987e-02 5.571351985593646361e-02 5.798686738539936963e-02 5.913215762222157751e-02 5.894030214451220773e-02 5.734298429024980992e-02 5.437436488005820828e-02 5.014201160219929065e-02 4.480432552575033811e-02 3.855253839083599282e-02
1.426159445348623434e-01 1.438820040138930889e-01 1.446440894416485545e-01 1.448404346635229489e-01 1.444152067685294805e-01 1.433240717539437659e-01 1.415406537386340591e-01 1.390635893569316384e-01 1.359236850685683340e-01 1.321904190768182497e-01 1.279766692973394737e-01 1.234400982070909675e-01 1.187791783328405876e-01 1.142216998351932300e-01 1.100043951778135465e-01 1.063449127097014779e-01 1.034121637141288269e-01 1.013066021386175575e-01 1.000643198169739040e-01 9.969380626090419695e-02 1.002417436361343200e-01 1.018688013398423992e-01 1.049027648020140757e-01 1.098290200701787372e-01 1.171891900599571906e-01 1.274015835370037319e-01 1.405738620120569882e-01 1.563899640967131299e-01 1.740988055595752981e-01 1.925740877867270495e-01 2.104072456721351181e-01 2.260224380329949601e-01 2.378272232156075916e-01 2.444243075997116488e-01 2.449155930321721131e-01 2.393376088631986864e-01 2.292689121498014404e-01 2.185589219351226076e-01 2.136367129629253292e-01 2.218266789369762182e-01 2.470082821579322740e-01 2.869539823353460251e-01 3.356201424378614240e-01 3.863992907393691278e-01 4.334397338754519824e-01 4.717492756150373778e-01 4.970395054754543906e-01 5.056922854342050799e-01 4.949678146017956193e-01 4.634507381948378968e-01 4.116298551528146943e-01 3.424543871582159671e-01 2.617907308758753993e-01 1.791563127392013233e-01 1.109818201884662653e-01 8.692767322902950067e-02 1.066143141154910906e-01 1.262184449578681866e-01 1.266545837161920096e-01 1.065578079685523399e-01 7.427985417160243298e-02 5.217833807652173111e-02 6.488770717409925171e-02 8.667902769313765021e-02 9.541316950149571208e-02 8.935266254030661826e-02 8.110019595453052399e-02 8.823476877041469546e-02 1.061603618302790625e-01 1.157727737425122277e-01 1.078949838984746140e-01 9.323737168158141575e-02 1.051228640900934014e-01 1.490149277021464991e-01 1.936116436009629738e-01 2.167343420351889594e-01 2.114017345506221113e-01 1.864632394885904210e-01 1.661109610428539440e-01 1.713451147631775973e-01 1.896164631184254212e-01 1.945756779790014102e-01 1.761264703180285274e-01 1.487085634190063732e-01 1.500823592365270465e-01 1.927814170671260097e-01 2.436511208462756872e-01 2.765521510601272048e-01 2.832382982600173404e-01 2.685531058423115680e-01 2.456983891003751974e-01 2.293359304277046429e-01 2.266406988037903691e-01 2.343452857409381862e-01 2.458772285129618984e-01 2.574486833304162614e-01 2.677590357963604561e-01 2.760062021660985576e-01 2.815654428100636819e-01 2.848822041124911553e-01 2.879488329532737811e-01 2.937782226115121520e-01 3.054479079878831271e-01 3.253309533128941888e-01 3.544071246844725520e-01 3.914466511167683516e-01 4.325880239011275497e-01 4.719198565495673070e-01 5.028765660993697040e-01 5.197702550437501845e-01 5.189367000328580781e-01 4.992936647110972070e-01 4.623301040851153232e-01 4.116637919348936636e-01 3.523591665845265952e-01 2.902049946031022842e-01 2.311181839563995477e-01 1.807295840030297696e-01 1.438492412987532332e-01 1.228732100032999403e-01 1.153982556477345656e-01 1.152225622423206225e-01 1.168020727902684963e-01 1.173380483415305542e-01 1.160983590357623496e-01 1.133088846488778806e-01 1.094202218378814012e-01 1.047449067831951325e-01 9.935944075316069379e-02 9.317162262406185336e-02 8.605710074510394825e-02 7.799070383582563937e-02 6.913898657017690519e-02 5.991874551619398581e-02 5.104465306641327998e-02 4.356533356109254518e-02 3.875142402537878894e-02 3.750403702427582142e-02 3.951088865847782877e-02 4.340330676575004931e-02 4.773820054269069940e-02 5.150347785865704020e-02 5.410242817097922485e-02 5.522616222605602337e-02 5.475661375018728294e-02 5.270558894561336305e-02 4.917546393092100260e-02 4.433174008882958400e-02 3.838265604627919686e-02 3.156422440552254793e-02 2.413230915509447308e-02
1.469649292207498570e-01 1.492176036756166502e-01 1.510119239889429477e-01 1.522717443575301310e-01 1.529191115670517076e-01 1.528785484693742092e-01 1.520825350424657718e-01 1.504780967640959310e-01 1.480342978205126669e-01 1.447503006293214822e-01 1.406634825821493351e-01 1.358568784043542865e-01 1.304649207453478510e-01 1.246760732501663443e-01 1.187305414233073564e-01 1.129110308909229976e-01 1.075250609857430067e-01 1.028795765090797509e-01 9.925327389150624680e-02 9.687799663255219906e-02 9.594289319889794110e-02 9.662709455225808319e-02 9.914738244290888236e-02 1.037872732650370194e-01 1.108709747147961500e-01 1.206708608521894072e-01 1.332788176668908697e-01 1.484957612577601505e-01 1.657779762412117108e-01 1.842448664807589953e-01 2.027353452321934424e-01 2.199059551030486392e-01 2.343773641496971760e-01 2.449451523953235510e-01 2.508730522453624379e-01 2.522791063314379634e-01 2.505882880653558242e-01 2.488988554379429896e-01 2.518190358959928599e-01 2.641178126312844210e-01 2.883704501103638851e-01 3.235023033419440752e-01 3.655628050442709664e-01 4.094874553796135075e-01 4.503154026831523993e-01 4.836459845037560101e-01 5.056974322671964339e-01 5.132842642328949712e-01 5.039047364684959840e-01 4.760247109986327496e-01 4.295375421758190204e-01 3.662941290897720470e-01 2.905935504965002636e-01 2.097173366925687565e-01 1.354268786091493149e-01 8.912953502317236265e-02 9.029053207189095820e-02 1.084185632856539405e-01 1.130401288987884223e-01 9.718766334716041899e-02 6.569141511025242131e-02 3.775630711774183301e-02 5.100305546716623478e-02 7.751408538102907975e-02 9.072848031403821234e-02 8.846049862054941593e-02 8.138343626272130649e-02 8.535109252564493376e-02 9.893459873313145692e-02 1.058575159237307578e-01 9.802503017516213391e-02 8.777640332640700149e-02 1.055239000719863512e-01 1.486361784689620991e-01 1.873996159415817486e-01 2.021740681178874066e-01 1.876152446057776091e-01 1.549452680555956086e-01 1.340159304948000396e-01 1.474628857405489435e-01 1.711816081012339785e-01 1.746956173138925483e-01 1.503366530153521230e-01 1.184752233245590231e-01 1.292470095053293855e-01 1.848379597547913922e-01 2.405270173054466776e-01 2.729729252392049110e-01 2.776648461050034156e-01 2.627543685332441314e-01 2.438343777027697779e-01 2.351717376007819715e-01 2.402707711301387827e-01 2.530410133191093869e-01 2.672543917885976672e-01 2.803972169469279296e-01 2.914090005920438875e-01 2.985956562754156773e-01 3.002309760433809482e-01 2.963449042904376385e-01 2.896084300399076050e-01 2.847121109394198379e-01 2.868146551138077149e-01 2.998583210647005060e-01 3.252377875491143100e-01 3.611158742491886176e-01 4.026644086333232009e-01 4.431874724047739078e-01 4.756689512244934304e-01 4.942317415614800313e-01 4.951781595779218281e-01 4.774747558490824439e-01 4.426980422074501265e-01 3.945686005626637960e-01 3.382635228034227559e-01 2.797086923151966831e-01 2.250044266895059597e-01 1.799562481656170332e-01 1.491826363099084674e-01 1.339685539521760782e-01 1.305544603781231827e-01 1.326396518327134511e-01 1.353609160225230090e-01 1.363389750285591284e-01 1.348615406004431971e-01 1.309901073908489311e-01 1.250239612862955874e-01 1.172567382161955607e-01 1.079136258180037056e-01 9.718185606362776674e-02 8.527348564064227143e-02 7.248631221415424708e-02 5.925705094333409695e-02 4.623491568885092912e-02 3.446418225711762179e-02 2.582644204273227065e-02 2.304415219344544200e-02 2.636281126219530702e-02 3.238993306480732887e-02 3.843289893316342160e-02 4.328529013401464370e-02 4.645194964920081049e-02 4.775868032715239325e-02 4.720446219367257362e-02 4.489776911799137071e-02 4.102274289008914221e-02 3.581873732168976143e-02 2.957085655360213242e-02 2.262248814982910361e-02 1.547106884131009032e-02 9.340748745669782277e-03
1.494743852102909942e-01 1.527402787104420179e-01 1.556282379534041638e-01 1.580598927231866013e-01 1.599494600078578133e-01 1.612065107714740486e-01 1.617400273340167671e-01 1.614637897068558758e-01 1.603030373466649838e-01 1.582022479619352995e-01 1.551337587338930402e-01 1.511068270801780022e-01 1.461765843649766861e-01 1.404521690464539119e-01 1.341031237068472104e-01 1.273628929466974757e-01 1.205279826463085402e-01 1.139511473082847060e-01 1.080271963591986212e-01 1.031713081283385791e-01 9.979275692189219782e-02 9.827096266308790740e-02 9.894189553694697492e-02 1.020958826658456969e-01 1.079743891200043576e-01 1.167466516205722671e-01 1.284586764799907632e-01 1.429686534621793237e-01 1.598940888565004159e-01 1.785906212230180534e-01 1.981720168773878910e-01 2.175759673080731316e-01 2.356809663413108880e-01 2.514800896640370098e-01 2.643124288288243862e-01 2.741363215326427794e-01 2.817907204483329209e-01 2.891217930118349932e-01 2.987716636214030053e-01 3.134561967058871468e-01 3.348817972170782808e-01 3.629126890622270674e-01 3.955468228952748744e-01 4.295821980793404493e-01 4.614123588697743306e-01 4.875621509675100995e-01 5.049133135562012820e-01 5.107514625609829162e-01 5.028058857819784899e-01 4.794173613978718884e-01 4.398876850449722209e-01 3.849703855121422991e-01 3.174018121354865163e-01 2.424028309316353935e-01 1.683360608659028868e-01 1.084751723655426048e-01 8.168901899460853655e-02 8.588947316791481490e-02 8.982545617950214722e-02 7.727674165821260543e-02 4.805161869763480142e-02 1.648333978001334868e-02 4.040181864898707842e-02 7.070640670245202652e-02 8.568744057220228916e-02 8.475367015345590394e-02 7.734735475706912278e-02 7.811957775616801269e-02 8.786031624499343606e-02 9.293185290476146942e-02 8.767576339242130756e-02 8.727707619656621674e-02 1.140764341057636383e-01 1.563576233586118358e-01 1.884026483361505022e-01 1.934663768422701935e-01 1.671932344825391714e-01 1.209627196478741257e-01 9.067544036810668007e-02 1.099087907089797700e-01 1.375792457057387341e-01 1.378152665837225344e-01 1.057585161484599495e-01 7.268767196604454528e-02 1.116785961037215918e-01 1.840683509691343755e-01 2.423988210305731972e-01 2.715437333188526758e-01 2.715770994296030083e-01 2.541827600030096002e-01 2.374110743485429997e-01 2.349321018285100149e-01 2.466355203080259628e-01 2.642181904392545411e-01 2.819271527134680211e-01 2.980360912706318532e-01 3.111493332831531400e-01 3.184457376014534491e-01 3.172714923893442118e-01 3.075387681205140611e-01 2.926554386939259622e-01 2.786063630448518125e-01 2.719107187135683668e-01 2.774289437673726488e-01 2.968633127102544011e-01 3.283584870385778953e-01 3.670579250455754394e-01 4.062710251267401818e-01 4.389343722759644351e-01 4.590283424776893662e-01 4.626375276130934577e-01 4.484795244840963924e-01 4.178937362050094695e-01 3.744134760603503032e-01 3.231170170861792368e-01 2.699612214136664634e-01 2.212192547096870632e-01 1.828532658361871899e-01 1.590874931238031864e-01 1.499263722269861265e-01 1.506058808004406835e-01 1.550327854198722544e-01 1.589173519553204461e-01 1.601517543011266864e-01 1.580372348611703837e-01 1.525851899508552378e-01 1.441079651104016923e-01 1.330230984380514070e-01 1.197800369384836583e-01 1.048456259428110909e-01 8.870921751795139698e-02 7.188696855040754841e-02 5.491899452402708437e-02 3.836607501064418640e-02 2.284868013991385449e-02 9.578765167733838473e-03 7.894399211945575534e-03 1.711645956811482308e-02 2.536209978295106762e-02 3.149721019794704535e-02 3.537067897097674607e-02 3.702234947749903637e-02 3.659720641040607736e-02 3.432109725994044597e-02 3.049344908286338168e-02 2.550241409665405037e-02 1.990437369728767503e-02 1.472180926380778181e-02 1.217406628077051522e-02 1.450458277381648162e-02 2.015227509864023561e-02
1.502377581023328634e-01 1.544862413140098700e-01 1.584537069950026356e-01 1.620683170644241500e-01 1.652474519238277539e-01 1.678989285688954058e-01 1.699234550306857883e-01 1.712184700734860343e-01 1.716834365033224619e-01 1.712265580302622936e-01 1.697727778626426098e-01 1.672727965641137848e-01 1.637127216279894160e-01 1.591238364891349177e-01 1.535918576979485584e-01 1.472649414158501147e-01 1.403596084438675506e-01 1.331636792875726671e-01 1.260352348686255564e-01 1.193965217098794246e-01 1.137216013343643195e-01 1.095165251082870495e-01 1.072912978804679285e-01 1.075244593496833406e-01 1.106236618049549619e-01 1.168873025528349291e-01 1.264708792250134051e-01 1.393586667734569573e-01 1.553410758441842732e-01 1.740018591648635482e-01 1.947234523329693656e-01 2.167198716345490050e-01 2.391045042557481404e-01 2.609953679069400012e-01 2.816524695670748479e-01 3.006295657784010533e-01 3.179057155490992437e-01 3.339441945958068758e-01 3.496194258969423374e-01 3.659776058538249388e-01 3.838687297309804070e-01 4.035800553543736346e-01 4.246339820060834325e-01 4.458294443076776248e-01 4.654619731086108714e-01 4.815757599138198453e-01 4.921330319960307564e-01 4.950838549585724335e-01 4.884099620481338055e-01 4.702540767039918856e-01 4.392204042495025385e-01 3.948587564892009905e-01 3.382570769393720700e-01 2.726028845518724264e-01 2.035768466176258173e-01 1.395620900313699064e-01 9.155663130235507097e-02 6.842877290791392342e-02 6.059183735029419898e-02 4.779492053706203836e-02 2.277861859237978806e-02 1.564788661779884654e-02 4.998404716107682916e-02 7.678605270257277127e-02 8.842215001512977735e-02 8.432565164533642466e-02 7.243735616032630220e-02 6.717716697094801293e-02 7.303291344306732380e-02 7.876705732834954343e-02 8.125391719452004780e-02 9.535775259972646689e-02 1.302528882986245806e-01 1.705717020967361386e-01 1.956327207756148323e-01 1.914367824519694616e-01 1.542878974702587835e-01 9.268407736079031789e-02 3.795181472186661548e-02 6.650590296793376655e-02 9.859355085803532537e-02 9.355678201689257567e-02 4.913660219154818154e-02 3.399752596799583693e-02 1.197044790314628904e-01 1.994770893159512615e-01 2.540741994113488444e-01 2.752301668876359075e-01 2.664729676517554879e-01 2.425820200763239287e-01 2.243229737311819294e-01 2.254265085512502098e-01 2.424853314157035256e-01 2.649917744534178166e-01 2.873106790491689044e-01 3.078692137102112536e-01 3.244107929072102547e-01 3.328969898190494714e-01 3.300385548645531353e-01 3.159995266993800844e-01 2.950732423828880679e-01 2.742305241454248144e-01 2.605005618954157054e-01 2.586361856069911425e-01 2.702865393169857078e-01 2.943169590817678039e-01 3.270823553181058663e-01 3.628000071361380252e-01 3.946645276783369849e-01 4.164020053102829855e-01 4.235847478438754532e-01 4.143508093171522910e-01 3.895095829480176297e-01 3.521889435331288509e-01 3.072443133246288705e-01 2.606342735690952428e-01 2.188235335125262859e-01 1.878601644527768122e-01 1.713451827028904528e-01 1.680249759467620785e-01 1.725322862945260494e-01 1.791233823499411848e-01 1.839761083129763108e-01 1.852096612908818163e-01 1.822073923881498969e-01 1.750544555247720568e-01 1.641972168200500071e-01 1.502589312327054227e-01 1.339450652923269147e-01 1.159943405437301733e-01 9.715032466977768788e-02 7.814173242660457652e-02 5.966996695153847785e-02 4.241605863795683967e-02 2.712495286181894685e-02 1.510120992513062747e-02 1.039091617215369932e-02 1.449912296935781594e-02 1.985981650543662200e-02 2.364303985978074424e-02 2.542569195707239729e-02 2.531488148551748127e-02 2.365298043649589899e-02 2.101448767038965534e-02 1.833958582756952532e-02 1.707383144059413868e-02 1.858257418898478716e-02 2.282344180831567815e-02 2.871195458128024403e-02 3.528950290134391654e-02 4.195016778630384496e-02
1.494235380056540829e-01 1.545864232795982063e-01 1.595668071792295251e-01 1.643045751441038482e-01 1.687275933739884881e-01 1.727515149367836733e-01 1.762806353297215467e-01 1.792100414695010080e-01 1.814292365860244172e-01 1.828273348981241941e-01 1.832998082718258204e-01 1.827566370019236275e-01 1.811315733020714136e-01 1.783920744968142402e-01 1.745493108605068178e-01 1.696675132503850658e-01 1.638718208826231426e-01 1.573537596415540696e-01 1.503735904042657889e-01 1.432591013424488191e-01 1.364010456507123437e-01 1.302462582394707524e-01 1.252899965405376015e-01 1.220680249840186277e-01 1.211450382525666170e-01 1.230901798839419692e-01 1.284290437150384101e-01 1.375726283262850291e-01 1.507427652114381456e-01 1.679205778477538269e-01 1.888302979495255218e-01 2.129525693293619626e-01 2.395567141405391953e-01 2.677470136132785172e-01 2.965228104322586988e-01 3.248519395405708443e-01 3.517533935689789448e-01 3.763810055212226668e-01 3.980971511792647521e-01 4.165249166650335511e-01 4.315687948072851610e-01 4.433968441255212167e-01 4.523800847886671472e-01 4.589872064745359470e-01 4.636358041155145826e-01 4.665085649388877598e-01 4.673572434232866057e-01 4.653387208884929294e-01 4.589497258210576969e-01 4.461371701053816752e-01 4.246438698760292563e-01 3.925940582805220180e-01 3.492335563457086289e-01 2.956389842907254373e-01 2.351355019910188471e-01 1.731444561504215107e-01 1.162135542194389082e-01 6.999104539804926195e-02 3.613208987736541561e-02 1.250300964356421476e-02 2.465480797119194711e-02 5.494599551317006642e-02 8.435542593532148470e-02 1.047099796021836449e-01 1.101654904455399153e-01 9.992022751189044705e-02 8.008489198627484484e-02 6.367986812948636666e-02 6.191052383467426229e-02 7.011073456274179161e-02 8.455752463467842983e-02 1.119327975076486181e-01 1.510225356587573120e-01 1.879359970816971981e-01 2.063368137430707239e-01 1.950701242445400663e-01 1.522616227393656929e-01 8.689222192451159787e-02 2.560330164133551092e-02 5.634641210983640930e-02 8.515864142077371468e-02 7.809667509307144373e-02 5.142301319731042847e-02 8.570048291261832263e-02 1.638107716370350853e-01 2.350868496880511860e-01 2.787557016652455477e-01 2.871639849380283049e-01 2.653181997771308365e-01 2.300344738318832183e-01 2.050355233137357291e-01 2.059381940574996905e-01 2.267861240496358843e-01 2.542764926252610858e-01 2.821909121911577167e-01 3.084183485708728578e-01 3.293919986605219896e-01 3.398533734406017914e-01 3.361572693410884161e-01 3.190124081099147690e-01 2.937413730163204728e-01 2.681769969544711141e-01 2.493380459535836091e-01 2.410324336607040374e-01 2.442796038882641407e-01 2.590117852617719874e-01 2.838747151526870849e-01 3.148714975106575165e-01 3.456482431797563426e-01 3.694286821120923436e-01 3.809337927702227122e-01 3.774541825066092815e-01 3.591045722917507454e-01 3.285361109681602665e-01 2.903855988331311977e-01 2.506627350322741532e-01 2.160432180771535426e-01 1.925294794047995584e-01 1.829029244326182413e-01 1.847978055381347684e-01 1.925594973512275709e-01 2.008509851883320818e-01 2.062732167130865435e-01 2.071968101319326405e-01 2.031689095119143806e-01 1.944365256726593716e-01 1.816403793832672697e-01 1.656284347513584665e-01 1.473417678791999752e-01 1.277425190231391838e-01 1.077671175019201399e-01 8.829715020651611457e-02 7.014666260192344016e-02 5.406895279018902878e-02 4.078271332142429512e-02 3.097390350126753844e-02 2.507459363288695731e-02 2.264065862010745597e-02 2.220498249306970470e-02 2.232829875871282163e-02 2.237255340995044500e-02 2.245093108076537045e-02 2.313521809817090796e-02 2.507100116076391855e-02 2.856080125481416654e-02 3.343344748569188063e-02 3.925303938388821634e-02 4.554900056083784066e-02 5.191560791306683992e-02 5.802988691478984384e-02 6.364437047392892954e-02
1.471577011776418475e-01 1.531384242814017582e-01 1.590249656884234475e-01 1.647705864902853645e-01 1.703171168676915204e-01 1.755936536726567243e-01 1.805160148627771577e-01 1.849872618746724873e-01 1.888995702731184612e-01 1.921376620578269800e-01 1.945839108799107819e-01 1.961250969915890596e-01 1.966606254975456214e-01 1.961118329386894732e-01 1.944317981430312148e-01 1.916148533910776441e-01 1.877047844010626965e-01 1.828005642077774051e-01 1.770584913689891571e-01 1.706899846811094079e-01 1.639553092896856024e-01 1.571554900403536459e-01 1.506276933254744599e-01 1.447526716377991463e-01 1.399838834511118735e-01 1.369013497391891598e-01 1.362724551160870157e-01 1.390672799442461693e-01 1.463558047013245877e-01 1.590662398400794209e-01 1.777077149705137138e-01 2.022136546062175688e-01 2.319505581254662774e-01 2.658116234286980739e-01 3.023154962463536211e-01 3.396942517567646536e-01 3.759917687113682461e-01 4.091947442419962000e-01 4.374048090375042275e-01 4.590438967320630281e-01 4.730697754165215096e-01 4.791659427342518374e-01 4.778616270586922843e-01 4.705346907545845947e-01 4.592529334693665755e-01 4.464197935136924311e-01 4.342220991343037073e-01 4.239572801339719921e-01 4.154465574072463419e-01 4.068262826123396070e-01 3.949142341179686655e-01 3.760923904477349033e-01 3.474301602907425290e-01 3.077043502497857630e-01 2.579967233160822548e-01 2.016135325352880758e-01 1.432144318494540658e-01 8.738911083159722759e-02 3.829171033828645404e-02 2.417359328767674370e-02 6.161161235096045824e-02 9.997717335351487267e-02 1.312110837719928091e-01 1.497586795051890629e-01 1.516834946796852268e-01 1.370541701009934665e-01 1.113688066628720913e-01 8.545264806513006017e-02 7.254460825276565217e-02 7.862099090813108593e-02 1.000056888956158963e-01 1.333033502610892762e-01 1.720415555460118873e-01 2.040651157367008306e-01 2.163066214891896100e-01 2.007659096674910271e-01 1.591885511610788007e-01 1.074945878508244135e-01 8.294115782232583389e-02 1.021803238224710114e-01 1.209892552292892998e-01 1.213233723823951143e-01 1.240983720115115124e-01 1.628134264989367086e-01 2.268782063547585270e-01 2.843651890378702252e-01 3.137484012769317099e-01 3.071714255597577936e-01 2.700895685763139431e-01 2.199402788802436726e-01 1.826575139964472239e-01 1.783960439475506810e-01 2.008156814653551947e-01 2.328955337597342357e-01 2.668738218313648769e-01 2.994360732175531115e-01 3.253698181707397330e-01 3.382374474872470449e-01 3.342159978184865987e-01 3.146812516652470193e-01 2.860328292581416076e-01 2.569857427971680153e-01 2.344972771423071423e-01 2.211465823444876133e-01 2.168115581270313730e-01 2.222450523756288598e-01 2.388946887962795362e-01 2.652164760007283961e-01 2.953453533018205457e-01 3.216540937189840133e-01 3.377430043308132790e-01 3.399786647005986762e-01 3.278341618503296528e-01 3.035943731728099615e-01 2.717963146653094575e-01 2.385822048015373842e-01 2.108078437067726629e-01 1.942294546145039158e-01 1.906522698221712608e-01 1.967840489658778391e-01 2.069206913947604642e-01 2.161872463498392127e-01 2.216238916519236712e-01 2.219049380845825314e-01 2.168047684688480803e-01 2.067742476204324498e-01 1.926531641742744438e-01 1.754797082849584022e-01 1.563627798280906589e-01 1.363951312535418570e-01 1.165941065650898389e-01 9.786163322781618601e-02 8.095664608116612260e-02 6.647122890124691763e-02 5.479752120122366454e-02 4.607494007296424748e-02 4.013996525880311056e-02 3.656116542731673025e-02 3.482119838920556820e-02 3.454246732856695867e-02 3.557249045463936610e-02 3.788786130645178940e-02 4.143503291866428018e-02 4.603992926296551769e-02 5.141853652867621471e-02 5.723565774289082059e-02 6.315866988361656942e-02 6.888935821841268847e-02 7.417808851355262023e-02 7.882791180096254680e-02 8.269365004330178626e-02
1.434341295266359784e-01 1.501096083523639213e-01 1.567603759555893095e-01 1.633514821420030128e-01 1.698384501478576725e-01 1.761653017319851078e-01 1.822629895412882506e-01 1.880485737197555574e-01 1.934254895888582459e-01 1.982852218912466991e-01 2.025106236368480195e-01 2.059809923042088819e-01 2.085788432846155116e-01 2.101981010236721736e-01 2.107531643043819569e-01 2.101880000330532405e-01 2.084841001090098067e-01 2.056658510208667912e-01 2.018017301926328111e-01 1.969999718337616668e-01 1.913982836371492247e-01 1.851492973761337812e-01 1.784071212698877529e-01 1.713257179980695599e-01 1.640861992968890848e-01 1.569754629536955770e-01 1.505373502960844490e-01 1.457933295219577818e-01 1.444447009627025380e-01 1.488019911505901738e-01 1.611434471598883478e-01 1.827200629797814946e-01 2.132441269160692543e-01 2.511712286284654150e-01 2.942183766694101421e-01 3.396955906965125060e-01 3.846771766833736450e-01 4.261511802847020580e-01 4.612203159656632634e-01 4.873623428066835017e-01 5.027209974237472068e-01 5.063810653636399151e-01 4.985783275842232687e-01 4.808052743465739964e-01 4.557881552290318772e-01 4.273058431895063736e-01 3.997622124421855716e-01 3.773327929550189808e-01 3.626003353605462554e-01 3.551716463704246984e-01 3.513694139190415844e-01 3.455120892053172854e-01 3.319685830066218535e-01 3.068777987760343828e-01 2.690508123898814885e-01 2.200358063762202498e-01 1.635408481673790992e-01 1.049601982663355554e-01 5.541624379000535672e-02 5.528829134422008629e-02 9.926961463454918311e-02 1.451847486541607002e-01 1.814162043671064817e-01 2.020504048359249294e-01 2.039212755966111346e-01 1.878330214887097560e-01 1.593568326039508098e-01 1.283536373715891965e-01 1.070783993616275936e-01 1.053033608923568953e-01 1.234849227523086984e-01 1.546035307387777780e-01 1.888369899133548468e-01 2.144967765208226074e-01 2.209265026262206277e-01 2.033575514533060846e-01 1.678482955606054039e-01 1.355777258755403447e-01 1.337549269689851383e-01 1.557277552407418386e-01 1.739369776287920388e-01 1.817666545015343693e-01 1.964006796961595969e-01 2.356255199858467708e-01 2.900415757202892686e-01 3.347727830500037971e-01 3.503754038348649846e-01 3.297382504831108396e-01 2.786049569691119721e-01 2.138555824018035512e-01 1.612686019830510409e-01 1.465611760703750821e-01 1.675823728152069925e-01 2.031698617049867983e-01 2.429132758261525749e-01 2.817655421394126281e-01 3.126865361412312638e-01 3.281126410280350569e-01 3.240797003479649052e-01 3.025544594925617115e-01 2.709229191533262804e-01 2.388715139924747488e-01 2.136281421134794967e-01 1.967878336670479400e-01 1.868071069039041188e-01 1.846190072607218069e-01 1.943203409756115441e-01 2.170986145383919930e-01 2.473843883294336854e-01 2.763487112897837217e-01 2.964513963257096596e-01 3.033586141135392600e-01 2.961798450558505436e-01 2.770683135355747617e-01 2.506121607975471122e-01 2.231214886984886070e-01 2.015030770636650204e-01 1.909961329199803826e-01 1.923089585903079990e-01 2.014301054990634554e-01 2.128230530453714131e-01 2.221615171933745969e-01 2.269775661130135902e-01 2.263020756958358803e-01 2.201721669352168509e-01 2.092447738156455739e-01 1.945239759044015970e-01 1.771712739790018976e-01 1.583731843049941690e-01 1.392491644950068219e-01 1.207885956495940993e-01 1.038086425834233439e-01 8.892655954779354888e-02 7.654226182514843602e-02 6.683230102114619264e-02 5.976516595985272018e-02 5.515128962573074417e-02 5.272360955374535280e-02 5.221245237009740359e-02 5.337341962213509872e-02 5.596662153775040088e-02 5.972450736416569372e-02 6.434138543750227146e-02 6.948803540084129426e-02 7.483684837217731423e-02 8.008450490910340447e-02 8.496721988691018079e-02 8.926881207747365543e-02 9.282347467116067175e-02 9.551502580937418219e-02 9.727392594088567213e-02
1.380853442055586522e-01 1.453060183939083039e-01 1.525476214355348248e-01 1.597828451662232085e-01 1.669774082497620382e-01 1.740879043945320059e-01 1.810597150519234755e-01 1.878253007910646033e-01 1.943032390893929540e-01 2.003983918002288644e-01 2.060035499584420282e-01 2.110028070439418368e-01 2.152767478153053693e-01 2.187093043173770623e-01 2.211958219379230040e-01 2.226514999769699521e-01 2.230189413383910080e-01 2.222731173548120331e-01 2.204217459045728078e-01 2.174991204596306293e-01 2.135521753328184502e-01 2.086194922647774952e-01 2.027074742775448468e-01 1.957732075875810163e-01 1.877304463564825887e-01 1.785036920025609430e-01 1.681666715938843482e-01 1.572166452483939603e-01 1.470378046923443427e-01 1.404835314263234991e-01 1.419635726728843139e-01 1.557903819670837797e-01 1.833909021451079480e-01 2.227894412566114868e-01 2.703841190324918764e-01 3.222497995230583223e-01 3.744809670316919803e-01 4.232552853529468750e-01 4.649601269083100674e-01 4.964261904858126018e-01 5.152181572908290930e-01 5.199138606475323110e-01 5.103126620581709405e-01 4.875441202514712580e-01 4.540952369814295619e-01 4.138149882474752572e-01 3.719216527158866747e-01 3.347956754565493132e-01 3.088147469079525198e-01 2.974720624513216838e-01 2.983595133500847596e-01 3.037511323305633892e-01 3.045560864491175246e-01 2.937428165571039362e-01 2.677303870604306746e-01 2.264611180992121553e-01 1.729577200983751506e-01 1.135595582846668367e-01 6.548197572757163964e-02 7.682157920869474299e-02 1.302456042931625924e-01 1.845950560330716916e-01 2.273107161869727111e-01 2.521811356193934817e-01 2.563481704211770240e-01 2.409808114752161057e-01 2.116556771464839781e-01 1.776353042014436612e-01 1.501055644991448612e-01 1.390625510062765691e-01 1.479695094369421482e-01 1.710620857338287781e-01 1.974582267700925042e-01 2.155361264739218130e-01 2.163587014019034138e-01 1.979854204817722285e-01 1.702167439327413323e-01 1.556623555368264744e-01 1.697633524454568443e-01 1.974281649441852748e-01 2.189738829097292172e-01 2.329904192668412477e-01 2.538377672858798673e-01 2.924831195494344560e-01 3.394705609990451567e-01 3.735614971100706394e-01 3.776281594921984675e-01 3.457881620374754772e-01 2.841905753909783616e-01 2.087582996967999593e-01 1.427478791732182950e-01 1.143011007488640429e-01 1.306718167601625957e-01 1.680777819941250417e-01 2.124909779437240409e-01 2.568953168148755406e-01 2.924240226553280753e-01 3.104361296517180180e-01 3.067292297167834025e-01 2.836096728507775389e-01 2.492056011588341391e-01 2.142384699767649614e-01 1.867745270796886126e-01 1.680453851263821741e-01 1.550082620556209045e-01 1.479668704211853925e-01 1.529804615121609368e-01 1.737817493482842479e-01 2.047166965260534544e-01 2.356579860114086933e-01 2.583138513117650970e-01 2.681268455678880169e-01 2.642061579668205096e-01 2.487933217145154585e-01 2.266093921801120847e-01 2.040651680252632827e-01 1.878762002464872127e-01 1.824438331619218923e-01 1.873198222758966081e-01 1.980342061298580592e-01 2.094528355582030155e-01 2.179080133089871529e-01 2.214829609976976810e-01 2.196005588054550095e-01 2.125668629997166104e-01 2.012175710719654176e-01 1.866633796292264114e-01 1.701091948250333663e-01 1.527272839583027064e-01 1.355706850781500106e-01 1.195173144762894379e-01 1.052380245169309281e-01 9.318446926550624787e-02 8.359547256139926441e-02 7.652233564545594946e-02 7.187092897762245580e-02 6.945051003078193952e-02 6.901327005928427349e-02 7.027474602968859785e-02 7.292016022672230535e-02 7.660976922087803231e-02 8.099105782646752461e-02 8.571643905493805948e-02 9.046119932095969540e-02 9.493774312531398640e-02 9.890480886332291000e-02 1.021720153981009321e-01 1.046007071653477366e-01 1.061020978543949084e-01 1.066335561671016702e-01 1.061937018996477189e-01
1.308286249354118080e-01 1.384218725672713701e-01 1.460572493349718837e-01 1.537094459628057241e-01 1.613486640426088081e-01 1.689387458858355173e-01 1.764350968818295951e-01 1.837826464207899801e-01 1.909141833550170864e-01 1.977494672670967457e-01 2.041955369123829578e-01 2.101485920975072752e-01 2.154976974050033800e-01 2.201303314046236526e-01 2.239394731718729326e-01 2.268314758467062375e-01 2.287334375992189639e-01 2.295981938521043653e-01 2.294045442709452820e-01 2.281501363765998935e-01 2.258349460196189540e-01 2.224350201126857884e-01 2.178694983933831542e-01 2.119689500867130427e-01 2.044592631009473915e-01 1.949822870444438416e-01 1.831838128775851171e-01 1.689188559928727629e-01 1.526715909991226972e-01 1.363742704262623784e-01 1.247244228034032620e-01 1.255779172982166569e-01 1.452946009728503240e-01 1.827958438934032814e-01 2.323790395227066929e-01 2.882889118829875530e-01 3.455903619592685660e-01 3.998654923562637298e-01 4.470914995530961278e-01 4.837697715381781838e-01 5.071698714850679801e-01 5.155691700218525408e-01 5.084073401179494134e-01 4.863273306491965875e-01 4.511463000338878926e-01 4.058792192424562906e-01 3.549863668243163906e-01 3.049306152729086006e-01 2.645463070768837022e-01 2.429916751277599596e-01 2.429802893013235376e-01 2.562027756110145105e-01 2.692535307623095120e-01 2.711871903353995639e-01 2.558823271883459705e-01 2.217694161226776706e-01 1.711848889173946398e-01 1.108367111765104357e-01 6.267233786021661479e-02 8.652704546701822652e-02 1.504560975636866360e-01 2.129011170728314362e-01 2.620613872836103919e-01 2.918473956228897492e-01 2.995603898867141290e-01 2.864195295384811546e-01 2.577393958814780395e-01 2.220918274003836623e-01 1.895851080680159284e-01 1.695187967704943344e-01 1.668461717867606997e-01 1.785815865177636241e-01 1.950419805133382367e-01 2.050209864336177412e-01 2.006135297385792660e-01 1.817687966661274690e-01 1.608739946573581603e-01 1.600757734977652502e-01 1.857797230139644207e-01 2.192843464134276443e-01 2.451096877840801269e-01 2.640602682625145525e-01 2.882581302979723148e-01 3.251279492551674144e-01 3.655034818566574306e-01 3.907688427872756942e-01 3.859428915764028800e-01 3.464270016697027499e-01 2.788165941054430719e-01 1.982096750254563888e-01 1.246640409732995142e-01 8.358272957472548392e-02 9.296955713284815737e-02 1.303515229580160528e-01 1.777379918558376626e-01 2.264318164671798861e-01 2.659331357281357611e-01 2.865721230804522679e-01 2.837299001173199109e-01 2.596900844345442216e-01 2.229320822831277193e-01 1.851324147061174930e-01 1.558358853543437006e-01 1.368289489637827538e-01 1.236136771391205119e-01 1.149493900607227032e-01 1.177592386072958131e-01 1.377299590967625831e-01 1.689167131999568805e-01 2.003663372081554983e-01 2.237239001198021160e-01 2.346732522383839781e-01 2.325654747958104673e-01 2.198203036506479469e-01 2.012575461108855601e-01 1.832122406265409564e-01 1.718719650364706752e-01 1.704889907922402525e-01 1.775391149529220447e-01 1.884495066202585001e-01 1.987323986473072956e-01 2.054706105468604715e-01 2.073272155199055722e-01 2.041170569212254760e-01 1.963900538670268758e-01 1.851117255459851507e-01 1.714314661132898820e-01 1.565184430654470993e-01 1.414492653091390939e-01 1.271360349540857915e-01 1.142865792303909278e-01 1.033910030080241182e-01 9.473016331514133581e-02 8.840143185679892601e-02 8.435475145343387937e-02 8.242955993970892126e-02 8.238473176239197171e-02 8.392013621184457595e-02 8.669436907746323751e-02 9.034341530907782913e-02 9.450099533171771315e-02 9.881817342362035628e-02 1.029795390363471286e-01 1.067146224228405077e-01 1.098045268020474835e-01 1.120844626215785900e-01 1.134430754365560456e-01 1.138194215218174266e-01 1.131983283686311265e-01 1.116047507076944612e-01 1.090976174463981901e-01
1.213756993133657813e-01 1.291556258045265804e-01 1.369786537955694772e-01 1.448156649668410345e-01 1.526348415437344952e-01 1.604004053550017184e-01 1.680709942287577918e-01 1.755978232156244767e-01 1.829228867569216710e-01 1.899775635061712875e-01 1.966820648862123433e-01 2.029461936570716718e-01 2.086718197544467357e-01 2.137573080604931453e-01 2.181038203247968321e-01 2.216229417036261751e-01 2.242444478486423087e-01 2.259222654215010118e-01 2.266359011196797946e-01 2.263840759463587038e-01 2.251674500761577102e-01 2.229587708004282243e-01 2.196620746496408538e-01 2.150677669600821740e-01 2.088166000271893252e-01 2.003912562700015110e-01 1.891590686566586299e-01 1.744980507602487685e-01 1.560686515373126138e-01 1.343995016332338865e-01 1.122704090894322965e-01 9.764020015677030151e-02 1.039546186361097885e-01 1.359568501005022911e-01 1.850537848612975045e-01 2.424678287526190745e-01 3.021737692347167270e-01 3.594406203802882338e-01 4.101621086588816967e-01 4.508222578337423569e-01 4.786801622516111410e-01 4.919576940194263504e-01 4.899192494805594267e-01 4.728143422916621375e-01 4.417469367524645141e-01 3.986300017046879307e-01 3.464487727644089965e-01 2.900728032375203269e-01 2.377386774734387975e-01 2.020307185894138213e-01 1.941418429634050313e-01 2.098096294985122012e-01 2.314141892056642835e-01 2.432894352915521141e-01 2.366765562634890185e-01 2.086281806065016509e-01 1.607281636601072816e-01 9.907228641079633691e-02 4.749401541414146471e-02 8.552612549668529851e-02 1.583560002260256394e-01 2.265982726733481445e-01 2.806037582297302713e-01 3.147566900050504102e-01 3.264043034753434935e-01 3.164926947162818860e-01 2.897377561922024336e-01 2.538066712409777770e-01 2.176610481360258254e-01 1.896264116190773397e-01 1.752513941787103569e-01 1.744774922337444523e-01 1.804417847213951320e-01 1.829954146389512759e-01 1.744497600201666831e-01 1.550824481903102237e-01 1.384092607903034955e-01 1.464277612383315663e-01 1.799857854848038730e-01 2.184390767214998141e-01 2.483526597285553028e-01 2.708780325685062329e-01 2.960371010175281148e-01 3.294639466364974179e-01 3.631109882756382579e-01 3.808730730985884771e-01 3.697203498305020042e-01 3.260987946789514758e-01 2.568529551443445302e-01 1.764170675299576163e-01 1.022526525557011096e-01 5.378564571089591850e-02 5.612459988383330239e-02 9.210762133080820091e-02 1.404034601686031947e-01 1.917998596713497150e-01 2.344908207459169835e-01 2.578370295742244966e-01 2.566190526867276334e-01 2.327127386345814175e-01 1.944539108243361902e-01 1.541406785324049844e-01 1.233135990238882762e-01 1.055840740701003977e-01 9.513641731264518842e-02 8.809636979139362500e-02 9.083457267921037082e-02 1.102114364299084381e-01 1.405064942755133439e-01 1.709306182802458884e-01 1.936366908168942746e-01 2.047421148397282897e-01 2.038635704655735459e-01 1.935385119239728946e-01 1.785413430822468117e-01 1.648593042594461433e-01 1.577827150759905650e-01 1.592787049282405887e-01 1.671019316673129917e-01 1.770135366264031507e-01 1.853473704724198923e-01 1.899381745064296356e-01 1.899798950552560595e-01 1.856197919132241969e-01 1.775867044507001002e-01 1.669058696436316047e-01 1.546923564506482718e-01 1.420081162188534529e-01 1.297700931296977278e-01 1.186996377678513070e-01 1.093052552378147579e-01 1.018910743144846448e-01 9.658225511741634628e-02 9.335720791564300347e-02 9.207780815112560913e-02 9.251406650795333808e-02 9.436569649040661700e-02 9.728477316228391347e-02 1.009007174552839781e-01 1.048452854695889058e-01 1.087742574532927914e-01 1.123837435311194066e-01 1.154206736937934685e-01 1.176880963463331764e-01 1.190463079134237850e-01 1.194108552387411898e-01 1.187483278387476554e-01 1.170707043675570797e-01 1.144288759754113899e-01 1.109058454437709673e-01 1.066099926591078662e-01
1.095721899577346975e-01 1.173565255125378348e-01 1.251737511795402158e-01 1.329863535407058983e-01 1.407548346848074838e-01 1.484371954745988820e-01 1.559880316389914978e-01 1.633572825656559036e-01 1.704887764566773711e-01 1.773188396999546002e-01 1.837753648988622313e-01 1.897778328151555616e-01 1.952388212231645492e-01 2.000674644126661794e-01 2.041751034708527701e-01 2.074829428677281151e-01 2.099308651262429271e-01 2.114856422891096543e-01 2.121456827307778570e-01 2.119383815112312885e-01 2.109055831278483784e-01 2.090734209683181855e-01 2.064058161330278307e-01 2.027466715535995168e-01 1.977633480053296866e-01 1.909106576075150496e-01 1.814374326585640740e-01 1.684572574827827574e-01 1.511104643221610755e-01 1.288881425591395513e-01 1.024024960641167215e-01 7.590685581312187069e-02 6.495989001376417660e-02 8.873784647654391067e-02 1.361374531272124266e-01 1.929440189888216028e-01 2.523137387042285185e-01 3.096798068671446913e-01 3.611982306708802493e-01 4.036049129351395037e-01 4.343893370164289558e-01 4.519516393294531476e-01 4.556080034484151775e-01 4.454194167771464707e-01 4.219378892204739828e-01 3.860751041027082886e-01 3.393443347393380605e-01 2.846940463076358396e-01 2.281485932264613048e-01 1.813198710449641926e-01 1.608612261566713386e-01 1.719108111997337818e-01 1.963831736493471813e-01 2.138933880211370264e-01 2.130620723087745527e-01 1.897777334466444754e-01 1.449578318858769366e-01 8.336661933953518067e-02 2.386787961014829457e-02 7.831419908372054539e-02 1.549056819204636115e-01 2.246459514606835850e-01 2.806227658601191943e-01 3.177543653646245914e-01 3.331571756859499911e-01 3.270665517178554249e-01 3.032248687017782829e-01 2.682335633459100310e-01 2.299513035671828798e-01 1.956885244789998979e-01 1.709749828754270895e-01 1.582650925598356462e-01 1.546764948584433974e-01 1.520506675939512498e-01 1.419840904977776319e-01 1.226914744875360064e-01 1.063590848755167767e-01 1.170001930448209965e-01 1.546396044534144032e-01 1.968551737294335358e-01 2.303595022569745465e-01 2.550502231220532212e-01 2.786908812385929801e-01 3.064083568016910952e-01 3.324490300468094794e-01 3.435806090527652179e-01 3.285163267972528445e-01 2.842390176626192755e-01 2.173337349689322406e-01 1.415125032759566581e-01 7.271571738275064978e-02 2.400144633487371823e-02 2.242406505434165614e-02 5.564386080810912460e-02 1.020957453238059698e-01 1.543520623304093786e-01 1.993037162194514489e-01 2.253685730607563054e-01 2.265986272221364450e-01 2.041344104929963543e-01 1.656403328096515970e-01 1.233820281017312670e-01 9.101569159805117382e-02 7.589724720516108358e-02 7.117874132332012438e-02 6.882112504848476864e-02 7.330317567597807726e-02 9.196354063086692454e-02 1.204742948975363742e-01 1.492183953255861173e-01 1.710550925022886748e-01 1.824475449883815603e-01 1.831258985389074834e-01 1.755599671476603951e-01 1.642325462794478608e-01 1.544711326437903376e-01 1.504941726169624350e-01 1.533180146155385115e-01 1.606304875218088901e-01 1.688843574200851183e-01 1.752163114551948120e-01 1.780545222507986247e-01 1.769577309990676972e-01 1.722621230011258664e-01 1.647541123392578244e-01 1.554158596265523273e-01 1.452430686077961774e-01 1.351257431164692713e-01 1.257818698105148403e-01 1.177336581597155651e-01 1.113143657267161857e-01 1.066917172259763402e-01 1.038943186362463467e-01 1.028327962153038760e-01 1.033160147954605007e-01 1.050686251529025367e-01 1.077550125520662372e-01 1.110089596237916476e-01 1.144640013660855188e-01 1.177793179143216962e-01 1.206584549227331243e-01 1.228606245765292704e-01 1.242057005295456734e-01 1.245744114085654414e-01 1.239051367070636844e-01 1.221884576734156708e-01 1.194603660941722795e-01 1.157948270926014850e-01 1.112962271376398277e-01 1.060921045701644500e-01 1.003264469871198439e-01
9.552573970206826304e-02 1.031594231562746461e-01 1.108181853116575466e-01 1.184539152130546502e-01 1.260161429206942962e-01 1.334521974897253382e-01 1.407070659822061698e-01 1.477228954628800051e-01 1.544381561776345668e-01 1.607865977224640086e-01 1.666962750995794884e-01 1.720890803443410610e-01 1.768813557663571345e-01 1.809862396720570976e-01 1.843183437859741980e-01 1.868011109028150651e-01 1.883766706136281999e-01 1.890171193303226693e-01 1.887348454055202129e-01 1.875878533531986636e-01 1.856743352903977851e-01 1.831098327239756851e-01 1.799817411522017796e-01 1.762813957387296127e-01 1.718239857773525281e-01 1.661780352440302699e-01 1.586325800406101494e-01 1.482261832240300559e-01 1.338506125057385143e-01 1.144387603566432293e-01 8.929731614548823415e-02 5.905894293850403459e-02 3.252625494010398521e-02 4.919841742528212325e-02 9.627636251809720824e-02 1.508234629084767853e-01 2.071988518061788909e-01 2.617137408982020408e-01 3.110445029180904375e-01 3.523195020701688218e-01 3.833934015382756133e-01 4.030221207899026825e-01 4.108107791627486627e-01 4.069150373552771760e-01 3.916285861002086199e-01 3.651377863122591272e-01 3.277564040245354859e-01 2.808202928825936917e-01 2.282788221689016350e-01 1.790606799710532659e-01 1.487582927623203322e-01 1.493613209790812801e-01 1.691373985104536459e-01 1.862028737081256324e-01 1.870781815851396968e-01 1.668070535293967871e-01 1.260562757204733153e-01 6.896667105821860377e-02 3.170223796271243177e-03 7.128896984826865735e-02 1.428437730236085668e-01 2.084582028197908832e-01 2.629776556181089853e-01 3.014648751248742986e-01 3.202105983960328306e-01 3.181329186573075285e-01 2.976779091906254782e-01 2.644726152611624470e-01 2.256281684072594940e-01 1.875860818979473987e-01 1.551552316277684529e-01 1.322163970163632296e-01 1.208503013750640426e-01 1.169304182533538461e-01 1.106497500205693707e-01 9.498797324948335397e-02 7.562061831334507267e-02 7.939968678754531772e-02 1.162164510219270697e-01 1.609276588915025119e-01 1.975954530069255755e-01 2.231468842532202679e-01 2.426501911884173524e-01 2.617507662759836484e-01 2.785321412801348151e-01 2.834617262823060369e-01 2.668026924204083272e-01 2.252813991998496856e-01 1.643287052047029961e-01 9.651588559441155735e-02 3.813986825225108845e-02 1.425842340622575713e-02 2.042479953796295239e-02 2.757350258586668129e-02 6.489128540710870086e-02 1.157687842911360038e-01 1.618846354495075968e-01 1.904834047493196292e-01 1.948561981894638140e-01 1.751951960080976312e-01 1.380081686456692824e-01 9.451516530242021208e-02 5.950741677899425153e-02 4.761871577414836243e-02 5.185545344857841327e-02 5.678402370914142211e-02 6.493104075393568708e-02 8.371764203594642129e-02 1.108416932911107933e-01 1.384577297801475315e-01 1.601448879898901001e-01 1.725331021233665607e-01 1.752394876395542977e-01 1.704142654025213310e-01 1.619989871897659639e-01 1.545608798096227698e-01 1.515945816181762107e-01 1.539660119416079720e-01 1.599285291179576018e-01 1.667095007337092705e-01 1.720041923673616413e-01 1.745260089180419860e-01 1.739240613409990810e-01 1.704987248155633295e-01 1.649164180916383171e-01 1.579840799990035183e-01 1.504932549259316021e-01 1.431279783407034822e-01 1.364243213089650908e-01 1.307654138682223521e-01 1.263940431144340015e-01 1.234275959823118718e-01 1.218677873406031203e-01 1.216070980006864755e-01 1.224394488256910080e-01 1.240809962066796723e-01 1.262005321680593761e-01 1.284535882248701022e-01 1.305133744561709497e-01 1.320941607282624941e-01 1.329658831349677661e-01 1.329608986416384864e-01 1.319746750293093740e-01 1.299622519690391553e-01 1.269320190909785651e-01 1.229380029809832159e-01 1.180715445765479071e-01 1.124530032627148735e-01 1.062239349170212011e-01 9.954004239737325455e-02 9.256507302960875760e-02
7.968767398949647141e-02 8.707237036785563100e-02 9.449443665294440797e-02 1.018959109349154291e-01 1.092154386807532435e-01 1.163888515311093247e-01 1.233496222506749451e-01 1.300290573776787251e-01 1.363561237510547974e-01 1.422568800741798867e-01 1.476536084691127126e-01 1.524639134652293337e-01 1.566002631501502984e-01 1.599706570206792244e-01 1.624812641172717620e-01 1.640419085636675989e-01 1.645750915996365971e-01 1.640287098610975214e-01 1.623916106415211891e-01 1.597094454912791339e-01 1.560958190223313558e-01 1.517306455054422965e-01 1.468349478707594857e-01 1.416117572267682201e-01 1.361506430437541548e-01 1.303114729072688549e-01 1.236253760589458572e-01 1.152604943537634402e-01 1.040828310056721440e-01 8.880734032248090160e-02 6.820771511756189287e-02 4.135410926540286636e-02 8.148941802827373848e-03 3.262773949001125662e-02 7.820663918238908441e-02 1.275719990015036498e-01 1.782212345892206229e-01 2.272538966935486460e-01 2.717075931648520459e-01 3.089882984097846452e-01 3.372713111586662094e-01 3.557320931512009121e-01 3.644701578616936222e-01 3.640794327146201215e-01 3.550203178847776142e-01 3.371805365896490825e-01 3.100657284768380539e-01 2.738058215360010261e-01 2.307960383139640859e-01 1.876010895212245344e-01 1.558996488886979503e-01 1.465533842815851806e-01 1.549947350744611263e-01 1.642248889647093257e-01 1.611326669311013426e-01 1.407773518229642751e-01 1.044614368193385184e-01 5.805593186650654519e-02 2.668048830944306712e-02 6.874363277899905866e-02 1.253953216297738482e-01 1.812422165553447262e-01 2.313518961276313790e-01 2.700326035389773449e-01 2.917190904826169606e-01 2.933017104696379884e-01 2.758803797820277848e-01 2.447229980748072964e-01 2.070824547816901562e-01 1.688780819071225570e-01 1.330286060967659223e-01 1.022037323602516395e-01 8.363378322522947717e-02 8.298263775012554300e-02 8.897574235571802104e-02 8.548563302874917502e-02 6.766757687894858764e-02 5.245154634248262032e-02 7.604508947282412334e-02 1.204220389196259539e-01 1.596273877545849595e-01 1.850792210864127818e-01 1.981847526638393919e-01 2.053244247326928562e-01 2.101193650136992108e-01 2.084689676661846958e-01 1.923206236431541649e-01 1.570717616703545816e-01 1.056151148848341881e-01 4.829949126685572497e-02 1.486218158130625348e-02 4.057366133019668641e-02 4.639326684922158439e-02 2.901324542123184802e-02 3.196220395817700455e-02 7.847638308431666154e-02 1.247212932756739945e-01 1.555566574484265330e-01 1.636864404168560105e-01 1.483458630308522874e-01 1.146168303989645865e-01 7.162264080851149517e-02 3.102814137431274960e-02 1.944574146770691389e-02 3.692637356491512007e-02 4.983479926754185579e-02 6.304481781412020480e-02 8.396346061571022257e-02 1.114320027318796841e-01 1.392104434623251674e-01 1.616034920224100613e-01 1.753337289119280273e-01 1.797705026777790260e-01 1.766106788037366537e-01 1.692326531303967041e-01 1.617141248882008053e-01 1.574792192120367806e-01 1.579729815435401419e-01 1.623482187840236124e-01 1.684846474500318048e-01 1.742998631563265621e-01 1.784329015216092607e-01 1.803156332450068233e-01 1.799762324862159701e-01 1.777993196606975079e-01 1.743290137173480470e-01 1.701343688965294143e-01 1.657310137408488926e-01 1.615435669380037298e-01 1.578916984776821963e-01 1.549860649516866806e-01 1.529269762987439385e-01 1.517056182638970019e-01 1.512116765510098382e-01 1.512506708292130353e-01 1.515705265411565750e-01 1.518930647628716490e-01 1.519446294210967940e-01 1.514812083976393720e-01 1.503057685517971143e-01 1.482776884246627402e-01 1.453154846761784413e-01 1.413945208031129053e-01 1.365413615166354844e-01 1.308261780316548883e-01 1.243542942464339884e-01 1.172576724553018312e-01 1.096868949734018939e-01 1.018040036527741304e-01 9.377640055573974176e-02 8.577187203157636552e-02
6.286475839277806676e-02 6.999284433174647602e-02 7.721123972001812941e-02 8.445507881449540455e-02 9.165538264860656481e-02 9.873955754812885344e-02 1.056320636671771451e-01 1.122550318581544554e-01 1.185286125226778370e-01 1.243708676542923386e-01 1.296970890496345064e-01 1.344185593545357271e-01 1.384409768237628013e-01 1.416630318737816807e-01 1.439759232035833225e-01 1.452648763004260046e-01 1.454138952466122459e-01 1.443149379855510894e-01 1.418823371004951372e-01 1.380724470641602752e-01 1.329069776942956860e-01 1.264959543888651561e-01 1.190523180631760242e-01 1.108847147362921615e-01 1.023495943609656067e-01 9.374460820495504609e-02 8.514513589677895344e-02 7.623271534733985777e-02 6.621297444826959588e-02 5.391510164542819006e-02 3.812701776087008138e-02 1.879261526630090010e-02 1.632276023813087132e-02 4.645314521851603984e-02 8.429422859959627423e-02 1.262996537851876766e-01 1.699464731900592329e-01 2.123789160125379161e-01 2.506593836014994192e-01 2.822324050045209032e-01 3.054093207418391853e-01 3.196985448175413413e-01 3.257843682404134023e-01 3.250224286112052829e-01 3.185623176569780668e-01 3.065839542156558739e-01 2.883113015689348080e-01 2.630941188464140379e-01 2.321486704862456563e-01 2.000398122195720108e-01 1.743733324741853219e-01 1.611834134303086474e-01 1.577621664198624318e-01 1.538130027440551550e-01 1.403365572420820495e-01 1.146400193902159109e-01 8.061446778248797240e-02 4.921453239598592294e-02 4.413387165845175653e-02 6.924686318390323170e-02 1.049868882927196129e-01 1.469123376471854481e-01 1.911902591762974224e-01 2.298785694728076312e-01 2.540512573104886096e-01 2.580543582451223505e-01 2.422244128359153093e-01 2.129298641090356381e-01 1.792862822938958156e-01 1.472214387335369634e-01 1.156652179670152880e-01 8.118913293040873336e-02 5.065491485632689361e-02 5.346713455361164907e-02 7.943372901503528705e-02 9.464010193258573511e-02 8.822507447485108956e-02 6.501593955483800369e-02 5.563201798967938594e-02 8.736380224951308116e-02 1.265218004092980575e-01 1.517618793647983466e-01 1.584223253488128147e-01 1.514157570647385875e-01 1.398517562118994084e-01 1.286187497434403970e-01 1.136877867487657706e-01 8.809936439279117404e-02 5.013280240651163400e-02 5.433141072965591740e-03 3.554634618205441271e-02 6.172246294207254375e-02 6.546425304740351170e-02 4.532485734870942556e-02 1.131101048762970032e-02 4.632469761700476474e-02 9.238539879057090787e-02 1.254336053603279100e-01 1.383472861742426618e-01 1.297624986486642373e-01 1.037050475128726418e-01 6.812171949172211860e-02 3.337491281495733736e-02 1.841025373896500172e-02 3.137892628438270631e-02 4.547387404895814750e-02 6.249464565987349063e-02 8.702817109620569758e-02 1.167874939092844178e-01 1.460972325288605322e-01 1.698110409523106712e-01 1.847775666977811981e-01 1.901696924134002875e-01 1.873082932112516696e-01 1.791791156532611673e-01 1.696935005017418674e-01 1.626407563228490505e-01 1.604266092823678491e-01 1.632664462983815512e-01 1.695917764947265649e-01 1.772714105907554072e-01 1.845717699230257913e-01 1.904710407216640422e-01 1.945757540773687955e-01 1.969197864991814317e-01 1.977768978190360405e-01 1.975224401863480417e-01 1.965424166186776900e-01 1.951778202758548686e-01 1.936924754497643952e-01 1.922565073775706068e-01 1.909416974404855027e-01 1.897274352030860201e-01 1.885162138479460348e-01 1.871563688117841018e-01 1.854683932661728429e-01 1.832707302736227561e-01 1.804016553725964755e-01 1.767352621344617514e-01 1.721910134166134143e-01 1.667374036277877170e-01 1.603908747959435777e-01 1.532113220704142686e-01 1.452954585535805310e-01 1.367691152908042107e-01 1.277793172355267681e-01 1.184867474451183622e-01 1.090590088641337496e-01 9.966491714862499296e-02 9.046989832127445841e-02 8.163240055999690381e-02
4.614937173337674975e-02 5.313736229116610560e-02 6.032614430286325352e-02 6.764565151479258465e-02 7.502321802367034609e-02 8.238267071857992285e-02 8.964434698862874806e-02 9.672554458684540224e-02 1.035410192658425960e-01 1.100031891043533605e-01 1.160217458819735314e-01 1.215024567081735146e-01 1.263450950819186847e-01 1.304406871613969510e-01 1.336685911243144231e-01 1.358943080655118929e-01 1.369692786942105500e-01 1.367341473326465773e-01 1.350269549397468682e-01 1.316973430531466205e-01 1.266270151049158355e-01 1.197553250925654372e-01 1.111068413643915426e-01 1.008149069086857891e-01 8.913140325614858639e-02 7.640822506225618260e-02 6.303195593134842956e-02 4.929588615380510463e-02 3.521668142248405436e-02 2.036261263727621312e-02 3.983466280666161062e-03 1.595591195145628499e-02 3.964759584786647917e-02 6.815745347109744556e-02 1.012870271114859611e-01 1.379098569098156091e-01 1.760115076681047219e-01 2.129233239945375888e-01 2.457289654864272532e-01 2.718069978318685131e-01 2.894211261726115092e-01 2.981994743372713419e-01 2.992760596593080913e-01 2.948627485694206296e-01 2.872158721836317596e-01 2.774590736851129669e-01 2.651883872165600176e-01 2.494508848891287545e-01 2.305373597786976869e-01 2.111151250093898646e-01 1.951117857428128211e-01 1.840258134403090773e-01 1.740343267617074918e-01 1.581870713582217702e-01 1.316116349544547148e-01 9.516751006853307882e-02 5.761364993752188940e-02 4.088792391783627883e-02 5.364824809787493987e-02 6.838596236263073946e-02 8.267107489036526480e-02 1.089252890199173679e-01 1.482632481000349667e-01 1.877647724713049082e-01 2.134295440347034611e-01 2.173561833994220871e-01 2.006556209956677495e-01 1.734871549593091367e-01 1.498920546050361291e-01 1.351579531623452179e-01 1.190704686915355914e-01 8.908747218170580406e-02 4.399811700237401396e-02 2.778448131238628674e-02 7.454011209768514334e-02 1.085238140938255269e-01 1.164472166155557237e-01 9.887685613215552172e-02 7.224764997382689125e-02 7.414630321667529944e-02 1.058725496248442977e-01 1.323179961243978187e-01 1.382043685253004917e-01 1.227604252286963044e-01 9.383832502770766970e-02 6.341781804400202505e-02 4.092280560990516763e-02 2.459689652886925398e-02 8.947443690835386529e-03 2.626153733254955186e-02 5.283209929487819867e-02 7.086655337109352970e-02 7.223910942736312679e-02 5.386006894687964813e-02 1.884723820648439088e-02 2.817264482813713888e-02 7.293340875577765392e-02 1.083272970134454144e-01 1.277262345622990070e-01 1.293805116059537075e-01 1.163393862714779958e-01 9.517422056901193861e-02 7.352798197692056448e-02 5.678786592265811645e-02 4.635806035769467898e-02 4.478593096218120434e-02 5.863149769346567841e-02 8.616345500052721706e-02 1.193958098539997514e-01 1.513506636123420901e-01 1.769686767776159908e-01 1.932267504242407286e-01 1.992250102252485500e-01 1.960552405600262671e-01 1.864549242407669560e-01 1.742904277792396150e-01 1.638021019325767436e-01 1.584601539749435628e-01 1.596981800901795256e-01 1.665658300473323028e-01 1.767728882356204845e-01 1.880389144368727894e-01 1.987622685561359070e-01 2.080704762167863153e-01 2.156336925613742128e-01 2.214575980070698780e-01 2.257211537504121845e-01 2.286648248922011906e-01 2.305197820272945342e-01 2.314677655527516142e-01 2.316235396345500408e-01 2.310338445612880043e-01 2.296878392727142726e-01 2.275345113868040281e-01 2.245029341325507910e-01 2.205219092857033103e-01 2.155364954044277359e-01 2.095200103031642225e-01 2.024810937617339823e-01 1.944661683502757754e-01 1.855580953677828659e-01 1.758720219297493781e-01 1.655494242334427935e-01 1.547512443401146132e-01 1.436508524378312945e-01 1.324273831073772278e-01 1.212598143600815970e-01 1.103219894161376752e-01 9.977861907838504740e-02 8.978213372844759399e-02 8.047006020755044509e-02
3.076619898548103860e-02 3.786772746074969914e-02 4.532633210476872537e-02 5.306339613036734765e-02 6.100500351794588272e-02 6.907547185061743700e-02 7.719484900031763075e-02 8.527818508501198991e-02 9.323557510547356153e-02 1.009723789369798841e-01 1.083891800296064301e-01 1.153811342448355926e-01 1.218364749923345480e-01 1.276341298820234116e-01 1.326406907809976610e-01 1.367073563448142626e-01 1.396678884254264619e-01 1.413390052685515319e-01 1.415248578679903224e-01 1.400271750455314712e-01 1.366622128165746741e-01 1.312847521092317671e-01 1.238180928650223223e-01 1.142874964545237265e-01 1.028534455499273137e-01 8.984221899308908466e-02 7.578011895186419211e-02 6.147157933630476717e-02 4.826961520401612526e-02 3.887841153807936045e-02 3.796525532171486639e-02 4.804285330399796217e-02 6.664789951415335534e-02 9.129334472507429077e-02 1.206151503343666637e-01 1.532434865775862409e-01 1.872187632410913516e-01 2.199511682801436052e-01 2.485209542959702922e-01 2.702018097234645810e-01 2.830967463068547740e-01 2.867316434325539176e-01 2.823822410140502948e-01 2.728540973175319628e-01 2.615128940703022598e-01 2.508103879923315738e-01 2.413106514791464041e-01 2.322675533225465605e-01 2.233342184314988377e-01 2.154869222606740076e-01 2.096535096012918098e-01 2.040223405959862013e-01 1.933327057041609454e-01 1.715946392508329588e-01 1.359173186683822754e-01 8.912797506039284168e-02 4.253265798673744325e-02 3.362521549741921689e-02 5.583276974939532789e-02 6.366919254979355736e-02 5.875213314690689442e-02 6.941807681006816055e-02 1.076086809796718696e-01 1.489965326969573123e-01 1.739348285607067446e-01 1.740024005024195242e-01 1.534847727926043626e-01 1.312639818796368374e-01 1.303184209131713622e-01 1.449345600225772634e-01 1.483933853871040598e-01 1.246174169393185344e-01 7.311625060920770580e-02 1.199003806640342937e-02 6.732152549089334692e-02 1.191061412705915340e-01 1.420579489501055948e-01 1.335375801970830056e-01 1.041752475715454623e-01 8.342791704436568201e-02 1.002590092596817722e-01 1.301101301736683202e-01 1.453347746742350288e-01 1.381933844723987892e-01 1.124178766437455707e-01 7.794885853468118408e-02 4.701069730796089002e-02 3.127002001292743250e-02 3.318278407649903616e-02 4.341165331446580899e-02 5.638263829471922700e-02 6.597418202861939085e-02 6.524510536581178133e-02 5.045937372665174059e-02 2.623793112588354223e-02 3.403273566982993603e-02 7.312158627609795236e-02 1.104658867894149632e-01 1.374483561082694150e-01 1.509221440641708711e-01 1.514043154747045927e-01 1.416846945918847633e-01 1.249190499328852733e-01 1.032139742748102718e-01 7.808463342077336111e-02 5.457362211907512001e-02 5.097959141661255467e-02 7.733477909169952924e-02 1.143994897065872540e-01 1.499502721929409643e-01 1.782496637314823773e-01 1.963333380705041542e-01 2.033270099665550057e-01 2.002074588436349722e-01 1.895213058898685410e-01 1.750353932375418031e-01 1.612670367518417580e-01 1.526160030976841664e-01 1.518692816174787574e-01 1.589673944434664976e-01 1.715619097480096944e-01 1.867759407196687427e-01 2.023717068348012682e-01 2.169723968363709010e-01 2.298706579393091920e-01 2.407847058495027892e-01 2.496692351978070934e-01 2.565895786256487954e-01 2.616456352589378032e-01 2.649313658659289694e-01 2.665185114502219843e-01 2.664558157783470382e-01 2.647770622842590682e-01 2.615128959216579396e-01 2.567028578531656557e-01 2.504053535106089967e-01 2.427043680826151961e-01 2.337125945610041555e-01 2.235712321999104302e-01 2.124470663584527852e-01 2.005275975120771326e-01 1.880150006911174287e-01 1.751196172315357680e-01 1.620535495468125864e-01 1.490247757109272042e-01 1.362320413014216636e-01 1.238606284414633663e-01 1.120789461431290629e-01 1.010357288998005865e-01 9.085747540511676656e-02 8.164563407409836104e-02
1.784558841973463150e-02 2.536702624718872520e-02 3.335949698944212782e-02 4.175231297411627351e-02 5.048374417863067676e-02 5.948720313042026031e-02 6.868705855820246564e-02 7.799735585772538116e-02 8.732169272279793892e-02 9.655360183864951373e-02 1.055770763806510859e-01 1.142669563812599570e-01 1.224889471749408681e-01 1.300991345872148375e-01 1.369430330402360563e-01 1.428544697474777581e-01 1.476549628511032164e-01 1.511546525535296115e-01 1.531562141831757651e-01 1.534634141167226795e-01 1.518959513269687589e-01 1.483118807599678457e-01 1.426382532107402235e-01 1.349098212730891477e-01 1.253152600324494992e-01 1.142513423207234535e-01 1.023892711589628468e-01 9.076293734246906886e-02 8.087846387999363118e-02 7.474665930887169907e-02 7.450205854145053319e-02 8.143825465067927594e-02 9.544596548606533448e-02 1.155792618037344149e-01 1.406428598134394636e-01 1.691536149368856878e-01 1.991026906351232861e-01 2.279015030341748071e-01 2.526097369451350549e-01 2.704105821454694802e-01 2.792410828226669084e-01 2.784353359843817488e-01 2.691764823827215714e-01 2.544856212190430567e-01 2.384633097391725132e-01 2.247737437925522164e-01 2.151801897548022702e-01 2.095307267410215224e-01 2.072434731970125843e-01 2.081541708067587981e-01 2.111488234054322288e-01 2.122161191970590166e-01 2.048763941552558532e-01 1.831566497481530442e-01 1.448972206135164531e-01 9.383951720906996696e-02 4.163555219641015132e-02 3.015891201239151442e-02 5.392699322668524642e-02 5.728931605812986882e-02 3.649869439783180736e-02 2.956839170206582504e-02 7.475016916818760793e-02 1.174034123520273504e-01 1.377741014569401623e-01 1.292429514373761579e-01 1.017345462230785647e-01 9.402531091942374630e-02 1.315421307744825963e-01 1.744871610616220148e-01 1.910449581170380606e-01 1.692527121085461994e-01 1.114380810239186947e-01 3.320822525056578434e-02 5.908147275558273126e-02 1.266997628176314561e-01 1.641716946638259178e-01 1.654282471641059793e-01 1.376450744058955178e-01 1.048640133974183819e-01 1.061119960927510292e-01 1.394423371491325669e-01 1.693342145883280636e-01 1.791624915725448519e-01 1.673819770745831326e-01 1.403787126390214912e-01 1.078892254914950166e-01 7.906312964995827752e-02 5.948849295662591435e-02 5.022962466936075482e-02 4.877398335855399197e-02 4.980663268214249179e-02 4.698877476146910703e-02 3.689039911656598336e-02 2.835921331181066180e-02 4.815049716596835061e-02 8.601507097139726721e-02 1.262126158028453737e-01 1.609095422862649727e-01 1.852549847040781128e-01 1.967465080581379255e-01 1.947716252549122062e-01 1.799440178252583178e-01 1.536135468854581132e-01 1.179496869127726610e-01 7.728356260725871563e-02 4.613911319190032445e-02 6.061510410814899968e-02 1.014242195626258031e-01 1.415769428483178993e-01 1.734903367790888440e-01 1.942183425838840682e-01 2.030059742508056597e-01 2.008093784830626838e-01 1.900152651408939797e-01 1.741921786355211665e-01 1.578512947222981966e-01 1.459608615166805567e-01 1.426062280882026134e-01 1.489913608638889220e-01 1.630396897435063275e-01 1.813534668741728639e-01 2.010380792875886002e-01 2.201909278359809041e-01 2.377124506194876197e-01 2.530211242114829839e-01 2.658395921171332610e-01 2.760593857319853517e-01 2.836623122907098726e-01 2.886786798409354260e-01 2.911682031570251294e-01 2.912138841930222433e-01 2.889223161085879843e-01 2.844261486041263498e-01 2.778861492849864501e-01 2.694915411738314504e-01 2.594581711030685134e-01 2.480246316711951227e-01 2.354467827185397488e-01 2.219912573114219412e-01 2.079285471463250545e-01 1.935261893608277994e-01 1.790424565704608895e-01 1.647208095161652175e-01 1.507852228922661464e-01 1.374363495021344028e-01 1.248483543879339436e-01 1.131661439185625839e-01 1.025026667179000373e-01 9.293603121222339392e-02 8.450644448672856024e-02
8.238988342913963758e-03 1.607599558851259547e-02 2.445448930714491306e-02 3.333259856967872581e-02 4.266638110890445118e-02 5.239896911313930705e-02 6.245806899823537484e-02 7.275500433970011338e-02 8.318450569244706383e-02 9.362509215684240715e-02 1.039399771155494340e-01 1.139784219867127635e-01 1.235774417063730951e-01 1.325637664300169660e-01 1.407560099067501902e-01 1.479671075450274542e-01 1.540072807633892094e-01 1.586880579302593630e-01 1.618282102955775070e-01 1.632627861501814992e-01 1.628566591539375996e-01 1.605240404435513413e-01 1.562551399044811717e-01 1.501505364595025205e-01 1.424627882259193179e-01 1.336431802888559117e-01 1.243882771235853696e-01 1.156729404494731966e-01 1.087378721106755930e-01 1.049731562946455282e-01 1.056526640592254374e-01 1.116084866777512785e-01 1.230755043112034403e-01 1.397681381274881729e-01 1.609602300484895554e-01 1.854125522186829689e-01 2.112505483402020989e-01 2.359698175862660896e-01 2.566669005666835091e-01 2.704983645601294340e-01 2.753022058167406416e-01 2.702580395140052882e-01 2.564036824465780184e-01 2.367619382808659745e-01 2.157823535014446181e-01 1.979276648333141431e-01 1.859386650081245596e-01 1.803208962413332395e-01 1.806747545740365335e-01 1.865834853925180947e-01 1.960828130636644295e-01 2.038893097833714418e-01 2.024665595709216059e-01 1.853420593878820355e-01 1.503748052964907767e-01 1.018920745185132037e-01 5.332325723634247922e-02 3.953007516328409937e-02 5.750022226972587719e-02 5.969851163725026222e-02 3.794696467020373248e-02 2.145355878737963823e-02 6.244095534995184466e-02 9.884587964880330035e-02 1.094877318551034234e-01 8.712944314695192372e-02 4.623937485716012735e-02 7.624629731758246487e-02 1.504373929328318982e-01 2.093361639203867586e-01 2.317412513110273797e-01 2.090911525282325156e-01 1.452984919886974591e-01 5.756039706211207169e-02 5.481204857368163208e-02 1.333854942092974061e-01 1.832126595272180469e-01 1.936706649759603049e-01 1.688593567014176622e-01 1.287307278267580402e-01 1.147464703812957204e-01 1.479343494820023475e-01 1.913657213566629933e-01 2.176925269645806904e-01 2.187788166387683864e-01 1.968274690628320778e-01 1.598280307594084626e-01 1.180473719354050155e-01 8.091541555825763898e-02 5.452652272922436233e-02 3.972547488008335709e-02 3.211524777844979028e-02 2.649116083489847992e-02 2.296596858041653408e-02 3.292669305494980853e-02 6.084456851380611736e-02 9.996063353443490618e-02 1.438167498050549331e-01 1.858430461103225684e-01 2.197332586114872088e-01 2.403919102317299827e-01 2.446174706559496315e-01 2.313520377664413930e-01 2.015881825036331676e-01 1.581234673087165421e-01 1.054927708208176357e-01 5.218445736640480587e-02 3.967385056576742952e-02 8.453099739875899465e-02 1.303217017447913240e-01 1.664862751225475723e-01 1.903479710656915402e-01 2.014261019113171292e-01 2.007702355347071865e-01 1.906747316856659824e-01 1.744829684042013829e-01 1.564875937446142673e-01 1.417750366385526206e-01 1.353283467628050851e-01 1.397646575864934237e-01 1.537382067511285366e-01 1.735702595319970065e-01 1.957564708099045203e-01 2.178755855728385926e-01 2.384496997661320339e-01 2.566221677369164844e-01 2.719168995223946728e-01 2.840907878129129149e-01 2.930487975871916562e-01 2.987965872934281175e-01 3.014145071389046637e-01 3.010430557449921274e-01 2.978738079523509663e-01 2.921423394166715592e-01 2.841213124918332555e-01 2.741129486314802244e-01 2.624407671342956494e-01 2.494408333159977564e-01 2.354529168323417077e-01 2.208119797983341404e-01 2.058403463283000057e-01 1.908407889980047734e-01 1.760906320220109733e-01 1.618368376358284566e-01 1.482919318896555871e-01 1.356305639959100862e-01 1.239865134965048438e-01 1.134501006312272769e-01 1.040662388623910806e-01 9.583375262138001116e-02 8.870691264326725778e-02
4.180312316498924555e-03 9.146298775708749593e-03 1.706671650104932617e-02 2.587592437014082578e-02 3.531984957152154575e-02 4.529733647312619849e-02 5.572158367455320310e-02 6.649537069746597195e-02 7.750401190129649343e-02 8.861313358161886089e-02 9.966861282728682603e-02 1.104979991329270855e-01 1.209132244750297375e-01 1.307145307432240333e-01 1.396955679395914807e-01 1.476496254852830148e-01 1.543769905666853570e-01 1.596935044959740813e-01 1.634405203747393842e-01 1.654966424102437828e-01 1.657918056002345430e-01 1.643243421418153494e-01 1.611815188279828170e-01 1.565633679779024623e-01 1.508081004599507169e-01 1.444144819490157106e-01 1.380518709772770858e-01 1.325429692819213023e-01 1.288025703804757949e-01 1.277286800922544374e-01 1.300765088178611195e-01 1.363725722625707681e-01 1.468896653231654692e-01 1.616190948656941184e-01 1.801591324847223452e-01 2.015321287685457319e-01 2.240414898571605473e-01 2.452897006207570840e-01 2.624205972417139598e-01 2.725823048781623736e-01 2.735518648147758913e-01 2.644098390575967961e-01 2.460962102057374923e-01 2.216157573400602543e-01 1.955935646377656156e-01 1.729128974664689011e-01 1.567742356350981525e-01 1.479150576956253516e-01 1.463134132592932568e-01 1.525755775454227803e-01 1.655946592101295856e-01 1.797406260236119879e-01 1.863971673537981044e-01 1.781499047765979504e-01 1.524595308735658683e-01 1.142654898913739586e-01 7.883146620182138187e-02 6.944502655039667960e-02 8.013842970619926287e-02 8.335066623237205596e-02 7.300876433128380971e-02 6.673098851269899934e-02 8.331750101600589320e-02 1.034644630055176345e-01 1.020750666100005560e-01 6.772788654349258530e-02 1.237994013179917821e-02 8.732353741710867367e-02 1.725146301686711070e-01 2.354875250836000189e-01 2.586301376783109451e-01 2.341076978990372370e-01 1.661494635877381332e-01 7.192699242663254389e-02 5.212901919115893457e-02 1.379664456430838571e-01 1.973117991725899800e-01 2.157722285561170239e-01 1.943110401632126560e-01 1.480805931970295419e-01 1.156410674660932336e-01 1.414439744205333860e-01 1.950325159728278634e-01 2.359845881823114666e-01 2.491970245861348521e-01 2.330901513836153571e-01 1.943428456781249036e-01 1.444341680156926433e-01 9.609953046488475814e-02 5.984563267245954221e-02 3.992828482907795351e-02 3.119815053917775194e-02 2.791061579688546360e-02 3.225687225054836571e-02 4.697006684930174480e-02 7.287362567403504743e-02 1.101050244060712141e-01 1.556664823091107597e-01 2.032106212419906022e-01 2.448201270975319255e-01 2.730618723949205240e-01 2.825842704729591981e-01 2.709922314294440082e-01 2.389814847766789652e-01 1.898936795301642833e-01 1.289714514458481509e-01 6.292358314110249595e-02 1.918483240471828555e-02 7.146422970682562992e-02 1.230819323815913746e-01 1.629842312871155607e-01 1.893735986421801187e-01 2.022151909027680716e-01 2.027720050415335040e-01 1.933529106794963093e-01 1.771442145022853742e-01 1.581690689968124897e-01 1.413102290015113005e-01 1.318381482450445563e-01 1.334152756245652605e-01 1.456880529294460325e-01 1.650801154474931254e-01 1.876675419738926820e-01 2.105983302689485026e-01 2.320835654287634608e-01 2.510586543382195557e-01 2.669155189608012901e-01 2.793382424228735839e-01 2.882074226511547876e-01 2.935439521765228488e-01 2.954743810653840397e-01 2.942076832088112437e-01 2.900177494181492288e-01 2.832285665783869644e-01 2.742006044332725434e-01 2.633178457322002397e-01 2.509753966941043468e-01 2.375678463461224077e-01 2.234786017255655788e-01 2.090703808017098653e-01 1.946769490953356441e-01 1.805960821210802481e-01 1.670836621247659137e-01 1.543488106867934029e-01 1.425500500867633857e-01 1.317926870063987066e-01 1.221278847561965558e-01 1.135541216670557380e-01 1.060217453701160495e-01 9.944096828459281223e-02 9.369291581496208554e-02
8.641031037487657482e-03 4.366289585669157897e-03 9.091787892340651503e-03 1.719454902424691692e-02 2.625389342239063672e-02 3.597248422352726516e-02 4.623209131271748679e-02 5.693030121023611584e-02 6.795212644844207672e-02 7.916220776517750302e-02 9.040273867855853906e-02 1.014941812242228097e-01 1.122381219344798231e-01 1.224221647234794569e-01 1.318268753415340611e-01 1.402347710453397678e-01 1.474412724942814334e-01 1.532674345244319225e-01 1.575741630612730593e-01 1.602775075972626695e-01 1.613644689606881788e-01 1.609085154766016212e-01 1.590835340405792053e-01 1.561740885267282886e-01 1.525785193990044086e-01 1.487999135229129688e-01 1.454196735787405548e-01 1.430521640878464618e-01 1.422893053721411838e-01 1.436574378730875456e-01 1.476098892904741666e-01 1.545501975376789294e-01 1.648325328111859278e-01 1.786651569473634571e-01 1.958927871270043919e-01 2.157311971504176640e-01 2.365889633729372221e-01 2.560877666169332767e-01 2.713228119633772639e-01 2.793456830742213626e-01 2.778105015019058932e-01 2.656798964683932951e-01 2.438295967539295117e-01 2.153165346804753744e-01 1.849717972235303820e-01 1.579138384599125811e-01 1.371495103542651195e-01 1.224787886494931588e-01 1.134515742526575610e-01 1.132840928619149590e-01 1.254695843464055938e-01 1.456588032484757711e-01 1.633053165036765786e-01 1.690811616584862731e-01 1.594358021564113159e-01 1.389193339755642742e-01 1.202629354852714216e-01 1.159795193879163966e-01 1.221939335052885933e-01 1.252172703220729433e-01 1.207652926335536087e-01 1.176369400122266179e-01 1.245725844707332719e-01 1.331256287065273602e-01 1.263049883766410031e-01 9.736853973535425366e-02 7.288186463839425866e-02 1.152419979335751327e-01 1.880351566843939948e-01 2.453658700972713991e-01 2.653263662866244266e-01 2.389993821636353932e-01 1.696764749602919786e-01 7.187644491538046354e-02 4.371627559219318920e-02 1.374676134274522288e-01 2.035815798831403234e-01 2.287855845928007947e-01 2.110977531415663411e-01 1.596419735288995834e-01 1.027371336243380062e-01 1.079932954169222081e-01 1.695275274357636031e-01 2.244476522166079513e-01 2.501499204951030397e-01 2.420460601614346230e-01 2.056915323982580479e-01 1.533467191966323417e-01 1.002693157873412039e-01 6.109206581652147638e-02 4.432526313865441797e-02 4.265931784254501508e-02 4.661051251219785335e-02 5.569896448656995458e-02 6.933061315058478002e-02 8.867011925215027845e-02 1.185629001370398089e-01 1.607235559987811313e-01 2.096722688440643134e-01 2.557501167471467607e-01 2.891406415992006651e-01 3.024698469781299526e-01 2.921239800558589339e-01 2.584966288368033549e-01 2.053895736746354783e-01 1.388909639698002740e-01 6.608611637323578980e-02 6.176424160887292007e-03 7.183762436425804310e-02 1.267105205249968169e-01 1.681070889554309999e-01 1.950237616779178784e-01 2.078760063017216220e-01 2.082189254172219228e-01 1.984863173500099054e-01 1.818156441070143681e-01 1.620128438086767264e-01 1.436220228868550219e-01 1.316842093185524865e-01 1.301896754723493865e-01 1.395758416059577900e-01 1.567029575590919988e-01 1.775602827278257578e-01 1.990600465500493299e-01 2.192268855984407794e-01 2.368852357712435686e-01 2.513763006691541180e-01 2.623778911781242118e-01 2.697968112150386233e-01 2.737030197417115174e-01 2.742866256305473982e-01 2.718271955297427156e-01 2.666697263444515742e-01 2.592043533375518738e-01 2.498483745080950780e-01 2.390299882007384247e-01 2.271735473089198376e-01 2.146862989072656769e-01 2.019466157289192265e-01 1.892937202389981810e-01 1.770189206241646884e-01 1.653584701257181933e-01 1.544883440240997219e-01 1.445214633899236933e-01 1.355080687269559492e-01 1.274398942859217010e-01 1.202583832027497718e-01 1.138664411807870508e-01 1.081423987222883826e-01 1.029543054681017061e-01 9.817267589323755428e-02
1.603191262365535885e-02 9.504294862182899664e-03 2.866367393363209500e-03 6.172855767627410950e-03 1.447947820690482883e-02 2.352701376791511284e-02 3.315921640710136481e-02 4.329327295627202754e-02 5.383564367181085247e-02 6.467100753875960895e-02 7.565957465741662835e-02 8.663728768184984774e-02 9.741821225130899153e-02 1.077991716222077012e-01 1.175667983078889506e-01 1.265071183120767273e-01 1.344176388488773910e-01 1.411216954344306773e-01 1.464845278639438364e-01 1.504301865081231204e-01 1.529579012618905998e-01 1.541559529454034627e-01 1.542103787419897565e-01 1.534051566636324970e-01 1.521103183426629202e-01 1.507557742381241961e-01 1.497929893854482719e-01 1.496546671470664058e-01 1.507313065156103971e-01 1.533843743942675253e-01 1.579986597107146951e-01 1.650399055143386973e-01 1.750460136609667539e-01 1.884782686529243023e-01 2.054259339734257894e-01 2.252682323615838034e-01 2.464576855037760861e-01 2.665418718045833302e-01 2.824487309905469590e-01 2.910026764769556018e-01 2.896122912372289249e-01 2.770350117257217026e-01 2.540617686355055582e-01 2.238674566980497493e-01 1.916061780523778679e-01 1.626380771182450446e-01 1.393673448279634519e-01 1.194412207378046792e-01 9.940326774301737334e-02 8.289884352511338317e-02 8.502716262695704519e-02 1.106356543304346657e-01 1.431720297038122369e-01 1.679684978419152819e-01 1.788678828727106318e-01 1.777653510897863054e-01 1.726508283282898737e-01 1.713467598639202283e-01 1.740108848170225653e-01 1.748752295097469323e-01 1.714920706218177604e-01 1.687615172100790650e-01 1.720083246292334056e-01 1.767457861429369004e-01 1.718032152662908874e-01 1.530526544202714390e-01 1.363253704006817113e-01 1.528304726678423320e-01 1.993468865423949354e-01 2.418320666671522345e-01 2.549678839593307877e-01 2.276741614775688038e-01 1.614059347749047246e-01 6.813918926762443928e-02 4.059665092463969616e-02 1.337707517620022601e-01 2.023077476914929285e-01 2.328907658357269872e-01 2.206152725190546060e-01 1.686391645546296281e-01 8.934100272168792045e-02 4.140496116593096743e-02 1.169542292330380262e-01 1.866595145379959242e-01 2.243275951235056964e-01 2.249885927461637292e-01 1.936896952872917688e-01 1.430683881185162987e-01 8.981176648420766129e-02 5.171049959559331777e-02 4.208355375931896458e-02 4.983932455525854482e-02 6.307759264394817433e-02 8.010203809210779402e-02 9.701995396206070099e-02 1.123079623217905221e-01 1.319766388444052474e-01 1.641773991059079507e-01 2.080802654645702299e-01 2.535279086275494809e-01 2.882871010341562235e-01 3.028757654822441525e-01 2.924539611971108122e-01 2.570960519930336474e-01 2.010381380290201803e-01 1.314020202216325817e-01 5.775683672085724085e-02 3.154781033024510462e-02 9.149468158718977728e-02 1.450020775150020758e-01 1.845618978938103338e-01 2.091324880525281538e-01 2.194800301328724834e-01 2.175071178805803029e-01 2.058696923018040748e-01 1.877514976231584309e-01 1.667997116053816786e-01 1.471702218488264713e-01 1.333562379212839544e-01 1.290241687802161086e-01 1.349167961454147691e-01 1.484410985867497534e-01 1.658409606026683414e-01 1.840457754099344423e-01 2.010481583870186717e-01 2.156642580287021771e-01 2.272594786193202210e-01 2.355609737619782929e-01 2.405409361375110688e-01 2.423425513246477148e-01 2.412298780030470713e-01 2.375510772455342590e-01 2.317093093189928621e-01 2.241383138739032332e-01 2.152811340827666120e-01 2.055712069045149137e-01 1.954154540467180623e-01 1.851792804793532532e-01 1.751736533241974314e-01 1.656447550587094031e-01 1.567670464008331932e-01 1.486407883234693028e-01 1.412949418120725553e-01 1.346957354132596318e-01 1.287601469766408713e-01 1.233724594273568620e-01 1.184014063926066007e-01 1.137155113958836783e-01 1.091949552643413646e-01 1.047393096509668248e-01 1.002713573381636691e-01
2.532460697530476701e-02 1.981884420775291769e-02 1.371295410425846240e-02 7.008750939780738695e-03 1.127208472076259580e-03 8.513306903783509835e-03 1.710266678839639926e-02 2.629391874307343210e-02 3.601750968124269037e-02 4.619314433045105389e-02 5.671793530506692715e-02 6.746413759543277988e-02 7.827946483526340704e-02 8.898948878547996433e-02 9.940227407370427759e-02 1.093154429554414886e-01 1.185257571166395685e-01 1.268411112358270310e-01 1.340945656896639915e-01 1.401597025727858992e-01 1.449661691240127226e-01 1.485137845950476876e-01 1.508830758947668493e-01 1.522397183200729087e-01 1.528304431049930245e-01 1.529692011359188863e-01 1.530156187117976130e-01 1.533534041688395244e-01 1.543825809727012999e-01 1.565405811951884607e-01 1.603544487703282839e-01 1.664936899424638017e-01 1.757507929233745880e-01 1.888642408856262278e-01 2.061692955548033723e-01 2.271979093501954872e-01 2.504238824383476225e-01 2.732813564358131941e-01 2.924683605064155589e-01 3.044929701173871850e-01 3.064090125344405835e-01 2.966572521843921506e-01 2.758523448231782749e-01 2.472231729151666557e-01 2.161758164681136518e-01 1.881945598412783083e-01 1.651032337906894187e-01 1.429016544728334837e-01 1.151323057660384452e-01 8.037446838476285105e-02 5.693523374699210882e-02 8.305700392264395160e-02 1.328436152231951273e-01 1.778885608326752632e-01 2.084230017415450997e-01 2.232324496294008087e-01 2.270214043288569794e-01 2.264384414455716810e-01 2.250311510220421862e-01 2.221166274560062992e-01 2.172421425017117269e-01 2.139560056780225872e-01 2.164573179932262059e-01 2.223830328589422034e-01 2.234075695119343841e-01 2.145930596345103913e-01 2.023413872175564843e-01 2.021447082983404697e-01 2.200010301306961069e-01 2.407759652259482963e-01 2.438141706712556589e-01 2.172453316584191663e-01 1.614199594598972887e-01 9.216500822067455467e-02 7.450334084302487336e-02 1.376823542655410959e-01 1.997007906287094903e-01 2.335425714213262005e-01 2.302044149837407794e-01 1.893908164448087350e-01 1.203077616818192669e-01 5.594033828550071252e-02 9.258140549470744718e-02 1.576896153445255799e-01 1.963647116675076576e-01 1.992581218859601488e-01 1.699344085860326203e-01 1.204997550104807691e-01 6.742397832927475576e-02 2.986469481896754027e-02 3.206413546801966524e-02 5.171478357979082674e-02 7.620950375529313148e-02 1.037967584555004180e-01 1.275987170685601302e-01 1.431916890877658888e-01 1.547099958533612873e-01 1.734020204366888973e-01 2.056553778913929875e-01 2.444052300204291872e-01 2.759578224809399183e-01 2.887028997404839092e-01 2.765303632646435306e-01 2.392541677767407449e-01 1.818358080870726146e-01 1.138539746372550648e-01 5.742335610535068829e-02 7.442206937168910352e-02 1.292988478588411594e-01 1.777282992943383377e-01 2.121650508293261295e-01 2.314615428742031744e-01 2.367305039664880095e-01 2.302794833681990616e-01 2.150590585655241804e-01 1.943559940421633603e-01 1.716783109855881950e-01 1.507499707817849532e-01 1.353444374177484033e-01 1.284206397659342080e-01 1.306024314897175076e-01 1.397674402711359398e-01 1.526286015563303455e-01 1.663524927623560856e-01 1.790404642181478712e-01 1.895842841584748917e-01 1.974256713539165320e-01 2.023744803576784934e-01 2.044890995178861581e-01 2.039973458813913454e-01 2.012408649092634616e-01 1.966328912845050902e-01 1.906237484376424041e-01 1.836710419604830613e-01 1.762129868076847128e-01 1.686443303784924130e-01 1.612952681403638233e-01 1.544146972341182422e-01 1.481598989453834780e-01 1.425948084402550164e-01 1.376980024666213664e-01 1.333795208353205641e-01 1.295034571375749677e-01 1.259119989786336713e-01 1.224468448630546408e-01 1.189653648924005047e-01 1.153506650393755634e-01 1.115161223675042584e-01 1.074056896425105989e-01 1.029914133482905253e-01 9.826941185785184607e-02
3.559164626496517242e-02 3.133821546620736698e-02 2.649621171789853444e-02 2.102944348216304396e-02 1.490691528133007530e-02 8.113319460850367329e-03 1.088177039810470093e-03 7.763238668166820046e-03 1.667119685842485127e-02 2.627166129325195221e-02 3.649387131418755509e-02 4.725288695046144655e-02 5.843597413306590022e-02 6.989972702220206835e-02 8.146993729723998878e-02 9.294376018957929697e-02 1.040944222376448264e-01 1.146787900721008974e-01 1.244480569938900688e-01 1.331616656955302291e-01 1.406043654896474981e-01 1.466059715548271025e-01 1.510629098947501303e-01 1.539599632762401749e-01 1.553898246930758009e-01 1.555673755029460537e-01 1.548357143257509672e-01 1.536630468671122685e-01 1.526346164529455984e-01 1.524503395426128061e-01 1.539385435268062208e-01 1.580742647970061199e-01 1.659418645454031060e-01 1.785464739353255781e-01 1.964397065594599145e-01 2.192847318113733401e-01 2.455778030395921463e-01 2.726572740991571320e-01 2.970026296368201146e-01 3.147867898447338497e-01 3.226464532519907058e-01 3.185964787572604373e-01 3.029145718238899221e-01 2.786498480338073791e-01 2.511275563293799973e-01 2.256312808764802669e-01 2.035293331120377747e-01 1.802002183121175771e-01 1.481348309624708759e-01 1.031706538270168727e-01 5.519487266610219323e-02 6.803133579948730802e-02 1.321364823939551736e-01 1.942958637962174107e-01 2.404515358665246794e-01 2.665958212531375771e-01 2.752866514070327342e-01 2.730400131622301996e-01 2.661774674914638150e-01 2.579991454387553507e-01 2.502363533799170092e-01 2.462880165069402105e-01 2.500851465728726741e-01 2.605074809472278097e-01 2.703194294277220799e-01 2.727174634766227901e-01 2.676383281611338094e-01 2.616574034217267752e-01 2.605718539199430306e-01 2.612902423883574077e-01 2.536187310895952063e-01 2.292895367330056444e-01 1.887086157779185869e-01 1.453477398363299256e-01 1.296344431305122280e-01 1.586910049606338469e-01 2.041510276418926628e-01 2.382131920148780890e-01 2.477443282093007015e-01 2.307747777149864454e-01 1.976364498805616432e-01 1.724735440882450843e-01 1.775900954952253918e-01 2.010947018039818401e-01 2.143287850511129133e-01 2.015702163647722089e-01 1.624919976874766858e-01 1.072847339920739995e-01 5.061448415995638966e-02 5.204048458819792236e-03 2.779567268875322156e-02 5.563177540655292463e-02 8.933773437834117981e-02 1.265860528631827242e-01 1.576787048726362994e-01 1.757740292319996955e-01 1.826964892695536746e-01 1.894360074139195826e-01 2.074167730033124601e-01 2.353541317403554656e-01 2.604191770003456696e-01 2.694829461594740461e-01 2.553855547881027643e-01 2.181520414944451702e-01 1.648995373482886606e-01 1.124854630912719700e-01 9.659760721914871506e-02 1.316529050065742001e-01 1.801431477009670379e-01 2.208558355897885517e-01 2.475150615517609232e-01 2.591807677645542318e-01 2.573563036406500970e-01 2.447719134318332157e-01 2.246886786861943264e-01 2.005010985031206450e-01 1.755612219413586750e-01 1.531214045423837933e-01 1.361709554514719533e-01 1.268268782523879479e-01 1.253641027539913466e-01 1.299866967697762554e-01 1.379380087858548265e-01 1.467581256940977408e-01 1.547609471971311268e-01 1.609722941896558346e-01 1.649381239007871314e-01 1.665616364676368311e-01 1.659891684733660333e-01 1.635308616994828046e-01 1.596016244516982596e-01 1.546727418644643359e-01 1.492284339345518740e-01 1.437245523171422068e-01 1.385493522703061808e-01 1.339893541512626463e-01 1.302060368859069006e-01 1.272296235971949740e-01 1.249729469950630334e-01 1.232622316614950253e-01 1.218762185969056305e-01 1.205837309642066452e-01 1.191726678499232805e-01 1.174679244318167504e-01 1.153392841186663409e-01 1.127019701745265584e-01 1.095126842082940199e-01 1.057633772566205360e-01 1.014742702623960963e-01 9.668703095228964317e-02 9.145858710164264660e-02
4.533318249199103783e-02 4.222490018691172492e-02 3.852498795476119731e-02 3.418283308549634886e-02 2.915368462404463457e-02 2.341128900172849067e-02 1.698916954211287383e-02 1.020105439887587437e-02 5.808225045568536117e-03 1.109985012662064070e-02 2.055516294411972172e-02 3.135562323443469995e-02 4.305444841225176955e-02 5.543947708597189716e-02 6.830786835125317313e-02 8.142519011332634282e-02 9.451563088023104409e-02 1.072625647400694271e-01 1.193157128498707892e-01 1.303044719073122304e-01 1.398577157109463509e-01 1.476303451615433859e-01 1.533364122241789307e-01 1.567878016408346675e-01 1.579361790405918176e-01 1.569142189634062934e-01 1.540702556619244767e-01 1.499892308894237025e-01 1.454937541047199856e-01 1.416240777918536531e-01 1.396031127629049351e-01 1.407895614991302446e-01 1.465888216018441936e-01 1.582451676527701634e-01 1.764736171969574774e-01 2.010405250093088014e-01 2.304916875034629942e-01 2.621403015596836528e-01 2.923243276775908672e-01 3.169298185139793333e-01 3.321735956704520154e-01 3.355761131110186479e-01 3.269274059901786100e-01 3.088462556921255375e-01 2.862489822333799672e-01 2.639734905569018353e-01 2.430461238026909998e-01 2.187869485687077842e-01 1.836409527565195376e-01 1.330291233565383813e-01 7.457592152503028649e-02 7.026407485457712709e-02 1.402589047686194357e-01 2.142721058789870958e-01 2.712241302947610011e-01 3.040976896522591399e-01 3.137149071000688849e-01 3.067568170504808012e-01 2.920836575098404997e-01 2.767214019003833014e-01 2.648641899749271111e-01 2.602811938988537355e-01 2.667990386882418963e-01 2.838946309765608689e-01 3.044522217201228176e-01 3.196423908905628442e-01 3.248886815772042969e-01 3.214040981602847014e-01 3.131189690257233926e-01 3.019706423430358333e-01 2.860826284518561136e-01 2.625585505365383709e-01 2.318408000008988501e-01 2.006549400470468980e-01 1.822976309476638801e-01 1.887077378275807682e-01 2.158981932328873643e-01 2.479259682581246849e-01 2.716626303038805479e-01 2.827426727465143230e-01 2.857779394520841842e-01 2.895431550161157164e-01 2.971369628426003828e-01 3.006455026862549507e-01 2.876518697937636149e-01 2.510581152134243044e-01 1.936266389517194986e-01 1.269861821703414662e-01 6.782746455355950777e-02 3.615370905578613181e-02 4.177232399949683955e-02 6.535833483443767578e-02 1.030227633265621834e-01 1.465607910685933768e-01 1.827950934174384923e-01 2.027205993080930524e-01 2.063724027640965741e-01 2.038292692913307447e-01 2.091209792721583360e-01 2.264545951517701883e-01 2.455121217067160466e-01 2.526031717779609886e-01 2.401394362825464146e-01 2.093584073785187682e-01 1.712237796531743128e-01 1.475102942684591301e-01 1.584549294422227250e-01 1.950597665008145520e-01 2.353950156668247473e-01 2.666077815595062628e-01 2.838186873404027755e-01 2.865428698029691135e-01 2.766862452038964526e-01 2.573415469845313219e-01 2.320100234858015475e-01 2.041331762738826106e-01 1.768624838419207423e-01 1.529602153069751225e-01 1.346512425957520631e-01 1.232295017380568292e-01 1.185379044580056190e-01 1.189657990244093050e-01 1.222495250873721073e-01 1.263656651174972501e-01 1.299160209554991452e-01 1.321093103315366113e-01 1.326177693725960338e-01 1.314422602932928397e-01 1.288119315119282127e-01 1.251099312153381438e-01 1.208121213276046185e-01 1.164283722998362691e-01 1.124403628097256358e-01 1.092365929781432127e-01 1.070548127923557497e-01 1.059494937312971535e-01 1.057987666484277445e-01 1.063493775087706039e-01 1.072811450569529229e-01 1.082679132836643215e-01 1.090206398744902050e-01 1.093100056700438971e-01 1.089730163634658744e-01 1.079097372168816710e-01 1.060751310122147600e-01 1.034691861160335208e-01 1.001270939769387525e-01 9.611032926687121392e-02 9.149898121327125489e-02 8.638542994232886740e-02 8.086934794471437038e-02
5.296343835820557788e-02 5.080064720462618838e-02 4.805524041521327255e-02 4.467839511239149464e-02 4.063364487773866301e-02 3.591438065676941932e-02 3.058420617702936606e-02 2.488363198146559610e-02 1.954445442651127005e-02 1.654980954109365118e-02 1.879954582798647189e-02 2.616927445843973687e-02 3.651827967952704646e-02 4.857517493848900053e-02 6.170879036608329510e-02 7.549022292442479631e-02 8.952710817566762735e-02 1.034073343767745179e-01 1.166833390065345477e-01 1.288759142390775991e-01 1.394912159085129055e-01 1.480491508866270400e-01 1.541224280552442039e-01 1.573852609149264670e-01 1.576695676681493796e-01 1.550246975114606407e-01 1.497743426930784605e-01 1.425616559108191517e-01 1.343713465696448339e-01 1.265168954010530977e-01 1.205831449996358357e-01 1.183172943494208568e-01 1.214563255921174839e-01 1.314676914981531552e-01 1.492043856447781702e-01 1.745526942536071435e-01 2.061876873574606250e-01 2.415135436921080903e-01 2.768428203704374480e-01 3.078683446182468586e-01 3.304448265344446800e-01 3.416052528641468911e-01 3.405894712191695484e-01 3.294449761977118474e-01 3.124961898969547680e-01 2.940176923968801370e-01 2.747389099782419630e-01 2.501457176523793069e-01 2.131442714903575564e-01 1.599792138185428814e-01 1.006428794807103372e-01 9.221711829613618572e-02 1.608888082851398227e-01 2.406710388205960116e-01 3.031399948026187730e-01 3.379054386843848290e-01 3.441517618240441667e-01 3.287522953369778067e-01 3.029597859350490197e-01 2.776219131067994561e-01 2.598814872111895324e-01 2.541573819500886899e-01 2.639034210598386609e-01 2.884858123542607955e-01 3.202093432062276812e-01 3.482238580744614342e-01 3.645676176311199446e-01 3.668663093042249801e-01 3.573391091022818933e-01 3.398460735031041957e-01 3.172965304948646703e-01 2.911266762797448115e-01 2.626514276865307140e-01 2.349223234650132386e-01 2.141189978037832398e-01 2.086961819710191346e-01 2.233138176841230893e-01 2.533095074255038437e-01 2.894236743798891953e-01 3.251170891932186335e-01 3.578908609177020028e-01 3.857503845319747993e-01 4.033618178606369620e-01 4.022442240065901009e-01 3.751464600211818490e-01 3.210125663855878941e-01 2.473402419244316863e-01 1.689822289289230062e-01 1.040949812356501830e-01 6.723760273586899816e-02 5.892643495167885354e-02 7.495768370894419219e-02 1.135838968795371967e-01 1.605900950338512712e-01 1.992230789333183372e-01 2.186656443155147178e-01 2.176842573312339213e-01 2.058516737706744260e-01 1.995572680678310562e-01 2.084798079345129285e-01 2.251668950510003764e-01 2.353093107608447698e-01 2.309689767485410827e-01 2.145410040694011311e-01 1.981299883604475953e-01 1.977594343871999782e-01 2.191019280165275307e-01 2.521319044270023402e-01 2.834702127469340138e-01 3.045756906112831452e-01 3.120303941667079695e-01 3.059819883985682720e-01 2.887138957785707616e-01 2.635452854268767187e-01 2.340502252334286104e-01 2.035688485021011906e-01 1.749524666082888369e-01 1.504409729981887323e-01 1.315368615807065988e-01 1.187879373816519285e-01 1.116150152715543326e-01 1.085154295487131687e-01 1.076701278202633061e-01 1.075229886774076299e-01 1.070279097276487928e-01 1.056344456253705960e-01 1.031825848779027444e-01 9.979815547504064521e-02 9.580968698305498965e-02 9.167851758561529341e-02 8.792644745960852271e-02 8.504804452729827768e-02 8.340929047951979591e-02 8.315979463090794610e-02 8.420126006216738235e-02 8.623250083071304362e-02 8.884429385913632238e-02 9.161479854307626181e-02 9.417383154937399026e-02 9.623234981256711951e-02 9.758783788241927326e-02 9.811720322031100561e-02 9.776484768603488362e-02 9.652990311703081583e-02 9.445438256274561739e-02 9.161288703335798700e-02 8.810402270409349590e-02 8.404349435461690165e-02 7.955877362890188820e-02 7.478521079367000945e-02 6.986341898078463064e-02
5.721127982516929084e-02 5.576092359202348969e-02 5.374693111683619823e-02 5.112634309863700599e-02 4.787101297911813824e-02 4.398384230930589556e-02 3.953076566002924203e-02 3.470743681845391698e-02 2.998111290282078067e-02 2.635023498384137311e-02 2.548886551331823805e-02 2.883185508797587657e-02 3.618027677177283741e-02 4.636488233966856720e-02 5.837686937412382704e-02 7.151364810415893059e-02 8.522228150923857881e-02 9.898936182540804540e-02 1.122909431537588432e-01 1.245781385005477748e-01 1.352849140173876807e-01 1.438525423604478104e-01 1.497684539918106017e-01 1.526179476157224768e-01 1.521464928837514552e-01 1.483286272815156626e-01 1.414369235015976167e-01 1.321013757407919209e-01 1.213461124484422615e-01 1.105870651634031782e-01 1.015721484315020018e-01 9.624776759037860507e-02 9.654859802269817604e-02 1.041298381973077142e-01 1.200644859139675669e-01 1.445176589073580709e-01 1.764539953136164130e-01 2.134940442774690694e-01 2.520296873441185137e-01 2.876673392939204099e-01 3.160114400146887270e-01 3.337057224701645008e-01 3.394959696433748619e-01 3.348539080447998084e-01 3.234615149429534986e-01 3.089781227329727042e-01 2.918137600399843823e-01 2.676858084899405577e-01 2.303205377175528146e-01 1.778269618800892571e-01 1.251761330678723971e-01 1.263560009747578539e-01 1.953589764997612499e-01 2.769142011143318483e-01 3.404199102088580897e-01 3.728311909112527189e-01 3.719369871844362962e-01 3.447196117400832538e-01 3.044687410246063597e-01 2.658087182982222796e-01 2.395117495748188829e-01 2.311473748178229648e-01 2.433584365623680523e-01 2.744927963431912366e-01 3.156048546885952266e-01 3.538564206051486027e-01 3.786572167710382519e-01 3.851165069929195495e-01 3.742196079060298164e-01 3.508021598963226295e-01 3.207654938222034291e-01 2.889544005300803686e-01 2.584756771218402749e-01 2.314432463262458828e-01 2.107722148321485856e-01 2.018808307603398577e-01 2.112078159199731187e-01 2.406911073631024245e-01 2.858562155992765974e-01 3.396899440615501753e-01 3.947575352677314964e-01 4.423124403478350120e-01 4.719871839131218882e-01 4.739663284064351001e-01 4.427865275367747211e-01 3.806097011022728793e-01 2.981255694125481970e-01 2.122896448943213665e-01 1.408697090460163670e-01 9.402365655708325165e-02 7.081750663344842101e-02 7.758685430856182563e-02 1.169960209963367415e-01 1.668914462474628546e-01 2.065431709865978294e-01 2.236731352482612678e-01 2.158875668939069792e-01 1.919565882150369440e-01 1.707201429975266915e-01 1.701193673474250545e-01 1.874239581449846093e-01 2.057999210616299757e-01 2.152164359971861507e-01 2.173244392445732309e-01 2.214052413156153698e-01 2.360774081532877600e-01 2.613380114864767845e-01 2.895899097738305894e-01 3.123475264871903301e-01 3.241844933340807811e-01 3.232572813455342753e-01 3.104872919664417585e-01 2.884856398237388153e-01 2.605962901699913070e-01 2.301862114116793590e-01 2.002024651803936128e-01 1.729459088539377909e-01 1.499702100781452052e-01 1.320203133175112675e-01 1.189997250675787210e-01 1.100631010394573644e-01 1.039175738155172085e-01 9.923326499131059075e-02 9.495707371874294311e-02 9.043786441228289508e-02 8.541524468135723580e-02 7.995540000883906429e-02 7.438123082572703493e-02 6.920399498204821143e-02 6.503536611633461972e-02 6.244801486370207128e-02 6.178788115095860956e-02 6.302892978245704103e-02 6.578878179093525236e-02 6.949394711429829341e-02 7.356135871878458077e-02 7.750410366908662418e-02 8.096295824582439016e-02 8.369932191817835987e-02 8.557573799938579528e-02 8.653562452749220812e-02 8.658575815994254410e-02 8.578195581479015897e-02 8.421753242582147303e-02 8.201399546963282494e-02 7.931348306961567840e-02 7.627247052505106706e-02 7.305621109431117977e-02 6.983325021516227638e-02 6.676922226534195981e-02 6.401915447847464358e-02
5.740053107554556056e-02 5.643567639095183053e-02 5.493057234268242106e-02 5.284709513596260594e-02 5.016108719949412265e-02 4.687538546863499744e-02 4.304374695443825838e-02 3.881639886965856240e-02 3.452735505950127459e-02 3.084471050845151788e-02 2.891230005029303551e-02 3.007742980141018055e-02 3.493855929895701984e-02 4.296360142047410402e-02 5.322355386400897531e-02 6.491968242693874069e-02 7.741764937153390591e-02 9.015983855516154777e-02 1.026022048616966192e-01 1.141866095143481558e-01 1.243391678619226032e-01 1.324882142771283133e-01 1.380988820101791414e-01 1.407225795300033611e-01 1.400592694524720738e-01 1.360288096151745785e-01 1.288448295685599987e-01 1.190806191176075751e-01 1.077109998633807297e-01 9.610695793185013158e-02 8.595440990681378624e-02 7.908492149446762209e-02 7.728227808462301285e-02 8.218891386137588961e-02 9.520348494665840933e-02 1.170427931317988696e-01 1.471503662065207774e-01 1.834386914114285450e-01 2.224453135624052391e-01 2.598131985402150068e-01 2.910766089650080324e-01 3.126918829229379249e-01 3.230880187952543392e-01 3.232750801181970002e-01 3.163273545176962798e-01 3.052501501054796229e-01 2.900480422628742283e-01 2.666466416143755680e-01 2.298910785769033294e-01 1.808386894579200044e-01 1.416389479229275272e-01 1.622912225203221870e-01 2.379540141298743527e-01 3.212198005500252473e-01 3.836680608192242770e-01 4.113696010956452431e-01 4.014070464317425202e-01 3.609219972692850331e-01 3.046716881958518308e-01 2.503608346837103427e-01 2.126623277982667704e-01 1.992402577253908902e-01 2.118311275859167953e-01 2.467998720577183058e-01 2.933244646252957666e-01 3.366908539345847551e-01 3.643351045206547623e-01 3.697366762270393736e-01 3.533345027647569192e-01 3.210097953991550290e-01 2.811538554610721330e-01 2.416125772442646036e-01 2.076477976711019746e-01 1.816124765963944843e-01 1.645131201829406475e-01 1.586930912787589687e-01 1.690493388087134508e-01 1.998818347045424326e-01 2.506012728462786443e-01 3.155510971828456301e-01 3.853656564593838652e-01 4.478299509688150604e-01 4.896744683625045558e-01 4.998611597259629002e-01 4.733266039610469766e-01 4.135438007800906202e-01 3.325190012632518455e-01 2.475000090921704587e-01 1.742765536081631317e-01 1.189757375166293069e-01 7.944486286291468913e-02 7.196292618369530547e-02 1.126316735611410796e-01 1.670786653898655438e-01 2.090455102188453484e-01 2.251075103870417426e-01 2.115269472717838939e-01 1.745035795223522090e-01 1.309272577932003856e-01 1.089477307073733053e-01 1.238237524003628631e-01 1.531542206408662843e-01 1.789794382150163565e-01 1.999028873654753458e-01 2.211323664760093677e-01 2.461772612465888133e-01 2.732200422596453016e-01 2.970592839293264009e-01 3.127396940990378460e-01 3.175890296465017082e-01 3.115003814999025566e-01 2.962995662688391318e-01 2.748336314803371816e-01 2.501355384310302021e-01 2.248363595163921369e-01 2.008684935190779008e-01 1.794120169703597167e-01 1.609866331975886300e-01 1.455929621873173208e-01 1.328506892561150399e-01 1.221313051284488860e-01 1.126997898123066888e-01 1.038597531445304700e-01 9.507575049279097523e-02 8.605139893706136023e-02 7.676388931082650524e-02 6.747328448314014737e-02 5.872701310143529224e-02 5.135437216021781354e-02 4.636352370080037283e-02 4.456018077733355648e-02 4.597294678288579850e-02 4.975791481000995525e-02 5.476488605899593187e-02 6.003921122843765279e-02 6.494490004156376617e-02 6.910732346974399198e-02 7.233534775884400969e-02 7.456406385222102973e-02 7.581712761378366083e-02 7.618176033743125075e-02 7.579123239214333174e-02 7.481162415875454441e-02 7.343079693130176444e-02 7.184804306291193987e-02 7.026318394323982641e-02 6.886430929687177571e-02 6.781421721305230799e-02 6.723698498793219402e-02 6.720748559358302732e-02 6.774704272100437463e-02
5.360697470611312104e-02 5.294004386843353949e-02 5.176020823232453660e-02 5.003158666420551987e-02 4.772919026137736193e-02 4.484795071468997835e-02 4.141891284481268032e-02 3.753963617183752460e-02 3.343305225459596713e-02 2.955760413224308228e-02 2.676464023478938511e-02 2.629172474982107571e-02 2.911101235495745093e-02 3.512657177650038015e-02 4.351745221572504013e-02 5.345376475592030635e-02 6.428689156853205355e-02 7.548113292762104187e-02 8.653763335574521376e-02 9.695425431893392454e-02 1.062142864464425546e-01 1.137961668843135571e-01 1.192004460898554441e-01 1.219923218247142421e-01 1.218581849551240159e-01 1.186732521953016845e-01 1.125746254514132932e-01 1.040297898343285204e-01 9.388387532067481167e-02 8.335879756773219296e-02 7.396687002380958331e-02 6.732015998100365772e-02 6.493619600204758591e-02 6.826980637314679357e-02 7.882683226804240717e-02 9.770302291719624999e-02 1.247343847725256583e-01 1.581389195297326633e-01 1.947261689273804552e-01 2.304023119311637280e-01 2.609249165294651451e-01 2.828773883335915507e-01 2.946538350458267064e-01 2.969983521109471059e-01 2.924453595592504396e-01 2.832730356673722749e-01 2.689147507508184987e-01 2.454077425313620775e-01 2.090203262916005555e-01 1.653190518676392606e-01 1.467547103803361619e-01 1.940492228472316394e-01 2.813709482098626924e-01 3.679394199687409661e-01 4.291418644930361515e-01 4.516848447664078003e-01 4.328033078227023767e-01 3.800719608268054439e-01 3.092669602865522616e-01 2.399909671970293645e-01 1.898461000466561965e-01 1.690975357898024112e-01 1.792165602601719365e-01 2.141381324905752559e-01 2.607897573548082493e-01 3.027709359620331941e-01 3.261163626933162307e-01 3.234562056890632475e-01 2.954423859035329447e-01 2.495003982417965394e-01 1.966782352495235475e-01 1.478437292656678559e-01 1.104992720462496664e-01 8.727548471304268085e-02 7.713876285417611833e-02 7.905827068666028412e-02 9.487607765186566178e-02 1.283739470789243831e-01 1.814291108483213899e-01 2.510202899869123372e-01 3.285753924980743257e-01 4.012045720028230011e-01 4.545883755000401649e-01 4.769526179756289896e-01 4.629271139694030590e-01 4.158231385175975015e-01 3.470911208600795383e-01 2.722641258315589008e-01 2.037296740776679826e-01 1.441467181990166158e-01 9.045496885755302530e-02 6.314041932569479376e-02 1.040600108036734694e-01 1.655786301818703843e-01 2.135733887856454960e-01 2.341571306318962487e-01 2.228667651899121360e-01 1.833309126627565289e-01 1.254422807206118651e-01 6.392501678389776731e-02 3.728599089022419100e-02 7.547659495829046883e-02 1.176333067985398939e-01 1.550795685233777033e-01 1.897817297968726336e-01 2.221273400688457411e-01 2.498891575595516001e-01 2.700456459126669984e-01 2.807260910092362338e-01 2.820666748811068159e-01 2.759879193258067409e-01 2.653218488697207111e-01 2.527649473918981426e-01 2.400942218976947762e-01 2.279412516655968668e-01 2.161128605361447019e-01 2.041403684480894709e-01 1.916976164088005641e-01 1.787373648483341626e-01 1.654100223539169134e-01 1.519069268220754609e-01 1.383422613422124470e-01 1.247227816031173386e-01 1.109961508006006847e-01 9.713770806340826791e-02 8.323693483282587624e-02 6.956906476613844426e-02 5.666918925774057370e-02 4.544944259103898820e-02 3.733397200535661792e-02 3.393574333739979992e-02 3.555084793145898980e-02 4.043541405435519681e-02 4.650486873723084363e-02 5.244444321875057352e-02 5.759965071130841718e-02 6.169599926948644841e-02 6.467367928307245217e-02 6.660341622511235793e-02 6.764083019494215865e-02 6.799779947883012599e-02 6.792068344809269742e-02 6.767012994030806305e-02 6.749969639461825266e-02 6.763285494543407050e-02 6.824083596706478905e-02 6.942628545844770072e-02 7.121785454361534429e-02 7.357757119439137239e-02 7.641798960283995024e-02 7.962306625177731356e-02
4.668296123877513359e-02 4.618158174829043588e-02 4.520666382238677783e-02 4.372309685238654625e-02 4.170259542642226758e-02 3.912838797237694344e-02 3.600346262032340372e-02 3.236634512199960262e-02 2.832401042527621718e-02 2.412555410669742911e-02 2.032586112249885890e-02 1.804182601931875185e-02 1.875236208489424600e-02 2.290377544200210280e-02 2.957697086337290199e-02 3.776458855732731101e-02 4.680580798306667456e-02 5.624158269563649115e-02 6.568184301781491985e-02 7.474302698532429845e-02 8.302556515122624936e-02 9.011409896033570344e-02 9.559418066820862814e-02 9.908362373990774186e-02 1.002776760783558180e-01 9.900628923619411714e-02 9.529946834930491661e-02 8.945312847533364031e-02 8.208298241614508939e-02 7.414764938831307217e-02 6.691594538681758242e-02 6.185806981343817262e-02 6.048414649132521914e-02 6.421527972903687265e-02 7.426824916356401796e-02 9.134328221836700290e-02 1.151629268196619899e-01 1.442066576016358126e-01 1.757782233109646541e-01 2.063774373421691510e-01 2.323595022157939616e-01 2.508126060783260614e-01 2.604253476393685318e-01 2.618910179407188399e-01 2.572420218565454331e-01 2.478725558108799132e-01 2.323780732974830288e-01 2.067374332314652063e-01 1.690613207010064067e-01 1.327028434005560475e-01 1.449211483642370291e-01 2.221932228876816739e-01 3.220952811491013534e-01 4.122834082000956801e-01 4.721367083153716337e-01 4.897730441735147489e-01 4.632265801457058907e-01 4.008155438455640041e-01 3.191405398685579486e-01 2.387642703974030556e-01 1.785705670530199074e-01 1.503671618099438889e-01 1.558553581665199639e-01 1.870789716436355721e-01 2.288736146965722751e-01 2.633859908361417257e-01 2.757060901340719905e-01 2.582292785788249945e-01 2.123981386051106424e-01 1.475496392196489481e-01 7.764760696009695429e-02 2.028757797905738833e-02 3.459429180520900982e-02 5.674062843431426639e-02 6.120873651372597812e-02 5.324894365500072724e-02 4.199453875687212540e-02 4.917298587579244790e-02 9.081660560137266858e-02 1.564021761676191724e-01 2.347040430149997248e-01 3.128765478839962699e-01 3.766434328203429049e-01 4.138642869728698659e-01 4.183144879997131027e-01 3.918289894132411799e-01 3.435160607464210480e-01 2.854927087307690958e-01 2.263261169197120504e-01 1.668646343721451597e-01 1.050357067708384690e-01 6.008310677346204165e-02 9.708049174610869358e-02 1.660750441201434835e-01 2.234363231407351380e-01 2.552569233773751001e-01 2.570428200901942462e-01 2.314385511606670276e-01 1.860927089582369298e-01 1.305732621808146365e-01 7.357463733256328076e-02 2.639549360725809354e-02 4.498828287810967275e-02 9.029575362807198968e-02 1.328063030131372835e-01 1.686194723274954121e-01 1.951802427003361262e-01 2.115274335061618771e-01 2.190616679736876737e-01 2.213882601224020641e-01 2.230002089863352688e-01 2.271840988481871326e-01 2.344548774970282023e-01 2.428100307845220407e-01 2.493578952910753266e-01 2.518034053422862906e-01 2.490626267229953117e-01 2.411924966434545459e-01 2.290152837308642997e-01 2.136923850843624462e-01 1.963771357523638184e-01 1.780007404845800612e-01 1.591976810251305996e-01 1.403428832007445060e-01 1.216527727201617282e-01 1.033012142436670472e-01 8.551901726479856081e-02 6.867524620020615256e-02 5.337473288315731923e-02 4.064379738206419512e-02 3.218082602960267019e-02 2.975668092481399685e-02 3.277476467610779265e-02 3.841547586168116146e-02 4.447872237236609461e-02 4.993886561446109207e-02 5.443088268297026355e-02 5.791368462689394647e-02 6.051676723331703145e-02 6.246478008374179575e-02 6.403066913963159634e-02 6.549802975315757725e-02 6.712643861975473025e-02 6.912082240332979854e-02 7.161004961747166608e-02 7.463993240701274900e-02 7.818160110177407862e-02 8.215077977092075101e-02 8.643074699098864111e-02 9.089286167785141923e-02 9.541160302643231228e-02
3.815558433218540352e-02 3.772451145428415420e-02 3.689187123382386274e-02 3.562624404529134148e-02 3.390039556477821014e-02 3.169249337822558493e-02 2.898769514146833787e-02 2.578065437392648360e-02 2.208056690309022699e-02 1.792417993276872873e-02 1.341890308896175749e-02 8.935550565931284911e-03 6.144194366576187331e-03 8.458343543907217987e-03 1.409749079167159358e-02 2.086657346968268448e-02 2.818679439060807826e-02 3.582496042696568794e-02 4.360256392915001777e-02 5.133067203830195269e-02 5.879025158797585721e-02 6.572828097770053168e-02 7.186485450970274413e-02 7.691156270654174454e-02 8.060209604100387892e-02 8.273500676172960977e-02 8.322646979427127112e-02 8.216795532904749844e-02 7.988031897995580277e-02 7.695256232431886556e-02 7.425117575837883455e-02 7.288461542087409928e-02 7.410586211339839635e-02 7.913681434029665174e-02 8.891769715800100504e-02 1.038289389401876178e-01 1.234594885436703093e-01 1.464851373080200414e-01 1.707178717038597693e-01 1.933895782071589908e-01 2.116945957130053624e-01 2.235163644856823784e-01 2.281003783446081401e-01 2.262286407327843696e-01 2.193645907597880640e-01 2.077445467369217480e-01 1.887669639290755486e-01 1.580700399011302215e-01 1.161878094425906754e-01 9.332418385712758224e-02 1.490197189173598502e-01 2.514020285915855024e-01 3.601620286988169162e-01 4.518861782194432686e-01 5.092330506175427596e-01 5.219457589737993564e-01 4.892016509241709499e-01 4.202161707595227780e-01 3.322382589253399798e-01 2.461787775019130542e-01 1.809808141878979371e-01 1.483593688748245099e-01 1.495945860692607654e-01 1.754928396762264753e-01 2.094127972597991105e-01 2.324753771837967664e-01 2.294057867430382147e-01 1.931208866890358478e-01 1.268502430632841016e-01 4.641857121018206495e-02 5.961613438492024269e-02 1.323113773536194748e-01 1.836631906683299231e-01 2.071124529234010803e-01 2.056719428384534420e-01 1.872120707338677525e-01 1.595882953929779191e-01 1.273702442854568184e-01 9.673098449616829297e-02 9.332087691860990741e-02 1.395871392363692565e-01 2.097417954659692441e-01 2.780878356248985273e-01 3.287435266953009361e-01 3.530282176973743580e-01 3.498110879818652763e-01 3.244466043292963398e-01 2.850139125885239322e-01 2.372602526771900588e-01 1.821968375116400085e-01 1.203346383560125049e-01 7.018264630547631222e-02 9.741809182677957368e-02 1.687127488134095576e-01 2.346995135237504027e-01 2.802183144607458543e-01 2.998223155658303885e-01 2.940176175467416608e-01 2.672006452012891664e-01 2.253687712350909700e-01 1.744599430017142461e-01 1.203246319124031960e-01 7.191116743558623181e-02 5.305638292721127219e-02 7.567128627503566518e-02 1.041423224251383922e-01 1.232713951298405192e-01 1.321996971767791518e-01 1.368141929806678259e-01 1.466493817416140988e-01 1.682333483689541498e-01 1.998238993159599242e-01 2.346383208485496308e-01 2.660823158994264359e-01 2.897597662379525207e-01 3.035710986636361852e-01 3.072716418166111518e-01 3.019082677103213652e-01 2.892593287289722537e-01 2.713473040739465825e-01 2.500717046603436744e-01 2.269857722883447670e-01 2.032142176026297542e-01 1.794850500378636915e-01 1.562319795350837481e-01 1.337202158582710410e-01 1.121591457941754216e-01 9.178591857117415764e-02 7.292805040027103280e-02 5.607975270603821755e-02 4.205972380566959379e-02 3.228118992892494571e-02 2.848351377966184400e-02 3.052059305454091209e-02 3.571870277251061598e-02 4.175511874076996699e-02 4.757383597278751208e-02 5.284743546625338129e-02 5.757543650130204221e-02 6.189722554397736332e-02 6.599958285874873987e-02 7.006365142982728944e-02 7.423292075830140169e-02 7.859685885935818739e-02 8.318777308573652163e-02 8.798773094982413612e-02 9.294129526878734671e-02 9.796989527207052018e-02 1.029848171415121277e-01 1.078973020765624097e-01 1.126254492199522533e-01
3.001656519008273974e-02 2.953488202006121499e-02 2.879517904914953921e-02 2.778124603645351284e-02 2.648338162046889183e-02 2.489933201043164485e-02 2.303506019636538879e-02 2.090539190716038040e-02 1.853491908667392191e-02 1.596054103468686272e-02 1.324011910326470219e-02 1.048223073139001316e-02 7.949433447935005601e-03 6.360727140910713701e-03 6.935786298023857536e-03 9.736249131506653429e-03 1.387415616078618678e-02 1.890082688491439081e-02 2.468086821034118708e-02 3.116129207532937137e-02 3.828009621045808109e-02 4.592948509910247529e-02 5.394246789945427584e-02 6.209465956682181514e-02 7.011922861995090184e-02 7.773412470128744645e-02 8.468019150900699121e-02 9.076743707900294944e-02 9.592507200071091755e-02 1.002493013234324049e-01 1.040411253511912132e-01 1.078231049676406789e-01 1.123165846951821728e-01 1.183504855570080005e-01 1.266749521864695971e-01 1.376937794800391079e-01 1.512012375411682374e-01 1.662452397814287441e-01 1.811990141492345052e-01 1.940570981919079452e-01 2.029210165207550043e-01 2.065703345850090356e-01 2.048788718651785024e-01 1.986653303116542868e-01 1.885953119817538048e-01 1.734252184392919005e-01 1.490687916328857499e-01 1.103545100839511822e-01 6.031298259227525077e-02 7.284197069765907528e-02 1.690000992568718996e-01 2.837680347890005339e-01 3.949477996896776366e-01 4.844398818386763672e-01 5.372039266857913109e-01 5.446471637596941306e-01 5.072713007586430178e-01 4.351854323730351415e-01 3.459757415094047994e-01 2.602771704635032934e-01 1.961976861801509042e-01 1.642520405710437281e-01 1.644007526644883366e-01 1.861303301252820452e-01 2.117550314996974326e-01 2.220649413445878184e-01 2.025951225567858838e-01 1.493742709297300464e-01 8.070449651034733440e-02 9.697465802351606934e-02 1.909365685453156547e-01 2.787766680430051602e-01 3.387486337541394388e-01 3.650654012311160268e-01 3.617241469004330856e-01 3.387503477997538259e-01 3.066901170598229642e-01 2.713341592920957557e-01 2.330548285921135165e-01 1.930510177338294053e-01 1.631658374013268964e-01 1.657442363590197199e-01 2.023867732715049217e-01 2.482575368534404026e-01 2.829283363950634289e-01 2.976199518363674690e-01 2.919408193363713377e-01 2.697778552997948665e-01 2.351611902696861545e-01 1.903022192533668222e-01 1.386371292311138481e-01 9.757069720846954508e-02 1.115860742046081017e-01 1.729624130177659647e-01 2.406251417286354721e-01 2.959933452445605573e-01 3.309045941199924568e-01 3.424325063715284445e-01 3.311625182813569546e-01 3.000891167081842226e-01 2.540571799983648571e-01 1.997905262554095229e-01 1.462995533701411388e-01 1.050024399466099045e-01 8.506172717333913835e-02 7.975129015680744449e-02 7.188366674352229813e-02 5.493694023412011573e-02 4.760160025888440088e-02 8.203743288470551065e-02 1.389356383846654108e-01 2.003709946096093042e-01 2.576765429137505281e-01 3.054087890062585631e-01 3.404108765935995873e-01 3.615383758617140009e-01 3.693019429699394562e-01 3.653904435850121035e-01 3.521545588415968542e-01 3.321358905081674417e-01 3.077022897459898432e-01 2.808189633449202360e-01 2.529554478565414488e-01 2.251047858143228053e-01 1.978760515314050838e-01 1.716171512621662287e-01 1.465318580347836075e-01 1.227700477307582111e-01 1.004875935144006888e-01 7.988878385663371329e-02 6.128291964066057140e-02 4.522537020105329986e-02 3.289120338987653464e-02 2.656095657680746652e-02 2.781570661465540550e-02 3.415065075293665514e-02 4.228255537586087659e-02 5.067212181095353402e-02 5.879690907809241585e-02 6.652072683129366115e-02 7.384558770252623583e-02 8.081596671464753856e-02 8.747912373943624031e-02 9.386889447202476089e-02 1.000007841088279698e-01 1.058728760387697698e-01 1.114695596373278391e-01 1.167662610157782915e-01 1.217340818582769574e-01 1.263437531923461143e-01 1.305686584208162193e-01
2.435050794372869976e-02 2.361465235904829443e-02 2.287915210609954911e-02 2.216602675385376947e-02 2.150261921813752253e-02 2.091811146285249903e-02 2.043721792201220328e-02 2.007128096638698816e-02 1.980834961311291401e-02 1.960508011252160010e-02 1.938343422414304240e-02 1.903390662576007197e-02 1.842567311422639229e-02 1.742482893156245202e-02 1.592771978629262813e-02 1.393572450388378889e-02 1.176021510244700669e-02 1.053886763374927739e-02 1.233710356824758124e-02 1.780883913763677689e-02 2.599160705974563196e-02 3.614047405443006344e-02 4.782697941693799665e-02 6.070417885083033427e-02 7.440893090498239271e-02 8.853726715296168781e-02 1.026530838020306008e-01 1.163163170613353559e-01 1.291244234351906495e-01 1.407618207563786084e-01 1.510500078895555820e-01 1.599874572724182820e-01 1.677635807573521209e-01 1.747269051203105272e-01 1.812894037252369139e-01 1.877658236698060978e-01 1.941839822294575413e-01 2.001454379880372447e-01 2.048308276744655598e-01 2.072042171248124898e-01 2.063841163485225227e-01 2.020354945404409797e-01 1.945062636025178260e-01 1.843511799043921207e-01 1.711127761106026879e-01 1.519934697561806380e-01 1.217107487422902090e-01 7.425839909623339896e-02 1.329023651464232569e-02 8.993868963160792096e-02 1.988540518198768647e-01 3.145226605829037902e-01 4.218876293051520010e-01 5.050690638615158434e-01 5.509660141031796909e-01 5.528596462814190371e-01 5.127672373257859961e-01 4.416196676630039231e-01 3.569004435779574158e-01 2.781737062693711571e-01 2.217467288436718864e-01 1.961817517469572336e-01 1.997572510053287620e-01 2.203994030077055521e-01 2.393105283627967317e-01 2.373706276585652031e-01 2.021565598102803840e-01 1.371318429588700150e-01 9.962719607861408866e-02 1.812057122969484013e-01 2.999024279358675771e-01 4.043790706163428172e-01 4.760658114201919977e-01 5.097031340419309053e-01 5.103088931683850138e-01 4.894547757446492398e-01 4.594252341802603778e-01 4.271749749667108076e-01 3.921505337694185522e-01 3.502050486240189664e-01 3.003801063468119481e-01 2.498856116507078284e-01 2.143733331448578749e-01 2.072550262051432168e-01 2.221803597953034282e-01 2.403598934131443710e-01 2.491473656758798061e-01 2.448410182000721746e-01 2.284140902732275935e-01 2.022666875858462610e-01 1.706664381848636003e-01 1.448175358278532832e-01 1.460370130828246571e-01 1.834054675173868165e-01 2.394679845945136276e-01 2.949291735008479631e-01 3.374337839522408844e-01 3.598295867901498135e-01 3.590833756353442596e-01 3.359929882366035625e-01 2.951218187684940819e-01 2.446136891111996281e-01 1.953900123736864725e-01 1.582121442359760155e-01 1.364495315225860150e-01 1.210164051445885847e-01 9.877534772765976523e-02 6.378626950812309182e-02 3.560339339010546583e-02 8.011409150593724882e-02 1.515761162577885512e-01 2.252680190371652291e-01 2.928182920284484458e-01 3.488723549256960155e-01 3.903142583258620846e-01 4.160761762237900618e-01 4.267950499900712291e-01 4.243289657360594380e-01 4.112298298266320318e-01 3.902617255960981746e-01 3.640253792822550349e-01 3.347166268849579573e-01 3.040180628304530730e-01 2.731014143273622352e-01 2.427051916613074400e-01 2.132486029354002666e-01 1.849480679233463376e-01 1.579143056320518046e-01 1.322217842356415984e-01 1.079549053842532441e-01 8.524693769816062139e-02 6.434764248612530324e-02 4.582255657630674578e-02 3.123807821347034802e-02 2.470138096562144933e-02 2.926988287255201729e-02 3.980911076598690063e-02 5.176956359580111439e-02 6.360155701265218786e-02 7.482069757294977641e-02 8.527144816762576018e-02 9.491386331483385452e-02 1.037528315667254897e-01 1.118108943208648842e-01 1.191167900299381494e-01 1.257005358890939395e-01 1.315915091482152688e-01 1.368179634911829701e-01 1.414072074365437248e-01 1.453860354804755173e-01 1.487811918439148062e-01
2.257987771049360659e-02 2.146442186464703542e-02 2.067942202108813757e-02 2.030065469658481198e-02 2.036730385621620537e-02 2.086275681511955832e-02 2.171033431467072825e-02 2.278475358230394598e-02 2.392986923924260087e-02 2.497309001250614877e-02 2.573328826513963247e-02 2.602392567135692128e-02 2.565440663701119145e-02 2.443231650216820192e-02 2.216935939009536186e-02 1.869749731738603801e-02 1.392531352729822237e-02 8.186763740459280375e-03 6.011556245135508611e-03 1.400480082365657998e-02 2.587380071579507834e-02 4.001593890320643415e-02 5.611127962875375047e-02 7.390271673343146164e-02 9.306161237913021522e-02 1.131617329394066368e-01 1.336804832299519630e-01 1.540166613787952443e-01 1.735229767421322122e-01 1.915518369900763296e-01 2.075106896125991085e-01 2.209197553922384039e-01 2.314610963299525148e-01 2.390049393760612095e-01 2.435994280629274200e-01 2.454169801187392197e-01 2.446671403995407390e-01 2.415102174642447252e-01 2.360254167284159543e-01 2.282781217532450779e-01 2.184707559331500459e-01 2.070490644281816894e-01 1.945203957228813507e-01 1.807719582966288707e-01 1.640618189355108336e-01 1.404454694045411678e-01 1.044197283367365725e-01 5.079456383481971427e-02 2.495569657540077854e-02 1.183867849391865290e-01 2.257373019524683555e-01 3.356222938114875598e-01 4.341239707751348154e-01 5.071828977184144049e-01 5.440114819038138760e-01 5.402140542355050590e-01 4.995836347521356302e-01 4.337707356724941898e-01 3.595729579024002365e-01 2.944450885792271322e-01 2.518386347372347789e-01 2.380271194558200853e-01 2.497992679466379817e-01 2.734198644387557109e-01 2.886306537756794244e-01 2.761498349131281116e-01 2.253985338133183691e-01 1.464828966736037297e-01 1.240858435035609025e-01 2.342391676181382332e-01 3.740049997771833223e-01 4.958288414858363358e-01 5.816738666985522554e-01 6.270053920336137177e-01 6.377900971635942495e-01 6.264259710821306060e-01 6.056289605281693911e-01 5.822039877826629128e-01 5.544701849166776553e-01 5.154303835891621555e-01 4.589775837443255124e-01 3.848987113137900540e-01 3.012047208411370303e-01 2.249446263336406515e-01 1.806131333722615084e-01 1.806181975197280465e-01 2.035939477731379121e-01 2.250055682234839982e-01 2.355574052121144346e-01 2.344475290355940711e-01 2.240554811147718317e-01 2.095127402324128141e-01 2.005319259990907543e-01 2.091725364311001478e-01 2.390428370726430385e-01 2.803775749829723885e-01 3.187905963621508465e-01 3.426692854795423959e-01 3.454073352964644461e-01 3.259475727865162598e-01 2.888626266420512012e-01 2.439238562954605671e-01 2.042865847030678750e-01 1.805413145779453110e-01 1.711299322984241034e-01 1.631608398027036000e-01 1.453540567767766800e-01 1.170548014394430514e-01 9.666112907282660427e-02 1.199041388469559571e-01 1.816401434390856884e-01 2.550096684645373202e-01 3.254591969235466897e-01 3.853457864188380988e-01 4.306143606470914653e-01 4.597575121785617558e-01 4.731921850256500806e-01 4.726713463980634633e-01 4.607141324240542901e-01 4.401052743361275610e-01 4.135081672814001075e-01 3.832120212319774510e-01 3.510094635710253042e-01 3.181826646758240118e-01 2.855654036914385130e-01 2.536457529265884192e-01 2.226783980971250854e-01 1.927849309426098723e-01 1.640317646262413886e-01 1.364860667269759131e-01 1.102600757723535829e-01 8.556896068390938692e-02 6.287140953416396616e-02 4.333852947253512972e-02 3.041546245636243817e-02 3.033209860543449946e-02 4.113941395348224422e-02 5.548156317609654470e-02 7.016532126607570585e-02 8.418023146232182785e-02 9.716953670322520109e-02 1.090000921887128160e-01 1.196323382792916362e-01 1.290730882954787828e-01 1.373551441881751545e-01 1.445270241415587964e-01 1.506470433418669874e-01 1.557795130928595895e-01 1.599920996002395790e-01 1.633538923965755230e-01 1.659339515984900593e-01
2.485788703751032336e-02 2.363102752074269439e-02 2.296585843206219030e-02 2.293733444731538632e-02 2.353198030280848410e-02 2.464091553705788709e-02 2.608501712754439719e-02 2.765042717020917834e-02 2.911403817738869582e-02 3.025466062912706561e-02 3.085502614122935874e-02 3.070029885955781468e-02 2.957639990717210801e-02 2.726956812118236026e-02 2.356767734279370530e-02 1.826362055853998634e-02 1.116200285756395807e-02 2.134920258210657937e-03 9.185727945018781412e-03 2.265463183915797374e-02 3.844754688061283870e-02 5.655245998900575860e-02 7.687441134003362986e-02 9.921240658128249734e-02 1.232416382171822450e-01 1.485004735217027305e-01 1.743854734516802896e-01 2.001583580030752707e-01 2.249686291061550325e-01 2.478943768994164853e-01 2.680014489276081879e-01 2.844176866538534743e-01 2.964147466937039344e-01 3.034860707318874362e-01 3.054073658121305712e-01 3.022673721680864123e-01 2.944631414806578862e-01 2.826646955002571904e-01 2.677629265765900102e-01 2.508089929274782137e-01 2.329175640649575607e-01 2.150431625271246594e-01 1.975135535394321740e-01 1.793515212712062934e-01 1.577574592951331844e-01 1.283002784913412075e-01 8.600557138006445501e-02 2.706238789834680691e-02 5.036719384728748777e-02 1.428175744641550227e-01 2.438851393384094401e-01 3.430340655626116786e-01 4.278808782651842280e-01 4.868170672812660582e-01 5.120179604536876372e-01 5.019627754035735911e-01 4.625355257394490605e-01 4.059929317031197860e-01 3.476955961002136664e-01 3.017120219197279574e-01 2.777707806264269053e-01 2.801338396040184975e-01 3.045322261862818958e-01 3.355112992713775166e-01 3.511073541925340824e-01 3.314567369243593964e-01 2.667336558142238134e-01 1.684074699365100403e-01 1.295516336492884835e-01 2.517931647747074231e-01 4.092417005123137885e-01 5.475145775763053946e-01 6.485305502524558730e-01 7.086655532973006322e-01 7.347301918170029422e-01 7.392720518824892340e-01 7.342146464213400447e-01 7.248698021249548873e-01 7.076872151327338045e-01 6.733034891494634744e-01 6.125400284378079707e-01 5.216970309877607681e-01 4.053063784772633071e-01 2.768305256275252479e-01 1.621265049930468438e-01 1.199533188319044791e-01 1.691233008622508860e-01 2.285454072356226662e-01 2.695067897681033831e-01 2.899017418917195221e-01 2.930317844992127996e-01 2.833788927272457014e-01 2.671837021407638124e-01 2.538575868671348323e-01 2.533707467034774230e-01 2.680267917408217238e-01 2.888059319014310566e-01 3.024390057483914984e-01 2.992005671178092352e-01 2.761360077788509448e-01 2.378180281791786310e-01 1.963211884679651742e-01 1.688745738626781512e-01 1.655509183326160094e-01 1.755353827626537078e-01 1.803203512768255801e-01 1.700428930508930958e-01 1.469654851767373538e-01 1.290891102924793254e-01 1.465577505176227646e-01 2.023159478303868108e-01 2.740807704828526203e-01 3.454873733896915988e-01 4.075416661000934027e-01 4.555012286176173819e-01 4.874722528405432409e-01 5.036166217725726035e-01 5.055003717527160045e-01 4.955053866289855224e-01 4.763266818555075832e-01 4.505860572030818134e-01 4.205762617813059157e-01 3.881301301068200149e-01 3.545938407028665917e-01 3.208746666632923961e-01 2.875314426373183352e-01 2.548795809494907028e-01 2.230901591992487387e-01 1.922722192492815063e-01 1.625371942289376426e-01 1.340543699184247872e-01 1.071209857784586744e-01 8.230644524911673310e-02 6.083482276758056528e-02 4.553231692506966299e-02 4.120262397874385057e-02 4.870272945788908098e-02 6.237557505393598323e-02 7.779443749571528233e-02 9.307876466200341870e-02 1.074671559081292471e-01 1.206313103149347504e-01 1.324310158366445445e-01 1.428205825310021326e-01 1.518081301175097098e-01 1.594352205785353471e-01 1.657652054502126160e-01 1.708757342263999834e-01 1.748534904724687866e-01 1.777902717607007244e-01 1.797799775538881373e-01
3.086336904401296502e-02 2.997290370076063568e-02 2.965060149412513529e-02 2.990451123950872703e-02 3.066224244208693578e-02 3.177816243549801134e-02 3.305552045520012555e-02 3.427007564063971889e-02 3.518665690947531816e-02 3.556773705359121684e-02 3.517693712439991932e-02 3.378066071090737171e-02 3.115029444815574367e-02 2.706758747918718705e-02 2.134079023900085220e-02 1.388002702404792128e-02 5.655640828928704296e-03 1.005820740774865558e-02 2.393298330303573335e-02 4.081558787294776308e-02 6.035486478620219475e-02 8.244858611005465021e-02 1.069465921153582300e-01 1.335957654835436548e-01 1.620107217436668745e-01 1.916523580983482133e-01 2.218145976278097509e-01 2.516235154360862425e-01 2.800541165991279335e-01 3.059696089959838550e-01 3.281860666233084589e-01 3.455618696608545592e-01 3.571065096676031003e-01 3.620980009623786522e-01 3.601934383945079032e-01 3.515145731000721696e-01 3.366905528016371774e-01 3.168424861676969462e-01 2.934956365289226876e-01 2.683987436596345644e-01 2.432149858453039881e-01 2.190494554630776636e-01 1.958582108585488202e-01 1.719781290711287491e-01 1.441623125754188384e-01 1.083539852005180326e-01 6.134523356446752035e-02 1.936276864458308031e-02 8.320090156164941519e-02 1.689322898736817513e-01 2.583774650699908193e-01 3.413027512815342557e-01 4.071831412930140837e-01 4.473099927081798377e-01 4.573207226075244325e-01 4.390878232514341950e-01 4.010221198653223795e-01 3.560231433696144365e-01 3.171788473355615645e-01 2.937365802667723513e-01 2.912292173640326221e-01 3.126056067674628514e-01 3.528932916013424181e-01 3.949552531149700951e-01 4.152219400719587838e-01 3.931585048372773228e-01 3.190554182931233385e-01 2.026549967141411668e-01 1.242623841199231860e-01 2.396815913370918261e-01 4.095308566460055810e-01 5.615183471081074407e-01 6.768657534125479547e-01 7.528548994178712039e-01 7.969281979093839618e-01 8.211861898304209095e-01 8.358575587669619944e-01 8.438799613263477939e-01 8.393761719512197184e-01 8.108646905608745126e-01 7.471138569223472192e-01 6.426374815403194107e-01 5.008654496472630946e-01 3.344141860293822766e-01 1.641872121949918273e-01 6.005676899437468325e-02 1.600971399191680744e-01 2.576395490823713552e-01 3.217098951926822270e-01 3.549313682707933570e-01 3.639024943593122674e-01 3.551988481010454612e-01 3.349192401264960428e-01 3.101574528208614345e-01 2.892759758446178942e-01 2.780510250520470406e-01 2.741429736768293268e-01 2.677509537042170318e-01 2.486485043903627623e-01 2.121175385214731091e-01 1.615859805354459000e-01 1.118047664670855784e-01 9.491962775359306936e-02 1.216691136453158517e-01 1.549855013158722150e-01 1.723070516110258854e-01 1.680080844240988969e-01 1.474120893050490655e-01 1.301213142141070811e-01 1.473615848725429445e-01 2.032454255320053915e-01 2.757284297433807430e-01 3.483259316721232790e-01 4.119867313237142170e-01 4.619245863577070010e-01 4.961681972873301927e-01 5.147601114248188114e-01 5.191195337907473784e-01 5.114776486008698608e-01 4.943983719077692518e-01 4.704092747869669799e-01 4.417539612967435469e-01 4.102602648189043189e-01 3.773054452740561282e-01 3.438520887675878823e-01 3.105266070727146777e-01 2.777152523461438038e-01 2.456590442156632303e-01 2.145373379520743862e-01 1.845386403823201238e-01 1.559265895490211939e-01 1.291207949879216443e-01 1.048304564950408163e-01 8.429564866195692063e-02 6.958971644447742300e-02 6.326955107960945124e-02 6.613776314623807939e-02 7.572808567059845231e-02 8.866635820980200977e-02 1.026580458034412613e-01 1.164598593977135554e-01 1.294276518235787099e-01 1.412298056433513582e-01 1.517038429919864151e-01 1.607853388164004749e-01 1.684705613690687942e-01 1.747951821904629721e-01 1.798210683269726162e-01 1.836274328380859133e-01 1.863045309803310901e-01 1.879489752803129299e-01
4.022835140316270708e-02 3.982513072524827141e-02 3.980241091330712078e-02 4.011119059277960114e-02 4.065266287493266018e-02 4.128345406430418418e-02 4.182508559076879295e-02 4.207422638876084225e-02 4.181160927720669468e-02 4.080928335757510322e-02 3.883731622679550272e-02 3.567251419785876648e-02 3.111552341551587775e-02 2.503946718726425893e-02 1.759681028616918649e-02 1.066464848913798585e-02 1.344974479718817097e-02 2.650805279363544278e-02 4.385600541947638764e-02 6.432736338636620144e-02 8.765673544941511575e-02 1.136703482373501300e-01 1.421370552429919998e-01 1.727143440103263705e-01 2.049153993678776708e-01 2.380852012834591136e-01 2.713861421036492527e-01 3.037976148556525979e-01 3.341354922640856207e-01 3.610972639229657055e-01 3.833367442407405457e-01 3.995685707114707830e-01 4.086973240727915790e-01 4.099596026720047637e-01 4.030608018412370486e-01 3.882829299755908292e-01 3.665364642991905120e-01 3.393279012461642430e-01 3.086139913903581111e-01 2.765139146375233947e-01 2.448629599996068884e-01 2.146494587804734788e-01 1.855153592011347941e-01 1.556595801638421261e-01 1.225106450448579659e-01 8.481093165375315490e-02 5.197882058643608222e-02 6.989318527088506094e-02 1.322055340873280194e-01 2.062009528070499753e-01 2.792050381343005316e-01 3.413245841230252986e-01 3.838147031496007555e-01 4.007904031244046150e-01 3.913634616110509001e-01 3.611033363375756311e-01 3.217024360908254943e-01 2.874670458204910961e-01 2.686935332555845379e-01 2.682617091127402209e-01 2.873598267291959663e-01 3.283432483322821782e-01 3.856801864861092999e-01 4.408032323551177023e-01 4.690225887422485029e-01 4.493933977938419644e-01 3.722190967748286172e-01 2.454732656960687265e-01 1.268938268586174423e-01 2.098707193281021677e-01 3.846464193364667050e-01 5.461006831607335688e-01 6.732583658750102007e-01 7.639123088166366315e-01 8.256948445841273410e-01 8.697513827611969006e-01 9.042144029056523591e-01 9.295225400969928664e-01 9.376551639057161269e-01 9.154892893547218469e-01 8.504916052365170120e-01 7.363189122318192226e-01 5.763548842414858431e-01 3.840712341023289067e-01 1.801475312754089453e-01 1.267168072024603409e-02 1.751743662994572626e-01 2.960532959500404293e-01 3.732963827897102238e-01 4.125374851633089590e-01 4.231402183827506214e-01 4.142674855094849451e-01 3.931686628125967697e-01 3.659767925762659746e-01 3.386894975839158106e-01 3.156398518051658497e-01 2.961024919590788396e-01 2.735780029420608606e-01 2.398513915616880265e-01 1.900156308587323262e-01 1.248942328380683447e-01 5.115876400533836410e-02 2.854789910939571976e-02 9.067725201186634110e-02 1.354514525461913976e-01 1.555616345643013876e-01 1.501448596580828854e-01 1.257268046941638351e-01 1.038380839508086240e-01 1.231523438296431572e-01 1.842989562119586588e-01 2.597408377359087805e-01 3.337157595496997309e-01 3.982426444715207459e-01 4.491283659547495866e-01 4.846679242349373196e-01 5.049671907971684526e-01 5.113869870642695492e-01 5.060387557146864834e-01 4.913513815446965416e-01 4.697345588955015305e-01 4.433500944055918658e-01 4.139868395342683471e-01 3.830231438834638680e-01 3.514541202251374452e-01 3.199593642966614970e-01 2.889892206736435765e-01 2.588530399221046774e-01 2.297997348856750111e-01 2.020879524502879887e-01 1.760491938894596931e-01 1.521508157972238928e-01 1.310626701874739730e-01 1.137072685952705553e-01 1.012033564550101211e-01 9.452772921764786285e-02 9.388890467861622791e-02 9.837422131556945726e-02 1.063773116251422041e-01 1.163123643555446229e-01 1.269757601986642448e-01 1.375619678192759598e-01 1.475633844052375299e-01 1.566731633379752353e-01 1.647166871547206535e-01 1.716072510566609977e-01 1.773176727372141048e-01 1.818616796819563231e-01 1.852812584559772324e-01 1.876377222013981827e-01 1.890051880046924870e-01
5.189206792124259615e-02 5.175581290223519454e-02 5.172467219935049376e-02 5.172206275545659926e-02 5.164298004850473300e-02 5.135578611480856592e-02 5.070540207605652577e-02 4.951751364942778844e-02 4.760377254444858597e-02 4.476875095581767106e-02 4.082117384488971601e-02 3.559731036405389820e-02 2.902563787986778970e-02 2.137267322639963343e-02 1.453077531010967156e-02 1.584615813013484989e-02 2.781325786194925251e-02 4.507049711916539386e-02 6.582850697081382707e-02 8.965889563155844677e-02 1.163654140392099134e-01 1.457404242518063331e-01 1.774845141776986990e-01 2.111635261302184097e-01 2.461783998351083913e-01 2.817441916558368065e-01 3.168808554293337520e-01 3.504208703432853955e-01 3.810396495660182681e-01 4.073140645050120634e-01 4.278121630983312551e-01 4.412130681521433395e-01 4.464501989463512954e-01 4.428638593889059338e-01 4.303418110266520880e-01 4.094199297884695832e-01 3.813106563808482119e-01 3.478257300067090774e-01 3.111634068655663166e-01 2.735453339834311159e-01 2.367321410215584565e-01 2.015462842726614690e-01 1.676842173539897507e-01 1.342560491050579785e-01 1.018520211660728092e-01 7.866866130812560920e-02 8.674720121321609356e-02 1.299168098505134594e-01 1.894308874299641399e-01 2.522097941784817721e-01 3.086764464765743843e-01 3.501841467667856089e-01 3.696330786725900985e-01 3.632458905151587092e-01 3.325723520585868731e-01 2.860503883558863092e-01 2.391664238439652757e-01 2.102060050547881753e-01 2.081166321474421377e-01 2.278744882171523933e-01 2.660398226433162150e-01 3.246223514977551461e-01 3.974598334853746140e-01 4.651314450502030962e-01 5.026567679492717211e-01 4.891515857004928858e-01 4.149618761752412732e-01 2.868307715757587029e-01 1.457567811038835148e-01 1.764986051720431881e-01 3.467371536494864293e-01 5.125892375742736595e-01 6.479391642061064216e-01 7.501805425709999753e-01 8.264042444521434438e-01 8.864111036056865345e-01 9.364200389223729104e-01 9.750568060046861385e-01 9.930282081638184266e-01 9.763950591758557840e-01 9.120413529933585339e-01 7.933238629530512398e-01 6.239308494232670421e-01 4.186913138464493089e-01 2.020978284425360705e-01 5.594706907777187432e-02 1.990463328596863979e-01 3.273850880477450764e-01 4.095901438175839626e-01 4.505776527156664102e-01 4.612936265965532634e-01 4.529849609935903132e-01 4.342047504092624299e-01 4.108622403765234132e-01 3.873913911742459804e-01 3.663476262119872984e-01 3.465577994495626646e-01 3.229723076721707220e-01 2.898303048163912155e-01 2.449564320056895061e-01 1.929226042279193476e-01 1.472703921186914178e-01 1.283157041959425704e-01 1.393073405212303106e-01 1.564190774976986775e-01 1.596907463360656698e-01 1.415196085860021824e-01 1.034486946009619962e-01 6.246168279262162559e-02 8.081790993945424384e-02 1.512272617500307337e-01 2.300083628173888728e-01 3.042821157317053826e-01 3.681079480237606782e-01 4.183075198745815904e-01 4.536710848816879471e-01 4.745026841017152552e-01 4.821809006795461094e-01 4.787326474687690903e-01 4.664578345788745750e-01 4.476343519104742374e-01 4.243158742663698524e-01 3.982197374981768512e-01 3.706913842273523163e-01 3.427259938291731811e-01 3.150263381606570601e-01 2.880777438702731841e-01 2.622251784698121368e-01 2.377425960136322070e-01 2.148893739960214266e-01 1.939516244511443332e-01 1.752662696311152180e-01 1.592224784865148290e-01 1.462297795549058754e-01 1.366416497910359629e-01 1.306407269049508768e-01 1.281308270933289306e-01 1.287066989058076316e-01 1.317336557142406162e-01 1.364898456685319783e-01 1.422928958345434647e-01 1.485700178291622375e-01 1.548768770673358830e-01 1.608876929342546447e-01 1.663749433664137578e-01 1.711883708535449911e-01 1.752369322242597061e-01 1.784743814062379197e-01 1.808880770444867558e-01 1.824903524386323195e-01 1.833118381823051757e-01
6.401499521648730540e-02 6.372335101085410680e-02 6.324726870274476054e-02 6.249912641403829183e-02 6.137547157676126464e-02 5.975775944606486617e-02 5.751381522164249888e-02 5.450033472086387998e-02 5.056725362017646525e-02 4.556624971551037628e-02 3.937027344885799668e-02 3.192921524238181291e-02 2.347946190309669126e-02 1.563399318227748705e-02 1.541071063786220510e-02 2.675372037744164905e-02 4.378269533696053928e-02 6.429617414187757674e-02 8.782490891938206368e-02 1.142102578327947038e-01 1.433091089874142798e-01 1.749013239927764141e-01 2.086412348274734874e-01 2.440229004156084514e-01 2.803539777251802811e-01 3.167400364721725259e-01 3.520838035599024307e-01 3.851048583886366172e-01 4.143851475150955310e-01 4.384442288853457881e-01 4.558451749381393636e-01 4.653274470037691013e-01 4.659569394506279383e-01 4.572762859686935744e-01 4.394313446565552561e-01 4.132438457785684860e-01 3.801971937792110179e-01 3.423048691354118600e-01 3.018437880839500154e-01 2.609693103378621926e-01 2.213027618694115850e-01 1.837108033251986239e-01 1.486738963584927076e-01 1.179186223351916252e-01 9.822034561382893270e-02 1.028017761385831563e-01 1.353082217052611891e-01 1.846656923949342721e-01 2.400677492928206536e-01 2.931696689147936796e-01 3.362888221414963019e-01 3.622171317409372260e-01 3.652147354557955250e-01 3.425996527392885516e-01 2.964648271936992097e-01 2.351930103586100940e-01 1.749266853371227726e-01 1.397125535716728650e-01 1.452034532914651122e-01 1.790715569428985576e-01 2.314754455117397636e-01 3.031699866602174387e-01 3.872108689030554496e-01 4.643041901698047869e-01 5.102583330177103971e-01 5.048081465481545349e-01 4.383102158551778205e-01 3.162923156491138088e-01 1.701309212968066809e-01 1.499400611222288515e-01 3.056460372517024737e-01 4.707929603864033363e-01 6.102797842152157815e-01 7.198445939617711398e-01 8.051237266383253210e-01 8.743207934395652581e-01 9.323724050387031115e-01 9.773388972807528496e-01 1.000000000000000000e+00 9.867035445520319081e-01 9.245086314647332770e-01 8.068384398565005000e-01 6.376251965416713796e-01 4.327428571764982412e-01 2.212848344044252569e-01 1.010421832815341786e-01 2.189906057787686933e-01 3.426483703331743569e-01 4.232046535145856381e-01 4.632205567320762940e-01 4.740612636433185201e-01 4.679829753415836180e-01 4.542120908920544986e-01 4.384819009881199547e-01 4.241980485446628091e-01 4.125428774612727167e-01 4.015067955796662869e-01 3.863673858958729390e-01 3.626054609591448097e-01 3.293326200138657067e-01 2.910456689468580160e-01 2.565311502877643535e-01 2.338490166436272000e-01 2.229825913007590921e-01 2.145605374313674651e-01 1.971789033051046525e-01 1.636653236730105931e-01 1.123076589818733789e-01 4.589307238711775455e-02 3.306064258135383432e-02 1.135281883148555049e-01 1.925332516445361075e-01 2.643124240903710342e-01 3.250236491024269814e-01 3.724515897660304886e-01 4.058874090068310125e-01 4.258629928998615144e-01 4.338041889893236580e-01 4.316713733699841238e-01 4.216381082484367826e-01 4.058380436924614587e-01 3.861917237308268858e-01 3.643107370297336556e-01 3.414672225285711460e-01 3.186117221758658080e-01 2.964210309236073870e-01 2.753591910340997817e-01 2.557381996851196826e-01 2.377693457084231743e-01 2.216003973595392362e-01 2.073374359928218669e-01 1.950527386501434701e-01 1.847819446912755403e-01 1.765150965862777310e-01 1.701870071962947872e-01 1.656722676573972319e-01 1.627884931650417644e-01 1.613082962939961229e-01 1.609772735182611880e-01 1.615335713181864641e-01 1.627249681673581527e-01 1.643211582285918071e-01 1.661208310728236881e-01 1.679543981962684507e-01 1.696836789133192025e-01 1.711997783746032620e-01 1.724200817376895511e-01 1.732849595828152289e-01 1.737545212951716600e-01 1.738055815666497972e-01 1.734289045697470499e-01
7.446148828532166142e-02 7.354389401900476853e-02 7.217467965350864156e-02 7.026355026432348772e-02 6.771251403218936371e-02 6.441674122638710309e-02 6.026585603337858421e-02 5.514609139067370297e-02 4.894453832063505594e-02 4.155939443220291879e-02 3.293108524032610507e-02 2.317048654481929093e-02 1.340475112192725075e-02 1.180061841732171594e-02 2.405404084194389183e-02 4.126393988110636790e-02 6.133989394181380700e-02 8.400127851513791710e-02 1.091983234733171493e-01 1.368833255804988158e-01 1.669400154990730856e-01 1.991410301352178058e-01 2.331128678336084059e-01 2.683060928053540573e-01 3.039735048938098649e-01 3.391609367523517049e-01 3.727161229653345176e-01 4.033209680458746949e-01 4.295514158609654576e-01 4.499668078959893625e-01 4.632269758511946001e-01 4.682303569039089064e-01 4.642604031681383248e-01 4.511210636833614118e-01 4.292361209343623085e-01 3.996831129371060110e-01 3.641326919011768637e-01 3.246725235588051039e-01 2.835189541641110478e-01 2.426730699939132208e-01 2.036755891674121577e-01 1.677595926655598146e-01 1.368660456892703270e-01 1.158843572862665594e-01 1.136799484964957502e-01 1.351096814023504677e-01 1.741104894955463056e-01 2.216574788571314680e-01 2.704735924726650587e-01 3.143140732123901326e-01 3.472141924570792404e-01 3.635829220070889711e-01 3.589668520343797797e-01 3.312569021892233234e-01 2.820027685084594560e-01 2.174472153953578846e-01 1.493643735820626428e-01 9.808086591434882207e-02 9.316552766341380798e-02 1.309760270667991444e-01 1.908835518614694082e-01 2.690920909358018309e-01 3.577950051087655514e-01 4.390935435539707887e-01 4.907200916226529541e-01 4.935681558546178294e-01 4.378870098465716398e-01 3.275158753158756708e-01 1.869918809078555677e-01 1.304734867375087759e-01 2.645389243767287124e-01 4.245951672634364349e-01 5.642639096755032169e-01 6.766033681694042512e-01 7.649705117618231798e-01 8.357975705085278761e-01 8.934410603363591719e-01 9.367212070852293238e-01 9.579499061977283514e-01 9.449756347100638498e-01 8.858200561703399867e-01 7.742508058837643814e-01 6.141573162438866973e-01 4.215932240301220046e-01 2.283628070935704024e-01 1.312828154901446165e-01 2.273220940054304640e-01 3.383193702728726771e-01 4.123049157273225296e-01 4.497828793150201454e-01 4.616068095662452242e-01 4.597396930163345496e-01 4.530454475004291326e-01 4.467428028193967116e-01 4.434527297226098508e-01 4.432870858573481065e-01 4.432838716314571603e-01 4.384129419107957171e-01 4.244588935539069796e-01 4.007763599471184102e-01 3.710795966987557315e-01 3.416139987605184558e-01 3.171718389038871155e-01 2.973274819650359446e-01 2.764211972813773177e-01 2.473706659199461644e-01 2.055003773214163776e-01 1.501554008812294450e-01 8.535930698937187200e-02 3.583192746032375087e-02 8.365297168861590693e-02 1.539046078291512465e-01 2.189083791131518353e-01 2.737181067712616267e-01 3.162815008033588171e-01 3.461284279181999768e-01 3.639316873977930245e-01 3.711421524573944586e-01 3.696522831150110266e-01 3.615087948888656699e-01 3.486923267351907940e-01 3.329698429262107351e-01 3.158147453628343260e-01 2.983824225889829540e-01 2.815253076040897251e-01 2.658310114694374393e-01 2.516691839821009746e-01 2.392367296745143701e-01 2.285959034118628386e-01 2.197043935626180888e-01 2.124395876862022747e-01 2.066201529511491886e-01 2.020270845382149960e-01 1.984244968839110057e-01 1.955788620685903478e-01 1.932748570971716540e-01 1.913264417461993105e-01 1.895827438629644479e-01 1.879292407807742760e-01 1.862852983394179263e-01 1.845993256187153375e-01 1.828427270043277153e-01 1.810036128954268797e-01 1.790809643051034794e-01 1.770796913011936369e-01 1.750068063498248783e-01 1.728687596746227018e-01 1.706698555761891334e-01 1.684115839965669714e-01 1.660926564178731579e-01 1.637095236920686481e-01
8.138229054289845832e-02 7.943627499823954774e-02 7.681790714739497594e-02 7.344049925472409535e-02 6.921520319302718049e-02 6.405197023961893554e-02 5.786049009596903880e-02 5.055114636029942737e-02 4.203633646476791219e-02 3.223389030395645144e-02 2.108329968861495304e-02 8.721533056575426698e-03 6.960586148424646215e-03 2.239832055286249818e-02 4.005389208093124154e-02 5.963474546386402647e-02 8.118256826887793043e-02 1.047461698548111803e-01 1.303417436487274983e-01 1.579261881421010483e-01 1.873689380918480973e-01 2.184217916192474074e-01 2.506891889286728681e-01 2.836028822417037132e-01 3.164058937424018003e-01 3.481511222046800857e-01 3.777198096399670968e-01 4.038641648979026666e-01 4.252766131125012561e-01 4.406852895286908489e-01 4.489715080806098713e-01 4.493001516331157075e-01 4.412486153306939829e-01 4.249147219032092249e-01 4.009798825508583131e-01 3.707021621259560251e-01 3.358173313407028515e-01 2.983393171676866351e-01 2.602837465412271567e-01 2.234019163731484348e-01 1.891119363441484957e-01 1.589174194563374165e-01 1.355642238750890405e-01 1.243063190779004068e-01 1.308816680011150868e-01 1.552517653217521110e-01 1.913588841640942173e-01 2.323740951649871378e-01 2.726708667449059820e-01 3.075210373461972901e-01 3.326839958515837026e-01 3.443192376338764515e-01 3.392865598801596549e-01 3.158516945857521296e-01 2.746487094786642102e-01 2.195300185575157492e-01 1.579426253577211059e-01 1.016052050854965166e-01 7.278976009377771672e-02 9.580293544676300732e-02 1.529718929185392151e-01 2.291320727106754829e-01 3.146367294354127098e-01 3.938691891699113157e-01 4.473566275830924699e-01 4.575772966435528999e-01 4.145178969030215987e-01 3.196538869442835384e-01 1.907923639500287427e-01 1.100620970745948141e-01 2.194919199069271520e-01 3.712411102622185655e-01 5.075629873189952956e-01 6.186640606816826704e-01 7.051659035939108477e-01 7.715515264076071578e-01 8.219735649865581584e-01 8.569230209754824523e-01 8.714315456157784023e-01 8.559557541214636300e-01 8.002225962679156979e-01 6.985672686358460615e-01 5.544478173452251912e-01 3.829223875013785805e-01 2.153533670964237201e-01 1.393976519929198132e-01 2.186500336724865046e-01 3.135866743716079763e-01 3.783345729027480231e-01 4.128874072391526817e-01 4.270453286383578684e-01 4.312886257775332410e-01 4.331017284521656019e-01 4.368120736254559877e-01 4.443578228707502076e-01 4.549112310147330196e-01 4.644910661990516165e-01 4.675590623502020593e-01 4.600697386517040299e-01 4.418091140960373475e-01 4.165805356285405270e-01 3.900340421827876991e-01 3.660730004526226433e-01 3.441397970285274277e-01 3.196937173459238890e-01 2.873429144816086467e-01 2.438646247311938298e-01 1.896169992759463852e-01 1.292398308264720574e-01 7.661768340843817804e-02 7.345697960699082429e-02 1.202902246853947144e-01 1.735374371355342948e-01 2.199663152050724546e-01 2.560742181468438350e-01 2.811370569001379049e-01 2.957900143428459638e-01 3.014462256328848677e-01 2.999143821581269354e-01 2.931143249923104932e-01 2.828733058759819174e-01 2.707955883039890876e-01 2.581949230505073412e-01 2.460756276227558381e-01 2.351464048454632860e-01 2.258521867641394842e-01 2.184128517506086220e-01 2.128625296125772337e-01 2.090876331929276966e-01 2.068641235620345131e-01 2.058944247310661724e-01 2.058429425803648682e-01 2.063679445956251024e-01 2.071475356675333557e-01 2.078984351780308604e-01 2.083875002533868426e-01 2.084368759984402963e-01 2.079241065317855020e-01 2.067786049712240781e-01 2.049757282354193466e-01 2.025294711268089409e-01 1.994845610882364784e-01 1.959085323852640115e-01 1.918841937948993770e-01 1.875027744881219149e-01 1.828579329617990856e-01 1.780407375978338702e-01 1.731356691002343962e-01 1.682176495806570193e-01 1.633500659751415673e-01 1.585837233409465308e-01
8.379748743114587284e-02 8.060938957666442806e-02 7.660254601825280951e-02 7.170273545808568405e-02 6.583883774371540598e-02 5.894501019908551798e-02 5.096411945864557508e-02 4.185517288618850057e-02 3.161646074894661207e-02 2.039554563699293860e-02 9.543886585040900830e-03 1.142498277343781919e-02 2.561793783452277415e-02 4.251495671711247315e-02 6.116648317082923336e-02 8.144101466352872409e-02 1.033072326147530945e-01 1.267381939247945732e-01 1.516770012610690610e-01 1.780110542378703087e-01 2.055465364618797031e-01 2.339829066415962389e-01 2.628898352048978926e-01 2.916903536382058904e-01 3.196546315084098366e-01 3.459088300695350449e-01 3.694628490623783068e-01 3.892594216944524343e-01 4.042448835721169642e-01 4.134590637207683494e-01 4.161382370949943676e-01 4.118211922014475279e-01 4.004446148654940973e-01 3.824107294986749950e-01 3.586081857344794455e-01 3.303675611469149564e-01 2.993375777777663727e-01 2.672817083722805465e-01 2.358258231282770734e-01 2.062450068733056308e-01 1.794536580784766022e-01 1.564019083175016700e-01 1.389438015344767463e-01 1.305924202228933573e-01 1.352990526841492958e-01 1.537591915255185626e-01 1.821908775560931448e-01 2.150995515818133474e-01 2.474808014038548387e-01 2.753687517675988961e-01 2.957681934176407124e-01 3.064131383199060754e-01 3.055195164837744004e-01 2.917802275322579630e-01 2.648072274739702303e-01 2.259221515476636521e-01 1.788804222398502897e-01 1.303728627568548903e-01 9.227611470280652761e-02 8.742175230669074759e-02 1.258759138969220703e-01 1.896830885998955774e-01 2.641712836411678200e-01 3.353583708321295487e-01 3.868439310658291497e-01 4.029789434727530373e-01 3.734242428692346460e-01 2.967841879595646826e-01 1.836209846046142347e-01 8.339145844692313903e-02 1.645675902335796414e-01 3.059567041848244018e-01 4.358941134645417659e-01 5.426516507080522134e-01 6.241641992844133568e-01 6.827991509564557138e-01 7.224267285642684833e-01 7.454548433364756033e-01 7.502653704311591509e-01 7.306949352426024280e-01 6.787326968508160530e-01 5.894001309183253268e-01 4.652914038322318868e-01 3.192199978826004703e-01 1.788460645132779470e-01 1.212431754001497414e-01 1.901841001980294765e-01 2.696452226542606634e-01 3.248565039150977940e-01 3.571704569973127019e-01 3.751410117703719016e-01 3.869465977007400248e-01 3.980940847952910144e-01 4.118976960503035190e-01 4.296142541894023004e-01 4.493055359182204778e-01 4.657386735705897340e-01 4.727895393096067100e-01 4.667903156214724403e-01 4.485742552249776804e-01 4.231649322698600169e-01 3.971308542864987468e-01 3.746801567697393698e-01 3.550229806257226839e-01 3.333008445588371282e-01 3.040797296619052181e-01 2.643507005157244016e-01 2.146793657991667437e-01 1.593176453566465534e-01 1.075155167597505596e-01 8.006770551821003334e-02 9.660131277648553727e-02 1.338258443558187905e-01 1.702447249856485212e-01 1.991422460737207467e-01 2.189441222650847785e-01 2.300219260482249395e-01 2.336582957863775623e-01 2.315430000634629837e-01 2.254596350446294861e-01 2.170818087345017244e-01 2.078507839439066029e-01 1.989162309441047383e-01 1.911225878046995952e-01 1.850243303999656030e-01 1.809165948303959603e-01 1.788727432237824932e-01 1.787854511259747980e-01 1.804103353165690538e-01 1.834106186144992823e-01 1.873997591763522097e-01 1.919785202671341340e-01 1.967641046330432797e-01 2.014107648790424143e-01 2.056226972437060763e-01 2.091606749272098831e-01 2.118439476392449117e-01 2.135487261403578862e-01 2.142042974834753311e-01 2.137875752255496697e-01 2.123167022212050781e-01 2.098441840392383240e-01 2.064499241141778130e-01 2.022344456434960469e-01 1.973125127009129343e-01 1.918073005120545516e-01 1.858452111195642575e-01 1.795513857004027436e-01 1.730459288930323580e-01 1.664408338035167356e-01 1.598375785982696917e-01
8.220850888550852720e-02 7.792841924715554480e-02 7.281347361275856966e-02 6.682906846830347081e-02 5.996336040560409225e-02 5.224773254886874024e-02 4.380604379816196992e-02 3.499191046716163683e-02 2.681855512191575960e-02 2.209530544134848465e-02 2.505937723600411629e-02 3.530948511178998162e-02 4.963694056190010723e-02 6.639590536291564704e-02 8.495732039533712698e-02 1.050397621974465123e-01 1.264707437822103209e-01 1.490971385463142618e-01 1.727415162630116241e-01 1.971739151810064095e-01 2.220902664615268807e-01 2.470958851757256713e-01 2.716952399515053518e-01 2.952903600547132634e-01 3.171905115877539649e-01 3.366353903755693322e-01 3.528330981359318885e-01 3.650126285441219753e-01 3.724885666214502455e-01 3.747333518256544815e-01 3.714500292256540104e-01 3.626362741079778851e-01 3.486290338556583546e-01 3.301187199613401235e-01 3.081225724173036751e-01 2.839083535159493965e-01 2.588619550729059915e-01 2.342984339549199213e-01 2.112342065034628069e-01 1.901820522779524847e-01 1.710985538871294398e-01 1.536607216221163308e-01 1.380069624114804716e-01 1.258749126413609976e-01 1.213473523167844098e-01 1.289686466797355380e-01 1.491395892342519403e-01 1.771866028408476401e-01 2.069497250656844589e-01 2.334027103025609062e-01 2.534455761274440611e-01 2.658235849100404891e-01 2.704097492237700351e-01 2.671264252874963607e-01 2.552467417117796344e-01 2.337708889004528889e-01 2.027635325258269339e-01 1.648776301532414723e-01 1.269351017583484342e-01 1.031830089007988172e-01 1.129280555084461318e-01 1.550719707194479491e-01 2.127906892928244642e-01 2.717041221486187208e-01 3.181001989458878687e-01 3.385062112017738767e-01 3.225522578270276219e-01 2.660964440984919799e-01 1.730825109107863580e-01 6.093725602417403991e-02 9.863259978063995681e-02 2.289407968797481097e-01 3.497544470792142146e-01 4.497758275860864741e-01 5.247640781279359068e-01 5.749099547522802389e-01 6.034482446794191546e-01 6.143923968167535055e-01 6.094993452757424546e-01 5.862725676823447030e-01 5.391619553326746361e-01 4.637563212704322591e-01 3.612906240169730943e-01 2.411762947830033976e-01 1.240009576469040392e-01 7.852525451968042636e-02 1.443438419580718168e-01 2.109461507007791004e-01 2.578138778140128262e-01 2.890149021943780872e-01 3.117793782170399930e-01 3.316866789973931806e-01 3.523799816856056921e-01 3.764259524013917058e-01 4.042312362265635950e-01 4.321705561950160424e-01 4.532546203468035828e-01 4.605749802713453578e-01 4.509481914141006964e-01 4.267494476860419494e-01 3.952933127486132348e-01 3.656835212434938476e-01 3.438510485912883441e-01 3.288737204885587850e-01 3.143135879466160687e-01 2.931509151215812570e-01 2.615264762705176160e-01 2.196827364181528075e-01 1.714432131695303452e-01 1.239990032755487193e-01 8.982125508650011525e-02 8.506272600690972796e-02 1.052870454999863814e-01 1.311191132496525857e-01 1.528078650897603530e-01 1.675572808192230256e-01 1.752871618296642786e-01 1.770483991512152300e-01 1.743476794461094048e-01 1.687843929648516206e-01 1.618374940522663008e-01 1.547491260367199195e-01 1.484777697848672640e-01 1.436983452031789232e-01 1.408276953633663120e-01 1.400581098646122569e-01 1.413903149798822201e-01 1.446663406447542544e-01 1.496059544827131604e-01 1.558471859773077339e-01 1.629869342362146312e-01 1.706163766321014685e-01 1.783479103633734686e-01 1.858331540565142381e-01 1.927733398230986606e-01 1.989240034623731002e-01 2.040957222457056297e-01 2.081522397073687358e-01 2.110069156988732264e-01 2.126181349709773682e-01 2.129841023326233818e-01 2.121373233553508209e-01 2.101389905502274169e-01 2.070734453336097181e-01 2.030428519088329498e-01 1.981621919461787062e-01 1.925546642024036914e-01 1.863475492190194427e-01 1.796685758104946684e-01 1.726428038540176180e-01 1.653900178771606222e-01
7.920493202737198535e-02 7.460940905698211500e-02 6.940754989842795597e-02 6.367597204792027621e-02 5.757446253624636662e-02 5.141135530767010353e-02 4.575854022882663852e-02 4.160403568292874582e-02 4.035171452125391189e-02 4.324623578295758858e-02 5.051184375427629492e-02 6.145200129991786053e-02 7.521888588245236040e-02 9.118486148598768659e-02 1.089318934480041079e-01 1.281586331419503066e-01 1.486060022310505546e-01 1.700078164838327299e-01 1.920581665175833397e-01 2.143899255344686172e-01 2.365622403961866460e-01 2.580569724996297221e-01 2.782850246990642429e-01 2.966036562463683079e-01 3.123454356698359691e-01 3.248585066221418849e-01 3.335564176683072368e-01 3.379740003268685289e-01 3.378238551344394103e-01 3.330462269233319117e-01 3.238438742089344013e-01 3.106935755983245562e-01 2.943278391269934513e-01 2.756845631103019278e-01 2.558280934807610207e-01 2.358492698231708373e-01 2.167491792761937208e-01 1.992985642470686547e-01 1.838550875718211741e-01 1.701510184303028084e-01 1.571597492386089256e-01 1.432511940027054176e-01 1.268554582582890333e-01 1.078715140174263398e-01 9.036955028688339886e-02 8.571133095358052234e-02 1.038905420016646569e-01 1.380106046671552011e-01 1.756203697500348382e-01 2.082851888991656686e-01 2.317330973943724504e-01 2.454600818558400066e-01 2.518720350400535657e-01 2.540204468127592041e-01 2.526918149551182213e-01 2.453162005796469813e-01 2.280157883369114957e-01 1.990700163401676881e-01 1.616008585114918628e-01 1.255986276044980809e-01 1.096135485632468015e-01 1.273425719350489982e-01 1.673134304928077520e-01 2.128248366482232423e-01 2.520281110942724223e-01 2.744241494091879674e-01 2.707620166274941065e-01 2.353302346531851164e-01 1.679556463217813933e-01 7.468795868354041745e-02 3.979712076577380381e-02 1.527177627703505125e-01 2.599492640879771943e-01 3.503923279647064848e-01 4.177381378970191905e-01 4.599300464895241247e-01 4.791754213242538363e-01 4.805720480418437801e-01 4.689146522880077161e-01 4.452171414522144155e-01 4.060920689913671278e-01 3.471646534237496917e-01 2.677979155815841672e-01 1.735911153732955237e-01 7.559377627060147320e-02 2.173326379390614141e-02 9.221877400789536827e-02 1.469584054157805353e-01 1.862826922532270779e-01 2.167326989405724547e-01 2.438991380683009358e-01 2.710703360307670229e-01 3.009170460711546036e-01 3.357250735408773834e-01 3.745269122186086208e-01 4.111254370095620003e-01 4.362204833952838534e-01 4.418443476281066484e-01 4.250550173256769093e-01 3.896018759047653046e-01 3.454495641152867114e-01 3.058513993756002969e-01 2.810671299726472117e-01 2.711886200068079344e-01 2.667323847268074366e-01 2.571577909320616473e-01 2.367922592967549866e-01 2.053872725943846345e-01 1.666736295011040370e-01 1.272018143263049517e-01 9.630718836276062900e-02 8.457398819647873878e-02 9.257824168519492025e-02 1.084570578914749173e-01 1.230595747372076332e-01 1.330104147299116524e-01 1.378818070353254877e-01 1.385029798364719178e-01 1.361684974356336120e-01 1.322217701078823582e-01 1.278240861178821519e-01 1.238479276645172156e-01 1.208671289516343589e-01 1.192132750034273769e-01 1.190560153213878758e-01 1.204664355689952643e-01 1.234437503696791533e-01 1.279129565767631871e-01 1.337160110255657952e-01 1.406150939336464623e-01 1.483123621122871827e-01 1.564792801692991009e-01 1.647859065381398203e-01 1.729238080546662837e-01 1.806207043393916745e-01 1.876478167146047871e-01 1.938219520718454103e-01 1.990042983260400244e-01 2.030974265691875558e-01 2.060414708833985253e-01 2.078100408221670303e-01 2.084061419523291492e-01 2.078582160176475901e-01 2.062163312480818078e-01 2.035485242974241493e-01 1.999372943014720572e-01 1.954762600672729500e-01 1.902670032768397634e-01 1.844161285479935242e-01 1.780325733503256014e-01 1.712251973161451890e-01
7.943826299047006267e-02 7.599226975836947950e-02 7.242107853623074021e-02 6.890954655732106637e-02 6.572631274838591775e-02 6.324298755194732169e-02 6.193413741301377617e-02 6.233126186424549353e-02 6.491741096681161172e-02 7.000361127010713835e-02 7.767114605670877303e-02 8.781374439923624042e-02 1.002251261921885961e-01 1.146651219208322248e-01 1.308841867969458284e-01 1.486185940278667572e-01 1.675729226024778862e-01 1.874005816346484832e-01 2.076879922716428351e-01 2.279454538409881326e-01 2.476066588022230730e-01 2.660383257667841561e-01 2.825609618832659597e-01 2.964811000170362032e-01 3.071343816597182919e-01 3.139375537099039493e-01 3.164458590728757570e-01 3.144105323619378334e-01 3.078293366430646105e-01 2.969815598956938585e-01 2.824380531406663342e-01 2.650374667434259868e-01 2.458230663282740258e-01 2.259420190306084542e-01 2.065213477128521602e-01 1.885469145863343521e-01 1.727683990692424620e-01 1.596158337996610443e-01 1.490580555618658265e-01 1.403489223013966170e-01 1.317712772451683501e-01 1.206673799786188578e-01 1.039901410709080931e-01 7.947954810985863316e-02 4.870294192723486487e-02 3.641653463006941371e-02 7.515186326285835938e-02 1.278471764321652548e-01 1.779906245104633800e-01 2.177165519852194697e-01 2.426466702793248220e-01 2.529480719906341823e-01 2.537964916343225519e-01 2.529924165787560408e-01 2.551469636319452783e-01 2.570914439867837964e-01 2.504139659320579470e-01 2.282539985875021160e-01 1.901839968526986557e-01 1.443240482978465911e-01 1.094272975388860952e-01 1.090242275675337713e-01 1.376031941438283501e-01 1.725576690671697389e-01 2.027159611220482882e-01 2.225522226060342168e-01 2.267463610533905494e-01 2.104306650958564506e-01 1.719593273359060481e-01 1.171860561748266916e-01 7.683962257543255903e-02 1.149918048637510043e-01 1.916689121491182424e-01 2.652592878141020738e-01 3.218446972336314604e-01 3.558940861219827556e-01 3.680231740140867402e-01 3.639714899237395107e-01 3.512521953398924368e-01 3.339063416586621758e-01 3.096097830388325756e-01 2.727013799416176387e-01 2.202474345871788530e-01 1.558321068252140895e-01 9.008399991429470732e-02 4.643960565378078831e-02 6.097001613706396622e-02 9.333881580460050287e-02 1.223632533548311835e-01 1.500488266561665063e-01 1.790343521892953094e-01 2.111520782724401746e-01 2.493619880017553525e-01 2.956832766488204367e-01 3.467180606870789994e-01 3.929752241874960306e-01 4.227855456823034208e-01 4.271173232861028013e-01 4.028767169661832681e-01 3.542495739998107740e-01 2.925165555939376882e-01 2.348031199941107428e-01 1.995593207746877429e-01 1.928754061170685485e-01 2.004009914694260264e-01 2.044547844821955895e-01 1.966864250204123366e-01 1.768665609905644975e-01 1.494759479388165779e-01 1.215616579263350955e-01 1.012169778375966583e-01 9.410845324668007383e-02 9.828965632584156509e-02 1.066994668340047192e-01 1.140428526493080658e-01 1.183244362506435110e-01 1.196355652877708620e-01 1.190434453431320622e-01 1.178711324200360927e-01 1.172279620096334379e-01 1.177507786243623122e-01 1.195739507852729144e-01 1.224886290297699243e-01 1.261674853769272908e-01 1.303338495700081257e-01 1.348303466268670481e-01 1.396075158615817102e-01 1.446739025859958838e-01 1.500423295443782390e-01 1.556923823693323328e-01 1.615554293183132928e-01 1.675187648932885132e-01 1.734408185963609572e-01 1.791692896598579832e-01 1.845566596937089632e-01 1.894706774757261569e-01 1.937997750785337148e-01 1.974546012530476735e-01 2.003671714077098209e-01 2.024889232219211077e-01 2.037885575507189517e-01 2.042501349892546780e-01 2.038715820919818622e-01 2.026635618895946123e-01 2.006485683450407453e-01 1.978600858969580822e-01 1.943416832016146290e-01 1.901459591335849519e-01 1.853333108123193518e-01 1.799705369728749338e-01 1.741293204933080374e-01
8.721535076770738082e-02 8.615188297793974215e-02 8.528495913165770603e-02 8.473088570339047665e-02 8.462898058838735915e-02 8.514399177046363953e-02 8.646626049224530319e-02 8.880757554241805463e-02 9.239091743028333970e-02 9.743376425943370278e-02 1.041270087195911298e-01 1.126134328625271325e-01 1.229696146891001846e-01 1.351930830906983017e-01 1.491941369418377794e-01 1.647906511511926519e-01 1.817046735545825020e-01 1.995608391862787601e-01 2.178877139364932825e-01 2.361237414920464850e-01 2.536295115200816741e-01 2.697077261381217728e-01 2.836316289001935553e-01 2.946818476259964181e-01 3.021906488587965955e-01 3.055915821501705154e-01 3.044715013125515735e-01 2.986210780803370546e-01 2.880792102972531410e-01 2.731661084340801793e-01 2.544991548349128108e-01 2.329847430722433999e-01 2.097785308385575753e-01 1.862072926551896213e-01 1.636507585150708821e-01 1.433938611059840107e-01 1.264719190483398203e-01 1.135163604520956354e-01 1.045474320949013325e-01 9.864764717125699967e-02 9.365084295318666652e-02 8.620364061809464296e-02 7.238337812467757204e-02 4.877481144361472259e-02 1.558882003896048737e-02 3.823477417962282965e-02 9.417698413912999056e-02 1.533764829752589098e-01 2.072580761119278692e-01 2.476514864029515650e-01 2.689618391712407242e-01 2.708744347283820186e-01 2.603004252725849010e-01 2.501031378695384721e-01 2.507848145837994203e-01 2.595946082496167207e-01 2.626322202482964108e-01 2.471221238442077861e-01 2.092655517218202088e-01 1.566865634708218824e-01 1.112789270578165290e-01 1.062272967910761756e-01 1.354507807468213754e-01 1.658458644891616651e-01 1.856447736317998476e-01 1.957041396878877459e-01 1.988286623325924152e-01 1.949590890720077629e-01 1.821659452327091810e-01 1.615436082578414756e-01 1.429076540780166993e-01 1.450530648502121600e-01 1.755795922480435922e-01 2.191423990815818401e-01 2.577072577757777427e-01 2.809318158213331973e-01 2.870404729240411124e-01 2.820946293741869448e-01 2.759399034036668086e-01 2.739516244800112577e-01 2.715721155716699364e-01 2.590725958175736920e-01 2.303696729241536956e-01 1.872574361766585760e-01 1.384664960455304072e-01 9.615534957604131294e-02 7.144832211320109594e-02 6.762301744732023001e-02 7.830368020206847357e-02 9.774723783886829498e-02 1.238319337210989080e-01 1.579089469350001551e-01 2.036988495126230703e-01 2.616403375766356842e-01 3.247459894979127237e-01 3.804802228366671590e-01 4.155655765170918614e-01 4.203487257692727908e-01 3.915342954596746639e-01 3.330589304367281289e-01 2.554888739908753870e-01 1.753268558005976474e-01 1.172942041214147524e-01 1.082931579658961280e-01 1.300914632801208615e-01 1.479192712202924698e-01 1.511229403392445603e-01 1.416533192996198010e-01 1.265184385906171216e-01 1.142898016016234974e-01 1.108617051345933552e-01 1.154136361367100599e-01 1.225554356524712757e-01 1.276177189934911138e-01 1.286047361422343327e-01 1.257515150343407329e-01 1.207143787699849341e-01 1.158520952756216527e-01 1.134726712191972964e-01 1.150105396155706727e-01 1.205359929431075866e-01 1.290280667447250840e-01 1.391062959557729239e-01 1.495879889904816740e-01 1.596781269304696493e-01 1.689379830996977083e-01 1.771835643807496419e-01 1.843849851047262012e-01 1.905892126582741930e-01 1.958693544002687303e-01 2.002969220187982013e-01 2.039311658678198136e-01 2.068190993314144854e-01 2.090005330922573568e-01 2.105138819186435362e-01 2.114002182646715078e-01 2.117046056474632121e-01 2.114748932882649923e-01 2.107588160807242761e-01 2.096004730969968644e-01 2.080371677931844854e-01 2.060973116463640509e-01 2.037997358838540274e-01 2.011544151291206894e-01 1.981643444826521328e-01 1.948281583001909845e-01 1.911430356845482126e-01 1.871074830942626444e-01 1.827236853900472136e-01 1.779992389838362388e-01 1.729481972263655631e-01
1.027061738912442151e-01 1.040160985664535520e-01 1.054677205846701604e-01 1.070713901065087625e-01 1.088495284394066370e-01 1.108456283891326721e-01 1.131341491507592140e-01 1.158296706670505771e-01 1.190927232307978922e-01 1.231288686720449499e-01 1.281775177337293181e-01 1.344884636800349476e-01 1.422875601993589811e-01 1.517373273066977279e-01 1.629010460571820307e-01 1.757179650736754306e-01 1.899930157848044032e-01 2.053997497413771467e-01 2.214926850658364699e-01 2.377253106838921326e-01 2.534713944494564331e-01 2.680486240581379520e-01 2.807443877917201736e-01 2.908437559306921716e-01 2.976597986813348529e-01 3.005665830784030601e-01 2.990356510481469998e-01 2.926773413285579939e-01 2.812885089647576553e-01 2.649072743674962815e-01 2.438725979324339876e-01 2.188812899945589141e-01 1.910280097318680370e-01 1.618066880053470324e-01 1.330474964921800618e-01 1.067638937903410273e-01 8.488540012095714682e-02 6.884513905689482183e-02 5.902716278467831645e-02 5.433094296219496272e-02 5.231157400603300700e-02 4.983843536847444577e-02 4.430300214831890682e-02 3.770360131266597276e-02 4.610083313703674385e-02 8.070144238858879826e-02 1.313764976153220243e-01 1.875295185297642664e-01 2.389169338848194657e-01 2.755638223268092601e-01 2.900832059559808607e-01 2.808875963131393649e-01 2.554249783673631091e-01 2.313877267013251804e-01 2.278985591041560732e-01 2.441279647212961923e-01 2.587217648318010932e-01 2.520966785632806628e-01 2.176870098366779083e-01 1.639844344470060555e-01 1.187512444126396643e-01 1.222717403534260283e-01 1.594354151874599890e-01 1.904333906567727552e-01 2.025044072718892307e-01 1.996384238598978011e-01 1.928834249473844742e-01 1.911338711285117120e-01 1.943650936690447528e-01 1.969078500122701525e-01 1.958948509241587310e-01 1.949865795615211284e-01 2.008730413467465781e-01 2.151386339395744141e-01 2.311442731410621731e-01 2.404664058807489957e-01 2.406854750183592129e-01 2.383733595786559911e-01 2.441747315056034262e-01 2.605953545115206049e-01 2.771377620054095714e-01 2.798471337928392644e-01 2.610445803200243109e-01 2.221576539576489429e-01 1.718844919458005494e-01 1.221061283372858464e-01 8.331647476122991391e-02 6.112846626839042036e-02 5.524675295548859416e-02 6.244084784982005532e-02 8.174421583415614201e-02 1.163389482321413454e-01 1.690615141947059419e-01 2.365747838054138297e-01 3.086410825289108151e-01 3.711921308473745129e-01 4.104449351322949635e-01 4.166602272943788488e-01 3.866133681669776667e-01 3.242457532686131572e-01 2.395242943869319852e-01 1.461369460777175167e-01 6.020690583994121187e-02 3.468529321453604763e-02 7.777863193507902895e-02 1.041254865372147759e-01 1.113831514476165130e-01 1.078598329901536423e-01 1.057000891726757041e-01 1.139733003739341888e-01 1.311930428936114723e-01 1.496808981839962971e-01 1.632006742001784194e-01 1.687934368758040593e-01 1.661257641200405422e-01 1.567075653768124632e-01 1.433556793168302701e-01 1.298433064484066091e-01 1.204120168388704698e-01 1.185129688158227806e-01 1.249919386660104520e-01 1.378560194879668577e-01 1.541028772191607166e-01 1.712596992296232801e-01 1.877363023565700451e-01 2.026421539154358575e-01 2.155444736763279800e-01 2.262881846321410650e-01 2.348780853800763457e-01 2.414054526849880866e-01 2.460045323875389434e-01 2.488287925584330429e-01 2.500397320935792145e-01 2.498029388590094491e-01 2.482875256920035190e-01 2.456662918861328149e-01 2.421150160652260908e-01 2.378101624494394495e-01 2.329249521909165510e-01 2.276242127026694984e-01 2.220586888067415943e-01 2.163596064960361109e-01 2.106342485344031290e-01 2.049631538331438407e-01 1.993993153387770001e-01 1.939694602701330373e-01 1.886772009935669403e-01 1.835075994077637329e-01 1.784325381200949912e-01 1.734162595536304086e-01 1.684205104484172433e-01
1.223231186061891768e-01 1.252422003056500310e-01 1.280884883979098443e-01 1.308199273458577339e-01 1.334094223596510864e-01 1.358537188234110460e-01 1.381831021339106902e-01 1.404710743750926527e-01 1.428425017296447719e-01 1.454778769732621990e-01 1.486105484166984347e-01 1.525135981492717063e-01 1.574743330932872887e-01 1.637576269547326435e-01 1.715639205469535467e-01 1.809911534912849451e-01 1.920095114682307536e-01 2.044531585745680835e-01 2.180268472859475115e-01 2.323211197397836991e-01 2.468292927762002209e-01 2.609615993174875248e-01 2.740550073139048637e-01 2.853802865531895883e-01 2.941505672153220674e-01 2.995378881697113305e-01 3.007057846683756086e-01 2.968661794582036495e-01 2.873669220792458567e-01 2.718116776422646041e-01 2.502065502229841032e-01 2.231189487162031360e-01 1.918261353955498516e-01 1.584260600581069711e-01 1.258744411798077556e-01 9.783564542848323387e-02 7.787238540859217628e-02 6.714553971030785828e-02 6.249011525796627220e-02 5.926990932538073881e-02 5.544038316874259908e-02 5.203890669532069968e-02 5.188676001968911544e-02 5.908019076847023654e-02 7.861879225692970652e-02 1.130952265396766854e-01 1.600977844723888988e-01 2.126979374994457661e-01 2.608287965665753161e-01 2.933781514276848634e-01 3.012054800370262964e-01 2.807893746042751659e-01 2.383404894961667908e-01 1.946422013622013669e-01 1.823217377115597948e-01 2.076974934500656622e-01 2.372591553324786551e-01 2.429355098793253842e-01 2.164795019535240006e-01 1.685524250327539442e-01 1.330378302936820190e-01 1.490744989355251571e-01 1.931348872456443710e-01 2.262691702914641223e-01 2.351911663461884183e-01 2.238329339018512165e-01 2.064761029641629109e-01 1.991347414393566662e-01 2.066102915749554181e-01 2.200037822409718902e-01 2.291667821460917909e-01 2.309028161892021924e-01 2.282700023314519766e-01 2.256605905453040462e-01 2.238513867137628122e-01 2.203586928336008222e-01 2.155999878789089386e-01 2.174875425806582774e-01 2.351081955103244692e-01 2.650337446205346392e-01 2.915850582397919166e-01 2.991597848862954101e-01 2.801321157740354617e-01 2.365380776648857986e-01 1.781771190306699337e-01 1.186950485765538160e-01 7.121492156931973072e-02 4.426033704152435716e-02 3.539314142619812836e-02 3.614986448102261440e-02 5.187760846694346867e-02 8.978640614229831118e-02 1.480717650949635034e-01 2.203124583124570768e-01 2.956790660508657465e-01 3.603181461636475458e-01 4.007090475650109673e-01 4.073147997765793615e-01 3.771590387760583307e-01 3.145901108286780490e-01 2.301849612712887350e-01 1.384465871079093857e-01 5.692331056702096270e-02 3.662630646406524193e-02 7.139791372576087536e-02 8.822980319132961435e-02 8.703619443794864685e-02 8.253427550104698585e-02 9.470345505129013075e-02 1.257768758572408163e-01 1.624137459422028973e-01 1.940597176546013103e-01 2.152211434258799461e-01 2.238535663342503257e-01 2.202959176841182698e-01 2.065722610871497666e-01 1.859263029664930400e-01 1.626074616526219374e-01 1.418534853187061739e-01 1.294518099056458094e-01 1.294704396408238867e-01 1.412338182143497434e-01 1.603593263484286158e-01 1.823941897975758231e-01 2.043695161246983916e-01 2.246103673422602254e-01 2.422616599973684004e-01 2.569519776854758408e-01 2.685923415233299472e-01 2.772574941152251005e-01 2.831147579087575084e-01 2.863811723308041790e-01 2.872981556814880322e-01 2.861172347496052093e-01 2.830926182354863152e-01 2.784776827986597536e-01 2.725233093102911730e-01 2.654766687350090804e-01 2.575795917120786704e-01 2.490660875924242401e-01 2.401589159388994033e-01 2.310653655547167118e-01 2.219725760558450833e-01 2.130428578899698777e-01 2.044095353461943265e-01 1.961738498004785836e-01 1.884034043240419842e-01 1.811324927350001501e-01 1.743644373091016164e-01 1.680757875327346107e-01 1.622219627898801586e-01
1.419199651818980334e-01 1.456650664234768189e-01 1.491337684234253225e-01 1.522667360292224992e-01 1.550194168574892672e-01 1.573684578485598506e-01 1.593186555160070184e-01 1.609101474828678602e-01 1.622253350987113707e-01 1.633947143306957450e-01 1.646003849990851364e-01 1.660755657951817343e-01 1.680981373099527942e-01 1.709763852289052921e-01 1.750260914388495903e-01 1.805400327410517369e-01 1.877532237512785640e-01 1.968085925469893471e-01 2.077270396695969079e-01 2.203832283118170310e-01 2.344858429485239260e-01 2.495605124946455866e-01 2.649357485612965912e-01 2.797360320856311366e-01 2.928898869824093643e-01 3.031630956420028888e-01 3.092275018319453062e-01 3.097739320297535626e-01 3.036737119441114130e-01 2.901874481393518779e-01 2.692132717852962487e-01 2.415616772814782320e-01 2.092412624773769547e-01 1.757206451534851221e-01 1.459740116228823992e-01 1.254641321072215154e-01 1.166801685626307344e-01 1.158497235125124925e-01 1.159376729480123824e-01 1.120613836095193661e-01 1.033603713995274315e-01 9.249909319358204374e-02 8.452281371521278008e-02 8.538806440348947757e-02 1.000997292377803771e-01 1.307346943353975000e-01 1.751320876800274706e-01 2.265395840890638557e-01 2.743650609828999221e-01 3.062390475137102830e-01 3.111693876512813262e-01 2.832141835378934047e-01 2.252818167075119615e-01 1.549313745617515170e-01 1.192186526498749122e-01 1.538244706679009477e-01 2.018669571702480237e-01 2.226217358368182964e-01 2.078991558054428535e-01 1.710689944783728433e-01 1.489279353945294482e-01 1.739826457960487460e-01 2.210407194634103067e-01 2.554774734370252043e-01 2.642758881392428538e-01 2.505682273775277635e-01 2.281213516992747214e-01 2.142041105078366647e-01 2.172549659880088080e-01 2.303717001499539785e-01 2.415748333540601034e-01 2.442313755860457680e-01 2.383678322494851010e-01 2.275605848835784151e-01 2.151248743413245457e-01 2.030647119932608990e-01 1.957940331236968090e-01 2.028739456667655039e-01 2.299814394848559984e-01 2.675988524770632204e-01 2.973258588834117866e-01 3.036747154650429881e-01 2.798011956133154010e-01 2.286927973252015911e-01 1.613224043931041352e-01 9.260325915349547354e-02 3.664355305165471061e-02 6.773971443945108264e-03 1.168993534665211179e-02 8.159323030817280595e-03 3.354266130596944562e-02 7.941481797710353563e-02 1.402194542247046372e-01 2.113822215684841022e-01 2.839407381196273339e-01 3.453536535833607313e-01 3.827958168426595087e-01 3.870237432328138549e-01 3.552596518481011545e-01 2.922614327777866561e-01 2.096091119388161506e-01 1.246057301608975987e-01 6.580589037740830483e-02 7.090072390268209457e-02 9.301824062661637194e-02 9.578502848712446005e-02 8.067363891516039776e-02 7.064171586174632089e-02 9.708953219524246725e-02 1.472822354435862069e-01 1.992348121055257937e-01 2.421725021864876426e-01 2.709346038779906762e-01 2.836836154401269350e-01 2.809591145364593312e-01 2.650059812665062076e-01 2.392508406899956364e-01 2.079966742368991039e-01 1.764293169196383682e-01 1.508321255225074375e-01 1.379047447592727238e-01 1.411435078835149293e-01 1.575272200604931616e-01 1.807988388880585051e-01 2.059296856469828296e-01 2.299677701641627547e-01 2.513816126774255366e-01 2.694579242518127526e-01 2.839468685417451121e-01 2.948646659019785177e-01 3.023801764971972283e-01 3.067467595455801166e-01 3.082601474731445634e-01 3.072323822149501393e-01 3.039762222886035481e-01 2.987965224402893694e-01 2.919861615796731646e-01 2.838247232977466616e-01 2.745785748833604045e-01 2.645013521590951489e-01 2.538341729519500989e-01 2.428051752096316018e-01 2.316282024119365734e-01 2.205006383199963615e-01 2.096005318264962392e-01 1.990832627538314248e-01 1.890780927778452358e-01 1.796850262832825340e-01 1.709724631876153866e-01 1.629761325409299910e-01 1.556997172165404675e-01
1.583664910909733936e-01 1.623719067696861029e-01 1.659659405196047544e-01 1.690869413304229019e-01 1.716835665167434632e-01 1.737178869823954031e-01 1.751687339827697476e-01 1.760355198182539105e-01 1.763429721048779264e-01 1.761474790131529189e-01 1.755459797900878749e-01 1.746883725705750956e-01 1.737938923270350988e-01 1.731702440072285520e-01 1.732307450687753381e-01 1.744991404198912854e-01 1.775860018701785059e-01 1.831205059062179508e-01 1.916346490535508484e-01 2.034231735256352702e-01 2.184233147215318971e-01 2.361515444943251274e-01 2.557040520654784155e-01 2.758033275385375904e-01 2.948725107393833089e-01 3.111328995911974982e-01 3.227320989706359278e-01 3.279141501573599182e-01 3.252401075246394435e-01 3.138614377111936249e-01 2.938422161972036872e-01 2.665199146022029786e-01 2.348748910474797447e-01 2.037639366395678220e-01 1.794090519569188913e-01 1.667901149781944037e-01 1.653808236121559749e-01 1.687480172485766039e-01 1.694824553243204635e-01 1.632075556930230320e-01 1.495071841443882665e-01 1.313651392863903478e-01 1.141216083171112394e-01 1.045657333633335517e-01 1.101726589499137238e-01 1.359176177214342918e-01 1.800007281722106334e-01 2.342844377975724923e-01 2.866173329027305039e-01 3.230652360567515258e-01 3.309325351150362304e-01 3.022829392496664824e-01 2.370045757915425488e-01 1.450540817048747988e-01 5.797980978439660343e-02 9.157641629751933632e-02 1.604051814926978903e-01 1.963206030214445785e-01 1.943393900715775502e-01 1.698498638946151496e-01 1.586197061357255966e-01 1.870296301696805497e-01 2.330837355890444662e-01 2.671744875653346840e-01 2.773159781788151479e-01 2.658956522734229333e-01 2.443690787950012211e-01 2.269344806421661753e-01 2.220579224310450794e-01 2.272222717059358965e-01 2.337708559207776482e-01 2.347677285856318574e-01 2.278751911849006828e-01 2.144774561962081161e-01 1.977968278353173792e-01 1.823933294951690653e-01 1.763194965909660739e-01 1.899675387283410732e-01 2.241545222081295641e-01 2.647459258515941216e-01 2.930114019394223224e-01 2.948511448635882659e-01 2.649693303330618033e-01 2.080591675976975197e-01 1.374511571356920037e-01 7.286460520123530515e-02 4.257184169680288538e-02 4.758407518360710520e-02 4.360186358603566209e-02 2.392779447569579054e-02 3.397311212220444770e-02 8.309796606333626212e-02 1.434369346299921577e-01 2.095786704584731708e-01 2.747285636703081235e-01 3.284190584366188936e-01 3.589846144667669936e-01 3.575513117483179459e-01 3.213355683335884505e-01 2.551151563878787942e-01 1.709656270014806856e-01 8.926273412734581081e-02 5.876098515877972717e-02 9.247168093513448428e-02 1.159594277648375998e-01 1.125360860988488532e-01 8.870854136031432191e-02 7.438710737083011060e-02 1.095837418025658178e-01 1.717231837443378983e-01 2.343763276805332363e-01 2.860329828701129729e-01 3.211855434085822969e-01 3.378444271873444760e-01 3.365644802423033988e-01 3.197120615692891632e-01 2.908460098760099477e-01 2.542801232033716774e-01 2.149294228813963259e-01 1.785199933083565227e-01 1.518757693658481234e-01 1.415113551919474633e-01 1.488175838863868283e-01 1.683056917864174107e-01 1.930186738777630306e-01 2.182651765358662177e-01 2.415331415351664457e-01 2.616157629600744938e-01 2.780223917528429900e-01 2.906585358946669473e-01 2.996522631103275547e-01 3.052549257533428428e-01 3.077811674177877710e-01 3.075713784974555831e-01 3.049681445332286245e-01 3.003020786511964579e-01 2.938842155951493229e-01 2.860029950089021389e-01 2.769243033640488849e-01 2.668933280560064070e-01 2.561372160177854407e-01 2.448677618380331045e-01 2.332835785324292033e-01 2.215714144094234062e-01 2.099064575369699870e-01 1.984516078558007934e-01 1.873557988937827878e-01 1.767515287402011415e-01 1.667518314973933102e-01 1.574470024300254067e-01 1.489014875358748990e-01
1.697367017795833322e-01 1.736574580457292682e-01 1.771070966313754436e-01 1.800243991195731863e-01 1.823500605715158152e-01 1.840264344793542950e-01 1.849976025661351497e-01 1.852105567084781912e-01 1.846187592064924554e-01 1.831899595537671843e-01 1.809208690155619803e-01 1.778620237387969760e-01 1.741565476687132463e-01 1.700955194858928821e-01 1.661876484002881293e-01 1.632268973223450770e-01 1.623135447929130726e-01 1.647522103812030791e-01 1.717665728947443682e-01 1.840971907375510697e-01 2.017015769511522616e-01 2.237255821901694142e-01 2.486848334651257375e-01 2.746858684898008107e-01 2.995984526550410365e-01 3.211906923850684770e-01 3.372706200911233521e-01 3.458685642830608420e-01 3.454776404080488472e-01 3.353564023649504011e-01 3.158879563352542941e-01 2.889761829758315526e-01 2.584064155725846468e-01 2.298748286673636954e-01 2.098038351712949445e-01 2.019254911073290193e-01 2.037787049749620605e-01 2.080818347164213877e-01 2.076058745534054562e-01 1.983390867033925087e-01 1.801434121759176998e-01 1.561441167339075453e-01 1.316278580709597523e-01 1.135104044113409150e-01 1.113383215578138130e-01 1.342475685845511968e-01 1.812032373133722341e-01 2.417613320568908486e-01 3.018306374937987369e-01 3.461212687795300336e-01 3.607895061220658395e-01 3.368550292480213537e-01 2.731629146186566603e-01 1.777004270790286666e-01 6.677805411502575617e-02 4.260017830392151539e-02 1.246193242226712461e-01 1.704346451319686262e-01 1.781214056767334575e-01 1.627289677402148360e-01 1.565555862809931142e-01 1.827245502188027115e-01 2.242382692079503970e-01 2.561628138990494352e-01 2.680565481296300345e-01 2.616736906924295170e-01 2.451808560032485429e-01 2.275699315087906238e-01 2.147225737157756054e-01 2.082406668742259048e-01 2.062149328535748116e-01 2.046587423504136194e-01 1.995234428354767386e-01 1.888084492782419188e-01 1.738790910813099166e-01 1.604916924707972814e-01 1.594321757375223580e-01 1.801417299535960637e-01 2.182295070318095997e-01 2.575256668526057502e-01 2.808996780138411364e-01 2.766753471328730618e-01 2.421832545862305230e-01 1.856957862256805036e-01 1.273760432859424863e-01 9.739442737556879004e-02 1.014698384534082759e-01 1.042684313453725725e-01 8.666402602011824552e-02 5.405459982879352865e-02 4.870211131547388245e-02 9.612076380802074549e-02 1.555370062884684768e-01 2.155140204064772413e-01 2.709354994851014276e-01 3.141191924381911416e-01 3.352105550506034870e-01 3.259125819474905650e-01 2.832408404306243632e-01 2.114025534618426405e-01 1.214726338920471271e-01 3.282454928770837249e-02 6.131696792126223317e-02 1.176174264853625390e-01 1.434429122846506421e-01 1.375862008951933280e-01 1.100381484831299828e-01 9.232347670897117498e-02 1.264141856125453045e-01 1.925275698718253437e-01 2.608410139475580425e-01 3.177906658204653345e-01 3.570549216056331243e-01 3.763538952348638444e-01 3.762176204571633931e-01 3.591164735933137786e-01 3.287304296584185326e-01 2.893923525184158851e-01 2.457810780390597416e-01 2.029462568150893209e-01 1.666697911057082593e-01 1.435124801290607877e-01 1.382512144280674260e-01 1.491512951098295792e-01 1.693271636411530778e-01 1.925294567857305794e-01 2.150806743238262153e-01 2.351562942383083887e-01 2.519575917764693695e-01 2.652326398366339766e-01 2.750254855394022035e-01 2.815412535034539920e-01 2.850691137293510646e-01 2.859356486509552209e-01 2.844755449377996404e-01 2.810131501806688026e-01 2.758514850875682378e-01 2.692666916300409108e-01 2.615065065945867406e-01 2.527916098251232202e-01 2.433188282600040608e-01 2.332652905718632652e-01 2.227927670269747584e-01 2.120515996096526690e-01 2.011838118917184393e-01 1.903251631317447734e-01 1.796060565816600674e-01 1.691513171863212317e-01 1.590789196812090189e-01 1.494977869033317641e-01 1.405048116599085239e-01
1.751393928739718997e-01 1.787932580598389498e-01 1.819734024914825832e-01 1.846134843868510733e-01 1.866381112343621085e-01 1.879602504761554993e-01 1.884796284983344117e-01 1.880833576940409979e-01 1.866505712319146693e-01 1.840635636645506223e-01 1.802289485462513219e-01 1.751138230134207385e-01 1.688039620349119641e-01 1.615929847346340986e-01 1.541094439993489495e-01 1.474697322974964642e-01 1.433792146686923286e-01 1.439803454879836075e-01 1.512290844309789328e-01 1.660144603608376956e-01 1.877584595479708240e-01 2.147732461245569491e-01 2.448372007372514869e-01 2.755488253450207869e-01 3.044691409360007484e-01 3.291991666263689997e-01 3.474854393909582728e-01 3.573894455829061401e-01 3.575291840393310938e-01 3.473891265441121368e-01 3.276864187032113018e-01 3.007614617127718493e-01 2.708803236891444421e-01 2.440530513285104064e-01 2.264204075808512462e-01 2.206615878253424534e-01 2.232994094556436659e-01 2.268527305909610048e-01 2.244145930253502452e-01 2.123648938792511154e-01 1.908893584558896961e-01 1.633219591493056400e-01 1.349971365069879414e-01 1.129510128630176607e-01 1.081139688286507083e-01 1.321591544306748300e-01 1.836212729120662301e-01 2.502470961326186405e-01 3.170297253645887881e-01 3.681701762746360518e-01 3.894167420391526080e-01 3.714972043597071227e-01 3.132271368559041425e-01 2.232723374629675961e-01 1.217588102810769624e-01 6.383487619460097295e-02 1.091552828868958824e-01 1.517990486825222252e-01 1.620251584795144306e-01 1.494152773488602592e-01 1.414234007168800877e-01 1.603648110449659159e-01 1.944246778448342483e-01 2.224454093739096916e-01 2.357262421364497984e-01 2.354553589794717572e-01 2.259267949488585892e-01 2.101401701251802978e-01 1.903193463762131443e-01 1.711059526472676340e-01 1.592894746546957563e-01 1.572115310182863046e-01 1.588553787736128875e-01 1.564897244652322383e-01 1.482136589379717817e-01 1.404859430696640543e-01 1.459531573577436958e-01 1.717761400725058840e-01 2.097433895385509561e-01 2.439172826092143309e-01 2.597710799433092244e-01 2.488004408515645527e-01 2.121930732560081134e-01 1.643236003873339846e-01 1.338815862681773661e-01 1.390315779567198873e-01 1.538518611624176691e-01 1.495466603233709113e-01 1.188325753837442128e-01 7.390005197523324965e-02 6.427292022782683800e-02 1.142566098237915717e-01 1.735965419427855094e-01 2.273853385821580919e-01 2.722965172567259340e-01 3.039495968829248884e-01 3.149589539537232530e-01 2.979946109388508790e-01 2.500660192369496548e-01 1.752217694803404058e-01 8.582836123763809555e-02 3.767394848866149892e-02 1.048391037652820212e-01 1.596831796168525219e-01 1.830406430403492546e-01 1.743020537619390242e-01 1.437822348051872867e-01 1.199482451145526957e-01 1.431834605796976634e-01 2.048489461502411013e-01 2.731652745253209114e-01 3.312850145419682923e-01 3.716454281440300100e-01 3.916018138399366411e-01 3.916764842443915540e-01 3.744635458641251136e-01 3.437647576194577392e-01 3.039273806338585460e-01 2.594246098127567790e-01 2.147248521591292869e-01 1.744805021251172317e-01 1.438625997859174777e-01 1.279156459133787560e-01 1.282067839579072444e-01 1.404546330655303543e-01 1.583230209675685063e-01 1.772921243341562536e-01 1.949554290593414618e-01 2.102005443415141117e-01 2.226007690744973289e-01 2.320873957017311473e-01 2.387806621219695502e-01 2.428994406489929092e-01 2.447099803478258173e-01 2.444948854744944389e-01 2.425334048754911875e-01 2.390887755949471782e-01 2.344005524734857904e-01 2.286808241047272594e-01 2.221135741771007588e-01 2.148565191366082761e-01 2.070447230012599782e-01 1.987952635388956502e-01 1.902122520316600618e-01 1.813916026826208061e-01 1.724250916944409795e-01 1.634034110259725558e-01 1.544180772176106109e-01 1.455621779702381546e-01 1.369300163232778922e-01 1.286157448103266154e-01
1.744816551054337861e-01 1.777733943815469619e-01 1.806145998959984289e-01 1.829241211536158096e-01 1.846009975893821708e-01 1.855215323658767901e-01 1.855384196655474882e-01 1.844833432525171679e-01 1.821749342463844235e-01 1.784347129612106897e-01 1.731149328640050888e-01 1.661446115024012848e-01 1.576042334564798086e-01 1.478459944143975524e-01 1.376809071626369507e-01 1.286316126991360331e-01 1.231185085049442962e-01 1.241329360255754577e-01 1.339565103910327626e-01 1.527989423663242696e-01 1.789319301490771563e-01 2.098160858698974174e-01 2.428415208692570049e-01 2.755110696476357757e-01 3.054307073621532198e-01 3.303167027173318226e-01 3.480770075869035196e-01 3.569724131095531883e-01 3.558513358951592154e-01 3.444490792344932495e-01 3.237373122201508968e-01 2.962881686617915289e-01 2.665262231135757109e-01 2.404393652825353722e-01 2.238081675775840385e-01 2.186539934683268682e-01 2.210227832868474351e-01 2.234857959877006861e-01 2.195159351805764381e-01 2.059185654740346150e-01 1.832492860633651022e-01 1.551654105769237901e-01 1.273450075743227106e-01 1.072955357304038182e-01 1.061511740930157210e-01 1.339455790880506869e-01 1.878256221194817277e-01 2.562181098063194273e-01 3.249087473875582610e-01 3.785862697142612920e-01 4.033621399242151573e-01 3.902901262905931201e-01 3.385482956733889548e-01 2.574376646801064261e-01 1.681596261219327759e-01 1.107165108489918115e-01 1.195955458838969671e-01 1.452213044088942473e-01 1.490826045762805585e-01 1.321773351494586746e-01 1.160398133050700165e-01 1.235642786186542386e-01 1.480836685751395765e-01 1.707646551964329684e-01 1.845735527240160156e-01 1.902415031994472983e-01 1.878838486671102759e-01 1.745326500691844196e-01 1.486051589829302244e-01 1.163387148158479684e-01 9.556980438986727167e-02 1.013073213686886548e-01 1.189520930295399764e-01 1.294371850922327871e-01 1.288037835445654533e-01 1.257322594558535345e-01 1.348017971990804753e-01 1.612331359144878185e-01 1.946737367815818964e-01 2.202127936967180621e-01 2.260751359834961005e-01 2.072519791368329645e-01 1.697637263096298810e-01 1.364382232969743036e-01 1.384235797662987377e-01 1.661305087310988582e-01 1.834554354420596112e-01 1.713744843544423302e-01 1.295154240896698450e-01 7.718732119172237727e-02 7.751727462151181136e-02 1.350645974224020662e-01 1.933592051604237638e-01 2.394827557214236069e-01 2.727780480074454283e-01 2.925416259692556475e-01 2.942824041636860066e-01 2.720121299589658981e-01 2.234442422146519502e-01 1.552489912794892679e-01 9.470075916592796128e-02 1.067523400702833636e-01 1.661551540840767727e-01 2.137968614440964032e-01 2.321258814630365319e-01 2.192520985811886036e-01 1.843799212279041699e-01 1.513423990768742455e-01 1.569202901965960351e-01 2.059256146900254325e-01 2.683467234390424783e-01 3.233310281507957296e-01 3.615795710938018992e-01 3.799820255044358830e-01 3.790716560861874806e-01 3.615939421384002928e-01 3.314773101723167970e-01 2.930711478002677728e-01 2.506463692544866340e-01 2.081663892244305092e-01 1.693224749334106272e-01 1.377500876931741225e-01 1.169794757948529190e-01 1.090659235688738876e-01 1.123994372883858339e-01 1.225070941124420526e-01 1.352139334346772193e-01 1.479653131440532565e-01 1.594808808454256099e-01 1.692039422152464556e-01 1.769540202341751134e-01 1.827438083294801174e-01 1.866856864289794804e-01 1.889427454075652546e-01 1.897014329305651559e-01 1.891547500693620820e-01 1.874908739152193471e-01 1.848850412641350471e-01 1.814939450851604796e-01 1.774524782461764649e-01 1.728727823873433267e-01 1.678454476511351268e-01 1.624425114599743480e-01 1.567217253497061036e-01 1.507314606339964502e-01 1.445156290079177841e-01 1.381180913103460528e-01 1.315861823291155086e-01 1.249731499894717462e-01 1.183394569737331870e-01 1.117529977604888869e-01
1.682183454551509916e-01 1.710655069876465817e-01 1.734780070251269180e-01 1.753518337019214779e-01 1.765562027632927855e-01 1.769325705306164231e-01 1.762967195962662215e-01 1.744452346643302343e-01 1.711681266539271384e-01 1.662702313421546008e-01 1.596057685042828189e-01 1.511339891204448171e-01 1.410106904668829153e-01 1.297419193275044791e-01 1.184358525055653893e-01 1.091439455930319352e-01 1.050003233525267921e-01 1.093186449217159739e-01 1.235188567132451398e-01 1.462921789921527993e-01 1.749781962786484402e-01 2.068689447560311534e-01 2.395358672028104485e-01 2.707539688050578652e-01 2.984170134427993060e-01 3.205350267054687396e-01 3.353141318898987810e-01 3.413073190244366173e-01 3.376272318576603593e-01 3.242137164870056432e-01 3.021468478065931773e-01 2.739802707310686758e-01 2.439898828026803024e-01 2.179403878914142334e-01 2.014162447675493517e-01 1.963073531979818986e-01 1.986074383350889816e-01 2.010367475352509148e-01 1.974043655724801449e-01 1.848673064497864116e-01 1.642640856872495669e-01 1.395527080185640090e-01 1.168859645871202502e-01 1.040321084123307649e-01 1.098624319711054842e-01 1.398159889998702166e-01 1.911254293249425307e-01 2.550271169078972000e-01 3.192817692660456230e-01 3.699860582570694834e-01 3.944580733195009459e-01 3.847470333523396180e-01 3.407249291173595762e-01 2.720359740441551932e-01 1.990305842680125392e-01 1.511494928018901618e-01 1.436586412563088666e-01 1.493285371815559481e-01 1.405330251183872781e-01 1.143028933187442836e-01 8.595859450402813795e-02 7.888359763119397183e-02 9.292587293070915522e-02 1.093765378790923920e-01 1.226901332667901939e-01 1.334832537529755114e-01 1.375243603031715278e-01 1.266381623949707491e-01 9.601524542646744376e-02 5.006720373249098216e-02 3.021809843920542429e-02 7.446357669188111150e-02 1.117415491186209281e-01 1.293219954123250026e-01 1.295332591672902489e-01 1.244204861260673201e-01 1.298886074828475845e-01 1.502418563813725239e-01 1.740608875106638143e-01 1.871937558568202431e-01 1.800789238989947416e-01 1.505987215201925467e-01 1.097640190210327354e-01 9.439998892925516305e-02 1.279817303615709556e-01 1.680584294771372555e-01 1.831704243796280773e-01 1.631622673448014926e-01 1.132974280315902221e-01 6.431570696142635546e-02 9.305976560925674490e-02 1.572310051264252106e-01 2.100146669000264865e-01 2.444069622777564621e-01 2.633858030057187882e-01 2.703227785103992087e-01 2.637735252727717583e-01 2.390534656977533479e-01 1.950732601093096985e-01 1.438653753050050388e-01 1.243664462260220260e-01 1.644211794775420066e-01 2.232362785665696903e-01 2.664369614279681331e-01 2.804006872321873067e-01 2.633874378842701591e-01 2.235083026222703384e-01 1.802896694540067069e-01 1.654892666335976981e-01 1.952578138794111573e-01 2.464316751423668850e-01 2.945062127488409232e-01 3.279117888367445444e-01 3.429132436856604516e-01 3.400451635723720223e-01 3.222182098826202323e-01 2.934869485731372296e-01 2.581869657372550253e-01 2.203741028255981893e-01 1.835334845812752746e-01 1.505092733956837070e-01 1.235579944098776639e-01 1.043215138746383525e-01 9.344318007982586882e-02 9.000634166030214989e-02 9.176985501577994420e-02 9.632231648485223285e-02 1.019160611765405622e-01 1.075372855456789983e-01 1.126679935029624990e-01 1.170679404745529756e-01 1.206421344574912374e-01 1.233718950190252767e-01 1.252814404142282567e-01 1.264216354298156042e-01 1.268608630902520462e-01 1.266781810846540346e-01 1.259568775531947071e-01 1.247781247920866088e-01 1.232151892904623791e-01 1.213289009189121442e-01 1.191649947737495469e-01 1.167536468048260556e-01 1.141111470982954651e-01 1.112433036290195326e-01 1.081499318129513360e-01 1.048297046284053791e-01 1.012847066745948266e-01 9.752420631581611155e-02 9.356737046941729363e-02 8.944484114117057239e-02
1.571255140106100068e-01 1.594057933343456246e-01 1.612374186136519560e-01 1.624928927310964055e-01 1.630178035518568824e-01 1.626334942239080761e-01 1.611434542395202008e-01 1.583445927062751557e-01 1.540451379310008306e-01 1.480921449320477534e-01 1.404141499714218477e-01 1.310896637890349992e-01 1.204618535725453521e-01 1.093332937829663981e-01 9.926736494871622740e-02 9.286753235762963687e-02 9.338523353714332786e-02 1.029409392749685570e-01 1.209973919524243019e-01 1.452455892752184119e-01 1.731560720238791706e-01 2.025237693865900857e-01 2.314179430844668650e-01 2.580573339824352996e-01 2.807520873164302544e-01 2.979176653681674392e-01 3.081474181806347912e-01 3.103348764498498058e-01 3.038414841482701689e-01 2.887082007521634130e-01 2.659112180725288210e-01 2.376592731021371918e-01 2.076889644973549942e-01 1.812889297101579200e-01 1.641242869905211177e-01 1.588250911278795419e-01 1.620298325058068811e-01 1.666953523592692721e-01 1.667724073180880673e-01 1.594784451493281296e-01 1.455218767632384391e-01 1.285805570451118429e-01 1.143898330122918583e-01 1.094557367347003957e-01 1.193655748437271319e-01 1.468550877403779764e-01 1.904308992426417546e-01 2.440867216188808142e-01 2.980771196948220347e-01 3.408356700950179730e-01 3.618611050079771352e-01 3.549514936557719436e-01 3.209577884333317255e-01 2.692711238397079154e-01 2.170196949119882757e-01 1.823216544278999374e-01 1.679102726927163280e-01 1.568471548621633016e-01 1.338138318462163412e-01 9.729114949240558197e-02 5.741733780560769745e-02 3.389387838367011185e-02 3.833293725614780878e-02 4.820727457927429654e-02 5.994659776112495897e-02 7.515902673750891883e-02 8.455848727765345740e-02 7.729101679809688430e-02 5.084003295918975568e-02 3.219550582209219219e-02 7.259378734342859796e-02 1.205581397315176190e-01 1.530925931804434093e-01 1.639745477417602626e-01 1.569031369128636999e-01 1.441358266310179548e-01 1.401203840441646586e-01 1.482174632565300687e-01 1.576069802515039642e-01 1.553505271585791936e-01 1.334957664677816624e-01 9.039416126453787836e-02 3.460902301965009670e-02 5.000470451227501806e-02 1.089869168490232576e-01 1.482623834073145130e-01 1.546811754896320334e-01 1.253054055370513842e-01 7.076695130247599719e-02 5.342581057167451741e-02 1.173099990320908143e-01 1.793752480986275932e-01 2.194344503451705342e-01 2.362685860018583217e-01 2.369689953011355210e-01 2.294669291906521469e-01 2.153665273733136876e-01 1.904899364599473843e-01 1.545235086838353811e-01 1.259841412664256810e-01 1.435139731875007540e-01 2.019533472386831063e-01 2.636174758160211296e-01 3.054048934161268103e-01 3.169190980793815116e-01 2.970725542224155746e-01 2.531591712732042532e-01 2.012275739883170045e-01 1.674202721596781407e-01 1.745377803799776362e-01 2.105849870118430833e-01 2.492774027441689577e-01 2.763180551181481093e-01 2.871482069057902931e-01 2.822744162947560809e-01 2.647736730466363486e-01 2.388167853461814483e-01 2.086924303989281804e-01 1.781731477023826005e-01 1.501442344228405279e-01 1.264256921623269636e-01 1.077402096822567407e-01 9.383841579792352727e-02 8.382009465895799705e-02 7.658650057131756450e-02 7.122121290714081288e-02 6.714621626265050713e-02 6.407807928375948425e-02 6.190000996048125592e-02 6.054206616434973376e-02 5.991007656235030482e-02 5.986652583371248476e-02 6.024628175531111102e-02 6.088457185246311937e-02 6.164069800936111676e-02 6.241086833335666301e-02 6.313055707313722231e-02 6.376948784046791718e-02 6.432242039418489821e-02 6.479826126741639047e-02 6.520944766965787454e-02 6.556314811492053307e-02 6.585539835664569464e-02 6.606872065920404991e-02 6.617310153796668315e-02 6.612960000655451753e-02 6.589550121733678267e-02 6.542988921589382167e-02 6.469872774043301800e-02 6.367887755045210929e-02 6.236081550475426616e-02
1.421360485117149630e-01 1.436721179949036198e-01 1.447125607730412600e-01 1.451167035362175839e-01 1.447250752792680062e-01 1.433666394267631983e-01 1.408701625162071536e-01 1.370809951113331482e-01 1.318854943114600164e-01 1.252472147513762069e-01 1.172626002065055711e-01 1.082500408100304373e-01 9.889281992853139747e-02 9.044418963324066252e-02 8.489249388670225271e-02 8.467182985635049453e-02 9.148155245995498452e-02 1.051556143997492421e-01 1.240717150565042726e-01 1.462684021428944658e-01 1.699882848525932078e-01 1.937205018117192645e-01 2.161183695777786351e-01 2.359376489159163703e-01 2.520158200644277424e-01 2.632854259533560781e-01 2.688151103259051045e-01 2.678766297503581417e-01 2.600401087122247712e-01 2.453031449460675861e-01 2.242637230090913369e-01 1.983550354656272163e-01 1.701681664409802341e-01 1.438264491168779469e-01 1.248885222023582708e-01 1.180147889957713636e-01 1.223757891118996688e-01 1.316570185697981399e-01 1.393658993850879768e-01 1.418776297471106840e-01 1.386283574413474107e-01 1.315950976220389423e-01 1.246613673606720568e-01 1.228119146710262150e-01 1.308596404887221731e-01 1.515351588687041673e-01 1.839753719806938026e-01 2.236767978916583965e-01 2.634523355299035474e-01 2.950050485240059417e-01 3.111225735947574234e-01 3.081220905267810783e-01 2.877609583072940902e-01 2.575162838222638806e-01 2.277050361296149850e-01 2.046592661966104842e-01 1.850422835370371666e-01 1.598595498228758960e-01 1.237751068581907643e-01 7.938376286758214162e-02 3.564750649827719969e-02 7.810177990612304604e-03 1.570578795234044145e-02 1.124600975800183270e-02 6.495429762555213898e-03 2.665206836048860869e-02 3.908939447454228694e-02 4.186455909540309078e-02 5.463860640413729930e-02 9.375315023454459940e-02 1.437679077264129301e-01 1.867873276068696409e-01 2.110646732757081867e-01 2.130239959478128775e-01 1.981457779247694784e-01 1.786741094762689663e-01 1.662566161835579426e-01 1.621575175987295669e-01 1.575148377579058956e-01 1.433896489569184696e-01 1.167084701815958997e-01 8.256743708482447430e-02 6.259430705341802181e-02 8.192105343409808449e-02 1.127014277376151147e-01 1.268100704875008145e-01 1.123019375359065042e-01 6.760365287692994551e-02 1.250561350912413397e-02 8.083898679444899427e-02 1.507586085855704972e-01 1.992650642229485680e-01 2.190509322247611301e-01 2.126487369460482724e-01 1.911364855954568454e-01 1.677642701950128323e-01 1.475490673685739551e-01 1.246529365165067876e-01 9.754552979757254161e-02 9.432080804003604990e-02 1.436707078722402886e-01 2.154826950394591323e-01 2.806637829303285647e-01 3.228203586854676566e-01 3.338314368282799260e-01 3.131857482746385202e-01 2.675211473326748468e-01 2.101963219917777070e-01 1.620116642409308583e-01 1.472062706423407641e-01 1.665956023697711397e-01 1.954951708450513026e-01 2.166697949231376485e-01 2.245913412871499149e-01 2.197861905588665010e-01 2.055546923803112935e-01 1.861618502493098959e-01 1.656369192116289857e-01 1.469159688829844435e-01 1.313434927434969646e-01 1.187103919710557343e-01 1.078663229788607014e-01 9.753800008943076805e-02 8.687584265675271644e-02 7.558954053390141981e-02 6.382791095351227073e-02 5.198652736572811212e-02 4.054153322906645096e-02 2.994041630275704260e-02 2.055295979313226384e-02 1.269508857566826153e-02 6.857076253255742042e-03 4.619563283589494911e-03 6.235764349068351892e-03 8.328720807432764273e-03 9.793077037738937701e-03 1.058385857668251058e-02 1.088066300969099155e-02 1.095314672828689821e-02 1.112166620548799521e-02 1.169205162219126570e-02 1.285005537393767681e-02 1.459954297901317095e-02 1.680832677644802584e-02 1.929633607893044625e-02 2.189115767758230760e-02 2.444655344097427380e-02 2.684436220171002377e-02 2.899220462093079001e-02 3.082105357171136678e-02 3.228336638037635625e-02
1.242538856582056928e-01 1.248384598238279075e-01 1.248657063961537972e-01 1.242035893674060393e-01 1.227180464543986410e-01 1.202856665318346452e-01 1.168114128852028311e-01 1.122533583825833098e-01 1.066578003887233839e-01 1.002101397044786318e-01 9.330832400772824664e-02 8.665999073668291530e-02 8.137040332510733776e-02 7.889270538488052376e-02 8.062571179323702042e-02 8.722240326854226178e-02 9.825513127295770754e-02 1.125862892605699883e-01 1.289150089901102414e-01 1.460588316099909190e-01 1.630147851714412177e-01 1.789457269122872729e-01 1.931588967579787319e-01 2.050888386732034052e-01 2.142793703671899141e-01 2.203582844684434106e-01 2.230039470243594391e-01 2.219116655767378876e-01 2.167774018554424198e-01 2.073240634121380765e-01 1.933986765112830075e-01 1.751688308587021348e-01 1.534537183985806852e-01 1.302513067418142878e-01 1.094897935288575846e-01 9.725569606685298407e-02 9.840015483824054998e-02 1.105152715379335432e-01 1.261363759855774758e-01 1.389870081159406134e-01 1.457804031233260744e-01 1.460447717031945480e-01 1.419570415241132311e-01 1.380730887379199023e-01 1.400224202180237465e-01 1.514549003203231881e-01 1.715688478958861396e-01 1.962113767353682869e-01 2.204385239603726954e-01 2.400241850985325165e-01 2.522459206418208866e-01 2.564390957776496172e-01 2.539396982253083745e-01 2.468154405318531419e-01 2.356864878301788979e-01 2.184497730847654307e-01 1.915911923242957504e-01 1.532893342899825928e-01 1.059815448960229334e-01 5.742172595043495975e-02 2.608821858911343147e-02 3.653037359246000260e-02 4.776717400616053294e-02 4.612007955568309808e-02 3.641064710356024803e-02 2.390813650208787819e-02 1.018042997654185731e-02 3.343917020374433113e-02 8.247470463130122942e-02 1.417637147736410808e-01 1.988407798680328631e-01 2.410890723529522661e-01 2.603716192532739560e-01 2.564015881833439647e-01 2.371256442470747183e-01 2.148454206266817157e-01 1.982047327563240535e-01 1.863177112901676091e-01 1.734223784766986132e-01 1.580764527999430624e-01 1.460009300899029749e-01 1.444289802117634525e-01 1.526264687687505506e-01 1.610791411108982440e-01 1.588310141785575225e-01 1.382059300975164162e-01 9.747132805255122323e-02 5.060822605305494160e-02 7.034800795363213566e-02 1.343342224114161820e-01 1.876192125091000473e-01 2.139673340640974863e-01 2.082696521741961848e-01 1.752837727675984059e-01 1.289488425897067914e-01 8.927103554685658637e-02 6.923368399509421955e-02 5.429041025552212851e-02 2.937927090174550712e-02 5.477286767828644376e-02 1.272308376522539863e-01 2.057521781204833811e-01 2.728574838877805830e-01 3.158698332073100468e-01 3.278903193377443182e-01 3.086536707448820915e-01 2.641660874522289149e-01 2.057138607204188341e-01 1.496337395406116821e-01 1.177290911119421718e-01 1.219641724786419829e-01 1.434511732748131041e-01 1.621719399996665867e-01 1.716963369973902587e-01 1.727951104419929718e-01 1.689036770196362669e-01 1.636121446561522585e-01 1.590653798540987429e-01 1.553968328003438315e-01 1.513167850963847427e-01 1.452223834870544905e-01 1.360160008717958557e-01 1.233798733543424453e-01 1.076893115244972748e-01 8.979445268083402487e-02 7.081143454051827546e-02 5.200974117270459884e-02 3.494616704792326278e-02 2.240683432639647282e-02 1.973291005309764368e-02 2.613639823752312782e-02 3.445535964952790853e-02 4.170565455255907661e-02 4.716700027189226624e-02 5.075521017334660295e-02 5.259894476385602868e-02 5.290680877706261526e-02 5.191218447506064371e-02 4.984642777619313625e-02 4.692584894270164508e-02 4.334668422110154323e-02 3.928496341769290023e-02 3.489932812575027160e-02 3.033568423565951439e-02 2.573353132098565518e-02 2.123531700928375093e-02 1.700304565914162111e-02 1.325174803389440707e-02 1.031055069545332853e-02 8.649267033268681626e-03 8.562885084332901020e-03
1.045290756331818532e-01 1.039777994055958166e-01 1.028286121670665548e-01 1.009917816948997238e-01 9.840315909531012484e-02 9.504538057364993187e-02 9.097677550365543264e-02 8.637040930243658488e-02 8.156418425769058900e-02 7.711435079404078963e-02 7.381888357967590630e-02 7.263228204300363477e-02 7.439224897856777652e-02 7.944832532418714954e-02 8.749621598382478771e-02 9.775539395309254531e-02 1.092696497214220713e-01 1.211129303368602556e-01 1.324837543872150192e-01 1.427505009250924495e-01 1.514893615463459853e-01 1.585252335596356033e-01 1.639650187383547286e-01 1.681976588300965192e-01 1.718244903785847155e-01 1.754881837763658803e-01 1.796077503631708094e-01 1.841001330253859147e-01 1.882223042357401843e-01 1.906338525090370273e-01 1.896779178229731633e-01 1.838067939792064620e-01 1.720891922837514132e-01 1.548017599230880059e-01 1.341903720628434549e-01 1.154191923724535440e-01 1.063934447885804130e-01 1.122373945615171287e-01 1.285522091476066775e-01 1.462344693529992190e-01 1.584223994385019207e-01 1.620629219769497420e-01 1.578350713338192712e-01 1.498685410111630367e-01 1.443821498254063695e-01 1.460595788568010700e-01 1.544113366480045768e-01 1.652342580779833370e-01 1.753861556565890489e-01 1.853061997895067980e-01 1.977986839248179196e-01 2.142553303031741463e-01 2.316635229678421781e-01 2.433467661075475186e-01 2.421461931326324979e-01 2.233537325130804385e-01 1.864199859437040974e-01 1.354465802112143902e-01 7.873946405778595170e-02 3.060562004292180505e-02 3.388068009140787068e-02 5.746813484307679992e-02 6.879425794205205891e-02 6.975572342774803702e-02 6.378847032109373483e-02 4.871805512302743169e-02 1.831765802279024247e-02 3.116901846078645733e-02 9.611921615465283952e-02 1.666296367003212708e-01 2.292804301122864097e-01 2.721521801146449260e-01 2.893738316519295362e-01 2.836112903960732456e-01 2.648316724280928014e-01 2.443814818714349635e-01 2.271549430020756988e-01 2.105677420277294876e-01 1.933320103674330825e-01 1.831086054389303719e-01 1.905474663310280370e-01 2.128884138604665854e-01 2.344356614555850593e-01 2.406596368669458030e-01 2.246099151856429110e-01 1.879488587555431245e-01 1.434659159027152076e-01 1.218629002000085892e-01 1.472844819890110901e-01 1.909802169581975850e-01 2.204814173003585009e-01 2.206948894064345579e-01 1.885370425144818340e-01 1.304488506755223931e-01 6.019040167919176287e-02 1.109361716574565511e-02 5.258879931373412059e-02 6.647971072413191851e-02 4.946922838043018439e-02 4.199892895558941103e-02 1.016246904992763045e-01 1.770632726930670697e-01 2.433213115542970650e-01 2.869680957132167420e-01 3.010915708386618372e-01 2.852848212979292586e-01 2.448933554557231052e-01 1.895846376168606462e-01 1.323369841123434587e-01 9.095373149117384759e-02 8.478055951813899538e-02 1.041854681612099792e-01 1.265212848237223242e-01 1.444987334537746471e-01 1.586475960207712754e-01 1.709242968678968966e-01 1.821421454555055830e-01 1.914933872713910634e-01 1.972846446862680792e-01 1.978950315078430722e-01 1.923699704816950184e-01 1.805936425600049577e-01 1.631984492253007735e-01 1.413663277536012786e-01 1.166261399271611432e-01 9.072656301416383295e-02 6.571280795098509431e-02 4.461348434549975567e-02 3.338462812013978653e-02 3.724179690440289348e-02 4.928688519112249533e-02 6.218865492051044858e-02 7.338558791061240705e-02 8.216359954081593753e-02 8.842702469635740914e-02 9.232670756008576340e-02 9.412037313276129524e-02 9.410617173994668960e-02 9.258612889824897885e-02 8.984537083378341116e-02 8.614128564048989523e-02 8.169941582942072400e-02 7.671383848094222302e-02 7.135025911478967697e-02 6.575040328688437630e-02 6.003664378747675112e-02 5.431615762780920426e-02 4.868423696375266674e-02 4.322664898737495209e-02 3.802112871997691268e-02 3.313818368380230112e-02
8.405040146359930853e-02 8.226329879522574495e-02 7.991024457383592849e-02 7.699726279877516788e-02 7.360567536617028395e-02 6.993127867652219887e-02 6.633196372777029615e-02 6.336855690707671185e-02 6.179173691771820687e-02 6.239663093123390403e-02 6.572887370478704139e-02 7.182317756926472063e-02 8.020299965897687011e-02 9.009232293606607433e-02 1.006221850639111431e-01 1.109399822466947405e-01 1.202555085828134473e-01 1.278734586455800015e-01 1.332406235937626804e-01 1.360214276951098034e-01 1.362101882510793893e-01 1.342831413719685896e-01 1.313691235659086853e-01 1.293370633118594015e-01 1.305443410064778542e-01 1.369800507069048323e-01 1.491330713916917128e-01 1.655781537916099500e-01 1.835711471796098171e-01 1.999073391017267276e-01 2.115258450923539757e-01 2.159096707442149932e-01 2.114549643393814904e-01 1.979122147095628836e-01 1.769679042120594348e-01 1.530269244885064384e-01 1.338116818934527719e-01 1.280597198217989507e-01 1.374571325745511108e-01 1.537906393786406256e-01 1.672706476042429002e-01 1.721023179735303721e-01 1.672087309791075449e-01 1.557760992842499581e-01 1.438589687949717033e-01 1.368406409185177197e-01 1.351278068883633166e-01 1.350055372032472611e-01 1.351582630470600788e-01 1.411630736503499683e-01 1.607691192206943953e-01 1.926397911322597079e-01 2.254834935558660824e-01 2.461847108003949458e-01 2.452254881319941571e-01 2.189384329506059157e-01 1.701510078134921555e-01 1.074082793029824817e-01 4.313150915594515800e-02 1.837675034718195752e-02 5.349133912988276313e-02 7.221038379378391658e-02 7.865734040337651889e-02 8.183056309721284394e-02 8.271116418903162737e-02 7.197102102403446500e-02 4.047731025076572314e-02 2.026466067501569296e-02 9.032263251076923238e-02 1.668298523245689835e-01 2.328250189194368824e-01 2.767758159831081310e-01 2.949603360838078947e-01 2.926764608026285464e-01 2.807084268395879101e-01 2.672576583226735636e-01 2.520598531049782487e-01 2.311990602461362065e-01 2.088766734474539755e-01 2.027844626862135846e-01 2.264921580450359739e-01 2.667564682132971821e-01 2.992685296356613067e-01 3.080344078478502445e-01 2.891802601547465712e-01 2.508188881770680445e-01 2.128530632742273165e-01 2.002323691829921426e-01 2.171111919263370993e-01 2.394327665052622678e-01 2.433409762259617637e-01 2.177089440346539895e-01 1.632273213167393655e-01 9.145788441461463747e-02 4.316816667479411035e-02 8.536386043298091475e-02 1.270605459119453218e-01 1.375431625085795362e-01 1.149343598769756725e-01 7.455758028267879534e-02 7.560276254565576060e-02 1.359656682799309790e-01 1.994400222460973870e-01 2.438225257498276843e-01 2.610098212633150117e-01 2.502791537179213655e-01 2.163770287725663155e-01 1.677004896561445635e-01 1.148596695143498658e-01 7.201872707132440932e-02 6.172598450151842858e-02 8.383674976712421345e-02 1.133971496063248957e-01 1.421151486983538992e-01 1.691796244370920577e-01 1.942957008964565357e-01 2.162396480914198504e-01 2.331640293694207666e-01 2.432975949875992028e-01 2.454688024887705933e-01 2.393266114822849566e-01 2.253247456665967985e-01 2.045732723204873593e-01 1.786451908904342911e-01 1.494054543753564890e-01 1.189291770339260118e-01 8.963026049505114223e-02 6.490583036417933716e-02 5.044021862668478240e-02 5.142770243854739853e-02 6.330931376845687353e-02 7.816325570942453393e-02 9.209844593025062753e-02 1.037287998971009040e-01 1.126555246707818397e-01 1.188926766575744559e-01 1.226439466987858662e-01 1.241994528199111686e-01 1.238799927860926298e-01 1.220042409905005704e-01 1.188693880750433945e-01 1.147407799820415880e-01 1.098479284674576950e-01 1.043849680866886093e-01 9.851397213702026145e-02 9.236979133278391818e-02 8.606534112950844917e-02 7.969655204677285332e-02 7.334649081776081769e-02 6.708842681415908005e-02 6.098783148106599189e-02
6.391094663336094328e-02 6.093386493565416256e-02 5.757999896458684819e-02 5.406281337052534081e-02 5.078130183933905056e-02 4.837398148223598371e-02 4.768571004927046886e-02 4.952824711877650693e-02 5.428985047035464473e-02 6.175176770576381452e-02 7.127554510501292462e-02 8.207795104883378046e-02 9.337192686034417877e-02 1.043967508287357432e-01 1.144133877685661327e-01 1.227041880767393012e-01 1.285897014359874135e-01 1.314675882773367332e-01 1.308804130423714407e-01 1.266277027385369069e-01 1.189568105278936416e-01 1.089024658601781964e-01 9.886056071867363459e-02 9.316290917038765051e-02 9.705819664231650490e-02 1.127365075635373831e-01 1.374952012642962906e-01 1.667064561010964951e-01 1.960612704492471770e-01 2.218850176268054308e-01 2.410494266229819826e-01 2.510404646761651981e-01 2.502092386808590363e-01 2.381620363602685864e-01 2.162722291160498467e-01 1.883329149864957919e-01 1.612356078444729668e-01 1.443331115755686900e-01 1.437572761706963076e-01 1.550833147600764461e-01 1.676099300712866058e-01 1.731126625475429281e-01 1.685948154697148871e-01 1.558967119282209934e-01 1.402310709799466648e-01 1.270478631059023811e-01 1.179563663198346241e-01 1.109116896431474181e-01 1.073709698941608254e-01 1.175293560599526138e-01 1.485804762511780674e-01 1.914731451775768534e-01 2.299703539078174208e-01 2.498820519457422562e-01 2.423226307619340825e-01 2.054180089018710631e-01 1.447755633540164788e-01 7.218785302882435584e-02 3.164907136041921008e-03 5.060071118264172774e-02 7.908046486812470022e-02 8.490807881441640725e-02 8.215024480692448283e-02 8.837204371684749538e-02 1.002598900402643933e-01 9.914505326769751381e-02 7.359633943526987243e-02 3.526776905107073534e-02 7.295690928548356768e-02 1.469547618384344223e-01 2.127422891196600885e-01 2.578291090114473993e-01 2.807166720942003146e-01 2.887421782396696890e-01 2.911046343571915829e-01 2.896993333438155349e-01 2.781611472574899158e-01 2.519219202175758676e-01 2.207514024148415910e-01 2.131334258258413827e-01 2.474615870316272948e-01 3.015015357773674909e-01 3.441012107587761437e-01 3.584758335375931582e-01 3.431800913619524329e-01 3.099709502853300602e-01 2.793835449049163477e-01 2.682123471429653239e-01 2.728587259733105119e-01 2.734292176534164898e-01 2.526601035018693486e-01 2.048336077368941577e-01 1.375305318850990055e-01 8.253858489853282965e-02 1.044507318153825859e-01 1.597383637291214242e-01 1.953145044180178147e-01 1.968220733135367384e-01 1.636713059847787199e-01 1.055550602554192197e-01 5.535749244006269582e-02 9.079199117457933954e-02 1.533485977881624274e-01 1.997400722505806026e-01 2.208888757220839605e-01 2.162422239901822252e-01 1.902320444088407836e-01 1.502554549217679503e-01 1.051334070837394857e-01 6.592975966065282856e-02 5.301561688718103849e-02 7.491720165891541106e-02 1.089206446861338967e-01 1.449115415498187232e-01 1.802562847701431603e-01 2.130664923374344932e-01 2.411919058406917782e-01 2.625299307037688989e-01 2.754714229802325831e-01 2.791717971502060691e-01 2.736157194596367526e-01 2.595321479824764799e-01 2.382308444098751865e-01 2.114217293554792598e-01 1.810665543462302018e-01 1.493111769543520040e-01 1.185706459032555421e-01 9.188873381406785501e-02 7.350209627697225356e-02 6.777772390010700088e-02 7.417458689600980870e-02 8.689712507398686392e-02 1.009636037050642837e-01 1.138718902895629881e-01 1.245864608054247369e-01 1.327738059836075790e-01 1.384423831007674521e-01 1.417726625065641455e-01 1.430283265689629435e-01 1.425049975811786829e-01 1.404988725716320441e-01 1.372875704037812283e-01 1.331193658850582939e-01 1.282085200101125422e-01 1.227350303899167605e-01 1.168473969421904290e-01 1.106671736436888320e-01 1.042942616164755643e-01 9.781212173131370591e-02 9.129233552198176560e-02 8.479819279408008781e-02
4.513340901037996705e-02 4.125860615832666056e-02 3.757283830403577995e-02 3.481134560112518483e-02 3.404603776850752272e-02 3.629152517867964556e-02 4.183913538514632408e-02 5.017638090617023566e-02 6.049601472777303007e-02 7.203530842264239953e-02 8.412335733068790344e-02 9.613634654740435548e-02 1.074573365724113272e-01 1.174570875833877287e-01 1.254930917101417520e-01 1.309233516741943881e-01 1.331339774298376522e-01 1.315829682808864753e-01 1.258683671731287979e-01 1.158434570403471531e-01 1.018444773416689736e-01 8.523180785357682698e-02 6.979658289774927360e-02 6.403603218055735347e-02 7.647884640557245373e-02 1.039643256494223039e-01 1.387083960851983877e-01 1.753994788135217753e-01 2.103394096111273204e-01 2.404296275444778030e-01 2.629074687804897059e-01 2.754405910592789830e-01 2.763986927323087706e-01 2.652347603502041573e-01 2.429511583525105212e-01 2.126570684638587894e-01 1.802033276920044225e-01 1.543329270625837801e-01 1.435809053018392012e-01 1.482099550685491152e-01 1.587584392446198256e-01 1.652545162646916199e-01 1.627883352157151187e-01 1.516767914947139695e-01 1.359241057725999735e-01 1.204983898492559130e-01 1.080806783377236957e-01 9.926834423943931007e-02 9.885757073961530528e-02 1.173609947578227591e-01 1.556617288187786552e-01 2.006949856586907333e-01 2.363961150599100669e-01 2.494591386385650034e-01 2.321096062141339844e-01 1.840988241733851893e-01 1.132785976556290597e-01 3.518940845751349078e-02 4.200226857829905680e-02 8.985704866649622813e-02 1.079779508036445707e-01 9.941312391714998697e-02 8.513112723532630099e-02 9.469479128918323330e-02 1.193364441635391265e-01 1.300750484471160928e-01 1.136331886836474958e-01 7.664628879214446799e-02 6.662920433382013563e-02 1.176581176281697866e-01 1.766553868020861728e-01 2.224010825167558325e-01 2.546211104013396676e-01 2.807023057073764760e-01 3.040517747823283656e-01 3.177239700710490777e-01 3.103786863356715608e-01 2.779899398418397838e-01 2.347514096225789548e-01 2.186658346721073731e-01 2.565553341703842860e-01 3.199637011831898414e-01 3.712324622983319000e-01 3.926569951910753309e-01 3.842331739913008581e-01 3.587560200682494149e-01 3.340533425535662237e-01 3.201922059938369092e-01 3.107391573414370889e-01 2.901556759764125082e-01 2.474441134044769175e-01 1.835167639149831442e-01 1.182056103659075152e-01 1.085080036542337700e-01 1.626993231247764460e-01 2.167722722598250384e-01 2.429436442002783914e-01 2.331575025189553396e-01 1.891412863521214349e-01 1.196881162544058963e-01 4.107474841882457345e-02 5.532426471562336412e-02 1.231959188720031101e-01 1.723683353502706572e-01 1.971271396050100211e-01 1.980548085286489290e-01 1.795075088289911913e-01 1.478742638146578192e-01 1.100859588866818090e-01 7.361408622706346050e-02 5.185861501969093318e-02 6.382184321796130488e-02 9.762009828066849082e-02 1.374536001499417626e-01 1.776784700940637340e-01 2.150908568236995777e-01 2.470554026296853667e-01 2.714604154023998461e-01 2.869083832688686386e-01 2.928145483981204888e-01 2.893756685238303428e-01 2.774458763739258149e-01 2.583700291674645433e-01 2.338187312494057479e-01 2.056590959362109561e-01 1.758890612045133084e-01 1.466637481010596433e-01 1.204362532418790654e-01 1.001253772032273115e-01 8.873615794124548040e-02 8.749471694121749299e-02 9.418349435514086765e-02 1.048941223605899253e-01 1.165238481598286635e-01 1.272900627254591188e-01 1.363241501589607940e-01 1.432830287382363954e-01 1.481167246322182274e-01 1.509378589393672032e-01 1.519454490051457551e-01 1.513777743569254541e-01 1.494820786707363736e-01 1.464951228444276166e-01 1.426314374703364363e-01 1.380773595650547914e-01 1.329894467325675178e-01 1.274960621496123436e-01 1.217010270640089681e-01 1.156883478130435183e-01 1.095271815869232196e-01 1.032764081271269757e-01
2.864718315179861502e-02 2.480802320583785914e-02 2.290589462418789538e-02 2.453986283490105016e-02 3.010261932304183347e-02 3.864770277971244644e-02 4.912394142405789726e-02 6.079020343115752040e-02 7.309673020613638439e-02 8.556006857829163981e-02 9.769946969698485584e-02 1.090104508244663511e-01 1.189579582675408254e-01 1.269811077141073108e-01 1.325062199726046441e-01 1.349671008336490174e-01 1.338329395165354097e-01 1.286460875208485788e-01 1.190764939767912645e-01 1.050135919273998408e-01 8.676863088897525389e-02 6.569677929639460012e-02 4.672630356102214222e-02 4.469109557021662404e-02 6.755516936842323461e-02 1.022456381592918434e-01 1.407635724965175250e-01 1.794192305458854331e-01 2.154808645826149505e-01 2.464075286666990716e-01 2.697738525845237989e-01 2.834193631823272996e-01 2.857162447020485940e-01 2.759208228230086157e-01 2.545904568100343934e-01 2.240635882276836299e-01 1.890213538003925331e-01 1.569826741803316272e-01 1.372271727113494044e-01 1.344653100099532095e-01 1.424476914388540794e-01 1.503916301670865097e-01 1.515524704074658335e-01 1.446933146190065023e-01 1.325402841680599075e-01 1.193555068641371647e-01 1.085229064142223948e-01 1.028863649852399392e-01 1.084324901685507631e-01 1.319024102681981836e-01 1.702559650453902007e-01 2.109482605032629021e-01 2.392647573381591064e-01 2.429292922383777253e-01 2.152540545526614169e-01 1.574042097532465379e-01 7.949939404341202498e-02 2.477904799422471147e-02 8.542280576284115579e-02 1.295437952925547753e-01 1.391114519438826913e-01 1.185448597348784383e-01 9.264029763975507870e-02 1.021205344599651343e-01 1.366266207519969689e-01 1.583784637661417583e-01 1.520860960334200207e-01 1.215520961434630315e-01 9.013352533091001373e-02 9.652100342159006252e-02 1.350338020621862922e-01 1.790732308188295319e-01 2.251451064789174450e-01 2.751348967161802439e-01 3.219090737588415352e-01 3.503118573830110716e-01 3.468015895204960564e-01 3.089629829168433206e-01 2.540439517478092490e-01 2.259506227083880603e-01 2.610000975976776161e-01 3.289744368454761148e-01 3.865259429250935685e-01 4.146879199924201620e-01 4.137697904237111479e-01 3.955936962511671373e-01 3.740063658317588913e-01 3.543018144318142437e-01 3.297860913932980087e-01 2.895444028046476603e-01 2.288161300127999065e-01 1.566473970091230017e-01 1.116029173337084041e-01 1.445673466773459703e-01 2.075886072342198463e-01 2.538496105061998076e-01 2.674207295975033483e-01 2.449074411048997868e-01 1.906698427322142952e-01 1.144289190591482458e-01 2.912650122219007445e-02 5.482435794664405893e-02 1.237430410019656896e-01 1.723798987903676083e-01 1.980347212480629560e-01 2.019807067483909424e-01 1.881812328608516438e-01 1.617546527602992945e-01 1.276364329655690077e-01 9.015592542181287417e-02 5.550923041049931478e-02 4.481296818582795188e-02 7.371800235552279645e-02 1.158955243830933901e-01 1.592516452695150742e-01 1.994297802790142571e-01 2.336954569379697810e-01 2.601641715471150196e-01 2.777523819224848034e-01 2.861535277191094018e-01 2.857448048998774692e-01 2.774410564729899997e-01 2.625318716857753532e-01 2.425338995967644129e-01 2.190802802584660980e-01 1.938594940642468512e-01 1.686079114476091712e-01 1.451470347841127828e-01 1.254131743705329816e-01 1.113148554071265312e-01 1.041623994032339490e-01 1.038300941327443827e-01 1.086361165600892992e-01 1.162954793750982790e-01 1.248699705725445919e-01 1.330642119669316337e-01 1.401306432455544371e-01 1.457002083496555245e-01 1.496472873758717681e-01 1.519977043942466188e-01 1.528674598127366946e-01 1.524211821749949514e-01 1.508434557151172306e-01 1.483191452852240522e-01 1.450204973850255652e-01 1.410996026580751128e-01 1.366851369181434350e-01 1.318823991450685795e-01 1.267756886081118917e-01 1.214320995426144689e-01 1.159059034631996637e-01
1.598022506713192223e-02 1.565906388541951633e-02 2.026814434901039880e-02 2.835926612325563242e-02 3.840552173746678705e-02 4.962926076451572993e-02 6.157271044785304903e-02 7.386579783250006581e-02 8.614260088840594576e-02 9.801205590801262413e-02 1.090496694046213938e-01 1.187992367031662500e-01 1.267806518979975039e-01 1.325022591819724760e-01 1.354770474881917264e-01 1.352423819074281552e-01 1.313833816616856442e-01 1.235610284062384351e-01 1.115489829502336744e-01 9.529302160925952336e-02 7.504897569445635741e-02 5.189640400899404871e-02 3.093806147302162468e-02 3.379098844523551609e-02 6.232727872239004346e-02 9.805119940466214268e-02 1.356754655969813206e-01 1.728089773795951078e-01 2.073884249940385338e-01 2.373172318146859749e-01 2.604755715385742576e-01 2.748641034883162471e-01 2.788394460711060563e-01 2.714260988736263425e-01 2.526889580180139427e-01 2.241539890445484184e-01 1.892915726362517925e-01 1.540921741990657068e-01 1.272468813178460334e-01 1.167979240804085522e-01 1.214320353537610697e-01 1.308820475145514584e-01 1.366203818173773454e-01 1.358246511442449955e-01 1.299799178868226712e-01 1.225481072878834704e-01 1.170079910563012748e-01 1.168631160014055037e-01 1.270028226424120832e-01 1.509708565220168053e-01 1.850091143868735910e-01 2.182111713439358058e-01 2.373282127820736387e-01 2.311757111632408712e-01 1.941098692529109881e-01 1.285824719372999914e-01 4.914091715971929258e-02 5.795868137335360992e-02 1.267654711625409436e-01 1.683870919908904418e-01 1.724950136258076583e-01 1.440616239777482710e-01 1.077447511125173146e-01 1.091763004934060838e-01 1.464406797420187978e-01 1.765957023798682135e-01 1.810171436432496950e-01 1.606418252273276448e-01 1.279813504179704298e-01 1.016865413773671428e-01 1.011287910278428348e-01 1.350442617903820919e-01 1.966534794710353418e-01 2.711421989012519629e-01 3.386640431235419246e-01 3.790517174653630361e-01 3.787221785338216740e-01 3.373217321395057811e-01 2.745275991190961329e-01 2.369624302738713162e-01 2.667995262432236170e-01 3.353840533586968098e-01 3.962068519705580494e-01 4.292175164005500587e-01 4.341908267010224365e-01 4.208125503585058991e-01 3.989481968546662594e-01 3.709115365707839618e-01 3.311845549641523889e-01 2.735279674158312413e-01 1.993942792157156196e-01 1.284731715984510081e-01 1.187607030391108348e-01 1.772061831816355293e-01 2.379812655347998129e-01 2.724227859476595071e-01 2.717341790504488319e-01 2.363620057188334234e-01 1.730772960529844973e-01 9.305188863956226353e-02 2.150348718581305413e-02 7.937375557069317744e-02 1.439063854253131991e-01 1.894181825467436409e-01 2.137421406886149955e-01 2.183094779780559158e-01 2.065050586362841001e-01 1.822957141695125127e-01 1.492039121092524068e-01 1.099090227862605240e-01 6.670314781049688224e-02 2.587674353068276228e-02 3.949723741834657020e-02 8.528769278347507476e-02 1.308953609075299007e-01 1.722611991842109003e-01 2.072272214219046949e-01 2.344180084844596224e-01 2.531801708638489190e-01 2.635274337134284606e-01 2.660245603783054080e-01 2.616340723493605358e-01 2.515598093145636760e-01 2.371143829828647465e-01 2.196261675198119545e-01 2.003902622257144051e-01 1.806584027658338365e-01 1.616538828870549283e-01 1.445848730019370365e-01 1.306087936770045921e-01 1.206849713779638428e-01 1.153033071389119729e-01 1.142420510833107306e-01 1.166070946546336612e-01 1.211745764784687013e-01 1.267685256402213412e-01 1.324656116272377171e-01 1.376333529064720507e-01 1.418888076148476507e-01 1.450385206917462200e-01 1.470237981952974837e-01 1.478766838491493707e-01 1.476858826343463160e-01 1.465708002545832722e-01 1.446621885743165081e-01 1.420883414658768717e-01 1.389660601407907980e-01 1.353956941502557632e-01 1.314595348716828815e-01 1.272227718765827631e-01 1.227361832276052250e-01
[truncated: 173,651 more chars]
