# Supplementary material for: Intelligent wireless power transfer via a 2-bit compact reconfigurable transmissive-metasurface-based router
Source: Nat Commun. 2024 Apr 1;15:2807. doi: 10.1038/s41467-024-46984-4 (PMC10984985; doi:10.1038/s41467-024-46984-4)
Supplement: Supplementary file 12 — Source Data [file 41467_2024_46984_MOESM12_ESM.zip › source_data/figure3j_m2.txt]

# x = -487.50:487.50:151
# y = -487.50:487.50:151
5.194081872686228535e-03 2.633289752653502919e-03 4.296073761546076279e-03 8.132755879426233417e-03 1.238312332852647100e-02 1.679050606001033022e-02 2.126210735879688687e-02 2.573395297615888033e-02 3.015040352762327069e-02 3.445999019286340864e-02 3.861521026751161406e-02 4.257379056474806106e-02 4.630071090754738633e-02 4.977064745498210180e-02 5.297049530220477448e-02 5.590148402807992162e-02 5.858018019521368108e-02 6.103744349207937403e-02 6.331428132771518835e-02 6.545370336409642165e-02 6.748829827755838118e-02 6.942440475782349352e-02 7.122520016518384123e-02 7.279622223745980947e-02 7.397713493915265837e-02 7.454269901516755170e-02 7.421429536888575484e-02 7.268172403524388037e-02 6.963394706223594022e-02 6.479714970633940196e-02 5.797913776223772436e-02 4.912216962878630105e-02 3.838036964362139675e-02 2.631920928934645618e-02 1.502281766364908441e-02 1.379917016887771165e-02 2.510800852514413761e-02 3.854984984620182104e-02 5.090163105919784381e-02 6.083026880887003329e-02 6.745384328572258392e-02 7.022091764330368191e-02 6.895042607048813832e-02 6.387580395356483309e-02 5.565202357026877850e-02 4.530826163795566991e-02 3.414529861879540135e-02 2.361100336216251372e-02 1.530054988100561231e-02 1.132605339909413186e-02 1.301973877741353230e-02 1.840176921047634653e-02 2.581761390083657862e-02 3.428815302562313733e-02 4.249100515968942671e-02 4.882937742691885463e-02 5.182354635909983132e-02 5.049574204048861564e-02 4.467867980163890002e-02 3.527451118313538331e-02 2.474469547314160286e-02 1.860730119936555502e-02 2.209531646076797265e-02 2.956285183140589662e-02 3.555650748869181033e-02 3.899084173534317355e-02 4.123997453324531465e-02 4.488240747591399488e-02 5.163420353539175528e-02 6.088713810526976550e-02 7.066901596865321489e-02 7.919831540280455884e-02 8.556139620857636241e-02 8.975461553684888072e-02 9.242691661155660876e-02 9.447001615383554540e-02 9.659074554676273794e-02 9.902418810478173794e-02 1.014817084116373530e-01 1.032945399033893263e-01 1.036473580363738017e-01 1.018328915325847767e-01 9.750062634402428818e-02 9.086444901597835744e-02 8.279977449190815963e-02 7.472076533983644520e-02 6.810394246375287008e-02 6.369161899192651854e-02 6.094796835864036560e-02 5.846227348842089611e-02 5.494873068236739988e-02 4.994964509938795011e-02 4.400791340600527374e-02 3.849629656490748120e-02 3.508053979441803916e-02 3.463795995799420768e-02 3.649989189165060710e-02 3.923973753222573246e-02 4.179393235552650299e-02 4.371718695795983461e-02 4.495880622298740331e-02 4.561939877447378916e-02 4.583062163368761821e-02 4.575278445156992502e-02 4.561553029629220046e-02 4.571133133835772466e-02 4.629723499141842613e-02 4.745031507611975619e-02 4.898940829509879080e-02 5.053271841133297193e-02 5.164566703486875299e-02 5.198470814870539969e-02 5.138394848452691038e-02 4.988134851454797958e-02 4.769988851764461746e-02 4.519708107623077870e-02 4.278951610817028489e-02 4.085806230223510555e-02 3.965233102180516778e-02 3.923439667283776244e-02 3.949771988901275288e-02 4.024864813809572728e-02 4.129445056757195115e-02 4.249303758825473398e-02 4.375866316653742594e-02 4.504140334544562418e-02 4.630044739535345982e-02 4.748449131257454631e-02 4.852458253967924240e-02 4.933839263666100344e-02 4.984130876633655061e-02 4.995911385230988877e-02 4.963839344491947220e-02 4.885278120903345511e-02 4.760478822726332826e-02 4.592395711435855871e-02 4.386253812567575405e-02 4.148999953320245404e-02 3.888760872496236504e-02 3.614412413648159655e-02 3.335332383831499103e-02 3.061360701196087775e-02 2.802911117749553108e-02 2.571050285459368714e-02 2.377180654018042072e-02 2.231834388963216398e-02 2.142326157187931027e-02 2.109951736634476868e-02 2.128485881244865721e-02 2.185319315792679309e-02 2.264563291161591357e-02
8.961209330302073381e-03 5.432163280415858338e-03 2.694268595095632157e-03 4.437614957792579938e-03 8.477537337088432087e-03 1.294032556381089286e-02 1.756252910528492001e-02 2.224804882741505951e-02 2.692980040740748648e-02 3.154918418858757012e-02 3.605208004585992027e-02 4.038884846379742904e-02 4.451581998107943111e-02 4.839753617327369889e-02 5.200935182364463394e-02 5.533997871501036836e-02 5.839337427162764188e-02 6.118913697018738690e-02 6.376035487978258531e-02 6.614780985417849368e-02 6.838976691925048590e-02 7.050744677034423424e-02 7.248766393075661840e-02 7.426563807521847915e-02 7.571198349311196452e-02 7.662777354248583028e-02 7.675033512581130868e-02 7.577065063241830711e-02 7.336172632938164906e-02 6.921654809946681253e-02 6.309460639890604461e-02 5.487861266299808721e-02 4.465416099406961659e-02 3.287968399483912063e-02 2.106336710868176101e-02 1.521144015884614252e-02 2.296679002128176536e-02 3.619612171482363555e-02 4.935820757451948176e-02 6.049048677281092939e-02 6.844025430095072859e-02 7.245213221089853717e-02 7.216140139710296164e-02 6.764021771129093141e-02 5.941923820943056239e-02 4.845726033127713966e-02 3.605587333479680356e-02 2.376950031997260640e-02 1.363278097220891813e-02 9.816248226262661025e-03 1.402047324882908785e-02 2.066921640874569768e-02 2.814368430400613838e-02 3.622022247326745631e-02 4.409442960252362570e-02 5.036267828734883323e-02 5.351041426125163758e-02 5.241596642893939922e-02 4.674592322042300102e-02 3.727025573590254937e-02 2.637766754274709774e-02 1.962902945928040460e-02 2.293501649231936487e-02 3.088546648735528838e-02 3.748592197604314058e-02 4.137831592266796171e-02 4.386747346900244510e-02 4.764445381110122418e-02 5.466837871802818216e-02 6.447127237423111445e-02 7.500095489308747365e-02 8.429220028747777538e-02 9.125627204995512276e-02 9.577187472066069074e-02 9.845137752076843496e-02 1.002416275676218799e-01 1.019788416732478747e-01 1.040438527585516998e-01 1.062385149119552397e-01 1.078972021456328784e-01 1.081492729474148734e-01 1.062357495197040758e-01 1.018121810976463093e-01 9.517542408647908236e-02 8.732866543215705990e-02 7.976197331559577164e-02 7.384057426571800919e-02 6.998311631615840300e-02 6.733604577941322555e-02 6.440627612172594718e-02 6.004185225276541249e-02 5.400213595840133024e-02 4.704072355345002149e-02 4.069005843870934086e-02 3.669615743657173718e-02 3.592518917954777569e-02 3.764378641324679642e-02 4.038039484775932803e-02 4.306191101498470231e-02 4.522579542602309793e-02 4.676726158417038315e-02 4.771426051164056464e-02 4.815509853845852811e-02 4.827103801313029768e-02 4.836667588276492152e-02 4.880653171677274554e-02 4.984766222128281937e-02 5.147109060164042904e-02 5.335095968636685559e-02 5.498638582939339992e-02 5.589184277040229465e-02 5.574243048163796121e-02 5.444238263604054412e-02 5.213059778831385244e-02 4.914425699279883347e-02 4.595328104039998057e-02 4.306856337518597672e-02 4.092639341315070650e-02 3.977400937856138963e-02 3.961557530638409180e-02 4.026320890825124676e-02 4.145628214075063045e-02 4.296411016983592290e-02 4.462680551939367940e-02 4.634537904485736687e-02 4.805122215464426028e-02 4.967808055809317530e-02 5.114728745314655461e-02 5.236729752601976262e-02 5.324300232635693214e-02 5.368872955260937246e-02 5.363998609400653234e-02 5.306120336414373723e-02 5.194873320213462542e-02 5.032964005515176698e-02 4.825748081543375367e-02 4.580647141325315530e-02 4.306539469723474206e-02 4.013240876120457296e-02 3.711159404020960423e-02 3.411159347727897584e-02 3.124594867360324518e-02 2.863355322666913047e-02 2.639597934962206044e-02 2.464700840655836833e-02 2.347112041614453012e-02 2.289545095634817895e-02 2.287080633977614866e-02 2.327745945256145740e-02 2.395397972064185199e-02 2.473140090833921001e-02
1.296784064222852688e-02 9.393548491867530909e-03 5.663156792878544857e-03 2.693664328710772271e-03 4.535716717179289446e-03 8.808654439661530236e-03 1.350245763991099988e-02 1.835422618685225715e-02 2.326632855313805204e-02 2.816906434543621843e-02 3.300104274346978006e-02 3.770561799643123296e-02 4.223120982018279540e-02 4.653307130281270770e-02 5.057575930848322299e-02 5.433586157803241279e-02 5.780446566560460547e-02 6.098864370481187763e-02 6.391097306872481343e-02 6.660593596186978327e-02 6.911212237976144257e-02 7.145971477807359917e-02 7.365388262125313612e-02 7.565630447749001342e-02 7.736852762036552922e-02 7.862154733595147493e-02 7.917541140081109374e-02 7.873107132785713003e-02 7.695488860731714009e-02 7.351496142476039719e-02 6.812833144497210114e-02 6.062015691612584328e-02 5.100450641891809966e-02 3.963349392330084431e-02 2.765434975058828071e-02 1.898511550161576661e-02 2.193594965723845089e-02 3.388994210092766135e-02 4.745810579289980874e-02 5.962719627595720884e-02 6.886125341341205186e-02 7.416488321458257482e-02 7.497037721756290296e-02 7.117119740774890957e-02 6.315438792921006239e-02 5.178538200951606635e-02 3.833199069003492832e-02 2.436722000485017081e-02 1.205273882538604284e-02 8.276993101515304693e-03 1.539789231975890321e-02 2.338272255014611084e-02 3.106115241266532018e-02 3.876379079708393988e-02 4.619833081075463976e-02 5.225138338512414632e-02 5.544522845399019878e-02 5.453850262424084216e-02 4.902579622258640413e-02 3.952593304152485221e-02 2.832949538369184186e-02 2.096064151304233639e-02 2.392601320318351113e-02 3.230374800836291471e-02 3.957250878374718450e-02 4.404658462435654537e-02 4.691002969126487759e-02 5.089856340903927551e-02 5.817670774592974964e-02 6.845922682589210273e-02 7.967666487773639172e-02 8.971241463612823763e-02 9.730941550060871748e-02 1.022194065849157119e-01 1.049945982912638548e-01 1.066014745818862908e-01 1.079696607325186797e-01 1.096076479255814057e-01 1.114178038421923117e-01 1.127692052241099918e-01 1.127752798132743151e-01 1.106632191397456388e-01 1.061264472282625465e-01 9.956424021711898775e-02 9.209965733632780038e-02 8.524297788911784635e-02 8.015402755803174850e-02 7.686768130150060940e-02 7.423539104374186903e-02 7.073647512631180134e-02 6.539110222425090213e-02 5.819618200018105564e-02 5.012462461260312752e-02 4.286789971899534341e-02 3.825018235992928839e-02 3.713308595038216503e-02 3.872701616518843537e-02 4.151043307145346750e-02 4.437910538917758801e-02 4.682275383187153167e-02 4.866098527924048178e-02 4.985471888384694628e-02 5.048334962913788443e-02 5.079368525782463478e-02 5.119122766782902012e-02 5.209635975145998632e-02 5.371028926241178114e-02 5.585862958776927761e-02 5.804528464548512623e-02 5.966234187515290222e-02 6.020400669169500424e-02 5.939675173834068483e-02 5.724246096325921740e-02 5.400170986750034430e-02 5.014062423517286204e-02 4.625152808810861771e-02 4.294403483230637558e-02 4.070349566328023555e-02 3.975283083916770349e-02 4.000828930470042011e-02 4.117972033472010879e-02 4.293417471122933787e-02 4.500489380181865728e-02 4.721394161691767899e-02 4.944443281351081770e-02 5.160306970264942616e-02 5.359482005846430419e-02 5.531511410888442087e-02 5.665570808219751175e-02 5.751717923298390461e-02 5.782176399352630808e-02 5.752266952219269730e-02 5.660840819209000258e-02 5.510238839198373928e-02 5.305889599368836251e-02 5.055694200129649124e-02 4.769345912119216102e-02 4.457714259508521737e-02 4.132390148650467998e-02 3.805439948052836974e-02 3.489343859271822057e-02 3.196983918697635096e-02 2.941393156060876854e-02 2.734832457308830622e-02 2.586834782752714737e-02 2.501478612348974687e-02 2.475217321563278478e-02 2.496927308865254380e-02 2.550454604384591248e-02 2.618155570480150407e-02 2.683744770670419902e-02
1.704795296050946526e-02 1.360735886394576037e-02 9.842529961729469534e-03 5.884983088612024717e-03 2.616143535729946977e-03 4.583044844294235746e-03 9.123804547038292384e-03 1.406857670494708785e-02 1.916526534398553180e-02 2.431691084419169979e-02 2.945182441112821972e-02 3.450607819513924757e-02 3.942071635371970778e-02 4.414252276964361621e-02 4.862611818171917732e-02 5.283665671543306963e-02 5.675261271094731580e-02 6.036802886758813741e-02 6.369335315062527036e-02 6.675374357708108164e-02 6.958362227110560794e-02 7.221652747960118079e-02 7.467015075577927707e-02 7.692788836810274256e-02 7.891995534115490984e-02 8.050842573969307914e-02 8.148078309778443440e-02 8.155550530755779903e-02 8.040139583938524237e-02 7.767071364849993664e-02 7.304548002198968382e-02 6.629762763620433708e-02 5.737004262745720035e-02 4.651096632441215073e-02 3.460723329332236753e-02 2.436815075528809063e-02 2.265834019413466918e-02 3.200923617156533479e-02 4.537401919825636426e-02 5.831309747658125486e-02 6.872641799952135255e-02 7.532139723191172420e-02 7.730217215238541217e-02 7.436494164891904735e-02 6.673457934146541370e-02 5.516393478832353620e-02 4.086705505285218726e-02 2.539953377284695848e-02 1.078351437748938796e-02 7.052402623934192656e-03 1.724184705102110859e-02 2.656596914918997812e-02 3.458765666619772333e-02 4.197312425665014612e-02 4.888149580265029742e-02 5.456553054575182665e-02 5.767230175139000797e-02 5.688308473698421019e-02 5.152400004479178869e-02 4.204807733465475150e-02 3.062954058129398541e-02 2.269721003437027637e-02 2.519978869677455199e-02 3.392887349822889392e-02 4.191467073646774205e-02 4.709004981342727880e-02 5.046207143663910405e-02 5.473950798026636783e-02 6.224704314721735132e-02 7.292141861801187952e-02 8.474710731740026093e-02 9.549645681425814048e-02 1.037529577504838485e-01 1.091303168042618982e-01 1.120938284518939870e-01 1.135906837287794235e-01 1.146040267510278488e-01 1.157482068171265394e-01 1.170359490426650800e-01 1.179080488390018971e-01 1.175098989813203182e-01 1.151000126282172575e-01 1.104446716201250150e-01 1.040614577339590424e-01 9.717169372002029681e-02 9.122975237959676797e-02 8.708979989485403361e-02 8.436226005680649842e-02 8.164355520363165974e-02 7.744128213367300340e-02 7.098302209161164167e-02 6.252159949625862856e-02 5.325588763701837730e-02 4.503396817184674578e-02 3.975521161880847532e-02 3.828310451462494518e-02 3.977818407178295573e-02 4.265773476124053165e-02 4.575827255545206890e-02 4.849192048900669710e-02 5.059268274779193941e-02 5.197681940142463708e-02 5.276083046844384783e-02 5.330064042175240713e-02 5.411219669583751390e-02 5.562925342071184387e-02 5.792378017578518612e-02 6.061282813493486937e-02 6.302486315932111227e-02 6.447347344206362518e-02 6.447034511876274798e-02 6.282684697515317218e-02 5.966793788550598526e-02 5.539350066895643021e-02 5.061056585886459375e-02 4.604251466857021274e-02 4.240174460756920144e-02 4.021327754051046838e-02 3.964567251453087610e-02 4.049053768924500835e-02 4.233558521673224523e-02 4.477444036927741289e-02 4.750746937766648498e-02 5.033712725173688368e-02 5.312319887076460273e-02 5.574319853869547092e-02 5.807330107453015366e-02 5.998809660464494292e-02 6.137118950772298825e-02 6.212861768267613494e-02 6.219969817859306166e-02 6.156285978515840113e-02 6.023621183520451450e-02 5.827384630789217423e-02 5.575940242847914063e-02 5.279851215618115712e-02 4.951157752908453419e-02 4.602799410158438242e-02 4.248243743620421647e-02 3.901311512690389810e-02 3.576084664092386151e-02 3.286640821946623658e-02 3.046216586068766635e-02 2.865428703812367833e-02 2.749673821434211324e-02 2.696800413104827321e-02 2.696694010199352995e-02 2.733420176184961359e-02 2.788766993120140106e-02 2.845428906387983611e-02 2.888951976068981214e-02
2.110980407073247828e-02 1.789708386755497690e-02 1.428035912107422818e-02 1.030935818697553685e-02 6.098615456889084664e-03 2.446091955390539748e-03 4.576174155496613542e-03 9.423918362819435832e-03 1.464016486967517801e-02 1.999723801651727417e-02 2.540134492743150244e-02 3.077951437658024356e-02 3.606560943818804682e-02 4.119867985595745269e-02 4.612430747343133214e-02 5.079707161828662249e-02 5.518344097783293295e-02 5.926450779990134060e-02 6.303780099923543545e-02 6.651714789587585830e-02 6.972934356773709264e-02 7.270642631889003005e-02 7.547288231857754437e-02 7.802827192524186550e-02 8.032747281656145433e-02 8.226245457779315928e-02 8.365046814107024442e-02 8.423320971445337479e-02 8.369003772683819564e-02 8.166647071151676707e-02 7.781797753377239779e-02 7.186955715826194580e-02 6.369612823409852298e-02 5.344626337235444669e-02 4.180097188696690891e-02 3.073426094248528362e-02 2.538658614851303091e-02 3.102835013280945756e-02 4.335026815535589911e-02 5.666665998400571835e-02 6.807944996721751463e-02 7.591147474354939528e-02 7.910393441426430416e-02 7.713457484626842775e-02 7.004714523973079587e-02 5.846367309918402977e-02 4.353063538885298955e-02 2.678580259001988109e-02 1.004989879246854373e-02 6.657250453994460922e-03 1.958280023306455120e-02 3.022643084747080044e-02 3.872767608592952299e-02 4.588572764256189374e-02 5.221553706677934531e-02 5.737804055392906055e-02 6.024036239334795706e-02 5.946941504193634098e-02 5.424007609750119974e-02 4.483154040234273163e-02 3.329047190139020757e-02 2.491706897554757383e-02 2.690686957023678827e-02 3.590414507110843007e-02 4.464060203395671389e-02 5.062635329223684477e-02 5.463278752205230626e-02 5.927017708798177492e-02 6.697418372028202116e-02 7.793637198571831681e-02 9.027129460377208980e-02 1.016886165227633698e-01 1.106238459392332868e-01 1.165396658174964739e-01 1.197842254690387187e-01 1.212435649614090200e-01 1.219123286199973177e-01 1.224871287311399687e-01 1.231009545974988822e-01 1.233075204164875288e-01 1.223393948157864008e-01 1.195382942725211478e-01 1.147807365771283949e-01 1.087125349197999441e-01 1.026142711697868304e-01 9.778853769927453587e-02 9.468612773677147210e-02 9.247631706149044006e-02 8.955364564993852083e-02 8.450823445946126222e-02 7.680689136050664056e-02 6.697427211337463049e-02 5.643954123402403211e-02 4.720292217001898633e-02 4.123473177565028375e-02 3.940581857901664237e-02 4.083017491142785366e-02 4.384636926046392436e-02 4.719948840986296773e-02 5.019989225387983672e-02 5.250112647021749901e-02 5.401293431809914974e-02 5.494199407672126223e-02 5.578933136639796508e-02 5.716697372192816595e-02 5.945136782468335435e-02 6.250413465190585161e-02 6.569891251043270819e-02 6.820661020318306844e-02 6.930342213001328133e-02 6.855923884725780015e-02 6.590209208757337456e-02 6.160175456451176534e-02 5.621089930081804575e-02 5.048636150395715422e-02 4.529090866604817273e-02 4.144518837002156286e-02 3.950093660764332493e-02 3.953085912557501719e-02 4.115810735554811112e-02 4.383228672913289103e-02 4.707764282422775143e-02 5.056537271976122710e-02 5.407551476347448316e-02 5.743964078546864166e-02 6.050450482854942413e-02 6.312134436218151678e-02 6.515221404794166449e-02 6.648300024489171844e-02 6.703558652787194871e-02 6.677530431372491471e-02 6.571267491178597875e-02 6.390017705039272022e-02 6.142558005056639875e-02 5.840359850791535662e-02 5.496749621119073614e-02 5.126192685458472870e-02 4.743778638220481902e-02 4.364913549187780101e-02 4.005124953959213197e-02 3.679752072024725790e-02 3.403158498029167089e-02 3.187101670889091326e-02 3.038279983320988156e-02 2.955939912417962501e-02 2.931088455186363351e-02 2.948213199508880819e-02 2.988722075407336531e-02 3.034388193374293677e-02 3.069674837218478933e-02 3.082847330435344035e-02
2.507137385171278807e-02 2.216379130753379223e-02 1.879326892624942624e-02 1.498945376463625342e-02 1.079783419529509181e-02 6.310719748191144680e-03 2.172686319708526641e-03 4.521382703307699411e-03 9.716073061993790727e-03 1.522314123251837861e-02 2.085527438540080852e-02 2.652417477074069455e-02 3.215622985997443339e-02 3.768345440344406799e-02 4.304331911159273161e-02 4.818078090888886639e-02 5.305112584980958834e-02 5.762297917336978853e-02 6.188080557621298411e-02 6.582598271377204657e-02 6.947526302763183670e-02 7.285531685129814639e-02 7.599230253486505271e-02 7.889626392067609906e-02 8.154167048364566184e-02 8.384728595775133020e-02 8.566008806220878902e-02 8.674841990426117311e-02 8.680866615665892849e-02 8.548800235078750365e-02 8.242416473142935573e-02 7.730290485390908795e-02 6.993671664337020033e-02 6.038043798897155950e-02 4.914303784781279966e-02 3.771144757560319222e-02 2.986846409367896124e-02 3.141590242374439623e-02 4.170549183489488665e-02 5.485802538212342094e-02 6.700240326214675080e-02 7.595640591825071619e-02 8.034951890547595288e-02 7.941536764931285408e-02 7.299628928558589414e-02 6.156462288254096332e-02 4.618582125765646751e-02 2.839152960924254746e-02 9.957522491028545850e-03 7.418322845554299952e-03 2.239111761760065322e-02 3.435008172774633300e-02 4.346979901438709909e-02 5.051907566689209372e-02 5.625883953453546943e-02 6.076132670958771936e-02 6.320322141953549355e-02 6.231984495874193231e-02 5.717033075401042885e-02 4.786192375142024613e-02 3.630955460219279646e-02 2.767343044823724132e-02 2.919831667011662732e-02 3.839614019467028211e-02 4.790290867840624189e-02 5.479171363914950299e-02 5.954217531704265876e-02 6.459874750837825419e-02 7.245823018959143824e-02 8.359055173544711892e-02 9.631712363248876030e-02 1.083409290811131603e-01 1.179642467943026601e-01 1.244839648733880727e-01 1.280974313814444709e-01 1.295855437335976523e-01 1.299122117385810016e-01 1.298329678785326291e-01 1.296114161287632294e-01 1.289581169467441113e-01 1.272536931270380200e-01 1.239806742481268931e-01 1.191642284694495318e-01 1.135791947954463837e-01 1.085057312838633437e-01 1.049828043887917478e-01 1.029726213882066199e-01 1.012121320105506539e-01 9.795541438729661599e-02 9.192563887939987632e-02 8.285675033097859854e-02 7.155823262652069583e-02 5.969108563331820827e-02 4.940082675352613917e-02 4.272280223998845688e-02 4.053907240764801495e-02 4.191678947354499779e-02 4.509282556780400131e-02 4.868834839756159411e-02 5.189806652127773590e-02 5.431667706351350072e-02 5.589859960990771481e-02 5.699574290507711943e-02 5.827519410658051069e-02 6.039973683988936887e-02 6.359326945160782840e-02 6.743302386518115754e-02 7.104185726670295131e-02 7.347185412415538353e-02 7.401012521565115965e-02 7.232483163022217221e-02 6.848857750735827532e-02 6.293251424569412666e-02 5.637038646367988765e-02 4.971466810512555068e-02 4.397758503125777374e-02 4.009792218303979278e-02 3.863587391140366895e-02 3.950971425550408450e-02 4.212415550395934294e-02 4.578274431147857926e-02 4.994989344829000449e-02 5.427107112575965675e-02 5.850059685668868026e-02 6.243905070701027266e-02 6.590473102510092940e-02 6.873157995833535649e-02 7.077996158312868658e-02 7.194959839504373733e-02 7.218866997325230905e-02 7.149693152959617215e-02 6.992312362020640382e-02 6.755814879791673111e-02 6.452589983595945211e-02 6.097356567677905681e-02 5.706290677026838731e-02 5.296346007692187552e-02 4.884790413456693153e-02 4.488883248209774024e-02 4.125492085952758153e-02 3.810318751380534913e-02 3.556383077540177517e-02 3.371717680323085831e-02 3.256976634076156479e-02 3.204368208207502428e-02 3.198971321642463117e-02 3.221997056030122264e-02 3.254413710974966845e-02 3.279631421742524450e-02 3.284929717710238090e-02 3.261956135423763753e-02
2.884892247250183187e-02 2.631823173916923372e-02 2.327562278863894510e-02 1.973975655482167885e-02 1.573951235250480724e-02 1.131607751082497511e-02 6.537817990604448751e-03 1.808824301760457009e-03 4.446125740200246139e-03 1.001814154327775215e-02 1.583098440234132626e-02 2.175054918941546345e-02 2.769514337658094197e-02 3.359079364045353122e-02 3.936796671034845096e-02 4.496304732657482872e-02 5.032108826757328984e-02 5.539897998283709740e-02 6.016842718373534987e-02 6.461793646309170469e-02 6.875273193879734290e-02 7.259128968654789127e-02 7.615722272073184584e-02 7.946580367357869434e-02 8.250565209710938874e-02 8.521792957770392418e-02 8.747725678037640562e-02 8.907970594918926399e-02 8.974305696291065559e-02 8.912314319184434785e-02 8.684837519717132637e-02 8.257361499461837728e-02 7.605614216766477809e-02 6.726452742895892845e-02 5.655943967388557536e-02 4.507825205915833022e-02 3.564599611919425787e-02 3.345626702176043854e-02 4.081231566110571363e-02 5.311237945527801790e-02 6.561932837316838962e-02 7.551236304859572368e-02 8.104337934168159840e-02 8.116955590463290071e-02 7.550922650170487083e-02 6.436465708685798481e-02 4.870405075092550801e-02 3.005966143951042946e-02 1.038982781652351972e-02 9.084831187415964501e-03 2.559174774084382528e-02 3.889917951619276809e-02 4.878389076159960619e-02 5.586794781661444387e-02 6.105036594708067310e-02 6.478204438909623830e-02 6.661920039915664171e-02 6.546233976623429263e-02 6.031220319591619472e-02 5.112023536088109582e-02 3.967331352721236576e-02 3.099406317706159680e-02 3.220473476366120941e-02 4.157815145924199235e-02 5.186714142023370749e-02 5.973207996706114686e-02 6.531469776516386772e-02 7.083477165131399356e-02 7.880234821598960937e-02 8.997777216784165477e-02 1.029620074711807137e-01 1.155139989018451330e-01 1.258217187637626910e-01 1.330003248077710476e-01 1.370598292027223053e-01 1.386309972453835526e-01 1.386064704278789361e-01 1.377795590806554504e-01 1.365557536325445465e-01 1.348476670596836513e-01 1.322485148404518307e-01 1.284433648525523664e-01 1.236432684208984556e-01 1.187398289500170429e-01 1.149304995381900535e-01 1.128702202066379640e-01 1.119694485703116721e-01 1.105654767177246534e-01 1.068366362814985732e-01 9.968444403131720977e-02 8.913351439296139656e-02 7.628760357712767448e-02 6.303774452002845752e-02 5.166522748937455584e-02 4.426265669059441243e-02 4.172514008551004433e-02 4.306914341844828020e-02 4.640347967542333973e-02 5.019673149650703131e-02 5.352730138073931443e-02 5.596824902425339560e-02 5.757934730895367809e-02 5.890915973516144821e-02 6.078825456583239473e-02 6.384946520830943328e-02 6.805555472774132975e-02 7.264872675873508545e-02 7.652428098079641638e-02 7.866908260159469202e-02 7.843137203849352701e-02 7.561410782929096908e-02 7.045668566759891172e-02 6.356146072820903492e-02 5.580517728244618197e-02 4.825913351497599507e-02 4.210071844088639215e-02 3.840609058858411584e-02 3.771540076116375317e-02 3.970794537970036980e-02 4.351814931756235738e-02 4.830890312624477878e-02 5.349931739791907032e-02 5.871185722692649767e-02 6.367259989209826665e-02 6.815177428024642159e-02 7.194569805099725046e-02 7.488189287544581851e-02 7.683161637021254653e-02 7.772045393983517680e-02 7.753300774349837499e-02 7.631116570622159534e-02 7.414723217944144129e-02 7.117390621452425459e-02 6.755315211450696466e-02 6.346569480305866429e-02 5.910232211669960711e-02 5.465742200700340891e-02 5.032420081847392007e-02 4.628981117410201074e-02 4.272738942364544268e-02 3.978167043127638774e-02 3.754727130625543779e-02 3.604520719856545846e-02 3.521025600668891559e-02 3.490052723320947320e-02 3.492785993757706320e-02 3.509512995998356061e-02 3.522635780555286728e-02 3.518428493333989465e-02 3.487749457950292675e-02 3.426133530388043164e-02
3.235540679620304422e-02 3.026899574535209594e-02 2.763060806522010804e-02 2.444859806123882498e-02 2.074179114047634484e-02 1.653904048613970626e-02 1.187903962343024068e-02 6.812311961995481252e-03 1.466822420682463912e-03 4.419203569613530842e-03 1.036573960296571263e-02 1.648938063017739084e-02 2.270404246743663867e-02 2.893253607595471996e-02 3.509991959455986688e-02 4.113517718284841196e-02 4.697411895502766332e-02 5.256272992522616899e-02 5.786050741125940700e-02 6.284313825962228872e-02 6.750356333761285688e-02 7.185018447276705911e-02 7.590085639909648074e-02 7.967160888135293995e-02 8.315998952692675583e-02 8.632454955896816384e-02 8.906398225040269845e-02 9.120105949081776242e-02 9.247705535482630967e-02 9.256155048708368527e-02 9.108089818204781474e-02 8.766730333042244139e-02 8.203093866896765674e-02 7.406270896823599625e-02 6.399365046337834873e-02 5.269380669831744829e-02 4.231752325301692264e-02 3.713895452986569479e-02 4.103752297519814435e-02 5.170647047288392389e-02 6.409869323525879681e-02 7.467307977876465330e-02 8.122376575235547291e-02 8.239054173784068902e-02 7.754175517312988930e-02 6.678713909597748521e-02 5.097736246950933942e-02 3.163890338616816289e-02 1.106434986734159374e-02 1.118419759839571134e-02 2.908222998031670739e-02 4.381269581595707147e-02 5.461884855777575376e-02 6.190229134781147918e-02 6.660404043742423896e-02 6.949424316955304937e-02 7.054857683691967418e-02 6.893288225236850197e-02 6.366950465415154026e-02 5.458930525456674732e-02 4.336461309196085884e-02 3.488789116390451917e-02 3.602147943643358580e-02 4.560942229970282175e-02 5.669559959274683009e-02 6.559107533651259425e-02 7.207118564195237609e-02 7.808436257594351948e-02 8.610986674115340966e-02 9.719795644009508739e-02 1.102930388367370229e-01 1.232774647501244519e-01 1.342489751515159035e-01 1.421251402406662756e-01 1.466904242622104060e-01 1.483809695469585632e-01 1.479811160312251295e-01 1.463046661258000924e-01 1.439117027880729149e-01 1.409620973258506327e-01 1.373275935906418665e-01 1.329592433252887729e-01 1.282866751685610152e-01 1.242885368691862974e-01 1.219753623624948574e-01 1.214999049217436872e-01 1.216870693021617766e-01 1.205266157036595231e-01 1.161847111450209635e-01 1.077802282212925872e-01 9.564701142210775553e-02 8.118818282029963140e-02 6.651902813798270253e-02 5.404423767535208867e-02 4.590425701557684229e-02 4.300732057608139952e-02 4.431272301976573597e-02 4.777425541775803114e-02 5.168646789325381796e-02 5.502479605419943742e-02 5.739111830569672973e-02 5.901686733869190848e-02 6.068851110840530610e-02 6.336500813039953883e-02 6.753473687670882852e-02 7.279586515809950698e-02 7.804094524149238210e-02 8.198781091901964635e-02 8.361915628441748960e-02 8.239216567574626782e-02 7.827532165002933084e-02 7.168953016317408666e-02 6.340963802005823713e-02 5.446963417452187900e-02 4.610128248391238970e-02 3.967562636709896090e-02 3.644237805830786298e-02 3.687009833536862569e-02 4.027674473143155048e-02 4.548411641444023018e-02 5.153872336560708090e-02 5.783220311159013166e-02 6.396604823408502671e-02 6.963774635870487173e-02 7.459197992841072600e-02 7.861343798306547059e-02 8.153655110726081012e-02 8.325705298821857447e-02 8.373838873010475137e-02 8.301111233913958942e-02 8.116613797613189685e-02 7.834387217609521670e-02 7.472150499550871128e-02 7.050047670958208001e-02 6.589557109337239316e-02 6.112629833630713744e-02 5.641023043784157420e-02 5.195675460733380907e-02 4.795852205913310462e-02 4.457745823584951389e-02 4.192414580566575233e-02 4.003497256478688593e-02 3.885820579973670724e-02 3.826051889618258678e-02 3.805502124847953693e-02 3.803902007750334380e-02 3.802699722546712402e-02 3.787152517979885252e-02 3.747277951114335454e-02 3.678058766622395448e-02 3.579257154408329450e-02
3.550233697526982563e-02 3.392109674977771688e-02 3.175853996159568038e-02 2.901127597244090861e-02 2.568775522728498212e-02 2.180781586374154479e-02 1.740216795272076650e-02 1.251199370440396474e-02 7.189894473294440591e-03 1.541332481686372938e-03 4.575316766780785846e-03 1.082147939667805342e-02 1.724274513536423054e-02 2.375195607565436587e-02 3.026808098446804804e-02 3.671290827658169748e-02 4.301348992898518242e-02 4.910547535024473165e-02 5.493665615988647249e-02 6.047013416288222337e-02 6.568626679530807644e-02 7.058223074647598794e-02 7.516783416500492920e-02 7.945631692645641064e-02 8.344955553606143994e-02 8.711847924725936443e-02 9.038144772775429103e-02 9.308527104800035090e-02 9.499468953401135618e-02 9.579596539672333155e-02 9.511895834433145569e-02 9.258055852190034962e-02 8.785200848469922053e-02 8.075569861347015044e-02 7.140892933503475981e-02 6.046771698588480903e-02 4.960247546276894126e-02 4.223163791647800008e-02 4.265045690192029865e-02 5.095170303293215103e-02 6.265335317769601953e-02 7.357159921144444670e-02 8.096502803697262773e-02 8.310618823107598918e-02 7.908299314445900452e-02 6.878766861659665888e-02 5.292873640755010878e-02 3.300527562447345964e-02 1.167608313149707221e-02 1.336901730577332893e-02 3.274755428173963673e-02 4.900879617563382723e-02 6.090146310112774797e-02 6.856566709555872441e-02 7.290425613845009922e-02 7.493168062529667606e-02 7.504861994169539918e-02 7.277632102392232738e-02 6.725767656831831143e-02 5.826126499607559711e-02 4.737106546968775089e-02 3.935496685927770966e-02 4.070552201331210235e-02 5.061676637083836056e-02 6.252999775752415834e-02 7.249681328710638750e-02 7.991999668178090266e-02 8.644472372136295657e-02 9.448062954867976482e-02 1.053549687058219775e-01 1.184063091827700642e-01 1.317097710189678861e-01 1.433029955993295745e-01 1.518921710951063597e-01 1.569982954090423655e-01 1.588207336646577372e-01 1.580035699051611509e-01 1.553689036302324245e-01 1.516460256264594852e-01 1.472862549672331600e-01 1.425047706230014033e-01 1.375804300921170120e-01 1.331848946951898482e-01 1.303324511122557483e-01 1.297250289950104274e-01 1.309101936975971547e-01 1.321264620677965462e-01 1.310815459572285957e-01 1.259883786030506769e-01 1.162151339349193208e-01 1.024177195994265821e-01 8.629842830255286812e-02 7.018641230949150545e-02 5.659462296130136211e-02 4.770112551057269917e-02 4.442673401039871212e-02 4.566610226797617605e-02 4.919311896932662687e-02 5.311579088857504294e-02 5.633264466369664047e-02 5.853500462497952112e-02 6.019376837463219498e-02 6.235650061810611017e-02 6.603565842603813241e-02 7.143771348811951694e-02 7.771957645667613990e-02 8.344994812271010198e-02 8.723756732733700670e-02 8.812267553113678487e-02 8.571368891709191251e-02 8.016757794600952447e-02 7.209197699253712399e-02 6.242481690893290219e-02 5.234227533893481832e-02 4.323889899997816755e-02 3.673390549896447810e-02 3.431417900339192584e-02 3.627152454366826262e-02 4.139309268170607292e-02 4.817812658061307318e-02 5.560271658425370439e-02 6.304918877431456292e-02 7.009983611641552870e-02 7.642649285590664976e-02 8.175736282437397195e-02 8.587907030571911848e-02 8.864793101345998239e-02 8.999811289664146063e-02 8.994250073283593938e-02 8.856632494695083901e-02 8.601550671036782558e-02 8.248223383459589442e-02 7.819011821940964613e-02 7.338071532380850692e-02 6.830235599514601630e-02 6.320120328997146097e-02 5.831324383866146044e-02 5.385475290921010877e-02 5.000829759847214701e-02 4.690291480771523192e-02 4.459192719123353937e-02 4.303821755336459387e-02 4.211827445995407898e-02 4.164791488942776176e-02 4.142007658965784350e-02 4.124028225596976238e-02 4.095086363912509020e-02 4.044307272044436741e-02 3.966048001008733170e-02 3.859736135452378897e-02 3.729437806558210527e-02
3.820381347078864037e-02 3.717824683440171946e-02 3.555581348897476901e-02 3.331918503491406586e-02 3.046445551976576308e-02 2.700096210586304044e-02 2.295120788371809301e-02 1.835141282083437714e-02 1.325503282838115353e-02 7.755885862142712812e-03 2.403065612923654774e-03 5.113875708321957876e-03 1.148477631676614145e-02 1.816255567247867381e-02 2.495307674949506782e-02 3.175382205015560982e-02 3.847835373237135093e-02 4.505045290198502611e-02 5.140573917137433030e-02 5.749456845664060317e-02 6.328442601166914261e-02 6.876048116146535327e-02 7.392288049923176341e-02 7.877937844121084277e-02 8.333237748276184353e-02 8.756060212846678015e-02 9.139744113490062827e-02 9.471005017924792602e-02 9.728487839981388163e-02 9.882570512167065946e-02 9.896944122223315377e-02 9.732349597348986803e-02 9.352763162244831507e-02 8.734472437912016440e-02 7.879238558846880791e-02 6.834988901325304844e-02 5.732453012525476344e-02 4.844069355583313641e-02 4.575299974483366255e-02 5.115877348332761865e-02 6.153606350356182614e-02 7.238079976405926985e-02 8.037886733373539316e-02 8.338088407213463393e-02 8.015882900762419383e-02 7.035957961445751807e-02 5.452087885114399041e-02 3.407854419878626751e-02 1.198339284800492913e-02 1.542788864583783531e-02 3.647133368756741434e-02 5.438887848472720443e-02 6.753670393635022307e-02 7.577448825375417141e-02 7.990282185928491987e-02 8.110036566484039866e-02 8.016635544234616828e-02 7.704472678474923175e-02 7.110796848103723145e-02 6.214515364735148650e-02 5.169369788830444068e-02 4.439649262976914923e-02 4.628238239598497783e-02 5.668432282066310918e-02 6.947727789975345625e-02 8.054997850493998690e-02 8.894845997485369138e-02 9.599826428997737526e-02 1.040065153082876809e-01 1.145532158423590435e-01 1.274049111436680870e-01 1.408967980762163841e-01 1.530431773490109337e-01 1.623298669445290554e-01 1.679795670416346365e-01 1.699171757079018519e-01 1.686209297524284279e-01 1.649148714360228474e-01 1.597143832514907602e-01 1.538046636017147695e-01 1.478056713892031415e-01 1.423798391454083878e-01 1.384490365301070947e-01 1.369871524400896046e-01 1.382573472477750809e-01 1.411270269416660672e-01 1.432797288007440217e-01 1.422133546768149237e-01 1.362393801606835986e-01 1.249995189149714497e-01 1.094779306061166996e-01 9.166958350773696251e-02 7.410201391773305057e-02 5.937907761015404767e-02 4.970708759604964416e-02 4.602027361536267791e-02 4.714211876016417141e-02 5.064551584179034088e-02 5.444807490788385052e-02 5.740748332133477350e-02 5.937190769641077781e-02 6.111616277634867450e-02 6.394509965034214649e-02 6.880815354378776172e-02 7.549039953833013017e-02 8.267558302062240350e-02 8.866981486273128876e-02 9.204930766399156694e-02 9.196920847649227293e-02 8.822364530477873334e-02 8.117128856444992546e-02 7.159988292970201340e-02 6.058771307221810093e-02 4.942668385753697102e-02 3.968111279423089388e-02 3.332413339365390692e-02 3.218106888725515841e-02 3.614148053665933863e-02 4.325820604608889008e-02 5.176489041293469429e-02 6.063017684368995214e-02 6.924175287769850085e-02 7.716491981272381728e-02 8.405266058767223158e-02 8.962961814477264644e-02 9.370030887402890085e-02 9.615881676585871785e-02 9.699156246255294378e-02 9.627171596499323192e-02 9.414691768654660786e-02 9.082304109226942146e-02 8.654673927689336688e-02 8.158896323844234966e-02 7.623076099004982842e-02 7.075157115870732427e-02 6.541898768080685322e-02 6.047779200839649427e-02 5.613551081577928398e-02 5.254302771649631276e-02 4.977297096885758415e-02 4.780450206358326931e-02 4.652537981189005384e-02 4.575556718320308858e-02 4.528480379259802041e-02 4.491023807196324602e-02 4.446389833082651372e-02 4.382757387151465372e-02 4.293778016069113579e-02 4.178452929696508528e-02 4.040649952285742946e-02 3.888362298618004698e-02
4.038259827165053412e-02 3.994751815954435126e-02 3.891772242216030853e-02 3.725938193174135882e-02 3.495366162933837700e-02 3.199682193354312643e-02 2.840049993154093386e-02 2.419270372201539135e-02 1.942134127090422782e-02 1.416822220087294269e-02 8.625615711253233064e-03 3.932812446231744204e-03 6.235439769095646283e-03 1.249736586095164491e-02 1.935641435196707935e-02 2.639794034104891302e-02 3.347117315404652543e-02 4.047324009561793084e-02 4.732206999338039316e-02 5.395285741243427413e-02 6.031890430004399617e-02 6.639227433763643382e-02 7.216202096759771756e-02 7.762825985031522602e-02 8.279083091266328798e-02 8.763228867141791001e-02 9.209662294761684909e-02 9.606719151289359881e-02 9.934920382577866471e-02 1.016630069648824380e-01 1.026540631676553517e-01 1.019242445830797344e-01 9.908789512135478261e-02 9.385650352685574738e-02 8.616035753087393501e-02 7.632970071167788362e-02 6.538909048456716111e-02 5.552209448460617564e-02 5.028856229742095091e-02 5.258939531566717701e-02 6.102812670346293572e-02 7.131226784499396232e-02 7.961444291914003546e-02 8.331606295954763208e-02 8.083348557568967307e-02 7.153742578885063930e-02 5.576301869859522781e-02 3.483578712384124976e-02 1.183375153047342733e-02 1.724065732225570080e-02 4.014473470217716500e-02 5.984279981345181493e-02 7.440957559069177885e-02 8.341835713800146990e-02 8.751751125595033654e-02 8.797241299633015710e-02 8.592986847691741481e-02 8.179266280527799915e-02 7.526927271580900747e-02 6.627339057561162927e-02 5.635469013515296416e-02 5.002285230706263880e-02 5.275716567756399272e-02 6.385267775871360241e-02 7.760127613804640445e-02 8.981484938698074127e-02 9.921531807731176489e-02 1.068064808675587701e-01 1.147660532210416640e-01 1.248927308603160341e-01 1.373951012255846260e-01 1.509288176244565349e-01 1.635281655435944226e-01 1.734577732991561538e-01 1.796138678265873367e-01 1.816159974254684950e-01 1.797582804821635794e-01 1.748664503907702006e-01 1.680613027433315865e-01 1.605020507736089341e-01 1.532685733555603502e-01 1.474510195947114632e-01 1.442073655660766340e-01 1.443702339236831167e-01 1.476385883405611221e-01 1.521629620113864878e-01 1.551309216255453427e-01 1.539035282465332222e-01 1.469338416811879766e-01 1.341530307225751173e-01 1.168720192827930465e-01 9.736469682354829958e-02 7.833625445043712610e-02 6.246309677596063176e-02 5.197373352947845526e-02 4.782054135831359520e-02 4.875176627794258061e-02 5.212225725780333940e-02 5.566210572079741820e-02 5.823068041270686168e-02 5.990322893802517423e-02 6.181341843801536895e-02 6.548422026842749821e-02 7.165196209383303816e-02 7.956600365936219998e-02 8.745753412480070099e-02 9.345519700962431897e-02 9.617878476220743933e-02 9.494808406826205083e-02 8.976767633422637338e-02 8.119913649272696154e-02 7.018912641605916380e-02 5.791707052512835158e-02 4.574975296997586816e-02 3.543959615862415230e-02 2.952086689867517225e-02 3.028833406197304484e-02 3.675835935164557117e-02 4.609281603696839535e-02 5.641337256344105405e-02 6.674520487246753120e-02 7.648911786144595160e-02 8.519686532113839028e-02 9.251329711498509911e-02 9.817554942732514833e-02 1.020235497902676342e-01 1.040052865104592467e-01 1.041726653358037019e-01 1.026689596488433859e-01 9.971075498094736367e-02 9.556758846288272713e-02 9.054197944515182672e-02 8.495161681991363067e-02 7.911429302863937085e-02 7.333487198941630869e-02 6.789235534380272385e-02 6.302449608848140206e-02 5.890842110225930767e-02 5.563938303629857585e-02 5.321521576667577469e-02 5.153681448505131185e-02 5.042987588771422752e-02 4.968214459447965053e-02 4.908298402918424841e-02 4.845404295307258191e-02 4.766706388764541114e-02 4.665063364519273642e-02 4.538949559876755829e-02 4.391928118744044263e-02 4.231799724799425316e-02 4.069428578273821817e-02
4.197844211796582237e-02 4.214625943161823957e-02 4.174385786231014916e-02 4.071809213794274490e-02 3.903231684985358774e-02 3.666674020171230286e-02 3.361898413559036985e-02 2.990529231439214078e-02 2.556365778226020805e-02 2.066308752647252542e-02 1.533639147135503790e-02 9.935018107222432643e-03 6.046804368578618388e-03 8.073335535348218073e-03 1.403797014127310984e-02 2.097511197490684043e-02 2.821869176513171207e-02 3.554175580229088777e-02 4.281437941853345058e-02 4.994477629593770812e-02 5.686656447860109070e-02 6.353562155343307760e-02 6.992764202054010947e-02 7.603282370241538912e-02 8.184567546192494936e-02 8.734912410450695885e-02 9.249372610540550210e-02 9.717487437477739798e-02 1.012129376405477149e-01 1.043425646821592861e-01 1.062174553323165516e-01 1.064358934322422040e-01 1.045910381573203901e-01 1.003496096410946420e-01 9.356504274383325992e-02 8.443987075490221039e-02 7.377138262987734119e-02 6.332221620773482995e-02 5.612084962250270953e-02 5.541735743909979167e-02 6.142007840516733319e-02 7.061291232724042910e-02 7.885731986935355653e-02 8.304893182895246861e-02 8.120849811758126813e-02 7.239728860522924581e-02 5.671428455951909448e-02 3.532228903509862517e-02 1.118133466111064477e-02 1.876009709182035676e-02 4.367416326260972065e-02 6.525494384941264714e-02 8.138855411660909922e-02 9.136181635220597119e-02 9.563234538878952196e-02 9.548206326930776255e-02 9.233949953979846137e-02 8.706942297129359465e-02 7.980638992291162748e-02 7.070549243161756980e-02 6.140267211997364749e-02 5.625852887509143890e-02 6.012427936472546780e-02 7.212415719102013845e-02 8.692023043416030603e-02 1.003136841692474496e-01 1.107444337647419119e-01 1.189037163256272261e-01 1.268180910910116643e-01 1.364625125793167137e-01 1.484801271384292853e-01 1.618952124422240735e-01 1.748109839435843804e-01 1.852818702490278691e-01 1.918602687950607955e-01 1.938387698709671814e-01 1.913170618982968918e-01 1.851282343390242280e-01 1.766201661729691341e-01 1.673634494684391461e-01 1.589439924188680298e-01 1.529055399897658318e-01 1.505987793650332141e-01 1.525933836072706218e-01 1.579191618739663183e-01 1.640166848841826674e-01 1.676568936689486755e-01 1.661329935782077383e-01 1.580730864475068664e-01 1.437047540334721596e-01 1.246554733732283260e-01 1.034563251874791312e-01 8.296461696270618358e-02 6.591195720045150974e-02 5.454929843441299470e-02 4.985808619517999307e-02 5.051031046132250374e-02 5.362880670542564954e-02 5.676294214345715267e-02 5.881854104439615538e-02 6.016581847924333537e-02 6.233490796112934468e-02 6.698805887177483598e-02 7.448548257577547460e-02 8.347715083364749822e-02 9.181006978228702098e-02 9.753093816638477853e-02 9.937289843823067514e-02 9.686040073109504489e-02 9.022146513719943306e-02 8.020710505673657453e-02 6.788403351795808949e-02 5.447351941977276318e-02 4.135735365733511637e-02 3.051591047236777363e-02 2.546054253382680835e-02 2.901756331040105871e-02 3.845149134507983707e-02 5.012860484579823028e-02 6.229141161162668472e-02 7.406256333862470953e-02 8.485553848315421921e-02 9.421405545683207705e-02 1.017891272946922360e-01 1.073487410430371963e-01 1.107865328300760011e-01 1.121201947552823014e-01 1.114793462344571273e-01 1.090858459807233644e-01 1.052302861681499724e-01 1.002480077296207112e-01 9.449699227677120505e-02 8.833870522187295404e-02 8.212155910254273494e-02 7.616536102988176460e-02 7.074439094643462933e-02 6.606753215989188965e-02 6.225707397633510609e-02 5.933283774295907559e-02 5.721134700409689217e-02 5.572594910582283345e-02 5.466373203677898224e-02 5.380690203457795528e-02 5.296663490605311997e-02 5.200398100602333235e-02 5.083863467583411844e-02 4.944897163074653268e-02 4.786644598111126914e-02 4.616604174211984268e-02 4.445317633643411370e-02 4.284683184724980692e-02
4.295910654786191246e-02 4.371153985789480445e-02 4.394599813458921478e-02 4.358697504389923844e-02 4.257689599521340129e-02 4.087669951941833024e-02 3.846662803082255555e-02 3.534758338867890343e-02 3.154392988383077773e-02 2.711019272997700763e-02 2.214937709146069453e-02 1.687186941002721124e-02 1.182544230881221389e-02 8.786490171680656769e-03 1.070942388622477329e-02 1.630491113636398787e-02 2.321371063606111548e-02 3.059710542862335847e-02 3.813845913072828192e-02 4.567117238953383174e-02 5.308932392818667412e-02 6.032297767078260986e-02 6.732899668984849983e-02 7.408385855661597796e-02 8.057341888837038502e-02 8.677753010433819636e-02 9.264952188983216486e-02 9.809279575721713273e-02 1.029390245938576198e-01 1.069340615349182871e-01 1.097381096151466978e-01 1.109459651410304865e-01 1.101318285746817893e-01 1.069223068627245948e-01 1.011022095402699938e-01 9.276276793175575186e-02 8.251342380100051832e-02 7.178416972838271015e-02 6.312259028611173772e-02 5.972525151959277162e-02 6.298763810726454304e-02 7.055867215290506644e-02 7.832730617237962378e-02 8.274932372887978949e-02 8.141845081272469642e-02 7.305246531573972302e-02 5.748119549058126193e-02 3.565653433832121494e-02 1.013443164018064564e-02 2.001044113018152562e-02 4.698766056547167697e-02 7.051069716824483191e-02 8.833049251601410301e-02 9.944777523149928022e-02 1.040997811791817135e-01 1.035244146325779574e-01 9.936051166271576973e-02 9.290913615352440480e-02 8.479390104061963751e-02 7.552720172781790531e-02 6.691373952647003409e-02 6.314307766376613118e-02 6.837309788687248591e-02 8.146971659000393218e-02 9.740810023314828980e-02 1.120238402632037916e-01 1.235196753863750524e-01 1.322908637464560999e-01 1.401945196838641217e-01 1.493320034540084607e-01 1.607513541242355515e-01 1.738764724949958262e-01 1.869321281326235540e-01 1.977887325849497502e-01 2.046527358975961663e-01 2.064799209708276517e-01 2.031735590752888065e-01 1.955851090370529233e-01 1.853131508396705651e-01 1.743736473619605098e-01 1.648924763367431712e-01 1.588672455259661498e-01 1.577631917728986866e-01 1.617536315398165891e-01 1.691299776081075790e-01 1.766728043919690849e-01 1.808279372296947296e-01 1.788826191077316219e-01 1.696635313412625246e-01 1.536920369795646002e-01 1.328923342092578896e-01 1.100227673094517633e-01 8.806366708275320532e-02 6.978822353075615770e-02 5.747920129508433257e-02 5.216547537009114804e-02 5.244436416759823416e-02 5.519444800134288426e-02 5.779221152443825976e-02 5.923195423910376095e-02 6.023683539860410358e-02 6.274465198589816717e-02 6.844279781003594076e-02 7.717085237833520850e-02 8.698139356132013333e-02 9.543924458590073712e-02 1.006039370180093762e-01 1.013821957162631543e-01 9.753181834460566968e-02 8.950306702586355301e-02 7.820512381845916294e-02 6.476502926655182402e-02 5.036313309743514766e-02 3.630957454979218124e-02 2.488658195386389896e-02 2.145459110904156599e-02 2.892523214414163477e-02 4.157529404257645500e-02 5.559670634018783197e-02 6.955949002580887053e-02 8.268337784563729864e-02 9.438789271529227087e-02 1.042171056271176954e-01 1.118455139483087585e-01 1.170917726349151172e-01 1.199215725865464544e-01 1.204372161838900140e-01 1.188568348082605086e-01 1.154876513464743459e-01 1.106974531990499444e-01 1.048874049843345618e-01 9.846791377309496718e-02 9.183770664228929625e-02 8.536484442498230851e-02 7.936753904169953355e-02 7.409317851261708332e-02 6.969675070906652947e-02 6.622449830884641342e-02 6.361191611719944905e-02 6.170245506507180538e-02 6.028416348540433650e-02 5.913282792927135323e-02 5.804905999204876960e-02 5.688250449669721848e-02 5.554289472986183307e-02 5.400103364045448495e-02 5.228299414770303660e-02 5.045962734306439629e-02 4.863221643483992690e-02 4.691454072844407353e-02 4.541212279481338099e-02
4.333468388409397049e-02 4.461264738635044302e-02 4.545883389253167067e-02 4.577213415919578754e-02 4.547068288900436850e-02 4.449270369561304783e-02 4.279750655449667679e-02 4.036697266842023679e-02 3.720816485041231886e-02 3.335858548430559872e-02 2.889809666075653788e-02 2.397920934850032368e-02 1.891346456295020517e-02 1.443383628457726130e-02 1.224885406322475008e-02 1.422750151161545837e-02 1.949702661106202106e-02 2.630401440437087415e-02 3.376713404451375106e-02 4.149363580323803258e-02 4.927711153928065330e-02 5.699426717968718997e-02 6.456905264613882478e-02 7.195601913648091985e-02 7.912679619006700305e-02 8.605368452147910130e-02 9.268865436295538329e-02 9.893904048385929184e-02 1.046438514923102303e-01 1.095565793590857484e-01 1.133412019288905087e-01 1.155875953934306921e-01 1.158512831388559400e-01 1.137212224695719753e-01 1.089192668681330523e-01 1.014374598778783748e-01 9.172568143658657580e-02 8.094501942225676427e-02 7.123413787951043963e-02 6.554163393970902085e-02 6.597203348947291990e-02 7.144508467149481012e-02 7.827523762947073693e-02 8.261488290047605543e-02 8.162313643797512730e-02 7.364320274452829107e-02 5.820614880251027273e-02 3.602184838254189614e-02 9.065834761006544285e-03 2.108748952548954864e-02 5.003905758481729665e-02 7.550276352134423219e-02 9.508677069087648204e-02 1.075027768629105152e-01 1.127450255968392989e-01 1.119571646645316360e-01 1.069186557655335545e-01 9.932043227506223704e-02 9.030569596381363140e-02 8.084347057017587934e-02 7.298638057380094080e-02 7.072742475583594646e-02 7.748892186377623337e-02 9.183408551124309926e-02 1.089972190470837599e-01 1.248765660700360686e-01 1.374807387001615866e-01 1.469290779280601755e-01 1.548921193087901271e-01 1.635407309607848081e-01 1.742765613455228013e-01 1.869331795833265863e-01 1.999104058020334806e-01 2.109384777483545859e-01 2.178951944124828122e-01 2.194038030415569329e-01 2.151776423488742651e-01 2.061020296242860039e-01 1.940510569682264985e-01 1.815157478986377249e-01 1.711801377392549450e-01 1.654630137356852548e-01 1.658293025723081016e-01 1.719245456047023002e-01 1.812794767157799025e-01 1.901016450460498997e-01 1.946079361262437468e-01 1.921328545560253565e-01 1.817152764620507399e-01 1.641575868513665548e-01 1.416507289164522787e-01 1.171427301641593394e-01 9.370647653867145155e-02 7.414986590963615343e-02 6.080777849281313735e-02 5.478191189863360067e-02 5.459806365297852071e-02 5.687944371518938863e-02 5.883636312851732442e-02 5.958475169867907123e-02 6.023776036122534955e-02 6.311644788632883585e-02 6.980081284305468536e-02 7.951882812902558162e-02 8.979357482383433509e-02 9.802632585653454911e-02 1.023766673403038313e-01 1.019741973863170503e-01 9.682564095079659872e-02 8.758502822504456164e-02 7.526703174302178112e-02 6.097597772459899257e-02 4.574418003519682002e-02 3.068400399106170282e-02 1.849184903425117599e-02 1.828836699547822450e-02 3.068620618677964443e-02 4.646814159313846643e-02 6.271555812374018934e-02 7.836392776272696481e-02 9.269072741108361213e-02 1.051135209815034222e-01 1.151886848795867502e-01 1.226339033384277605e-01 1.273389642316171966e-01 1.293593167112920828e-01 1.288953323705265552e-01 1.262625504866394521e-01 1.218581596965411934e-01 1.161278713499915155e-01 1.095357506100655687e-01 1.025378166837940530e-01 9.555859678963145309e-02 8.896877119290561020e-02 8.306232450612659191e-02 7.803401844371275764e-02 7.396227912021272055e-02 7.080600746257763312e-02 6.842198128449930583e-02 6.660128710476850844e-02 6.511424860484379962e-02 6.375087076196671310e-02 6.234861799047672348e-02 6.080607649689221544e-02 5.908514744617230502e-02 5.720522873798773028e-02 5.523189892651382549e-02 5.326143372103679663e-02 5.140193058274759863e-02 4.975228674571070125e-02 4.838171957282543650e-02
4.317576866890644738e-02 4.486736701458735738e-02 4.625417049454787211e-02 4.720631404237891904e-02 4.761406771664072196e-02 4.738922766850174606e-02 4.646638374380642617e-02 4.480453899211584573e-02 4.238962489347283813e-02 3.923893139339334341e-02 3.540976077640749925e-02 3.101795827616381576e-02 2.628086793267322627e-02 2.162140956168183761e-02 1.789448957864702913e-02 1.656295897626914454e-02 1.874115496561917435e-02 2.380655034971734807e-02 3.050082644773406682e-02 3.800922666684194984e-02 4.590045130742938240e-02 5.393584128025671193e-02 6.197480695446332816e-02 6.993253233296928273e-02 7.775581624083231780e-02 8.540219331865027408e-02 9.281674423765215454e-02 9.990603167216799418e-02 1.065121359065725332e-01 1.123922915334505113e-01 1.172108632648428961e-01 1.205502094856198275e-01 1.219457493665985770e-01 1.209490566325117505e-01 1.172219583106213214e-01 1.106653614214766074e-01 1.015894123257322645e-01 9.093173147348820873e-02 8.048932425018072434e-02 7.289622314302614259e-02 7.057541438747394480e-02 7.357562725943070370e-02 7.897868134318318523e-02 8.286521700404106405e-02 8.199658507622541170e-02 7.432006236449723025e-02 5.904448462884821086e-02 3.663455388108707855e-02 8.732101205954575368e-03 2.214559626292481737e-02 5.280838195881935870e-02 8.013663139349362641e-02 1.015103727849002019e-01 1.153441602390626874e-01 1.213727020961640340e-01 1.206055280739601610e-01 1.148996531374942565e-01 1.062778167516435363e-01 9.640146194670133617e-02 8.676482647801107839e-02 7.972931464928459389e-02 7.906512132862186792e-02 8.744950284820816877e-02 1.031377033532282494e-01 1.215804674536886676e-01 1.387565215047626144e-01 1.525196764996266663e-01 1.627335824214572180e-01 1.708636710048395957e-01 1.790863087731432435e-01 1.890856031740086873e-01 2.010920254314549904e-01 2.137315289061745005e-01 2.246565952190348048e-01 2.314563899550992621e-01 2.324420622216991361e-01 2.271519492305149601e-01 2.165240918539086123e-01 2.027329751738374264e-01 1.887686310757041297e-01 1.778716266528251877e-01 1.728101664854276853e-01 1.749008130679661766e-01 1.831480978595992626e-01 1.943511664089160595e-01 2.042587176653665459e-01 2.089537300333223491e-01 2.058621561009885137e-01 1.942389849359096310e-01 1.751444511720746666e-01 1.509962436672245556e-01 1.248883801852202907e-01 9.995744491148943200e-02 7.904859156071969428e-02 6.458005040167633104e-02 5.775656568865217277e-02 5.703625053700852460e-02 5.877811715547204968e-02 6.003102725779657645e-02 6.004969632535856611e-02 6.033847070785305911e-02 6.353403580916333615e-02 7.098693994881562219e-02 8.130512010492106645e-02 9.160439933880466790e-02 9.924431340724004791e-02 1.025617233533649281e-01 1.009469425205619525e-01 9.465575553077873461e-02 8.450608218271353500e-02 7.153999039830280515e-02 5.673302728242093224e-02 4.084650034406828861e-02 2.461729619399332519e-02 1.125864545247612196e-02 1.763170787877747434e-02 3.489356431322673119e-02 5.341677954510852533e-02 7.168024492642213752e-02 8.882981837421188853e-02 1.041452268169319462e-01 1.170383238426423167e-01 1.270937392288050416e-01 1.340937482203917175e-01 1.380196081357255300e-01 1.390329102563292174e-01 1.374435222790796052e-01 1.336708253088266796e-01 1.282037627343831920e-01 1.215634119471372815e-01 1.142697705031897326e-01 1.068125580125584700e-01 9.962452922664297161e-02 9.305577055867740588e-02 8.734946399676622730e-02 8.262352991426352711e-02 7.886606367259045569e-02 7.595142936381645005e-02 7.367651404054682829e-02 7.180750626673819415e-02 7.012388934990629319e-02 6.845013447519382455e-02 6.667236864905111415e-02 6.474211559162744434e-02 6.267068766591937790e-02 6.051719316994313286e-02 5.837203018727703252e-02 5.633717381106788380e-02 5.450493877357888428e-02 5.293807959422978243e-02 5.165525188074062551e-02
4.263513375998152083e-02 4.456268721335283900e-02 4.635949337330498576e-02 4.786507720933263349e-02 4.893843639411912111e-02 4.946098920492875833e-02 4.933850442851541590e-02 4.850297203714873384e-02 4.691510397028555296e-02 4.456827474238431869e-02 4.149535633351805058e-02 3.778150258680181700e-02 3.358953661625675713e-02 2.921183184190283277e-02 2.517031735673774806e-02 2.234779052305445671e-02 2.188379462847711565e-02 2.439899153124645836e-02 2.942598583149911087e-02 3.606930397373667857e-02 4.363741016021095709e-02 5.170473392459182943e-02 6.001738463446017885e-02 6.842169448401480558e-02 7.682154326699244806e-02 8.514797330238416118e-02 9.333101266700422061e-02 1.012703093620252320e-01 1.088060261091322867e-01 1.156948234962962702e-01 1.215975852998450873e-01 1.260857175412098408e-01 1.286717211296487806e-01 1.288680294896024370e-01 1.262766286418790518e-01 1.207114040032403884e-01 1.123556224371464879e-01 1.019549861163863980e-01 9.101937902271459158e-02 8.186548122405608308e-02 7.697457860901252280e-02 7.725022848749886484e-02 8.073633134633566300e-02 8.373610963845302957e-02 8.271471612099899617e-02 7.522259817899777656e-02 6.013097212245625128e-02 3.768369008994103264e-02 9.921167387788287426e-03 2.335809129441451457e-02 5.529700626863045393e-02 8.433452680027764270e-02 1.074635347951652525e-01 1.227890689260980467e-01 1.297760477572784121e-01 1.292704405372777088e-01 1.231531435274912795e-01 1.137168274400394002e-01 1.031126850570021070e-01 9.338854631590559618e-02 8.724296772918915810e-02 8.819900347747913760e-02 9.821776596839422446e-02 1.152753178183867494e-01 1.350121006627186260e-01 1.535014450436736344e-01 1.684780054456267717e-01 1.795677036540330729e-01 1.880085696349938496e-01 1.959111890996667882e-01 2.051540046417353880e-01 2.163293487905478540e-01 2.283347832632556529e-01 2.388249385209094411e-01 2.451648489837884304e-01 2.453916205836186026e-01 2.388917688350517265e-01 2.266770388219295496e-01 2.112457771089064906e-01 1.961031764402283162e-01 1.850205551719583674e-01 1.810013838273366316e-01 1.850425359657697222e-01 1.954276779263659503e-01 2.083013567105804764e-01 2.190835395838293953e-01 2.238133760004095973e-01 2.200438399464620942e-01 2.072406813164801853e-01 1.866885840232253846e-01 1.609830019318127803e-01 1.333167660833007861e-01 1.068663113470622039e-01 8.452755052538309111e-02 6.884197093390599653e-02 6.114877149225644154e-02 5.984290613801566266e-02 6.101610183286478029e-02 6.155945414124168458e-02 6.086041584753729833e-02 6.076252713061958827e-02 6.410209397632044004e-02 7.192162388909277559e-02 8.229902116817695845e-02 9.210505092690422779e-02 9.877672688038952042e-02 1.008966444188380551e-01 9.814213872389508653e-02 9.099934125443637223e-02 8.038283747982923055e-02 6.725434043700506681e-02 5.233909173274660376e-02 3.602495470417271112e-02 1.850581564064906689e-02 3.744281697813625805e-03 2.125115695569843380e-02 4.188006803856458848e-02 6.264343391117277449e-02 8.265394561567276921e-02 1.010539906698876972e-01 1.170807533911359805e-01 1.301451800502771705e-01 1.398801351143207639e-01 1.461548742480391627e-01 1.490615708242354343e-01 1.488823316181080714e-01 1.460452651999182561e-01 1.410768744172319067e-01 1.345559946222331660e-01 1.270721568980522076e-01 1.191890212852859954e-01 1.114118767683441313e-01 1.041578152921728145e-01 9.772878151240728395e-02 9.229127020883891308e-02 8.786999493768360425e-02 8.436250316531050675e-02 8.157520001936152676e-02 7.927203775579565181e-02 7.722230739342213213e-02 7.523668224215977751e-02 7.318739039539157165e-02 7.101392918622925765e-02 6.871796160631411798e-02 6.635083003258378243e-02 6.399614650602042376e-02 6.174932108362052308e-02 5.969612469167733665e-02 5.789327925824528515e-02 5.635483599743481425e-02 5.504763439795572200e-02
4.196921081706150858e-02 4.387938173232928951e-02 4.588166662838235460e-02 4.778805742963936759e-02 4.942464380433476967e-02 5.063878489334033839e-02 5.130304669514425264e-02 5.131787523205999513e-02 5.061429091972340089e-02 4.915756093586953757e-02 4.695294789045788286e-02 4.405535573967554047e-02 4.058625826402763315e-02 3.676391746429769070e-02 3.295486500242160444e-02 2.974336738957653048e-02 2.794857343679924000e-02 2.839039443132271301e-02 3.138261520491020945e-02 3.656004694058383186e-02 4.327961679809810835e-02 5.098445411107704883e-02 5.928867575098706322e-02 6.794282898755094058e-02 7.678652257344784071e-02 8.570903288125629460e-02 9.461449067065703933e-02 1.033877411210630953e-01 1.118610420911749503e-01 1.197856390414791389e-01 1.268146949066779328e-01 1.325046767845117768e-01 1.363413291656196680e-01 1.377944791285134751e-01 1.364038974089842871e-01 1.318968165561304473e-01 1.243364214255719691e-01 1.142971059118815663e-01 1.030424632165566207e-01 9.259433566060686072e-02 8.534422028135142668e-02 8.275676210542004529e-02 8.386063082465118612e-02 8.547507776926904777e-02 8.394490644168800531e-02 7.645806848568428848e-02 6.154247733809747184e-02 3.925563385377114911e-02 1.259564174166122839e-02 2.484965810180561271e-02 5.751689989538322917e-02 8.803746102105726445e-02 1.128256688720737644e-01 1.296651856347290355e-01 1.377487241904190585e-01 1.377401140520623790e-01 1.315012588417750206e-01 1.215345070241280884e-01 1.104314311872437032e-01 1.007782100896850858e-01 9.559753447303599716e-02 9.814487218370733512e-02 1.097317254010007487e-01 1.281118392866724409e-01 1.491071189567236277e-01 1.689017541352809404e-01 1.851443761013485123e-01 1.972373223987477220e-01 2.061633006217208630e-01 2.138887836482329108e-01 2.223854490011614726e-01 2.325531781220621375e-01 2.435985101562449795e-01 2.532724158888011168e-01 2.588043965210499731e-01 2.580136844408252861e-01 2.501659608623023612e-01 2.363683974514118324e-01 2.194634682956836669e-01 2.034772535500024015e-01 1.926578280008067190e-01 1.900886170628671712e-01 1.962678757247031114e-01 2.087224033342939267e-01 2.230567461508412286e-01 2.344975009993103821e-01 2.391230091417003434e-01 2.346410490926013614e-01 2.207141935705650981e-01 1.988088563487649119e-01 1.716424790510171217e-01 1.424596455112782656e-01 1.144609918889278877e-01 9.061739359913817404e-02 7.363774899958791531e-02 6.502391673592114452e-02 6.311420897547155573e-02 6.374119956419467548e-02 6.364355614530278760e-02 6.230686064267992874e-02 6.179372627099485177e-02 6.497273251426365082e-02 7.256440347932655022e-02 8.230598200303892997e-02 9.101883614243720666e-02 9.633847323120200978e-02 9.715813500110796752e-02 9.345755339754274749e-02 8.591023758433119495e-02 7.542316370007190462e-02 6.273613593275248479e-02 4.821042886207453637e-02 3.188301038849924302e-02 1.385662727974358403e-02 8.135681905898478269e-03 2.917803348030546806e-02 5.175272982768504282e-02 7.431141598496637801e-02 9.576067905321228313e-02 1.150982121141572029e-01 1.315004864490245395e-01 1.443927584497832484e-01 1.534797156520983918e-01 1.587401871997378977e-01 1.603950410233054291e-01 1.588585238853759407e-01 1.546822943155671259e-01 1.484992441169481481e-01 1.409715455405437246e-01 1.327447197147077207e-01 1.244074394817185902e-01 1.164559369977633957e-01 1.092630046887770323e-01 1.030547574716109416e-01 9.790188047337916588e-02 9.373237873089031169e-02 9.036717331916954699e-02 8.757070878874946562e-02 8.510282379627730209e-02 8.275967443032911097e-02 8.039803338849768610e-02 7.794352100831325458e-02 7.538638759538630885e-02 7.276876469388030011e-02 7.016648146978329836e-02 6.766789431718339687e-02 6.535223484915203551e-02 6.327058050600710415e-02 6.143296419827216914e-02 5.980444560603746795e-02 5.831082029768177438e-02
4.154730500992037667e-02 4.311547508911380694e-02 4.503492347097096810e-02 4.710622084665330028e-02 4.912744801448580556e-02 5.091064370577500636e-02 5.229119542876757565e-02 5.313312114084544485e-02 5.333273913868157023e-02 5.282242527939673415e-02 5.157571540074847027e-02 4.961507944364630662e-02 4.702426268683376764e-02 4.396798780697913633e-02 4.072196134977755511e-02 3.771094105282136316e-02 3.552951611923033798e-02 3.487044805979975376e-02 3.628429104891522927e-02 3.990302751142612431e-02 4.543428105913436404e-02 5.240863021465785171e-02 6.039087227358283516e-02 6.905170779467383058e-02 7.816055248119778420e-02 8.755441446139537731e-02 9.710169197828338872e-02 1.066644230830041534e-01 1.160607010017210977e-01 1.250313722662821092e-01 1.332175873471752037e-01 1.401567165761311851e-01 1.453033360193061452e-01 1.480799470020404407e-01 1.479595585904719124e-01 1.445797325065524552e-01 1.378850522039486992e-01 1.282903159483844424e-01 1.168412387019143184e-01 1.052929951256330043e-01 9.587494222509891639e-02 9.036635409536299124e-02 8.866802520552390099e-02 8.833903873743288726e-02 8.584170007300226390e-02 7.808757916171649160e-02 6.326930183464549162e-02 4.127733403593437933e-02 1.606515972905041972e-02 2.662418403008167539e-02 5.947540666076271687e-02 9.120565950096726215e-02 1.175014971350987619e-01 1.358230548790887171e-01 1.450991967905562452e-01 1.458049152678955185e-01 1.397517076472128139e-01 1.295959562896659700e-01 1.183049901306112428e-01 1.089465914984534822e-01 1.048123682231273807e-01 1.088749794217173383e-01 1.218931603776507583e-01 1.414765129980916081e-01 1.636395938048533782e-01 1.847001720195981522e-01 2.022529131718818485e-01 2.154860209668143234e-01 2.250923147126269175e-01 2.328098429214968956e-01 2.405944989292108926e-01 2.495852753800706925e-01 2.593256062704302756e-01 2.677662388502486390e-01 2.721108850475176255e-01 2.700343109014413656e-01 2.607193177099098591e-01 2.453895031435399388e-01 2.272465346881266668e-01 2.108297083436911912e-01 2.007788345530405749e-01 2.000678825654411686e-01 2.085288149465057972e-01 2.229426043854073058e-01 2.385115446494867342e-01 2.504005396953102314e-01 2.548020681571193657e-01 2.495996260923596943e-01 2.346311467839157505e-01 2.114946177638160896e-01 1.829703152195069349e-01 1.523118492895973730e-01 1.227388972089612090e-01 9.732988323928160046e-02 7.900354127170644558e-02 6.944514226843048754e-02 6.694742999538974559e-02 6.710946706594764222e-02 6.652785847575469480e-02 6.472159539000429951e-02 6.378038507605740537e-02 6.638652560076524489e-02 7.297919962268541172e-02 8.122809448674805921e-02 8.814303028989076139e-02 9.169919708742786668e-02 9.117469533771500878e-02 8.685914230086422272e-02 7.953613313476178004e-02 6.994514185689110208e-02 5.842517209910408349e-02 4.491813761579249026e-02 2.946296856637642750e-02 1.471184109196205236e-02 1.950329174897135615e-02 4.060882000177102463e-02 6.453402384920800539e-02 8.853320524206069464e-02 1.110782404600730161e-01 1.309827937790100927e-01 1.473734024676862375e-01 1.597147626941900767e-01 1.678096950378636931e-01 1.717685163001817783e-01 1.719560672697586778e-01 1.689267892966417051e-01 1.633568789755195649e-01 1.559798515823593856e-01 1.475288272665233325e-01 1.386862676379495285e-01 1.300404945742028862e-01 1.220488763710909086e-01 1.150102883065731163e-01 1.090529551883503007e-01 1.041446635547446792e-01 1.001275150274525821e-01 9.677033564878304017e-02 9.382489279475493549e-02 9.107231272638147135e-02 8.835227144995318194e-02 8.557443414844922991e-02 8.271562097296152050e-02 7.980709499640926963e-02 7.691575676549285145e-02 7.412232478331649832e-02 7.149942969155048678e-02 6.909284025189542378e-02 6.690912332976890753e-02 6.491216044827953502e-02 6.302888646080544166e-02 6.116211603428568094e-02
4.182356617647327995e-02 4.269274508896366699e-02 4.416637389400064617e-02 4.607388772183394071e-02 4.820705468119895754e-02 5.035005390674808512e-02 5.230043528171590683e-02 5.388149228351768460e-02 5.494935616598416173e-02 5.539795276961168025e-02 5.516402483068082868e-02 5.423376514620562722e-02 5.265241706720669157e-02 5.053824123826269887e-02 4.810176927880563391e-02 4.566819991737845058e-02 4.369075614299961635e-02 4.272279663012038681e-02 4.330570477404646623e-02 4.578659675985704419e-02 5.019581210515725728e-02 5.629726831910593365e-02 6.374323223008941663e-02 7.219901344038717750e-02 8.139369984814687209e-02 9.111999681461592504e-02 1.012096936388026253e-01 1.114983141980779580e-01 1.217856885185664984e-01 1.317985250908477735e-01 1.411625064601006452e-01 1.493922753654502167e-01 1.559069110269000469e-01 1.600762675480808805e-01 1.613004936985961979e-01 1.591216725349245409e-01 1.533627436089420315e-01 1.442833110896566129e-01 1.327290259306023179e-01 1.202134519619281888e-01 1.087751255400651040e-01 1.003297421837135439e-01 9.546634070915510639e-02 9.259335270191682010e-02 8.855210555597217703e-02 8.012744797333651303e-02 6.520849704271583502e-02 4.350846508058441725e-02 1.961311703162331790e-02 2.852654178412999605e-02 6.116016504837180207e-02 9.381882733815798125e-02 1.214297628899698306e-01 1.411499075846993911e-01 1.516674829849285200e-01 1.532753582360032174e-01 1.477150334700661760e-01 1.377469965307242250e-01 1.266384707719042380e-01 1.178466831039979845e-01 1.148419134133670250e-01 1.203049065229298553e-01 1.345573552126761441e-01 1.551569822944892096e-01 1.783408157714421183e-01 2.005917700365489886e-01 2.194824937015370792e-01 2.339913555046193028e-01 2.444800813434289677e-01 2.523703203089379676e-01 2.594912748889456333e-01 2.671451556515048731e-01 2.752307496504890483e-01 2.820049713356981846e-01 2.847710272587212210e-01 2.811472007822464203e-01 2.702768631878733063e-01 2.535187547243733519e-01 2.344415579161011898e-01 2.180738789595484672e-01 2.093309161454300071e-01 2.108667941952735991e-01 2.217090135231221670e-01 2.379462518362833734e-01 2.545239560251281175e-01 2.666665080465499549e-01 2.707467840938294623e-01 2.648388829424061508e-01 2.489287071822690878e-01 2.246912663437597990e-01 1.949116960599347470e-01 1.628185297463828896e-01 1.316566632259357217e-01 1.046488796981187991e-01 8.495791690124014639e-02 7.446252170078114518e-02 7.142878990758541602e-02 7.127049663287300663e-02 7.045937323734655089e-02 6.845553044277689902e-02 6.712824218580015767e-02 6.871497569355398960e-02 7.341767780320369863e-02 7.914969730211031396e-02 8.340865812865765061e-02 8.471116487875891832e-02 8.283668067693047976e-02 7.839581497757620865e-02 7.214765732105907214e-02 6.440772934981976727e-02 5.489718742155713649e-02 4.322064810199654356e-02 3.021748991661683120e-02 2.262360073190709808e-02 3.320010233281626283e-02 5.512451113790382828e-02 8.023948232886453369e-02 1.053709517154563791e-01 1.286307514674298602e-01 1.486807180849628596e-01 1.646313093608508527e-01 1.760195737465257981e-01 1.827742161871595550e-01 1.851572629040167950e-01 1.836893839386544991e-01 1.790687703977169032e-01 1.720918129981617861e-01 1.635807591898522650e-01 1.543204633975641393e-01 1.450043113227022507e-01 1.361892756913369307e-01 1.282622214487074697e-01 1.214229322515062159e-01 1.156907394401663902e-01 1.109377066939916806e-01 1.069425097069702790e-01 1.034511833316004853e-01 1.002297042644414576e-01 9.709899363835032549e-02 9.395044059170910844e-02 9.074510316326225845e-02 8.750142937064449289e-02 8.427602308862511271e-02 8.114122586972133400e-02 7.816290137512052483e-02 7.538177808450774453e-02 7.280147880313764253e-02 7.038532306093983615e-02 6.806200995562625145e-02 6.573803534691739781e-02 6.331321470851887512e-02
4.324515721079173758e-02 4.311505128863443032e-02 4.375806942367144181e-02 4.509625011216886886e-02 4.696595152862236000e-02 4.915271459086571759e-02 5.142733657833976207e-02 5.357266275938989131e-02 5.539998044810656025e-02 5.675853226751971514e-02 5.754205082398821530e-02 5.769510646409937993e-02 5.722101719909527401e-02 5.619235572697679759e-02 5.476421960971041003e-02 5.318829068073487043e-02 5.182052902619681961e-02 5.110634826110638934e-02 5.152106892660572590e-02 5.346108700937016178e-02 5.713245863777279693e-02 6.251394485889980035e-02 6.941617523977054727e-02 7.757954750472392802e-02 8.674823269554549077e-02 9.670086208970947450e-02 1.072466354438445235e-01 1.181999583491321892e-01 1.293437716295942619e-01 1.403903232154928571e-01 1.509486649835287408e-01 1.605086859023777957e-01 1.684506433926111768e-01 1.740866952599319784e-01 1.767373389569123487e-01 1.758414366932946338e-01 1.710936804557866009e-01 1.625969917111241836e-01 1.510059977305200918e-01 1.376113519697541587e-01 1.242539009560999497e-01 1.128695861630016756e-01 1.045389926261494767e-01 9.850943921405974635e-02 9.223084735472095175e-02 8.257074800125067948e-02 6.718689253801256311e-02 4.558378630078528670e-02 2.260812849384411308e-02 3.025845335320114654e-02 6.253242695181548960e-02 9.587932501199220026e-02 1.245935174859056083e-01 1.455850030232948566e-01 1.573438759303084911e-01 1.600027093569644510e-01 1.552254404941768307e-01 1.458323778612500843e-01 1.353060802367619941e-01 1.273740388792574674e-01 1.255723972864408733e-01 1.322876400792966645e-01 1.475269433968905419e-01 1.688954743525737101e-01 1.928986693441827882e-01 2.162251991386567318e-01 2.364574978736568300e-01 2.523629451606446694e-01 2.639254486622444884e-01 2.721623616840539994e-01 2.786702103113364304e-01 2.848384908097166268e-01 2.909315528859426903e-01 2.956150434627293766e-01 2.964244994830957936e-01 2.910195386548674046e-01 2.785506776442796539e-01 2.605265535805345589e-01 2.408815800478951441e-01 2.250915463483763312e-01 2.182028334491514787e-01 2.223363148558031854e-01 2.356201796182235131e-01 2.535361942070871177e-01 2.709120662892329223e-01 2.831373143685071425e-01 2.868220587183453185e-01 2.802405730636268189e-01 2.634956876673590909e-01 2.382847334736354628e-01 2.073462638588320917e-01 1.738620005290830439e-01 1.411187556539484633e-01 1.125193786382408662e-01 9.149060378754456102e-02 8.010247077306022201e-02 7.662420529941768588e-02 7.635661382557651367e-02 7.566822004007205116e-02 7.384506162916826266e-02 7.227010865129564199e-02 7.247413646114823915e-02 7.440119772530773279e-02 7.645598800639058501e-02 7.697585813045250414e-02 7.534868400471041172e-02 7.210297824235537001e-02 6.822650194647482402e-02 6.419722860737690773e-02 5.945680430772983666e-02 5.287152674845514017e-02 4.400417893532805602e-02 3.526171123220687292e-02 3.498597759680788233e-02 4.938525045630786509e-02 7.263800864211625297e-02 9.887827495907205999e-02 1.248289130236820282e-01 1.483808754809975150e-01 1.681123755258682462e-01 1.831664192274493619e-01 1.931901532749715766e-01 1.982657756767775281e-01 1.988243893426517861e-01 1.955498937661789005e-01 1.892822521108552536e-01 1.809273121464506362e-01 1.713770857302824857e-01 1.614417066754919861e-01 1.517933700940750641e-01 1.429240135077755047e-01 1.351215724846127064e-01 1.284714976982200552e-01 1.228872197512168030e-01 1.181648314313519521e-01 1.140483613014767195e-01 1.102891902556536741e-01 1.066879375314185724e-01 1.031151633105305693e-01 9.951345798508101637e-02 9.588613107495277954e-02 9.227781064780411768e-02 8.875149427664763557e-02 8.536595895695280045e-02 8.215706954526287575e-02 7.912599195868068314e-02 7.623612079979567857e-02 7.341861395245755095e-02 7.058437584929579123e-02 6.763902120730644341e-02 6.449728656317370301e-02
4.611164692692271139e-02 4.485087081460344127e-02 4.436667479943425668e-02 4.472443527931795060e-02 4.587824632971529426e-02 4.767917910868785247e-02 4.991071662931737679e-02 5.233151215759578034e-02 5.470970821920301264e-02 5.684477416992120974e-02 5.858021278440097429e-02 5.981189807690356214e-02 6.049551166292170545e-02 6.065489536408162630e-02 6.039163281755836193e-02 5.989427841127763913e-02 5.944251333934692100e-02 5.939699866950658158e-02 6.016283902262453687e-02 6.212155879585260637e-02 6.554927512669357637e-02 7.056165474923643821e-02 7.711670658353202146e-02 8.506563058306348957e-02 9.421427251132058478e-02 1.043649965780691774e-01 1.153294493171829471e-01 1.269158093179201252e-01 1.388985445894083404e-01 1.509801390416193323e-01 1.627554910821131240e-01 1.736904375990364624e-01 1.831251053599204925e-01 1.903101766049182242e-01 1.944800407490542560e-01 1.949617271829194587e-01 1.913126595239793004e-01 1.834731019728976231e-01 1.719086520515186178e-01 1.576987605433645134e-01 1.424886161923780148e-01 1.281644276389616588e-01 1.161257957238218536e-01 1.063567529497344843e-01 9.706117526271147711e-02 8.542900568164076003e-02 6.901452341168178017e-02 4.708673664731680836e-02 2.445140454176114239e-02 3.143995444817827833e-02 6.354001469630189691e-02 9.742308046416117695e-02 1.270336507888702449e-01 1.491365578754628995e-01 1.620889550302161974e-01 1.659012536107414004e-01 1.621641611957712337e-01 1.537184601167559395e-01 1.441705560324279545e-01 1.373814053932980450e-01 1.368316732927808421e-01 1.446183071469855086e-01 1.605534429106913741e-01 1.823900903903459547e-01 2.069603367375123515e-01 2.312064447147234303e-01 2.527510141328853654e-01 2.701434959948448844e-01 2.829399085340314479e-01 2.916705498222986193e-01 2.976054189898156843e-01 3.021526854282529650e-01 3.059462862653700710e-01 3.081528116136642570e-01 3.066707691517322476e-01 2.993018604779120739e-01 2.852499453600015333e-01 2.661825248721411130e-01 2.463879690789632648e-01 2.317286277535636208e-01 2.272180734896068199e-01 2.342477061133021177e-01 2.500017119310635194e-01 2.694583598525837620e-01 2.874494954451779494e-01 2.996162174729691263e-01 3.028522081701415791e-01 2.956368188239426598e-01 2.781581619094090629e-01 2.520863307028951561e-01 2.200740013866248901e-01 1.852493768263102358e-01 1.509660860263699056e-01 1.208361001146987523e-01 9.855169635920434101e-02 8.636009851043968677e-02 8.257561931021899226e-02 8.247846388211768631e-02 8.235238276009256009e-02 8.117611580649365666e-02 7.960796242313104842e-02 7.827047984873118647e-02 7.674733519233249701e-02 7.397567803028209932e-02 6.940223533831578473e-02 6.378240167587473364e-02 5.900391840668082338e-02 5.669026229018942625e-02 5.643987450740569484e-02 5.596715159904037951e-02 5.315492073373581650e-02 4.805513830862448432e-02 4.470023969651072682e-02 5.062784448976655888e-02 6.831824584768954323e-02 9.316699329539422647e-02 1.204233546203868910e-01 1.468414115582623858e-01 1.702220867321710129e-01 1.891409519896228020e-01 2.028293620488453297e-01 2.110839561029778100e-01 2.141660957955194566e-01 2.126891645087075344e-01 2.075020956703278185e-01 1.995780408625445201e-01 1.899142452931840419e-01 1.794459923532040757e-01 1.689756786021481549e-01 1.591186589874469537e-01 1.502701014561890480e-01 1.425992539034334761e-01 1.360754782946285713e-01 1.305225802482596897e-01 1.256882697803483051e-01 1.213109752694330190e-01 1.171698038321925261e-01 1.131117649810599313e-01 1.090578592040619688e-01 1.049934629001917086e-01 1.009491332003821518e-01 9.697723768791946530e-02 9.312892783192074087e-02 8.943525164695076413e-02 8.589535451016726275e-02 8.247336164807417269e-02 7.910365748573748579e-02 7.570238975608743759e-02 7.218185901741329402e-02 6.846441392031531181e-02 6.449337709011201958e-02
5.046958797990051121e-02 4.817238918739095294e-02 4.647444355629123947e-02 4.556970073235673546e-02 4.557391032863890301e-02 4.648555335831508484e-02 4.818138503699273545e-02 5.044928823547091545e-02 5.303797198434308940e-02 5.570096536827762873e-02 5.822586901436380136e-02 6.045124781550623855e-02 6.227684702774486519e-02 6.367142131901361302e-02 6.467999680118725891e-02 6.542998582652724548e-02 6.613306485929176803e-02 6.707707831974812906e-02 6.860089985902539933e-02 7.104870973559471170e-02 7.471128689782435828e-02 7.977540734295804348e-02 8.630403867455870015e-02 9.425307803729286726e-02 1.035091838040258089e-01 1.139259279792679824e-01 1.253425409374916144e-01 1.375801813655225803e-01 1.504184081647175208e-01 1.635593239331503967e-01 1.765901147422175299e-01 1.889565925614840047e-01 1.999602142783964975e-01 2.087885719192539569e-01 2.145848605986909186e-01 2.165559553797619663e-01 2.141118451861025729e-01 2.070211193272994965e-01 1.955569536846535617e-01 1.805928700143228927e-01 1.635824995476829469e-01 1.463229507524323736e-01 1.304000141762516884e-01 1.163854198149885805e-01 1.032721051077271635e-01 8.878854750409763408e-02 7.056677030182413601e-02 4.764518946847989128e-02 2.455616085521486816e-02 3.170883154430657186e-02 6.416266926762423384e-02 9.854417084188112075e-02 1.288676067263016256e-01 1.519000946847214317e-01 1.659536598453270617e-01 1.709705880072250883e-01 1.684836699061425802e-01 1.613186757377998992e-01 1.531091634438940530e-01 1.477046295414111976e-01 1.484127262975312167e-01 1.570522254767938441e-01 1.733502298028349597e-01 1.953048566144637288e-01 2.201412515149398508e-01 2.451072100558694677e-01 2.678921598687487027e-01 2.868145025862914310e-01 3.009519572760832040e-01 3.102760636781572434e-01 3.156556149495860497e-01 3.184627130187389632e-01 3.197011407132728800e-01 3.191145878168131778e-01 3.150823481020902928e-01 3.056430660776453534e-01 2.900950186372104334e-01 2.702657840808813106e-01 2.507748514712828114e-01 2.377942965340142933e-01 2.361337724260975102e-01 2.462952911736935313e-01 2.645237906619954393e-01 2.854015000231667210e-01 3.038615661884971897e-01 3.158610649658564196e-01 3.186115348230991740e-01 3.107983326363604748e-01 2.926663699860135304e-01 2.658200014316290383e-01 2.328040674772796359e-01 1.967028072112989856e-01 1.609664448318696151e-01 1.294336772857296314e-01 1.060434618485688457e-01 9.319591020195032438e-02 8.930259803712563282e-02 8.972486748040137128e-02 9.066537907766739068e-02 9.065074953790042134e-02 8.944030970634504751e-02 8.666644124068638433e-02 8.145244130826995166e-02 7.306501555093364297e-02 6.194164194705450988e-02 5.057394608229096034e-02 4.364102207733604188e-02 4.452471194448739261e-02 5.013779453188528523e-02 5.499733298585604557e-02 5.648041817599852576e-02 5.581418758735024604e-02 5.813166865156274565e-02 6.937718548802877805e-02 9.019168148967485199e-02 1.167074922361384381e-01 1.447788329693278364e-01 1.712596942719222803e-01 1.939714377186249339e-01 2.115684545260282656e-01 2.234274477674398629e-01 2.295324922903195231e-01 2.303459223053829774e-01 2.266710170761833953e-01 2.195167684262109287e-01 2.099733668178854484e-01 1.991035766548638619e-01 1.878524386321675232e-01 1.769772328376005566e-01 1.670015008961880654e-01 1.581991826792168154e-01 1.506138032642638513e-01 1.441106299023516002e-01 1.384494486964596704e-01 1.333590704825625139e-01 1.285965944094147051e-01 1.239827482840313855e-01 1.194134045398743266e-01 1.148526537998866143e-01 1.103143539997675227e-01 1.058385270067332129e-01 1.014678547022070110e-01 9.722842852904992061e-02 9.311772746299999681e-02 8.910126722873580596e-02 8.511749527375281343e-02 8.108874492590700811e-02 7.693501120251444725e-02 7.258729284985228347e-02 6.799808897935988306e-02 6.314784726114547331e-02
5.611842035294727082e-02 5.305908465947692387e-02 5.030936193868464773e-02 4.811621692659192456e-02 4.671825580956771862e-02 4.629120766361052158e-02 4.689328388859455993e-02 4.844216557263329725e-02 5.073984672091775422e-02 5.352850311073573120e-02 5.654682864152343891e-02 5.956950620226601073e-02 6.242962719977965952e-02 6.503066671223592388e-02 6.735349716841211587e-02 6.946052200627644835e-02 7.149586223282222708e-02 7.367818772801981719e-02 7.628188284850573320e-02 7.960423677525677033e-02 8.392234797150936731e-02 8.945122553420867262e-02 9.631773569597601448e-02 1.045585831879381061e-01 1.141380419054795203e-01 1.249720278828837100e-01 1.369443575650872436e-01 1.499062689857847686e-01 1.636571432939211146e-01 1.779106536672306893e-01 1.922557391871102250e-01 2.061253108767474029e-01 2.187866222884312095e-01 2.293653158088940491e-01 2.369105661409826591e-01 2.405022008941554434e-01 2.393927938069754513e-01 2.331687013915176854e-01 2.219035661665297865e-01 2.062649665326646842e-01 1.875180051154718697e-01 1.673501140711947111e-01 1.474413039889126975e-01 1.287983911280798921e-01 1.111404315780131768e-01 9.286968619436580807e-02 7.189532184163460737e-02 4.706940577607546944e-02 2.237683807779123832e-02 3.088802039606666425e-02 6.450176457520941098e-02 9.943786281319898224e-02 1.303141990602740830e-01 1.540770425297391388e-01 1.690971884861817431e-01 1.753152646932737702e-01 1.742300164971921639e-01 1.686191246131536203e-01 1.620435486138164238e-01 1.581971777702761428e-01 1.601095825296892927e-01 1.693375906831413591e-01 1.856202146426918498e-01 2.072925144975739653e-01 2.320440022306779759e-01 2.574809589343706184e-01 2.813800807016300087e-01 3.018091791336439678e-01 3.173204106808798497e-01 3.272719072096099135e-01 3.320818312217430068e-01 3.330504417305987785e-01 3.315501127407972093e-01 3.279572109086698606e-01 3.212262868696037499e-01 3.097117368068316168e-01 2.928363309151036376e-01 2.725791528814217601e-01 2.538574780592268709e-01 2.430654773318927930e-01 2.446468531091374743e-01 2.581055574703489675e-01 2.787945093326629209e-01 3.009995280009728491e-01 3.198232060817139955e-01 3.315787887558946934e-01 3.338163055479594354e-01 3.254249562693740105e-01 3.066853748339631869e-01 2.791146090369032162e-01 2.451490967683463418e-01 2.078546485701687763e-01 1.708090688116289113e-01 1.380806501544049048e-01 1.138162013698146152e-01 1.005362966623197518e-01 9.680556096289275048e-02 9.816072645707928090e-02 1.007014986455244399e-01 1.023581645573087284e-01 1.018984588641834305e-01 9.801546618294502966e-02 8.939165557443592980e-02 7.540559838264547510e-02 5.692117416020488901e-02 3.734343892529833758e-02 2.618848455356127466e-02 3.360209129848878290e-02 4.718305674236205477e-02 5.753639668851871780e-02 6.332056647824481355e-02 6.737857616664384708e-02 7.524383183958426036e-02 9.127380891334169188e-02 1.150825929057197050e-01 1.431682373887587789e-01 1.717529144768905891e-01 1.978397762629446055e-01 2.193631957644703867e-01 2.351323162617017792e-01 2.447229129914047507e-01 2.483401083058027481e-01 2.466631851160256683e-01 2.406858795765676184e-01 2.315643923501984336e-01 2.204816431645267305e-01 2.085325389567907750e-01 1.966331886906412529e-01 1.854577791088612981e-01 1.754088439581418246e-01 1.666263431716757393e-01 1.590349757224626959e-01 1.524186289129072780e-01 1.465023632019925581e-01 1.410220891629171691e-01 1.357698346021447566e-01 1.306124832116578316e-01 1.254888787177183274e-01 1.203929025491303345e-01 1.153499584122612415e-01 1.103930010041137694e-01 1.055427600710224095e-01 1.007952694193958998e-01 9.611807011362635822e-02 9.145456233625999520e-02 8.673430752891163331e-02 8.188612277510563808e-02 7.685081112416650151e-02 7.159116722185594750e-02 6.609804256713452952e-02 6.039230950961272520e-02
6.270198010082622675e-02 5.923461437813531266e-02 5.576782275565737163e-02 5.252666685731068041e-02 4.977971074429446419e-02 4.781111476522587750e-02 4.686608268306554498e-02 4.708113293381011033e-02 4.843573476926434085e-02 5.076027527295824682e-02 5.379520003827777813e-02 5.726293085493516788e-02 6.092175733067555637e-02 6.459581509272500910e-02 6.818861818161293942e-02 7.168773544829724897e-02 7.516385507783900077e-02 7.876375862536079409e-02 8.269502946318636749e-02 8.720109102122405864e-02 9.252849726490830484e-02 9.889299994816529160e-02 1.064536188233745767e-01 1.153016902449460479e-01 1.254650742811045661e-01 1.369205019562821646e-01 1.496035506679431470e-01 1.634069464909899128e-01 1.781623893978181994e-01 1.936071343430081915e-01 2.093427732089362392e-01 2.247986962344469264e-01 2.392151770263714894e-01 2.516600489230971238e-01 2.610885778171715965e-01 2.664491310228477849e-01 2.668284266220847800e-01 2.616200780669771242e-01 2.506891220834595035e-01 2.344934112512743751e-01 2.141105073270504755e-01 1.911085758460944195e-01 1.672048428510718165e-01 1.437151872138774655e-01 1.209676035763998375e-01 9.806776301452120592e-02 7.336340886486251989e-02 4.558809856138226063e-02 1.754064477868098534e-02 2.932311649834115630e-02 6.491817423241140472e-02 1.004604072737413922e-01 1.317216230649269071e-01 1.559899776840743546e-01 1.717986897953219239e-01 1.791575798221374805e-01 1.795590850511182557e-01 1.757001499472520545e-01 1.709690902503348819e-01 1.687686703155305834e-01 1.717621410315929853e-01 1.812618452070147990e-01 1.970999348236502080e-01 2.180335682188807023e-01 2.422913001840300562e-01 2.678905248055872823e-01 2.927081869437541672e-01 3.145360516211179736e-01 3.313601483261855440e-01 3.418926743991967943e-01 3.460812287839485357e-01 3.451405042768786458e-01 3.408103288277459786e-01 3.341315094076658387e-01 3.246955333366605689e-01 3.112247228380854991e-01 2.932788443642088128e-01 2.729682300420494534e-01 2.554660490411195251e-01 2.472987078494632285e-01 2.524087233154856391e-01 2.692532516644544627e-01 2.923721056302567289e-01 3.158379571588897372e-01 3.349602835442654913e-01 3.464230608313499937e-01 3.481203970046886087e-01 3.391412410221569251e-01 3.197925358586858335e-01 2.915043708529773125e-01 2.566278996037529292e-01 2.182503480551447050e-01 1.801059185743193181e-01 1.464792868212650701e-01 1.216686965421893973e-01 1.082755719840696740e-01 1.050651822528748253e-01 1.078160469393342896e-01 1.124735881735853538e-01 1.162485874362899768e-01 1.169072159935041905e-01 1.123502969556825770e-01 1.009795980345971067e-01 8.233297243765086426e-02 5.747194295950098369e-02 2.902899430897458791e-02 7.002262946411472178e-03 2.868717217797400049e-02 4.949614730863100692e-02 6.413092658808686175e-02 7.384205598512220969e-02 8.268004571415056569e-02 9.586992251485880467e-02 1.163189958245951366e-01 1.429213605084098671e-01 1.723329969768822023e-01 2.010374577141664509e-01 2.262323758985891053e-01 2.460436425299948882e-01 2.595025095326212172e-01 2.664308729017479394e-01 2.672815607507789126e-01 2.629590220085035734e-01 2.546395819313154174e-01 2.436051405042498341e-01 2.310989729917661550e-01 2.182087413505667817e-01 2.057810570978707010e-01 1.943732293621131535e-01 1.842480299369412544e-01 1.754124732984445600e-01 1.676912623416910719e-01 1.608152171004114950e-01 1.545020971647001751e-01 1.485136995576018804e-01 1.426839978646675944e-01 1.369220575271724027e-01 1.311977724035192361e-01 1.255189695387818605e-01 1.199070788677294719e-01 1.143766960522087789e-01 1.089224253374748153e-01 1.035143951797592859e-01 9.810187183794580323e-02 9.262276993392987157e-02 8.701596459960456165e-02 8.123332633087500254e-02 7.524915680794919126e-02 6.906579680807151123e-02 6.271520256683148220e-02 5.625700867921497317e-02
6.980588472434631764e-02 6.628101458688641368e-02 6.248947504872598424e-02 5.859735767193215150e-02 5.483003191498152240e-02 5.147277759194081315e-02 4.885391984887173938e-02 4.729649951619574466e-02 4.703698334979381640e-02 4.814466010324052608e-02 5.049891215021028168e-02 5.384462405884925251e-02 5.788354659103103067e-02 6.234937027340398813e-02 6.704877206677163637e-02 7.187657158697786930e-02 7.681664640455583559e-02 8.193476094310624125e-02 8.736477041549770006e-02 9.328815148880754970e-02 9.990802038531060303e-02 1.074213898778406534e-01 1.159953973557686091e-01 1.257526600533650785e-01 1.367673074232385599e-01 1.490682291574105811e-01 1.626422205326938097e-01 1.774287673478097682e-01 1.933005438406840415e-01 2.100286788718944142e-01 2.272382764695417279e-01 2.443658322047299047e-01 2.606341085403027780e-01 2.750602602700013555e-01 2.865091788338431922e-01 2.937967933937540854e-01 2.958384333909895858e-01 2.918262050831594290e-01 2.814074339352538590e-01 2.648245420153034213e-01 2.429668409816516106e-01 2.172799894258092834e-01 1.894883722193210496e-01 1.611315137153298549e-01 1.330286309527148880e-01 1.049447041256873353e-01 7.576839234141660717e-02 4.425170364394185457e-02 1.066518217864535246e-02 2.853244576713891145e-02 6.618699169885418343e-02 1.021872479351104562e-01 1.335875259659800030e-01 1.580864762634328624e-01 1.744560636595308412e-01 1.828373692107269077e-01 1.847407700627604066e-01 1.827476936985392153e-01 1.799769063122829138e-01 1.794198669028288784e-01 1.833028457901256236e-01 1.927067813675036878e-01 2.076184160536986290e-01 2.272931580015184194e-01 2.505765951135304759e-01 2.759515958253340728e-01 3.014029532474811757e-01 3.244173218699035188e-01 3.423840766650403378e-01 3.533622010549690162e-01 3.568398146579881969e-01 3.539550212893769476e-01 3.468147314963185845e-01 3.371301378405576754e-01 3.251509999540476703e-01 3.099832611505383695e-01 2.913121381779016361e-01 2.713458547690341116e-01 2.554663189695107750e-01 2.502510169712565680e-01 2.590494963004938422e-01 2.792852415432275359e-01 3.047836549111269666e-01 3.294662420844964301e-01 3.488564830527782767e-01 3.599975564040667764e-01 3.611174788693244375e-01 3.515003335666315176e-01 3.314852325944912526e-01 3.024407580036073684e-01 2.666796595710505535e-01 2.273619252038713845e-01 1.884022092393674019e-01 1.542728956496598469e-01 1.293530875186826301e-01 1.162767850368138234e-01 1.140332542910188485e-01 1.186626807567829345e-01 1.258832503990211515e-01 1.321092272725944428e-01 1.341691890218283667e-01 1.293622503975450366e-01 1.160294766130155059e-01 9.412832350988853403e-02 6.547404131789315296e-02 3.394041315112426155e-02 1.432022144450857681e-02 3.504841181004189621e-02 5.765675892205581604e-02 7.477401266980983341e-02 8.800801762036342124e-02 1.015930301980859096e-01 1.198592355148824229e-01 1.443822327812084860e-01 1.734693482204555937e-01 2.038374827005564049e-01 2.321937220827156867e-01 2.559756015077642166e-01 2.735673278106059425e-01 2.842791587918207519e-01 2.882167791380318422e-01 2.860980798373227718e-01 2.790513764616801562e-01 2.684181998796630886e-01 2.555757811530393053e-01 2.417884115635008657e-01 2.280939121231226607e-01 2.152313437615663572e-01 2.036162804687228212e-01 1.933662496386189811e-01 1.843692313192038246e-01 1.763763076702178634e-01 1.690936061130624002e-01 1.622529798494124487e-01 1.556520455765223743e-01 1.491651985858181984e-01 1.427336020436234532e-01 1.363437617980677585e-01 1.300031164544344642e-01 1.237188690366946842e-01 1.174839103832202303e-01 1.112713780125017815e-01 1.050372951748289874e-01 9.872910674470557202e-02 9.229706968132096734e-02 8.570547875198625265e-02 7.894143305154036061e-02 7.201989907134920266e-02 6.498482704512430208e-02 5.790680093368492237e-02 5.087809207990259125e-02
7.701949199919053135e-02 7.374042019069859677e-02 6.999267573944865928e-02 6.587708559905514072e-02 6.154843696077949566e-02 5.722715682987469105e-02 5.320885819113461285e-02 4.986178708613944743e-02 4.759261883143132282e-02 4.676157955525175186e-02 4.756449727992394239e-02 4.995890001409930559e-02 5.370121054286065149e-02 5.846221149443846243e-02 6.393498755904215847e-02 6.989344473748643205e-02 7.620977318695307257e-02 8.285040592903425427e-02 8.986222909235017098e-02 9.735350080293711517e-02 1.054713268656931324e-01 1.143779543269662358e-01 1.242292748101146982e-01 1.351589836421955015e-01 1.472699841942686216e-01 1.606312936515954526e-01 1.752753099285707106e-01 1.911884463727564765e-01 2.082889530026920955e-01 2.263895468971494906e-01 2.451486387523017230e-01 2.640208092440184395e-01 2.822224371953895306e-01 2.987299488373872935e-01 3.123251381022705830e-01 3.216947981637673926e-01 3.255815995769605897e-01 3.229709215946621192e-01 3.132853597178248961e-01 2.965464337581905085e-01 2.734539928335142922e-01 2.453318862490941332e-01 2.139008677517576229e-01 1.808798120802053988e-01 1.475006616260642334e-01 1.141409889241437603e-01 8.033877553694335205e-02 4.534180086774646651e-02 1.047619543322026933e-02 3.160900373765328231e-02 6.954558088050410980e-02 1.054226782645298066e-01 1.365479467610058173e-01 1.609179890521640344e-01 1.775624432903177008e-01 1.867910140820602249e-01 1.901435078374878740e-01 1.900461421904114379e-01 1.892586583456299376e-01 1.902624229971003611e-01 1.947926413331416695e-01 2.037009097023049220e-01 2.171629087379464973e-01 2.349927431655040866e-01 2.567334506765395208e-01 2.813955264837550430e-01 3.070815278899075573e-01 3.309460845434694654e-01 3.497646816306274609e-01 3.609615245997117583e-01 3.636055237323035372e-01 3.587877944886135317e-01 3.489821478156431844e-01 3.365493476443445764e-01 3.223733729647113022e-01 3.059152213886633942e-01 2.869447970973915130e-01 2.677213567247151982e-01 2.537873759638381022e-01 2.517105088437532334e-01 2.642119934878436882e-01 2.877527306836980547e-01 3.155515160193230195e-01 3.414178195384801606e-01 3.610679774372060891e-01 3.718675649131482630e-01 3.723529041118123217e-01 3.619995621053769264e-01 3.412021559153191053e-01 3.113189062204818613e-01 2.746924238509130811e-01 2.346146453867063719e-01 1.951983883834107203e-01 1.610619173318549591e-01 1.365839225280201519e-01 1.243695136470740342e-01 1.236137387606524723e-01 1.305816517217274486e-01 1.406893824653803471e-01 1.495453649190243706e-01 1.531652947249033947e-01 1.484426297060235378e-01 1.338544585648771268e-01 1.100078651715118150e-01 7.995439994555672558e-02 5.024894641420874636e-02 3.651559140503311124e-02 4.999910416161186533e-02 7.075202294305001083e-02 8.914198542117193758e-02 1.056752900061300321e-01 1.239269693646096182e-01 1.469676907259088727e-01 1.751574758307953839e-01 2.063042052222803513e-01 2.371560269430920687e-01 2.646440629696716340e-01 2.864909895535026063e-01 3.013951882364522827e-01 3.089908246658271129e-01 3.096934040232109386e-01 3.044919051485965311e-01 2.947262685275530147e-01 2.818757757559030575e-01 2.673744293262624305e-01 2.524635021233537224e-01 2.380890717962351188e-01 2.248517470059595569e-01 2.130128533826910475e-01 2.025526372798273911e-01 1.932633710348608258e-01 1.848511538091097972e-01 1.770213652425396689e-01 1.695332215060463554e-01 1.622216909106901361e-01 1.549939060053774076e-01 1.478105078321713672e-01 1.406617104970767917e-01 1.335454617240469932e-01 1.264522490311945635e-01 1.193584157976880222e-01 1.122275483976356014e-01 1.050178064852967941e-01 9.769220824875446407e-02 9.022889827764692117e-02 8.262912030108388040e-02 7.492163161410819727e-02 6.716327735998658954e-02 5.943616904303816034e-02 5.184231783945583011e-02 4.449670401694048177e-02
8.396626351030660185e-02 8.117302960288808045e-02 7.777689165302802132e-02 7.382021912542734154e-02 6.938821777020402759e-02 6.462080691699741142e-02 5.972803133690385291e-02 5.500823471361174222e-02 5.086214546107400980e-02 4.778153691335094294e-02 4.627430541531745573e-02 4.670916297013211205e-02 4.916212929446180796e-02 5.340817279723507338e-02 5.906673966243955465e-02 6.576352942860580475e-02 7.321750534106875874e-02 8.126140490467045896e-02 8.983085683605410154e-02 9.894336857615240732e-02 1.086750972323715231e-01 1.191381005097759543e-01 1.304599080835769642e-01 1.427672503363913992e-01 1.561748959606465981e-01 1.707784216478450412e-01 1.866470068528693904e-01 2.038102500271072315e-01 2.222328838681466301e-01 2.417740614320635917e-01 2.621335836089356275e-01 2.827947117726595239e-01 3.029796128443674741e-01 3.216364392252009097e-01 3.374750358110595316e-01 3.490613160422154082e-01 3.549695445627539248e-01 3.539785122354767166e-01 3.452834000230620703e-01 3.286819820019412641e-01 3.046846782281098509e-01 2.744972140868365273e-01 2.398386972913906234e-01 2.025960204575524837e-01 1.643873038842709189e-01 1.262090314403142288e-01 8.844547866498475575e-02 5.179546475139189948e-02 2.450213875575443442e-02 4.122402461226205850e-02 7.642143430749769040e-02 1.110917660448793448e-01 1.413040391469780055e-01 1.650776061457561450e-01 1.816506319734575436e-01 1.915022548120715595e-01 1.961917874529778283e-01 1.979437208882801613e-01 1.990823132417547381e-01 2.015079307866410041e-01 2.064273306614256009e-01 2.144487089147696091e-01 2.259335275122438536e-01 2.412847466781785077e-01 2.608187342161060740e-01 2.841514474405972268e-01 3.095303968026029140e-01 3.337648841739748740e-01 3.530166992144058713e-01 3.641172479312937416e-01 3.657803288885251858e-01 3.590954217564348294e-01 3.469013195994732346e-01 3.321606992308299144e-01 3.163202055645552568e-01 2.991187741052180882e-01 2.803387862949061060e-01 2.622314579511789701e-01 2.504548290293547308e-01 2.515354281927250635e-01 2.675944567903041915e-01 2.942515818241773218e-01 3.242281315659721885e-01 3.512391063803141367e-01 3.711477944508097537e-01 3.815824233269779486e-01 3.813481179045536962e-01 3.701104933986359424e-01 3.483605766734424458e-01 3.175205400040780335e-01 2.800476640704135933e-01 2.394285661218003292e-01 1.999850325819485242e-01 1.664297482587627497e-01 1.430516607694630460e-01 1.323452489241468133e-01 1.336379384513289581e-01 1.433301135187514119e-01 1.564848450700322691e-01 1.679730922086664635e-01 1.731685932772712433e-01 1.687441816333355993e-01 1.534548020278012903e-01 1.286471236749125446e-01 9.857894505464076529e-02 7.131134279292473954e-02 5.969808933698472764e-02 6.910525158018966663e-02 8.755390539216785506e-02 1.068340347450123240e-01 1.266106261950548650e-01 1.493744061238445886e-01 1.767928429132771539e-01 2.081421626321527663e-01 2.408133122647156954e-01 2.715967741353824683e-01 2.976699124425224996e-01 3.170836965332772817e-01 3.288952156162012197e-01 3.330939673527774092e-01 3.304177669533944206e-01 3.221197492143451080e-01 3.097274021643552921e-01 2.948204555956652206e-01 2.788446487144224384e-01 2.629728499423413246e-01 2.480225659401724958e-01 2.344360066873356352e-01 2.223212623665740129e-01 2.115403174619120696e-01 2.018176970088505773e-01 1.928407478317429591e-01 1.843310584121396756e-01 1.760804565388318088e-01 1.679566529876758973e-01 1.598892435154170844e-01 1.518472108725090197e-01 1.438167000316595556e-01 1.357846005550474300e-01 1.277303432261127913e-01 1.196257255089706872e-01 1.114407573382167477e-01 1.031526097748385190e-01 9.475473638362155726e-02 8.626389815653388859e-02 7.772380553435991046e-02 6.920505632891550685e-02 6.080177797464336731e-02 5.262580437997629174e-02 4.479936556922482771e-02 3.744722349392259203e-02
9.031796291000890320e-02 8.818369462858323404e-02 8.537494735402813284e-02 8.188550802224645042e-02 7.774131965336125716e-02 7.300988237224972921e-02 6.781303244024179666e-02 6.234518718013985772e-02 5.689912236373759202e-02 5.189749975149491462e-02 4.791248157807757174e-02 4.561993511696831038e-02 4.561667294266405492e-02 4.815152060055515743e-02 5.302347486529014609e-02 5.976567249315259400e-02 6.789790658111030663e-02 7.705831435549524711e-02 8.702512011272914294e-02 9.769443586182728623e-02 1.090501156270284183e-01 1.211364836857041216e-01 1.340358516624237661e-01 1.478509591313513505e-01 1.626920003026841310e-01 1.786667267930367176e-01 1.958701241907616075e-01 2.143681957048449715e-01 2.341697790509685573e-01 2.551823562039201021e-01 2.771530194481354736e-01 2.996032434236761133e-01 3.217735053462334460e-01 3.425981309543985054e-01 3.607298938947596789e-01 3.746274250837345887e-01 3.827073758887046817e-01 3.835491062780061466e-01 3.761242372292561975e-01 3.600090506151925607e-01 3.355278527624441232e-01 3.037748400074768429e-01 2.664769679492475785e-01 2.256984258357181139e-01 1.834562608043125709e-01 1.414219400955928629e-01 1.010560595305469989e-01 6.513916836057338788e-02 4.458629011737589437e-02 5.731652764664126737e-02 8.782357097001058932e-02 1.199828388679136520e-01 1.484696181474125798e-01 1.710888874007845117e-01 1.872019843715785337e-01 1.974224543506436225e-01 2.032933902962785477e-01 2.067847282407055398e-01 2.097291500501744232e-01 2.134110346282238613e-01 2.184922953536860557e-01 2.253081960745573487e-01 2.343559194666025580e-01 2.466039860874996159e-01 2.631927455023579943e-01 2.844393423415537692e-01 3.088016548161447439e-01 3.327635743653515887e-01 3.518981060251169524e-01 3.625058283350321986e-01 3.630250911039120676e-01 3.545974561564173011e-01 3.404197928364450232e-01 3.239827860797971359e-01 3.071778619362841023e-01 2.898970337656476270e-01 2.718342447860672695e-01 2.551650701383573749e-01 2.456236440574411650e-01 2.496971945168421636e-01 2.689985462023229412e-01 2.984687145233653194e-01 3.304382336927396691e-01 3.585273645593476388e-01 3.786805696178975333e-01 3.887100325833243719e-01 3.876389700623869006e-01 3.753244604222019110e-01 3.524099461356708929e-01 3.204732713274761058e-01 2.821806592059559193e-01 2.412748996831541870e-01 2.022908955881757564e-01 1.699788316921941322e-01 1.484418776168852372e-01 1.399541814470776357e-01 1.438429020504752021e-01 1.565204739144293589e-01 1.726916673097414201e-01 1.866314458703814405e-01 1.932748777900919201e-01 1.892458824209303503e-01 1.736699218191148919e-01 1.486112682595770729e-01 1.192483537206053823e-01 9.408146035620970626e-02 8.342589903404150353e-02 9.036516974179928385e-02 1.071327512044724095e-01 1.274343631079804529e-01 1.504576865967129362e-01 1.774651848394406817e-01 2.087424426902311780e-01 2.426317856931057559e-01 2.761965378677850858e-01 3.063057942765566311e-01 3.304170123462524256e-01 3.469480472444615993e-01 3.553468079769229182e-01 3.559746156462829103e-01 3.498890060866687302e-01 3.385863019666204843e-01 3.237454752263759228e-01 3.070007421955824878e-01 2.897608225439990415e-01 2.730874339331401668e-01 2.576417383509557735e-01 2.437006038749096881e-01 2.312321806891237119e-01 2.200062272859082957e-01 2.097074691743727182e-01 2.000253341510243588e-01 1.907072484402372592e-01 1.815768966994026068e-01 1.725274615131910383e-01 1.635020828713589225e-01 1.544718863359612615e-01 1.454184113713883064e-01 1.363236693584016501e-01 1.271680878557659433e-01 1.179345528473172144e-01 1.086157417449931384e-01 9.922186664696167058e-02 8.978656385446304178e-02 8.036961604262470027e-02 7.105614435883414459e-02 6.195264147864924797e-02 5.318065412968921157e-02 4.486908982746696389e-02 3.714609429599073642e-02 3.013131174052444128e-02
9.580280377391774127e-02 9.443453628227854724e-02 9.237564105384288293e-02 8.958112058384506970e-02 8.602896915854056636e-02 8.172753961611871343e-02 7.672495852446246933e-02 7.112232982496667633e-02 6.509381591687772584e-02 5.891836969683663522e-02 5.302760496713374017e-02 4.806180297240272847e-02 4.487593669933850199e-02 4.435469610084483844e-02 4.699012115723117528e-02 5.260858812886703290e-02 6.060497576618061044e-02 7.034618683891302737e-02 8.136606673394300437e-02 9.337977267265908099e-02 1.062420927206606386e-01 1.199052246161523283e-01 1.343871099927144153e-01 1.497491498238194552e-01 1.660805316659852149e-01 1.834861755626264745e-01 2.020742855709062036e-01 2.219379961587432948e-01 2.431248757322201637e-01 2.655895880945536303e-01 2.891297869586479385e-01 3.133129103035597884e-01 3.374097753803133592e-01 3.603565403067380823e-01 3.807670031989134896e-01 3.970114072583940112e-01 4.073667005263998941e-01 4.102282543071799070e-01 4.043564166973013241e-01 3.891155913499907970e-01 3.646525683382640382e-01 3.319598132930810519e-01 2.927848024948973005e-01 2.493855472841041976e-01 2.042030782005150868e-01 1.596359645083421930e-01 1.183082701998127567e-01 8.470494949129142581e-02 6.866132625826791569e-02 7.845940838322902622e-02 1.038567533009804172e-01 1.324315887108307443e-01 1.583697787867978102e-01 1.792618164023098981e-01 1.945310473153875896e-01 2.048688256716870437e-01 2.117424125236316290e-01 2.168119887745954821e-01 2.213918117614006864e-01 2.261608753373786085e-01 2.312507391065741491e-01 2.366891662615164538e-01 2.430120613586936040e-01 2.516522127532739850e-01 2.645600604077222306e-01 2.828497488529281290e-01 3.053114004286507921e-01 3.281849250442812060e-01 3.465182748255130618e-01 3.561613111476777949e-01 3.553628130143010044e-01 3.453694412193320518e-01 3.297199196268474353e-01 3.123340684099326081e-01 2.953888933408858053e-01 2.787647278848757737e-01 2.619474117590118722e-01 2.469672739227120328e-01 2.395987115704588943e-01 2.463179091447923186e-01 2.683754991473880636e-01 3.002295536162423173e-01 3.339248778885924862e-01 3.629749264313940071e-01 3.833260007981210693e-01 3.928821791687155951e-01 3.908264351568883632e-01 3.772112889282801529e-01 3.528986515928344003e-01 3.197225751789248283e-01 2.806531188939887511e-01 2.397443123320605329e-01 2.017423569487937773e-01 1.713767756760310457e-01 1.524623121459202091e-01 1.469100809205480529e-01 1.538651243116160583e-01 1.696238482783568591e-01 1.885832900244788224e-01 2.046206871990942089e-01 2.124557874157836090e-01 2.088249917766344943e-01 1.932839694894508409e-01 1.685350930372148948e-01 1.403616631253582492e-01 1.171315963823423012e-01 1.072528431818641909e-01 1.128570426370122809e-01 1.288071868978355738e-01 1.504701370704545627e-01 1.767003737982526523e-01 2.075424455041729732e-01 2.420274750445668421e-01 2.777285298966327698e-01 3.114799562528865473e-01 3.402814965390978941e-01 3.619095153385606944e-01 3.751802020715800934e-01 3.799505534793393702e-01 3.769539614342432565e-01 3.675489590630310333e-01 3.534396897405235882e-01 3.364093279625764987e-01 3.180941604669350053e-01 2.998169423884329832e-01 2.824921046574324635e-01 2.666084780615062266e-01 2.522835537181656873e-01 2.393680371908954441e-01 2.275681317457652897e-01 2.165533623789671347e-01 2.060298119482832924e-01 1.957746800028914991e-01 1.856400219796933704e-01 1.755383638197984542e-01 1.654221160527508672e-01 1.552652075641607343e-01 1.450513171715028249e-01 1.347696489316807800e-01 1.244168316102162164e-01 1.140023166769419533e-01 1.035544696099386930e-01 9.312510071788240862e-02 8.279109329264791595e-02 7.265272232746150527e-02 6.282899505476034763e-02 5.345079882316398912e-02 4.465283110309253845e-02 3.656528904638450816e-02 2.930621895796315865e-02 2.297540539838610965e-02
1.002114219144547708e-01 9.965291206026576087e-02 9.843498595047772692e-02 9.648329602686832318e-02 9.373840143677526771e-02 9.016194108788858075e-02 8.574389419327524409e-02 8.051186958064479593e-02 7.454434251578631598e-02 6.799160835308430684e-02 6.111143872019621920e-02 5.433030294705447349e-02 4.833655806436747832e-02 4.415942097462149246e-02 4.302542581087109852e-02 4.575612477876770529e-02 5.220995812132685904e-02 6.157853543037072885e-02 7.302835950979812141e-02 8.597391902754805693e-02 1.000669730262659651e-01 1.151251657026794023e-01 1.310753192354806029e-01 1.479174007337403229e-01 1.657022057656032665e-01 1.845160385709364859e-01 2.044663677391913570e-01 2.256620219118582182e-01 2.481810994961246297e-01 2.720211247546147626e-01 2.970304650763587184e-01 3.228276833627224396e-01 3.487244483143931983e-01 3.736745323956611187e-01 3.962731192900258992e-01 4.148256547593606736e-01 4.274943474111378983e-01 4.325148983355674437e-01 4.284583403697808657e-01 4.144958503518033632e-01 3.906121394452829465e-01 3.577111342830162077e-01 3.175729315790115637e-01 2.726607285115953405e-01 2.258480448445833455e-01 1.802489883944363158e-01 1.394945779765646987e-01 1.088396743719582810e-01 9.568574566327676945e-02 1.031476640300561937e-01 1.237366420987541515e-01 1.481253693242737257e-01 1.708714736255833588e-01 1.895601648525108152e-01 2.036747578343703069e-01 2.139220198704828990e-01 2.216160472711775353e-01 2.280563381459139172e-01 2.340498558923713723e-01 2.397357235924085228e-01 2.447740983926856018e-01 2.488659920206218179e-01 2.524595105037771292e-01 2.572637945822161543e-01 2.659126307568806524e-01 2.803608706217388113e-01 2.999035926446231848e-01 3.207093804995617137e-01 3.374278719158961826e-01 3.455613170096558662e-01 3.432540125692352673e-01 3.319009909596506436e-01 3.153525862833610471e-01 2.978363938227582275e-01 2.816246687728333753e-01 2.663986710206516229e-01 2.513164669681720031e-01 2.382002682266103344e-01 2.328239055152203363e-01 2.416865326805153480e-01 2.658583672462313530e-01 2.995373624473025576e-01 3.345920118120029318e-01 3.644137038952887098e-01 3.848656285771791530e-01 3.938453502624422176e-01 3.906337580033474310e-01 3.754840586479155640e-01 3.495456234988790767e-01 3.150076151664618074e-01 2.752296389466586390e-01 2.346201585583970461e-01 1.981295263078260982e-01 1.704107097876082777e-01 1.548799675934351139e-01 1.529110394589986432e-01 1.632607039028042550e-01 1.820062254911732902e-01 2.033388622858512684e-01 2.209706527144785493e-01 2.296383090519583947e-01 2.263442795891693060e-01 2.111139425221911781e-01 1.871850977400776883e-01 1.606696330281585094e-01 1.395127093533646279e-01 1.306967574547866495e-01 1.359614515491462117e-01 1.519726032301874918e-01 1.753568000913879321e-01 2.046443385779168622e-01 2.387616796369305128e-01 2.756752348527960472e-01 3.123645134438329807e-01 3.455425840870741672e-01 3.724014216431705826e-01 3.910752274504649129e-01 4.008003714095362824e-01 4.018459365473674438e-01 3.953004173173526592e-01 3.827880861686144276e-01 3.661716654549184158e-01 3.472818154397614987e-01 3.277011191599706330e-01 3.086210801050092711e-01 2.907825577467628153e-01 2.744988500559961686e-01 2.597449892603833632e-01 2.462820859885062053e-01 2.337805658773831896e-01 2.219145802562364211e-01 2.104162862910393395e-01 1.990938173529400168e-01 1.878249494583602575e-01 1.765396468671791286e-01 1.652016757496085064e-01 1.537951492282498556e-01 1.423179401559547530e-01 1.307811139520591859e-01 1.192120496778820288e-01 1.076585705080945893e-01 9.619185834847765459e-02 8.490678581266691838e-02 7.391921352108558885e-02 6.336054191124237955e-02 5.337028056815128207e-02 4.408762148761109778e-02 3.564306874822573828e-02 2.815124541783011261e-02 2.170634032220489923e-02 1.638272370069724510e-02
1.034011516625016336e-01 1.036375687273295709e-01 1.032840968572798224e-01 1.022464522231880807e-01 1.004377739460351610e-01 9.778411494168806617e-02 9.423056162668162761e-02 8.974838344022632863e-02 8.434412804158439303e-02 7.807262268496575897e-02 7.105799316297017887e-02 6.353116041467754549e-02 5.590001228075418965e-02 4.887479767952006282e-02 4.363199255102539337e-02 4.176977593931843064e-02 4.453547564452101093e-02 5.183842739389371568e-02 6.260300224032143424e-02 7.575637219574161974e-02 9.058838650417452842e-02 1.066927421209696580e-01 1.238571389795367628e-01 1.419912627307326203e-01 1.610866998013147366e-01 1.811937388765011425e-01 2.024036980475731884e-01 2.248276500735898187e-01 2.485632816176441273e-01 2.736433129509188156e-01 2.999633447215536153e-01 3.271947635445484615e-01 3.546979022335521869e-01 3.814586796138539904e-01 4.060748909799059558e-01 4.268142382579502847e-01 4.417553384630514834e-01 4.490070579614298674e-01 4.469829434588294403e-01 4.346892678075075511e-01 4.119715682171275484e-01 3.796614232604729189e-01 3.395796020610240551e-01 2.943904839783544891e-01 2.473703365133190502e-01 2.022436979876563179e-01 1.633006826104067277e-01 1.357066749045507392e-01 1.244229696603248586e-01 1.298411424940281722e-01 1.460814262540366115e-01 1.661166746572487196e-01 1.853231015408101923e-01 2.015313399358615587e-01 2.143214279339842043e-01 2.243505611780624298e-01 2.326907119024003434e-01 2.402410973472197397e-01 2.473559897824399167e-01 2.537602285815864223e-01 2.587580042088595822e-01 2.617436407790772468e-01 2.629550438590056993e-01 2.641273289641481448e-01 2.683125637746066050e-01 2.782192330583719286e-01 2.938139591418202357e-01 3.114650995154685242e-01 3.256441913122232745e-01 3.316486170944265566e-01 3.276028520141434641e-01 3.150777436969963152e-01 2.981875310279426539e-01 2.813292342703379578e-01 2.666669989599414481e-01 2.535016291486794082e-01 2.405698409376176294e-01 2.294376523926522082e-01 2.258163622137733251e-01 2.362327278652578411e-01 2.617633029006830037e-01 2.965907992914868507e-01 3.325320392220450505e-01 3.628496084628134999e-01 3.832429381680765856e-01 3.915065992780842885e-01 3.869584043308346155e-01 3.700567151338167715e-01 3.423022378805414268e-01 3.063257716249982998e-01 2.659434977450089166e-01 2.259443051795343993e-01 1.914701565615771484e-01 1.670453964495045851e-01 1.555688730981151791e-01 1.576817715360963601e-01 1.715580564698016841e-01 1.929996327682710067e-01 2.161297091689882155e-01 2.347383818580584536e-01 2.438095145993214585e-01 2.407565425759262134e-01 2.260999502897004243e-01 2.035014518048214316e-01 1.791673396032185117e-01 1.604564014946494588e-01 1.532399297504132563e-01 1.591057308909444579e-01 1.759865342664657106e-01 2.013678663610195818e-01 2.334215796648931029e-01 2.701108942331330587e-01 3.085608302409010850e-01 3.453410225459645488e-01 3.771585129650534274e-01 4.014640282401952809e-01 4.167848681731035065e-01 4.227876713731134606e-01 4.201402097209491204e-01 4.102515060333072339e-01 3.949602312084027900e-01 3.762261171213092115e-01 3.558639354138543598e-01 3.353471387740633580e-01 3.156979702601482862e-01 2.974692944172702691e-01 2.808077604163611296e-01 2.655707953582772118e-01 2.514596337304160767e-01 2.381338536225661717e-01 2.252877309770256464e-01 2.126861569941391750e-01 2.001697874616552020e-01 1.876431060189622246e-01 1.750573066395776922e-01 1.623956212908000685e-01 1.496643483671252772e-01 1.368895612731036437e-01 1.241176179019006925e-01 1.114170019423795788e-01 9.887933642594239070e-02 8.661819116880264957e-02 7.476518897454105528e-02 6.346365682004549702e-02 5.286056652697414260e-02 4.309778855669842840e-02 3.430387869868019302e-02 2.658802690170484345e-02 2.003906599767764710e-02 1.473581378706936319e-02 1.078014577830359311e-02
1.052977767648900081e-01 1.062627523970512966e-01 1.067353739802940349e-01 1.066110030108592815e-01 1.057853713820471608e-01 1.041595461063482692e-01 1.016453973835332730e-01 9.817168531059237979e-02 9.369112612489335912e-02 8.818929441925162094e-02 8.169725782664850888e-02 7.431209552860516820e-02 6.623442159672733587e-02 5.784256018146801542e-02 4.983994477478465718e-02 4.349931685968543016e-02 4.077164131506211264e-02 4.341861777544585993e-02 5.145935416909325211e-02 6.351348981653567871e-02 7.824313392236810494e-02 9.481291878868133849e-02 1.127643846011063128e-01 1.318625016847966014e-01 1.520082960564602126e-01 1.731941927700414996e-01 1.954775112728405206e-01 2.189558765428685772e-01 2.437328227410038017e-01 2.698650608942946283e-01 2.972878134804252670e-01 3.257226631600270150e-01 3.545824934045753718e-01 3.828971133253606385e-01 4.092872689075741643e-01 4.320116027239223611e-01 4.491007136328092342e-01 4.585764513217863159e-01 4.587353681650724879e-01 4.484559278132951299e-01 4.274740255535273148e-01 3.965666300604285821e-01 3.575958160656899643e-01 3.134007441893986168e-01 2.675826624684486954e-01 2.242859606745692125e-01 1.880443087480419273e-01 1.633944702887800970e-01 1.533238067441484720e-01 1.568376296663267222e-01 1.691634277950997689e-01 1.849806528889576529e-01 2.006182966976420567e-01 2.143241692921480646e-01 2.258021172695116596e-01 2.355828789047945682e-01 2.444004173958587434e-01 2.527307171040951150e-01 2.605722501706984606e-01 2.674180281209256327e-01 2.723928468885986609e-01 2.746617970354208182e-01 2.741701896771263636e-01 2.724188548399385512e-01 2.725054081391012906e-01 2.776192073094595480e-01 2.884508274213045120e-01 3.018852852592826541e-01 3.125441867159903797e-01 3.157290240324515107e-01 3.096409374647550172e-01 2.960391675937768530e-01 2.792378259755516345e-01 2.636605929954267680e-01 2.511769414341686879e-01 2.405702819059283848e-01 2.301138844638065395e-01 2.210858517787847310e-01 2.190318735227104741e-01 2.304396071827191916e-01 2.565416623321067346e-01 2.917635391492855446e-01 3.280237722502013509e-01 3.584729377941267559e-01 3.785826228135376614e-01 3.859592889105600833e-01 3.799020471286657652e-01 3.610759531710789894e-01 3.313843570960793850e-01 2.939648781021929613e-01 2.531313543913174535e-01 2.140576474011564867e-01 1.820578869250169540e-01 1.614767734257309129e-01 1.545652068882130414e-01 1.610372716117507708e-01 1.783408366553859703e-01 2.020027913499175820e-01 2.262313016588735626e-01 2.451272298407564942e-01 2.541378231059823189e-01 2.512190896800330919e-01 2.373984048895995957e-01 2.166450147628635192e-01 1.950572742706337681e-01 1.793015657665338325e-01 1.743363516876674235e-01 1.816795940846273605e-01 2.001174426330549483e-01 2.276348842240800696e-01 2.620167564216130396e-01 3.004500862964326613e-01 3.394569115377984447e-01 3.753854483712198431e-01 4.050569514590642850e-01 4.262483794628000866e-01 4.379086120907383362e-01 4.401311962353405272e-01 4.339522569346075942e-01 4.210496099156497696e-01 4.034103929967686741e-01 3.830200916144384515e-01 3.616112045724291790e-01 3.404969295672837237e-01 3.205024755396420066e-01 3.019908046630839227e-01 2.849610019347721956e-01 2.691825610814029268e-01 2.543260798427806613e-01 2.400620783571366379e-01 2.261178286325431774e-01 2.122975411113586786e-01 1.984788350946216362e-01 1.845987093219168540e-01 1.706385222211003194e-01 1.566128606948466728e-01 1.425633915368605120e-01 1.285564714310156453e-01 1.146823754795389116e-01 1.010541107629014251e-01 8.780445069622842824e-02 7.508065966163855742e-02 6.303711256766832138e-02 5.182654361416186989e-02 4.159102990867704491e-02 3.245426799990700634e-02 2.451788053814764681e-02 1.786818091775353723e-02 1.261043721451402845e-02 8.963539279047950947e-03 7.334970904023627343e-03
1.058936732123977459e-01 1.074790386551679605e-01 1.086860325225831037e-01 1.094092678287556519e-01 1.095372339251515503e-01 1.089566512046968721e-01 1.075573826192280785e-01 1.052378808824236539e-01 1.019112672886465509e-01 9.751236336937829652e-02 9.200645595852741110e-02 8.540155945560590212e-02 7.776813655698866512e-02 6.927532985612343264e-02 6.026460883151733144e-02 5.140613337740162353e-02 4.399997506772017342e-02 4.026200838075762872e-02 4.251273929189625794e-02 5.101135724101783786e-02 6.409719785808988546e-02 8.015350663745324233e-02 9.821496056020356802e-02 1.177723959951355870e-01 1.385730251924101042e-01 1.605161909103415829e-01 1.836013037575459916e-01 2.078932107596779266e-01 2.334842179108885807e-01 2.604399495027747702e-01 2.887230575717108505e-01 3.180976421138674293e-01 3.480280229266121683e-01 3.775953916380249131e-01 4.054610284670229770e-01 4.299025713246886760e-01 4.489400027408648186e-01 4.605521265498105921e-01 4.629647295973442489e-01 4.549714344066908001e-01 4.362318113753190785e-01 4.074845709264446336e-01 3.706230396160981044e-01 3.286094355632892539e-01 2.852478593543583130e-01 2.448623252787485438e-01 2.118569403692400765e-01 1.899111105866551907e-01 1.805864438673365213e-01 1.822703643046749700e-01 1.910808730433535552e-01 2.030202475128403128e-01 2.153462153884746211e-01 2.267849980242116759e-01 2.371448913233816236e-01 2.467329015907830936e-01 2.558491640089834984e-01 2.645430734455543886e-01 2.725861532715800339e-01 2.794641601905303308e-01 2.843538648629316823e-01 2.863321793794048609e-01 2.850317670538860537e-01 2.815010001277576945e-01 2.784809868016733247e-01 2.792116401254747249e-01 2.849525774463618211e-01 2.933464956996186257e-01 2.995601023331347368e-01 2.991909745762444950e-01 2.906469931958927666e-01 2.758846902927007960e-01 2.593480850884711808e-01 2.453655674760725769e-01 2.353849299450642141e-01 2.276177008021653403e-01 2.198925714120421870e-01 2.131733724619460091e-01 2.126811905327437580e-01 2.246962422827200323e-01 2.506740687956781066e-01 2.855338924853153548e-01 3.214877071115637142e-01 3.516309181809690321e-01 3.711741109234308333e-01 3.774723570292198849e-01 3.697606187396126343e-01 3.489078304453027690e-01 3.172535173766105054e-01 2.784810328990072748e-01 2.374145946082380221e-01 1.995950353104682662e-01 1.704786008629534388e-01 1.541687894535657966e-01 1.521204562728401821e-01 1.629583843419765699e-01 1.833480609395662098e-01 2.085962644811012179e-01 2.331449363145029208e-01 2.516102522585816903e-01 2.600923390518985467e-01 2.572001262570988156e-01 2.444634137389977979e-01 2.260392118349338897e-01 2.077430626062711227e-01 1.954795749956844964e-01 1.934232314832021737e-01 2.030145774293996008e-01 2.235385390534836703e-01 2.531735207754181038e-01 2.893127038090258507e-01 3.285689119344953890e-01 3.671019437762397253e-01 4.012274912067473887e-01 4.280024154345773990e-01 4.455944349454137310e-01 4.533930658478948494e-01 4.519008836161646503e-01 4.424753930333188978e-01 4.269958181534320163e-01 4.075199209601130801e-01 3.859817375433070574e-01 3.639664310305363304e-01 3.425840054350431374e-01 3.224471943041289368e-01 3.037392242695737821e-01 2.863385665853332429e-01 2.699588061292582108e-01 2.542676642323996594e-01 2.389661260492351447e-01 2.238267082706444644e-01 2.087013815460660449e-01 1.935128514648790099e-01 1.782404558809712325e-01 1.629073861480956620e-01 1.475717218466747194e-01 1.323209410221312388e-01 1.172682464240427241e-01 1.025488852469698814e-01 8.831515258289687753e-02 7.472952701137726417e-02 6.195610407815336368e-02 5.015106025209364188e-02 3.945339412358728204e-02 2.997811594640894042e-02 2.181693507059200357e-02 1.506197458614097311e-02 9.906282245994785934e-03 6.933021277361109055e-03 6.917897277870427297e-03 9.020880699568049541e-03
1.052415092812166025e-01 1.073096058469041880e-01 1.091173632340866895e-01 1.105678246549671312e-01 1.115523091079185514e-01 1.119539405241720548e-01 1.116518679975239819e-01 1.105260947099711288e-01 1.084628935922708343e-01 1.053608952057803055e-01 1.011381366294163142e-01 9.574077430745477069e-02 8.915505787625743750e-02 8.142619017266423953e-02 7.269251593601097627e-02 6.325525246878793695e-02 5.373128962108343620e-02 4.537574632022424448e-02 4.051549930636198088e-02 4.197717219949564926e-02 5.046708508175794250e-02 6.417425110478902628e-02 8.120260387053630791e-02 1.004403055409309742e-01 1.213204344082741415e-01 1.435725460370540219e-01 1.670962989700538748e-01 1.918957734743944044e-01 2.180295244610561123e-01 2.455522257303098255e-01 2.744366904717595035e-01 3.044763477255692519e-01 3.351801888491723336e-01 3.656829972790778260e-01 3.946998100643024920e-01 4.205523288880394506e-01 4.412859294369786967e-01 4.548804085143146048e-01 4.595379468318108729e-01 4.540109234282087014e-01 4.379144179754385080e-01 4.119591501486281060e-01 3.780459942277525354e-01 3.391851964146556653e-01 2.992335810447234179e-01 2.624539121717803236e-01 2.328579126941252297e-01 2.132653403044203477e-01 2.043096070642278494e-01 2.042261776927047634e-01 2.099255408821511792e-01 2.184827699709702142e-01 2.279869094700052723e-01 2.376061590897195208e-01 2.471779692788933225e-01 2.566735993844687092e-01 2.658779422964087091e-01 2.744312553580310898e-01 2.820187753481029902e-01 2.883575559257459120e-01 2.929436161646741255e-01 2.949651201230670816e-01 2.937896828592294618e-01 2.898631542766942903e-01 2.852129575481994195e-01 2.826442090405085206e-01 2.836332991285546723e-01 2.866264581691915780e-01 2.876874933880120833e-01 2.830574656310207993e-01 2.715288397408323617e-01 2.552785155402600981e-01 2.388257081878270571e-01 2.263412441517017870e-01 2.188312677605447620e-01 2.139826830850573292e-01 2.092405587447634108e-01 2.052100683815874516e-01 2.065721986441243774e-01 2.191328161721971257e-01 2.445243545465864421e-01 2.783687374545118498e-01 3.133963803395884984e-01 3.427566701967947327e-01 3.614114215008442099e-01 3.664337581143654599e-01 3.569644328744839279e-01 3.340690710732942548e-01 3.005372416616812759e-01 2.606114655771091804e-01 2.196159786018556104e-01 1.834232672307202772e-01 1.575841971038267064e-01 1.458612295155984617e-01 1.487371062748493733e-01 1.636592284792541263e-01 1.865670289211757427e-01 2.126463400351747968e-01 2.367025015771086482e-01 2.540298303518204182e-01 2.615313278753077508e-01 2.585488450015396289e-01 2.470912124762576767e-01 2.313844876743517964e-01 2.168200089196530567e-01 2.085098619471181247e-01 2.099354667010851772e-01 2.223948099592875649e-01 2.453525844701253955e-01 2.769308885018447186e-01 3.141532397390152664e-01 3.532618405012855622e-01 3.902870912737130271e-01 4.216953320172194819e-01 4.448962055569421481e-01 4.585055277588790945e-01 4.623607770333227895e-01 4.573408197199527736e-01 4.450622641077652819e-01 4.275254557386115595e-01 4.067729780778346349e-01 3.846090614962728860e-01 3.624126297012087439e-01 3.410593722459980826e-01 3.209477520270095918e-01 3.021024460425473235e-01 2.843139875758129431e-01 2.672729134758394243e-01 2.506703504199185306e-01 2.342561881087691367e-01 2.178611277968261484e-01 2.013956018221606803e-01 1.848381208714802715e-01 1.682216179720509575e-01 1.516218944082206033e-01 1.351489448480790445e-01 1.189401530779076038e-01 1.031538515411338092e-01 8.796204316780791010e-02 7.354173256961053784e-02 6.006499228568108056e-02 4.768848774538048119e-02 3.654388217345624218e-02 2.673223193606164005e-02 1.833199523434509218e-02 1.146208422532390449e-02 6.621842277040775916e-03 5.586207508128011173e-03 8.146882610925844023e-03 1.167463693264667729e-02 1.546899453790915799e-02
1.034431745584983020e-01 1.058410998683180781e-01 1.080883210226705332e-01 1.101043877488008527e-01 1.117928632428274865e-01 1.130437648322014377e-01 1.137368496272473245e-01 1.137456398746639757e-01 1.129421155865401177e-01 1.112020615867407441e-01 1.084111557488240535e-01 1.044720668972401734e-01 9.931319643247202289e-02 9.290048665787468962e-02 8.525551468416682488e-02 7.648738432322867153e-02 6.685659458821507917e-02 5.691514112521896263e-02 4.781526457978781119e-02 4.181563403332145407e-02 4.206341444804063967e-02 4.992594758250659681e-02 6.371508668457653846e-02 8.128936302079385612e-02 1.013607961774355692e-01 1.232852371404281333e-01 1.467649367416134498e-01 1.716902655486982621e-01 1.980510197353658464e-01 2.258633218534564502e-01 2.550867186716453405e-01 2.855250194731877023e-01 3.167194622347536681e-01 3.478551150632542277e-01 3.777087234733338406e-01 4.046661144645026797e-01 4.268291998114712715e-01 4.422177898861695544e-01 4.490519624123625042e-01 4.460794465178433144e-01 4.328933908515001927e-01 4.101743015708559925e-01 3.797910283765056905e-01 3.447109022683707558e-01 3.086915603845157841e-01 2.757424282086858858e-01 2.493596045704074282e-01 2.316459004678865508e-01 2.227206636151284891e-01 2.209564809173080457e-01 2.239942589443253695e-01 2.297928499222028353e-01 2.371299421247806682e-01 2.455040999708282268e-01 2.546661053664992513e-01 2.641497432772362264e-01 2.731811455040698000e-01 2.810301424821435301e-01 2.874198728490878763e-01 2.925090878932965488e-01 2.963827900491401990e-01 2.985839266512899104e-01 2.983272778808822578e-01 2.953769368604313716e-01 2.907673581087834025e-01 2.864290632605159259e-01 2.836167944696043053e-01 2.814168871832823937e-01 2.769855406969514711e-01 2.675294496922928644e-01 2.524331644354959603e-01 2.341395414986032764e-01 2.172234714737314998e-01 2.057339133549877519e-01 2.003573495204423183e-01 1.983956953627830921e-01 1.969723807120602466e-01 1.962441640750195448e-01 2.000931800011247486e-01 2.135288205015549168e-01 2.382118405605884726e-01 2.705960250854054783e-01 3.041602036731115288e-01 3.322678515073316796e-01 3.496994090903729480e-01 3.532577510718759584e-01 3.419800711544476735e-01 3.171187032343631418e-01 2.819088758193539213e-01 2.411466766059698896e-01 2.006371085866582304e-01 1.665454924041528117e-01 1.444385691227446089e-01 1.375465621160213980e-01 1.451697558574006341e-01 1.636188056436228000e-01 1.882857261454148889e-01 2.143626578913301883e-01 2.371184627120997146e-01 2.526371093656104572e-01 2.587240724036083406e-01 2.554964248182567954e-01 2.454006838630989340e-01 2.326253017631010889e-01 2.220441686711825957e-01 2.179922500831888987e-01 2.233249059009548287e-01 2.390891603005398935e-01 2.646401734157891594e-01 2.978511826324929390e-01 3.354221493342320892e-01 3.734197644853975429e-01 4.079604322129010141e-01 4.358303219282179120e-01 4.548977355519682186e-01 4.642718841483134962e-01 4.642316860519550281e-01 4.559850924857722920e-01 4.413326643755646206e-01 4.223067199167102048e-01 4.008461418936901111e-01 3.785516360225139043e-01 3.565483777207067440e-01 3.354618005503852696e-01 3.154887250372537810e-01 2.965262766397810945e-01 2.783138139597645111e-01 2.605517524072581415e-01 2.429797156172821548e-01 2.254144480179106902e-01 2.077583840516100122e-01 1.899919942135403494e-01 1.721601578152433254e-01 1.543583919640661162e-01 1.367210187140038835e-01 1.194110791567662144e-01 1.026109163719197415e-01 8.651239623439997695e-02 7.130623343513080303e-02 5.717049421283133120e-02 4.425893268715173912e-02 3.269063790958638693e-02 2.254502338407158787e-02 1.387959609371192116e-02 6.902021944486903121e-03 3.796384780147191943e-03 7.179490990260791079e-03 1.161247382367911439e-02 1.597310651056759595e-02 2.035943829256359888e-02 2.493588434980169299e-02
1.006342527222099936e-01 1.032089208246328021e-01 1.057226873553388652e-01 1.081178036486817456e-01 1.103180647951162441e-01 1.122299240645676932e-01 1.137445795594070885e-01 1.147409317170853399e-01 1.150893200513729564e-01 1.146559854191436800e-01 1.133082659327879632e-01 1.109206289252424038e-01 1.073818028853511658e-01 1.026035899949257063e-01 9.653261882858149567e-02 8.916783708963399446e-02 8.059020622207653528e-02 7.102010989471305158e-02 6.094033382489921769e-02 5.136824260324620445e-02 4.435329273162314651e-02 4.308749445237144982e-02 4.967516535818528034e-02 6.294091097902662635e-02 8.061446032959718178e-02 1.012009384571406073e-01 1.239439047708772307e-01 1.484917564681331459e-01 1.746960287527706823e-01 2.024895960206706258e-01 2.317855926858646831e-01 2.623726920856163658e-01 2.938066887362932311e-01 3.253147051850480143e-01 3.557378483929244939e-01 3.835397517457543870e-01 4.069018339974758147e-01 4.239123458018160817e-01 4.328373128271134629e-01 4.324399943689971049e-01 4.222952640042541006e-01 4.030314021069409947e-01 3.764291067570403881e-01 3.453182216199949250e-01 3.132343349764340479e-01 2.838298671742044421e-01 2.601031346171819858e-01 2.436666347094612051e-01 2.344557029009695093e-01 2.311497627487676121e-01 2.320460557500062249e-01 2.358037060210956548e-01 2.417030132991397628e-01 2.494100181990832332e-01 2.584674903930727630e-01 2.679219099877810373e-01 2.764645994602464851e-01 2.830558214276235329e-01 2.875327695729117949e-01 2.906234432088281028e-01 2.932217065796252076e-01 2.954876262474747661e-01 2.966579585864441149e-01 2.958073353224144886e-01 2.927798986977155349e-01 2.882864956853209981e-01 2.829564708577403387e-01 2.762406779887063846e-01 2.664013612009309973e-01 2.518266011850003316e-01 2.326781850262316653e-01 2.117095742983964579e-01 1.935528860489801606e-01 1.822735644994757098e-01 1.785164405783627450e-01 1.794133528278164524e-01 1.817904307189657509e-01 1.851968641617347533e-01 1.924305690980954719e-01 2.073955448432332205e-01 2.315894801091254174e-01 2.623311123050583449e-01 2.940371600085034953e-01 3.204741601092112036e-01 3.363625070397340822e-01 3.382940350675432417e-01 3.252184931010270175e-01 2.985652892654668822e-01 2.619965540497602441e-01 2.208470523696080268e-01 1.813939929410920693e-01 1.500687674126951476e-01 1.323053621738735641e-01 1.304395703321675204e-01 1.423841775574699042e-01 1.635521809960203410e-01 1.890721583314484977e-01 2.142743865281311333e-01 2.349536517412873782e-01 2.480376569200511139e-01 2.522768227240088090e-01 2.485660872928093512e-01 2.397386091098764327e-01 2.298690115775177956e-01 2.232847404971721184e-01 2.236036338659345701e-01 2.330936776881207817e-01 2.524054254244230133e-01 2.805297110519913706e-01 3.149587872407859646e-01 3.521371299204347216e-01 3.881352598022919653e-01 4.193440253255683592e-01 4.430144405447793421e-01 4.575592865501882378e-01 4.626087335429787673e-01 4.588605712440361195e-01 4.477910640059443170e-01 4.313000706322692723e-01 4.113591201332396641e-01 3.897186426906295020e-01 3.677134860445031572e-01 3.461845579756883118e-01 3.255094256210331327e-01 3.057107859899663160e-01 2.865978819894545171e-01 2.678985062562964647e-01 2.493553745123785470e-01 2.307803217801725204e-01 2.120737965699697747e-01 1.932224462830836043e-01 1.742863566387267138e-01 1.553834735516399779e-01 1.366747113519735379e-01 1.183505102776742923e-01 1.006182997746828678e-01 8.369007164487912709e-02 6.776957528280146137e-02 5.303912815613904402e-02 3.964650105663403146e-02 2.769293285880172414e-02 1.722546687055108439e-02 8.255602989752525503e-03 1.726502499926173577e-03 6.473873236601391037e-03 1.207891753696639474e-02 1.716986654876032775e-02 2.199817992592083618e-02 2.681697446651719330e-02 3.180633198350719254e-02 3.704998042653042528e-02
9.696503912402119896e-02 9.957758964705655524e-02 1.021899609474399562e-01 1.047706849992481731e-01 1.072695176123520527e-01 1.096170860989139073e-01 1.117255649216527952e-01 1.134903105050196898e-01 1.147923651314044918e-01 1.155017580952493877e-01 1.154815799168049384e-01 1.145928737755848165e-01 1.127004803715394576e-01 1.096801154498135283e-01 1.054272279166146992e-01 9.986875710054815558e-02 9.298019761751875889e-02 8.481341758884131110e-02 7.554806320256667040e-02 6.559738421507231576e-02 5.583752981984937969e-02 4.804856660976151994e-02 4.523062740182338254e-02 5.008051280813423378e-02 6.228254474101644483e-02 7.966706878548029946e-02 1.005287790911765788e-01 1.239512389786142921e-01 1.494815314831608177e-01 1.768798591305357493e-01 2.059586881257801372e-01 2.364555190007494034e-01 2.679171009685856197e-01 2.995999509456015453e-01 3.304071717423270882e-01 3.588865851903104698e-01 3.833110559299596209e-01 4.018498553634385351e-01 4.128219183144409277e-01 4.150005027694193549e-01 4.079177822201077164e-01 3.921021670841681739e-01 3.691757841706933552e-01 3.417481410074073023e-01 3.130666777333572237e-01 2.864331549460229498e-01 2.644896798064202414e-01 2.486272834417290745e-01 2.388511165599691843e-01 2.342219364964696904e-01 2.335731884544346715e-01 2.360451429824216574e-01 2.411884592099292624e-01 2.486531448426801405e-01 2.576973256464759054e-01 2.669314064289468047e-01 2.746323620447402303e-01 2.795372999198552089e-01 2.815994518589675089e-01 2.820992439774240301e-01 2.828322820362120238e-01 2.848102374412811444e-01 2.875297386348809603e-01 2.894580650609258621e-01 2.891437841052501567e-01 2.858433713189368341e-01 2.792607690399458442e-01 2.689432679465140197e-01 2.541635468906320861e-01 2.345857535208113742e-01 2.112642614640698746e-01 1.872463422458329474e-01 1.671509168469618167e-01 1.552191305740074911e-01 1.524931263289623085e-01 1.562582691031358106e-01 1.630212536512955501e-01 1.714732649787091279e-01 1.830325199290251392e-01 2.002775284265799483e-01 2.243958353532545802e-01 2.535258346382779360e-01 2.831277323825853731e-01 3.075495398242563128e-01 3.216111796934116307e-01 3.217986514244744467e-01 3.070198237206260838e-01 2.788777757940005819e-01 2.414355026690122030e-01 2.005525478159690400e-01 1.629928651161595132e-01 1.354194549162935912e-01 1.227980776668685103e-01 1.259848711522407738e-01 1.414877463455654627e-01 1.643183688240179019e-01 1.896692755705929601e-01 2.131108988594576648e-01 2.309788283781028240e-01 2.410377000495350364e-01 2.429674675493577463e-01 2.384100638847285458e-01 2.305411331240849737e-01 2.232966238942870607e-01 2.204979584694500283e-01 2.251286553929743861e-01 2.388609147628343587e-01 2.617742398449575680e-01 2.922908078291659995e-01 3.274581222045166440e-01 3.635550986151205310e-01 3.968143699993864626e-01 4.240533002595667789e-01 4.430972476467309185e-01 4.529591364760772731e-01 4.537932272808325451e-01 4.466748549946056301e-01 4.332751791279028097e-01 4.155031092044320640e-01 3.951792429878264734e-01 3.737922347818339319e-01 3.523677792149945143e-01 3.314548532460012131e-01 3.112067575867469293e-01 2.915146077117407586e-01 2.721468818499734321e-01 2.528609888610968137e-01 2.334728786999738237e-01 2.138877713506331657e-01 1.941036338276536932e-01 1.741998299083028501e-01 1.543200387775623406e-01 1.346544052974367467e-01 1.154227289306567483e-01 9.685876972779293437e-02 7.919518065849769084e-02 6.264868362947741132e-02 4.740547246174376533e-02 3.360720774127546467e-02 2.133838400070436209e-02 1.061744753215506168e-02 1.468381211592941242e-03 6.576862036425067982e-03 1.334942258390499521e-02 1.928445661500044483e-02 2.468196164444985685e-02 2.983712686273339715e-02 3.499223608261189944e-02 4.030360530803948904e-02 4.582972299910810510e-02 5.154053985840762603e-02
9.257975273329029087e-02 9.511772954567304650e-02 9.768118979904313881e-02 1.002653850816520309e-01 1.028487730358310787e-01 1.053912250480023710e-01 1.078332030195214009e-01 1.100958998248627863e-01 1.120822775001905219e-01 1.136789256177716950e-01 1.147586959646807736e-01 1.151841343658897565e-01 1.148118116639074426e-01 1.134977496563683713e-01 1.111042636992694704e-01 1.075087645818762205e-01 1.026155289182219821e-01 9.637251005889112265e-02 8.879775995034458469e-02 8.002603323302581728e-02 7.040055016590789083e-02 6.066600023991396140e-02 5.234867266003900149e-02 4.817001388380391658e-02 5.118337556138008448e-02 6.204622163844313032e-02 7.894149043756050477e-02 9.999156520664242986e-02 1.240727802643422223e-01 1.505715599684901707e-01 1.790934915064375799e-01 2.092654523463258753e-01 2.405906092803853924e-01 2.723358754701852846e-01 3.034579026902944898e-01 3.325863898449286649e-01 3.580841563091406998e-01 3.781945024784958975e-01 3.912702169134786301e-01 3.960580154484710236e-01 3.919909977224542152e-01 3.794247977726358800e-01 3.597458985004600152e-01 3.352877479813601846e-01 3.090159268534111159e-01 2.839955782834465148e-01 2.627475053931428994e-01 2.467247599894970833e-01 2.361884319529130305e-01 2.305658066990489974e-01 2.290308603957860734e-01 2.309217212059858360e-01 2.357891135830660900e-01 2.431080902737031979e-01 2.518780110471139366e-01 2.604681867463259359e-01 2.669794809823862747e-01 2.700468239165136342e-01 2.696580869243450085e-01 2.674299667226910926e-01 2.659215784824651707e-01 2.671146783267340230e-01 2.710589457330547236e-01 2.758341717601187071e-01 2.787248063907916129e-01 2.774299437663604317e-01 2.705594720629854733e-01 2.575748710303884526e-01 2.386597940189896239e-01 2.147946848770709294e-01 1.879847465035426601e-01 1.614340471921984210e-01 1.394020592565440031e-01 1.261880419942889298e-01 1.237701674735640217e-01 1.302090052748405280e-01 1.417207318361977109e-01 1.558040205500882402e-01 1.722362175446033317e-01 1.922121654794360368e-01 2.165671426914740072e-01 2.441600544751865720e-01 2.714889068840302122e-01 2.936082688415193043e-01 3.056091257118047078e-01 3.040151533980074428e-01 2.877723685066495007e-01 2.586733555012503127e-01 2.211648713638019459e-01 1.816286411791247224e-01 1.473237530343319279e-01 1.249370180876200748e-01 1.181966159684031681e-01 1.258880260734163148e-01 1.436529269363687189e-01 1.667972517432287916e-01 1.908391920826778831e-01 2.116229840359370173e-01 2.259814381119766846e-01 2.324474739110563293e-01 2.315623673818193451e-01 2.256633933831017347e-01 2.182506857744587470e-01 2.131596256378206766e-01 2.137965097539113735e-01 2.225723254844738097e-01 2.404879698660889742e-01 2.668713246586850718e-01 2.994509183102677663e-01 3.348450943841544958e-01 3.692789683744869822e-01 3.992798461754256678e-01 4.221985058307984873e-01 4.364973865453584678e-01 4.418044737797501842e-01 4.387692102530104665e-01 4.287807081821597976e-01 4.136192366898820416e-01 3.951108376347946538e-01 3.748446022137945088e-01 3.539942013291259570e-01 3.332602167859456399e-01 3.129205649821624191e-01 2.929511721436260929e-01 2.731684469612918331e-01 2.533528603429631154e-01 2.333323541142044433e-01 2.130237646534297036e-01 1.924421535380830550e-01 1.716909567998781694e-01 1.509434639449324378e-01 1.304220343559632789e-01 1.103779489563403854e-01 9.107266877388629778e-02 7.276042247093979232e-02 5.567207916606495277e-02 4.000100843814385215e-02 2.589437307937808228e-02 1.347308771715546513e-02 3.450384803824358988e-03 7.602812198403691504e-03 1.545399953935680873e-02 2.237093673952668393e-02 2.851039783317792578e-02 3.415523845235100137e-02 3.957979732621502017e-02 4.499966874696400415e-02 5.054308099055423303e-02 5.624373614619565531e-02 6.205249672926792248e-02 6.786017541480923732e-02
8.759616027027028462e-02 8.998203006189295361e-02 9.238204951866667292e-02 9.481532682582510807e-02 9.728832574036958003e-02 9.979187646519567523e-02 1.022989561523867941e-01 1.047633171361238430e-01 1.071189442046888846e-01 1.092802703768141065e-01 1.111430884416533954e-01 1.125861569472427631e-01 1.134735936497722059e-01 1.136582531219264558e-01 1.129863853025891707e-01 1.113039794433387519e-01 1.084653668228511419e-01 1.043450193885240018e-01 9.885434668564831162e-02 9.196737990323856915e-02 8.376428913454803116e-02 7.451390184997735977e-02 6.484384992449845897e-02 5.608520604239947138e-02 5.075311905654266570e-02 5.216669982023023483e-02 6.186816825818697296e-02 7.846466022113904315e-02 9.991477167125795145e-02 1.248468169905558450e-01 1.524383012306123886e-01 1.820925866245050873e-01 2.132103448953848179e-01 2.450368176007029497e-01 2.765635820672497358e-01 3.064884190969627276e-01 3.332475060004889689e-01 3.551313482731598969e-01 3.704832894885677907e-01 3.779606777315384081e-01 3.768179428321047908e-01 3.671529854624812628e-01 3.500488917356803786e-01 3.275468031353316878e-01 3.024060976045220284e-01 2.776494933909107177e-01 2.559645734685935259e-01 2.391439008774997321e-01 2.278261860055734167e-01 2.216920343371075741e-01 2.199561017502245919e-01 2.217973499215800393e-01 2.264935083450336506e-01 2.332719268387162259e-01 2.410500363111769961e-01 2.483147020389123993e-01 2.533560153377766855e-01 2.548789319472359871e-01 2.527566855703627935e-01 2.484999849164319929e-01 2.449489205874387787e-01 2.449081560088022247e-01 2.492817179748661738e-01 2.561991673111082002e-01 2.619478332619343264e-01 2.627474791070255611e-01 2.560907323994457974e-01 2.412935372498810072e-01 2.194435463146851839e-01 1.929560961923672824e-01 1.649134530656599651e-01 1.384608735792563772e-01 1.166369842966939602e-01 1.026590948312107038e-01 9.941091390065841249e-02 1.070431358656446785e-01 1.222405264744287623e-01 1.411767939425556395e-01 1.618544190379297143e-01 1.841626997904032004e-01 2.085780116839095755e-01 2.344986311144014179e-01 2.593258352906184783e-01 2.788615154709112032e-01 2.886248303549913130e-01 2.853496835330433523e-01 2.681443234328073077e-01 2.390517770509963669e-01 2.029253506008124874e-01 1.666693946835313966e-01 1.378562970898421780e-01 1.223479977294021498e-01 1.214023594693806746e-01 1.319559693154834790e-01 1.500082048688839986e-01 1.717806955831474580e-01 1.932323841454086089e-01 2.104381901635541674e-01 2.206264624728760670e-01 2.229728291132410667e-01 2.187671029651283294e-01 2.109795694534398469e-01 2.034492293107247329e-01 1.999967748772477627e-01 2.037049109768383215e-01 2.164006560419751146e-01 2.382759515733481048e-01 2.677741649327631257e-01 3.019232901792570090e-01 3.370136666569351069e-01 3.693447945497447815e-01 3.958391617182957511e-01 4.144349769003224382e-01 4.242383262216811168e-01 4.254569329333056094e-01 4.191667772253874213e-01 4.069799881329349001e-01 3.906872356898287713e-01 3.719419132925096405e-01 3.520382002914372865e-01 3.318110294324531639e-01 3.116551733278038472e-01 2.916309102600773695e-01 2.716068238917157540e-01 2.513932034187508768e-01 2.308377435228695929e-01 2.098767250766638559e-01 1.885496075432678831e-01 1.669902747141747690e-01 1.454067985835759969e-01 1.240575719975166996e-01 1.032278249077780846e-01 8.320804838951116611e-02 6.427483766776410923e-02 4.667512987999399010e-02 3.061870368831840980e-02 1.631317917831757308e-02 4.759844848432971502e-03 8.841983995267383573e-03 1.805893939715344856e-02 2.622488003849166027e-02 3.336476982657665680e-02 3.973340913710330519e-02 4.561568406710143214e-02 5.126835862550314232e-02 5.688194810980045507e-02 6.255937170969044780e-02 6.831346488761874669e-02 7.408050065241923721e-02 7.974282436468174695e-02 8.515338938979918892e-02
8.208834165127361360e-02 8.428328251245739700e-02 8.644646775866277055e-02 8.861497644811236474e-02 9.081912248020666822e-02 9.307872689379463604e-02 9.539983454456131551e-02 9.777202749497150569e-02 1.001663727203352255e-01 1.025339497841643854e-01 1.048048733716569758e-01 1.068877725697800485e-01 1.086698018801796201e-01 1.100174048799988646e-01 1.107781911292295834e-01 1.107843938255857891e-01 1.098584526700702863e-01 1.078213634531755560e-01 1.045046824334558283e-01 9.976776081800740881e-02 9.352359042856950300e-02 8.578124546608288659e-02 7.672459524366850858e-02 6.687575899387759870e-02 5.744746478865123823e-02 5.095128197455516678e-02 5.120299365363451677e-02 6.056782189709068731e-02 7.776933673203691166e-02 1.004089569291354983e-01 1.268177119284202847e-01 1.559542231268258583e-01 1.870118990726535868e-01 2.191601807162028848e-01 2.513919283024680373e-01 2.824455406797217183e-01 3.108003327297381158e-01 3.347541472467226442e-01 3.525868590505603084e-01 3.627981953622178568e-01 3.643882972581290458e-01 3.571300734713564462e-01 3.417692110314185516e-01 3.200851278242358156e-01 2.947556963665558527e-01 2.689900924756027378e-01 2.459371336553431986e-01 2.279760026176757270e-01 2.161656564239950451e-01 2.101983588098297884e-01 2.089031409661629146e-01 2.109002504291860869e-01 2.149953076279425002e-01 2.202436671736637264e-01 2.258195173316801252e-01 2.308347198298546232e-01 2.342607695676367507e-01 2.351152658379133675e-01 2.329652375206885395e-01 2.285632454438691341e-01 2.241504063342842634e-01 2.227717960953627951e-01 2.263587684896103958e-01 2.338091586327891713e-01 2.410667789701850805e-01 2.432134273689330606e-01 2.367589747958541158e-01 2.209528185143569690e-01 1.979608032843147292e-01 1.720001352362083569e-01 1.475638611872946149e-01 1.273601351973778217e-01 1.116269599148487085e-01 1.001223216878705941e-01 9.483708302468621398e-02 9.912949712740461161e-02 1.131201519923941690e-01 1.330361392568973344e-01 1.552012321206937828e-01 1.780822651277404467e-01 2.015635748308583775e-01 2.252325289499578775e-01 2.471253309835620693e-01 2.637421961769719214e-01 2.711593578890045819e-01 2.665170407719257839e-01 2.492666719297685907e-01 2.218356052801352951e-01 1.895500105746272534e-01 1.596775409799548739e-01 1.392040656709436497e-01 1.314216446269940997e-01 1.346316064292855941e-01 1.454557254137361921e-01 1.613904914042458005e-01 1.798702768188887580e-01 1.973368464655540777e-01 2.100442546234368157e-01 2.154927821000196253e-01 2.133392719875067678e-01 2.054736385431786827e-01 1.954176113714406748e-01 1.873620787667408250e-01 1.851813997396448697e-01 1.916493128178294592e-01 2.079033312676960010e-01 2.332024767742540972e-01 2.651144964949618821e-01 3.001095210676557046e-01 3.343225610915349089e-01 3.642536864821377396e-01 3.872783254224406169e-01 4.019168920375316145e-01 4.078638376717207414e-01 4.058150785265817184e-01 3.971592185012154941e-01 3.836101690891977056e-01 3.668577232931866106e-01 3.483001098393829209e-01 3.288990858842522624e-01 3.091653299138956146e-01 2.892471993503364924e-01 2.690724840918133354e-01 2.484906512573721582e-01 2.273800293870389677e-01 2.057079289965164925e-01 1.835496280276574521e-01 1.610798661685756139e-01 1.385501721982387857e-01 1.162613898814162938e-01 9.453653999129045526e-02 7.369622324241281719e-02 5.403750901399829304e-02 3.581825511194777073e-02 1.926059346506373698e-02 4.898684507542465892e-03 9.317727640534130551e-03 2.056065937381948081e-02 3.038033508649773395e-02 3.887153999113547587e-02 4.628253074509415532e-02 5.290010832169695504e-02 5.900568836409403328e-02 6.483802973443893169e-02 7.056445717173794041e-02 7.626616778704910227e-02 8.193972481130112895e-02 8.751187186620143499e-02 9.286168633134174455e-02 9.784398142228177553e-02 1.023097627218155503e-01
7.607584517240899291e-02 7.807815371549579886e-02 7.997486612479635937e-02 8.181279892528008080e-02 8.363895579799229818e-02 8.549666620898113689e-02 8.742178452039309211e-02 8.943913033640769894e-02 9.155924056593053861e-02 9.377538293600926056e-02 9.606070631913415925e-02 9.836542390223457222e-02 1.006140565566180367e-01 1.027029772566560861e-01 1.044987303744781548e-01 1.058377822524411566e-01 1.065284459157889024e-01 1.063557154802775573e-01 1.050897094185695990e-01 1.024985040438330525e-01 9.836664261110146523e-02 9.252223126329207903e-02 8.488013020713154611e-02 7.552168611618249872e-02 6.486881107659109302e-02 5.411153938785037004e-02 4.616340859139174413e-02 4.619719796627357739e-02 5.738100812104078574e-02 7.734598477035377340e-02 1.028454764650190284e-01 1.319595531908921149e-01 1.635159140501281916e-01 1.965429819961803382e-01 2.299954645890381066e-01 2.626191594417503494e-01 2.929038023994171014e-01 3.191200485218645411e-01 3.394472942610050059e-01 3.521903846584515940e-01 3.560645868959244065e-01 3.505063272599299173e-01 3.359483745527740428e-01 3.139871861995712221e-01 2.873669647584203846e-01 2.597021831478362186e-01 2.348576160321831363e-01 2.159732978579938234e-01 2.044350558417206143e-01 1.995192234481295290e-01 1.991329626709003320e-01 2.010050364825462788e-01 2.034526158810350815e-01 2.056031395603095668e-01 2.073321414257194850e-01 2.089835826613813119e-01 2.108294352956516238e-01 2.125121204433255417e-01 2.130258077788025062e-01 2.115299725253266261e-01 2.085298064602457702e-01 2.063428994127078364e-01 2.077780204534100950e-01 2.133566902044164715e-01 2.197956004543740183e-01 2.217385356110143091e-01 2.150268175533024406e-01 1.990717502957903562e-01 1.775258380091513655e-01 1.569794111048586627e-01 1.431391512195998028e-01 1.362175310930207051e-01 1.314516442008654695e-01 1.249685719723693383e-01 1.178079393880609727e-01 1.152015691756652638e-01 1.216769297469988687e-01 1.364837837191351100e-01 1.556342986650361415e-01 1.761541394856601661e-01 1.969291849440485964e-01 2.172789638264981393e-01 2.355445033086286666e-01 2.488282512038021421e-01 2.538742312402682555e-01 2.484458546035299698e-01 2.325699509234944173e-01 2.092283605714762018e-01 1.841444219336067223e-01 1.641332257052478816e-01 1.537457257467201854e-01 1.526333545720483242e-01 1.575395974402823973e-01 1.662089274295062424e-01 1.778962008730518574e-01 1.912923751614141743e-01 2.034547745268369401e-01 2.108819718120946984e-01 2.112842821550697525e-01 2.046525926985798827e-01 1.933064201274489746e-01 1.811762142476827930e-01 1.727042182587305574e-01 1.717173229102884335e-01 1.805377870532756945e-01 1.995144036692051426e-01 2.270613634313605467e-01 2.601285507414655140e-01 2.949060875808783844e-01 3.275675296906510603e-01 3.549024808822180965e-01 3.747386503268582136e-01 3.861096441752806530e-01 3.891808186510556933e-01 3.849890068811747668e-01 3.750771149460241927e-01 3.611119014086862089e-01 3.445649878829717405e-01 3.265143892280950588e-01 3.075881496030569151e-01 2.880305510818950143e-01 2.678398689445209424e-01 2.469183875272082107e-01 2.251907368289902678e-01 2.026725281912648557e-01 1.794929093635387329e-01 1.558851859603659074e-01 1.321605612013617703e-01 1.086761270105810612e-01 8.580352260943903409e-02 6.390120906724972016e-02 4.329184652320303139e-02 2.424940776490652414e-02 7.083922968802954835e-03 8.833802371891352756e-03 2.235313746976130139e-02 3.418013344192726705e-02 4.439876898465876937e-02 5.322644839931285621e-02 6.093244395744179531e-02 6.780264572082293772e-02 7.410494716355844891e-02 8.005752724533969633e-02 8.580585271792791346e-02 9.141294086088044835e-02 9.686375714434294903e-02 1.020807092970838492e-01 1.069449994812168570e-01 1.113186795242180060e-01 1.150638227762249000e-01 1.180571059244787807e-01
6.952303358834252545e-02 7.136078197060892470e-02 7.300153514484131190e-02 7.449215631674400984e-02 7.588701912877629518e-02 7.724465029437393992e-02 7.862409404082536246e-02 8.008114101607634316e-02 8.166446416537664899e-02 8.341155997572002878e-02 8.534427168633094973e-02 8.746365791130455980e-02 8.974412976511345064e-02 9.212710820421622648e-02 9.451486142761753029e-02 9.676552653840692075e-02 9.869047366179345415e-02 1.000550911521826819e-01 1.005838186489204922e-01 9.996996902873073187e-02 9.789074813978451695e-02 9.402819228797204554e-02 8.809817851970100366e-02 7.989432670649916635e-02 6.936904886599055964e-02 5.683119086946757104e-02 4.357787224300397472e-02 3.405712180985197290e-02 3.763181337810704574e-02 5.578439600545487959e-02 8.184257886794231440e-02 1.122004897780281979e-01 1.452658227386910417e-01 1.799499524697314168e-01 2.151711643011610109e-01 2.496679878565206123e-01 2.819248892675749185e-01 3.101795142583211318e-01 3.325205572622939032e-01 3.470858229907096693e-01 3.523530945777854084e-01 3.474913257117732135e-01 3.327141089860828904e-01 3.095573156140581927e-01 2.809866002869871870e-01 2.512082345003495143e-01 2.249816459375016120e-01 2.062291216712355546e-01 1.963080764237297438e-01 1.934156291277233652e-01 1.940275821290694813e-01 1.949089379761933805e-01 1.941249729434509630e-01 1.912162782875308498e-01 1.871832746885784826e-01 1.842361305635980551e-01 1.847067453947216220e-01 1.891768335862150652e-01 1.955189413673880661e-01 2.002787096931156474e-01 2.012796723880309613e-01 1.993369431085584842e-01 1.977032893606823216e-01 1.989846045428195487e-01 2.018838961414487487e-01 2.016453523905162026e-01 1.939815212957518020e-01 1.788446341843089038e-01 1.618688395043805239e-01 1.519232237408096597e-01 1.533747459200909546e-01 1.608635752352022830e-01 1.655578729514628755e-01 1.628846289964001881e-01 1.544024220536871772e-01 1.460627604076759900e-01 1.442017013650278567e-01 1.509276479973936380e-01 1.637141717978468358e-01 1.791852503937081953e-01 1.953750374214285601e-01 2.111460086286476578e-01 2.249508049964735745e-01 2.344528057152371059e-01 2.371906115464157416e-01 2.317752581946893320e-01 2.190253312744342429e-01 2.024926810830426638e-01 1.876882252114124017e-01 1.794082224033375084e-01 1.785273150991025515e-01 1.820924708804472769e-01 1.869273538044709526e-01 1.921443801556918518e-01 1.984005053043601530e-01 2.055693842814262096e-01 2.115603298235806673e-01 2.133622741669123635e-01 2.089851913921388360e-01 1.986924038828589145e-01 1.850592538240066753e-01 1.721391838375483097e-01 1.642029271351564956e-01 1.645415972414444317e-01 1.747562073080564105e-01 1.946131307067369143e-01 2.222244763352820562e-01 2.544481740702745909e-01 2.875228385736977588e-01 3.178019065671307541e-01 3.423771615629735421e-01 3.594552772430475995e-01 3.684498990446856137e-01 3.698242035996512911e-01 3.647629482694575431e-01 3.547735159981596498e-01 3.413154654363107499e-01 3.255385368268013946e-01 3.081710247964012939e-01 2.895515793954040462e-01 2.697553750814563056e-01 2.487485522990038889e-01 2.265169914602678802e-01 2.031435883537859033e-01 1.788342703987174098e-01 1.539072331261783777e-01 1.287627380942387434e-01 1.038476823461629978e-01 7.962578397436353983e-02 5.656794141412042204e-02 3.522080994995040876e-02 1.687071753593261114e-02 1.119334806930753594e-02 2.347094863872688231e-02 3.696889679576235987e-02 4.909832740814152469e-02 5.968100088442360868e-02 6.886157590794729499e-02 7.687972930999589782e-02 8.399961280268326835e-02 9.046669524033021381e-02 9.647619045236188740e-02 1.021532279149804656e-01 1.075463661606637644e-01 1.126337903069444396e-01 1.173388784364372689e-01 1.215504443269645046e-01 1.251432409262417389e-01 1.279956503685460989e-01 1.300030533575573799e-01 1.310866073914455365e-01
6.235300221981023017e-02 6.407053349131733300e-02 6.549573186334607666e-02 6.666518972592484771e-02 6.763016757310956473e-02 6.845430915198767730e-02 6.921089752433573494e-02 6.997969861250723234e-02 7.084332216666226756e-02 7.188283000787845656e-02 7.317211346937553540e-02 7.477049295515715566e-02 7.671322569343355657e-02 7.900020500300319881e-02 8.158394467919298509e-02 8.435861911634597032e-02 8.715213243365377283e-02 8.972283013126580720e-02 9.176177141834845896e-02 9.290080200046180181e-02 9.272624019973270404e-02 9.079785695650696709e-02 8.667298808161973123e-02 7.993635269435095392e-02 7.023900851904665843e-02 5.736243848334989653e-02 4.139513037010480317e-02 2.376282193906936388e-02 1.737087635697568203e-02 3.805768171888552348e-02 6.742502378043048472e-02 1.004567421038569386e-01 1.358681989938845813e-01 1.726786928792042597e-01 2.098118992670336691e-01 2.459875763183212993e-01 2.796752286458437653e-01 3.090981485837778764e-01 3.323119695285566277e-01 3.473835041906703780e-01 3.526796061842982777e-01 3.472478414656943180e-01 3.312383473813803048e-01 3.062864084263250963e-01 2.757429268303669967e-01 2.445623584511207593e-01 2.184602736482973429e-01 2.018608865001622343e-01 1.953178487290109511e-01 1.951680990761311685e-01 1.962875977738168798e-01 1.948081458139984401e-01 1.889590887072706560e-01 1.789904169022244196e-01 1.672762262157233559e-01 1.584511225109395682e-01 1.578336772335279525e-01 1.670811334277955973e-01 1.817482710549906399e-01 1.947544182225484088e-01 2.011318991662043587e-01 2.002697822371672098e-01 1.955393682346749928e-01 1.913255811367134407e-01 1.888133590215820001e-01 1.848093404904778969e-01 1.756073095053756750e-01 1.621527030464742503e-01 1.521775795050464009e-01 1.551048042668136395e-01 1.707314303843670000e-01 1.887499371955698169e-01 1.993281274619387866e-01 1.987106148551648077e-01 1.892693702920167920e-01 1.773629091344577635e-01 1.697479513567428100e-01 1.696631631216804215e-01 1.758517169426856985e-01 1.853319854331529071e-01 1.958832868029638241e-01 2.061500584258658675e-01 2.147873956641333515e-01 2.201263855442607276e-01 2.206730022694669280e-01 2.160791424371678593e-01 2.080276826800834256e-01 2.002839063819438770e-01 1.970525312455757294e-01 1.999961138152067108e-01 2.068597845902523658e-01 2.136595785920885615e-01 2.178581995534598359e-01 2.195581719332697912e-01 2.203594878424250669e-01 2.211735553342952521e-01 2.209751779011474293e-01 2.175953094749742689e-01 2.095915277545322974e-01 1.975430498472285912e-01 1.840693580035637211e-01 1.727978981367546407e-01 1.669643413619653349e-01 1.685457157961392505e-01 1.783246485828277328e-01 1.961508209630453969e-01 2.207376928955531448e-01 2.495096976382733811e-01 2.790623521246350935e-01 3.059926484553598947e-01 3.276244779637993987e-01 3.424004933710498855e-01 3.499271576853314469e-01 3.507530973180227885e-01 3.459949025262823441e-01 3.369322061776953703e-01 3.246797590323298177e-01 3.100064983136852081e-01 2.933158012481619781e-01 2.747463689356529626e-01 2.543235559246566635e-01 2.320964063954324141e-01 2.082243334996602968e-01 1.830081992215978060e-01 1.568798868220769305e-01 1.303710969214508242e-01 1.040826799789871110e-01 7.868209007524688825e-02 5.500156011456488331e-02 3.457093343583287487e-02 2.217736829513825697e-02 2.590554215952942108e-02 3.853838345332604581e-02 5.204658861322148528e-02 6.447401596358136311e-02 7.545237045258672282e-02 8.502861649610525541e-02 9.339077351010191541e-02 1.007681836963490035e-01 1.073779385235372474e-01 1.133913988670602474e-01 1.189157622478373977e-01 1.239894023356217650e-01 1.285888921895863846e-01 1.326440942642075072e-01 1.360570111993048836e-01 1.387205521613886494e-01 1.405345634637648611e-01 1.414178054440556331e-01 1.413156250731985863e-01 1.402037417242018857e-01
5.448151772774964541e-02 5.611865988200488709e-02 5.738102200825877242e-02 5.828440790315776027e-02 5.886611725619622648e-02 5.918418999778027323e-02 5.931630214220922487e-02 5.935824231650008165e-02 5.942169618314606383e-02 5.963067947905222044e-02 6.011547834157440762e-02 6.100268507127404316e-02 6.240035417073745011e-02 6.437878763970512896e-02 6.694959404929744229e-02 7.004716935392485411e-02 7.351639615750389656e-02 7.710832496569924865e-02 8.048342135173784662e-02 8.322099213597379530e-02 8.483370805057914577e-02 8.478690763948065756e-02 8.252286519786862506e-02 7.749021016223314740e-02 6.917842182780990778e-02 5.715767429540002248e-02 4.113022947234697135e-02 2.107574014196838402e-02 6.383461943265702522e-03 3.304302105645950949e-02 6.508227407003824849e-02 1.002392108548322974e-01 1.376082591132247179e-01 1.761549465540760140e-01 2.146671709862497945e-01 2.517428802279402245e-01 2.857829363475073992e-01 3.150041414511310367e-01 3.375040043790192290e-01 3.514143601892402713e-01 3.551713192137710973e-01 3.479031208389148366e-01 3.299006547387611787e-01 3.030942010555444099e-01 2.713999162730801329e-01 2.406344406526735868e-01 2.173001327027795637e-01 2.055268548535883200e-01 2.039286655874907872e-01 2.065580902324173074e-01 2.071263182892363608e-01 2.017273270581565192e-01 1.891549431517487168e-01 1.705315406251049493e-01 1.495896110440474991e-01 1.336939241241653920e-01 1.322227854078192044e-01 1.476015275506840918e-01 1.711278877475781446e-01 1.918153488942066776e-01 2.028870043979398019e-01 2.030444658689793958e-01 1.957357187135037591e-01 1.864576347493837050e-01 1.784160623206497986e-01 1.702361853378295820e-01 1.592931912423722896e-01 1.478190591674136689e-01 1.451629119298472881e-01 1.591884807691635595e-01 1.846223282414194700e-01 2.087931157481260069e-01 2.223783197065620221e-01 2.226207653809436082e-01 2.126247903015069940e-01 1.990526053145419971e-01 1.886204839625773844e-01 1.846211670674137995e-01 1.861521874851757574e-01 1.905256719925203512e-01 1.955942871313409714e-01 2.001250397070990783e-01 2.032472261954358095e-01 2.041943978214710020e-01 2.026428344702312645e-01 1.993958647188607547e-01 1.968540041362312476e-01 1.983654364904831047e-01 2.059887816526376203e-01 2.183793332088270756e-01 2.313992880348661463e-01 2.408589647472434703e-01 2.447578656300382627e-01 2.437640056716788017e-01 2.400628338503234815e-01 2.354412109106691076e-01 2.300528232292895769e-01 2.228829740374691504e-01 2.133112408693615958e-01 2.022444234467890845e-01 1.919396423655955752e-01 1.847770642121951967e-01 1.821051860596224203e-01 1.842691346509694184e-01 1.915329632277740224e-01 2.044302390165650685e-01 2.229637881998470239e-01 2.457151528488265013e-01 2.699626398314814990e-01 2.926095237475723199e-01 3.111121305367272050e-01 3.239703496187888443e-01 3.307699155604927888e-01 3.319232704594568539e-01 3.282759522257625573e-01 3.207267473953434589e-01 3.099694911814212528e-01 2.964026944900707283e-01 2.801854899261821408e-01 2.613724889584157496e-01 2.400536444561262583e-01 2.164506610245413021e-01 1.909560747022783223e-01 1.641267184910407129e-01 1.366559021948863806e-01 1.093560117738597293e-01 8.320468524032943736e-02 5.959877610570063489e-02 4.126771632487929997e-02 3.381149630259645128e-02 3.990084427475031753e-02 5.255136538244462030e-02 6.624900398789856926e-02 7.910356291202458312e-02 9.059057872179122894e-02 1.006580069921930443e-01 1.094342137953960986e-01 1.171081040829446973e-01 1.238666169841604325e-01 1.298588366900680080e-01 1.351779169537535019e-01 1.398572195377843774e-01 1.438774086431681420e-01 1.471806224903824678e-01 1.496876992718562949e-01 1.513150554627707145e-01 1.519889147252482253e-01 1.516557463969226693e-01 1.502887026135186210e-01 1.478904411820287923e-01 1.444930198659207798e-01
4.588085089659922622e-02 4.744108931186759304e-02 4.857857727621901767e-02 4.927706742070168261e-02 4.954879655994127996e-02 4.943560590321625231e-02 4.901038277717760516e-02 4.837872930591559373e-02 4.768034415231911516e-02 4.708860750098329412e-02 4.680525157361101196e-02 4.704558493861440288e-02 4.801075088842536587e-02 4.984928896094950601e-02 5.261882673834836210e-02 5.626176133027414178e-02 6.060087552202234051e-02 6.534924146980379545e-02 7.012470993493014060e-02 7.446363130233007999e-02 7.783441501518729988e-02 7.965476873656036905e-02 7.931734386595573616e-02 7.622950087981959777e-02 6.987832697751832078e-02 5.995663678058441720e-02 4.670814168438414127e-02 3.241039081210089073e-02 2.783475890327464022e-02 4.528606299909051364e-02 7.489979370729883679e-02 1.099765933528170647e-01 1.480402386584724894e-01 1.873860518321868729e-01 2.263875479667909196e-01 2.633651694394605891e-01 2.965705364171923875e-01 3.242058573263868482e-01 3.444800996866323461e-01 3.557340063387954832e-01 3.566740085014988848e-01 3.467407366389202994e-01 3.266023792756175270e-01 2.987066593610042120e-01 2.677082801982856863e-01 2.402540621264445397e-01 2.229988626440840838e-01 2.184401839682997559e-01 2.223848916363336814e-01 2.270304106682482781e-01 2.257460677843646790e-01 2.151011636042697850e-01 1.947004193914631254e-01 1.666123088897862592e-01 1.357327669711958784e-01 1.120013021687803340e-01 1.098068908845685893e-01 1.313859585801157304e-01 1.618281318578086436e-01 1.873350473579889486e-01 2.008006320843223891e-01 2.009996613230029261e-01 1.915535491891005304e-01 1.785352028429877391e-01 1.663151290175491348e-01 1.547850329325613505e-01 1.422708653882598095e-01 1.322102496440419328e-01 1.350533832521614297e-01 1.563873904660702807e-01 1.871591613978485225e-01 2.139863472922379217e-01 2.284442940625153740e-01 2.287308872620588962e-01 2.186256926485174168e-01 2.050412005780558877e-01 1.944331144213093943e-01 1.895449676365935920e-01 1.890685468042450634e-01 1.901875384712342076e-01 1.908126351049816150e-01 1.900220925098786706e-01 1.876748546521300187e-01 1.841598340985862725e-01 1.805028055831359168e-01 1.786637419956560169e-01 1.814628140922068811e-01 1.912784840367441064e-01 2.078854714935810810e-01 2.277562773973550447e-01 2.458168318964837618e-01 2.579037766634201811e-01 2.622988411011398235e-01 2.599167449998791013e-01 2.532903665143148020e-01 2.449434421722019861e-01 2.362182884037261343e-01 2.274028374276122477e-01 2.187904212565668638e-01 2.113826699303437417e-01 2.064405459737639059e-01 2.044326053968273937e-01 2.047146585091159654e-01 2.064550279567873015e-01 2.098171875382842111e-01 2.161345215987589274e-01 2.268055431155640844e-01 2.418726679423706671e-01 2.596150199895518873e-01 2.773712486874679861e-01 2.926708866720474367e-01 3.039092167146214551e-01 3.104542202411789686e-01 3.123927031792212428e-01 3.101517052210585046e-01 3.041724258114387736e-01 2.947343213380668736e-01 2.819425097904257882e-01 2.658257307886472409e-01 2.464674997559157532e-01 2.241092292522436913e-01 1.991991707234013198e-01 1.723926454786352813e-01 1.445287567245027438e-01 1.166232682698778028e-01 8.994859282248547638e-02 6.637075557175965701e-02 4.926171400375163600e-02 4.378711660819770840e-02 5.069133947317745054e-02 6.370097143484430846e-02 7.796381384304483519e-02 9.152625221275913214e-02 1.037389713945853775e-01 1.144658294012602384e-01 1.237808785488726665e-01 1.318356435154202921e-01 1.387905345389769951e-01 1.447772174792389399e-01 1.498806359659515808e-01 1.541354246666451211e-01 1.575326231221703954e-01 1.600326499975743000e-01 1.615807569591030668e-01 1.621219247055490364e-01 1.616131987747807530e-01 1.600324928267248537e-01 1.573837043974695427e-01 1.536985203020150292e-01 1.490355622279812831e-01 1.434776069948306698e-01
3.670354309928269138e-02 3.809791639628752613e-02 3.908887880923292424e-02 3.961324982344033990e-02 3.964527317925228139e-02 3.919990565559319795e-02 3.833829842940242316e-02 3.717597696938240714e-02 3.589338132571224388e-02 3.474524953344217820e-02 3.405794341087271110e-02 3.419483739872955508e-02 3.547599318918084887e-02 3.807881478034361167e-02 4.198574661217605725e-02 4.700978837425482532e-02 5.285546593401715953e-02 5.916302986003228043e-02 6.552324133610588908e-02 7.147587626750492862e-02 7.650738078643559703e-02 8.005835157012175518e-02 8.154885192761607282e-02 8.043171297919703144e-02 7.629551424484531941e-02 6.907774912309638804e-02 5.957635663417974736e-02 5.077084462472297721e-02 4.977388655243032006e-02 6.338158628697428132e-02 8.948016683111650882e-02 1.230391330481019480e-01 1.606387974350211578e-01 1.998158330135588745e-01 2.384185197751407248e-01 2.744083689387016300e-01 3.058401759930410857e-01 3.308992472541813501e-01 3.479638670995275906e-01 3.557094511390674341e-01 3.532992836546913762e-01 3.407119884084188755e-01 3.192282035059181289e-01 2.920166337914382737e-01 2.645298972952844219e-01 2.438361890242458641e-01 2.355170516281009652e-01 2.391855709063809565e-01 2.480390262729155193e-01 2.534824490156539767e-01 2.492344934450891336e-01 2.325769658618131175e-01 2.040067815429411624e-01 1.665971138924540740e-01 1.262786913245060316e-01 9.504024290863576085e-02 9.240055294234295058e-02 1.187078930970027202e-01 1.522752220381747013e-01 1.785658655994346866e-01 1.913575769640182833e-01 1.900445868601202126e-01 1.785835630444977951e-01 1.633340783147601560e-01 1.490208510998987101e-01 1.357772108506332953e-01 1.220749328269831041e-01 1.120919726049764004e-01 1.174802771644774396e-01 1.422643573742553846e-01 1.747771755900873192e-01 2.015801735024090602e-01 2.152456642028946210e-01 2.149155732354570414e-01 2.050346554537281207e-01 1.927553774081454119e-01 1.841439444061276076e-01 1.809886155278315756e-01 1.810220239454349012e-01 1.809053015250516872e-01 1.784648422519172217e-01 1.731284558180890831e-01 1.656294344052555434e-01 1.576936289574428496e-01 1.518130276999565820e-01 1.510264331322404840e-01 1.582425149389614094e-01 1.745870127797944094e-01 1.979349139811960590e-01 2.234653474521593464e-01 2.457155486410721734e-01 2.605508881109341313e-01 2.663146922387110149e-01 2.639639401018043507e-01 2.562386040540231558e-01 2.462887680912341781e-01 2.365541578302257364e-01 2.285348564135036287e-01 2.232126814049486263e-01 2.211984979291290732e-01 2.222377182814427032e-01 2.248630052949044666e-01 2.270265637348519716e-01 2.273950567384283861e-01 2.263192889732795476e-01 2.258028866041933147e-01 2.283756633189547858e-01 2.354695931235264994e-01 2.465046696312651886e-01 2.593784358616683106e-01 2.716811261545111766e-01 2.815915521813710520e-01 2.881180511721103121e-01 2.909019358208502770e-01 2.898894327117682024e-01 2.850767103775240230e-01 2.764086930656305952e-01 2.638141664407804843e-01 2.473083178294094020e-01 2.270924818676181289e-01 2.036104783164702225e-01 1.775560459304916239e-01 1.498524851859212026e-01 1.216469632524925237e-01 9.440050114661102665e-02 7.026289018677428500e-02 5.303500751416938275e-02 4.816967214692549626e-02 5.606748895578662906e-02 7.020698156902921427e-02 8.565154688428608387e-02 1.003592473273262758e-01 1.136137382256338785e-01 1.252327427030253681e-01 1.352574475905446716e-01 1.438153086009099912e-01 1.510500850956853214e-01 1.570845387222324085e-01 1.620032382988680075e-01 1.658493399736081231e-01 1.686308486022297382e-01 1.703323336308931180e-01 1.709285869785095169e-01 1.703975227578704565e-01 1.687305938712126696e-01 1.659399227869768623e-01 1.620620638622778664e-01 1.571587832762740000e-01 1.513154846756328831e-01 1.446379822813232408e-01 1.372482902421096884e-01
2.758308035937820368e-02 2.850421839051054188e-02 2.917276048200292959e-02 2.945326597682458927e-02 2.926181236486334256e-02 2.857348088878742740e-02 2.743596910807284683e-02 2.599393697468607364e-02 2.452644399229309338e-02 2.348359379018263166e-02 2.345919315824573220e-02 2.500139702954242218e-02 2.833554227219096250e-02 3.330418626891930994e-02 3.955712434978409658e-02 4.672171490747085293e-02 5.445162078566673225e-02 6.241134945912422960e-02 7.024740790093313147e-02 7.756490864510805217e-02 8.391574303509487243e-02 8.880256877503699131e-02 9.170476094627030839e-02 9.213721288867310344e-02 8.976404944641609707e-02 8.461728398934600937e-02 7.753413183528186370e-02 7.098706439741950258e-02 6.992599392680734494e-02 7.986655907679518496e-02 1.018335174071556548e-01 1.326288676594623572e-01 1.685527127110381662e-01 2.065060943824839346e-01 2.438109956289112035e-01 2.780559048496735186e-01 3.070918468678015545e-01 3.290983020482162180e-01 3.426667465374796384e-01 3.468976572864868602e-01 3.415512404335099284e-01 3.273192927314238498e-01 3.062666226048155194e-01 2.823594153387264383e-01 2.615941977103266036e-01 2.505093728560811583e-01 2.522674874783182308e-01 2.634073742107687077e-01 2.756909480655450606e-01 2.807205250561434773e-01 2.728897724216445275e-01 2.501996905894492418e-01 2.139910451794742874e-01 1.683721896807178209e-01 1.204010659780676701e-01 8.380486054772919025e-02 8.171807413798815034e-02 1.100559390153177386e-01 1.423128182644990136e-01 1.652130493944878598e-01 1.741284963246334527e-01 1.695032594233433776e-01 1.559082230313842132e-01 1.399599814565086753e-01 1.260799926027499629e-01 1.133629072219844020e-01 9.910930527006439616e-02 8.735128034367042882e-02 9.182178810160326887e-02 1.168241810559845911e-01 1.484339372235772558e-01 1.732292434099510503e-01 1.848026945549324229e-01 1.832146994968362474e-01 1.735655436972136922e-01 1.633190318560491239e-01 1.581646202320736994e-01 1.586556397312731681e-01 1.611530003469712480e-01 1.615158350016790145e-01 1.573500601725626724e-01 1.483863201616822114e-01 1.362507597699210982e-01 1.240682261252187835e-01 1.158339854653374773e-01 1.155287482686910561e-01 1.258168057043284049e-01 1.465304774250590081e-01 1.742989948404732869e-01 2.037675220295019074e-01 2.293728563512986429e-01 2.469393948060528421e-01 2.547249008186279196e-01 2.536330903999451380e-01 2.465547221581867732e-01 2.371703216088039967e-01 2.288129400492239784e-01 2.238436988599980526e-01 2.234228338729302987e-01 2.272725687158263785e-01 2.335551736319126659e-01 2.394088012894520223e-01 2.421376852879132124e-01 2.404192114465784069e-01 2.349472492269533697e-01 2.282563637737810847e-01 2.236837040489169925e-01 2.237569542163314884e-01 2.289321872585448336e-01 2.376673229675595467e-01 2.475867804365027292e-01 2.565806852357437884e-01 2.632228980229247561e-01 2.666726954335204014e-01 2.664204795438533946e-01 2.621038298668932343e-01 2.534576174653982439e-01 2.403617507821467769e-01 2.229182528623323833e-01 2.015046360837079165e-01 1.767838641824785728e-01 1.496824329781248630e-01 1.213753961799591830e-01 9.336407917644530541e-02 6.788076399831252661e-02 4.920229377616360672e-02 4.450221730848535895e-02 5.460803801006465508e-02 7.113320704455065868e-02 8.857954186557569221e-02 1.049466837091692084e-01 1.195766107864917049e-01 1.323121350357784887e-01 1.432007169723571172e-01 1.523687740473513852e-01 1.599585517910150911e-01 1.660950340151363114e-01 1.708712506487640170e-01 1.743461426622776034e-01 1.765506766704248443e-01 1.774984617143991750e-01 1.771977163230783470e-01 1.756622427092125460e-01 1.729199653865695629e-01 1.690184126308757195e-01 1.640271486785484789e-01 1.580375694460382507e-01 1.511606794774595086e-01 1.435235237978815526e-01 1.352649093648353451e-01 1.265309618504403544e-01
2.051234517770062285e-02 2.016512758428688420e-02 1.994177352798727834e-02 1.962853891582145432e-02 1.906068452588653359e-02 1.816155298758208997e-02 1.699014659793275650e-02 1.582042751829140087e-02 1.523988400716564523e-02 1.608357126287663849e-02 1.894538034201065368e-02 2.378050053020810614e-02 3.018892200686132399e-02 3.777011778419942650e-02 4.620213802060805369e-02 5.521100075311922983e-02 6.453408589635394044e-02 7.389367984245999443e-02 8.297806895165429908e-02 9.142838371494815819e-02 9.883250073304106209e-02 1.047301185978925103e-01 1.086359151181780502e-01 1.100915757238098563e-01 1.087648767555118856e-01 1.046299082362518590e-01 9.829317055300022810e-02 9.155174841208980896e-02 8.804419073453056965e-02 9.274705826788752494e-02 1.087348940158729127e-01 1.347831724987665347e-01 1.673366589312993702e-01 2.027306074489990118e-01 2.377395111810291783e-01 2.695683880912122521e-01 2.958691197725730193e-01 3.148285169380124482e-01 3.252753460039367606e-01 3.267793090175817317e-01 3.197664007969541755e-01 3.057183643404238205e-01 2.875037390428406558e-01 2.696831388275774954e-01 2.580885164885914351e-01 2.575410810641618475e-01 2.682679708152338471e-01 2.847732095471514624e-01 2.986978792108541669e-01 3.024017649101714555e-01 2.910103946635861916e-01 2.631344547836074743e-01 2.208228969679829901e-01 1.691813433092682617e-01 1.166458667436525293e-01 7.896601130703520544e-02 7.929195525101159769e-02 1.064397236036440236e-01 1.333857522091235481e-01 1.492730566571440487e-01 1.513675683504933922e-01 1.415677344534621851e-01 1.255651448312715412e-01 1.106190000433580484e-01 1.003357336700263086e-01 9.116260871541677357e-02 7.770872763251339410e-02 6.232891320506489530e-02 6.160498527767242077e-02 8.422042624981275483e-02 1.132714692272929619e-01 1.348563563716390912e-01 1.435180069839373518e-01 1.400634212887225394e-01 1.301172136188984696e-01 1.216565482329541453e-01 1.203596469494908200e-01 1.254478444267349002e-01 1.315849172212123774e-01 1.336832748877974653e-01 1.290700383460335610e-01 1.177220321468935155e-01 1.020789472099823680e-01 8.653311865157674310e-02 7.632530961312684881e-02 7.584850684326772952e-02 8.709146779470788857e-02 1.091899424673130753e-01 1.386798634703122757e-01 1.702501633019387617e-01 1.982181099269190727e-01 2.181937082017131324e-01 2.282563199078726790e-01 2.292642525650758212e-01 2.242783959002842553e-01 2.174064697118499034e-01 2.125342137236453099e-01 2.122959007212888716e-01 2.174022727428021884e-01 2.264482154538260406e-01 2.364184246885271401e-01 2.438099600764919994e-01 2.458963084475103145e-01 2.416668930353459976e-01 2.322112202658896674e-01 2.204724176079485287e-01 2.103291024287585187e-01 2.050860565643259914e-01 2.059996762851533103e-01 2.119538759149283691e-01 2.205123218183735745e-01 2.292059832632586391e-01 2.361470677749479552e-01 2.400435408335412357e-01 2.400190140525267080e-01 2.354823433579508463e-01 2.260982273940705667e-01 2.118164209338754822e-01 1.929028881438191456e-01 1.699395149895962243e-01 1.437898059935248107e-01 1.155562445095846685e-01 8.659926812417940989e-02 5.886381901331025346e-02 3.673678455065575166e-02 3.215100763704535625e-02 4.732477654890377555e-02 6.785243848880985473e-02 8.799674810834290373e-02 1.063243640947574842e-01 1.224522366405002977e-01 1.363401142688267509e-01 1.480853503415298089e-01 1.578366777715281000e-01 1.657489427870025567e-01 1.719588425342061522e-01 1.765747079352982807e-01 1.796763034261490422e-01 1.813211860010445486e-01 1.815544381787843886e-01 1.804190892317333594e-01 1.779652709681817657e-01 1.742569597701068840e-01 1.693758769039558632e-01 1.634226608850598839e-01 1.565157657212242481e-01 1.487887019620094398e-01 1.403862698750066584e-01 1.314603842271863665e-01 1.221659988366992633e-01 1.126575363334364061e-01
1.980104853936717063e-02 1.741073930625069988e-02 1.540984741695146376e-02 1.375831391587373741e-02 1.240828467176074111e-02 1.140135212439686088e-02 1.100254922345759480e-02 1.173692916554084850e-02 1.409530489706142115e-02 1.818155704650459628e-02 2.381924365524304074e-02 3.078839171653310891e-02 3.889321863317666411e-02 4.794841659058237532e-02 5.775909338321803810e-02 6.810778420006390055e-02 7.874628026972269046e-02 8.938942893803580869e-02 9.970964403798139586e-02 1.093325082228000233e-01 1.178355161153455954e-01 1.247538461409107152e-01 1.295992196932818641e-01 1.319007917977479405e-01 1.312816583840296092e-01 1.275933136615775843e-01 1.211467460445115329e-01 1.130979027888155686e-01 1.059914284067373647e-01 1.040143056604958122e-01 1.115390171071658360e-01 1.299115640882587130e-01 1.566458470829603100e-01 1.877280022936365922e-01 2.193119922218046691e-01 2.481462337652348971e-01 2.716476697378583660e-01 2.879907069458265134e-01 2.962217342702970768e-01 2.963556344884130667e-01 2.894496760695616233e-01 2.776954354573846762e-01 2.645354634077263234e-01 2.545602620545053818e-01 2.524930367784987140e-01 2.608114159239346419e-01 2.775339097920443976e-01 2.966076244766699399e-01 3.104347252667102874e-01 3.123372840794317318e-01 2.981170929213043941e-01 2.668599459915085292e-01 2.211656679096128397e-01 1.670759779849974591e-01 1.147301318849167917e-01 8.197024160009419580e-02 8.609667192090314503e-02 1.090992224606976702e-01 1.278963404640900414e-01 1.342315427209363476e-01 1.271536618377015482e-01 1.102424270667360373e-01 9.113381324765380820e-02 7.910179098642999840e-02 7.638546682325134118e-02 7.423357574818517657e-02 6.397649536172335394e-02 4.534948149193009093e-02 3.398787238046089426e-02 5.160856383388708751e-02 7.754846823965155789e-02 9.578486970891783581e-02 1.016611568686546646e-01 9.621834238524516747e-02 8.493352141854446091e-02 7.641843823428397242e-02 7.770371567234489463e-02 8.714651097705178318e-02 9.732655309436195890e-02 1.022016281505906676e-01 9.900142451492191520e-02 8.823467002992316233e-02 7.353312619193606847e-02 6.052524448285718367e-02 5.340886643032106973e-02 5.197744350828237270e-02 5.642660909212708631e-02 7.114230706586656405e-02 9.688901199884109028e-02 1.278510933289089269e-01 1.568372808847316724e-01 1.785492639838476558e-01 1.907312276209989221e-01 1.942734797495323240e-01 1.924725873419687039e-01 1.897003474918484700e-01 1.898718041440116966e-01 1.951484730336056073e-01 2.053095547435202228e-01 2.180196983813458556e-01 2.297862070807389079e-01 2.371497803110270419e-01 2.377357580207970777e-01 2.309493630589573299e-01 2.182142986639904747e-01 2.027283565833398749e-01 1.886978736565612103e-01 1.799796690871141303e-01 1.784443962452738341e-01 1.832339733195113285e-01 1.916890711501123556e-01 2.008758649980710576e-01 2.084270590993987371e-01 2.126612544033145979e-01 2.124534637722962638e-01 2.071274646128078711e-01 1.964147862178503845e-01 1.804405027673651463e-01 1.596946019865715383e-01 1.349718310288118284e-01 1.072856397944806639e-01 7.777905572061059869e-02 4.769790752756575963e-02 1.907811702654266597e-02 1.588251970050053377e-02 4.114988194330940902e-02 6.582239401941666901e-02 8.820043562141562099e-02 1.079934393216246818e-01 1.251648590057386490e-01 1.397981070050801911e-01 1.520392001439738738e-01 1.620582451519178846e-01 1.700227926121598010e-01 1.760819233964084629e-01 1.803599266470562179e-01 1.829575901634107882e-01 1.839585349023256655e-01 1.834379462520759341e-01 1.814714366017284308e-01 1.781424309191581845e-01 1.735471922419017099e-01 1.677972400869239267e-01 1.610193803526323852e-01 1.533538451753443388e-01 1.449511620610987872e-01 1.359683777423804640e-01 1.265651989878940897e-01 1.169005181387026832e-01 1.071296937956528472e-01 9.740287567901342869e-02
2.659024076529264632e-02 2.334210988818696472e-02 2.049248009265640727e-02 1.821189937404781023e-02 1.670830987809345664e-02 1.622495334128454605e-02 1.699175470228056137e-02 1.914783691951207206e-02 2.272052447745786727e-02 2.767499907936631087e-02 3.395849442221366560e-02 4.150696803258484280e-02 5.023347124648021300e-02 6.001587754266651115e-02 7.068896624185029565e-02 8.204029197983112032e-02 9.380829233289270097e-02 1.056814669989779853e-01 1.172981208087010979e-01 1.282469637829651843e-01 1.380698887613096004e-01 1.462695807415530513e-01 1.523263023332035448e-01 1.557303453689960482e-01 1.560395840238145426e-01 1.529762516121271898e-01 1.465853216762125488e-01 1.374895600202808987e-01 1.272773253936772264e-01 1.189427474891472658e-01 1.167656315700402320e-01 1.243974556521722646e-01 1.420214349669415843e-01 1.663713075515147188e-01 1.931164244781087280e-01 2.183953074570933461e-01 2.392404833302492484e-01 2.536933442876788680e-01 2.608974440426521935e-01 2.611679475721668253e-01 2.559984588093265345e-01 2.479919576804805459e-01 2.406703131425793618e-01 2.379454351246172161e-01 2.429097012345808326e-01 2.561559934511841718e-01 2.748715281390020082e-01 2.935768759566272923e-01 3.058355454282455366e-01 3.059582650019659900e-01 2.903603474415257235e-01 2.585151769302320712e-01 2.134853580574541665e-01 1.622664014072756622e-01 1.168299486315627633e-01 9.466802243468014355e-02 1.018829178749615649e-01 1.187295337542894902e-01 1.281461606185055613e-01 1.241080435393954601e-01 1.068266770346609496e-01 8.092038198040389652e-02 5.632910915180563971e-02 4.857486136162162543e-02 5.726013794329943424e-02 6.358382692743166920e-02 5.805464000851429107e-02 4.042503149816335795e-02 1.909394978889697447e-02 2.714943984662043092e-02 5.018273460041879769e-02 6.613785746629594064e-02 7.113642814351804622e-02 6.570337680359462917e-02 5.335810313670546340e-02 4.113600079932783204e-02 4.003496588452067073e-02 5.179322229551511225e-02 6.590367890612727764e-02 7.517881205664210531e-02 7.751272042288662178e-02 7.521138949819830555e-02 7.368581691403922052e-02 7.630308033408726709e-02 7.971309235642608237e-02 7.774957467628859642e-02 6.814433537962769072e-02 5.746315615590821130e-02 6.198891534823783300e-02 8.500083969221459979e-02 1.125425902020924795e-01 1.349357460819759491e-01 1.488154509568662409e-01 1.550975864301072649e-01 1.573159620039729367e-01 1.597507815208119297e-01 1.655990694250097095e-01 1.758909649632635630e-01 1.894980124885413120e-01 2.038150674954495589e-01 2.156133702359120941e-01 2.219179530601118611e-01 2.208170580421167373e-01 2.120272744820006217e-01 1.970910993260843458e-01 1.792031171660271316e-01 1.626667062856781976e-01 1.517922750813135713e-01 1.491174669974934808e-01 1.540405716022516247e-01 1.635170645459861072e-01 1.739819574966851301e-01 1.825317357456592571e-01 1.871429538697911843e-01 1.865534056193824952e-01 1.801386961104239903e-01 1.678304910206310785e-01 1.500435554531693305e-01 1.275876996075409331e-01 1.015675160131185722e-01 7.330800214607030574e-02 4.448764916367021344e-02 1.952181636597916450e-02 2.375272705782695976e-02 4.800419895346336174e-02 7.244885790130441150e-02 9.484048281987675355e-02 1.146844780618595516e-01 1.318576945622940422e-01 1.463984179065614954e-01 1.584279079344554919e-01 1.681043139841771339e-01 1.755928750139904293e-01 1.810484951693729916e-01 1.846084073856356367e-01 1.863923997789981579e-01 1.865078196166651825e-01 1.850567030343571451e-01 1.821428836956832387e-01 1.778776384881287920e-01 1.723831469499017277e-01 1.657936404455732093e-01 1.582545357017220433e-01 1.499200828594176305e-01 1.409501437315361649e-01 1.315066979921880874e-01 1.217505991834078732e-01 1.118390064620371216e-01 1.019238298625227690e-01 9.215146434842066969e-02 8.266405605303517312e-02
3.665229593918751388e-02 3.353518524149048247e-02 3.082215602236590066e-02 2.873583130166922073e-02 2.750899685114175514e-02 2.735219549796838109e-02 2.841527030515620181e-02 3.077187547609906357e-02 3.444138042956328138e-02 3.942433716597332910e-02 4.572032165195842601e-02 5.332216286983253867e-02 6.219844312680863213e-02 7.227585121795887524e-02 8.342647665814259539e-02 9.546054206728669944e-02 1.081233560872064403e-01 1.210951614573913121e-01 1.339930349651719255e-01 1.463746596147061929e-01 1.577445837827209096e-01 1.675645748894837861e-01 1.752709314491237569e-01 1.803031753652307723e-01 1.821504734634621092e-01 1.804246762850007513e-01 1.749726207926032562e-01 1.660460293191812209e-01 1.545521988890267429e-01 1.423876291989775167e-01 1.327020863716795174e-01 1.294670236586586698e-01 1.355123637952582727e-01 1.502794617716192993e-01 1.702323779524070047e-01 1.910922118473623033e-01 2.092974825679133621e-01 2.224766058484738684e-01 2.295714532059863200e-01 2.308591014827305610e-01 2.278668774526939056e-01 2.231304019173537823e-01 2.197468727842609160e-01 2.206674081887241012e-01 2.277418425085329656e-01 2.408115987104272326e-01 2.573762691403472802e-01 2.730699381859312269e-01 2.827078500350406198e-01 2.815685558627747942e-01 2.666806464440029112e-01 2.379287573739116424e-01 1.988773569744468339e-01 1.574343412849479595e-01 1.260719781922230720e-01 1.164325062597196675e-01 1.245903943452254803e-01 1.346024116724315878e-01 1.351844216644488006e-01 1.223143201536299740e-01 9.678600414323711154e-02 6.267196100717838114e-02 2.750813666551367442e-02 2.020711348747700198e-02 4.143575372321166295e-02 5.317571563747485602e-02 5.121479127855268348e-02 3.744040555514391994e-02 1.822011565092135701e-02 1.751563292615688702e-02 3.572952608829308568e-02 4.992080277235862867e-02 5.644122573905740320e-02 5.495728561479484853e-02 4.629088981439418576e-02 3.262479235973100161e-02 2.150485011541615130e-02 2.874189596895356663e-02 4.593628514884768449e-02 6.187553061412693484e-02 7.517228185849324229e-02 8.854499051006724242e-02 1.040787591604442203e-01 1.193409762122440015e-01 1.284533284247308671e-01 1.259958502345202846e-01 1.100725313214357542e-01 8.408395566121795728e-02 5.921824204839959416e-02 5.611335286726501503e-02 7.516689362799157392e-02 9.626241440280887407e-02 1.112693700216930148e-01 1.204323143476768582e-01 1.271457373365457999e-01 1.348835015445022656e-01 1.453997076019150347e-01 1.585752846298926211e-01 1.731029644390380262e-01 1.869579490410938905e-01 1.976892892890167175e-01 2.029294488557264742e-01 2.010784573208932169e-01 1.918541298324936140e-01 1.765216975011668632e-01 1.578374925976577525e-01 1.398089466433684314e-01 1.270802904906464803e-01 1.232451524940860188e-01 1.284661386231221725e-01 1.393610427674306929e-01 1.515077825104733378e-01 1.613074848057160227e-01 1.663669185815903895e-01 1.653485704611869778e-01 1.577900352686805729e-01 1.439620249746323966e-01 1.247487997223576950e-01 1.015722481200874577e-01 7.649423452851988880e-02 5.305110243618865740e-02 3.940123040109270308e-02 4.586550764411580910e-02 6.523414945583479174e-02 8.737929393950745471e-02 1.086415030109582486e-01 1.277852720676832254e-01 1.443709215324806283e-01 1.582930473920278747e-01 1.696087372896094014e-01 1.784532516048504269e-01 1.849923341148870248e-01 1.893953953859622008e-01 1.918226859817755703e-01 1.924219227532366627e-01 1.913306435130127381e-01 1.886812104032523640e-01 1.846061502327854542e-01 1.792423564562450611e-01 1.727334512850302595e-01 1.652302169895022710e-01 1.568894123067131052e-01 1.478715044448668248e-01 1.383379113233831337e-01 1.284483145124535319e-01 1.183585200381583186e-01 1.082192518535322334e-01 9.817619013273545803e-02 8.837152878740173190e-02 7.894731524421813584e-02 7.005078490783081535e-02
4.705197602570446863e-02 4.438410822491924840e-02 4.205956736437409249e-02 4.030565897496597716e-02 3.935119821435978382e-02 3.939636295714946806e-02 4.058420284758523788e-02 4.299184639198616598e-02 4.664836344773741483e-02 5.156512650466668624e-02 5.775710093597290901e-02 6.524462692531621255e-02 7.403906669734160173e-02 8.412139143401232977e-02 9.542152040629056642e-02 1.078026113287433863e-01 1.210514275282844887e-01 1.348742460549429423e-01 1.488973237294176910e-01 1.626712206649310322e-01 1.756789257622565770e-01 1.873485748909887727e-01 1.970725728897033124e-01 2.042361366003024870e-01 2.082596668335196799e-01 2.086609302026338764e-01 2.051448302464735363e-01 1.977305523993482250e-01 1.869268573789399646e-01 1.739583337259689166e-01 1.609953412402633510e-01 1.511630097444161547e-01 1.477940686868507991e-01 1.526503644092817857e-01 1.645141790712541796e-01 1.799128691917857847e-01 1.949854394752795761e-01 2.067390568751487634e-01 2.135188353185027421e-01 2.150958526751837185e-01 2.125535428788501158e-01 2.079810485168310519e-01 2.039643462326158063e-01 2.029176824965520654e-01 2.063701045927457955e-01 2.143856703971247502e-01 2.253118784729443713e-01 2.359891097487895328e-01 2.424392229907653962e-01 2.409320826098206580e-01 2.292337650872592059e-01 2.078014942825561484e-01 1.807050154725557967e-01 1.558061145627628041e-01 1.422203284778532917e-01 1.428125216502444950e-01 1.501660357263747692e-01 1.540028949507982470e-01 1.478525887535540040e-01 1.298527225722808931e-01 1.017023180534746551e-01 6.761758362859236760e-02 3.381059950730511132e-02 1.465801940772181768e-02 2.678004964792476267e-02 3.615133214326197997e-02 3.610611577185733612e-02 3.004451149775526353e-02 2.554632112673471678e-02 2.895043895033119416e-02 3.659731907111420796e-02 4.352394502664427844e-02 4.793512110564509404e-02 4.863124181408642888e-02 4.403599284937359526e-02 3.344396263153336796e-02 2.011298148434264785e-02 2.092285968083359288e-02 3.959505455518035066e-02 6.201773300230127572e-02 8.641558808820558324e-02 1.134977330941368545e-01 1.414521383477332639e-01 1.650157899276210038e-01 1.776683526404732594e-01 1.745987143066294878e-01 1.548368317250175819e-01 1.220966663527174034e-01 8.486938182345249437e-02 5.776424384221987701e-02 5.698839070087050734e-02 7.226113189293849326e-02 8.713198202484706556e-02 9.863553466642970002e-02 1.088944008257974189e-01 1.198710375090756008e-01 1.319625807921338267e-01 1.447187860891073485e-01 1.575482268461196600e-01 1.695671868362112478e-01 1.792862838064225306e-01 1.848285401573244446e-01 1.845819586188174322e-01 1.778181116817679763e-01 1.650169923057613897e-01 1.479610764680534263e-01 1.297942478891208062e-01 1.150128261263165252e-01 1.084727544031709456e-01 1.122538317203040509e-01 1.234574110974260147e-01 1.367439683300996356e-01 1.475263514471744919e-01 1.528604377670926828e-01 1.512765101910394094e-01 1.425021373025704419e-01 1.272513402478734901e-01 1.071126178881172258e-01 8.468452491984268526e-02 6.441997759950332525e-02 5.425093286018626421e-02 6.088585769500066969e-02 7.915006742879439339e-02 1.010459942700503155e-01 1.225938519889312739e-01 1.421357051135758720e-01 1.589910156979013334e-01 1.729366674099013512e-01 1.839862158817212046e-01 1.922767129913344197e-01 1.980033080419360825e-01 2.013807691310413317e-01 2.026225765010895852e-01 2.019318003189192190e-01 1.994993486003769911e-01 1.955060948123168163e-01 1.901263122405835448e-01 1.835307640215700364e-01 1.758886220767574560e-01 1.673680280744263005e-01 1.581355315324920185e-01 1.483548606348783772e-01 1.381855469638178791e-01 1.277818934259672135e-01 1.172926992710608407e-01 1.068620806299174913e-01 9.663167705667324858e-02 8.674451627383371333e-02 7.735076790362593879e-02 6.861536511378582559e-02 6.072651496996411130e-02
5.634207241134588096e-02 5.427085483834365176e-02 5.245213129271614205e-02 5.110937022758804682e-02 5.047097816479663435e-02 5.074281650184059300e-02 5.208106572570491560e-02 5.457911385148551259e-02 5.827668852411754113e-02 6.318531634589244494e-02 6.931443132581041611e-02 7.668482823696172457e-02 8.532528876671767459e-02 9.525583036703252904e-02 1.064642138856629755e-01 1.188821144555226722e-01 1.323654479574347398e-01 1.466811017813083873e-01 1.615005998925399255e-01 1.764003851004503909e-01 1.908683621865516211e-01 2.043168704865418184e-01 2.161031181176295279e-01 2.255591721171691655e-01 2.320347733741741914e-01 2.349574443048477734e-01 2.339154366249496242e-01 2.287696811448958478e-01 2.197998411229594162e-01 2.078822186514397430e-01 1.946682290717423325e-01 1.826445140934982447e-01 1.747856598952277629e-01 1.734762201423334649e-01 1.790746837645665612e-01 1.894715252019976426e-01 2.011786200880609221e-01 2.108112883576747087e-01 2.160112109815691128e-01 2.158014995765217270e-01 2.106037180346011228e-01 2.020215355340908847e-01 1.924159306333930175e-01 1.843021313166617881e-01 1.796483325198687808e-01 1.792379283798599399e-01 1.823313421333478401e-01 1.868167058017198290e-01 1.898552096882268891e-01 1.888746799316224079e-01 1.827066731100692454e-01 1.725800162936144966e-01 1.624104227544854451e-01 1.572989657879837189e-01 1.597540863439293746e-01 1.669677406824810195e-01 1.729148560352490316e-01 1.722891347566120890e-01 1.625020612417026056e-01 1.438719323859669885e-01 1.190169803054543646e-01 9.186829115410154178e-02 6.632803587325203365e-02 4.461885385547861849e-02 2.630110592917679971e-02 1.174676950312293980e-02 1.846703376415434819e-02 3.663068219814250015e-02 5.255759759162096506e-02 6.204501270744600810e-02 6.351587674142014639e-02 5.816892212268640061e-02 4.928348657915845171e-02 4.000159256071539327e-02 3.082624260082866482e-02 2.022160962514454874e-02 1.054285821517317659e-02 1.931525307217897211e-02 3.936991793105355103e-02 6.496541610963101065e-02 9.713678098057262900e-02 1.348564553001840027e-01 1.730642555650520886e-01 2.040529833667651116e-01 2.202886696241609932e-01 2.171052242434095836e-01 1.943918292740833553e-01 1.569199614804442366e-01 1.136122555743147716e-01 7.694233803634728530e-02 6.146696147902339091e-02 6.779322900299138144e-02 8.027198867507084890e-02 9.174292608344243594e-02 1.021854032899784104e-01 1.123294911522226269e-01 1.221170654818951457e-01 1.315071994990645032e-01 1.409806087414211262e-01 1.509412795962987996e-01 1.608611327100881172e-01 1.691576334584161678e-01 1.738242466744049086e-01 1.732015706050449855e-01 1.665137533495639754e-01 1.542085015411975846e-01 1.382717052522156043e-01 1.225362786322755637e-01 1.123648618692467682e-01 1.120499696324444017e-01 1.207995954460854282e-01 1.332865489911646828e-01 1.438712794544850238e-01 1.487607658302685931e-01 1.461173748965616803e-01 1.357065952941864384e-01 1.186059352705024356e-01 9.713745911823046253e-02 7.537899045707269208e-02 6.076168242427056748e-02 6.253408634907886565e-02 7.952956694492434309e-02 1.027613907214924155e-01 1.265917339408778042e-01 1.485472083808426769e-01 1.675626097278133664e-01 1.832294344910313233e-01 1.954854757093023032e-01 2.044604052537230265e-01 2.103862084393826604e-01 2.135418935605790103e-01 2.142199314199999260e-01 2.127074650893747143e-01 2.092773483546991609e-01 2.041851914885091657e-01 1.976695585079969453e-01 1.899533880411991837e-01 1.812455376962307796e-01 1.717420036877444212e-01 1.616268096341110239e-01 1.510728039895954944e-01 1.402426994010242123e-01 1.292906871442636718e-01 1.183649206444899321e-01 1.076111237373528762e-01 9.717755194528715501e-02 8.722146897051397119e-02 7.791701539510974273e-02 6.946339043185713324e-02 6.208977236037666741e-02 5.604850119883771770e-02
6.366053004635173485e-02 6.225710691559555726e-02 6.101037231635192404e-02 6.013617502051678276e-02 5.986385304240773170e-02 6.041078448491661590e-02 6.195407109124329709e-02 6.461064770318018791e-02 6.843590646296818236e-02 7.344141050551869498e-02 7.962172752460951186e-02 8.697721679813681661e-02 9.552398164465288055e-02 1.052887515504162264e-01 1.162912758536657765e-01 1.285192207184274737e-01 1.419011433812572276e-01 1.562824257572932030e-01 1.714076080035547012e-01 1.869110059339233465e-01 2.023163922871561160e-01 2.170461453392151241e-01 2.304405802715115692e-01 2.417889710154865757e-01 2.503748059837287987e-01 2.555388790289718215e-01 2.567646390258861433e-01 2.537903263654010533e-01 2.467505236026896198e-01 2.363419474012680710e-01 2.239836731585929386e-01 2.118774546880976828e-01 2.027560856012583235e-01 1.990605003497394887e-01 2.016874611680912754e-01 2.092410269109887255e-01 2.185750349730519460e-01 2.261073598102969484e-01 2.289364397470756429e-01 2.254420126438871630e-01 2.154924894595023344e-01 2.003837899896821484e-01 1.825453054362229377e-01 1.649980475011887104e-01 1.505450370181901920e-01 1.408157949558040689e-01 1.356662944318610953e-01 1.335388644843859274e-01 1.326277360643183523e-01 1.320569153898069337e-01 1.325200794035250873e-01 1.360001769616751011e-01 1.442300888678242909e-01 1.567468643157938768e-01 1.705359850404070676e-01 1.815421253105469757e-01 1.864429994198399665e-01 1.836862699727288828e-01 1.737180853307311867e-01 1.585188082327048942e-01 1.405390014690962586e-01 1.213109615568411376e-01 1.005093060585472847e-01 7.644667021377508920e-02 4.827024439243695481e-02 2.303472014913823113e-02 3.698463211322803451e-02 6.887662597756741278e-02 9.563118301874269644e-02 1.112240514883869880e-01 1.135936720568636038e-01 1.038353105654958169e-01 8.542768927423904923e-02 6.299724946491312705e-02 4.165630799366666637e-02 2.853046106480283325e-02 3.004110343007375741e-02 3.846121438316819907e-02 4.866421783862945327e-02 6.727760149120155797e-02 1.009074487361708156e-01 1.462342224128006518e-01 1.936733347620284429e-01 2.323338919698038352e-01 2.531184640162321697e-01 2.510671204949258550e-01 2.266478664100633200e-01 1.856714803701147443e-01 1.381246354907464668e-01 9.687334749908427245e-02 7.545687850014037856e-02 7.614923868070615220e-02 8.530530882359066425e-02 9.381743373637375927e-02 1.003136456708585283e-01 1.054679018221315323e-01 1.098073861106975690e-01 1.140615544821778488e-01 1.196786058485791310e-01 1.282231248866115836e-01 1.400692526645542224e-01 1.537572273704683190e-01 1.665407597349665147e-01 1.754231073515042649e-01 1.780620607777180786e-01 1.734642982028532787e-01 1.625311704474861063e-01 1.484050837869727579e-01 1.362308727461974123e-01 1.312687628065340173e-01 1.351268290067841604e-01 1.441656500852189493e-01 1.526063401697120014e-01 1.558278931191267591e-01 1.513495419198078451e-01 1.386490285263730360e-01 1.188083507700013197e-01 9.441074218416596608e-02 7.031740856603499457e-02 5.630652186326557535e-02 6.330309926423932643e-02 8.562053339987139855e-02 1.122949800509507184e-01 1.381843575032389582e-01 1.612267013724731635e-01 1.805749500025197185e-01 1.959568680144776753e-01 2.074155045105782469e-01 2.151743624795811882e-01 2.195552829678900641e-01 2.209254755505122014e-01 2.196636487011841832e-01 2.161393846003488994e-01 2.107015794941705655e-01 2.036728189041589754e-01 1.953474418655520572e-01 1.859918207917845012e-01 1.758460030831555942e-01 1.651262999809277043e-01 1.540286770089336066e-01 1.427329374390934047e-01 1.314077456619728856e-01 1.202165523422813048e-01 1.093244667272932347e-01 9.890601438163050541e-02 8.915333014976524473e-02 8.028325206842663875e-02 7.253936690308300517e-02 6.618108967139507692e-02 6.144888774718210156e-02 5.850134760723250255e-02
6.848989670113787842e-02 6.774758235815654672e-02 6.707210852913890464e-02 6.666759943600557292e-02 6.676304981950829942e-02 6.758934413115939843e-02 6.934965598541729948e-02 7.219237156467955829e-02 7.619794913912474044e-02 8.138569521772212600e-02 8.773629931993921771e-02 9.521902978720436783e-02 1.038126944399751506e-01 1.135140762331868364e-01 1.243323557699293341e-01 1.362713169735072227e-01 1.493031237494882868e-01 1.633385716912292562e-01 1.781989946539536962e-01 1.935944344292726549e-01 2.091115602967881237e-01 2.242136958757627585e-01 2.382546509745778474e-01 2.505080524629004213e-01 2.602144113883934073e-01 2.666489688850312567e-01 2.692140460838249871e-01 2.675595771463352701e-01 2.617333182910409062e-01 2.523539472781810566e-01 2.407754520677615195e-01 2.291492112326358743e-01 2.201815177922029354e-01 2.163414333883502128e-01 2.186299638922650779e-01 2.257549517616053159e-01 2.345211877196618777e-01 2.410781027390616338e-01 2.421048556291113540e-01 2.355390805160335610e-01 2.209209420146665270e-01 1.994706544947314475e-01 1.739292124033443854e-01 1.480978983080248335e-01 1.258803767819999253e-01 1.096605031565992677e-01 9.884334232897111494e-02 9.065006030354394451e-02 8.328344247169582049e-02 7.881720545027484648e-02 8.289905223898545727e-02 9.860021974096722097e-02 1.220598747920425969e-01 1.467333472780926462e-01 1.672387854506164895e-01 1.803260230853318269e-01 1.850613748709949713e-01 1.826797404989977114e-01 1.758701967404353306e-01 1.673411219008401896e-01 1.580720024713331007e-01 1.464626595320468461e-01 1.293546983409766538e-01 1.044688430091901682e-01 7.388810352244722102e-02 5.311975919418376185e-02 7.064381320139077880e-02 1.090807861321933248e-01 1.448079438864781077e-01 1.684067067167574205e-01 1.763304332519455286e-01 1.688999955959086530e-01 1.494099390799562554e-01 1.234126872862630758e-01 9.849088765318000926e-02 8.313744008021102527e-02 7.997159543841357576e-02 8.076297091582296250e-02 7.786480723110708602e-02 7.767823481027449906e-02 9.999500464148705636e-02 1.469920862006736384e-01 2.018234536637719678e-01 2.482915898091656581e-01 2.748675203254390964e-01 2.757534950059552514e-01 2.515410610452615825e-01 2.087445310373150509e-01 1.583769097826126515e-01 1.143918566221077543e-01 9.069927691068142839e-02 8.915345113996821225e-02 9.561658109823929774e-02 9.954736970237797189e-02 9.895745174007991585e-02 9.554954326462422598e-02 9.169434174222992895e-02 8.953426197225256011e-02 9.125782221840857134e-02 9.917576051653388680e-02 1.144472069534030328e-01 1.356454690330764767e-01 1.590558685682844919e-01 1.801036129371720029e-01 1.947293898750009633e-01 2.004517975844145872e-01 1.971061859776713221e-01 1.871589023969942034e-01 1.753440969492311152e-01 1.670913806453880046e-01 1.655610044330939334e-01 1.693866516136406097e-01 1.739079708575035632e-01 1.742904988490605045e-01 1.674089109669162911e-01 1.521837487518571952e-01 1.292901377226383930e-01 1.008816364827043177e-01 7.102015116911145065e-02 4.905957549757353903e-02 5.228646405608249753e-02 7.664583981332305507e-02 1.059036970419654083e-01 1.337825992889397075e-01 1.581832431389656457e-01 1.783252919814369841e-01 1.940069863675513706e-01 2.053425471710398909e-01 2.126300193267470773e-01 2.162693117708972268e-01 2.167072127037545926e-01 2.144003137328103492e-01 2.097908709032322294e-01 2.032921762206268135e-01 1.952808933780635914e-01 1.860944761659186208e-01 1.760323144128459194e-01 1.653596436333182595e-01 1.543135214062451022e-01 1.431103419271724242e-01 1.319544534822951753e-01 1.210474522106593648e-01 1.105975668717902732e-01 1.008280212245726559e-01 9.198203141711554232e-02 8.431991427419395502e-02 7.810133434256927298e-02 7.354631111237218410e-02 7.077824987975700477e-02 6.977162540314603423e-02 7.033845468442277704e-02
7.063991925766464897e-02 7.046766137706829414e-02 7.027943041794823542e-02 7.026186687960410404e-02 7.063982105928116872e-02 7.165733050374940849e-02 7.354810295612800031e-02 7.650186532243279103e-02 8.063834549198044266e-02 8.599969558158268579e-02 9.256359507047265400e-02 1.002694406283492767e-01 1.090460470446944496e-01 1.188316793286216672e-01 1.295818426109073551e-01 1.412638994047968333e-01 1.538398327818517319e-01 1.672400724640971670e-01 1.813326841026301206e-01 1.958932361434607694e-01 2.105809720015173747e-01 2.249264650232190021e-01 2.383350469050917186e-01 2.501094788599430019e-01 2.594949466478599365e-01 2.657495698577393428e-01 2.682439748037950822e-01 2.665934670964030251e-01 2.608243809608773445e-01 2.515677081153338546e-01 2.402456069150239182e-01 2.291444457743441743e-01 2.211398744052406606e-01 2.187960177810460149e-01 2.230021594226919979e-01 2.321397926718447302e-01 2.426040508105427596e-01 2.501617577262429948e-01 2.511695969528232042e-01 2.433282163979365031e-01 2.260957624960678591e-01 2.008893182867128313e-01 1.710966156038411234e-01 1.417660037403354334e-01 1.184062548189444702e-01 1.039261118344145668e-01 9.542137078035786701e-02 8.617875909598442241e-02 7.123523677505923246e-02 5.136669161973093922e-02 4.018961383453185932e-02 5.820435164600052530e-02 9.056460768076732282e-02 1.217765643377096141e-01 1.455541774920685316e-01 1.597266253828706906e-01 1.652850099325438027e-01 1.656762655577092291e-01 1.650758984633081961e-01 1.657146458909589670e-01 1.660663149932705696e-01 1.617483277665856534e-01 1.482690154014870698e-01 1.238787508558217842e-01 9.325481949812605698e-02 7.635759125186197815e-02 9.925283258055193902e-02 1.451358307379243540e-01 1.905575735050848984e-01 2.243904867058990615e-01 2.416794863314208341e-01 2.414719559703824014e-01 2.260804298632305143e-01 2.007805107066891470e-01 1.735759931481757057e-01 1.532213394795950145e-01 1.430285611183497174e-01 1.362844326411669638e-01 1.234652253314093284e-01 1.052263086455305779e-01 1.037821625320892310e-01 1.411488096588497665e-01 1.990810456155251429e-01 2.524715998909242143e-01 2.857520348760754225e-01 2.915206661291991908e-01 2.698520389983335432e-01 2.273666709842450673e-01 1.756743504158500002e-01 1.298218843319973170e-01 1.048925921076997725e-01 1.027990362926399642e-01 1.079264525949158587e-01 1.076863645148840171e-01 9.912564945886745416e-02 8.487737874897513524e-02 6.995650641693730576e-02 5.944910555338772662e-02 5.684976764018015438e-02 6.455928904423899328e-02 8.423864455963582520e-02 1.143796936539505787e-01 1.501027901707310541e-01 1.851554427301416172e-01 2.137062342396592873e-01 2.317080849870645776e-01 2.378208594085327865e-01 2.337416860761402926e-01 2.237728449925098229e-01 2.134021808209252968e-01 2.068747466188847195e-01 2.048902161940867883e-01 2.045164954059573437e-01 2.014143937973627840e-01 1.920960837710958824e-01 1.748797755398818488e-01 1.498560942267926632e-01 1.185063936482037977e-01 8.347090906255068277e-02 4.964500491550658673e-02 3.351144660853683233e-02 5.348357072153777508e-02 8.413564394623426757e-02 1.135513934660193069e-01 1.391416138877886732e-01 1.601249246573957785e-01 1.763464821743658262e-01 1.879751362124881808e-01 1.953675680579005924e-01 1.989845299140799995e-01 1.993330662918932350e-01 1.969263397443402341e-01 1.922569901518333679e-01 1.857812476367716459e-01 1.779115734340043498e-01 1.690159488964951828e-01 1.594221857711853318e-01 1.494258135688899258e-01 1.393002070307402529e-01 1.293076056390800588e-01 1.197094411130494307e-01 1.107737586394482443e-01 1.027763817009441916e-01 9.599118133943713993e-02 9.066493343253936854e-02 8.697679355933975176e-02 8.499307518995190269e-02 8.463886761520658664e-02 8.570561222357302167e-02 8.789381831322025385e-02 9.086987011904988643e-02
7.028439178977982649e-02 7.051744534274959064e-02 7.065250525031395445e-02 7.084957708198327819e-02 7.132123904378019630e-02 7.232030747661216674e-02 7.411362843955951463e-02 7.694406684037720379e-02 8.099084735872050245e-02 8.634325174817417126e-02 9.299798873819610512e-02 1.008785713802318462e-01 1.098655424892800991e-01 1.198253014458791343e-01 1.306298167052112602e-01 1.421643143180809366e-01 1.543228337647343518e-01 1.669929147984417495e-01 1.800317849152116012e-01 1.932377859809088494e-01 2.063222410156980435e-01 2.188880434034039812e-01 2.304216018781200526e-01 2.403044205401056732e-01 2.478499017511333891e-01 2.523704052164835177e-01 2.532794850709667589e-01 2.502343962127934751e-01 2.433229511982990256e-01 2.332908833321044872e-01 2.217727594240358757e-01 2.113896682250207271e-01 2.053875367132697027e-01 2.064513966282835733e-01 2.150652251233466927e-01 2.288422154107206119e-01 2.435034547744746591e-01 2.544434519400926575e-01 2.578772525036422403e-01 2.515116990459995150e-01 2.349852061585321616e-01 2.102023718975355726e-01 1.815314123754303011e-01 1.554854570812835290e-01 1.385627397263455851e-01 1.322578731515179629e-01 1.304941908823115670e-01 1.245944997908682988e-01 1.087954150677748894e-01 8.180218867152749818e-02 4.703576885930204482e-02 2.283704867592308702e-02 4.837388362365874217e-02 8.100236609523761566e-02 1.053360701880297901e-01 1.197245351589853318e-01 1.270017242094329812e-01 1.326704652293748954e-01 1.413736246292379428e-01 1.530770054383848444e-01 1.630833476192048714e-01 1.653143722709050356e-01 1.552625583349653282e-01 1.320860459697530687e-01 1.021642338225984270e-01 8.821855131599851130e-02 1.164735945352206453e-01 1.699979080905632822e-01 2.256318871396659209e-01 2.715459648504578438e-01 3.015209507356991780e-01 3.128575278159801409e-01 3.060270006595875447e-01 2.849475698456928052e-01 2.570808492503617870e-01 2.315404475792236794e-01 2.134806531090130133e-01 1.988168921706703896e-01 1.780659591451106971e-01 1.476376395240503181e-01 1.225877167832258169e-01 1.370918304005656896e-01 1.898224381286876816e-01 2.473039096911125723e-01 2.872853555077657939e-01 2.995813795599288065e-01 2.828813745421583370e-01 2.430452753802486154e-01 1.914637457687781708e-01 1.437396230550652687e-01 1.166637165236361490e-01 1.141125490642641571e-01 1.194385984131427492e-01 1.172335591050060744e-01 1.028805339689444903e-01 7.904171960885041093e-02 5.229782285730907865e-02 3.074229430118632575e-02 2.167028121158348988e-02 2.888881284340759706e-02 5.340066179849299599e-02 9.279487300647104586e-02 1.410272941532215440e-01 1.903703463282751807e-01 2.333022373889755419e-01 2.641746326689148328e-01 2.803718416225741139e-01 2.827339770408486830e-01 2.751364656630737593e-01 2.631735839302296043e-01 2.520247401744984406e-01 2.441908938947120189e-01 2.385977691302312576e-01 2.318628334092082410e-01 2.204787400138835118e-01 2.022638658571251635e-01 1.767205842215813782e-01 1.447536700952747057e-01 1.082012907582113742e-01 6.949284184514419038e-02 3.241000507338106379e-02 2.077881948783957475e-02 4.990212603046909751e-02 8.012432275936483272e-02 1.063900602843718124e-01 1.279272165658462135e-01 1.446478600598684328e-01 1.567743241071612725e-01 1.647079387401419459e-01 1.689484935067349924e-01 1.700371025311837314e-01 1.685161327974104561e-01 1.649033781486133332e-01 1.596781924114768214e-01 1.532772734186540198e-01 1.460976830550221595e-01 1.385045578703862634e-01 1.308407644414700532e-01 1.234354076704077402e-01 1.166076035483825518e-01 1.106615811223773810e-01 1.058699154429573741e-01 1.024450199562584179e-01 1.005055788245326209e-01 1.000514020925952346e-01 1.009605351299464743e-01 1.030127137642936064e-01 1.059298633009488899e-01 1.094181839797177119e-01 1.132003730865638186e-01 1.170345189892282728e-01
6.800850000175308330e-02 6.844769753520679734e-02 6.869842407487913860e-02 6.887900262653845473e-02 6.917318558500125392e-02 6.982855308790678062e-02 7.113997093658799842e-02 7.341362312136391621e-02 7.691558890288587025e-02 8.182105997059407887e-02 8.818521477617841109e-02 9.594634788502973133e-02 1.049540817371868023e-01 1.150060262519706222e-01 1.258792186769721599e-01 1.373503194646818470e-01 1.492038875068953663e-01 1.612300239536523239e-01 1.732130645887431653e-01 1.849134267529672637e-01 1.960457849125813168e-01 2.062583266909088220e-01 2.151194587321244300e-01 2.221195258296374264e-01 2.266956956897216713e-01 2.282883939813395713e-01 2.264381832126423078e-01 2.209334300085954439e-01 2.120208391335878240e-01 2.006855427799791314e-01 1.889628669015605000e-01 1.800732967312077826e-01 1.778282738546499986e-01 1.848227422705384093e-01 2.005040576074510195e-01 2.212420326111458058e-01 2.420892137915532927e-01 2.583407040789159614e-01 2.663670222432026335e-01 2.641179897380136476e-01 2.515791983458484649e-01 2.312090606594008058e-01 2.081395067534077548e-01 1.893553913914995113e-01 1.804092673997673979e-01 1.806551666936837830e-01 1.830106912382780393e-01 1.791592089450331493e-01 1.638009865990430192e-01 1.358785469327749296e-01 9.828847777480138881e-02 5.729674341591468184e-02 2.560946500910911763e-02 3.231204470254672029e-02 5.123199028085310275e-02 6.393178128101709157e-02 7.444882273433550690e-02 8.994076046721959095e-02 1.119117673465982177e-01 1.352402157267192095e-01 1.530553519806480689e-01 1.597460928799431523e-01 1.520251895885304516e-01 1.300348312443911358e-01 1.008281470099557375e-01 8.859377691127354182e-02 1.211707774257297920e-01 1.814893277787910375e-01 2.471391677492833783e-01 3.063676968313772675e-01 3.518189178001688289e-01 3.786243868507758736e-01 3.846504582069928957e-01 3.715527173924919602e-01 3.454759129588340638e-01 3.156271287819875648e-01 2.892913595115487735e-01 2.659332409089317228e-01 2.379177973752200081e-01 1.995739126365587424e-01 1.587189535577309685e-01 1.455182225947929120e-01 1.809899110130322175e-01 2.366481235871730204e-01 2.817867424521006137e-01 3.015991109615938082e-01 2.921977577898789979e-01 2.575591600618549193e-01 2.077215153317174823e-01 1.578026547782387934e-01 1.261767988523875283e-01 1.212626997479283736e-01 1.274054567209766120e-01 1.257060388263806228e-01 1.091538299084701541e-01 8.014736551129815478e-02 4.685374441403835494e-02 2.149858216293165647e-02 1.515019130542280199e-02 1.183942699771327670e-02 2.938374018746300886e-02 7.448585721830225381e-02 1.328980021099659403e-01 1.947333441380932895e-01 2.506902653811560189e-01 2.934884775175816696e-01 3.191863618071059672e-01 3.277096806394493300e-01 3.224797085722818091e-01 3.091782232219871251e-01 2.937866751396704945e-01 2.803634110974541627e-01 2.696350788204622262e-01 2.594254307038488250e-01 2.465029640433785141e-01 2.283345729441035588e-01 2.038668182770815851e-01 1.734790940769580792e-01 1.385586163423500328e-01 1.010105253634341615e-01 6.284613319263222808e-02 2.589417022599814489e-02 8.390101472764054102e-03 3.891501714496994890e-02 6.508513820231670577e-02 8.664105749851247484e-02 1.036344527991996528e-01 1.163425764349310249e-01 1.251927870130041809e-01 1.306979268340967559e-01 1.334057835012551207e-01 1.338634556880332338e-01 1.325955925623792664e-01 1.300941217721840459e-01 1.268160776392583400e-01 1.231854109907425110e-01 1.195942565658304896e-01 1.163993344126615787e-01 1.139105360437109304e-01 1.123718749421419166e-01 1.119395623728335204e-01 1.126658282804416655e-01 1.144969153105203780e-01 1.172882107877942781e-01 1.208320395921338580e-01 1.248893861038475189e-01 1.292177343765163189e-01 1.335910948784061747e-01 1.378119396676985020e-01 1.417167061781014759e-01 1.451769501895349146e-01
6.485482740710582505e-02 6.534304216262677711e-02 6.554191751897706086e-02 6.550588133183901651e-02 6.535974590761932379e-02 6.531122372147477040e-02 6.565360229266517522e-02 6.674748284554384015e-02 6.897183796616539186e-02 7.264850570199221647e-02 7.796717927483085009e-02 8.494700116384244770e-02 9.344897603496896132e-02 1.032212948450397239e-01 1.139491855106318230e-01 1.252923306492050304e-01 1.369067679177629060e-01 1.484544669090177849e-01 1.596042696462429411e-01 1.700267411941850937e-01 1.793849034525449582e-01 1.873233481991881388e-01 1.934596715285627488e-01 1.973841810441506195e-01 1.986761092477780655e-01 1.969471648073651271e-01 1.919268896559273019e-01 1.836105694813969513e-01 1.725004536557259716e-01 1.599747050579697349e-01 1.487467652104420834e-01 1.430044812736654958e-01 1.471152603378094725e-01 1.626805333466281589e-01 1.871467320319317174e-01 2.156520821438038527e-01 2.431506177307032890e-01 2.653200444791714019e-01 2.789373239362715751e-01 2.822725367953213271e-01 2.755933176100638371e-01 2.616405107978973521e-01 2.456606458823862027e-01 2.340827261914708024e-01 2.310630930580424847e-01 2.349642455976333477e-01 2.390582264542253088e-01 2.358275140303183193e-01 2.205132957895744317e-01 1.924590031837386805e-01 1.549375276711597027e-01 1.139976003728044862e-01 7.643391129655409399e-02 4.669624884129501552e-02 2.336285460946218098e-02 1.655177167473660671e-03 2.920663469084391201e-02 6.278078898838683475e-02 9.682155159807134814e-02 1.259113645136235304e-01 1.452873569816282573e-01 1.516358912676632753e-01 1.434106637045460819e-01 1.215510697173342314e-01 9.283090469458672722e-02 8.150081478345423680e-02 1.171208631748405643e-01 1.827431569144018497e-01 2.576330917770908724e-01 3.307874470691641311e-01 3.938145796522757869e-01 4.393685833994895318e-01 4.621599693977289647e-01 4.609030273445035575e-01 4.397429285132704591e-01 4.074453248138749095e-01 3.731357931844326847e-01 3.402245635343980057e-01 3.044777071722619688e-01 2.601163868261671674e-01 2.098515428712023345e-01 1.738773479652301612e-01 1.814697855767244405e-01 2.252169162111167244e-01 2.714676263822968227e-01 2.986632337954450711e-01 2.986086856093363440e-01 2.720072304766152915e-01 2.262752815218921632e-01 1.748145024559847327e-01 1.364541380237085932e-01 1.255695286863298121e-01 1.313008531684961566e-01 1.313880010581938429e-01 1.152888863164422406e-01 8.459156714300410107e-02 4.975988945313739031e-02 3.132077536388978151e-02 3.539475761559943146e-02 3.149260378130665228e-02 2.121393008418485243e-02 5.964789249309744579e-02 1.242014852004292291e-01 1.954123496286196970e-01 2.618058276391359573e-01 3.145333526943505653e-01 3.483796205026412629e-01 3.623467580662443899e-01 3.593435785669419347e-01 3.450291166358689932e-01 3.259823918904995455e-01 3.075415945367160342e-01 2.920815059027743188e-01 2.787477412226966322e-01 2.648235260257135737e-01 2.475873647347079376e-01 2.254754886672837022e-01 1.983265667704766921e-01 1.670844690587197090e-01 1.333411954960795898e-01 9.893643957915515541e-02 6.574116751477074305e-02 3.599173532265452502e-02 1.725511142894342945e-02 2.760562968779283269e-02 4.596225068573991240e-02 6.213272777988648743e-02 7.515763487155138756e-02 8.517785249488155075e-02 9.259499783916316784e-02 9.789603813921539388e-02 1.015869828424603716e-01 1.041598165994339631e-01 1.060733538803229487e-01 1.077394591184250017e-01 1.095099891607065751e-01 1.116631094969763455e-01 1.143909006363818537e-01 1.177922543705100106e-01 1.218746969688799253e-01 1.265660590399404484e-01 1.317335834526210392e-01 1.372061355075235300e-01 1.427953513040239875e-01 1.483130783427382415e-01 1.535841618580914281e-01 1.584548095194884820e-01 1.627973152025909143e-01 1.665120316631278352e-01 1.695273786854263887e-01 1.717985083378538447e-01
6.233264058242807271e-02 6.286247431882791004e-02 6.301610604373943103e-02 6.276233329618806367e-02 6.212799420515605769e-02 6.122015818607066950e-02 6.025022237071075981e-02 5.955233953036546957e-02 5.957836916663655780e-02 6.084310657689368657e-02 6.380799192695542355e-02 6.874348007271094407e-02 7.565252808031312781e-02 8.429668938893805641e-02 9.428277791728521817e-02 1.051458686256780545e-01 1.164009978488862174e-01 1.275680335804494636e-01 1.381819033698766797e-01 1.477965504070616332e-01 1.559864772939975608e-01 1.623475072173914124e-01 1.664982594612247624e-01 1.680852824510482568e-01 1.667976995379429894e-01 1.624021340726273799e-01 1.548173574939911423e-01 1.442647884481621512e-01 1.315622530374235266e-01 1.186613141432905916e-01 1.093782823215782712e-01 1.092478234508798829e-01 1.222974924948882214e-01 1.474009943557108848e-01 1.799358440338808263e-01 2.149255636117070878e-01 2.480041874538156943e-01 2.754766101145231794e-01 2.944988209400227763e-01 3.035201426752300313e-01 3.028717336592529064e-01 2.952521893775300610e-01 2.856027248606533564e-01 2.795649143664153957e-01 2.803099612928146023e-01 2.859026257751988709e-01 2.901905368949593278e-01 2.864329409108139490e-01 2.705168818087156923e-01 2.423943172424683490e-01 2.059128042887309606e-01 1.673070748943868147e-01 1.325246799698895084e-01 1.043615970714213970e-01 8.251545444082386549e-02 6.915083102474842147e-02 7.247038686972376298e-02 9.275708631027035356e-02 1.183842062757190366e-01 1.393372040485880148e-01 1.501497405705905230e-01 1.486678209015202257e-01 1.348791858042436287e-01 1.105224895173096550e-01 8.187627760014173917e-02 7.263431250651368465e-02 1.114436787641508303e-01 1.811001261737599788e-01 2.642287302544290006e-01 3.512280734947467731e-01 4.328365074431393955e-01 4.991869237870075748e-01 5.416501845565618867e-01 5.556551654411351349e-01 5.428457086060888281e-01 5.109258977902449983e-01 4.701622165635203077e-01 4.275611143292379901e-01 3.831124894716184115e-01 3.326302819420477452e-01 2.756752154490955120e-01 2.233533769484559728e-01 1.997993987264915505e-01 2.184068658631886373e-01 2.576905527709979493e-01 2.900636212673229353e-01 3.005683887905575280e-01 2.847854612229056004e-01 2.461952754256191145e-01 1.954990508201465416e-01 1.506663050259781089e-01 1.308827528020728437e-01 1.336230211091065379e-01 1.353447462288623060e-01 1.208587722991053687e-01 8.958599022779997756e-02 5.242795067975342116e-02 3.500292875606505344e-02 4.458133127364163895e-02 4.374886037149415541e-02 2.300297297983087269e-02 4.451709398315368410e-02 1.122239883134098920e-01 1.895158124077478967e-01 2.632439999743582670e-01 3.233908485495871066e-01 3.636714360373657917e-01 3.822159510954814543e-01 3.813527968898238196e-01 3.665488491042888652e-01 3.447111486554365056e-01 3.221304000381660648e-01 3.026024359271358155e-01 2.866148799375152767e-01 2.721558547462494260e-01 2.564863197100051284e-01 2.375999196024461135e-01 2.147781746303914496e-01 1.884585554678117614e-01 1.598297029626480348e-01 1.304276362729890337e-01 1.018605657531425346e-01 7.573349027170343806e-02 5.389414392463305614e-02 3.916904103680079324e-02 3.505330834200368756e-02 4.032061626941252364e-02 4.938224667723599415e-02 5.888932502316358841e-02 6.777932172726010285e-02 7.589473400164041539e-02 8.338701313678710536e-02 9.049541476143278806e-02 9.745551855390566232e-02 1.044571361249710117e-01 1.116253290066172715e-01 1.190150972468748264e-01 1.266154164750644406e-01 1.343595753466878540e-01 1.421390437178811639e-01 1.498184331454545382e-01 1.572496961484262101e-01 1.642844016249921935e-01 1.707835377623692918e-01 1.766247383609483301e-01 1.817071001300451238e-01 1.859538971604438595e-01 1.893135510097823937e-01 1.917592171457140338e-01 1.932873245481316060e-01 1.939153688233050954e-01
6.225306227791718716e-02 6.304221096235732014e-02 6.344222528869762623e-02 6.333839705649321750e-02 6.264634156977812174e-02 6.133023619298260537e-02 5.942737323449889114e-02 5.708162462624163241e-02 5.458632899776617864e-02 5.242683473490837576e-02 5.128485222844170188e-02 5.192971845076670145e-02 5.495781144802527884e-02 6.052657767386452475e-02 6.832136227424912001e-02 7.774304994725837747e-02 8.810492344157759559e-02 9.873359204032308711e-02 1.089993209717400324e-01 1.183202429738697686e-01 1.261629100284576421e-01 1.320455797597745451e-01 1.355445994406156152e-01 1.363036824939277136e-01 1.340485261333782263e-01 1.286156796627205001e-01 1.200186987829928303e-01 1.086072789960903368e-01 9.545167702410889410e-02 8.320921255806826289e-02 7.736734580910999137e-02 8.478123912765496428e-02 1.069954728229861179e-01 1.396539326336730114e-01 1.778081174217167881e-01 2.173944442017643475e-01 2.548128384023021775e-01 2.867635816614975131e-01 3.105195484442007658e-01 3.244888161651429681e-01 3.288881323962933867e-01 3.262308413763345682e-01 3.210949793118659801e-01 3.185003406096463818e-01 3.210043922364757552e-01 3.265732818721836517e-01 3.295415643763706104e-01 3.239171344259785257e-01 3.064414732544671338e-01 2.780172889461389185e-01 2.433493954387322411e-01 2.089056724262196296e-01 1.797293936686373272e-01 1.572613845387477727e-01 1.411337202868424290e-01 1.332888906338885182e-01 1.371962784949468661e-01 1.509630298134639059e-01 1.661990554540185572e-01 1.743441959443442768e-01 1.707767662889226601e-01 1.550934845493162073e-01 1.296458897951097700e-01 9.814432110982912461e-02 6.809166269764399537e-02 6.550741391114381362e-02 1.109850950975477535e-01 1.846571513709955314e-01 2.750716526009528429e-01 3.748827440286331414e-01 4.744265842925249332e-01 5.617065337661399926e-01 6.250197328475124436e-01 6.565352018165285797e-01 6.551334135986678353e-01 6.269111480750230170e-01 5.824295056441260998e-01 5.313746143445833292e-01 4.778014281937960073e-01 4.201434316043317074e-01 3.565186613130559845e-01 2.913601816293476809e-01 2.396801121163892045e-01 2.223099131859879452e-01 2.414773474386375240e-01 2.731882008638336079e-01 2.936765769310690222e-01 2.906427377730627093e-01 2.620757315080849970e-01 2.152590437623285724e-01 1.667172911632197052e-01 1.384995944086410691e-01 1.368704644791875757e-01 1.399485078547268724e-01 1.278062226446214922e-01 9.654022900635821081e-02 5.508661445403505857e-02 2.970206843376666656e-02 4.291031417388527919e-02 4.744323229768886846e-02 2.555985753924281539e-02 2.685643835369764740e-02 9.642034121557453707e-02 1.764038733694747174e-01 2.541212195914344107e-01 3.189701511211964213e-01 3.638558411329194664e-01 3.861075696980106886e-01 3.873969214970729436e-01 3.727995647577877492e-01 3.492460336459371484e-01 3.236169216605736532e-01 3.008445938426566046e-01 2.827049773546732037e-01 2.680403433865107266e-01 2.542682611880469623e-01 2.390275068047681417e-01 2.210450824893137323e-01 2.002039847293751174e-01 1.772138683108809842e-01 1.532143515378118215e-01 1.294670844393717990e-01 1.071833468526448840e-01 8.748611910613679488e-02 7.147527199336220494e-02 6.027862815831021293e-02 5.478161961016172338e-02 5.489895128961885112e-02 5.933501770419966764e-02 6.645954269943095405e-02 7.508749434180420068e-02 8.455373615885808380e-02 9.451729081591971060e-02 1.047928410807024979e-01 1.152535178121408960e-01 1.257831688159889438e-01 1.362568411220342890e-01 1.465364528834290636e-01 1.564742160924946501e-01 1.659195114895234135e-01 1.747266951797592505e-01 1.827623836185660600e-01 1.899114386159377887e-01 1.960813113732469692e-01 2.012046858546527595e-01 2.052405357575097233e-01 2.081738083414338136e-01 2.100139952639344942e-01 2.107928619693618388e-01 2.105615952954928705e-01 2.093876027753275304e-01
6.620351993379268440e-02 6.760634535952939062e-02 6.872817245107089301e-02 6.940654940069299061e-02 6.948493269409632134e-02 6.882379486267424518e-02 6.731393590035325558e-02 6.489371522477851983e-02 6.157312221350960679e-02 5.746969744148299614e-02 5.286404180307626571e-02 4.828129363751670899e-02 4.457701142644446973e-02 4.289988160774976800e-02 4.428446977988294286e-02 4.898958163283427536e-02 5.636021819827902180e-02 6.533873339170785666e-02 7.490172661889932249e-02 8.418230320544621559e-02 9.245476162116092467e-02 9.910372763562111387e-02 1.036065446778223209e-01 1.055272899719093549e-01 1.045185905919526759e-01 1.003350615881869884e-01 9.288024766623392825e-02 8.235530009429346820e-02 6.971637558283896863e-02 5.802367700802672085e-02 5.488311339102400904e-02 6.856311371205561778e-02 9.717560472885596046e-02 1.347230321527830288e-01 1.769400705774397120e-01 2.204271907470110869e-01 2.618454510569955818e-01 2.978807815142394122e-01 3.256563023862633632e-01 3.434025158483957618e-01 3.511924723231499845e-01 3.514149934948381238e-01 3.484429576106433668e-01 3.469306745541300696e-01 3.490517259791736659e-01 3.526881672907077880e-01 3.525448237019520037e-01 3.434131064676787526e-01 3.231924221978937917e-01 2.942097549194150896e-01 2.624128535821309560e-01 2.344182978757991254e-01 2.137002311652249908e-01 1.996262049679504713e-01 1.912055790475986894e-01 1.903531928712920707e-01 1.988148765873527235e-01 2.125481621628960982e-01 2.225472913567796696e-01 2.205499877019715671e-01 2.028643408097874634e-01 1.708468990473150928e-01 1.292796734332940234e-01 8.447306094729803427e-02 4.844187857173613831e-02 6.100307939824242687e-02 1.185250575600683559e-01 1.974208842080704962e-01 2.942646235458250548e-01 4.048016610613180966e-01 5.198079287839078022e-01 6.259813476247034769e-01 7.091957262781289906e-01 7.587044181962391276e-01 7.706131422556592447e-01 7.490401338026261291e-01 7.040760173814738510e-01 6.469994518486203994e-01 5.850990344841270341e-01 5.196338265361720721e-01 4.486011678769087352e-01 3.721155099803599708e-01 2.973307654300855751e-01 2.415225441630162728e-01 2.253059119856623826e-01 2.452738814431821845e-01 2.724325038115257835e-01 2.825807651279970689e-01 2.659182695264634688e-01 2.255616725892150010e-01 1.765133343448309633e-01 1.430121514310394026e-01 1.389263022436291461e-01 1.449037609460550602e-01 1.367505343373442428e-01 1.071481851394619073e-01 6.253321849473314487e-02 2.287341222383508163e-02 3.532096350240791077e-02 4.779950680004507041e-02 3.310601751262298026e-02 1.615052358784176481e-02 7.995196267863330375e-02 1.582245022600943241e-01 2.363693886107090802e-01 3.032182748890735469e-01 3.509745203639292321e-01 3.761860015715957628e-01 3.797708328598241034e-01 3.662052217653976038e-01 3.421345163066945583e-01 3.146560811469376051e-01 2.895150805862616306e-01 2.696629350091661603e-01 2.549154816089607145e-01 2.430304867560945103e-01 2.313975364778361743e-01 2.182059055458258345e-01 2.027543658311303509e-01 1.852314303954649966e-01 1.663481080873495943e-01 1.470258601137228172e-01 1.282033259176487694e-01 1.107606379712941652e-01 9.553436288158526080e-02 8.337309903596382132e-02 7.513455015020330252e-02 7.148290004536259068e-02 7.251058631061216286e-02 7.758580700710976386e-02 8.567975285312602607e-02 9.579946738777007920e-02 1.071749180434140303e-01 1.192475711575178704e-01 1.316036595282106814e-01 1.439182024631630585e-01 1.559211430043083713e-01 1.673804134614464700e-01 1.780952073315129891e-01 1.878945436003728875e-01 1.966380425459411385e-01 2.042171321173018583e-01 2.105557435640539321e-01 2.156100784599619402e-01 2.193673464294012276e-01 2.218435560668590989e-01 2.230805374323962809e-01 2.231424138043665018e-01 2.221117437708023390e-01 2.200855364678413473e-01 2.171713126797748528e-01
7.489978898307494970e-02 7.716645491922258238e-02 7.935344799654955872e-02 8.129049818901126767e-02 8.279718098696645101e-02 8.369173900704182656e-02 8.380054044178786299e-02 8.296858155309037863e-02 8.107166663321264954e-02 7.803124496444022173e-02 7.383360144714132267e-02 6.855660892758910774e-02 6.241017317338846265e-02 5.580083974351496973e-02 4.943045546221783854e-02 4.439684085099999955e-02 4.209023089392092271e-02 4.352283036476955330e-02 4.849139417630960597e-02 5.577265421458176692e-02 6.396750176413991407e-02 7.191703105689019326e-02 7.871388630449156765e-02 8.362182737461358595e-02 8.601325223640599038e-02 8.533869335762578334e-02 8.113880710627910386e-02 7.314904489739883220e-02 6.168123309435397106e-02 4.900325728075922288e-02 4.347831430424799887e-02 5.763480025089590814e-02 8.916279553281099279e-02 1.303158124325266565e-01 1.765327050877016635e-01 2.242436744922370329e-01 2.698305891990643857e-01 3.096516734734767184e-01 3.405393978520508402e-01 3.605415654231718392e-01 3.696869337325923155e-01 3.704165823724662188e-01 3.671276734448659651e-01 3.643392448547165818e-01 3.639585708439530554e-01 3.637161481348017977e-01 3.585693846294188414e-01 3.441616386909325809e-01 3.199271917287767053e-01 2.902431161593075903e-01 2.628066567998141867e-01 2.440511292102162944e-01 2.346629981316386004e-01 2.311381180419091741e-01 2.319949662548111968e-01 2.396760942094265379e-01 2.550462725085965165e-01 2.721293073685610020e-01 2.805404648385089739e-01 2.716589168474327076e-01 2.423949127290239980e-01 1.954709489425072722e-01 1.373086116850604499e-01 7.507369394719040634e-02 2.134780377042037533e-02 6.153848389422050119e-02 1.323036684311123257e-01 2.170335970480836429e-01 3.191776514628558159e-01 4.375192322996677152e-01 5.640795566185680121e-01 6.852519762751401178e-01 7.853591927640054537e-01 8.513272788267535196e-01 8.767295265550963945e-01 8.635744540779132228e-01 8.209331428675096243e-01 7.607157507846569189e-01 6.924206499776056623e-01 6.197867351181415296e-01 5.414945715971510865e-01 4.552326562932291210e-01 3.626597955292233944e-01 2.742432357889978412e-01 2.138254179057735849e-01 2.059967303247499382e-01 2.332967012101826443e-01 2.556575397418676121e-01 2.515061595910062509e-01 2.187943285492141288e-01 1.709802295953320728e-01 1.351414737383186127e-01 1.331309160205979003e-01 1.461094474445844005e-01 1.448734101771598226e-01 1.194312277766414743e-01 7.474738696452723485e-02 2.579550694473159780e-02 2.777371891300749532e-02 4.912271490458917922e-02 4.552805936596501096e-02 2.936356537829817870e-02 6.747420585141900018e-02 1.381016977262569390e-01 2.132015738508522273e-01 2.797294831800976600e-01 3.290138360365880144e-01 3.567587419737850429e-01 3.630153278791319882e-01 3.514646220941600174e-01 3.281837684911529940e-01 3.001305318795488009e-01 2.735151638442380184e-01 2.522922887284547167e-01 2.373417932965720956e-01 2.269722013360958024e-01 2.184651247894018877e-01 2.095058647029754695e-01 1.987897147808235787e-01 1.859615393463951161e-01 1.713043665323801257e-01 1.554387480059697957e-01 1.391254195953416095e-01 1.231799524141899693e-01 1.084780894541910734e-01 9.601193201484597983e-02 8.691195301609691559e-02 8.227508689364780581e-02 8.270702591156074701e-02 8.791612876954367495e-02 9.687332088577314815e-02 1.083521641163925076e-01 1.212988218100351512e-01 1.349151902171096540e-01 1.486129579354565078e-01 1.619514633380845781e-01 1.745927479038760222e-01 1.862745700384769720e-01 1.967953684545316606e-01 2.060059005474745852e-01 2.138041140521740602e-01 2.201312632976710482e-01 2.249682306866623294e-01 2.283315906283429342e-01 2.302692864868961242e-01 2.308559714996527568e-01 2.301881503483308999e-01 2.283792863129004702e-01 2.255550336141949608e-01 2.218487311760321268e-01 2.173972626820155907e-01
8.810360222893132143e-02 9.124390590461206596e-02 9.452854949790098771e-02 9.780619588164383982e-02 1.009019380472877536e-01 1.036248281356544898e-01 1.057762339987191463e-01 1.071590366724209376e-01 1.075878849046628949e-01 1.069008604672310458e-01 1.049730472565678502e-01 1.017327398001878352e-01 9.718151089352737582e-02 9.142024602978417180e-02 8.468456875743275714e-02 7.739387526254867811e-02 7.021335423896850336e-02 6.410055943587394944e-02 6.022853885783224087e-02 5.960503699906469222e-02 6.246378037912489467e-02 6.803255434816835034e-02 7.494851025094829977e-02 8.176359911823076476e-02 8.715909672836032185e-02 8.996886117730183707e-02 8.917910410806141608e-02 8.400939291554138100e-02 7.421863788000038209e-02 6.112028264243243858e-02 5.093013484339058844e-02 5.810990501514926021e-02 8.764865896885999652e-02 1.306529584215270212e-01 1.803326841604549202e-01 2.319753228846148652e-01 2.812380673123012764e-01 3.239560229974642880e-01 3.566225081542248043e-01 3.771548514605042035e-01 3.856611761674116901e-01 3.848047584953578903e-01 3.791911409417242917e-01 3.733419068066004542e-01 3.689039803404985940e-01 3.633118836166628340e-01 3.516126255433731362e-01 3.303225905873742319e-01 3.007906287465009765e-01 2.702428999770100093e-01 2.488155260436547556e-01 2.420263754398799816e-01 2.460559029653521801e-01 2.541511537875519866e-01 2.650961918980805354e-01 2.824680781498832838e-01 3.065112244389312512e-01 3.293058514237421353e-01 3.388838095008044893e-01 3.261135382089818124e-01 2.884740436297446586e-01 2.300544162970415696e-01 1.589335614288966969e-01 8.350440998516298063e-02 1.419239204794448331e-02 6.900717070437252521e-02 1.473258935185711160e-01 2.366031953567653556e-01 3.421626778974889427e-01 4.647824293772654936e-01 5.980944245652229929e-01 7.290533312386019427e-01 8.413392507891827021e-01 9.202944913957499251e-01 9.574380967668668641e-01 9.528097628664994323e-01 9.141908788017741871e-01 8.534156891870282591e-01 7.812617048840062584e-01 7.033718743872262591e-01 6.194534207761053235e-01 5.261031078974455211e-01 4.215208977521937017e-01 3.104117168353275336e-01 2.101074541987044686e-01 1.590628840509576702e-01 1.772153742661504439e-01 2.108962035816014657e-01 2.190744859534056177e-01 1.934758526685333435e-01 1.458347399505655340e-01 1.075700819661415120e-01 1.137598417804331491e-01 1.400352794344606466e-01 1.492238255120655888e-01 1.303813331783782725e-01 8.831911024390898257e-02 3.768443736343594225e-02 2.572852279107875825e-02 5.218310835619621724e-02 5.803541640128319357e-02 4.644038720380731788e-02 6.043920947439693908e-02 1.174913969686110921e-01 1.868506608398202984e-01 2.515828296918654061e-01 3.017572717437744800e-01 3.321287075899606034e-01 3.417792787203381422e-01 3.334388900273100309e-01 3.123893586383959531e-01 2.851421548314050924e-01 2.580240247024265243e-01 2.357487701327825314e-01 2.202855980198729635e-01 2.107272226041238261e-01 2.044564505396457010e-01 1.987346453906058685e-01 1.916554301634275093e-01 1.823130854768524878e-01 1.705818139157399549e-01 1.568369428718499603e-01 1.417553614697537323e-01 1.262239027212058440e-01 1.113455925705138516e-01 9.850610287342011218e-02 8.937806665551982499e-02 8.558583221152535336e-02 8.789889245099001547e-02 9.567729403814029254e-02 1.073574824787277004e-01 1.213206545172877959e-01 1.363051210771743516e-01 1.514195867208197877e-01 1.660440628897275339e-01 1.797423638589352723e-01 1.922055655840484711e-01 2.032184777940864995e-01 2.126397196291443248e-01 2.203890843709171710e-01 2.264385400936122783e-01 2.308049052867637285e-01 2.335432255567113369e-01 2.347404311163008295e-01 2.345091529034465661e-01 2.329817240368149411e-01 2.303044556259480347e-01 2.266322893055215948e-01 2.221239162483358287e-01 2.169374280468247818e-01 2.112265374939564788e-01
1.050673982577509658e-01 1.089136969618396955e-01 1.130899814361918249e-01 1.174811770654700938e-01 1.219375921299137716e-01 1.262797979116572766e-01 1.303051672840197794e-01 1.337958292891552048e-01 1.365280172945397275e-01 1.382829836378862698e-01 1.388598086468890158e-01 1.380905718504326640e-01 1.358585267554981990e-01 1.321201781370656969e-01 1.269325032661182129e-01 1.204867706927359866e-01 1.131495504695793075e-01 1.055066087908888006e-01 9.838937838256806012e-02 9.282797379376771241e-02 8.983762168132800041e-02 9.000899094824001134e-02 9.311900055445622437e-02 9.810258239944801006e-02 1.033857278798605422e-01 1.072658817913255541e-01 1.081689944497200573e-01 1.048570024356281771e-01 9.677930399034129216e-02 8.495133963616997852e-02 7.422561029213839423e-02 7.607360949163335939e-02 9.993676588867686506e-02 1.413957329767334403e-01 1.922223546640367819e-01 2.460208824002231842e-01 2.973875871229341161e-01 3.414895901902525455e-01 3.744428518031523989e-01 3.940570685507145954e-01 4.005789009252460620e-01 3.969711615895608614e-01 3.881182810308833053e-01 3.785626899761284081e-01 3.696047563962547855e-01 3.581901931506776271e-01 3.392312904512289062e-01 3.099866449230714860e-01 2.739129167560127587e-01 2.419458673601747323e-01 2.275926167230730990e-01 2.343109533380480503e-01 2.520886819753381802e-01 2.714599803786465482e-01 2.925045894425792325e-01 3.202363898076945881e-01 3.541987762377777904e-01 3.844932939640373637e-01 3.975897503521931831e-01 3.838505733680364074e-01 3.412839959742554052e-01 2.752837148294575709e-01 1.956850481091482741e-01 1.133906959631741651e-01 4.727008310668560920e-02 7.705304390969748563e-02 1.558118123986954040e-01 2.473919837873664318e-01 3.539734428140363653e-01 4.770835072247336939e-01 6.119819167294890949e-01 7.468031383625988173e-01 8.653982649498974666e-01 9.523243150284171898e-01 9.977028167014417859e-01 1.000000000000000000e+00 9.657204374738082020e-01 9.061878886275129830e-01 8.327092329036134277e-01 7.522058153544186609e-01 6.654381383551323248e-01 5.687665987170344994e-01 4.584417801203337639e-01 3.353747186601088726e-01 2.095789458214985246e-01 1.115952179713917553e-01 1.111897366089564937e-01 1.596283960953678582e-01 1.801906635424604108e-01 1.598169365526029839e-01 1.078697455273917305e-01 5.873780176582926726e-02 8.364296056494328890e-02 1.303346119142564374e-01 1.520685354606781114e-01 1.413247043325129293e-01 1.042149930619126752e-01 5.732093454111303332e-02 3.893281732224816022e-02 6.049590808904679873e-02 7.122835470836789973e-02 6.248293627396173111e-02 5.821490350954876269e-02 9.616003479884671634e-02 1.577505582625894354e-01 2.200846203613648633e-01 2.712111004613158016e-01 3.047740464305845887e-01 3.188075219107656122e-01 3.149890360836588576e-01 2.976539071726309604e-01 2.726434772739143586e-01 2.460964471090927308e-01 2.231848638216409331e-01 2.068688459307282401e-01 1.972123391724601993e-01 1.919751478613183626e-01 1.881612709887530432e-01 1.833186613019671118e-01 1.760116517719945983e-01 1.657375346118271087e-01 1.526839893620162703e-01 1.375313694220185456e-01 1.213662959798090385e-01 1.057207409063950221e-01 9.269153474142477478e-02 8.485944169770902323e-02 8.436461594701440136e-02 9.135020542293348367e-02 1.038940721808593454e-01 1.195803828748367298e-01 1.365302051912411774e-01 1.534969220906209908e-01 1.696796679951299014e-01 1.845613707534786985e-01 1.978095032850080426e-01 2.092192781541116209e-01 2.186803684034430428e-01 2.261559680219674406e-01 2.316682373993987076e-01 2.352870727357957992e-01 2.371206675727492441e-01 2.373071360920739892e-01 2.360068837680717735e-01 2.333956192497562421e-01 2.296579962071290948e-01 2.249819071347515520e-01 2.195534524713143587e-01 2.135525954454008668e-01 2.071494963388694210e-01 2.005015055530034729e-01
1.248496216888715232e-01 1.291827240541016941e-01 1.339528815915334015e-01 1.390897488655440939e-01 1.444827073204386081e-01 1.499815001822935312e-01 1.553993214672330647e-01 1.605181762620491170e-01 1.650963896048464885e-01 1.688782858650225704e-01 1.716062318326697922e-01 1.730354000008137438e-01 1.729517564874044622e-01 1.711939192940436782e-01 1.676796631019412953e-01 1.624378827383625157e-01 1.556464324361621632e-01 1.476744197758321775e-01 1.391217215992655021e-01 1.308339082035732126e-01 1.238438100053027985e-01 1.191682659774762343e-01 1.174370065908307281e-01 1.185065629207826543e-01 1.213460737264013684e-01 1.242988173985929007e-01 1.255289728403185257e-01 1.234739807056112193e-01 1.173595692268288859e-01 1.080734851148595077e-01 9.982782301917256240e-02 1.016025550675104250e-01 1.221384411050795982e-01 1.607866349083553470e-01 2.106322329305335694e-01 2.645580328809863935e-01 3.163065513915626625e-01 3.604312555142132335e-01 3.926932248741897835e-01 4.108002148018025657e-01 4.151249844397580380e-01 4.088975810708082581e-01 3.972270443918920479e-01 3.845973445312882988e-01 3.718585841797559244e-01 3.553352361926818137e-01 3.296061784607613454e-01 2.923622383955756798e-01 2.488892782454314723e-01 2.142598691245034270e-01 2.064045497204350377e-01 2.257704131162057426e-01 2.555140522279760740e-01 2.846720700922809044e-01 3.151977062727314149e-01 3.533333833019614012e-01 3.977371757103938532e-01 4.366934209956530588e-01 4.553292720805154348e-01 4.435136690099131807e-01 3.995098907056330861e-01 3.294609531310583872e-01 2.441211130626654013e-01 1.551882081643317923e-01 7.828075111818280640e-02 7.468639925688097536e-02 1.487805741421465433e-01 2.412281848503032011e-01 3.468043788501843916e-01 4.669145255040967335e-01 5.984493988098185113e-01 7.311787278644997778e-01 8.497959361956316515e-01 9.388347344159480024e-01 9.877648466430114516e-01 9.940598264331687028e-01 9.631920219552149165e-01 9.057689925116247931e-01 8.330427450086369534e-01 7.526003248923444078e-01 6.660935902135252107e-01 5.701698399485212176e-01 4.602297352658315521e-01 3.351084437572371399e-01 2.005159836783239058e-01 7.163290310601734545e-02 5.714376140202621912e-02 1.306192957648440456e-01 1.616811583707677691e-01 1.451548210817917850e-01 8.937592157971303852e-02 1.355371830716332361e-02 6.970267344577671387e-02 1.312801498129042843e-01 1.620893095375766368e-01 1.586141426340087757e-01 1.279898523056276216e-01 8.838372742414681016e-02 7.007886401646029606e-02 8.198484160522008513e-02 9.184119522211593722e-02 8.378105281578923647e-02 6.653522189340492499e-02 7.746322281101532259e-02 1.267553479341711753e-01 1.857605120507755392e-01 2.379245718551839250e-01 2.752156042752979537e-01 2.944760770943067874e-01 2.962576248161702397e-01 2.838652103123212034e-01 2.623366481686016383e-01 2.374003168542046516e-01 2.143838689175807388e-01 1.970064308458995828e-01 1.863444247310031276e-01 1.808022814188312843e-01 1.773826998784197306e-01 1.732283109678211530e-01 1.664389903441544083e-01 1.561770759115356788e-01 1.424848458142730367e-01 1.261047123167640949e-01 1.084369174639079336e-01 9.171396114073759875e-02 7.931885413639618021e-02 7.530673094670764511e-02 8.155205820597928590e-02 9.575985548510736189e-02 1.141718721703803424e-01 1.340019252563884322e-01 1.535789830685224955e-01 1.719235064366981536e-01 1.884530965245068135e-01 2.028272673805418813e-01 2.148661575767804588e-01 2.245046455363271520e-01 2.317635669980087632e-01 2.367295833528512139e-01 2.395397383836305183e-01 2.403688078329230815e-01 2.394185233619336994e-01 2.369082229210270063e-01 2.330667046263278364e-01 2.281251635766021191e-01 2.223111316273775062e-01 2.158433512104140084e-01 2.089275139221877797e-01 2.017527933504650595e-01 1.944891055041504113e-01 1.872850420287245354e-01
1.463411687573261677e-01 1.509827284364429478e-01 1.560730998010970427e-01 1.615841482830454867e-01 1.674491831891900540e-01 1.735589865031278434e-01 1.797602906809912249e-01 1.858569643730733356e-01 1.916140269265102225e-01 1.967645763613439791e-01 2.010197705857798278e-01 2.040821131637355901e-01 2.056624255186386696e-01 2.055010093454415210e-01 2.033935953388155693e-01 1.992226983648475724e-01 1.929948308526376888e-01 1.848832887733409258e-01 1.752739051245828239e-01 1.648049107707171279e-01 1.543776760778484414e-01 1.450899720729009468e-01 1.380230053292376413e-01 1.338584348689757231e-01 1.324710566528507771e-01 1.327991967078601676e-01 1.331554290048336253e-01 1.318351376605889358e-01 1.278566645605860030e-01 1.219169942329956097e-01 1.177020318872901844e-01 1.224580648142405553e-01 1.431990935642735163e-01 1.804556673421236213e-01 2.290137219161052506e-01 2.821565919000221245e-01 3.334103487538273569e-01 3.770238632048854566e-01 4.085406568119213100e-01 4.255935813929756506e-01 4.286235774504774110e-01 4.210060108911779508e-01 4.079235404925806718e-01 3.936827476934597336e-01 3.786603796956372059e-01 3.586129804637642193e-01 3.277612423303898903e-01 2.839012468475421436e-01 2.333572269599251126e-01 1.945470279883838027e-01 1.903039690083381530e-01 2.186834779659531935e-01 2.570632991700824710e-01 2.938429326287734233e-01 3.325393982664731074e-01 3.800961212113846965e-01 4.343262449171837458e-01 4.821984303996989518e-01 5.078931005462190562e-01 5.007675540066117703e-01 4.588465827509216055e-01 3.881070486836067368e-01 2.989945186017492484e-01 2.023594605724190476e-01 1.086520684515931562e-01 5.603828937451331427e-02 1.197330610793806149e-01 2.137870768709251856e-01 3.172894590282808180e-01 4.315371438715665531e-01 5.553730674130160638e-01 6.806237398815404571e-01 7.933417786776194580e-01 8.786775837697545777e-01 9.261719795685432466e-01 9.329606180423558603e-01 9.038590316521449841e-01 8.486904056297077670e-01 7.781631027976236847e-01 6.999233308105012874e-01 6.162475425144677832e-01 5.244067606014606309e-01 4.198065977141530736e-01 3.005713464777219901e-01 1.714516329697610142e-01 4.897063341346612197e-02 7.736973166257178625e-02 1.527670526626108694e-01 1.855181556290588507e-01 1.726353724445714444e-01 1.260823974578564044e-01 8.276636886702871954e-02 1.047575473831522663e-01 1.551062838269905431e-01 1.860769841727039076e-01 1.864438780917326011e-01 1.615571401477758073e-01 1.287293192003311493e-01 1.116920746786765617e-01 1.168483477461832870e-01 1.235247465826498359e-01 1.152735326884717498e-01 9.216218188314317938e-02 7.570415724107572297e-02 1.001735999094707230e-01 1.512945489177752456e-01 2.030960332840126836e-01 2.437063151103094627e-01 2.682458430144478712e-01 2.759913687942580074e-01 2.691523522325271478e-01 2.518855821631664216e-01 2.293554382124280699e-01 2.067740803608402456e-01 1.883011903911832596e-01 1.758858182861624264e-01 1.687449052154643692e-01 1.641821229397227022e-01 1.591648191041772353e-01 1.514478144428010042e-01 1.399038015138325264e-01 1.244295965258551129e-01 1.058095158990832174e-01 8.580433125217799828e-02 6.781241178432850791e-02 5.806494158668144140e-02 6.275817902619566790e-02 7.957421891524596447e-02 1.018926291971383874e-01 1.255509743024047498e-01 1.484945834394175157e-01 1.696466253930631329e-01 1.884050166879256694e-01 2.044395663478860981e-01 2.175996898527636503e-01 2.278643562379365217e-01 2.353098310814477345e-01 2.400859337760406775e-01 2.423970495941667191e-01 2.424862797297141492e-01 2.406219844012558728e-01 2.370863358133817600e-01 2.321656440126897147e-01 2.261422718262853515e-01 2.192879695866220002e-01 2.118584623870176931e-01 2.040891259566133542e-01 1.961915998180804588e-01 1.883512126279354992e-01 1.807251356151042820e-01 1.734412326094832146e-01
1.682160647429948030e-01 1.730692556677234928e-01 1.782957441723387604e-01 1.838972202058583583e-01 1.898449239581399550e-01 1.960725369450405375e-01 2.024705159898729789e-01 2.088825901451871470e-01 2.151050099770194790e-01 2.208890021354373012e-01 2.259467860785691062e-01 2.299614757636497808e-01 2.326012112586869629e-01 2.335379192289875061e-01 2.324711556708752014e-01 2.291575047734505655e-01 2.234459436711059843e-01 2.153193157487989229e-01 2.049412604052002762e-01 1.927057584151015135e-01 1.792807812255193534e-01 1.656243008671680339e-01 1.529259845273013285e-01 1.424014688996051159e-01 1.348964528326569989e-01 1.304339057667746327e-01 1.280649230214159773e-01 1.263004164880788538e-01 1.240223818034377062e-01 1.216397242759127417e-01 1.222479157195891647e-01 1.316316823560634841e-01 1.549918545177485785e-01 1.927277114713190354e-01 2.407598371673242699e-01 2.932133043542292650e-01 3.439375675053789050e-01 3.872382140224741587e-01 4.186247594674792905e-01 4.356902050640871771e-01 4.388560982689528878e-01 4.314708511345244912e-01 4.186069606447225810e-01 4.043131217045620174e-01 3.886052628528544051e-01 3.669192071091949003e-01 3.332880016918570720e-01 2.854492918930169876e-01 2.298955294471416722e-01 1.863699938220844954e-01 1.813766519616911987e-01 2.132889000061148344e-01 2.562118428539360004e-01 2.978351980270088073e-01 3.422819119064914317e-01 3.967401408064554214e-01 4.586395023057914799e-01 5.144473065696726355e-01 5.479141493148043107e-01 5.478783912899289898e-01 5.116012769941838956e-01 4.440099264756829922e-01 3.543447581954736192e-01 2.522786434722296689e-01 1.456127115626397184e-01 4.243672634118074438e-02 7.061316911361434356e-02 1.696287321687333927e-01 2.699597937840967909e-01 3.754312309945897486e-01 4.876148627343833697e-01 6.007689617801759141e-01 7.026005686283491869e-01 7.792912463311590932e-01 8.210271130288702146e-01 8.251987968156152542e-01 7.963361120156670081e-01 7.434175491150458726e-01 6.760998955332971905e-01 6.014227176799797903e-01 5.219401079876410110e-01 4.358070208830270853e-01 3.391881227704038326e-01 2.306729076819527824e-01 1.179211620937915955e-01 6.186380101192919673e-02 1.365839434637813876e-01 2.050570647283830872e-01 2.349940640821451543e-01 2.238143877635566659e-01 1.850212709767321828e-01 1.511828037730905405e-01 1.587121202343731718e-01 1.936731693252897457e-01 2.194177785596901353e-01 2.201391001090632071e-01 1.985548270648200553e-01 1.699824224105026260e-01 1.540430600927806815e-01 1.561318715178433014e-01 1.611245498566945544e-01 1.537124544048250330e-01 1.302437428541766695e-01 1.009356558825409977e-01 9.367528467110919355e-02 1.248768511062288283e-01 1.709874843604435590e-01 2.123633311540459867e-01 2.407613904797993032e-01 2.537047069810953182e-01 2.521529490034120635e-01 2.392904232777591511e-01 2.195773565600234734e-01 1.978543693997841246e-01 1.783612468202282753e-01 1.636379527886872021e-01 1.537488332076063224e-01 1.466060115147209686e-01 1.393194833116637443e-01 1.294826307446370339e-01 1.157248337162679053e-01 9.772013959560554852e-02 7.607434197244046514e-02 5.259456801069707643e-02 3.294355703351714570e-02 3.407700780275986496e-02 5.626554126868060085e-02 8.378699708158175719e-02 1.115035404756248710e-01 1.377067809601224269e-01 1.615325277366586876e-01 1.824711725730233103e-01 2.002341850612329999e-01 2.146982678524698707e-01 2.258710154895864630e-01 2.338640770733230734e-01 2.388699591521179499e-01 2.411414238340207072e-01 2.409732495819686959e-01 2.386863177653630874e-01 2.346139867961689052e-01 2.290906582416375736e-01 2.224423759539666812e-01 2.149792486778702993e-01 2.069894562330530652e-01 1.987345929695781832e-01 1.904461223479061993e-01 1.823227644942102543e-01 1.745287123379982985e-01 1.671926626491420098e-01 1.604077375021259189e-01
1.889525598607569579e-01 1.940009546664115125e-01 1.992873959746041534e-01 2.048261472438143993e-01 2.106122299325658975e-01 2.166136925380126865e-01 2.227638984822200297e-01 2.289546222692505073e-01 2.350308121337443823e-01 2.407878636957216101e-01 2.459721735775464713e-01 2.502856392134419905e-01 2.533946739195253595e-01 2.549442319956207736e-01 2.545772838499391622e-01 2.519601247445839576e-01 2.468138094894048729e-01 2.389518335658737946e-01 2.283238500287454731e-01 2.150645360664430461e-01 1.995452040287594986e-01 1.824220548121198993e-01 1.646658994857580216e-01 1.475380252748695054e-01 1.324441559319326778e-01 1.205897414157206388e-01 1.124965919038760365e-01 1.077778676968041693e-01 1.056879051590097068e-01 1.064136791196726162e-01 1.122853648229493045e-01 1.274068294226028408e-01 1.548884834218540174e-01 1.944112642224588572e-01 2.426380476744789128e-01 2.946622024219286984e-01 3.449800405663459024e-01 3.882298854266001964e-01 4.200417058363042910e-01 4.379912708215970563e-01 4.423880773146527390e-01 4.363955305518131822e-01 4.248500862053899430e-01 4.115717101817317203e-01 3.964484882211237737e-01 3.749191655506045051e-01 3.410446219273063906e-01 2.924446976536329013e-01 2.351671638340247228e-01 1.882009334504605724e-01 1.788923051881688431e-01 2.087102092547449272e-01 2.517992564748754991e-01 2.947000874375650947e-01 3.410758617438303664e-01 3.982016618499435445e-01 4.639451322581834569e-01 5.252568074965996425e-01 5.660446908407705813e-01 5.747124941946570864e-01 5.474055131050752365e-01 4.874245858141137977e-01 4.024063867935817052e-01 3.012827551900751910e-01 1.927705219979508888e-01 8.713442165472437551e-02 4.796134366098450674e-02 1.315968102738748202e-01 2.210359541403239814e-01 3.120179447630367919e-01 4.077238668236533581e-01 5.045201418141016525e-01 5.915743357175103911e-01 6.561313494909534194e-01 6.893213674902149979e-01 6.891930082251452871e-01 6.602208501831040577e-01 6.103417166082971690e-01 5.474877085588691905e-01 4.772412416227068133e-01 4.019335057298620839e-01 3.207787612702076574e-01 2.313406351121927440e-01 1.335546125922123240e-01 5.034446403427023098e-02 1.058704904077125003e-01 1.945614208229159148e-01 2.579408994357919038e-01 2.834913893307386967e-01 2.710997267789402865e-01 2.348138188315671560e-01 2.034365939924296096e-01 2.045290200293641836e-01 2.298792251555426824e-01 2.502451586325447619e-01 2.494342495575461449e-01 2.287200763980218043e-01 2.020557984144172314e-01 1.872142320495460976e-01 1.893736714761856121e-01 1.956881870525073175e-01 1.914558202955028432e-01 1.712595692065418396e-01 1.403411551395489509e-01 1.154572393595126728e-01 1.190973785077095587e-01 1.496271885366034504e-01 1.860696500432697520e-01 2.149410769671552535e-01 2.309681053946804064e-01 2.334669884362492731e-01 2.244602273185046515e-01 2.075255684584811633e-01 1.868724854705033078e-01 1.664548006253482038e-01 1.490447283916488674e-01 1.354650376297668046e-01 1.245257693043461261e-01 1.139128484638547295e-01 1.013816448559096278e-01 8.547591429452142120e-02 6.566435486205933481e-02 4.219373715239096295e-02 1.615651116085352335e-02 1.459774614832965063e-02 4.358772444529128431e-02 7.310795513859502659e-02 1.016964682873874454e-01 1.284844250451009640e-01 1.528137791390416500e-01 1.742123097301635504e-01 1.923810513332435690e-01 2.071776727254050487e-01 2.185959297410416946e-01 2.267430120875932320e-01 2.318164725658685144e-01 2.340820173604282184e-01 2.338530268051993988e-01 2.314723265965473453e-01 2.272964494883062125e-01 2.216824135037661625e-01 2.149768878533157845e-01 2.075075155522360104e-01 1.995761074465907392e-01 1.914534133134531968e-01 1.833752103254006893e-01 1.755395242021969282e-01 1.681049043553203282e-01 1.611897906851071927e-01 1.548731028684754707e-01 1.491962123520073902e-01
2.069478129638930020e-01 2.122293768382088608e-01 2.175907925848356295e-01 2.230427036340835445e-01 2.285872132565851256e-01 2.342117369775512381e-01 2.398818008039210747e-01 2.455332351058156781e-01 2.510644421938008630e-01 2.563296095929377127e-01 2.611338678791230716e-01 2.652314342028030958e-01 2.683277428367304429e-01 2.700864603372015726e-01 2.701421368430979575e-01 2.681190682908544676e-01 2.636567295932333854e-01 2.564418585991141697e-01 2.462468827008754690e-01 2.329738365839962577e-01 2.167021770051861806e-01 1.977379221465430659e-01 1.766602761227837048e-01 1.543601448274150023e-01 1.320618840133006289e-01 1.113125147328177106e-01 9.390602781518954389e-02 8.169122593859041992e-02 7.627753700985499818e-02 7.891422727833607986e-02 9.074389790258534372e-02 1.127824494059120192e-01 1.452494091610992133e-01 1.870016616684776756e-01 2.354462998365762505e-01 2.867441929986010996e-01 3.362219244113118788e-01 3.790265619068574621e-01 4.110162467938197062e-01 4.297670027499366774e-01 4.354168197842207544e-01 4.308649822356933057e-01 4.207129634165773790e-01 4.087194702684439074e-01 3.949478899275327692e-01 3.751211390221237396e-01 3.434398137210085689e-01 2.972878437599633661e-01 2.418283223968927254e-01 1.939895758020560024e-01 1.793139249479293595e-01 2.030009465894113407e-01 2.421832454455229156e-01 2.822845586404972851e-01 3.257356930831858399e-01 3.799919062170807327e-01 4.443438567040145504e-01 5.072580342390898833e-01 5.534408606368207417e-01 5.711093302522314286e-01 5.552384319812792013e-01 5.073117459732997547e-01 4.332888539350110424e-01 3.417127634837330841e-01 2.435570036553297013e-01 1.557387514728849898e-01 1.128200840888092665e-01 1.402135511461199968e-01 1.973096150051136533e-01 2.622714575517599567e-01 3.343314998366028190e-01 4.102199997367725892e-01 4.796242093737432821e-01 5.303737935182262220e-01 5.544934076955223556e-01 5.508349653145897529e-01 5.238201575403974575e-01 4.799125543511218450e-01 4.244195860772522755e-01 3.604313420073707031e-01 2.893908677159890419e-01 2.115743150771122738e-01 1.262549599461913752e-01 3.324290979223813725e-02 6.632572940166581166e-02 1.626096789459516856e-01 2.443020259129893013e-01 2.982886059167542681e-01 3.161842585291458341e-01 2.992715086337554564e-01 2.619641752755421105e-01 2.312772711512814106e-01 2.305578845245990216e-01 2.517429774748139448e-01 2.684860189967439026e-01 2.653591385100438349e-01 2.435379349923971481e-01 2.169699148488002105e-01 2.036175211011943820e-01 2.088991552436250954e-01 2.200488865405616778e-01 2.218869033606881147e-01 2.078106201813202658e-01 1.805930985882452378e-01 1.512123355696055327e-01 1.364607216000642276e-01 1.461698793715748568e-01 1.706903884724759735e-01 1.951479292588502445e-01 2.110502332572853634e-01 2.155656554509456924e-01 2.092651501979533590e-01 1.946275399105320270e-01 1.749913990078497128e-01 1.537113712017063871e-01 1.334328779071116133e-01 1.155328674263196714e-01 9.994041562760237751e-02 8.555159510227203223e-02 7.110949383361367393e-02 5.619568042710450240e-02 4.252071774950378497e-02 3.630051090431361815e-02 4.467073531670184838e-02 6.354568066693060124e-02 8.641743950618724357e-02 1.101013764441704651e-01 1.329800392387008590e-01 1.540675036419234811e-01 1.727229902464103850e-01 1.885493185545626116e-01 2.013425358842907409e-01 2.110565150427671788e-01 2.177725538925993076e-01 2.216715339169860188e-01 2.230083730472851578e-01 2.220890286727856544e-01 2.192503015383736875e-01 2.148425387633592643e-01 2.092151680998495522e-01 2.027048635976529400e-01 1.956260617537857738e-01 1.882635223137191782e-01 1.808666591555039838e-01 1.736454481811663120e-01 1.667678348159844781e-01 1.603586832313385613e-01 1.545003891041666355e-01 1.492352719900487401e-01 1.445697464211519734e-01 1.404800589330105764e-01
2.206926340886132265e-01 2.262645382333925148e-01 2.317707601668390072e-01 2.372071650916065533e-01 2.425688302804965557e-01 2.478465349965305875e-01 2.530218236685832234e-01 2.580606372758788569e-01 2.629057231801207317e-01 2.674683067059298036e-01 2.716198078969220275e-01 2.751846683056117238e-01 2.779355647253491934e-01 2.795923874048757418e-01 2.798263265150512935e-01 2.782702394164593973e-01 2.745361691823675621e-01 2.682404512569873112e-01 2.590362576760362190e-01 2.466526387945639220e-01 2.309380707805827326e-01 2.119051754309888291e-01 1.897717724478659718e-01 1.649923980698996540e-01 1.382763053135112608e-01 1.106018790613094299e-01 8.330108932036109359e-02 5.857351019887462734e-02 4.182002645342536296e-02 4.375274948875529368e-02 6.426132530524254760e-02 9.470615671660163881e-02 1.320296153157472230e-01 1.752688634422146230e-01 2.229213030808271934e-01 2.722740467064529435e-01 3.195443644859229937e-01 3.604723459178502676e-01 3.912125495238489847e-01 4.093678909351087802e-01 4.148996033896859004e-01 4.104624395530571679e-01 4.005574555100068213e-01 3.891752535537864044e-01 3.769014907704006934e-01 3.599479847933831356e-01 3.326215626351991528e-01 2.918334393443910435e-01 2.414716756492732153e-01 1.958062881076767514e-01 1.772023192462735819e-01 1.933789915571720308e-01 2.258335909582763756e-01 2.594816177446169214e-01 2.951345824224004821e-01 3.405539018469282420e-01 3.974272907904154439e-01 4.567870404435291354e-01 5.048367323426433684e-01 5.300408830536880167e-01 5.264746719494297622e-01 4.939596446007893937e-01 4.368283259655839079e-01 3.630467683471630957e-01 2.846701563741965701e-01 2.190982716724221013e-01 1.857612970386447182e-01 1.883629527987202013e-01 2.105154417283510715e-01 2.422513178568928005e-01 2.846769589015608060e-01 3.361073447366317302e-01 3.866565597291196088e-01 4.242994862992466309e-01 4.417438542360355158e-01 4.385570648667475036e-01 4.187984432132056956e-01 3.867519244135896872e-01 3.443051115015837715e-01 2.917782355333823907e-01 2.304171337418053356e-01 1.641856570810890925e-01 1.042388924330997363e-01 9.018364778729853759e-02 1.441984961812452781e-01 2.171839905614455224e-01 2.809518741559197674e-01 3.201259531991701435e-01 3.264906340636498649e-01 3.019108339727558654e-01 2.613528751763523617e-01 2.317036434530948263e-01 2.335596624696066881e-01 2.553017299236239879e-01 2.703310879352237017e-01 2.643200752779141238e-01 2.394920077762303645e-01 2.113422666468201538e-01 2.001758052145935218e-01 2.118570702891251489e-01 2.313648154509339583e-01 2.418474267067741990e-01 2.357925075037982654e-01 2.146495045793278267e-01 1.865779839546506114e-01 1.640567503806686922e-01 1.579998665166056637e-01 1.681736920178265038e-01 1.843928070195935687e-01 1.970928166180875296e-01 2.014581131173469042e-01 1.964652533890890451e-01 1.833509843867881239e-01 1.644469349423150206e-01 1.423379835776431290e-01 1.192846432763214892e-01 9.692251624745615302e-02 7.631426388169981756e-02 5.851072179688827923e-02 4.587492827128876460e-02 4.310988989934561727e-02 5.235153615293716700e-02 6.931541064196757029e-02 8.962004353679273172e-02 1.108513278987220407e-01 1.316002354656367890e-01 1.509187457879693217e-01 1.681392187805229310e-01 1.828132428233043560e-01 1.946817511789465105e-01 2.036503958678678172e-01 2.097639830980332909e-01 2.131797483664217563e-01 2.141407374691706444e-01 2.129505970778965418e-01 2.099506997252233997e-01 2.055000965268656277e-01 1.999584314218281755e-01 1.936717007208905716e-01 1.869606082802069968e-01 1.801112456196296008e-01 1.733679050141551936e-01 1.669279835589213834e-01 1.609391046263732861e-01 1.554986932042238534e-01 1.506562131598976340e-01 1.464180650840298525e-01 1.427547887694351758e-01 1.396098329832464180e-01 1.369088977425131082e-01 1.345688241359960235e-01
2.289602923764880449e-01 2.348652806211541932e-01 2.405984886427336156e-01 2.461360067763333215e-01 2.514569873058367655e-01 2.565426523828712724e-01 2.613740811120439100e-01 2.659284659315925836e-01 2.701736214897464405e-01 2.740607177953604534e-01 2.775155039752635888e-01 2.804286764271076149e-01 2.826464810922071358e-01 2.839630495556927370e-01 2.841162620779308368e-01 2.827890235688201304e-01 2.796176751335986976e-01 2.742088236059697093e-01 2.661651564352023325e-01 2.551198180148395722e-01 2.407776280261782198e-01 2.229597635680817258e-01 2.016464394212817424e-01 1.770095963106767256e-01 1.494248200481533839e-01 1.194492766943732742e-01 8.775191273261430391e-02 5.498687166804681892e-02 2.161708361539061915e-02 1.228021832123358907e-02 4.710166857662426848e-02 8.367348374406902156e-02 1.228778276899920585e-01 1.651225441001533678e-01 2.098159062606790304e-01 2.550937343532804769e-01 2.979287389910014183e-01 3.346326600880955016e-01 3.616825290143870775e-01 3.767367902577065664e-01 3.796059014903980233e-01 3.727720239942881597e-01 3.608473792560610849e-01 3.484504357609788938e-01 3.371154516496744913e-01 3.237211510035176709e-01 3.025281136089045808e-01 2.696442999251630335e-01 2.273460829949725259e-01 1.870788158204139684e-01 1.676781209269057604e-01 1.776659422762594809e-01 2.026161813588595872e-01 2.276694626535374910e-01 2.518628331020568711e-01 2.831033369099394403e-01 3.262767652449470313e-01 3.761136952860933413e-01 4.210832578690722472e-01 4.504645957219696739e-01 4.579636194275865102e-01 4.421582828425457690e-01 4.058375899161869582e-01 3.557321519977202917e-01 3.027521014088855322e-01 2.605694621298655922e-01 2.386674276619210611e-01 2.339354692952924641e-01 2.364190523765098972e-01 2.432236541166586941e-01 2.599499579741295641e-01 2.892802745300888656e-01 3.238138389975173670e-01 3.524051278368350859e-01 3.684887697140973306e-01 3.718969915664962489e-01 3.653138686303178950e-01 3.497794191043815393e-01 3.237309670713403031e-01 2.861288527953680938e-01 2.401055784268563420e-01 1.947291122723215362e-01 1.656681556469467853e-01 1.698031138163380027e-01 2.059902615704176931e-01 2.552336936157749703e-01 2.980335440432321792e-01 3.195953951214883793e-01 3.120409046363726846e-01 2.778913359625698742e-01 2.334596171797028719e-01 2.076165171040633695e-01 2.179330361888910106e-01 2.446421804520570176e-01 2.592653084764014459e-01 2.493668467181295034e-01 2.191776069180146891e-01 1.872322712501995334e-01 1.789683175219496380e-01 2.004677643553092192e-01 2.310677948550313998e-01 2.513887248018806253e-01 2.536096058734504388e-01 2.387527042548285294e-01 2.137063481243523799e-01 1.888059426235589588e-01 1.741419318580134379e-01 1.734313150827725414e-01 1.814581395298515143e-01 1.898872786044171757e-01 1.929199413031921773e-01 1.882251948091326899e-01 1.759045676487277776e-01 1.573640834167126523e-01 1.344791866815730208e-01 1.090814650000292013e-01 8.280134521094575928e-02 5.748331071887877869e-02 3.739582336781510641e-02 3.449020594434432097e-02 5.155415462915739072e-02 7.549268176913133399e-02 1.004921867955697184e-01 1.245818793600317748e-01 1.467260601447941404e-01 1.662314204002629803e-01 1.826275737594517112e-01 1.956404795443480726e-01 2.051785174821040558e-01 2.113137421230419921e-01 2.142566901486127329e-01 2.143271718241605839e-01 2.119239812898175146e-01 2.074958423979257616e-01 2.015150208983857161e-01 1.944542087383198115e-01 1.867666567282086076e-01 1.788691652486026906e-01 1.711274879317859210e-01 1.638439869595773590e-01 1.572479517245959357e-01 1.514896528059408165e-01 1.466395751186883034e-01 1.426939557893505406e-01 1.395866242186231398e-01 1.372055987143812883e-01 1.354116908374019268e-01 1.340561077620422703e-01 1.329947582300962383e-01 1.320981828124578594e-01 1.312571646413646653e-01
2.309701466856890484e-01 2.372104105487312375e-01 2.432261918244178200e-01 2.489739483392172936e-01 2.544133258095575556e-01 2.595078535988990520e-01 2.642249000604803832e-01 2.685345026764626719e-01 2.724066682634302405e-01 2.758067905481604853e-01 2.786889922614521065e-01 2.809874951422404732e-01 2.826065593750078375e-01 2.834100793961071840e-01 2.832124914585936737e-01 2.817731135587315250e-01 2.787962605273523464e-01 2.739393439095881844e-01 2.668306264009159823e-01 2.570973725136280197e-01 2.444038938603237676e-01 2.284975474294214937e-01 2.092593307687205528e-01 1.867549097718711748e-01 1.612835027729916659e-01 1.334321316276535774e-01 1.041852604763699869e-01 7.532643823411692974e-02 5.123444299329930202e-02 4.383409273519012911e-02 6.080240162387303554e-02 9.007284155498780642e-02 1.242543200759874678e-01 1.612584728254620181e-01 1.998810098385793432e-01 2.383810592326011668e-01 2.741471052816950582e-01 3.039339718994806261e-01 3.245138964222959443e-01 3.336006899158635575e-01 3.308451001850346018e-01 3.185681321370791852e-01 3.016555897283017540e-01 2.858240388286965028e-01 2.741903806180396863e-01 2.645763425934919977e-01 2.509234690088145148e-01 2.280958700404307760e-01 1.965108955213779318e-01 1.649258346329654790e-01 1.488160733531808388e-01 1.559508689775029600e-01 1.747479518093866258e-01 1.911988928567129320e-01 2.025467138877558582e-01 2.160069406828832028e-01 2.398986516742086517e-01 2.740366069072505129e-01 3.100979729787505246e-01 3.387349107223419642e-01 3.539143200995804595e-01 3.535525630021515431e-01 3.390255643094701732e-01 3.150301406862822118e-01 2.892820809018821215e-01 2.698448537457625585e-01 2.595896895597268883e-01 2.539434893494322276e-01 2.471764647337917342e-01 2.404269270328120156e-01 2.420797132134333285e-01 2.582205256602850829e-01 2.843561905676140755e-01 3.107792763788411183e-01 3.314288518337416001e-01 3.452597929077354522e-01 3.522015608682186882e-01 3.498595417494430038e-01 3.347143990571497807e-01 3.061189624111696483e-01 2.690523092565894614e-01 2.337819911920407112e-01 2.126534368873218284e-01 2.139008335162749519e-01 2.353180243051447851e-01 2.653696425084619559e-01 2.893220643084183918e-01 2.941865124012705279e-01 2.730370280775313296e-01 2.295515124790060146e-01 1.832080712869846306e-01 1.686620794424651404e-01 1.959097131689157556e-01 2.307713429814409190e-01 2.448625543460937193e-01 2.293169781427203402e-01 1.907225507857677749e-01 1.513318797392945447e-01 1.459549775004404248e-01 1.801342323808498846e-01 2.225472236156066930e-01 2.516564333624349836e-01 2.604434961748724464e-01 2.503106750032145222e-01 2.278379358392679799e-01 2.025801922676299660e-01 1.842307074840734971e-01 1.779952502360842570e-01 1.813364762701207833e-01 1.871973064154478505e-01 1.894730753574735693e-01 1.850268806741514338e-01 1.731919662226759915e-01 1.547722132095740721e-01 1.312289887266636923e-01 1.041718148361024388e-01 7.519999961964106416e-02 4.644750479526765091e-02 2.541192004300380988e-02 3.484458566887177478e-02 6.151352881928231348e-02 9.003646702747271358e-02 1.173538312155754382e-01 1.422691827870837533e-01 1.640226933399588360e-01 1.820955088544235212e-01 1.961811590837216623e-01 2.061779271869668140e-01 2.121747324469497598e-01 2.144271971124134535e-01 2.133266730940441280e-01 2.093661377648869115e-01 2.031063021010267866e-01 1.951441246588740963e-01 1.860846504070592100e-01 1.765159176420863230e-01 1.669857835193781503e-01 1.579791905443940214e-01 1.498950519778277646e-01 1.430239095002694694e-01 1.375304496339799787e-01 1.334471762871779210e-01 1.306845749125751521e-01 1.290580768858023697e-01 1.283256504535250364e-01 1.282263093093963802e-01 1.285112552659363472e-01 1.289638570910087989e-01 1.294089461496844840e-01 1.297141878017504524e-01 1.297866653529679004e-01
2.265008326096309144e-01 2.330228316304581437e-01 2.393217236448429430e-01 2.453377273056912833e-01 2.510115217376113761e-01 2.562856372774729996e-01 2.611056214027187572e-01 2.654206962147246385e-01 2.691835577043753536e-01 2.723489301701563225e-01 2.748705118409183190e-01 2.766960665299155742e-01 2.777606659568000458e-01 2.779784873734936212e-01 2.772341062416668334e-01 2.753748287036024700e-01 2.722061654893447313e-01 2.674929075000705425e-01 2.609682855252911104e-01 2.523533123789443167e-01 2.413876634275906041e-01 2.278725613663253602e-01 2.117255460804663980e-01 1.930476563046937266e-01 1.722074129730414294e-01 1.499572347004221318e-01 1.276227164235557432e-01 1.074318061197124252e-01 9.291022629583335635e-02 8.836973686392878002e-02 9.593157783754015233e-02 1.134805204288811403e-01 1.374165836077250458e-01 1.650343047889139825e-01 1.943713156953802146e-01 2.234383269594056309e-01 2.497643595974528563e-01 2.704029933109698414e-01 2.823637466948994978e-01 2.833707439175803255e-01 2.728024680648052924e-01 2.526005338293712543e-01 2.277573562180036648e-01 2.054814840974845958e-01 1.916548441835127792e-01 1.857947920156254040e-01 1.809314146721757166e-01 1.698548685792843627e-01 1.509881822317494793e-01 1.309602149028264440e-01 1.224174474391123008e-01 1.309775966898339139e-01 1.463722756060739927e-01 1.561262126021063512e-01 1.561258766603877968e-01 1.513320898679980930e-01 1.519582211745538758e-01 1.645198780347044698e-01 1.857175705829051116e-01 2.079320381212093616e-01 2.257709145380959737e-01 2.371152658854401574e-01 2.421859984789704323e-01 2.430646372365876107e-01 2.430523568521994471e-01 2.443949322225513754e-01 2.456071051841228758e-01 2.422481058696104861e-01 2.317390994307599872e-01 2.182345711287444201e-01 2.126674290084452912e-01 2.240163448945536873e-01 2.496762885332175497e-01 2.802649340009584211e-01 3.090164571019325956e-01 3.328376205242375985e-01 3.487930773921284477e-01 3.525365293578426873e-01 3.405354735929267962e-01 3.134784999155407759e-01 2.777082846386760284e-01 2.435610048651103421e-01 2.212731810879701166e-01 2.161987696029240846e-01 2.261058956799769093e-01 2.421418617967884823e-01 2.519851545768246326e-01 2.440084697199441655e-01 2.121923408965466773e-01 1.618779621110967293e-01 1.205080932623901757e-01 1.344918026865446203e-01 1.856341634414142017e-01 2.272100354408995715e-01 2.385274903941255187e-01 2.153742615051489062e-01 1.657078448655707470e-01 1.133360206409211590e-01 1.081813401462918822e-01 1.559251687164149858e-01 2.079557064711774206e-01 2.426885361301286681e-01 2.549743139475519338e-01 2.470721162863949993e-01 2.257993423656443899e-01 2.007429411266866692e-01 1.818554200692163725e-01 1.750819519757056963e-01 1.785881636441357945e-01 1.853588589621765204e-01 1.888918546594926251e-01 1.856104212644400786e-01 1.745219425477338160e-01 1.562589045695569612e-01 1.322700659024519387e-01 1.042888326605651700e-01 7.412614450896626295e-02 4.417316666523599111e-02 2.304173792950018132e-02 3.548063142837504930e-02 6.285388615745507446e-02 9.082739797216994593e-02 1.168964319146564845e-01 1.400705212337078343e-01 1.597395762179597556e-01 1.755172511229459720e-01 1.872161502535628352e-01 1.948395632353229490e-01 1.985672882806214234e-01 1.987327088184704937e-01 1.957935888485796694e-01 1.903001195109689236e-01 1.828631861973859796e-01 1.741245661336808803e-01 1.647292253091006409e-01 1.552983467747339474e-01 1.464006493564305733e-01 1.385198461425631022e-01 1.320189412141726804e-01 1.271077105613391545e-01 1.238252973113208033e-01 1.220494666776075210e-01 1.215344358747560555e-01 1.219659558700418311e-01 1.230159435444673210e-01 1.243832383036401340e-01 1.258162933370505498e-01 1.271206865228708127e-01 1.281568777181976426e-01 1.288330798438706570e-01 1.290965095024608489e-01
2.159428213402733721e-01 2.226358710699149479e-01 2.291513385818203241e-01 2.354182119392643768e-01 2.413616359262817923e-01 2.469042459209132012e-01 2.519677195925129065e-01 2.564744461255773489e-01 2.603491575622824405e-01 2.635203093736260826e-01 2.659209486787307841e-01 2.674887865940553944e-01 2.681652212439133987e-01 2.678931706493135612e-01 2.666138002935624640e-01 2.642625876646452765e-01 2.607656482291059730e-01 2.560378056770287181e-01 2.499844280461663293e-01 2.425094393072738386e-01 2.335320216922648073e-01 2.230142645173515958e-01 2.110013875471539180e-01 1.976751933363243841e-01 1.834198271674987724e-01 1.688952648400329493e-01 1.551033111968057876e-01 1.434028396887661316e-01 1.353810591733567714e-01 1.324754829549397717e-01 1.354294229423101958e-01 1.439906976516502346e-01 1.571338681224739575e-01 1.734848904621923149e-01 1.915022161700648817e-01 2.093758280928620652e-01 2.248753324615463678e-01 2.353686274423787972e-01 2.381183844737500832e-01 2.308517458600622685e-01 2.125236198992867531e-01 1.841720462308207573e-01 1.498193049625945183e-01 1.173835002176218667e-01 9.790789847560860126e-02 9.630348568701928291e-02 1.023853863856349494e-01 1.039847107448690078e-01 9.792996451240774947e-02 9.059650978284863876e-02 9.302587140875456795e-02 1.069969985255356387e-01 1.219718403203912116e-01 1.277313080104151288e-01 1.202017675502018296e-01 1.015646480173612726e-01 7.930507073637269033e-02 6.450376384008807418e-02 6.471696633704046575e-02 7.547152721051789137e-02 9.030869394790258520e-02 1.075742781451617669e-01 1.271599386899623929e-01 1.485491509032451640e-01 1.705281763724489363e-01 1.904673537635306335e-01 2.039464874499305191e-01 2.063663624548656705e-01 1.963227149229301305e-01 1.791760040657254804e-01 1.682606980780735340e-01 1.773263358310456506e-01 2.062589097996838650e-01 2.442131136033713346e-01 2.819945511848884201e-01 3.138479186090953332e-01 3.347179408661176692e-01 3.397201920729618907e-01 3.262939617378167734e-01 2.966007149370825657e-01 2.579093070521029096e-01 2.203233137696428978e-01 1.928650511760612307e-01 1.800743953736445579e-01 1.806219902088478657e-01 1.873059296233773874e-01 1.886873386963958954e-01 1.733260198494618320e-01 1.353054872024875288e-01 8.240239571986512912e-02 7.082565005525165436e-02 1.334899190955425863e-01 1.995469550631971956e-01 2.407019342399414896e-01 2.461741275313583110e-01 2.148793051265983634e-01 1.546437287229298352e-01 8.515647344701150756e-02 7.065472856719615113e-02 1.295017447467505800e-01 1.866808338801359546e-01 2.230744914851178762e-01 2.356979277686699348e-01 2.276854513842213601e-01 2.062713807503096242e-01 1.815677173313879900e-01 1.644799424223007955e-01 1.615477819225611122e-01 1.699936688600932333e-01 1.813884314545561038e-01 1.885566166013030731e-01 1.877752101656859629e-01 1.781040511173615226e-01 1.603544523818801193e-01 1.362882015783008494e-01 1.080814731308440135e-01 7.810187520512168469e-02 4.942032352899277531e-02 2.991494165412754078e-02 3.635730972926651261e-02 5.817098304240323620e-02 8.144696425863211242e-02 1.028778319884569026e-01 1.214747635720124369e-01 1.368179116957560226e-01 1.487303063164421013e-01 1.571990178328907806e-01 1.623505065155416704e-01 1.644360959088106977e-01 1.638158821584272951e-01 1.609388422654458584e-01 1.563198182054405805e-01 1.505144148990106290e-01 1.440920787065634312e-01 1.376065750019709322e-01 1.315626786518337976e-01 1.263792637707300548e-01 1.223528457442454864e-01 1.196306998250775411e-01 1.182047308089071158e-01 1.179320405792299298e-01 1.185771593779028354e-01 1.198620819255461351e-01 1.215098746973658911e-01 1.232740893952154054e-01 1.249534734215165116e-01 1.263955673158652926e-01 1.274935952544370976e-01 1.281801582091676439e-01 1.284199705505655043e-01 1.282028529027770536e-01
2.002919381335609983e-01 2.070027746583899264e-01 2.136101431301766218e-01 2.200376179112391584e-01 2.262005205685785059e-01 2.320068565777077818e-01 2.373588091161171476e-01 2.421548716365935772e-01 2.462926792439119605e-01 2.496725601262753946e-01 2.522017678857911283e-01 2.537992698836797345e-01 2.544008545821487277e-01 2.539641867512289486e-01 2.524732975605369356e-01 2.499418765840780987e-01 2.464146848947891544e-01 2.419665050949121599e-01 2.366983699893855930e-01 2.307314324292585317e-01 2.241997412456784022e-01 2.172441980976222431e-01 2.100106893247001838e-01 2.026552205704553189e-01 1.953572255642990751e-01 1.883388095793839812e-01 1.818830222772366834e-01 1.763399752084321703e-01 1.721086321156680421e-01 1.695876902549340037e-01 1.691015008287368449e-01 1.708190554822677787e-01 1.746823380833343320e-01 1.803417233267191333e-01 1.870820049413354225e-01 1.937401967917692647e-01 1.986604622293678402e-01 1.997631952332604155e-01 1.947919229091251703e-01 1.817465170948767694e-01 1.594401250376850099e-01 1.280540081421771004e-01 8.952492519262107706e-02 4.760227690479328089e-02 7.771023749116249234e-03 2.595227939210609236e-02 4.710670998071180005e-02 5.467999388553498180e-02 5.217969237965761758e-02 5.183208858178911527e-02 6.605072285437935120e-02 8.822329970667054655e-02 1.053683013127679757e-01 1.094262660682145810e-01 9.788199078909860795e-02 7.352628184465760663e-02 4.451524381197302649e-02 2.839219181818174176e-02 3.709382856040585597e-02 4.525019473730570313e-02 4.094915111981892175e-02 2.326114684033508961e-02 9.471397766556909417e-03 4.541517743439642263e-02 8.649772313855962069e-02 1.252872444613538638e-01 1.549041276680587775e-01 1.693054079167626846e-01 1.657377198312466882e-01 1.475515743829776683e-01 1.273213726661774348e-01 1.263262173882334360e-01 1.544599586350309806e-01 1.986897052966694610e-01 2.444826107569197660e-01 2.826199823411222334e-01 3.063774707389579355e-01 3.109234064608315529e-01 2.948338511000033746e-01 2.614910481059537495e-01 2.186372156302134051e-01 1.757175913024409397e-01 1.404289216576791732e-01 1.172850850852434623e-01 1.081285438170679764e-01 1.090549977555775735e-01 1.081281846725233725e-01 9.189385732189005174e-02 5.254277559225874195e-02 1.536363378871572621e-02 8.991359631173971578e-02 1.681791025523648730e-01 2.313727300972772960e-01 2.659398200285084113e-01 2.643574695923497919e-01 2.266948770118643319e-01 1.603269975570632833e-01 7.911863260021771704e-02 3.500267355611402093e-02 9.905701875458235162e-02 1.566417776169956866e-01 1.915044440347979382e-01 2.023826869323897271e-01 1.929441961443040254e-01 1.706678308677989364e-01 1.464682672660226892e-01 1.332003941234821964e-01 1.380799882359618203e-01 1.553335716237231601e-01 1.739911266247014532e-01 1.864672447805764688e-01 1.893061880180060552e-01 1.818651251849094652e-01 1.652766102248150737e-01 1.417427815433583982e-01 1.140637262941547048e-01 8.546346542205975061e-02 6.007201009518930990e-02 4.464765701096901768e-02 4.608108242020677453e-02 5.885963426976296292e-02 7.386066714389123711e-02 8.728880626926287245e-02 9.804377911161418768e-02 1.059686041056850936e-01 1.112722043074940576e-01 1.143200636619747523e-01 1.155452784345115530e-01 1.154054685886744258e-01 1.143578394474271259e-01 1.128397368598450801e-01 1.112486669638544506e-01 1.099202182686955520e-01 1.091062824253770519e-01 1.089589983916002258e-01 1.095263654698131750e-01 1.107624631829241674e-01 1.125500206017951976e-01 1.147289407961459146e-01 1.171236688443954704e-01 1.195645979322260410e-01 1.219019111206657291e-01 1.240126109369641544e-01 1.258025152644710043e-01 1.272050571286237053e-01 1.281783452442063487e-01 1.287014801849168388e-01 1.287707366268576181e-01 1.283959512090463995e-01 1.275972823950070612e-01 1.264024053455001517e-01
1.810901807451871792e-01 1.876528774773638941e-01 1.941993151433035192e-01 2.006541966735810589e-01 2.069308277768417137e-01 2.129316604784852740e-01 2.185496041720134397e-01 2.236703077424534725e-01 2.281756218020863092e-01 2.319484341983803766e-01 2.348790221442369486e-01 2.368729633622433384e-01 2.378604738188756784e-01 2.378067629702371732e-01 2.367225892135889076e-01 2.346736386549551912e-01 2.317866582119249563e-01 2.282495639464828807e-01 2.243023151395315551e-01 2.202157535381770725e-01 2.162576118575306183e-01 2.126490151491622904e-01 2.095204304664743666e-01 2.068806820960472359e-01 2.046126760765463459e-01 2.025027663034244807e-01 2.002993427533740767e-01 1.977856413368909994e-01 1.948465388746217497e-01 1.915100062873860420e-01 1.879489235132608682e-01 1.844359331308475236e-01 1.812520204250355760e-01 1.785588515663904530e-01 1.762565692587625132e-01 1.738631560479429183e-01 1.704656563519387491e-01 1.647997040269197078e-01 1.555045677056647313e-01 1.415793111950902627e-01 1.230514779455643554e-01 1.018899506094751717e-01 8.308612932451076016e-02 7.403355727392192664e-02 7.697010130966963626e-02 8.348472109259252871e-02 8.351072074970360137e-02 7.166362350365357292e-02 4.841032404884355878e-02 2.757037074401886070e-02 4.627399659248209590e-02 7.824660413926023961e-02 1.003957725326041078e-01 1.050554845885080107e-01 9.069448114650680015e-02 6.348245606726327095e-02 4.787806151540478783e-02 7.260080119520767594e-02 1.085312666909394319e-01 1.340521636285519347e-01 1.414307030940995524e-01 1.286448774031423437e-01 9.813653419720479165e-02 5.961553184762896640e-02 5.085098681912088997e-02 9.149328447028898248e-02 1.360035479144454940e-01 1.658675948927596788e-01 1.740621717644515731e-01 1.600555687774443125e-01 1.308194629183891400e-01 1.049439851273343410e-01 1.117756003886711119e-01 1.523308318606796663e-01 2.019240343009404415e-01 2.442686067139454853e-01 2.702277083217233256e-01 2.747892321497876211e-01 2.573590563251144103e-01 2.222790021449152775e-01 1.777370956242867173e-01 1.325406358731972545e-01 9.196687942248384096e-02 5.636755879105649625e-02 2.669688327958078672e-02 2.129134203105347012e-02 3.389744605017101786e-02 3.622161013071770880e-02 4.104694496535749720e-02 8.123601381758793760e-02 1.451164924149388191e-01 2.122252298330818410e-01 2.656276400663898363e-01 2.922290964556167325e-01 2.850660764367319855e-01 2.444995550960592512e-01 1.775828195397350651e-01 9.593220393053300543e-02 1.453937510090174898e-02 6.196857642535254923e-02 1.165326782844592068e-01 1.483348007467575613e-01 1.571342023257704668e-01 1.465186176358526660e-01 1.235659321866968696e-01 9.995237170545971661e-02 9.252537344275536813e-02 1.090090525958941209e-01 1.370430004893809506e-01 1.635008729228261126e-01 1.816146732442885103e-01 1.886145618432163440e-01 1.841634709357268807e-01 1.696082728518462646e-01 1.474961938837013042e-01 1.212404619985240906e-01 9.502463806812354308e-02 7.401528422286121622e-02 6.374374249407353810e-02 6.546248423557356200e-02 7.354072233372209444e-02 8.194577681047097995e-02 8.762241706074747061e-02 8.957679384801567335e-02 8.788257429019023792e-02 8.319598449464911394e-02 7.654561336498899582e-02 6.925672424988699172e-02 6.291199271682168526e-02 5.916849475309505363e-02 5.920694230697427785e-02 6.308435192487849008e-02 6.981761290733555503e-02 7.812141367593185282e-02 8.693869896143989473e-02 9.555210405556981146e-02 1.035187191496826781e-01 1.105859386978744890e-01 1.166281377066760300e-01 1.216039005895211411e-01 1.255273421289959668e-01 1.284484642008456579e-01 1.304393885809926046e-01 1.315845703340064732e-01 1.319738281278454994e-01 1.316974388979073318e-01 1.308427790213673170e-01 1.294921345357257503e-01 1.277213927611624555e-01 1.255993898693922306e-01 1.231877353405992498e-01
1.603141788326507833e-01 1.665883109090111058e-01 1.729350952970446498e-01 1.792875505093406985e-01 1.855662603388227860e-01 1.916796299885642763e-01 1.975249375599338331e-01 2.029904135933547071e-01 2.079585937572699106e-01 2.123111797518078825e-01 2.159355962630790382e-01 2.187333263213994961e-01 2.206299146765778874e-01 2.215862112244713078e-01 2.216099414631028663e-01 2.207660054622604118e-01 2.191830367221052622e-01 2.170528427516467684e-01 2.146187991705078568e-01 2.121498343787275864e-01 2.098993083701115314e-01 2.080534034422956979e-01 2.066805005272289442e-01 2.056979298113636445e-01 2.048711399632974495e-01 2.038513576873419997e-01 2.022450760166839834e-01 1.996985983938687759e-01 1.959771016399886878e-01 1.910195024140549647e-01 1.849551101516433704e-01 1.780739881078135523e-01 1.707503576619724683e-01 1.633285538802355663e-01 1.559951524973869352e-01 1.486786080870566573e-01 1.410356200177971253e-01 1.325953436835325405e-01 1.231325052926982577e-01 1.133082695177351912e-01 1.054170122430334450e-01 1.032931938100078439e-01 1.096373209669871118e-01 1.223811788307362508e-01 1.352603516407805129e-01 1.411679202366103170e-01 1.344545840363942368e-01 1.122217640181103621e-01 7.540008811825148205e-02 3.196161882504505725e-02 3.696712954078994195e-02 7.941304778569888145e-02 1.098530436583557701e-01 1.187145785418620980e-01 1.035073104284877088e-01 7.037400863343540314e-02 5.182809050632492670e-02 9.119760013935065968e-02 1.457261347817754016e-01 1.891513619717091199e-01 2.113437988685242797e-01 2.085918943402867709e-01 1.830908751397528067e-01 1.447624194407197695e-01 1.167564532906505970e-01 1.278447520097792667e-01 1.666377209439272589e-01 2.025524569421491006e-01 2.189845166330979531e-01 2.105315964493983671e-01 1.800091854703284866e-01 1.386422848052483725e-01 1.105498502410448142e-01 1.239836175890580428e-01 1.660806367167265984e-01 2.084063793113273000e-01 2.358594121407227295e-01 2.419014417486701762e-01 2.261325857568548814e-01 1.939716709598022504e-01 1.554406668755049514e-01 1.215684332358987624e-01 9.821749137334463697e-02 8.301764673234275638e-02 7.294823481688224309e-02 7.085971093287354861e-02 7.786836056119930682e-02 8.990609583847032626e-02 1.088873841975796924e-01 1.430756620436047510e-01 1.928895142984528577e-01 2.471312158782845991e-01 2.907988589019372405e-01 3.113629651173752677e-01 3.020538965952276333e-01 2.630498530061474161e-01 2.007839308655814392e-01 1.258103456460726022e-01 5.011691299685309964e-02 1.821303161913564311e-02 6.675587892111743693e-02 9.571006377537964738e-02 1.041276829421117767e-01 9.461273118090440803e-02 7.241028401317248231e-02 4.870885814801817482e-02 5.069882566590987183e-02 8.217483997949230623e-02 1.191922637660649403e-01 1.513231917132669690e-01 1.740102586395792517e-01 1.850969455459748614e-01 1.842416699783975542e-01 1.727024884607006872e-01 1.531182838350179098e-01 1.293153997264235022e-01 1.062294241085310204e-01 8.962748903738770867e-02 8.393069773153971624e-02 8.803416758783728924e-02 9.622506170166518491e-02 1.033714907928249133e-01 1.066854451621461058e-01 1.050975428774316850e-01 9.854027702097116481e-02 8.751003030699049112e-02 7.280892346396769521e-02 5.539053776383175837e-02 3.630212360457571452e-02 1.703491268572663447e-02 9.539356916659424285e-03 2.652700526232383213e-02 4.491070839265120379e-02 6.212377092552000268e-02 7.767092226680774592e-02 9.132743377171935462e-02 1.029982305523980124e-01 1.126781620968025366e-01 1.204289992664323294e-01 1.263615696295921909e-01 1.306207617106568686e-01 1.333728697697228460e-01 1.347951018988589877e-01 1.350671148465391325e-01 1.343644130538302339e-01 1.328534196632066289e-01 1.306880090845219944e-01 1.280072855819088529e-01 1.249343977846353454e-01 1.215761917393053670e-01 1.180235221509157162e-01
1.401894616333538568e-01 1.460897392285773200e-01 1.521459113564626875e-01 1.583060529269182948e-01 1.645067353692008238e-01 1.706729164678824351e-01 1.767184138840352248e-01 1.825471321040197659e-01 1.880552164878713517e-01 1.931342932887531449e-01 1.976759109995115116e-01 2.015772136174027729e-01 2.047477358204120301e-01 2.071169988821450203e-01 2.086422942439825901e-01 2.093156732161068068e-01 2.091687525582058282e-01 2.082735917395136804e-01 2.067377817064065537e-01 2.046922860292360591e-01 2.022718033452825526e-01 1.995896195869859002e-01 1.967117525822240920e-01 1.936376079467263811e-01 1.902948234588826837e-01 1.865533306045205064e-01 1.822581878602308192e-01 1.772743529227421289e-01 1.715317752488706160e-01 1.650577266236485652e-01 1.579854523170435010e-01 1.505331923548822171e-01 1.429540259079194187e-01 1.354638571253410084e-01 1.281635407959828832e-01 1.209871251579709844e-01 1.137379706791496609e-01 1.063146289574029985e-01 9.924599888765073263e-02 9.450525364371289982e-02 9.579198354570055141e-02 1.063688888806346849e-01 1.253835794375682822e-01 1.476669125300898722e-01 1.662879143366736145e-01 1.744476497891742917e-01 1.667264498699324027e-01 1.403014785033224743e-01 9.617154784242649967e-02 4.174057879871197890e-02 3.751103385253277273e-02 9.093815715823869161e-02 1.320902206613667196e-01 1.489157613642559941e-01 1.372459436699038082e-01 1.011195716453862636e-01 6.461123953325172142e-02 9.028608494708305343e-02 1.539663432902183271e-01 2.118389960937240857e-01 2.484112144195507188e-01 2.577267118154986103e-01 2.412444312706955030e-01 2.090226808435276529e-01 1.817828499025237465e-01 1.836740489301176005e-01 2.142273109807923126e-01 2.493165738973760759e-01 2.689896437963512077e-01 2.643790510086414525e-01 2.357449796621987614e-01 1.910143279416391393e-01 1.465197182735877846e-01 1.281846103289230321e-01 1.481748914961422137e-01 1.832474919427679039e-01 2.103021706373905397e-01 2.189408241130726684e-01 2.079082984176896243e-01 1.837797462170348284e-01 1.594174432846983125e-01 1.472824448263614916e-01 1.478667603380602324e-01 1.511376228299140534e-01 1.503802133544802910e-01 1.468081123483830075e-01 1.450829657506733650e-01 1.486112476784111625e-01 1.603520110547701771e-01 1.846116700762955309e-01 2.221310981379024663e-01 2.653960925427545914e-01 3.019068105289450243e-01 3.200891851609322103e-01 3.131765660870000634e-01 2.806696205629657936e-01 2.277884657736893026e-01 1.634850527580007096e-01 9.784042900864570180e-02 3.990623663724889719e-02 1.082862626157633443e-02 3.665869997723999324e-02 4.921214354041614225e-02 4.680319389534091240e-02 3.120690300819265253e-02 5.189911721419299476e-03 2.960771266833090581e-02 6.780489043530661675e-02 1.057971009832370940e-01 1.392727815285287607e-01 1.645663620690515361e-01 1.792172832224703249e-01 1.823381169731771723e-01 1.747367431609314903e-01 1.588481120944729985e-01 1.385892404655051091e-01 1.191662638622140308e-01 1.062992997046239702e-01 1.035604817560350499e-01 1.093296773668915034e-01 1.184824172992177682e-01 1.263990778493544465e-01 1.303670558801559853e-01 1.292349137437240059e-01 1.228668414866399689e-01 1.117580761750914115e-01 9.679486311026418155e-02 7.913030202312007488e-02 6.021908913642014249e-02 4.228598421969264470e-02 3.019255091756566090e-02 3.177822159994368734e-02 4.443563408757866123e-02 6.013462458288843654e-02 7.553436179553484064e-02 8.949047469577234293e-02 1.015571599938630415e-01 1.115735938524055615e-01 1.195282581358151214e-01 1.255000738189858411e-01 1.296256360318116252e-01 1.320775613825998229e-01 1.330487793911758754e-01 1.327406895251989349e-01 1.313541845297578337e-01 1.290829518047220958e-01 1.261086371210646540e-01 1.225975391728234415e-01 1.186985548221938386e-01 1.145421341520676817e-01 1.102400388624927702e-01
1.228698678029939290e-01 1.283628390464763291e-01 1.340810360549490043e-01 1.399912846793941734e-01 1.460505892378663462e-01 1.522052921319732854e-01 1.583903981099366032e-01 1.645291333053602034e-01 1.705328154371046623e-01 1.763011145816106851e-01 1.817227832626615858e-01 1.866769305958912994e-01 1.910349094975936357e-01 1.946628818598406252e-01 1.974251294341154983e-01 1.991881950493841202e-01 1.998259773953041107e-01 1.992259683515271995e-01 1.972969125451157768e-01 1.939782656558990126e-01 1.892518814506455038e-01 1.831562660807526943e-01 1.758033166472634801e-01 1.673963978666216101e-01 1.582464354756148994e-01 1.487788833652388121e-01 1.395189647930414056e-01 1.310379463528830446e-01 1.238474200796507441e-01 1.182542370425242600e-01 1.142349817493898551e-01 1.114145060310912233e-01 1.091842815945348044e-01 1.068976290796815193e-01 1.040280922741882025e-01 1.002207731594172840e-01 9.527382970399116136e-02 8.922394996419613644e-02 8.283150815791483212e-02 7.865662342149352948e-02 8.166275196719000040e-02 9.601451300965065105e-02 1.201400455877059542e-01 1.477849494603157843e-01 1.713231247601099960e-01 1.833196847427249754e-01 1.776286302295490005e-01 1.507140177326608543e-01 1.030621548086050193e-01 4.218022796794684837e-02 4.478327555557728989e-02 1.102936260699126786e-01 1.630499618758002589e-01 1.901203463048013464e-01 1.858594999825365635e-01 1.526772700916535219e-01 1.070936694404654721e-01 9.797757262095592445e-02 1.498264096027006886e-01 2.131889406911272322e-01 2.600033911962059130e-01 2.802472842712220857e-01 2.738118908469385215e-01 2.499248696096346145e-01 2.272174041423513091e-01 2.265493211626626868e-01 2.510800962781996049e-01 2.829485812859345861e-01 3.031170883373811575e-01 3.013807966402496374e-01 2.763846621877766863e-01 2.339443717672492207e-01 1.861634539499364693e-01 1.517952307911683285e-01 1.486753589054269908e-01 1.703932301692233919e-01 1.941949540432409416e-01 2.052589045870300000e-01 2.002606942442304583e-01 1.860723656211832056e-01 1.767156341928968755e-01 1.822511257045940081e-01 1.973923341175555513e-01 2.093848868425745580e-01 2.110265260417982791e-01 2.035071898054990058e-01 1.931134207734427621e-01 1.865890378804745120e-01 1.888055971231142882e-01 2.032790510009353513e-01 2.308137879647748081e-01 2.662546481424603040e-01 2.994073579623522940e-01 3.196489812222768068e-01 3.199190993946810502e-01 2.985154468658426374e-01 2.588332755904997340e-01 2.076295453846697114e-01 1.526642197390163380e-01 1.007142811463351828e-01 5.698279313293459769e-02 2.808184681847977066e-02 2.679034474189972634e-02 3.699275681712716618e-02 4.204592944799594861e-02 4.322511594440915650e-02 5.013692580406289151e-02 7.006710948995699406e-02 9.882693132690069382e-02 1.290218942758389886e-01 1.548002348512648174e-01 1.722405362746591839e-01 1.794205453737222067e-01 1.764353186996666101e-01 1.652776560337753109e-01 1.495993078241561747e-01 1.342870585421061247e-01 1.243793740354066091e-01 1.227593831480155995e-01 1.282210721032771839e-01 1.367671797304748915e-01 1.444396192009521074e-01 1.486446679309669505e-01 1.481375932822420471e-01 1.426589941183312171e-01 1.326084307628915548e-01 1.188147869325763689e-01 1.024000866030651963e-01 8.474954315512407688e-02 6.764832131377425395e-02 5.368040307997822003e-02 4.647020746123951135e-02 4.840505209956232763e-02 5.722467445402882463e-02 6.889076103976876642e-02 8.083046659455403460e-02 9.180030345478007447e-02 1.012360500584594813e-01 1.089101010195054203e-01 1.147759614965936648e-01 1.188923000513120581e-01 1.213810787360796589e-01 1.224017251231676873e-01 1.221338381977496584e-01 1.207650321779495523e-01 1.184822165553892082e-01 1.154653540337551298e-01 1.118830885411847276e-01 1.078898161670216876e-01 1.036238762596190105e-01 9.920660881822493393e-02
1.099182509290769078e-01 1.149720896930066516e-01 1.202920063745829549e-01 1.258614591578008923e-01 1.316550086374777828e-01 1.376364052152419248e-01 1.437564091069160888e-01 1.499503612506728201e-01 1.561355553488815440e-01 1.622085068425149490e-01 1.680422767949919516e-01 1.734840899236319012e-01 1.783535876221080674e-01 1.824421780266398119e-01 1.855140825571730268e-01 1.873098255648573962e-01 1.875530624715185668e-01 1.859617855748356419e-01 1.822650901490785180e-01 1.762268643425228820e-01 1.676781056520256497e-01 1.565603830196465873e-01 1.429850285062172488e-01 1.273176834228104404e-01 1.103089215110949484e-01 9.330849099310460637e-02 7.857466876546523316e-02 6.933390648237677811e-02 6.828054741201158850e-02 7.466939457763255295e-02 8.470855691006064225e-02 9.463924834830388100e-02 1.019977518446991416e-01 1.055015093546316091e-01 1.047819201408713846e-01 1.001499178499449527e-01 9.232092001264861902e-02 8.215023949262244274e-02 7.073990367114309230e-02 6.070769859066340451e-02 5.869615964416119436e-02 7.210424907358685409e-02 9.863440058794056831e-02 1.299078234204997795e-01 1.574269110404560579e-01 1.731982295767786340e-01 1.703594355816832884e-01 1.445429508760823489e-01 9.548045943585735384e-02 3.121411206606201222e-02 5.979067072899572899e-02 1.366840000182206472e-01 2.003543229412924342e-01 2.381010298452204965e-01 2.431728236247626129e-01 2.167727526003406235e-01 1.717223083212523760e-01 1.400957077492949732e-01 1.595659008771842247e-01 2.118555003274603943e-01 2.597218484517138104e-01 2.857167332122514947e-01 2.865871794291789398e-01 2.695870676258952381e-01 2.507063840831045831e-01 2.480100441033523395e-01 2.665824552087995292e-01 2.937033446960410354e-01 3.127858712652545892e-01 3.136842513049272752e-01 2.940525036999410147e-01 2.578162192486691540e-01 2.137304548468265952e-01 1.750535992557929466e-01 1.572655248842407816e-01 1.647112761624696387e-01 1.826908015658814388e-01 1.947952863028929726e-01 1.951231131430392896e-01 1.896537626021295719e-01 1.918856011770914138e-01 2.091250763745922947e-01 2.330019490947378979e-01 2.495475780548990496e-01 2.508586821088756302e-01 2.378732823957070974e-01 2.180694393154238020e-01 2.009626937894565535e-01 1.938387694992843302e-01 2.004581615988036691e-01 2.214727331672192434e-01 2.531967968272988978e-01 2.873125968476465952e-01 3.139270174937573987e-01 3.253486423552871543e-01 3.182523077796082234e-01 2.938548140310190404e-01 2.566010303536659376e-01 2.122635069026550247e-01 1.664973062695010164e-01 1.246052709759642024e-01 9.239919248515980621e-02 7.561475548811154301e-02 7.322225007416363618e-02 7.558672635247797034e-02 7.581261989458140671e-02 7.512956081858157553e-02 8.074361240964308961e-02 9.750551752170942554e-02 1.217319827909897900e-01 1.463220598707069275e-01 1.656740157421729975e-01 1.766877706031155515e-01 1.786580899840227998e-01 1.729733776456719441e-01 1.626845205968732166e-01 1.518452174246871234e-01 1.443881195564916675e-01 1.425293886076233196e-01 1.457273009994684287e-01 1.513944593181096032e-01 1.565831638438407447e-01 1.590890941722975238e-01 1.577016872267153758e-01 1.520505994301787622e-01 1.423691197871218284e-01 1.292881931976165300e-01 1.136879741948670225e-01 9.661509705349402566e-02 7.928350998330485622e-02 6.320447161447900752e-02 5.048409559758702120e-02 4.386803812013650300e-02 4.491447673773439619e-02 5.169425541050113454e-02 6.093482426569933608e-02 7.046633287713467697e-02 7.921176104063154533e-02 8.668254261271919614e-02 9.268572998353849512e-02 9.718539238785535439e-02 1.002345277970771997e-01 1.019382480712025113e-01 1.024318024660695187e-01 1.018663664100487309e-01 1.003993415510369691e-01 9.818753943526453698e-02 9.538235364010101691e-02 9.212637581750962590e-02 8.855109081014413130e-02 8.477538609682030990e-02
1.017203086058312278e-01 1.062371386533216694e-01 1.110139756394788318e-01 1.160430476230361746e-01 1.213073872650287932e-01 1.267779840526207236e-01 1.324104354054263244e-01 1.381411252451075489e-01 1.438830136617137434e-01 1.495211951380319981e-01 1.549084770423238000e-01 1.598613448773441303e-01 1.641568137948672401e-01 1.675308114715760299e-01 1.696788854527231660e-01 1.702601629637210401e-01 1.689055916833069881e-01 1.652315303684270265e-01 1.588597142060391432e-01 1.494444868999190990e-01 1.367080445900357710e-01 1.204846437551410909e-01 1.007768704039931629e-01 7.783903579178678978e-02 5.237855524471864144e-02 2.675839683189643395e-02 1.909250118106368271e-02 4.293208977563670037e-02 7.054993853811482307e-02 9.606456601464130607e-02 1.172738937336767207e-01 1.325510966106027699e-01 1.407335270612876388e-01 1.412688091285179970e-01 1.343599417615431169e-01 1.210119231332841272e-01 1.029001049679505453e-01 8.202257195510426202e-02 6.030188523639470888e-02 4.015552119961122990e-02 3.027403568842343753e-02 4.494889794515437992e-02 7.413342935699965275e-02 1.065703736976514604e-01 1.349269039321734920e-01 1.517753581014730513e-01 1.500672844829979424e-01 1.248105164927393179e-01 7.499539454211393008e-02 1.544298056232804375e-02 8.502993870971634061e-02 1.700855851090797288e-01 2.425012826510992425e-01 2.896144966145491884e-01 3.038888663269670998e-01 2.855653797771624536e-01 2.451796186629289220e-01 2.059901762771928213e-01 1.979724645108876524e-01 2.256134699868927174e-01 2.621270692149624826e-01 2.851228881859018682e-01 2.870851179704870804e-01 2.723227861026492613e-01 2.537908412823313142e-01 2.470680501896056758e-01 2.585398574848764008e-01 2.796824962278665616e-01 2.967306638994560153e-01 3.003651866542230708e-01 2.877191071000558265e-01 2.609105567203551801e-01 2.254021165820361827e-01 1.896361481496625645e-01 1.650344981199504679e-01 1.602868461008928047e-01 1.703673534193485828e-01 1.812951501420847489e-01 1.851929493123317394e-01 1.864160507189097926e-01 1.971591355900824682e-01 2.224276604219557751e-01 2.519379069024860196e-01 2.708003393340869258e-01 2.703305479610688122e-01 2.511184087719275926e-01 2.215943073248824169e-01 1.939677970805661622e-01 1.786833707781182723e-01 1.804814534727928743e-01 1.992346785342477000e-01 2.315912668140668595e-01 2.705006542126276448e-01 3.065309093747602964e-01 3.311587315400849607e-01 3.393315459089085162e-01 3.301894491852044866e-01 3.062255179423318818e-01 2.717468687819357687e-01 2.316105413805812918e-01 1.908028369705629390e-01 1.545828298939842527e-01 1.279081753223769991e-01 1.126853722734651314e-01 1.052404352650661151e-01 9.966944965803353762e-02 9.390415926457852669e-02 9.187854243739253246e-02 9.970883900382561393e-02 1.178000895538534598e-01 1.402566650023865380e-01 1.607172079820827770e-01 1.751702287952476012e-01 1.821452355165074366e-01 1.822865231412839904e-01 1.777565397756784016e-01 1.714700828592484183e-01 1.661509382766267751e-01 1.633936189640547154e-01 1.631937473733466037e-01 1.642797887745250651e-01 1.649351081668490593e-01 1.636978301287146664e-01 1.596695423246654311e-01 1.525250072459516104e-01 1.423895107569030094e-01 1.296897844792455345e-01 1.150250013219335649e-01 9.907359807233878657e-02 8.254110155904183233e-02 6.615744896645864292e-02 5.075521117902358909e-02 3.752536228901005161e-02 2.857259260830180211e-02 2.663342370830709682e-02 3.126964577213375840e-02 3.884250055224980347e-02 4.685790146179072413e-02 5.427113836065659142e-02 6.067772611585364045e-02 6.593581234268783287e-02 7.002433631865581654e-02 7.298509251545214072e-02 7.489551527834252542e-02 7.585394670856990262e-02 7.597060699787003268e-02 7.536150263085575340e-02 7.414404086909325009e-02 7.243375013661557116e-02 7.034178153738530892e-02 6.797299228104919377e-02
9.733096855839555583e-02 1.011254338520287538e-01 1.051156089456918991e-01 1.092925567774345325e-01 1.136374439180002222e-01 1.181183781434742563e-01 1.226867389703894251e-01 1.272730503344104425e-01 1.317825048868712379e-01 1.360903292570013190e-01 1.400372810153561742e-01 1.434256914300424124e-01 1.460166116577922280e-01 1.475287791077616317e-01 1.476402877076631592e-01 1.459940115200848709e-01 1.422079910454766005e-01 1.358921658382803432e-01 1.266731372988601501e-01 1.142295148236253943e-01 9.834362032328011760e-02 7.898926005829476349e-02 5.655163536097223415e-02 3.291470794651242537e-02 2.122730326036203694e-02 4.204807995479394045e-02 7.268442524468526900e-02 1.043414302841717267e-01 1.342444266239823658e-01 1.602242086504757912e-01 1.802585928783644875e-01 1.925582049791442485e-01 1.957740691977568614e-01 1.892372776264792389e-01 1.731729052350306775e-01 1.488241833830307448e-01 1.184136932126668706e-01 8.486864526698453814e-02 5.127251045079527642e-02 2.030454071852222028e-02 1.152466655599850356e-02 3.715294003908167081e-02 6.378739859795602707e-02 9.017091719620035084e-02 1.128219937737527517e-01 1.256520179917525459e-01 1.217166656392671131e-01 9.549728861168710337e-02 4.553340302174774951e-02 3.280279212719889453e-02 1.179452197654378975e-01 2.072667289073615582e-01 2.852672975382154474e-01 3.392171590252183178e-01 3.611141899169657554e-01 3.504524884326123413e-01 3.160598854555081161e-01 2.762506161583240250e-01 2.534814190832249126e-01 2.574303407755142437e-01 2.746918338239037749e-01 2.859349248094356644e-01 2.814308091852696925e-01 2.627176779324936207e-01 2.398379950196760091e-01 2.262286882290152623e-01 2.292258854818116642e-01 2.436049547614217714e-01 2.581723112917270191e-01 2.648020771636936388e-01 2.605566153056755874e-01 2.459072884312783203e-01 2.229080966973350231e-01 1.952225099366416972e-01 1.696581586507792117e-01 1.552576700954078626e-01 1.552198788363623183e-01 1.618005277053777835e-01 1.669087847328808161e-01 1.730232868634855037e-01 1.904754096731298696e-01 2.218949490495856769e-01 2.554131305182902323e-01 2.754844640143381818e-01 2.728054488324516136e-01 2.475719187805610066e-01 2.088114368406890076e-01 1.711834779391856465e-01 1.492002727666353612e-01 1.495394050031623734e-01 1.700367892085147548e-01 2.062187432464494541e-01 2.519282696116230125e-01 2.981867253316582422e-01 3.356971678043220719e-01 3.578895567359947072e-01 3.622400918517940105e-01 3.498253075710315851e-01 3.239404009110287697e-01 2.887823229245369272e-01 2.488335133646611130e-01 2.088393961135797394e-01 1.736006566501660520e-01 1.466952363115540114e-01 1.284450309579007743e-01 1.158514957693656949e-01 1.061412194460331498e-01 1.004554604829682590e-01 1.032764367256856775e-01 1.166842728657382922e-01 1.369149997104422700e-01 1.580492865268199876e-01 1.756349036318433088e-01 1.874861850578663780e-01 1.933578811799897545e-01 1.943438400271329802e-01 1.921843183954353163e-01 1.885838856948417186e-01 1.846878149109778267e-01 1.808680711452090029e-01 1.768544193475922177e-01 1.720718129933525575e-01 1.659738115173433060e-01 1.582404009489428998e-01 1.488275388007689881e-01 1.379199113714779379e-01 1.258444951254115429e-01 1.129843323696649443e-01 9.971242360402592098e-02 8.635193174068418742e-02 7.316095712126118034e-02 6.033655317979903787e-02 4.803266598872296678e-02 3.639160875191176786e-02 2.560847373092343254e-02 1.614768646557537823e-02 9.811840325712851280e-03 1.088795373083625319e-02 1.685248589673039865e-02 2.346420533321193908e-02 2.964807919000356923e-02 3.513268456190840605e-02 3.983464185731615953e-02 4.373751633444096509e-02 4.685905751846286549e-02 4.923897955185349562e-02 5.093264748603011649e-02 5.200675413891121118e-02 5.253580411866958649e-02 5.259903303778929590e-02 5.227764747104381160e-02
9.508365960628216429e-02 9.792827821604488392e-02 1.008498355754099823e-01 1.038304285949055161e-01 1.068421952700030070e-01 1.098445557590620597e-01 1.127810765762808781e-01 1.155760077529581903e-01 1.181305989823699387e-01 1.203193810286409676e-01 1.219867082982289963e-01 1.229440031296177710e-01 1.229683304534610611e-01 1.218031810423540473e-01 1.191626992623073117e-01 1.147411856213395448e-01 1.082309063343317168e-01 9.935419692060906693e-02 8.792446472686568648e-02 7.398020892255111058e-02 5.815530262411908180e-02 4.297587859986203018e-02 3.665853964236367307e-02 4.885423282187417032e-02 7.377390209776979457e-02 1.039848550240519837e-01 1.359961553458050865e-01 1.674926154623363472e-01 1.963361070588382773e-01 2.203696361535979475e-01 2.374746409021398774e-01 2.457423451403415449e-01 2.437103527137186310e-01 2.306276541444241546e-01 2.067027974994251893e-01 1.732770573924282409e-01 1.328550477187079581e-01 8.892737224194707801e-02 4.555489059044255662e-02 7.568809562069238502e-03 2.632310006895114199e-02 5.055574548523697476e-02 6.869488919444860509e-02 8.303392717269862666e-02 9.399824241385942858e-02 9.818844477916212343e-02 8.947481087883284168e-02 6.214764905168445458e-02 2.006107775598643672e-02 6.573171721079482110e-02 1.507295783067555128e-01 2.402228221372423589e-01 3.201219675458369940e-01 3.779023578100877967e-01 4.054148770769808729e-01 4.015937054810873041e-01 3.738377459517948642e-01 3.370496497614907661e-01 3.083333531294601415e-01 2.963292452056598414e-01 2.945367124763693667e-01 2.895314856212157784e-01 2.728106863449548669e-01 2.447579943165220095e-01 2.133195121773517056e-01 1.902684839711673015e-01 1.837700315057010925e-01 1.911746457350421424e-01 2.032872735972672262e-01 2.133518098592573353e-01 2.188790908421999470e-01 2.188451735303622303e-01 2.116050622329933295e-01 1.959073794742801078e-01 1.738875969718009507e-01 1.526379834250012613e-01 1.403754636593802785e-01 1.382017888787669679e-01 1.412653477453335027e-01 1.505817802666197525e-01 1.737846033013998592e-01 2.103930846734768934e-01 2.470227896300005443e-01 2.678801047329879004e-01 2.633494297305334353e-01 2.332438561107842423e-01 1.867370467134804590e-01 1.402140213044624495e-01 1.129211671762437447e-01 1.147977445900445342e-01 1.392633649613004010e-01 1.796994753237824982e-01 2.315770719215847206e-01 2.866508058841981677e-01 3.348744127461182885e-01 3.683645701348595147e-01 3.833741418895115216e-01 3.801009144188806643e-01 3.612575444269026659e-01 3.305453255354502407e-01 2.918673830269373215e-01 2.493604238913111060e-01 2.076062394433219327e-01 1.711954761283855930e-01 1.432789879096560415e-01 1.240552071154002178e-01 1.115330338845942487e-01 1.048315190456711732e-01 1.059803627871605536e-01 1.169681001114972474e-01 1.358613725297079800e-01 1.578939999032039077e-01 1.785763664168123488e-01 1.950421120503367522e-01 2.060762011690224493e-01 2.117109861450303665e-01 2.127185310856895828e-01 2.101367019616524057e-01 2.049228849591273605e-01 1.977857772854557661e-01 1.891837938881894554e-01 1.794245980261098272e-01 1.687830101416075146e-01 1.575767523746937626e-01 1.461784703571190613e-01 1.349744045131030246e-01 1.242962410361927866e-01 1.143561470328303131e-01 1.052102971849397661e-01 9.676466795327659520e-02 8.882018537028955885e-02 8.113909658839972561e-02 7.350921167055976535e-02 6.578941367645357863e-02 5.793216299873044789e-02 4.998903044005394147e-02 4.211117432062233545e-02 3.456086673440197932e-02 2.775606579999406742e-02 2.236269641275245162e-02 1.931093954629182000e-02 1.924109406737488370e-02 2.162957985689657053e-02 2.527715231946041710e-02 2.926971005627375041e-02 3.311556051603560535e-02 3.657796449586054460e-02 3.955376868208188013e-02 4.201200521205672445e-02 4.396317676574990757e-02 4.544258283094130407e-02
9.346167362825479052e-02 9.516140421612570566e-02 9.678270572483035905e-02 9.829528203316763302e-02 9.965994309351551561e-02 1.008267359260438117e-01 1.017328702542160679e-01 1.023004725648082175e-01 1.024342522881056816e-01 1.020192465594146058e-01 1.009189400780727552e-01 9.897425843324034189e-02 9.600425883588607767e-02 9.180992039571803098e-02 8.618362146244971933e-02 7.892975058470906580e-02 6.990998895417524506e-02 5.915356562316249206e-02 4.717540354236365169e-02 3.605037677705671267e-02 3.211993481090497093e-02 4.243329924175122392e-02 6.344829260844266072e-02 9.006963223411888764e-02 1.198710405159031933e-01 1.513128119047500719e-01 1.829275142499852402e-01 2.130813941500991071e-01 2.399308616436662545e-01 2.614748329854230668e-01 2.756793071583912291e-01 2.806663681329670257e-01 2.749570229026351842e-01 2.577463016737643886e-01 2.291738939069123404e-01 1.905382357764329460e-01 1.443932485752341954e-01 9.448446672871818608e-02 4.568685278510657005e-02 1.217154205753051902e-02 3.802735962695578259e-02 6.145195917944824143e-02 7.419506649383568464e-02 7.829153010742205543e-02 7.696152675077203020e-02 7.127184928122506924e-02 5.829580312740560016e-02 3.530007470861215579e-02 3.537354884410279926e-02 9.416036614267964122e-02 1.734724957087872832e-01 2.585549578338556254e-01 3.364487500299679357e-01 3.952028250423204603e-01 4.267930742834087354e-01 4.297078568058707582e-01 4.099738404925414859e-01 3.795554258726609453e-01 3.511853824825436621e-01 3.308919515149398860e-01 3.146477980386403472e-01 2.937527378148580004e-01 2.626801359988888973e-01 2.224730672365209105e-01 1.801149667466463156e-01 1.461379476226236374e-01 1.295962351853139072e-01 1.303036336849594801e-01 1.405337315041216006e-01 1.550789425274584077e-01 1.723000212380062235e-01 1.891907076649251562e-01 1.997634379623119683e-01 1.981670919167326517e-01 1.827830773029410216e-01 1.582821495028771119e-01 1.341519483524896417e-01 1.190199032002908219e-01 1.156805892250881429e-01 1.260458208626163701e-01 1.538682383049673197e-01 1.943719706813242798e-01 2.329333420314398939e-01 2.540381454901733393e-01 2.480878720405935711e-01 2.146098086028462859e-01 1.626136081559562963e-01 1.091811189846016023e-01 7.809571756515744367e-02 8.365212386770980169e-02 1.109219146883573537e-01 1.526903091050853256e-01 2.080763085152629588e-01 2.693527759565287338e-01 3.252300493760520439e-01 3.665251935715884146e-01 3.887030992674720409e-01 3.916978520293264432e-01 3.781777267476497673e-01 3.516022061780965102e-01 3.152115466739169314e-01 2.722326503950333598e-01 2.266176510175213765e-01 1.833242208428723652e-01 1.475028348439834658e-01 1.225528591134651124e-01 1.084108796699503052e-01 1.029357601882243956e-01 1.054358321749288979e-01 1.167845970134762101e-01 1.361390188448325100e-01 1.599611250926580297e-01 1.839412560066200630e-01 2.046188873545889408e-01 2.198888921698620436e-01 2.289173781080876546e-01 2.318363380245991867e-01 2.293874700216886886e-01 2.226082437649511414e-01 2.126093781766266733e-01 2.004536223872040723e-01 1.871139178768153333e-01 1.734717881316442389e-01 1.603161358312786555e-01 1.483151454934981128e-01 1.379552862796357138e-01 1.294677123821917075e-01 1.227841525080121399e-01 1.175623201486423186e-01 1.132850934432456658e-01 1.093937542432520810e-01 1.054029843932424715e-01 1.009684008585397252e-01 9.590724586005468233e-02 9.018798531364113913e-02 8.390528375585253051e-02 7.725162018785877716e-02 7.049127524302958858e-02 6.393790050126742230e-02 5.793264016573399650e-02 5.281519971748002695e-02 4.887780479388775107e-02 4.630015311066255912e-02 4.508889684740916004e-02 4.506663553243011461e-02 4.593052427087939565e-02 4.734422547243174323e-02 4.901018914508322583e-02 5.070175446933609942e-02 5.226517466408339696e-02 5.360801967403839435e-02
9.158172807845858798e-02 9.204639549732741843e-02 9.226866840571898432e-02 9.220736942421936533e-02 9.181458232104630635e-02 9.103478011948215598e-02 8.980386198981343826e-02 8.804809558136186820e-02 8.568299501368337179e-02 8.261223171763446005e-02 7.872679763718935797e-02 7.390486557964504044e-02 6.801324731730627737e-02 6.091243923557879136e-02 5.247045177199737009e-02 4.260254725802357922e-02 3.141283501730737782e-02 1.993165017947492318e-02 1.482284113364377119e-02 2.599093844936626457e-02 4.507853641455238092e-02 6.775261472287012754e-02 9.305081041121916752e-02 1.204370220120329488e-01 1.493081865307158418e-01 1.788627136970077081e-01 2.080453016586148451e-01 2.355271202738870029e-01 2.597203233627616847e-01 2.788352272826565836e-01 2.909899914709842550e-01 2.943795746416355552e-01 2.875031837875754448e-01 2.694373215844070857e-01 2.401260623594802801e-01 2.006455781527259619e-01 1.533993245904590186e-01 1.022734822326272497e-01 5.345805261080402437e-02 2.651928013922052324e-02 4.718048658341201379e-02 6.944302759554894788e-02 7.976393046855216606e-02 7.814834928195546482e-02 6.812840186417526422e-02 5.444519236083125713e-02 4.095497500250595835e-02 3.551055284270252660e-02 5.830657440403894110e-02 1.091405344346582512e-01 1.775238034784625829e-01 2.535199900789651961e-01 3.257643707655813459e-01 3.832707083384755409e-01 4.183819166118974975e-01 4.291888368646216700e-01 4.202056712176554520e-01 4.003247281371349886e-01 3.779877973623748666e-01 3.560661115065396065e-01 3.310506554747760233e-01 2.975373755450457791e-01 2.533156332393409760e-01 2.012674183320624366e-01 1.484082121831085954e-01 1.039743491609590453e-01 7.715419067633477734e-02 7.136892954857709803e-02 8.126456163546144640e-02 1.031330145735863818e-01 1.347182184328532539e-01 1.690957706892396439e-01 1.962869050756335110e-01 2.077216015415654371e-01 1.998109365319580832e-01 1.756813744641800568e-01 1.444292429225176311e-01 1.177875969723485988e-01 1.057007009239822881e-01 1.141453553416063582e-01 1.433276037240793499e-01 1.844091972604215424e-01 2.223358404841810909e-01 2.421601763311342637e-01 2.344017290267155218e-01 1.983926948714668792e-01 1.429654579868737396e-01 8.528702121418975379e-02 5.255287484565856343e-02 6.197643485415336995e-02 8.698833342655187817e-02 1.254121014694448422e-01 1.815286570847070013e-01 2.464873962709378807e-01 3.067595185335106889e-01 3.519114057575535859e-01 3.772186503290901327e-01 3.831707028290259331e-01 3.731273081438779005e-01 3.506510585219446696e-01 3.181351258438518403e-01 2.773251383373520618e-01 2.308267424987241467e-01 1.831750018562658122e-01 1.407208424507296052e-01 1.101210891259016139e-01 9.493853433112590945e-02 9.285435937041625065e-02 9.975135503873647225e-02 1.144227179311077952e-01 1.364098887957994610e-01 1.631915038161062814e-01 1.907434103397508129e-01 2.151832703765909349e-01 2.337248939470315257e-01 2.449338889130581731e-01 2.486059971238425703e-01 2.454760414296736082e-01 2.368796466053786909e-01 2.244419875404075337e-01 2.098318021541562550e-01 1.945889082561706729e-01 1.800117689748307603e-01 1.670823112290125423e-01 1.564117717521058271e-01 1.482118300847076742e-01 1.423143252477054033e-01 1.382569929155300636e-01 1.354192410308063255e-01 1.331630195074936795e-01 1.309378566529799670e-01 1.283360170797061828e-01 1.251064392034852146e-01 1.211435364146755816e-01 1.164642748230653030e-01 1.111816959373862074e-01 1.054788329489897286e-01 9.958433018205584131e-02 9.374956721750629662e-02 8.822632994601224687e-02 8.324406413720225606e-02 7.898680778064086361e-02 7.557216745987063722e-02 7.303728971886561117e-02 7.133742916657841160e-02 7.035947889373235509e-02 6.994688437439612605e-02 6.992794681432745740e-02 7.013971903746438197e-02 7.044343697394032933e-02 7.073144594066969881e-02
8.927705520501155734e-02 8.858959977853041179e-02 8.752492898650973685e-02 8.603855692756466611e-02 8.408279341380221761e-02 8.160685013124449605e-02 7.855691444965422210e-02 7.487615718269172160e-02 7.050466631256370464e-02 6.537936304094824069e-02 5.943410251769773445e-02 5.260051619747396767e-02 4.481117150358379653e-02 3.601032473586521926e-02 2.619582004387818394e-02 1.565916665154567372e-02 7.808298959577302141e-03 1.556859128048975610e-02 3.037225672327104400e-02 4.753336814073900324e-02 6.659178175646546238e-02 8.743314209795063907e-02 1.099394815259023411e-01 1.339045710132611144e-01 1.589816833894418802e-01 1.846361376657071340e-01 2.101012396499671586e-01 2.343440386614772664e-01 2.560520386103173340e-01 2.736553332317288589e-01 2.853999371461473089e-01 2.894861254672873030e-01 2.842792178638567924e-01 2.685891258583886221e-01 2.420010942515628261e-01 2.052316539570150367e-01 1.605115543438264125e-01 1.122053754617200055e-01 6.910240613250777375e-02 5.200919244807426789e-02 6.918168449597364433e-02 9.053166937113595047e-02 1.014353035827285504e-01 9.937698631225835855e-02 8.688663466390188217e-02 6.975453040040477393e-02 5.584670706257158224e-02 5.377887827211731697e-02 6.999912820127214552e-02 1.059153411016688917e-01 1.586885326404038343e-01 2.216960456809506652e-01 2.855626176648356496e-01 3.406202851045276314e-01 3.798060791188704322e-01 4.008124786111144644e-01 4.063212699169092557e-01 4.016318847063589104e-01 3.905609117407222719e-01 3.726294482205628755e-01 3.442075481609910281e-01 3.024319442562006799e-01 2.483526445223350476e-01 1.874275528093753418e-01 1.278705199732508568e-01 7.824855108142080018e-02 4.549954152019368425e-02 3.415168217073282636e-02 4.575911147955538660e-02 7.689994596945079475e-02 1.205476703849895498e-01 1.668946986588532577e-01 2.048886767944931298e-01 2.251850064964590892e-01 2.232727531428108925e-01 2.014342316398917421e-01 1.685270852671905406e-01 1.374318379634661136e-01 1.209001341718473482e-01 1.265691153137480929e-01 1.530313254227362862e-01 1.905437030311924185e-01 2.247293776925050335e-01 2.411809146954578542e-01 2.304513059841816203e-01 1.917275462032270728e-01 1.338291662792216452e-01 7.410940945701184612e-02 4.116170611022447468e-02 5.003102115989476600e-02 6.702800553453301668e-02 9.936672014266827169e-02 1.555644379184056569e-01 2.225862820541884557e-01 2.840240942452784134e-01 3.286872672956851482e-01 3.525046252452077034e-01 3.575662268984327041e-01 3.489163445371943340e-01 3.306966279945462439e-01 3.041307213217568362e-01 2.686177621791729919e-01 2.244791349150959403e-01 1.749433149823987066e-01 1.264981459073122871e-01 8.842641642568305205e-02 7.078799713352793010e-02 7.418764185878261308e-02 8.847781540419466517e-02 1.088484774157169599e-01 1.351236774855398837e-01 1.657855224619384782e-01 1.971667766899644070e-01 2.251112895469189745e-01 2.463332016025358562e-01 2.589885941069008379e-01 2.627196021862815978e-01 2.584149187267189562e-01 2.478419935443735844e-01 2.332477697408146533e-01 2.169817780967423226e-01 2.011634211332426758e-01 1.874040887566578995e-01 1.766139731244207867e-01 1.689534444103798494e-01 1.639703594428433553e-01 1.608739219828768385e-01 1.588179511299334379e-01 1.570891994226695232e-01 1.551802950351593713e-01 1.527842751538036614e-01 1.497554597298447754e-01 1.460654696187061452e-01 1.417666792276207621e-01 1.369654924189635525e-01 1.318035674251707423e-01 1.264440337429139916e-01 1.210600743696453180e-01 1.158240631959664285e-01 1.108963744051358752e-01 1.064139204807553890e-01 1.024793869883877523e-01 9.915286248319939155e-02 9.644779737790024066e-02 9.433266195844378088e-02 9.273834187826768272e-02 9.156974592690855785e-02 9.071907327570639945e-02 9.007814783459540398e-02 8.954802398604473634e-02 8.904516296300883649e-02
8.708356847111609067e-02 8.557774112174644510e-02 8.364175281172107901e-02 8.124573784242773711e-02 7.836405907760495004e-02 7.497756929325508080e-02 7.107662860077083866e-02 6.666540061134529349e-02 6.176848898035878360e-02 5.644208348530773550e-02 5.079406172068553355e-02 4.502194954315866249e-02 3.948443061654624553e-02 3.482007677614310653e-02 3.205253729712710664e-02 3.237623471875307468e-02 3.639530264011651278e-02 4.373769478083000539e-02 5.365685782204009796e-02 6.558392434841021912e-02 7.921194644924785255e-02 9.441192655581730209e-02 1.111439807927283863e-01 1.293817967877526620e-01 1.490389185049722509e-01 1.698896037426642636e-01 1.914857924826132152e-01 2.130797527983811779e-01 2.335682008788958763e-01 2.514776057071879678e-01 2.650115659960265990e-01 2.721790892548024976e-01 2.710168053440292768e-01 2.599090240556963805e-01 2.380012761303319513e-01 2.057121479043977630e-01 1.654356605737151154e-01 1.229120576529701414e-01 9.060022168645792684e-02 8.694993982643775543e-02 1.082714800483112055e-01 1.321536877526969522e-01 1.459159817063384323e-01 1.455607329727391375e-01 1.322769975092576156e-01 1.110392067753998430e-01 8.923936093319195795e-02 7.457693383023904221e-02 7.282126278005893183e-02 8.772207128143470756e-02 1.205562043040088877e-01 1.677069912791754047e-01 2.216852024245535846e-01 2.741679665107367714e-01 3.187460226490087534e-01 3.525575083572476953e-01 3.759262541796231649e-01 3.899278691608961678e-01 3.936120826340434031e-01 3.834624378226099140e-01 3.557479174455296933e-01 3.097526270147040739e-01 2.495530343355477354e-01 1.835496370755127782e-01 1.223913228925201518e-01 7.633050746293862376e-02 5.128486851661012702e-02 4.360203167992592749e-02 5.166197635373526165e-02 8.157924215481870966e-02 1.276105748496748071e-01 1.778670424453909493e-01 2.203093606628183376e-01 2.449683037446292733e-01 2.466724050192352358e-01 2.271256407853684267e-01 1.950597620666621457e-01 1.639992683812337981e-01 1.476065812396216148e-01 1.530719845816065627e-01 1.776927282494802085e-01 2.118379892714736534e-01 2.421437645862218047e-01 2.549020895349980442e-01 2.408853265492675311e-01 1.993332077914446443e-01 1.392327132478729246e-01 7.810251871037712790e-02 4.190634366373395536e-02 4.221984373173270216e-02 4.978660225110496940e-02 7.922059248153381916e-02 1.378031624196861260e-01 2.058255473947835090e-01 2.651649101590410340e-01 3.047641526963493774e-01 3.219783977301471922e-01 3.215780261465541190e-01 3.116164849451664165e-01 2.976156127464248402e-01 2.792187701648999321e-01 2.523335492810953040e-01 2.140471973423805074e-01 1.656861797516925028e-01 1.128837369475892000e-01 6.469787375764292359e-02 3.799919961242997218e-02 4.940927921487463237e-02 7.343692324720681175e-02 1.000326439892680053e-01 1.309120311730750663e-01 1.658239681890542327e-01 2.013410497141812638e-01 2.329703783009603457e-01 2.569444457827992356e-01 2.710557026531377756e-01 2.748309989604102999e-01 2.693354801230974371e-01 2.567891261983618612e-01 2.401048870019518722e-01 2.223965113802722771e-01 2.064597500806184538e-01 1.942487785029692049e-01 1.864904653965994974e-01 1.826791198570211772e-01 1.815200243548920345e-01 1.815448640798860702e-01 1.815546691094435672e-01 1.807833538105341198e-01 1.788697756676792538e-01 1.757535250480445899e-01 1.715637735726965318e-01 1.665288682064313408e-01 1.609125531889524785e-01 1.549739686273786110e-01 1.489458895834964436e-01 1.430254141407406310e-01 1.373720247485892276e-01 1.321090930199086133e-01 1.273262269737436836e-01 1.230811815496727218e-01 1.194011767218686043e-01 1.162842163197682771e-01 1.137012640287859144e-01 1.115999246105718462e-01 1.099097605160525015e-01 1.085488071404116239e-01 1.074304757181522713e-01 1.064699647480128464e-01 1.055894969987068721e-01 1.047220242817882840e-01
8.624151782664522814e-02 8.457425704712935588e-02 8.256582914104648729e-02 8.022784244433063539e-02 7.758765101297263045e-02 7.469265262030888586e-02 7.161508694309684508e-02 6.845697510580679712e-02 6.535427100593334260e-02 6.247825292180572698e-02 6.003070848719233715e-02 5.822837533900048629e-02 5.727364434919178515e-02 5.731540792948117830e-02 5.841460210013634663e-02 6.053387909748243062e-02 6.356117668052428671e-02 6.735976532046544785e-02 7.182885120428909864e-02 7.696225351524850489e-02 8.289713005295623605e-02 8.994144544846187361e-02 9.856008399306202816e-02 1.092974518028000108e-01 1.226330204105744170e-01 1.388016912868843544e-01 1.576328608947646648e-01 1.784478898618836740e-01 2.000246843499798310e-01 2.206237897125176706e-01 2.380777876384853053e-01 2.499582590389332892e-01 2.538399677188588055e-01 2.476803183857705370e-01 2.303346550305136187e-01 2.022673630421716606e-01 1.666918693729384504e-01 1.318215959722081887e-01 1.136106852507454135e-01 1.250621445378837515e-01 1.548876758475416227e-01 1.841433075264995722e-01 2.015918386157733444e-01 2.025849391763873963e-01 1.874169562967017699e-01 1.604984820267084111e-01 1.291802377097161225e-01 1.015184390316938579e-01 8.297122196298395425e-02 7.545276926034322207e-02 8.255150988259420120e-02 1.086566551551333831e-01 1.503623749985962821e-01 1.997875513581998941e-01 2.502735140779002720e-01 2.976976395143531295e-01 3.393923106455143945e-01 3.720721949760492087e-01 3.906644768520330380e-01 3.893941292597582482e-01 3.645320984801792563e-01 3.169826170665169252e-01 2.532324526480020377e-01 1.842895030814712953e-01 1.231930360254976931e-01 8.138499337961581370e-02 6.147841916884681096e-02 5.446019319258083025e-02 6.069537846731296038e-02 9.027326434875941608e-02 1.373701456239721508e-01 1.889343884959588105e-01 2.327639926991881547e-01 2.590033780181420497e-01 2.623898696308480938e-01 2.443187195298452963e-01 2.132810984757725070e-01 1.830084142900258448e-01 1.678165445458861538e-01 1.750686796655571142e-01 2.011933385289328968e-01 2.357700196770061984e-01 2.654497063926365419e-01 2.769027388615611374e-01 2.612264903523204285e-01 2.179003928287833181e-01 1.561050106567926643e-01 9.298500007120470701e-02 4.977808726336138689e-02 3.621298281343423436e-02 3.842699222947507098e-02 7.379817113289471875e-02 1.365342142469278264e-01 2.040154389436219518e-01 2.584385115639675212e-01 2.891395452100508079e-01 2.949273443800581318e-01 2.838369460836882574e-01 2.685670745710047602e-01 2.576715284299307962e-01 2.489926293055653439e-01 2.335319056169927743e-01 2.043886277387560457e-01 1.611237042406387932e-01 1.089544809406008952e-01 5.573368044579752462e-02 8.549967450838753813e-03 2.923968707504252806e-02 5.968073780470235096e-02 8.911083910862450941e-02 1.231040738935864354e-01 1.621208964614846981e-01 2.022532280587829023e-01 2.382685543932679395e-01 2.657563635143060377e-01 2.820766821061345131e-01 2.865790189170134283e-01 2.804197700673645155e-01 2.661712634643833009e-01 2.473345634495585088e-01 2.277868287732092434e-01 2.111137974932892902e-01 1.998049353333097578e-01 1.945718641592493747e-01 1.943300552698424555e-01 1.969834631835887806e-01 2.004051067247822615e-01 2.030169743613887412e-01 2.039161611490095394e-01 2.027648402954504991e-01 1.996189001381719064e-01 1.947718428819041336e-01 1.886345937907959180e-01 1.816508015453124902e-01 1.742415226522661120e-01 1.667726194638741444e-01 1.595389577856493046e-01 1.527604281676136211e-01 1.465856924400218697e-01 1.411003821774086675e-01 1.363372875079349733e-01 1.322868678962083322e-01 1.289071319265761295e-01 1.261324892229293282e-01 1.238815203192810827e-01 1.220637465622354950e-01 1.205854764978688543e-01 1.193547444847061212e-01 1.182853104506245978e-01 1.172996870418111515e-01 1.163311973581655223e-01
8.845925021449849157e-02 8.754953792652656053e-02 8.652832569285832942e-02 8.544941793497258520e-02 8.438071912540642816e-02 8.340239273299351885e-02 8.260244176545042394e-02 8.206914683107681407e-02 8.188033658043972207e-02 8.209038595871075150e-02 8.271689168304549589e-02 8.372964108637845349e-02 8.504427878403054974e-02 8.652199651570705030e-02 8.797530353140822768e-02 8.917941056271705413e-02 8.988957552463679168e-02 8.986703366989226560e-02 8.891990490125964430e-02 8.697106138389468222e-02 8.417215824470086760e-02 8.108543683196517415e-02 7.891862277938439807e-02 7.963318781049444350e-02 8.547557107548411914e-02 9.781023716367451271e-02 1.163374082634550527e-01 1.394540799895499228e-01 1.649234064430931401e-01 1.901963706059841552e-01 2.125124980859011414e-01 2.290110793551595747e-01 2.369605983636384194e-01 2.341492783446811887e-01 2.194806246734662125e-01 1.939033725264397989e-01 1.620905450227067834e-01 1.355159227471755268e-01 1.323701387015528419e-01 1.584379871884757651e-01 1.975849226499267197e-01 2.328196880082439024e-01 2.539000031351020259e-01 2.561001538427452595e-01 2.395114593579316664e-01 2.087032870078591451e-01 1.718440350877153133e-01 1.384758354686302095e-01 1.150158217281630479e-01 1.004353245838292552e-01 9.044434545216248345e-02 8.828683352935173811e-02 1.050312829609956616e-01 1.428436743742039494e-01 1.936942452114134294e-01 2.498123102757651981e-01 3.047413452598108918e-01 3.513719015598784079e-01 3.815442653078798263e-01 3.877712305054581421e-01 3.660236290501667211e-01 3.179964108753967622e-01 2.516783378049359254e-01 1.799298994504067439e-01 1.175563206132675120e-01 7.657246349356668091e-02 5.660913172251627601e-02 4.565336620489136160e-02 5.041908181870955602e-02 8.512126599647487635e-02 1.364026691991283013e-01 1.898924304454423229e-01 2.344335697758109238e-01 2.611860217515493132e-01 2.653800973431217347e-01 2.482858765723630623e-01 2.178620298893911011e-01 1.874706173676458920e-01 1.721352709440454043e-01 1.808294306426668219e-01 2.101494548015202801e-01 2.482797482022858493e-01 2.807984174031944447e-01 2.940736625384017811e-01 2.792962751832275825e-01 2.361410944172501747e-01 1.738823011164020993e-01 1.091055276227409498e-01 6.007655435007684674e-02 3.648634660480687408e-02 4.243068096521755012e-02 8.682995165129360482e-02 1.523712078075580012e-01 2.183430035032281058e-01 2.670630241737386168e-01 2.876350487839008374e-01 2.794130487214064873e-01 2.529541460397479735e-01 2.266922825399218522e-01 2.154595655381803254e-01 2.162936573715239785e-01 2.136285614067927607e-01 1.959329797879686419e-01 1.616060073735184066e-01 1.168717304484710451e-01 7.247138261418921423e-02 4.276912265164094923e-02 4.117607383423008832e-02 5.572705164169371866e-02 7.842268292088139248e-02 1.120473296908553740e-01 1.546891797386629741e-01 2.001002986561701835e-01 2.415414306263147792e-01 2.737121864590391640e-01 2.934526514899841731e-01 2.998574429344108561e-01 2.940529880162600640e-01 2.787887493767257641e-01 2.579469946932402835e-01 2.359964927542725632e-01 2.172942659028729018e-01 2.051031093752797851e-01 2.005581014766334158e-01 2.024146548239341703e-01 2.080109351753346436e-01 2.146115813945179696e-01 2.201901980262774283e-01 2.235759435929782768e-01 2.242985871293091960e-01 2.223723256460538589e-01 2.181086776465020471e-01 2.119760724269534879e-01 2.045011648345320399e-01 1.962028340531915271e-01 1.875507209067651393e-01 1.789418323489914697e-01 1.706902078978858595e-01 1.630257856408092176e-01 1.560994852347162010e-01 1.499922087393633918e-01 1.447259961726473920e-01 1.402759988525813240e-01 1.365822812048624324e-01 1.335607549427437757e-01 1.311128018007811646e-01 1.291333545093327206e-01 1.275173761206096490e-01 1.261648014346264668e-01 1.249840828131079107e-01 1.238945235102715259e-01
9.508377817539716281e-02 9.576829064478155351e-02 9.658398491357993165e-02 9.757922442200545055e-02 9.879837898290730336e-02 1.002758647556868249e-01 1.020294741324995064e-01 1.040536810649177885e-01 1.063136749185969315e-01 1.087407406230859741e-01 1.112292988692873408e-01 1.136355650736609324e-01 1.157775273385064502e-01 1.174358938933982716e-01 1.183558659155688891e-01 1.182500530646618947e-01 1.168035788508722528e-01 1.136835345195648661e-01 1.085568371729755122e-01 1.011244885096137108e-01 9.119028829272167458e-02 7.881258279185726634e-02 6.469254134846257054e-02 5.129819719959610030e-02 4.531002908438035853e-02 5.481900704467351781e-02 7.740190965242008114e-02 1.063225395508896470e-01 1.372606889670550667e-01 1.671046909486452736e-01 1.929660240667206428e-01 2.119759008865644834e-01 2.214508561114663654e-01 2.193027049100610415e-01 2.047186980298715542e-01 1.793269266484458224e-01 1.495272128677012091e-01 1.304253447284888234e-01 1.411252056811645172e-01 1.795832917922982053e-01 2.266300986562905240e-01 2.668759758211372013e-01 2.911215028895759449e-01 2.950885527821616727e-01 2.792409962277237478e-01 2.487369517013089393e-01 2.126307598618950856e-01 1.812829180702237308e-01 1.609454188208243319e-01 1.490720104512577859e-01 1.383311003959394325e-01 1.257578860526887277e-01 1.179484458286909065e-01 1.285768226363006583e-01 1.637115128662324504e-01 2.158863573303544114e-01 2.740071593438942466e-01 3.269665907461233312e-01 3.637035866005243756e-01 3.748382824492846876e-01 3.554006289199621027e-01 3.070245125615693738e-01 2.384175048587738599e-01 1.638366517878291628e-01 1.002363211215594879e-01 6.221378003690333086e-02 4.574012863486534575e-02 2.708525842896035429e-02 1.874525029769295859e-02 6.476764405287142867e-02 1.216225431384874989e-01 1.772432245820973751e-01 2.225177309179038054e-01 2.499708688816213720e-01 2.555076988201121502e-01 2.401769443414984717e-01 2.108290023182671780e-01 1.793551574061220399e-01 1.607792902369111487e-01 1.673754227430275798e-01 1.982604759151325724e-01 2.402492345196820811e-01 2.769785083431080541e-01 2.939001510931973371e-01 2.819995350418489366e-01 2.410149195780374731e-01 1.802576389427001657e-01 1.160210554913068820e-01 6.583202957692044222e-02 4.249459935320098330e-02 5.789342794692320382e-02 1.087169375055917625e-01 1.767109771444493049e-01 2.421810157230656346e-01 2.869678039248476087e-01 2.994709680691190479e-01 2.785416296781676460e-01 2.351789548891459469e-01 1.919080727253502372e-01 1.736789768460528238e-01 1.814255545213059317e-01 1.913728258335730403e-01 1.862716794297247236e-01 1.637167052299206560e-01 1.312031969940596343e-01 1.006526229928228627e-01 8.132966069458040514e-02 7.182055473876390594e-02 6.629501213634263201e-02 7.132550255211307644e-02 9.902776494628461046e-02 1.444772506704563586e-01 1.957701122319935594e-01 2.435701930980406216e-01 2.814871358746673935e-01 3.058237777638362909e-01 3.153958776603760783e-01 3.112162872305662686e-01 2.960493009265200426e-01 2.739118162601227313e-01 2.495570262732882683e-01 2.278512251430124536e-01 2.128328255492679677e-01 2.064845442168385392e-01 2.080479410696383924e-01 2.147728396355418068e-01 2.234850737660956377e-01 2.316756527055873205e-01 2.377883939628996079e-01 2.410815100384165188e-01 2.413891772097146449e-01 2.389109195181736700e-01 2.340541930178515195e-01 2.273241429377096667e-01 2.192493501747810603e-01 2.103338993325526152e-01 2.010284304797599897e-01 1.917147208177203965e-01 1.826997152814165137e-01 1.742159366400863607e-01 1.664259896781717374e-01 1.594295106141622453e-01 1.532714335254429239e-01 1.479508489571911556e-01 1.434300045431666781e-01 1.396431450947487884e-01 1.365049391629163944e-01 1.339182417799080205e-01 1.317809514224432543e-01 1.299917644680814999e-01 1.284547137880731882e-01
1.060566291309119613e-01 1.086881844192641167e-01 1.115750791956404003e-01 1.147226800322411755e-01 1.181207643596575846e-01 1.217399781137368520e-01 1.255288601832247608e-01 1.294115911259630658e-01 1.332864857772747547e-01 1.370251178206340903e-01 1.404718727482901774e-01 1.434436972471613836e-01 1.457298600726533999e-01 1.470916664486476011e-01 1.472622754594332395e-01 1.459470548533173817e-01 1.428252611369945357e-01 1.375542363811974034e-01 1.297777406904770670e-01 1.191404777853181246e-01 1.053114132154905347e-01 8.801976973532740778e-02 6.711353786236388952e-02 4.269466428035736255e-02 1.619178107283145499e-02 2.026151699483100602e-02 5.262094361759864919e-02 8.711446605102615703e-02 1.211969490121292542e-01 1.526478939037009541e-01 1.789812099037603188e-01 1.975578831894083953e-01 2.058731146275032398e-01 2.020173266056661809e-01 1.854031024234639169e-01 1.580955628666316504e-01 1.278863466488175948e-01 1.138287676953718269e-01 1.356899106873389882e-01 1.832107928243179307e-01 2.354130624749608824e-01 2.787521127909437513e-01 3.054079545101638371e-01 3.120229238308854236e-01 2.997807390851608411e-01 2.743678851320709433e-01 2.448378644867947318e-01 2.203519286785252662e-01 2.049853947261277287e-01 1.952474317105770962e-01 1.845365005669678538e-01 1.694843394982075147e-01 1.529385542582991364e-01 1.445230056937597818e-01 1.568700678788340630e-01 1.935616136349333771e-01 2.451388305691661329e-01 2.973427933484457664e-01 3.359992655599010614e-01 3.494453188036302227e-01 3.312793279396206159e-01 2.825978694951483128e-01 2.126017355977119494e-01 1.376585362116490852e-01 8.111758247757606954e-02 6.582800306764234610e-02 6.867281172326793193e-02 5.718284852009333785e-02 3.234017020727929237e-02 4.659870044977578590e-02 9.915417011689227345e-02 1.540591977497247356e-01 1.997749887991466800e-01 2.291020507748977864e-01 2.381667904492084653e-01 2.273728948025222352e-01 2.016892970220267589e-01 1.699303678975231102e-01 1.445526331842980072e-01 1.412379861538769210e-01 1.670368755095417990e-01 2.093872117980935810e-01 2.487977079600860453e-01 2.690141362562602501e-01 2.605333294571424707e-01 2.230625027405957472e-01 1.659525599451614764e-01 1.055077513652408067e-01 5.985775036706716262e-02 4.551886352496902627e-02 7.136102249823075838e-02 1.278002802440967867e-01 1.992122841311342596e-01 2.661919358237017641e-01 3.099703774278649848e-01 3.181818188257958258e-01 2.887617318839587055e-01 2.314943692958895127e-01 1.687026100847259513e-01 1.346368836017324544e-01 1.446039787583215663e-01 1.663865356193558187e-01 1.744661670162003519e-01 1.654871900348110492e-01 1.473286669737761401e-01 1.300937563928474539e-01 1.174906748338231527e-01 1.045399999680217268e-01 8.636995163279030663e-02 7.119783280990647778e-02 8.590592512056019481e-02 1.325177304534838618e-01 1.897494974924314459e-01 2.442188118886199077e-01 2.883435121212132302e-01 3.179504198867237341e-01 3.316103116717183386e-01 3.301988316326730510e-01 3.164033165849797768e-01 2.942004970063982205e-01 2.683497489708048800e-01 2.438530271156892915e-01 2.251900361886263191e-01 2.151937903560550702e-01 2.140704676330180967e-01 2.196113105516312447e-01 2.286047621074122904e-01 2.381863475438924516e-01 2.463903921890069626e-01 2.521238599962594140e-01 2.549474043382201072e-01 2.548551018768353549e-01 2.521041556432035424e-01 2.470946237516326305e-01 2.402879525264442762e-01 2.321535557153954210e-01 2.231352573886173085e-01 2.136316862881398049e-01 2.039863428784945698e-01 1.944841913633909847e-01 1.853524349678510597e-01 1.767637490596604688e-01 1.688407585347403150e-01 1.616609936533473790e-01 1.552619439951723745e-01 1.496461276289350606e-01 1.447862675939232957e-01 1.406307021604456531e-01 1.371090672846494163e-01 1.341381362702789015e-01 1.316275583394281301e-01
1.197030285637835645e-01 1.240835412525597703e-01 1.287106787737868907e-01 1.335463334973629734e-01 1.385351730105247869e-01 1.436034365976958660e-01 1.486581995014475410e-01 1.535870411392526169e-01 1.582580005099740450e-01 1.625196686862188933e-01 1.662012628085828558e-01 1.691125573071945443e-01 1.710436261964891624e-01 1.717644853646677627e-01 1.710249236688479724e-01 1.685550788049326176e-01 1.640676433521745525e-01 1.572629684367818359e-01 1.478387697268518375e-01 1.355067089510531286e-01 1.200191997939899641e-01 1.012130352874677092e-01 7.909029744371996740e-02 5.403980728109700205e-02 2.816084222434506526e-02 2.062528588514396174e-02 4.744310656608381749e-02 8.020221947640485127e-02 1.127043394483066285e-01 1.422819463429362274e-01 1.664031852620820318e-01 1.825000799808523810e-01 1.881785095858457546e-01 1.816153108182328446e-01 1.621938856605130708e-01 1.317409152618984336e-01 9.811567130226586664e-02 8.486768305712470706e-02 1.148682762747495617e-01 1.677036330071575432e-01 2.215721336359030014e-01 2.654473133370023330e-01 2.933378614278743246e-01 3.031727082570739862e-01 2.969489446590292125e-01 2.803966607198305483e-01 2.612234395794731934e-01 2.456062473928439793e-01 2.347353061654710027e-01 2.250780227688597701e-01 2.124267428349110587e-01 1.953840553480714060e-01 1.761778905634326930e-01 1.605525502650173852e-01 1.580635964872101340e-01 1.777538211433521698e-01 2.176283239882498832e-01 2.643055834866621101e-01 3.013717881020462896e-01 3.149646485370382609e-01 2.972668975234724620e-01 2.490215417922416463e-01 1.808502784561019650e-01 1.153648980703782384e-01 9.084046224630422384e-02 1.098990753428303185e-01 1.252775711575833950e-01 1.184190596712092897e-01 9.317322939863839637e-02 7.084525997167671896e-02 8.641834163865262652e-02 1.297558383223119949e-01 1.738710826368833062e-01 2.065446826033048855e-01 2.223813603931251437e-01 2.202352668551074422e-01 2.024820519769546245e-01 1.739484688117248490e-01 1.418447436422089203e-01 1.196233131369305591e-01 1.263916773133738347e-01 1.603544913142362360e-01 1.978762299482942355e-01 2.188715392382272196e-01 2.127637621512412369e-01 1.791588869328754607e-01 1.275210064424196488e-01 7.455176391751808240e-02 4.045167737547318565e-02 4.147989119860702456e-02 7.479116800937740672e-02 1.358910557405412500e-01 2.117972134838655984e-01 2.823309689729739946e-01 3.279162930754482286e-01 3.355190257040121526e-01 3.022962991041193703e-01 2.366136074046477911e-01 1.578703315861120227e-01 1.015849125212268389e-01 1.082540715663724562e-01 1.418311051714621074e-01 1.633978847659356415e-01 1.685190451276481760e-01 1.645080081166266639e-01 1.585840644377479736e-01 1.510317872595313415e-01 1.363766184760442091e-01 1.105398456391096240e-01 7.946640402948325355e-02 7.493559939877689202e-02 1.191262829645765298e-01 1.813146366015143118e-01 2.418585113103043083e-01 2.918461568955549312e-01 3.266944162518480854e-01 3.447767042622549294e-01 3.468421673519258008e-01 3.354733589189006771e-01 3.145334411761822047e-01 2.886454946761810025e-01 2.626899357077807640e-01 2.411910167006437455e-01 2.274341651609483039e-01 2.225194341041354940e-01 2.251457340366151971e-01 2.325572625831490714e-01 2.418697942947220236e-01 2.508584652314554408e-01 2.581187791780710783e-01 2.629262633618024703e-01 2.650354269426942744e-01 2.645086713733009187e-01 2.615912573463298196e-01 2.566254644481190672e-01 2.499936285219300780e-01 2.420814619825351899e-01 2.332553897633322937e-01 2.238494899406085481e-01 2.141589299683062386e-01 2.044376702780573152e-01 1.948988104304755220e-01 1.857163901914987980e-01 1.770278049794258846e-01 1.689362976725426457e-01 1.615132657060211196e-01 1.548003690277939548e-01 1.488116172967355044e-01 1.435357212263829729e-01 1.389389881162117757e-01 1.349689260532022927e-01
1.334376838607312932e-01 1.390041912369902044e-01 1.447193612823201581e-01 1.505148079626250912e-01 1.563072609774170674e-01 1.619985752910393928e-01 1.674760295354920381e-01 1.726128206116209762e-01 1.772686353954955329e-01 1.812901687828185615e-01 1.845114689515589823e-01 1.867540359500734215e-01 1.878266893985124364e-01 1.875253649503975106e-01 1.856332038023517927e-01 1.819215675018105993e-01 1.761529428906242756e-01 1.680871123668098710e-01 1.574925188956282640e-01 1.441657010837049668e-01 1.279638842491807593e-01 1.088625670126956713e-01 8.707553922100561006e-02 6.339734386616104056e-02 4.069902202441932210e-02 3.098383224326109811e-02 4.758371738468905598e-02 7.511967723869419911e-02 1.038425217474321649e-01 1.300181229506408020e-01 1.509426962602870292e-01 1.641298142013520867e-01 1.673307884114057786e-01 1.587983088635459838e-01 1.377076693561875564e-01 1.048831556714854563e-01 6.529042560199030398e-02 4.519768499457047645e-02 8.203150296762583282e-02 1.363314208125892268e-01 1.877368087854722478e-01 2.289035353030801079e-01 2.560892967105795615e-01 2.687377587952777813e-01 2.695676338668600569e-01 2.636968098589114184e-01 2.563226757090159014e-01 2.498478542513852541e-01 2.429384227296439713e-01 2.327478290905308222e-01 2.180328904099668175e-01 2.002790019297828739e-01 1.824226078673354678e-01 1.674699586886482239e-01 1.599727291751646963e-01 1.678010511568820418e-01 1.951333581638768355e-01 2.334219256032987189e-01 2.661770558364037753e-01 2.780861791743287625e-01 2.605007952041348829e-01 2.148463558184862954e-01 1.560856180540310389e-01 1.194152794099728465e-01 1.360371462158384559e-01 1.718831128746077519e-01 1.914635855653783747e-01 1.851845306096892851e-01 1.574149584309882943e-01 1.219094542771185508e-01 1.025746263172355177e-01 1.186745540701015650e-01 1.551751908310133876e-01 1.909897502652449230e-01 2.155351176987942430e-01 2.244171610742476397e-01 2.168757450548823573e-01 1.943974624934293183e-01 1.601891742088096815e-01 1.213762895528622682e-01 9.571226982510523673e-02 1.044423596007311578e-01 1.319344146848442922e-01 1.495555667168085023e-01 1.436976064070611681e-01 1.138842186584058669e-01 7.083051315701786865e-02 3.737443487134804038e-02 3.712312885585926370e-02 4.364176105501655495e-02 6.656595762140504746e-02 1.282281393675998304e-01 2.093746915772773942e-01 2.852378772374411509e-01 3.348328039337620798e-01 3.445729601695398103e-01 3.111789853549140061e-01 2.421578805566709791e-01 1.543648427102392029e-01 7.763226496140247790e-02 7.760089268118836037e-02 1.239061089008782479e-01 1.579084058220346642e-01 1.754583674884045708e-01 1.831391051186526120e-01 1.858113768444486225e-01 1.820984860331457400e-01 1.667976954834418657e-01 1.364600532619786033e-01 9.503791959176993709e-02 6.912497033291829795e-02 1.039445909851935829e-01 1.687516550597240872e-01 2.339320380556756396e-01 2.887497307774976041e-01 3.281936164339188111e-01 3.504582055022422149e-01 3.561777611079604555e-01 3.478323308935695191e-01 3.291647022524636368e-01 3.046360204120217019e-01 2.789233998760781152e-01 2.563804715946962354e-01 2.403443564765082863e-01 2.323733802982150543e-01 2.319195188941702290e-01 2.368853388565981266e-01 2.447018295206420391e-01 2.531612402940936479e-01 2.607236159576455381e-01 2.664791953284374459e-01 2.699944191766028290e-01 2.711577459556253067e-01 2.700599109135028431e-01 2.669098082442546427e-01 2.619782320445357415e-01 2.555613738249173927e-01 2.479577614680666398e-01 2.394541745578789571e-01 2.303174963371897865e-01 2.207904506953478896e-01 2.110898242549522075e-01 2.014061959189757944e-01 1.919044757822171432e-01 1.827247549656225989e-01 1.739831297740851435e-01 1.657723126282915627e-01 1.581619889511764743e-01 1.511990204924515413e-01 1.449077154996906702e-01 1.392904591897440036e-01
1.445697274663290954e-01 1.505826421792083591e-01 1.565955148677594944e-01 1.625226907548052158e-01 1.682673494157171656e-01 1.737222681760508536e-01 1.787707614236554998e-01 1.832876882811668440e-01 1.871404024853828563e-01 1.901895153369506375e-01 1.922893634483374414e-01 1.932881264633336815e-01 1.930276338677202608e-01 1.913430399256006165e-01 1.880627332249260875e-01 1.830090797748504250e-01 1.760008726382816246e-01 1.668586836711030696e-01 1.554147340227135521e-01 1.415296103512036219e-01 1.251198157200879291e-01 1.062051965095255623e-01 8.500411880749293714e-02 6.219207828017115497e-02 3.998115396318606407e-02 2.773899812169404455e-02 4.012443386272956936e-02 6.426902147635651930e-02 8.962957531146026335e-02 1.125390507449448574e-01 1.305793254553868077e-01 1.416106622232881362e-01 1.437363535070193266e-01 1.354907299073809801e-01 1.161053828879265587e-01 8.578365102170011636e-02 4.591565316323856921e-02 1.462201207491629342e-03 5.083278917488528309e-02 9.947646031776311015e-02 1.424198918568387873e-01 1.761984614979691388e-01 1.992722434553517719e-01 2.126603099289599563e-01 2.196792155707315564e-01 2.242694121567060106e-01 2.284108383245546936e-01 2.307767817604874094e-01 2.282741694910023489e-01 2.191537597239558155e-01 2.050355167923615107e-01 1.901894165828023342e-01 1.781850933905224366e-01 1.693112583590152820e-01 1.633561952337492795e-01 1.650418197771476581e-01 1.814214683700772490e-01 2.098765154385707210e-01 2.362176267969057220e-01 2.449524782494325870e-01 2.276477246358477868e-01 1.882008562791235018e-01 1.492880824121751160e-01 1.500590018631822453e-01 1.909682883913528528e-01 2.333795725662164700e-01 2.541108143262243990e-01 2.472833231808488630e-01 2.174961447506201517e-01 1.759756137981755564e-01 1.395655738554522907e-01 1.292695684919645815e-01 1.509521433761761844e-01 1.863344254719218607e-01 2.178503936559546272e-01 2.360089844899415368e-01 2.366974899117952891e-01 2.193366991436657421e-01 1.858826797823275867e-01 1.409182604679528605e-01 9.359778696484401250e-02 6.254671422650884272e-02 6.412225977600560789e-02 7.270487421361762626e-02 6.588290199720710227e-02 4.696023936045687353e-02 4.691871922300630549e-02 7.160389254631382983e-02 8.562990031438443006e-02 7.384756231639046098e-02 5.577626996589659519e-02 1.036991392442796339e-01 1.903556438470782042e-01 2.729481309943433409e-01 3.279414850214364407e-01 3.414040311494094815e-01 3.100352325794570318e-01 2.411219845698931996e-01 1.503441625524114533e-01 6.219485780578449391e-02 5.954575213732940520e-02 1.173739159255977188e-01 1.600330675599557495e-01 1.861792207667088139e-01 2.019260398214619001e-01 2.106338215193916119e-01 2.100792967185681204e-01 1.952371576884151805e-01 1.629371307327371621e-01 1.158042919033177159e-01 7.195820091265324459e-02 8.708848683175803018e-02 1.504500098214054671e-01 2.182149459708662975e-01 2.764068487221392201e-01 3.194112813192003242e-01 3.452096616198433998e-01 3.543114017878569166e-01 3.490968534757997732e-01 3.332072796340309062e-01 3.109768118120873059e-01 2.869116342711076628e-01 2.651641531269569585e-01 2.489284728966211779e-01 2.398284036306518596e-01 2.376535757500800594e-01 2.407732840807726704e-01 2.470031803520724711e-01 2.543491597846901930e-01 2.613422456161303420e-01 2.670576042242636117e-01 2.710013110067531761e-01 2.729785455090003587e-01 2.729857661879036557e-01 2.711339277315547580e-01 2.675976739396684345e-01 2.625832460056837792e-01 2.563088778123666089e-01 2.489931246694009059e-01 2.408480606590834017e-01 2.320753916602483202e-01 2.228642861679998033e-01 2.133902026923817086e-01 2.038142745238465392e-01 1.942829709444529596e-01 1.849278421789121718e-01 1.758652109114596518e-01 1.671957203211140441e-01 1.590037016326741048e-01 1.513563894442069846e-01 1.443030890791492382e-01
1.508190028966857055e-01 1.564932432822249142e-01 1.619951887513618738e-01 1.672334336736250593e-01 1.721100209217418242e-01 1.765217840041404529e-01 1.803617606105767657e-01 1.835205527619304111e-01 1.858874967941004930e-01 1.873515109639619647e-01 1.878015159128088585e-01 1.871263792834549633e-01 1.852144242792019002e-01 1.819526634161437173e-01 1.772260692783955704e-01 1.709173650098168573e-01 1.629079957623459085e-01 1.530811141333031644e-01 1.413275682763932839e-01 1.275560327299922192e-01 1.117086591822660929e-01 9.378435398684173419e-02 7.387495604540417204e-02 5.223707164746278775e-02 2.957086508985622489e-02 1.100167578234944460e-02 2.452813030400344610e-02 4.790386540899607692e-02 7.050412191110258520e-02 9.037995321846069297e-02 1.059662837861916479e-01 1.157893589135501611e-01 1.185940468674831771e-01 1.135853574767475838e-01 1.007746169387592344e-01 8.155601710896093204e-02 6.015954004068359284e-02 4.766621200881299841e-02 5.730746759160938730e-02 8.019560809434707338e-02 1.032695691425298823e-01 1.211981633509371103e-01 1.333254659404742026e-01 1.423236529984858723e-01 1.523942237767074437e-01 1.658539935383420427e-01 1.807042533011833652e-01 1.920699120325062292e-01 1.958385828906011317e-01 1.915095386389278898e-01 1.828939930324045005e-01 1.757180436719177063e-01 1.726269699990224948e-01 1.709686685963104080e-01 1.677183275402676921e-01 1.660078445236211619e-01 1.739829750420520682e-01 1.931641292553862577e-01 2.123907276211298434e-01 2.172077140389986338e-01 2.006379403132849404e-01 1.707350198975932098e-01 1.566865093918636265e-01 1.856869608641294189e-01 2.385522759535811943e-01 2.837210309378136452e-01 3.046724253515120662e-01 2.976793463319725164e-01 2.675093391043774083e-01 2.239164500734640018e-01 1.800569302876903754e-01 1.534805806298216169e-01 1.591024087609673732e-01 1.894304135474721706e-01 2.237125965603553868e-01 2.468929020471193059e-01 2.515724538291663759e-01 2.360614933693150064e-01 2.028296374155376391e-01 1.573618140873404014e-01 1.074644508857919983e-01 6.267015292408070759e-02 3.300981177996989424e-02 2.510917357197978844e-02 3.870470519007726540e-02 7.127177590295090404e-02 1.115558421559531832e-01 1.431219368545144921e-01 1.501397188627500989e-01 1.229441072436889409e-01 6.631416500133523184e-02 6.501431704189350458e-02 1.571963788474566859e-01 2.474580338458713669e-01 3.082536740885383764e-01 3.258640707948112780e-01 2.974459608685343648e-01 2.305868611855385053e-01 1.408350042135497471e-01 5.133839724280968297e-02 5.789084892917175512e-02 1.207181118877698467e-01 1.667808498315471177e-01 1.971918490246898081e-01 2.177250898863753725e-01 2.307792714661847377e-01 2.334403253655620569e-01 2.204896325822993386e-01 1.886400183629026728e-01 1.395280357732185950e-01 8.460495648152632775e-02 7.106229561223871560e-02 1.260532737541537884e-01 1.939107844693461202e-01 2.538619454804437181e-01 2.992488603954955861e-01 3.277418780990182801e-01 3.396826126432478388e-01 3.373343453365149069e-01 3.242499889064197061e-01 3.046876724547698534e-01 2.830660896819890970e-01 2.634135615655017748e-01 2.487647717068604269e-01 2.406082284181471076e-01 2.387136089227594460e-01 2.415758520109349272e-01 2.472193142482951578e-01 2.538592486029397910e-01 2.601936524997265354e-01 2.654148445953354862e-01 2.691021065201300577e-01 2.710970659978940711e-01 2.714018199921920949e-01 2.701075217405146112e-01 2.673491367882105396e-01 2.632792667119954189e-01 2.580544998994629413e-01 2.518292526834595702e-01 2.447536113885600828e-01 2.369729721138910949e-01 2.286282269583995164e-01 2.198558842841630834e-01 2.107878962485366658e-01 2.015511688978242066e-01 1.922668127136235861e-01 1.830492059179909259e-01 1.740049259482229493e-01 1.652315805618833899e-01 1.568165538131799930e-01 1.488356819574135070e-01
1.506038155898521136e-01 1.552101713266076100e-01 1.594724532007096574e-01 1.633046643556571864e-01 1.666196611559270790e-01 1.693309518185671381e-01 1.713544577012302006e-01 1.726101026882361777e-01 1.730230923990524194e-01 1.725247574585076771e-01 1.710528678647343648e-01 1.685513813599610611e-01 1.649696684389842516e-01 1.602613585787153738e-01 1.543830726360681527e-01 1.472934405708632710e-01 1.389529494595539427e-01 1.293253304394321734e-01 1.183814039365830573e-01 1.061066544876381884e-01 9.251460509521644560e-02 7.767040312711072370e-02 6.173750572352180999e-02 4.509879410794899457e-02 2.883792930005897939e-02 1.758742075379536238e-02 2.275537471283952187e-02 3.775442269870991907e-02 5.380629313588393414e-02 6.841016511581177184e-02 8.030620477962925607e-02 8.861975513277504934e-02 9.287309027902923564e-02 9.319924336154154776e-02 9.062370888868954977e-02 8.723192114444414114e-02 8.574107522356270994e-02 8.793703600412657029e-02 9.292221796943905820e-02 9.737932700607966618e-02 9.757425399873648209e-02 9.132059204773079752e-02 7.984038490341126282e-02 7.038276580754207479e-02 7.524440088283779193e-02 9.631371802533773840e-02 1.225478903018425436e-01 1.443714524882057371e-01 1.574471318412134224e-01 1.624425824333364798e-01 1.638311111654451313e-01 1.662853915345394729e-01 1.701727716875449381e-01 1.715989761632501776e-01 1.678994343850795934e-01 1.628079735653067961e-01 1.650757970563308807e-01 1.776796448515958748e-01 1.910441876309773024e-01 1.921145849320751442e-01 1.763463941881565356e-01 1.567138756857859583e-01 1.645426397562007037e-01 2.111560695097942641e-01 2.703184325708566371e-01 3.167756988378168659e-01 3.380957524616416965e-01 3.321315513882853732e-01 3.036219601730261175e-01 2.608913340991776408e-01 2.144296346516833818e-01 1.788631086928648140e-01 1.717404658544176566e-01 1.948318824893582324e-01 2.282530090165608982e-01 2.523893498352712816e-01 2.568292582532188395e-01 2.393043427944527013e-01 2.037768627098189289e-01 1.585607838171190498e-01 1.144828549380317306e-01 8.252437082576963290e-02 6.894038787010818570e-02 7.325345879047311104e-02 9.679071346761110306e-02 1.371960089411490002e-01 1.815099870843124019e-01 2.122270414276804240e-01 2.135896689559673434e-01 1.764195253960265664e-01 1.016317266312086326e-01 2.027166100788558092e-02 1.170321581224038759e-01 2.148768065470024191e-01 2.805892202957870341e-01 3.017066127924751817e-01 2.762944903733162705e-01 2.126464952857989865e-01 1.270250750252943928e-01 4.696271783052505255e-02 6.873403668575768510e-02 1.287392316469883613e-01 1.733711520891484947e-01 2.043422450064051876e-01 2.272824666400380944e-01 2.438870363675182951e-01 2.503960573358660069e-01 2.409751827155091897e-01 2.118696087743512091e-01 1.638561771455036842e-01 1.043798396247154064e-01 6.253917357747570960e-02 9.714668012637678318e-02 1.620873929596975960e-01 2.222371860539307242e-01 2.689015410344677282e-01 2.992716073929551079e-01 3.134462469261469764e-01 3.135224213798885051e-01 3.029468058024607502e-01 2.859317031261445208e-01 2.668962960514245086e-01 2.498714581617825781e-01 2.378277130597349354e-01 2.320832863868636797e-01 2.321877062895849331e-01 2.364824290408258090e-01 2.429671560811225428e-01 2.499373800217048192e-01 2.562230505291444027e-01 2.611608125367128608e-01 2.644658543321013466e-01 2.660968935077182018e-01 2.661484751806536542e-01 2.647763159559815560e-01 2.621511985236070763e-01 2.584343765355235356e-01 2.537676692086816566e-01 2.482725495143546512e-01 2.420538933267126769e-01 2.352053864818966500e-01 2.278147395237409278e-01 2.199677610826711871e-01 2.117509713530099646e-01 2.032528223851955140e-01 1.945637836333319048e-01 1.857756089326894067e-01 1.769800787117433438e-01 1.682674503813944289e-01 1.597247787755590731e-01 1.514342043879652322e-01
1.431864596031580672e-01 1.461376866976612232e-01 1.485978451461227312e-01 1.504975632818601194e-01 1.517723677641741598e-01 1.523648599214028898e-01 1.522267798792602267e-01 1.513208393859212242e-01 1.496222135582605528e-01 1.471196062440486840e-01 1.438158447390236183e-01 1.397280170605967597e-01 1.348872371745985788e-01 1.293382081565593311e-01 1.231388492809837587e-01 1.163603639958652874e-01 1.090882627634050528e-01 1.014250361624106089e-01 9.349541204890082779e-02 8.545538291157159239e-02 7.750620566288141111e-02 6.991349555843374974e-02 6.302704704258922652e-02 5.728478002133668978e-02 5.316311305620061850e-02 5.103137429760223193e-02 5.094392791432341555e-02 5.253636598252871270e-02 5.515450443478683157e-02 5.812443154223354697e-02 6.101079124179321911e-02 6.382156073651544526e-02 6.714152096855410812e-02 7.205868645819527019e-02 7.967854627964096603e-02 9.033233473906752964e-02 1.030593676084660404e-01 1.157113522982837206e-01 1.254212653824122170e-01 1.291412478229774508e-01 1.241916043577452472e-01 1.088233898368982516e-01 8.273176420857626667e-02 4.739041213299527433e-02 6.112971694201129770e-03 3.680058797012792510e-02 7.615315136102814020e-02 1.081149297583342272e-01 1.309956549974137241e-01 1.459703199079780689e-01 1.560930656539833705e-01 1.636206294940548145e-01 1.678135694268309552e-01 1.661020288342339446e-01 1.581869522716807253e-01 1.495967904983562524e-01 1.494763294908228179e-01 1.596493444390085781e-01 1.696325143721425233e-01 1.673766167802111238e-01 1.512486462401050613e-01 1.394443332785638145e-01 1.632144889155357770e-01 2.206047465598212909e-01 2.832739381790133626e-01 3.305229406853560925e-01 3.528535484380860843e-01 3.492873376615430736e-01 3.242332862806286409e-01 2.844653549262091685e-01 2.383117436472461936e-01 1.984875126113546939e-01 1.833080925194696398e-01 2.001457302555859075e-01 2.310931802392089118e-01 2.534614965132485076e-01 2.543934313925684809e-01 2.312915482355280827e-01 1.899823460061774438e-01 1.429114166109916872e-01 1.068868221326678275e-01 9.432176102296883913e-02 9.915151679504083382e-02 1.131502017806991778e-01 1.417246235756192407e-01 1.864700957339756604e-01 2.343335079766993845e-01 2.661918831656048812e-01 2.656229013966559527e-01 2.239820562291552075e-01 1.431389414180740394e-01 3.723825730776926524e-02 8.383100778308369416e-02 1.846911433804643010e-01 2.525548722978670502e-01 2.756410738226246493e-01 2.529618640458741186e-01 1.938725822926376241e-01 1.167442725439145207e-01 5.932196215840528780e-02 8.733411492800657872e-02 1.381657862998734720e-01 1.769676992708437147e-01 2.052985747771054192e-01 2.288575711396901302e-01 2.486640516798979961e-01 2.597793516925890889e-01 2.553482275702069759e-01 2.308921931708041719e-01 1.864022422299748960e-01 1.270830008914254905e-01 6.833729351299107357e-02 6.781601586740286514e-02 1.254602053462658962e-01 1.844396704820211452e-01 2.315083229034104462e-01 2.631262142152862582e-01 2.790592666510379183e-01 2.811583632160336577e-01 2.726966345734413433e-01 2.578125309232602858e-01 2.409691122469460323e-01 2.263274779187275376e-01 2.169596440141375870e-01 2.141104822027177779e-01 2.170643545148769060e-01 2.238598407113458200e-01 2.323046903309197997e-01 2.406402497858176059e-01 2.477365825630764296e-01 2.530200997761188897e-01 2.563187567758004604e-01 2.577123772083128594e-01 2.574149183798454810e-01 2.556911755697298672e-01 2.528031333008770032e-01 2.489797618448320871e-01 2.444042638786170507e-01 2.392133575736501983e-01 2.335039093811756283e-01 2.273430979007153019e-01 2.207792662057699584e-01 2.138516065437132130e-01 2.065977006007446160e-01 1.990586227247909124e-01 1.912817696111251131e-01 1.833218255513919814e-01 1.752403552944988285e-01 1.671044931734896877e-01 1.589851171308840905e-01 1.509547961666858340e-01
1.287023981393607686e-01 1.296196542093858428e-01 1.299467428963404225e-01 1.296418774034143184e-01 1.286748214873391638e-01 1.270295914062442577e-01 1.247071448405038668e-01 1.217280295597298889e-01 1.181349982997330628e-01 1.139956297721546052e-01 1.094050043563935259e-01 1.044884157668136693e-01 9.940386335210056601e-02 9.434351771735563497e-02 8.953232344513757657e-02 8.522040627912576272e-02 8.166464327534783685e-02 7.909553993576010078e-02 7.767111010658170334e-02 7.742965236022883446e-02 7.826072365467913461e-02 7.990787388081255216e-02 8.199934448613957483e-02 8.408973072629605250e-02 8.569712135343524051e-02 8.633086582804165576e-02 8.551487928330298027e-02 8.281741607687524709e-02 7.790457422701571599e-02 7.065093699735808253e-02 6.139056659587234510e-02 5.153203185750428184e-02 4.485719017122301311e-02 4.753146207135808959e-02 6.148307380006709510e-02 8.230321327959692901e-02 1.052964499846790747e-01 1.268668054190974781e-01 1.439301040729128733e-01 1.537675228767657887e-01 1.542754199992558972e-01 1.444321726826767183e-01 1.249209765371863262e-01 9.908616157228276877e-02 7.506260841590077504e-02 6.779113400952799240e-02 8.329264609870258573e-02 1.076555647570559548e-01 1.299806801592418570e-01 1.466133673146223226e-01 1.571319878135246095e-01 1.616358057080768129e-01 1.595123088089472341e-01 1.503762568978212200e-01 1.369215963438186467e-01 1.272448404533307043e-01 1.301817858620802348e-01 1.429258237531039755e-01 1.518872046963777867e-01 1.459964611004234691e-01 1.264393539652850784e-01 1.168959371174810580e-01 1.502694591004941627e-01 2.139751363125552419e-01 2.785231862013636817e-01 3.264912362111970223e-01 3.505363248765483997e-01 3.504048346895704547e-01 3.299269646663103850e-01 2.944473607672315474e-01 2.508240557391732684e-01 2.109106792035013445e-01 1.931924446444004961e-01 2.069460926399243061e-01 2.353617463667976306e-01 2.543694442331860261e-01 2.496928042608910492e-01 2.185269937797111872e-01 1.681862091329562603e-01 1.156821375440624106e-01 8.811041983738007732e-02 9.655195604158831046e-02 1.145321889198388371e-01 1.323255933332422030e-01 1.622453514849056255e-01 2.102507047336212298e-01 2.626229025194710132e-01 2.981519249809611027e-01 2.994782888334767690e-01 2.584267225494780162e-01 1.787241131359136870e-01 8.116938525380250347e-02 7.777279853632233786e-02 1.666465316583373157e-01 2.318653563907345783e-01 2.548840492610245922e-01 2.348433719586763557e-01 1.824618476575843029e-01 1.196356806378308657e-01 8.685289359410076904e-02 1.108077430939337499e-01 1.483425556873611828e-01 1.774565710017277087e-01 2.002409756922728934e-01 2.228052934918770267e-01 2.454085446289068495e-01 2.615194964321277404e-01 2.629354989080616711e-01 2.443318476194375477e-01 2.050113151477575835e-01 1.489052260615379153e-01 8.520896042058888342e-02 4.663629010375740236e-02 8.780802528468552304e-02 1.444182203906691497e-01 1.913120692881734308e-01 2.238140046387219473e-01 2.412825952288309705e-01 2.452305683175224349e-01 2.386383398487090801e-01 2.254525328165276343e-01 2.101161015892220874e-01 1.969767594263925059e-01 1.894030664069726866e-01 1.887984968408627506e-01 1.943083656029549744e-01 2.036637424478875691e-01 2.144099263066699956e-01 2.246460780136172175e-01 2.331931182205716768e-01 2.394827179552098950e-01 2.433811816778632398e-01 2.450306561319907650e-01 2.447259228484834903e-01 2.428248330547638223e-01 2.396865741626691138e-01 2.356323806066513427e-01 2.309242234953083339e-01 2.257575691505955828e-01 2.202645122476210859e-01 2.145237152184002183e-01 2.085738549414947185e-01 2.024277999686837637e-01 1.960854799564900885e-01 1.895442282448579485e-01 1.828061245074235619e-01 1.758824292170387549e-01 1.687955482913933158e-01 1.615791167102083314e-01 1.542767971586564979e-01 1.469403119893337162e-01
1.080812229137569913e-01 1.068307507689901237e-01 1.049572428046940675e-01 1.024570510608719121e-01 9.934622827483127749e-02 9.566490677407889220e-02 9.148253823150612196e-02 8.690436749981124420e-02 8.207950437916944342e-02 7.721055021515588201e-02 7.256329536433252236e-02 6.847148950986989280e-02 6.532557589858097036e-02 6.352918180717227747e-02 6.341550298909429118e-02 6.514887761372620267e-02 6.867007608944444841e-02 7.372241611611429768e-02 7.993027485830073164e-02 8.687285085526869066e-02 9.412358411886836973e-02 1.012588226928024665e-01 1.078503655901161262e-01 1.134536761289860890e-01 1.175986411517785518e-01 1.197868016979823091e-01 1.194978869322276815e-01 1.162084316091039904e-01 1.094259238464107692e-01 9.874418413681244899e-02 8.393451707043975141e-02 6.512978045347360412e-02 4.343611709767983969e-02 2.496604388621126436e-02 3.267388150845729894e-02 6.021483492221978151e-02 9.107594863816284581e-02 1.204734386780867000e-01 1.454618112811516817e-01 1.635714003495969404e-01 1.729422768669452715e-01 1.727527440269609194e-01 1.637487772725549351e-01 1.487840558413520697e-01 1.331368039845358953e-01 1.235972494817200451e-01 1.245806884603721104e-01 1.340362351765304605e-01 1.458230536407284506e-01 1.546345464264953229e-01 1.574981599117977749e-01 1.531209205115586502e-01 1.413969580915136748e-01 1.243059421166187867e-01 1.084270569457051470e-01 1.052763715889566409e-01 1.192285792754286949e-01 1.382646791174571010e-01 1.469743293769967540e-01 1.365008836573250450e-01 1.095091192089523019e-01 9.300828654351261937e-02 1.281041880994250870e-01 1.944647400729749842e-01 2.597679983217915378e-01 3.085616041293917644e-01 3.348625901126143778e-01 3.386817611013939744e-01 3.232275478391245516e-01 2.929263148375618742e-01 2.541259564291878936e-01 2.186665114541695987e-01 2.042343543797209837e-01 2.183177035914167230e-01 2.442047166170574213e-01 2.585297870210424565e-01 2.470398038462409129e-01 2.069560693613914926e-01 1.462342899900957727e-01 8.534650397063096861e-02 6.855371745117525006e-02 9.716100027572732722e-02 1.205322480645987793e-01 1.342476887911868422e-01 1.593400338638214786e-01 2.082123599197991115e-01 2.654388886674999837e-01 3.064897357848321291e-01 3.126604338304712627e-01 2.760695549422054196e-01 2.021411523817246425e-01 1.155662194939879317e-01 9.661236399712347378e-02 1.639996199122986942e-01 2.221765625981525216e-01 2.434408120825045374e-01 2.262049783274404091e-01 1.824666553633237098e-01 1.361461693704965892e-01 1.188733056043060760e-01 1.356381590855153807e-01 1.591195942520156059e-01 1.763253773150573467e-01 1.912681080392687472e-01 2.112103640450570530e-01 2.357623566837875329e-01 2.565079483132391425e-01 2.637408337466101149e-01 2.513142410853601572e-01 2.179708321382992364e-01 1.668672104067557282e-01 1.047765226383045728e-01 4.591943422045901418e-02 5.352649503994050262e-02 1.062561264218673390e-01 1.526052580069766906e-01 1.858418143849939752e-01 2.048836668769971614e-01 2.108304024033966217e-01 2.062239903595208812e-01 1.946126692327589114e-01 1.801940860203838091e-01 1.673701180699427582e-01 1.599217063786497195e-01 1.597809724120154984e-01 1.663310013283098299e-01 1.771793528713207222e-01 1.896291991959486722e-01 2.015842536969508214e-01 2.117363862452248113e-01 2.194328524642406020e-01 2.244865639192427931e-01 2.270141766639194592e-01 2.273132760280789921e-01 2.257720272899196301e-01 2.228036194953644245e-01 2.188000076363842694e-01 2.141014074130237754e-01 2.089791384939732599e-01 2.036298166466229131e-01 1.981787817249609507e-01 1.926903065820622929e-01 1.871818681111646898e-01 1.816398050806990183e-01 1.760341068440881562e-01 1.703307731862120367e-01 1.645009659837113891e-01 1.585268538951433992e-01 1.524045243175884412e-01 1.461445829987335909e-01 1.397711224026020882e-01
8.287822211140964679e-02 7.957015327544779415e-02 7.568253764974378073e-02 7.126241805166559640e-02 6.639182716630129266e-02 6.120075109931878699e-02 5.588700445982883180e-02 5.074547110618066875e-02 4.620378338969129833e-02 4.284010223981002397e-02 4.131517851777748856e-02 4.215021907424960912e-02 4.546286214224178057e-02 5.094382559973301833e-02 5.808805672091681832e-02 6.641071706728320090e-02 7.552426688340438399e-02 8.512938921738531783e-02 9.498149883729685439e-02 1.048577262507110752e-01 1.145294677610396994e-01 1.237400918720804877e-01 1.321870540718671494e-01 1.395085412356850130e-01 1.452756950204114605e-01 1.489921786241029111e-01 1.501032729736772042e-01 1.480167555466135598e-01 1.421374643248115299e-01 1.319166245042760477e-01 1.169156697782057081e-01 9.688237956352034608e-02 7.183465516355005964e-02 4.214449058013239324e-02 8.628803646500943919e-03 2.754654019741445067e-02 6.453835936098498149e-02 1.002955568418050364e-01 1.324902585321985071e-01 1.588462998548387239e-01 1.774994802248247572e-01 1.874247192620528135e-01 1.888603819049741173e-01 1.836041603700616365e-01 1.749479717247856003e-01 1.668772714136610436e-01 1.623288050544704209e-01 1.614080347743334920e-01 1.613854343178825479e-01 1.585459655410577928e-01 1.499973157403141077e-01 1.345296284759109062e-01 1.133004496890736984e-01 9.190584347936453513e-02 8.369009965289604669e-02 9.938535987913676983e-02 1.279270090835348539e-01 1.520153134692416586e-01 1.597198900779240038e-01 1.450464960787528068e-01 1.103399639471811106e-01 7.813160536075698659e-02 1.021353485268081951e-01 1.667115480016321261e-01 2.316775419058775265e-01 2.814033941408724537e-01 3.103039494794619380e-01 3.182357148384816203e-01 3.079804620768510359e-01 2.838266418481018016e-01 2.525473700014148615e-01 2.260953954764072793e-01 2.193599021979382446e-01 2.353258171687510891e-01 2.576683809729763963e-01 2.657421057531916819e-01 2.467013571718044973e-01 1.982372736803441615e-01 1.285135901683233939e-01 6.017378036537322089e-02 6.166107220726124716e-02 1.037002144707195178e-01 1.248902291502282241e-01 1.269409962779771972e-01 1.391344101868993433e-01 1.853210794806918749e-01 2.471097098984523788e-01 2.944649577661713202e-01 3.069608065012244813e-01 2.769179427861349074e-01 2.111021153223045788e-01 1.363987126357937285e-01 1.179667509021376376e-01 1.703138188998192248e-01 2.206989031482931019e-01 2.396367466450362860e-01 2.251902310948614983e-01 1.900388072581618848e-01 1.570201895847282147e-01 1.473979022273778916e-01 1.578331679438957358e-01 1.695743430001444285e-01 1.752577959824192233e-01 1.813066345014601732e-01 1.969913193706170629e-01 2.219373210156234677e-01 2.460044437661713934e-01 2.580823640662815444e-01 2.513298560859176245e-01 2.240407169990163150e-01 1.788140528413986186e-01 1.213166727614412993e-01 6.001480224601601215e-02 2.886800104395632199e-02 7.341830548647371169e-02 1.187924730300393555e-01 1.526567104781518802e-01 1.734495080148343582e-01 1.818141595274625766e-01 1.797312805796218993e-01 1.701253606251408590e-01 1.566032985549552226e-01 1.432131888165682210e-01 1.339393755108613804e-01 1.315751584101580995e-01 1.364630967530967021e-01 1.466197232048407906e-01 1.592574853585054517e-01 1.720348575451668416e-01 1.834125499586613250e-01 1.925481046745865510e-01 1.991007347029523367e-01 2.030661758069889633e-01 2.046547949455837234e-01 2.042028684443468467e-01 2.021068935801512700e-01 1.987743163429328275e-01 1.945869348881206773e-01 1.898750768961469104e-01 1.849016435958133475e-01 1.798554206350703455e-01 1.748528032112214303e-01 1.699464710522569366e-01 1.651388847613825539e-01 1.603980838684427590e-01 1.556733460407574987e-01 1.509087972209949557e-01 1.460538459635556952e-01 1.410701009540000495e-01 1.359350338465366848e-01 1.306429999055452318e-01
5.505849304293529423e-02 5.000103703769562952e-02 4.448271173446856352e-02 3.863338524547143410e-02 3.268693727355765494e-02 2.708579214988186129e-02 2.268300707316367112e-02 2.086593926459055087e-02 2.274942689011949515e-02 2.790330220917312809e-02 3.510432578131279791e-02 4.346039406695909046e-02 5.248968228134470032e-02 6.193826752967000054e-02 7.166618241290625968e-02 8.159191207708565985e-02 9.166310510449997284e-02 1.018373127023515928e-01 1.120658524452988053e-01 1.222780506388770616e-01 1.323650791808216598e-01 1.421636956463743218e-01 1.514409388425397018e-01 1.598814140460299571e-01 1.670792708002813709e-01 1.725373184957384731e-01 1.756759063675956134e-01 1.758541880691355808e-01 1.724062130223031897e-01 1.646940773961736715e-01 1.521806607741584549e-01 1.345272869652497927e-01 1.117356509801269160e-01 8.442495601760133250e-02 5.480794463520975712e-02 3.296004902353736471e-02 4.579664721938170313e-02 7.908083124259823737e-02 1.144175510579353711e-01 1.465162995539542046e-01 1.726256861908727347e-01 1.910937344526743575e-01 2.013905872069766123e-01 2.042260209254459780e-01 2.014156932281866152e-01 1.953070488136576521e-01 1.877883511585451137e-01 1.793244378567769581e-01 1.687324322935059295e-01 1.539521622652049171e-01 1.332930365782190041e-01 1.066900989249000287e-01 7.784141266079408483e-02 6.096019792837166495e-02 7.707524700018122954e-02 1.139055141015154343e-01 1.510618686262041321e-01 1.768826900411824554e-01 1.836261505829218099e-01 1.672651830289317576e-01 1.296058087303788298e-01 8.498845677551762623e-02 8.214830851185847549e-02 1.362798743130675672e-01 1.987513745384563435e-01 2.490802555249911898e-01 2.806833347561922820e-01 2.928397464416612750e-01 2.881633995421654659e-01 2.714739386614661298e-01 2.503481527321781419e-01 2.358662017840613967e-01 2.380230612982350558e-01 2.550736959809942750e-01 2.722921065675966701e-01 2.728444477046629291e-01 2.461389518330867332e-01 1.907928504587945995e-01 1.155286754737070154e-01 4.786256960258968018e-02 7.157964647542409964e-02 1.168962453438781718e-01 1.324050308047282631e-01 1.195359341385884150e-01 1.106918478504953229e-01 1.497531363535545834e-01 2.155486528065095331e-01 2.688454207308159649e-01 2.874537292344004347e-01 2.640364024066751969e-01 2.064017934299759716e-01 1.427604343931955788e-01 1.303460204294951963e-01 1.761403006462254339e-01 2.208338160531076455e-01 2.377404716488744907e-01 2.255259013845996030e-01 1.970703377453967564e-01 1.729567775001029650e-01 1.674759568900094087e-01 1.741719738369637838e-01 1.783063762844513678e-01 1.753061478497353332e-01 1.730480780688716247e-01 1.829327215145020447e-01 2.058784185462631811e-01 2.309976322848381614e-01 2.461713151402439570e-01 2.440012922859934041e-01 2.223613309586433273e-01 1.833188864870714807e-01 1.317753855585628298e-01 7.446617509651409783e-02 2.522939677210757348e-02 4.868924767167429751e-02 9.205841067031801661e-02 1.262609596658390010e-01 1.489169010150228067e-01 1.601615200945598338e-01 1.613459561899301398e-01 1.546347224138723553e-01 1.427735380913567886e-01 1.289616257720665182e-01 1.167161449741016682e-01 1.093874135779456802e-01 1.089823063075024412e-01 1.150889138352120256e-01 1.254337351623899532e-01 1.374493181996917224e-01 1.491926036168666203e-01 1.594604491968052151e-01 1.676231064116533442e-01 1.734467897786075574e-01 1.769616002350215267e-01 1.783683663206998282e-01 1.779711146401582178e-01 1.761258958310051026e-01 1.732007153613901174e-01 1.695439858192500926e-01 1.654605528427610661e-01 1.611952686427494674e-01 1.569244063074057283e-01 1.527549478341566624e-01 1.487310432591719689e-01 1.448460077630056297e-01 1.410574927144811197e-01 1.373032532005655781e-01 1.335153097944749567e-01 1.296310783562718560e-01 1.256009127087366339e-01 1.213922165187554525e-01
2.688085761896770107e-02 2.046659396246985549e-02 1.372683391848323123e-02 7.203968888003157815e-03 5.315562529940297612e-03 1.156494879498585690e-02 1.952311254912223945e-02 2.791707797007278793e-02 3.651623731361958169e-02 4.522287688888169954e-02 5.397974074021193169e-02 6.275396705941387043e-02 7.153370693040012052e-02 8.032682274009875223e-02 8.915881196348547644e-02 9.806881778583997900e-02 1.071031502300717753e-01 1.163060537862530414e-01 1.257077358846435677e-01 1.353099724927978031e-01 1.450699428759852083e-01 1.548833067169319844e-01 1.645679063364940964e-01 1.738498350355142386e-01 1.823539424870765924e-01 1.896011399421103916e-01 1.950151243703304726e-01 1.979413850598096547e-01 1.976816590008505514e-01 1.935475653911288840e-01 1.849385856258148331e-01 1.714537710138836490e-01 1.530597519087126546e-01 1.303808455395421562e-01 1.053214366524673068e-01 8.261981942076976337e-02 7.227769148738848182e-02 8.326457539265591512e-02 1.093891364816504813e-01 1.399467695936623679e-01 1.685480778182339434e-01 1.917168342118816260e-01 2.076714360405304272e-01 2.159350613105188166e-01 2.170645458239700565e-01 2.121938245107632681e-01 2.023855108058819907e-01 1.880372896790886428e-01 1.686992694558781258e-01 1.434646917188328874e-01 1.117612549958049012e-01 7.449533902635917249e-02 3.888384529447570098e-02 4.469003058909687409e-02 8.833953157074893314e-02 1.349338348574816437e-01 1.746893635231463460e-01 2.010109037848555880e-01 2.084817402235120409e-01 1.940728505986765440e-01 1.590685496989774350e-01 1.126200974171534253e-01 8.388655071701985044e-02 1.113764348250391584e-01 1.653026666631261243e-01 2.143689563977755341e-01 2.482076752303227496e-01 2.647384688362914296e-01 2.663378235082931034e-01 2.584037855297822150e-01 2.487522608393686607e-01 2.461247151451816106e-01 2.552742671543323794e-01 2.716094898275127623e-01 2.828978657377665407e-01 2.761692770815744602e-01 2.433431605633805950e-01 1.843590633217510599e-01 1.097982413437918331e-01 5.792706288952762655e-02 9.191051189838632396e-02 1.337968391803043833e-01 1.433533269816065214e-01 1.179867967518622995e-01 8.405438709106301254e-02 1.105374391163388703e-01 1.798830666784624055e-01 2.376829608696863216e-01 2.606805253748444851e-01 2.422312978374777104e-01 1.909094544910519831e-01 1.358231432936165550e-01 1.306759533434891374e-01 1.752877456345893759e-01 2.166287534249767832e-01 2.318165365971592284e-01 2.207539131221980255e-01 1.965694053353193027e-01 1.783042193934969710e-01 1.764430542367727839e-01 1.828416377998327291e-01 1.841991668054715758e-01 1.767491343810023430e-01 1.682045148624178310e-01 1.710527665650442286e-01 1.888729400519434942e-01 2.119793265307652608e-01 2.279805258973378324e-01 2.289973639821931972e-01 2.123903819782257951e-01 1.795887103897562675e-01 1.347319373760723638e-01 8.365867552464649470e-02 3.582131766900849973e-02 3.585848027659020720e-02 7.430993300781424393e-02 1.080501270591435609e-01 1.323403114605727904e-01 1.466083474673359199e-01 1.515278823205175596e-01 1.484883785535966449e-01 1.393424859353898371e-01 1.262749929474770438e-01 1.117738301940736784e-01 9.864518238558697694e-02 8.981472221433173253e-02 8.742817869420174692e-02 9.154820657348658464e-02 1.002040863668631487e-01 1.109069592799508397e-01 1.217288015999773154e-01 1.314694170381906224e-01 1.394847464164627737e-01 1.455062697059483767e-01 1.495136363643553290e-01 1.516490356751263868e-01 1.521567813710127948e-01 1.513376211278618377e-01 1.495122494650492073e-01 1.469915310848683154e-01 1.440527267404886347e-01 1.409220369853890487e-01 1.377641899962704086e-01 1.346795908199359404e-01 1.317087772544185686e-01 1.288428593156445978e-01 1.260376947474852183e-01 1.232291678985969474e-01 1.203472211524997115e-01 1.173270539177179439e-01 1.141168142635205496e-01
6.679459103606594228e-03 8.847723771688924613e-03 1.472174269747061198e-02 2.167284180122518514e-02 2.904136948828406686e-02 3.660774010752103347e-02 4.425516721688862315e-02 5.190474153950359881e-02 5.950050560808049088e-02 6.700664652789178888e-02 7.440799111760232343e-02 8.171101648238204840e-02 8.894418998812642085e-02 9.615698840142260229e-02 1.034171853198041224e-01 1.108061429136630721e-01 1.184119545829527970e-01 1.263203770916143387e-01 1.346035813485025046e-01 1.433068701850741533e-01 1.524336971013540987e-01 1.619295997124360897e-01 1.716660342547937090e-01 1.814255299266485100e-01 1.908900293600980513e-01 1.996347196584005446e-01 2.071301041889826999e-01 2.127555756302305090e-01 2.158284108601182527e-01 2.156530517792829005e-01 2.115970712784423502e-01 2.032031955199379014e-01 1.903533448106526360e-01 1.735154854327247698e-01 1.541311123748124179e-01 1.352016530370234726e-01 1.217991382130290262e-01 1.198294765987427818e-01 1.313979960541168113e-01 1.524235399316040684e-01 1.766036086676422701e-01 1.988433997405772702e-01 2.158447338584580932e-01 2.258337647866159870e-01 2.282105101720341700e-01 2.231311086312892378e-01 2.110197697616047474e-01 1.921499346703240962e-01 1.664942240671774265e-01 1.339249202692941454e-01 9.462202596701829727e-02 4.941730251011019343e-02 3.293701541822936676e-04 5.174744069775975147e-02 1.027637776361300243e-01 1.499028799530520983e-01 1.892758207257898284e-01 2.164932173594832365e-01 2.273216524139098638e-01 2.189279318438990263e-01 1.915435875396639676e-01 1.506759757878797790e-01 1.117280822917619681e-01 1.045393341802777071e-01 1.366773812342303995e-01 1.790362187378938819e-01 2.133292104821462587e-01 2.341317813942904169e-01 2.426395857403164935e-01 2.439157888533245166e-01 2.448015053062519153e-01 2.510849205147051566e-01 2.639450388256921465e-01 2.782136042757981653e-01 2.844410753485649423e-01 2.730606245791696862e-01 2.384209693199502156e-01 1.822925059400313519e-01 1.190266818193024545e-01 8.990836820964909215e-02 1.202934214205976099e-01 1.536224656779549280e-01 1.566031027012335930e-01 1.228928236198968960e-01 6.808292104351791607e-02 7.523689597257268713e-02 1.476405499007504007e-01 2.076608566038291581e-01 2.324884396902153760e-01 2.164468762384322564e-01 1.684342063282563140e-01 1.180365345779017111e-01 1.194959892982423721e-01 1.656613887563875009e-01 2.049786753531137595e-01 2.182177661553655057e-01 2.067893985634925158e-01 1.845142442143183348e-01 1.704421164994323890e-01 1.734010045156778868e-01 1.833575426242395334e-01 1.866963493471114066e-01 1.792295273805404321e-01 1.671967871885688406e-01 1.624939765360989552e-01 1.718547878129383366e-01 1.893359105558547195e-01 2.035482232968645333e-01 2.062129838781951718e-01 1.939769949790045023e-01 1.674483233508855529e-01 1.299414474642855144e-01 8.671455178843710809e-02 4.698416602453786561e-02 3.957262932974051073e-02 6.893222727779871328e-02 1.003956075923259361e-01 1.253417979831102369e-01 1.420211231169254684e-01 1.503311985012325269e-01 1.509296832108256992e-01 1.449170242292608379e-01 1.336700876887730594e-01 1.187630882264245069e-01 1.019769474761735989e-01 8.542260032166625050e-02 7.175663041322764835e-02 6.406238215117093793e-02 6.428246200092078977e-02 7.119942583279066650e-02 8.165938673965042471e-02 9.300520813513321605e-02 1.036662895817055813e-01 1.128408005795841496e-01 1.201837122763964871e-01 1.256238958153931828e-01 1.292604246952309965e-01 1.312980437008894330e-01 1.320018177400211767e-01 1.316619770074677898e-01 1.305652629550685395e-01 1.289716927815374448e-01 1.270969988248767668e-01 1.251015447881154707e-01 1.230863798423037642e-01 1.210963546629206938e-01 1.191291640751634268e-01 1.171482392581946474e-01 1.150969862317489240e-01 1.129120917743752367e-01 1.105343225250601108e-01
2.656905267440813276e-02 3.263142591887759070e-02 3.904020739158694381e-02 4.562858289504562875e-02 5.227885086658936448e-02 5.890287041010509178e-02 6.543470752397169410e-02 7.182856234874961110e-02 7.805880953110484743e-02 8.412056819634428084e-02 9.002993043995853595e-02 9.582336119998398349e-02 1.015560492717973440e-01 1.072992049222546984e-01 1.131364573472392332e-01 1.191595634268192982e-01 1.254635562381985758e-01 1.321412348332858810e-01 1.392765924312060755e-01 1.469365350879610621e-01 1.551602213333263258e-01 1.639456717488270154e-01 1.732339556437408612e-01 1.828921285955623366e-01 1.926969725023227054e-01 2.023223294818186357e-01 2.113334076332843980e-01 2.191919864089695025e-01 2.252771186675400494e-01 2.289268084875998865e-01 2.295072325716378536e-01 2.265173084067240439e-01 2.197376279201689875e-01 2.094327681668509411e-01 1.966079090570584664e-01 1.832765025437498863e-01 1.725407972360076814e-01 1.679865519591939860e-01 1.719827105786973509e-01 1.839446319950239772e-01 2.005559060648868797e-01 2.175771978234187498e-01 2.313251115498980992e-01 2.392441773589665255e-01 2.399273743513948287e-01 2.328746439878635055e-01 2.181385613540401669e-01 1.960072907074011384e-01 1.668883737640991238e-01 1.314916727314632827e-01 9.138565152384731105e-02 5.112422945483226927e-02 3.512803545324978682e-02 6.814296608396450128e-02 1.117324214689657952e-01 1.539374420225464446e-01 1.910974024084206579e-01 2.199294972125069025e-01 2.367353872565752526e-01 2.381047654715170436e-01 2.223824581955307911e-01 1.914382697630938046e-01 1.527468002397609770e-01 1.222552158067797268e-01 1.202608168859555793e-01 1.448527475825131250e-01 1.754504183829203035e-01 1.997686376796712349e-01 2.153275938779147525e-01 2.249914057401341816e-01 2.334921213220889913e-01 2.443494733209855274e-01 2.576237929839856333e-01 2.693952644828476739e-01 2.730705402569274520e-01 2.619323076728145017e-01 2.324541192831547642e-01 1.883328284727794621e-01 1.459397077528322151e-01 1.342401663146703950e-01 1.563604807074950032e-01 1.776451500086470847e-01 1.722801901553336346e-01 1.323700595947702452e-01 6.610084805610245973e-02 4.803441029624704733e-02 1.220998350296246121e-01 1.818898433400041870e-01 2.062551911997495269e-01 1.903801849317436901e-01 1.427685697493839001e-01 9.244430741413171837e-02 9.937690361051162991e-02 1.484515119034723052e-01 1.859809623168581783e-01 1.963859543582975875e-01 1.825922790205806723e-01 1.596597028656366046e-01 1.487991336773941131e-01 1.587882880760280724e-01 1.761890753126183484e-01 1.855940790638330173e-01 1.818607449846794122e-01 1.692556336271074380e-01 1.577330856374820067e-01 1.561360531387629702e-01 1.641743086825219189e-01 1.735839985780885941e-01 1.761347070165203421e-01 1.675539962319475551e-01 1.474322066980360280e-01 1.182774235751036379e-01 8.522753940701660591e-02 5.847727034002660196e-02 5.656394559979364273e-02 7.881095364767158606e-02 1.062020910996727269e-01 1.301011425971532742e-01 1.476603694199268846e-01 1.579920859672732658e-01 1.611112730847323593e-01 1.575510217670733626e-01 1.481642184213998736e-01 1.340002089692154674e-01 1.162288203327688230e-01 9.611406824709298191e-02 7.507774759122723407e-02 5.500905397816049230e-02 3.931425927923686697e-02 3.426155881374680356e-02 4.200539848522059916e-02 5.559925167505139904e-02 6.995106941385317856e-02 8.314322226465105381e-02 9.447830351475922095e-02 1.037333767792996547e-01 1.109165454215089025e-01 1.161691392522776894e-01 1.197138817176952169e-01 1.218197097857511013e-01 1.227738124785419521e-01 1.228579239307616283e-01 1.223283914100746078e-01 1.214006254851775074e-01 1.202389171962501002e-01 1.189524137963123701e-01 1.175973573330117150e-01 1.161847307680014679e-01 1.146915875733915124e-01 1.130739010321720611e-01 1.112788894037162191e-01
[truncated: 173,651 more chars]
