# Supplementary material for: Intelligent wireless power transfer via a 2-bit compact reconfigurable transmissive-metasurface-based router
Source: Nat Commun. 2024 Apr 1;15:2807. doi: 10.1038/s41467-024-46984-4 (PMC10984985; doi:10.1038/s41467-024-46984-4)
Supplement: Supplementary file 12 — Source Data [file 41467_2024_46984_MOESM12_ESM.zip › source_data/figure3j_s1.txt]

# x = -487.50:487.50:301
# y = -487.50:487.50:301
1.107470789123424400e-02 1.111623914554405942e-02 1.114235582797046265e-02 1.115261728148462389e-02 1.114660027846065687e-02 1.112390046338094206e-02 1.108413385037306485e-02 1.102693838830690401e-02 1.095197560909210409e-02 1.085893237827132568e-02 1.074752277119080633e-02 1.061749010318132833e-02 1.046860914867992973e-02 1.030068859259447231e-02 1.011357376822892735e-02 9.907149750950158471e-03 9.681344897204924652e-03 9.436134947172578752e-03 9.171547850349581060e-03 8.887669533062953972e-03 8.584650915409049871e-03 8.262716618634093416e-03 7.922176009221220533e-03 7.563437547693320495e-03 7.187027925177440213e-03 6.793618314225746517e-03 6.384061476059222327e-03 5.959445906659980446e-03 5.521177532383235963e-03 5.071107375847780027e-03 4.611738509818492752e-03 4.146574442020819345e-03 3.680727801872641595e-03 3.222018535221420673e-03 2.782985295779309871e-03 2.384441674415851455e-03 2.060652441651171854e-03 1.861673733835650119e-03 1.837778794919208781e-03 2.002030210517052270e-03 2.319034121942324493e-03 2.738434091939872909e-03 3.221041608902582010e-03 3.741747041672338018e-03 4.284907917660410459e-03 4.840342643254384736e-03 5.400934278301181175e-03 5.961311837823703164e-03 6.517128604318526280e-03 7.064660208362690333e-03 7.600576376307235753e-03 8.121809986508179632e-03 8.625482758664862123e-03 9.108865284626356182e-03 9.569358801408842097e-03 1.000449136510613186e-02 1.041192402247639176e-02 1.078946426699424130e-02 1.113508506557153548e-02 1.144694834907817454e-02 1.172343223775596140e-02 1.196316151334809834e-02 1.216504100510237829e-02 1.232829165536455072e-02 1.245248908614135855e-02 1.253760450384974919e-02 1.258404774901033737e-02 1.259271220422256490e-02 1.256502108852670073e-02 1.250297434523608281e-02 1.240919481151180927e-02 1.228697156019669876e-02 1.214029713205380841e-02 1.197389373637112488e-02 1.179322133969095722e-02 1.160445795661411809e-02 1.141443971995591104e-02 1.123054616785697409e-02 1.106051592497873243e-02 1.091218138324390012e-02 1.079312000570046941e-02 1.071023542499901365e-02 1.066930202911973644e-02 1.067452699081222409e-02 1.072819544295532980e-02 1.083045988886598490e-02 1.097931161757838281e-02 1.117073610403141772e-02 1.139901874493954095e-02 1.165714413539927462e-02 1.193722705894442911e-02 1.223092380376274678e-02 1.252979076677172322e-02 1.282557590617781906e-02 1.311044273194237816e-02 1.337713481974932457e-02 1.361909214712411081e-02 1.383053055897232042e-02 1.400649396412151360e-02 1.414288657427872735e-02 1.423649027138545499e-02 1.428497032058374978e-02 1.428687120942842212e-02 1.424160335655718507e-02 1.414942072069226217e-02 1.401138887474241701e-02 1.382934282274289432e-02 1.360583368034328812e-02 1.334406328312221814e-02 1.304780582205163249e-02 1.272131574374841222e-02 1.236922142825306291e-02 1.199640462393134800e-02 1.160786635001426377e-02 1.120858105039472009e-02 1.080334225781346205e-02 1.039660490930555646e-02 9.992331637970371105e-03 9.593852590532022523e-03 9.203750139757360324e-03 8.823780686564293083e-03 8.454844975985613062e-03 8.097015584573034885e-03 7.749625514963133337e-03 7.411415777506445701e-03 7.080733581123161390e-03 6.755767629251998793e-03 6.434804110514397678e-03 6.116486740197451914e-03 5.800066290178086843e-03 5.485628340903607632e-03 5.174290839461047342e-03 4.868363352894538795e-03 4.571455112536996525e-03 4.288506163843573346e-03 4.025693129588212883e-03 3.790131239846280826e-03 3.589274302213747020e-03 3.429944495693061559e-03 3.317056295053918882e-03 3.252332029318296194e-03 3.233497384576116719e-03 3.254361782594711577e-03 3.305787441710724122e-03 3.377131230573227842e-03 3.457637013866122176e-03 3.537458766976507747e-03 3.608260891952974874e-03 3.663496466773883027e-03 3.698496149836599193e-03 3.710471497145369484e-03 3.698496149836603530e-03 3.663496466773886930e-03 3.608260891952971838e-03 3.537458766976509916e-03 3.457637013866120008e-03 3.377131230573227408e-03 3.305787441710726724e-03 3.254361782594716781e-03 3.233497384576119321e-03 3.252332029318304868e-03 3.317056295053918014e-03 3.429944495693065896e-03 3.589274302213744852e-03 3.790131239846288632e-03 4.025693129588225894e-03 4.288506163843581152e-03 4.571455112537001729e-03 4.868363352894545734e-03 5.174290839461048210e-03 5.485628340903615438e-03 5.800066290178089445e-03 6.116486740197449312e-03 6.434804110514400280e-03 6.755767629251998793e-03 7.080733581123155318e-03 7.411415777506444834e-03 7.749625514963130735e-03 8.097015584573036620e-03 8.454844975985611327e-03 8.823780686564291348e-03 9.203750139757353385e-03 9.593852590532017319e-03 9.992331637970371105e-03 1.039660490930555993e-02 1.080334225781346205e-02 1.120858105039472183e-02 1.160786635001426030e-02 1.199640462393134627e-02 1.236922142825306291e-02 1.272131574374841222e-02 1.304780582205163249e-02 1.334406328312221467e-02 1.360583368034329679e-02 1.382934282274290994e-02 1.401138887474241354e-02 1.414942072069226738e-02 1.424160335655717986e-02 1.428687120942842212e-02 1.428497032058374631e-02 1.423649027138546193e-02 1.414288657427872561e-02 1.400649396412151013e-02 1.383053055897232042e-02 1.361909214712410561e-02 1.337713481974932110e-02 1.311044273194237816e-02 1.282557590617781386e-02 1.252979076677172496e-02 1.223092380376275198e-02 1.193722705894443431e-02 1.165714413539927288e-02 1.139901874493954095e-02 1.117073610403141945e-02 1.097931161757838454e-02 1.083045988886598317e-02 1.072819544295533327e-02 1.067452699081222409e-02 1.066930202911974511e-02 1.071023542499901712e-02 1.079312000570047288e-02 1.091218138324390532e-02 1.106051592497873243e-02 1.123054616785697235e-02 1.141443971995591625e-02 1.160445795661411462e-02 1.179322133969095202e-02 1.197389373637111794e-02 1.214029713205380667e-02 1.228697156019669355e-02 1.240919481151180406e-02 1.250297434523608107e-02 1.256502108852670073e-02 1.259271220422255970e-02 1.258404774901033737e-02 1.253760450384974572e-02 1.245248908614136202e-02 1.232829165536455419e-02 1.216504100510237656e-02 1.196316151334808793e-02 1.172343223775596140e-02 1.144694834907817108e-02 1.113508506557153721e-02 1.078946426699424303e-02 1.041192402247638829e-02 1.000449136510613186e-02 9.569358801408836893e-03 9.108865284626356182e-03 8.625482758664860389e-03 8.121809986508176163e-03 7.600576376307235753e-03 7.064660208362689466e-03 6.517128604318526280e-03 5.961311837823704031e-03 5.400934278301176839e-03 4.840342643254382134e-03 4.284907917660410459e-03 3.741747041672335850e-03 3.221041608902581576e-03 2.738434091939870741e-03 2.319034121942324927e-03 2.002030210517051403e-03 1.837778794919210949e-03 1.861673733835650770e-03 2.060652441651172288e-03 2.384441674415854490e-03 2.782985295779312473e-03 3.222018535221424142e-03 3.680727801872640727e-03 4.146574442020821080e-03 4.611738509818494487e-03 5.071107375847779160e-03 5.521177532383237697e-03 5.959445906659978712e-03 6.384061476059220593e-03 6.793618314225749986e-03 7.187027925177441948e-03 7.563437547693320495e-03 7.922176009221225737e-03 8.262716618634093416e-03 8.584650915409055075e-03 8.887669533062957442e-03 9.171547850349584530e-03 9.436134947172580487e-03 9.681344897204922917e-03 9.907149750950155001e-03 1.011357376822892909e-02 1.030068859259447057e-02 1.046860914867992973e-02 1.061749010318133180e-02 1.074752277119080633e-02 1.085893237827132395e-02 1.095197560909210756e-02 1.102693838830690574e-02 1.108413385037306485e-02 1.112390046338094032e-02 1.114660027846065861e-02 1.115261728148462389e-02 1.114235582797046265e-02 1.111623914554405596e-02 1.107470789123424573e-02
1.111623914554405769e-02 1.117277437538788214e-02 1.121402189714443623e-02 1.123951366253314599e-02 1.124879807112601215e-02 1.124144141814729936e-02 1.121702939229633419e-02 1.117516863500714330e-02 1.111548837526076666e-02 1.103764215724790942e-02 1.094130968197506472e-02 1.082619878853854391e-02 1.069204760650809688e-02 1.053862691813644073e-02 1.036574277852224391e-02 1.017323945433960646e-02 9.961002758677455979e-03 9.728963882943669761e-03 9.477103859847801209e-03 9.205458838978044719e-03 8.914126426040648588e-03 8.603273440433868019e-03 8.273145603019099042e-03 7.924079908933859273e-03 7.556520823465897631e-03 7.171042056360036297e-03 6.768376687866083097e-03 6.349460140966509646e-03 5.915493484104629614e-03 5.468039894104976748e-03 5.009176954008398054e-03 4.541746124943619838e-03 4.069776973861831230e-03 3.599234756765328554e-03 3.139374644441101942e-03 2.705201501285548187e-03 2.321635714146464032e-03 2.028630829660419809e-03 1.879684576120449046e-03 1.917497005331296380e-03 2.138352464974763601e-03 2.497874990025780294e-03 2.947506331332871207e-03 3.452415301214551476e-03 3.990623811519471847e-03 4.548262718384571412e-03 5.116088668839119911e-03 5.687468996898749525e-03 6.257274355178732081e-03 6.821268032906853580e-03 7.375762857846935965e-03 7.917425154488713993e-03 8.443162248662684777e-03 8.950059306462355285e-03 9.435346535971196949e-03 9.896385905706371611e-03 1.033067099109985336e-02 1.073583607764394023e-02 1.110967211161938487e-02 1.145014796199635837e-02 1.175543599151627865e-02 1.202394127030359181e-02 1.225433398010143844e-02 1.244558469572188721e-02 1.259700231651775075e-02 1.270827446512876220e-02 1.277951017350614088e-02 1.281128462754584953e-02 1.280468562071221741e-02 1.276136113957838589e-02 1.268356711919611107e-02 1.257421379312958186e-02 1.243690813184453008e-02 1.227598851213260525e-02 1.209654589964901349e-02 1.190442343138795912e-02 1.170618349090710511e-02 1.150902862091880002e-02 1.132066084597255391e-02 1.114906471636959752e-02 1.100220463727216540e-02 1.088763863753342519e-02 1.081206898409254116e-02 1.078087214208297770e-02 1.079766976040849071e-02 1.086400955108973373e-02 1.097921324548272771e-02 1.114041872908324952e-02 1.134280443336307086e-02 1.157995020337537068e-02 1.184427123765586023e-02 1.212746301556035834e-02 1.242091014733055949e-02 1.271603224007399405e-02 1.300455800409826973e-02 1.327873133400118803e-02 1.353145961145268798e-02 1.375641638059314775e-02 1.394810966480638202e-02 1.410192504000081122e-02 1.421415014004507107e-02 1.428198506213177767e-02 1.430354136325848700e-02 1.427783101507379589e-02 1.420474575349651818e-02 1.408502663814437984e-02 1.392022324573221823e-02 1.371264169897959927e-02 1.346528063682628402e-02 1.318175424332116395e-02 1.286620157405453727e-02 1.252318167556061047e-02 1.215755443197905940e-02 1.177434776027054542e-02 1.137861278505254876e-02 1.097527001934163818e-02 1.056895137421388214e-02 1.016384494023465923e-02 9.763551702619966202e-03 9.370965269875162346e-03 8.988186756773307654e-03 8.616486563934501117e-03 8.256322482277596297e-03 7.907419246583819936e-03 7.568908840590599790e-03 7.239524515816823068e-03 6.917835894579245533e-03 6.602508788161267142e-03 6.292571986005269027e-03 5.987673931906372163e-03 5.688313728993256782e-03 5.396031492902216356e-03 5.113540554037077253e-03 4.844776425996029541e-03 4.594824182186954716e-03 4.369670228781382705e-03 4.175717925147181750e-03 4.019031588932060403e-03 3.904355313944952478e-03 3.834089025597267955e-03 3.807525768883047914e-03 3.820644415164301585e-03 3.866558183246876414e-03 3.936450743847642528e-03 4.020676135849961426e-03 4.109734504527101824e-03 4.194982124318048788e-03 4.269070617505094610e-03 4.326180221177650630e-03 4.362124143472041748e-03 4.374385209077419172e-03 4.362124143472040881e-03 4.326180221177647160e-03 4.269070617505085936e-03 4.194982124318038380e-03 4.109734504527087079e-03 4.020676135849960559e-03 3.936450743847641660e-03 3.866558183246870777e-03 3.820644415164298115e-03 3.807525768883045746e-03 3.834089025597273593e-03 3.904355313944955514e-03 4.019031588932064740e-03 4.175717925147180883e-03 4.369670228781382705e-03 4.594824182186965991e-03 4.844776425996033878e-03 5.113540554037077253e-03 5.396031492902221560e-03 5.688313728993260251e-03 5.987673931906372163e-03 6.292571986005275099e-03 6.602508788161269744e-03 6.917835894579250737e-03 7.239524515816821333e-03 7.568908840590602392e-03 7.907419246583821670e-03 8.256322482277587624e-03 8.616486563934497647e-03 8.988186756773298980e-03 9.370965269875165815e-03 9.763551702619969672e-03 1.016384494023465403e-02 1.056895137421387174e-02 1.097527001934163991e-02 1.137861278505254009e-02 1.177434776027054542e-02 1.215755443197906287e-02 1.252318167556060700e-02 1.286620157405453900e-02 1.318175424332116569e-02 1.346528063682629270e-02 1.371264169897962182e-02 1.392022324573222343e-02 1.408502663814437117e-02 1.420474575349652685e-02 1.427783101507379068e-02 1.430354136325848353e-02 1.428198506213176552e-02 1.421415014004508669e-02 1.410192504000081989e-02 1.394810966480638896e-02 1.375641638059315122e-02 1.353145961145269145e-02 1.327873133400118803e-02 1.300455800409826453e-02 1.271603224007399405e-02 1.242091014733055776e-02 1.212746301556035140e-02 1.184427123765586544e-02 1.157995020337537588e-02 1.134280443336307780e-02 1.114041872908325299e-02 1.097921324548272771e-02 1.086400955108973373e-02 1.079766976040848897e-02 1.078087214208297076e-02 1.081206898409253769e-02 1.088763863753342692e-02 1.100220463727216193e-02 1.114906471636959752e-02 1.132066084597255738e-02 1.150902862091879655e-02 1.170618349090710511e-02 1.190442343138796259e-02 1.209654589964901175e-02 1.227598851213260525e-02 1.243690813184453008e-02 1.257421379312958012e-02 1.268356711919610934e-02 1.276136113957838415e-02 1.280468562071222262e-02 1.281128462754584606e-02 1.277951017350614261e-02 1.270827446512875873e-02 1.259700231651775075e-02 1.244558469572188027e-02 1.225433398010143844e-02 1.202394127030359354e-02 1.175543599151627518e-02 1.145014796199635490e-02 1.110967211161938313e-02 1.073583607764393676e-02 1.033067099109985162e-02 9.896385905706375080e-03 9.435346535971200418e-03 8.950059306462351816e-03 8.443162248662684777e-03 7.917425154488710523e-03 7.375762857846940301e-03 6.821268032906852713e-03 6.257274355178732948e-03 5.687468996898747790e-03 5.116088668839121646e-03 4.548262718384578351e-03 3.990623811519467511e-03 3.452415301214551910e-03 2.947506331332870339e-03 2.497874990025777692e-03 2.138352464974763167e-03 1.917497005331301367e-03 1.879684576120451648e-03 2.028630829660421110e-03 2.321635714146457526e-03 2.705201501285553825e-03 3.139374644441101942e-03 3.599234756765325952e-03 4.069776973861830363e-03 4.541746124943619838e-03 5.009176954008392850e-03 5.468039894104974145e-03 5.915493484104633083e-03 6.349460140966507911e-03 6.768376687866083097e-03 7.171042056360038899e-03 7.556520823465895896e-03 7.924079908933855804e-03 8.273145603019099042e-03 8.603273440433864550e-03 8.914126426040646853e-03 9.205458838978048189e-03 9.477103859847799475e-03 9.728963882943668026e-03 9.961002758677457714e-03 1.017323945433960819e-02 1.036574277852224391e-02 1.053862691813643726e-02 1.069204760650809688e-02 1.082619878853854217e-02 1.094130968197505951e-02 1.103764215724790422e-02 1.111548837526076666e-02 1.117516863500714504e-02 1.121702939229633940e-02 1.124144141814730109e-02 1.124879807112601042e-02 1.123951366253314772e-02 1.121402189714443796e-02 1.117277437538788387e-02 1.111623914554405596e-02
1.114235582797046265e-02 1.121402189714443796e-02 1.127055658452301781e-02 1.131146477949658211e-02 1.133626680100398125e-02 1.134449985213921777e-02 1.133571952061886157e-02 1.130950133528298499e-02 1.126544239132101256e-02 1.120316305986699193e-02 1.112230880109374605e-02 1.102255210412403028e-02 1.090359458219638394e-02 1.076516925790609903e-02 1.060704308148998319e-02 1.042901973575198656e-02 1.023094279540784184e-02 1.001269932797160811e-02 9.774224050222260138e-03 9.515504192487820104e-03 9.236585278189967871e-03 8.937578107321259360e-03 8.618667354192586713e-03 8.280122375381856678e-03 7.922311112350838291e-03 7.545718431021317466e-03 7.150970983032223748e-03 6.738871906188373048e-03 6.310450781563899970e-03 5.867037941057046818e-03 5.410378843506524586e-03 4.942816527704344681e-03 4.467593581657690500e-03 3.989370618643314423e-03 3.515146619677696985e-03 3.055927316744857722e-03 2.629705087864461777e-03 2.266172696210342306e-03 2.010979592990344740e-03 1.918381263066764805e-03 2.019148746313642953e-03 2.293485253281520378e-03 2.692039898689628594e-03 3.169625410061971925e-03 3.695562648801321154e-03 4.250570720308431347e-03 4.822269492795781300e-03 5.402198957527426688e-03 5.984128641545871131e-03 6.563126359861407022e-03 7.135040350424108613e-03 7.696205942135163521e-03 8.243277188102589303e-03 8.773130504804082727e-03 9.282811458935499166e-03 9.769508510342693117e-03 1.023054434873414686e-02 1.066337924977739382e-02 1.106562303767594235e-02 1.143505350905159312e-02 1.176963993625764274e-02 1.206757073951439906e-02 1.232728471508354358e-02 1.254750539825296059e-02 1.272727826295109652e-02 1.286601053411347804e-02 1.296351342173388162e-02 1.302004657385336626e-02 1.303636447624439282e-02 1.301376437380734850e-02 1.295413501236244123e-02 1.286000504077753834e-02 1.273458919255114792e-02 1.258182928413132534e-02 1.240642551817403016e-02 1.221385148231648489e-02 1.201034359898841934e-02 1.180285283044840185e-02 1.159894377669322234e-02 1.140662508590682862e-02 1.123409712406098909e-02 1.108941027144044571e-02 1.098004162390091645e-02 1.091241873418820861e-02 1.089144202919121486e-02 1.092007442818611167e-02 1.099906804111596900e-02 1.112687848185860487e-02 1.129978111315117426e-02 1.151216289602243446e-02 1.175693313481195566e-02 1.202598522955740899e-02 1.231064908504044333e-02 1.260209262291292834e-02 1.289165191802549466e-02 1.317108654230451752e-02 1.343276735610623822e-02 1.366980874004183541e-02 1.387615789377422311e-02 1.404665220707479630e-02 1.417705322539167603e-02 1.426406321966031121e-02 1.430532822172218832e-02 1.429942972173026822e-02 1.424586601976837036e-02 1.414502340154517000e-02 1.399813677888534294e-02 1.380723912352290784e-02 1.357509887217621392e-02 1.330514445995053044e-02 1.300137523956787326e-02 1.266825828096119350e-02 1.231061095756051313e-02 1.193346987000775718e-02 1.154194760421850194e-02 1.114108013127178103e-02 1.073566935686627762e-02 1.033012736220315433e-02 9.928331059477683504e-03 9.533497959781081152e-03 9.148095005117477807e-03 8.773792358206298700e-03 8.411472175292126000e-03 8.061298524425086418e-03 7.722849067984396271e-03 7.395302740521580986e-03 7.077671578142448634e-03 6.769060171997269212e-03 6.468933483893624450e-03 6.177372718153510169e-03 5.895298495754350103e-03 5.624639082092689271e-03 5.368417305480646315e-03 5.130722645059085027e-03 4.916527255449308804e-03 4.731304088924852269e-03 4.580425390075718202e-03 4.468374785964133837e-03 4.397894397393757072e-03 4.369273189947717184e-03 4.379998031404188676e-03 4.424891326754310482e-03 4.496687239775155540e-03 4.586856769431363508e-03 4.686458339593042172e-03 4.786855094957331511e-03 4.880236661086022332e-03 4.959956253531266034e-03 5.020727399361361691e-03 5.058728347179321065e-03 5.071652267773286461e-03 5.058728347179324535e-03 5.020727399361359089e-03 4.959956253531270370e-03 4.880236661086025801e-03 4.786855094957329776e-03 4.686458339593038702e-03 4.586856769431372181e-03 4.496687239775150335e-03 4.424891326754307012e-03 4.379998031404186074e-03 4.369273189947715449e-03 4.397894397393753603e-03 4.468374785964132102e-03 4.580425390075708661e-03 4.731304088924847932e-03 4.916527255449314009e-03 5.130722645059089364e-03 5.368417305480652386e-03 5.624639082092690139e-03 5.895298495754353572e-03 6.177372718153508434e-03 6.468933483893627052e-03 6.769060171997270947e-03 7.077671578142441695e-03 7.395302740521578384e-03 7.722849067984399740e-03 8.061298524425082948e-03 8.411472175292126000e-03 8.773792358206295230e-03 9.148095005117476072e-03 9.533497959781081152e-03 9.928331059477681769e-03 1.033012736220314046e-02 1.073566935686628455e-02 1.114108013127177409e-02 1.154194760421848980e-02 1.193346987000775371e-02 1.231061095756051139e-02 1.266825828096118656e-02 1.300137523956788194e-02 1.330514445995053217e-02 1.357509887217622085e-02 1.380723912352291131e-02 1.399813677888534814e-02 1.414502340154517000e-02 1.424586601976835822e-02 1.429942972173027342e-02 1.430532822172219179e-02 1.426406321966031641e-02 1.417705322539169685e-02 1.404665220707478762e-02 1.387615789377421964e-02 1.366980874004184061e-02 1.343276735610624689e-02 1.317108654230451925e-02 1.289165191802550334e-02 1.260209262291292313e-02 1.231064908504044507e-02 1.202598522955741420e-02 1.175693313481195393e-02 1.151216289602242752e-02 1.129978111315117079e-02 1.112687848185861181e-02 1.099906804111597421e-02 1.092007442818610993e-02 1.089144202919120792e-02 1.091241873418821381e-02 1.098004162390091992e-02 1.108941027144044397e-02 1.123409712406098736e-02 1.140662508590683209e-02 1.159894377669323101e-02 1.180285283044840879e-02 1.201034359898841761e-02 1.221385148231648315e-02 1.240642551817402496e-02 1.258182928413132534e-02 1.273458919255114619e-02 1.286000504077753660e-02 1.295413501236244470e-02 1.301376437380734850e-02 1.303636447624438935e-02 1.302004657385336626e-02 1.296351342173387815e-02 1.286601053411347978e-02 1.272727826295108784e-02 1.254750539825295538e-02 1.232728471508354358e-02 1.206757073951439732e-02 1.176963993625765141e-02 1.143505350905158965e-02 1.106562303767594235e-02 1.066337924977739035e-02 1.023054434873414686e-02 9.769508510342689647e-03 9.282811458935502635e-03 8.773130504804089666e-03 8.243277188102592773e-03 7.696205942135160918e-03 7.135040350424106011e-03 6.563126359861407889e-03 5.984128641545870264e-03 5.402198957527431893e-03 4.822269492795779565e-03 4.250570720308427010e-03 3.695562648801322455e-03 3.169625410061973660e-03 2.692039898689633799e-03 2.293485253281520812e-03 2.019148746313646423e-03 1.918381263066765673e-03 2.010979592990346475e-03 2.266172696210346209e-03 2.629705087864463078e-03 3.055927316744857722e-03 3.515146619677703924e-03 3.989370618643318760e-03 4.467593581657692235e-03 4.942816527704342079e-03 5.410378843506523719e-03 5.867037941057048553e-03 6.310450781563899970e-03 6.738871906188374783e-03 7.150970983032227217e-03 7.545718431021316598e-03 7.922311112350840026e-03 8.280122375381854943e-03 8.618667354192591917e-03 8.937578107321259360e-03 9.236585278189964401e-03 9.515504192487820104e-03 9.774224050222258403e-03 1.001269932797160117e-02 1.023094279540783837e-02 1.042901973575198482e-02 1.060704308148998666e-02 1.076516925790609730e-02 1.090359458219638741e-02 1.102255210412402507e-02 1.112230880109374605e-02 1.120316305986699540e-02 1.126544239132100909e-02 1.130950133528297978e-02 1.133571952061886504e-02 1.134449985213921777e-02 1.133626680100397952e-02 1.131146477949658384e-02 1.127055658452301955e-02 1.121402189714443796e-02 1.114235582797046438e-02
1.115261728148462389e-02 1.123951366253314946e-02 1.131146477949658037e-02 1.136794883463417699e-02 1.140845840428942465e-02 1.143250190165869852e-02 1.143960508188988055e-02 1.142931259849461895e-02 1.140118962242133577e-02 1.135482353789697002e-02 1.128982573236679554e-02 1.120583350169689942e-02 1.110251209642684582e-02 1.097955694054740701e-02 1.083669606140924904e-02 1.067369277853708748e-02 1.049034871114925410e-02 1.028650718034702406e-02 1.006205710410183404e-02 9.816937514200879331e-03 9.551142868581066758e-03 9.264729396819189680e-03 8.957822811688723880e-03 8.630627862990415330e-03 8.283440429651098974e-03 7.916663189807819634e-03 7.530826457369007264e-03 7.126616669440012652e-03 6.704916507203170090e-03 6.266863204081690904e-03 5.813936131327925548e-03 5.348092987329294314e-03 4.871989300301321317e-03 4.389345404099043516e-03 3.905582176193745682e-03 3.428955655205363513e-03 2.972605826964071565e-03 2.558111318916271061e-03 2.220533732860112235e-03 2.010551538266512270e-03 1.979411599432259403e-03 2.142574556450832848e-03 2.466723445435638987e-03 2.901089639425229703e-03 3.404659348686896615e-03 3.950531698944916882e-03 4.521721450430536866e-03 5.107094970834917189e-03 5.698845118497680544e-03 6.291073974778681709e-03 6.879008274323208938e-03 7.458559351709147071e-03 8.026072080279488333e-03 8.578180396075300515e-03 9.111725124998228120e-03 9.623709700612497961e-03 1.011127991437633065e-02 1.057171959463687125e-02 1.100245733726156090e-02 1.140108127069041841e-02 1.176535993928179077e-02 1.209326805755003148e-02 1.238301630403932513e-02 1.263308458829496411e-02 1.284225839514117201e-02 1.300966791922863845e-02 1.313482976541387182e-02 1.321769101107581577e-02 1.325867539871485035e-02 1.325873133384115193e-02 1.321938117370275410e-02 1.314277095965818085e-02 1.303171920257531133e-02 1.288976248713149739e-02 1.272119440973418572e-02 1.253109259766644473e-02 1.232532620778298803e-02 1.211053343271548642e-02 1.189405548077143888e-02 1.168381103209471805e-02 1.148809473434418520e-02 1.131528694256483947e-02 1.117347184524497203e-02 1.106997852466914435e-02 1.101088269708038608e-02 1.100052989406333052e-02 1.104115409515215272e-02 1.113266015794219486e-02 1.127261116159945613e-02 1.145642048198298839e-02 1.167770798131711335e-02 1.192875436924218518e-02 1.220098362910184385e-02 1.248541671511217699e-02 1.277306136899958311e-02 1.305522404756172955e-02 1.332374546097319680e-02 1.357116989551161897e-02 1.379086157229248051e-02 1.397708081491675497e-02 1.412503058689379073e-02 1.423088125421051973e-02 1.429177890781764895e-02 1.430584052583424269e-02 1.427213771696490482e-02 1.419066970789871311e-02 1.406232552620863101e-02 1.388883489683112073e-02 1.367270714362462010e-02 1.341715732116191030e-02 1.312601887447433120e-02 1.280364233960346217e-02 1.245477998298141244e-02 1.208445688106039688e-02 1.169782982496303698e-02 1.130003665801357707e-02 1.089604024800988613e-02 1.049047322411595165e-02 1.008749171825046136e-02 9.690648336142691430e-03 9.302795977000306166e-03 8.926034355532751902e-03 8.561709629484343803e-03 8.210474117410500317e-03 7.872407855900721493e-03 7.547197343584948967e-03 7.234360258989658288e-03 6.933499240020106306e-03 6.644563583064738883e-03 6.368094858634851946e-03 6.105430147969672337e-03 5.858833813187027187e-03 5.631524989809166652e-03 5.427564889012382113e-03 5.251570503040763234e-03 5.108238081229040176e-03 5.001699553174971183e-03 4.934797314906144011e-03 4.908426180130622679e-03 4.921115141391656407e-03 4.968972496255654077e-03 5.046006444221104795e-03 5.144717781205431981e-03 5.256803194077589933e-03 5.373823338470168354e-03 5.487749239576773450e-03 5.591362123577697449e-03 5.678521822144972503e-03 5.744334940230171743e-03 5.785254164390284462e-03 5.799133271210514702e-03 5.785254164390270584e-03 5.744334940230176080e-03 5.678521822144964697e-03 5.591362123577696581e-03 5.487749239576758704e-03 5.373823338470165752e-03 5.256803194077589933e-03 5.144717781205440654e-03 5.046006444221096988e-03 4.968972496255645403e-03 4.921115141391648601e-03 4.908426180130622679e-03 4.934797314906149215e-03 5.001699553174978989e-03 5.108238081229034104e-03 5.251570503040759764e-03 5.427564889012384715e-03 5.631524989809171856e-03 5.858833813187025452e-03 6.105430147969663664e-03 6.368094858634845874e-03 6.644563583064738883e-03 6.933499240020101102e-03 7.234360258989658288e-03 7.547197343584953304e-03 7.872407855900718024e-03 8.210474117410502051e-03 8.561709629484343803e-03 8.926034355532751902e-03 9.302795977000309635e-03 9.690648336142701838e-03 1.008749171825046309e-02 1.049047322411595512e-02 1.089604024800989307e-02 1.130003665801357360e-02 1.169782982496303872e-02 1.208445688106039514e-02 1.245477998298141938e-02 1.280364233960346737e-02 1.312601887447433467e-02 1.341715732116191204e-02 1.367270714362462877e-02 1.388883489683112940e-02 1.406232552620862580e-02 1.419066970789870964e-02 1.427213771696491350e-02 1.430584052583423749e-02 1.429177890781765936e-02 1.423088125421052320e-02 1.412503058689379594e-02 1.397708081491675150e-02 1.379086157229248225e-02 1.357116989551161203e-02 1.332374546097319680e-02 1.305522404756173822e-02 1.277306136899958311e-02 1.248541671511217872e-02 1.220098362910184732e-02 1.192875436924218865e-02 1.167770798131710988e-02 1.145642048198298839e-02 1.127261116159946133e-02 1.113266015794218446e-02 1.104115409515215446e-02 1.100052989406333052e-02 1.101088269708038608e-02 1.106997852466914435e-02 1.117347184524497029e-02 1.131528694256483947e-02 1.148809473434418520e-02 1.168381103209471632e-02 1.189405548077143888e-02 1.211053343271547775e-02 1.232532620778298803e-02 1.253109259766644126e-02 1.272119440973418225e-02 1.288976248713149392e-02 1.303171920257531133e-02 1.314277095965817564e-02 1.321938117370275063e-02 1.325873133384114673e-02 1.325867539871485382e-02 1.321769101107581577e-02 1.313482976541387529e-02 1.300966791922863845e-02 1.284225839514117722e-02 1.263308458829496238e-02 1.238301630403932513e-02 1.209326805755003321e-02 1.176535993928178904e-02 1.140108127069042188e-02 1.100245733726156090e-02 1.057171959463686778e-02 1.011127991437633239e-02 9.623709700612496226e-03 9.111725124998222916e-03 8.578180396075300515e-03 8.026072080279486598e-03 7.458559351709150541e-03 6.879008274323210673e-03 6.291073974778679107e-03 5.698845118497680544e-03 5.107094970834920658e-03 4.521721450430535999e-03 3.950531698944915147e-03 3.404659348686894880e-03 2.901089639425230137e-03 2.466723445435638120e-03 2.142574556450835884e-03 1.979411599432260704e-03 2.010551538266520510e-03 2.220533732860114403e-03 2.558111318916268459e-03 2.972605826964071132e-03 3.428955655205364814e-03 3.905582176193747850e-03 4.389345404099039179e-03 4.871989300301320450e-03 5.348092987329294314e-03 5.813936131327920344e-03 6.266863204081689169e-03 6.704916507203174426e-03 7.126616669440016989e-03 7.530826457369004662e-03 7.916663189807821369e-03 8.283440429651104178e-03 8.630627862990418800e-03 8.957822811688730819e-03 9.264729396819186211e-03 9.551142868581068493e-03 9.816937514200879331e-03 1.006205710410183231e-02 1.028650718034702753e-02 1.049034871114926104e-02 1.067369277853708748e-02 1.083669606140924210e-02 1.097955694054740354e-02 1.110251209642684062e-02 1.120583350169689595e-02 1.128982573236679554e-02 1.135482353789696829e-02 1.140118962242132883e-02 1.142931259849462415e-02 1.143960508188987882e-02 1.143250190165869505e-02 1.140845840428942812e-02 1.136794883463417699e-02 1.131146477949657864e-02 1.123951366253314946e-02 1.115261728148462389e-02
1.114660027846065861e-02 1.124879807112601389e-02 1.133626680100397778e-02 1.140845840428942118e-02 1.146483809849907845e-02 1.150488585441021387e-02 1.152809790741397659e-02 1.153398831612144002e-02 1.152209057829744684e-02 1.149195931677465983e-02 1.144317205101059130e-02 1.137533107348777384e-02 1.128806545438033535e-02 1.118103320302612710e-02 1.105392362108049281e-02 1.090645989021710345e-02 1.073840194758536766e-02 1.054954971589361704e-02 1.033974677344904128e-02 1.010888457496938835e-02 9.856907369857080548e-03 9.583818016088329478e-03 9.289684963047013105e-03 8.974650788426602466e-03 8.638942843581782702e-03 8.282886822800854948e-03 7.906924482740513432e-03 7.511637398242539468e-03 7.097779725527796936e-03 6.666324770913592893e-03 6.218533322615620897e-03 5.756057319761256723e-03 5.281102704027866579e-03 4.796694595323633924e-03 4.307124952080698850e-03 3.818734200674656423e-03 3.341310106964136013e-03 2.890587455973600041e-03 2.492386151029029207e-03 2.187515418418543422e-03 2.030062935270225861e-03 2.063802913791271815e-03 2.287274139387312187e-03 2.657387325665802255e-03 3.124677027370053022e-03 3.652536322917292362e-03 4.217399885466733070e-03 4.804220839548643818e-03 5.402906729477542462e-03 6.006193295504052600e-03 6.608455897622727941e-03 7.205047182904982840e-03 7.791922469253349456e-03 8.365424740937382406e-03 8.922160899421258118e-03 9.458932138563512851e-03 9.972697732253947567e-03 1.046056033967451664e-02 1.091976579444610060e-02 1.134771309857202266e-02 1.174197194573435403e-02 1.210030605656746069e-02 1.242070119529602515e-02 1.270139710504646427e-02 1.294092283456532710e-02 1.313813508106561820e-02 1.329225926926963335e-02 1.340293313766576302e-02 1.347025261037980946e-02 1.349481968726030760e-02 1.347779196410364699e-02 1.342093316315448766e-02 1.332666365632270526e-02 1.319810932322308845e-02 1.303914610351002319e-02 1.285443616258747680e-02 1.264944958461376376e-02 1.243046289426674375e-02 1.220452261691125535e-02 1.197935898114376937e-02 1.176323276058607696e-02 1.156469885695927957e-02 1.139227584012639585e-02 1.125402344813108448e-02 1.115705052668970396e-02 1.110700095798969507e-02 1.110758704485304699e-02 1.116024798782748462e-02 1.126399741943749991e-02 1.141548904205424639e-02 1.160928450001501473e-02 1.183826932605612503e-02 1.209414387443948601e-02 1.236791920689746249e-02 1.265036627232072122e-02 1.293239021585811631e-02 1.320532209894809648e-02 1.346113390521976212e-02 1.369258936253189320e-02 1.389334464410621819e-02 1.405801158871369111e-02 1.418219341733320885e-02 1.426250009032902812e-02 1.429654797503177206e-02 1.428294655938514013e-02 1.422127354771705703e-02 1.411203872678188677e-02 1.395663639434170829e-02 1.375728581134459498e-02 1.351695900870567534e-02 1.323929531407611049e-02 1.292850215273435091e-02 1.258924203474470066e-02 1.222650620461799426e-02 1.184547625188788270e-02 1.145137611550719851e-02 1.104931839498589363e-02 1.064415068437271801e-02 1.024030965011894605e-02 9.841692519576280412e-03 9.451557117411185996e-03 9.072462049333228362e-03 8.706257548084857245e-03 8.354134499588519031e-03 8.016734250317300928e-03 7.694315410929171081e-03 7.386966846955431154e-03 7.094849324861183387e-03 6.818442548386267898e-03 6.558769758648285569e-03 6.317568439824191792e-03 6.097372854536859885e-03 5.901473135932753730e-03 5.733719696506179089e-03 5.598156396006483647e-03 5.498496971779632744e-03 5.437506544480151874e-03 5.416400307551587530e-03 5.434397993215713332e-03 5.488549742658131725e-03 5.573875766558351354e-03 5.683771535249557139e-03 5.810567326229263210e-03 5.946119773357086413e-03 6.082344121026889844e-03 6.211641974523519558e-03 6.327217687848079274e-03 6.423298371831523933e-03 6.495279837623013121e-03 6.539819456645081658e-03 6.554892043640275084e-03 6.539819456645079923e-03 6.495279837623028733e-03 6.423298371831525667e-03 6.327217687848081876e-03 6.211641974523514353e-03 6.082344121026883772e-03 5.946119773357087281e-03 5.810567326229256271e-03 5.683771535249564077e-03 5.573875766558348752e-03 5.488549742658128255e-03 5.434397993215716802e-03 5.416400307551580591e-03 5.437506544480157078e-03 5.498496971779633612e-03 5.598156396006488851e-03 5.733719696506181691e-03 5.901473135932750261e-03 6.097372854536865089e-03 6.317568439824186588e-03 6.558769758648282967e-03 6.818442548386260092e-03 7.094849324861170377e-03 7.386966846955445032e-03 7.694315410929168479e-03 8.016734250317306132e-03 8.354134499588524235e-03 8.706257548084864184e-03 9.072462049333228362e-03 9.451557117411179057e-03 9.841692519576270004e-03 1.024030965011895125e-02 1.064415068437272495e-02 1.104931839498589016e-02 1.145137611550720198e-02 1.184547625188787749e-02 1.222650620461799079e-02 1.258924203474469025e-02 1.292850215273432662e-02 1.323929531407611396e-02 1.351695900870566840e-02 1.375728581134460018e-02 1.395663639434170482e-02 1.411203872678189197e-02 1.422127354771706050e-02 1.428294655938513492e-02 1.429654797503178594e-02 1.426250009032903332e-02 1.418219341733321405e-02 1.405801158871369458e-02 1.389334464410621819e-02 1.369258936253189320e-02 1.346113390521976212e-02 1.320532209894809648e-02 1.293239021585811804e-02 1.265036627232072469e-02 1.236791920689746423e-02 1.209414387443948774e-02 1.183826932605612156e-02 1.160928450001500953e-02 1.141548904205425333e-02 1.126399741943749297e-02 1.116024798782748462e-02 1.110758704485304352e-02 1.110700095798970027e-02 1.115705052668970049e-02 1.125402344813108448e-02 1.139227584012639932e-02 1.156469885695927610e-02 1.176323276058607696e-02 1.197935898114376591e-02 1.220452261691125535e-02 1.243046289426674028e-02 1.264944958461376376e-02 1.285443616258747854e-02 1.303914610351001799e-02 1.319810932322309019e-02 1.332666365632270179e-02 1.342093316315448766e-02 1.347779196410364873e-02 1.349481968726031107e-02 1.347025261037980426e-02 1.340293313766576302e-02 1.329225926926963335e-02 1.313813508106562340e-02 1.294092283456532537e-02 1.270139710504646080e-02 1.242070119529602862e-02 1.210030605656745896e-02 1.174197194573435923e-02 1.134771309857201399e-02 1.091976579444609713e-02 1.046056033967451664e-02 9.972697732253938893e-03 9.458932138563509381e-03 8.922160899421259853e-03 8.365424740937377202e-03 7.791922469253349456e-03 7.205047182904981973e-03 6.608455897622727941e-03 6.006193295504060406e-03 5.402906729477532054e-03 4.804220839548636879e-03 4.217399885466733070e-03 3.652536322917293229e-03 3.124677027370057793e-03 2.657387325665800087e-03 2.287274139387306983e-03 2.063802913791270947e-03 2.030062935270230198e-03 2.187515418418542554e-03 2.492386151029032243e-03 2.890587455973607414e-03 3.341310106964142518e-03 3.818734200674656423e-03 4.307124952080697983e-03 4.796694595323631322e-03 5.281102704027871783e-03 5.756057319761261927e-03 6.218533322615620897e-03 6.666324770913592025e-03 7.097779725527794334e-03 7.511637398242541203e-03 7.906924482740522106e-03 8.282886822800856683e-03 8.638942843581793110e-03 8.974650788426600731e-03 9.289684963047013105e-03 9.583818016088331213e-03 9.856907369857085752e-03 1.010888457496938835e-02 1.033974677344903607e-02 1.054954971589362051e-02 1.073840194758536939e-02 1.090645989021710345e-02 1.105392362108049628e-02 1.118103320302612537e-02 1.128806545438033535e-02 1.137533107348777037e-02 1.144317205101059130e-02 1.149195931677465983e-02 1.152209057829744684e-02 1.153398831612143655e-02 1.152809790741397659e-02 1.150488585441021387e-02 1.146483809849907672e-02 1.140845840428942291e-02 1.133626680100397778e-02 1.124879807112601562e-02 1.114660027846065861e-02
1.112390046338094379e-02 1.124144141814730109e-02 1.134449985213921777e-02 1.143250190165869679e-02 1.150488585441021734e-02 1.156110363126256445e-02 1.160062230511838682e-02 1.162292566363073466e-02 1.162751582461260362e-02 1.161391491541023495e-02 1.158166683033664927e-02 1.153033908355041715e-02 1.145952477865033563e-02 1.136884472092428676e-02 1.125794970386567208e-02 1.112652300864606231e-02 1.097428316422135661e-02 1.080098702744481699e-02 1.060643325812695055e-02 1.039046628513165711e-02 1.015298088899232662e-02 9.893927568119315757e-03 9.613318915668219236e-03 9.311237322252202339e-03 8.987844451411606053e-03 8.643393135289421242e-03 8.278242649102561523e-03 7.892878815458224256e-03 7.487941185964346047e-03 7.064260865582937081e-03 6.622914781318494856e-03 6.165306092443120604e-03 5.693287416171170442e-03 5.209356386452351946e-03 4.716977301538772052e-03 4.221129083945974851e-03 3.729268103828216416e-03 3.253049727652445287e-03 2.811344404194793863e-03 2.434872961033022511e-03 2.170134343937044855e-03 2.071869201260914672e-03 2.171959652329762906e-03 2.452549850632051824e-03 2.864868122707017739e-03 3.362541728562751069e-03 3.913234729873761933e-03 4.496267335860990901e-03 5.098220597810705981e-03 5.709870093997490917e-03 6.324401569425941623e-03 6.936413028842665883e-03 7.541354440749950538e-03 8.135208348257478086e-03 8.714305759977026070e-03 9.275220477874839345e-03 9.814710637110778124e-03 1.032968983418014637e-02 1.081721760455959906e-02 1.127450312740913528e-02 1.169891839185936352e-02 1.208801844478497693e-02 1.243956717499369695e-02 1.275156760435240851e-02 1.302229598201198185e-02 1.325033918732218541e-02 1.343463508197055394e-02 1.357451553455599376e-02 1.366975187988038812e-02 1.372060256841181429e-02 1.372786269516619237e-02 1.369291494526925571e-02 1.361778121292631268e-02 1.350517367830359958e-02 1.335854337592533303e-02 1.318212314848189737e-02 1.298096022925815558e-02 1.276093143366856947e-02 1.252873105772639960e-02 1.229181829381464745e-02 1.205830791466412817e-02 1.183678641596792522e-02 1.163603776575017519e-02 1.146467087610978514e-02 1.133065684761391627e-02 1.124080752024867250e-02 1.120025311432158201e-02 1.121199623840196148e-02 1.127662118892518335e-02 1.139221508154282872e-02 1.155451541628695414e-02 1.175725194776673296e-02 1.199261650752376368e-02 1.225178291870479379e-02 1.252540924236374142e-02 1.280407711527304163e-02 1.307864729004627399e-02 1.334052958435474716e-02 1.358187688558496614e-02 1.379571753752603658e-02 1.397604058483608094e-02 1.411784615320598943e-02 1.421717025953790278e-02 1.427109046751471981e-02 1.427771642163182773e-02 1.423616750154572952e-02 1.414653858805645613e-02 1.400985412111601519e-02 1.382801015641753339e-02 1.360370390809686331e-02 1.334035024617247038e-02 1.304198477218932936e-02 1.271315342536655409e-02 1.235878909763910016e-02 1.198407649951431508e-02 1.159430756515896291e-02 1.119473104588985211e-02 1.079040160320842920e-02 1.038603557944683779e-02 9.985882476894615556e-03 9.593622650559444423e-03 9.212302324771978745e-03 8.844316245698823770e-03 8.491445650824108390e-03 8.154954621643275767e-03 7.835741538809502457e-03 7.534534923385073982e-03 7.252115285146184392e-03 6.989537528999479297e-03 6.748322612108620909e-03 6.530583065997175134e-03 6.339045772858768919e-03 6.176939333676498105e-03 6.047726280949190791e-03 5.954686093214052629e-03 5.900393389051762465e-03 5.886177859172412284e-03 5.911679609405803143e-03 5.974605566762277754e-03 6.070744077521361172e-03 6.194224436568939764e-03 6.337948505580246437e-03 6.494096906916722693e-03 6.654623881593817181e-03 6.811686526822952406e-03 6.957986983192403566e-03 7.087029290378381828e-03 7.193304102280506304e-03 7.272417251036989577e-03 7.321176272054388118e-03 7.337645443484318124e-03 7.321176272054386383e-03 7.272417251036982638e-03 7.193304102280501100e-03 7.087029290378381828e-03 6.957986983192394892e-03 6.811686526822954141e-03 6.654623881593811976e-03 6.494096906916720091e-03 6.337948505580243835e-03 6.194224436568939764e-03 6.070744077521360305e-03 5.974605566762282959e-03 5.911679609405811817e-03 5.886177859172413152e-03 5.900393389051766802e-03 5.954686093214052629e-03 6.047726280949194261e-03 6.176939333676498105e-03 6.339045772858769787e-03 6.530583065997175134e-03 6.748322612108625246e-03 6.989537528999480165e-03 7.252115285146193066e-03 7.534534923385079186e-03 7.835741538809495518e-03 8.154954621643267093e-03 8.491445650824103186e-03 8.844316245698823770e-03 9.212302324771971807e-03 9.593622650559449627e-03 9.985882476894613821e-03 1.038603557944684300e-02 1.079040160320842920e-02 1.119473104588985732e-02 1.159430756515896985e-02 1.198407649951432376e-02 1.235878909763910190e-02 1.271315342536655062e-02 1.304198477218932069e-02 1.334035024617247905e-02 1.360370390809686331e-02 1.382801015641752992e-02 1.400985412111601519e-02 1.414653858805646480e-02 1.423616750154573472e-02 1.427771642163181906e-02 1.427109046751472848e-02 1.421717025953790452e-02 1.411784615320599290e-02 1.397604058483609482e-02 1.379571753752604178e-02 1.358187688558496614e-02 1.334052958435476104e-02 1.307864729004628267e-02 1.280407711527303642e-02 1.252540924236375357e-02 1.225178291870479726e-02 1.199261650752377062e-02 1.175725194776673643e-02 1.155451541628695934e-02 1.139221508154282352e-02 1.127662118892520070e-02 1.121199623840196322e-02 1.120025311432157680e-02 1.124080752024867250e-02 1.133065684761392321e-02 1.146467087610978514e-02 1.163603776575017693e-02 1.183678641596792522e-02 1.205830791466412123e-02 1.229181829381464745e-02 1.252873105772639613e-02 1.276093143366856947e-02 1.298096022925815558e-02 1.318212314848189737e-02 1.335854337592532609e-02 1.350517367830359958e-02 1.361778121292630400e-02 1.369291494526926264e-02 1.372786269516618717e-02 1.372060256841181602e-02 1.366975187988038812e-02 1.357451553455599376e-02 1.343463508197055220e-02 1.325033918732218194e-02 1.302229598201198012e-02 1.275156760435240677e-02 1.243956717499369868e-02 1.208801844478497693e-02 1.169891839185937046e-02 1.127450312740913702e-02 1.081721760455959559e-02 1.032968983418014117e-02 9.814710637110776389e-03 9.275220477874835875e-03 8.714305759977017396e-03 8.135208348257481556e-03 7.541354440749958345e-03 6.936413028842664148e-03 6.324401569425939021e-03 5.709870093997494386e-03 5.098220597810707716e-03 4.496267335860988298e-03 3.913234729873758463e-03 3.362541728562754538e-03 2.864868122707016438e-03 2.452549850632054860e-03 2.171959652329764640e-03 2.071869201260917275e-03 2.170134343937044422e-03 2.434872961033022077e-03 2.811344404194800368e-03 3.253049727652450058e-03 3.729268103828215549e-03 4.221129083945975718e-03 4.716977301538772052e-03 5.209356386452351946e-03 5.693287416171171310e-03 6.165306092443118870e-03 6.622914781318489652e-03 7.064260865582932744e-03 7.487941185964343445e-03 7.892878815458224256e-03 8.278242649102564993e-03 8.643393135289421242e-03 8.987844451411602584e-03 9.311237322252202339e-03 9.613318915668219236e-03 9.893927568119314023e-03 1.015298088899232835e-02 1.039046628513165885e-02 1.060643325812694188e-02 1.080098702744481699e-02 1.097428316422135487e-02 1.112652300864606057e-02 1.125794970386567381e-02 1.136884472092429196e-02 1.145952477865033389e-02 1.153033908355041715e-02 1.158166683033664927e-02 1.161391491541023495e-02 1.162751582461260882e-02 1.162292566363073466e-02 1.160062230511838856e-02 1.156110363126256792e-02 1.150488585441021387e-02 1.143250190165869679e-02 1.134449985213922298e-02 1.124144141814729936e-02 1.112390046338094553e-02
1.108413385037306832e-02 1.121702939229632899e-02 1.133571952061886330e-02 1.143960508188987882e-02 1.152809790741396966e-02 1.160062230511839376e-02 1.165661658684153355e-02 1.169553463670846248e-02 1.171684752824965481e-02 1.172004520021567922e-02 1.170463820368856413e-02 1.167015953617426410e-02 1.161616658197170936e-02 1.154224318239306137e-02 1.144800186456884465e-02 1.133308626389969466e-02 1.119717378313010714e-02 1.103997854116452702e-02 1.086125467801702695e-02 1.066080010006883495e-02 1.043846077412931284e-02 1.019413571278199142e-02 9.927782841858290991e-03 9.639426011043417467e-03 9.329163512191694999e-03 8.997178625614382988e-03 8.643752952948873663e-03 8.269283667150961747e-03 7.874306402518630593e-03 7.459526471904450590e-03 7.025862705205037501e-03 6.574510949400961916e-03 6.107039089976426353e-03 5.625534145952408756e-03 5.132838086710225615e-03 4.632939477375763900e-03 4.131646182025848490e-03 3.637772288380388200e-03 3.165247361724374785e-03 2.736691081228179428e-03 2.388290689677267931e-03 2.171464694793122895e-03 2.137769125576487010e-03 2.303752892673344588e-03 2.637629014880514197e-03 3.088649870028434014e-03 3.614500961127715701e-03 4.186773760663446697e-03 4.787250782409396659e-03 5.403875271220358496e-03 6.028145062749294854e-03 6.653617276372016109e-03 7.275069150824583185e-03 7.888023128591162975e-03 8.488474260705465221e-03 9.072732697823517739e-03 9.637333871787666026e-03 1.017899003190687185e-02 1.069456809592867277e-02 1.118108497680293800e-02 1.163571504035639664e-02 1.205580636996804109e-02 1.243890371337352287e-02 1.278277671566298117e-02 1.308545249620927942e-02 1.334525191575144584e-02 1.356082906613335394e-02 1.373121363457588742e-02 1.385585586484404039e-02 1.393467386452864817e-02 1.396810298522850775e-02 1.395714691314407264e-02 1.390342991969352980e-02 1.380924938528578505e-02 1.367762715184708301e-02 1.351235738313568725e-02 1.331804729559279282e-02 1.310014523951070001e-02 1.286494807175669365e-02 1.261957660744606434e-02 1.237190449569238598e-02 1.213042296908778926e-02 1.190402313329921163e-02 1.170168112305531617e-02 1.153204216587063076e-02 1.140291890986961341e-02 1.132074562644015854e-02 1.129005638818541060e-02 1.131307089829817168e-02 1.138946540567531071e-02 1.151637472515209225e-02 1.168862357033807753e-02 1.189913891352858966e-02 1.213946671409432167e-02 1.240031291210118812e-02 1.267204521320497435e-02 1.294511780253920774e-02 1.321040538860769956e-02 1.345945020104300470e-02 1.368463472706176950e-02 1.387929578353693828e-02 1.403779446852830397e-02 1.415555372832262744e-02 1.422907208839722590e-02 1.425591924296338436e-02 1.423471694515509450e-02 1.416510701040365680e-02 1.404770715398862523e-02 1.388405471760976312e-02 1.367653799749874929e-02 1.342831479278782172e-02 1.314321790208692296e-02 1.282564759140013277e-02 1.248045154514408096e-02 1.211279351989423721e-02 1.172801288142330881e-02 1.133147844456988164e-02 1.092844154295174487e-02 1.052389495344748307e-02 1.012244600510298943e-02 9.728213598098887568e-03 9.344759502089001676e-03 8.975063679630355604e-03 8.621551019690650020e-03 8.286172499831512619e-03 7.970537497362952667e-03 7.676086213023820305e-03 7.404282770305658547e-03 7.156801543680884128e-03 6.935672858677840134e-03 6.743350949924386065e-03 6.582669198598557932e-03 6.456658201476404672e-03 6.368223924891541939e-03 6.319715914093385241e-03 6.312452615815784297e-03 6.346298116750884351e-03 6.419385697030825094e-03 6.528051476729030377e-03 6.666986684983158482e-03 6.829563625786586045e-03 7.008260027813305142e-03 7.195105709167085549e-03 7.382095553612855188e-03 7.561539188811103838e-03 7.726339611543020687e-03 7.870206215276351683e-03 7.987813103358970546e-03 8.074913993807053547e-03 8.128423068071500765e-03 8.146468510171001390e-03 8.128423068071493826e-03 8.074913993807053547e-03 7.987813103358951464e-03 7.870206215276344744e-03 7.726339611543022422e-03 7.561539188811096032e-03 7.382095553612859525e-03 7.195105709167082947e-03 7.008260027813304274e-03 6.829563625786581708e-03 6.666986684983162818e-03 6.528051476729032979e-03 6.419385697030832033e-03 6.346298116750891290e-03 6.312452615815777358e-03 6.319715914093385241e-03 6.368223924891544541e-03 6.456658201476413346e-03 6.582669198598562268e-03 6.743350949924388667e-03 6.935672858677834930e-03 7.156801543680883261e-03 7.404282770305658547e-03 7.676086213023820305e-03 7.970537497362957871e-03 8.286172499831521293e-03 8.621551019690646550e-03 8.975063679630355604e-03 9.344759502089001676e-03 9.728213598098892773e-03 1.012244600510298943e-02 1.052389495344750042e-02 1.092844154295174487e-02 1.133147844456988511e-02 1.172801288142330360e-02 1.211279351989422506e-02 1.248045154514407402e-02 1.282564759140014492e-02 1.314321790208693164e-02 1.342831479278781652e-02 1.367653799749875450e-02 1.388405471760975965e-02 1.404770715398863390e-02 1.416510701040365160e-02 1.423471694515508583e-02 1.425591924296338783e-02 1.422907208839724325e-02 1.415555372832263091e-02 1.403779446852831264e-02 1.387929578353694002e-02 1.368463472706178512e-02 1.345945020104299429e-02 1.321040538860769956e-02 1.294511780253922162e-02 1.267204521320497781e-02 1.240031291210119159e-02 1.213946671409432514e-02 1.189913891352859486e-02 1.168862357033807059e-02 1.151637472515208704e-02 1.138946540567532112e-02 1.131307089829816127e-02 1.129005638818541581e-02 1.132074562644015854e-02 1.140291890986961341e-02 1.153204216587063249e-02 1.170168112305532311e-02 1.190402313329921163e-02 1.213042296908779100e-02 1.237190449569238772e-02 1.261957660744605567e-02 1.286494807175669712e-02 1.310014523951070001e-02 1.331804729559279109e-02 1.351235738313568205e-02 1.367762715184707954e-02 1.380924938528578505e-02 1.390342991969352980e-02 1.395714691314406571e-02 1.396810298522850775e-02 1.393467386452864817e-02 1.385585586484404386e-02 1.373121363457588916e-02 1.356082906613335914e-02 1.334525191575144237e-02 1.308545249620927768e-02 1.278277671566298984e-02 1.243890371337352287e-02 1.205580636996803935e-02 1.163571504035640358e-02 1.118108497680294321e-02 1.069456809592867277e-02 1.017899003190687185e-02 9.637333871787667761e-03 9.072732697823517739e-03 8.488474260705477364e-03 7.888023128591164709e-03 7.275069150824578848e-03 6.653617276372014375e-03 6.028145062749292252e-03 5.403875271220356762e-03 4.787250782409396659e-03 4.186773760663447565e-03 3.614500961127717869e-03 3.088649870028433581e-03 2.637629014880513764e-03 2.303752892673344588e-03 2.137769125576485709e-03 2.171464694793127665e-03 2.388290689677265329e-03 2.736691081228180729e-03 3.165247361724379555e-03 3.637772288380386465e-03 4.131646182025845888e-03 4.632939477375767369e-03 5.132838086710226483e-03 5.625534145952406154e-03 6.107039089976428088e-03 6.574510949400961916e-03 7.025862705205037501e-03 7.459526471904446253e-03 7.874306402518632328e-03 8.269283667150961747e-03 8.643752952948873663e-03 8.997178625614382988e-03 9.329163512191700203e-03 9.639426011043417467e-03 9.927782841858292726e-03 1.019413571278199315e-02 1.043846077412931631e-02 1.066080010006882975e-02 1.086125467801702348e-02 1.103997854116453223e-02 1.119717378313010714e-02 1.133308626389969292e-02 1.144800186456884986e-02 1.154224318239306137e-02 1.161616658197171283e-02 1.167015953617426410e-02 1.170463820368855719e-02 1.172004520021567922e-02 1.171684752824965654e-02 1.169553463670846595e-02 1.165661658684153008e-02 1.160062230511838682e-02 1.152809790741396966e-02 1.143960508188987882e-02 1.133571952061886157e-02 1.121702939229633419e-02 1.108413385037306485e-02
1.102693838830690401e-02 1.117516863500714851e-02 1.130950133528298672e-02 1.142931259849462762e-02 1.153398831612144002e-02 1.162292566363073119e-02 1.169553463670846769e-02 1.175123962646799046e-02 1.178948104014307906e-02 1.180971697593021300e-02 1.181142496316026774e-02 1.179410378186453168e-02 1.175727537918339755e-02 1.170048690402752424e-02 1.162331288613007232e-02 1.152535759135398137e-02 1.140625759217244427e-02 1.126568460114728623e-02 1.110334862668947015e-02 1.091900152551077141e-02 1.071244104654288203e-02 1.048351548916115310e-02 1.023212913795191158e-02 9.958248692692527743e-03 9.661910994472758599e-03 9.343232471016560750e-03 9.002420908821735443e-03 8.639790443886350910e-03 8.255781108851228609e-03 7.850984989274178288e-03 7.426182213217510410e-03 6.982391964287727043e-03 6.520947092363251624e-03 6.043606878006383722e-03 5.552733365703880174e-03 5.051576883651055436e-03 4.544754607408482694e-03 4.039078248437483025e-03 3.545016037766309837e-03 3.079255941533133936e-03 2.668824749649672395e-03 2.355685167803253655e-03 2.194418599276429325e-03 2.228890132265925941e-03 2.458665198238353319e-03 2.841752461783743095e-03 3.328315002578009513e-03 3.880438482641264137e-03 4.473204693144947411e-03 5.090477979294415894e-03 5.721338372976358423e-03 6.357883212279176813e-03 6.993974217698637787e-03 7.624530508270131735e-03 8.245125344928858763e-03 8.851753353445327224e-03 9.440696034315347596e-03 1.000844592961331984e-02 1.055166716843444763e-02 1.106717951772377348e-02 1.155195828549524656e-02 1.200314539603106363e-02 1.241806869303964042e-02 1.279426756630647373e-02 1.312952363468024124e-02 1.342189561789896950e-02 1.366975778555935654e-02 1.387184153709272380e-02 1.402727977167839667e-02 1.413565376560942111e-02 1.419704228873055162e-02 1.421207265188734713e-02 1.418197326189580935e-02 1.410862703153516369e-02 1.399462459151081493e-02 1.384331559645551879e-02 1.365885539816371307e-02 1.344624284533965652e-02 1.321134283131264638e-02 1.296088438061247100e-02 1.270242164735875014e-02 1.244424166043290106e-02 1.219520006885574902e-02 1.196446640906011910e-02 1.176116616620737076e-02 1.159392075402868559e-02 1.147030936984575790e-02 1.139630526146561372e-02 1.137576448326758742e-02 1.141005526321025622e-02 1.149790079012138685e-02 1.163546792522937752e-02 1.181668225757433709e-02 1.203370585502753880e-02 1.227749307410600475e-02 1.253834463962812291e-02 1.280640255480007539e-02 1.307205598322821148e-02 1.332625157068235283e-02 1.356071663741436825e-02 1.376811053073026536e-02 1.394212052634131310e-02 1.407751660227455834e-02 1.417017614728298576e-02 1.421708637813721109e-02 1.421632947205524536e-02 1.416705332951925453e-02 1.406942943143384833e-02 1.392459833246664780e-02 1.373460282083893355e-02 1.350230857594293329e-02 1.323131220118710719e-02 1.292583676305728881e-02 1.259061541743288805e-02 1.223076435952492186e-02 1.185164721328355389e-02 1.145873409387369521e-02 1.105745992036854392e-02 1.065308805688315250e-02 1.025058686166991501e-02 9.854527951423367252e-03 9.469015545619720309e-03 9.097655658744817006e-03 8.743571672610927353e-03 8.409468599539737105e-03 8.097742083637973071e-03 7.810620241641527857e-03 7.550317661305017657e-03 7.319172613776739160e-03 7.119732721069961696e-03 6.954753498878155082e-03 6.827081375389886311e-03 6.739410522166458875e-03 6.693931119869613554e-03 6.691920224226931800e-03 6.733353629202920750e-03 6.816624069406722851e-03 6.938430041854203902e-03 7.093856444586020722e-03 7.276621230586864317e-03 7.479430490285639797e-03 7.694376537100769409e-03 7.913325457563864102e-03 8.128261223771068855e-03 8.331572944760154420e-03 8.516285175950807917e-03 8.676237922633863245e-03 8.806224851818960503e-03 8.902097440325801303e-03 8.960840981226538687e-03 8.980626488879331348e-03 8.960840981226528279e-03 8.902097440325803038e-03 8.806224851818963972e-03 8.676237922633863245e-03 8.516285175950807917e-03 8.331572944760149216e-03 8.128261223771065386e-03 7.913325457563855428e-03 7.694376537100769409e-03 7.479430490285639797e-03 7.276621230586862582e-03 7.093856444586019855e-03 6.938430041854203902e-03 6.816624069406720249e-03 6.733353629202928556e-03 6.691920224226922259e-03 6.693931119869618758e-03 6.739410522166457140e-03 6.827081375389888913e-03 6.954753498878153348e-03 7.119732721069966901e-03 7.319172613776739160e-03 7.550317661305015055e-03 7.810620241641523520e-03 8.097742083637980010e-03 8.409468599539737105e-03 8.743571672610925619e-03 9.097655658744818741e-03 9.469015545619723778e-03 9.854527951423367252e-03 1.025058686166991154e-02 1.065308805688315250e-02 1.105745992036854218e-02 1.145873409387367960e-02 1.185164721328354695e-02 1.223076435952492359e-02 1.259061541743289325e-02 1.292583676305728013e-02 1.323131220118709504e-02 1.350230857594293503e-02 1.373460282083892835e-02 1.392459833246665994e-02 1.406942943143386568e-02 1.416705332951923545e-02 1.421632947205524015e-02 1.421708637813720935e-02 1.417017614728297709e-02 1.407751660227456181e-02 1.394212052634130963e-02 1.376811053073025669e-02 1.356071663741436825e-02 1.332625157068234936e-02 1.307205598322822016e-02 1.280640255480008233e-02 1.253834463962811945e-02 1.227749307410600996e-02 1.203370585502754921e-02 1.181668225757434229e-02 1.163546792522935497e-02 1.149790079012137298e-02 1.141005526321026142e-02 1.137576448326759436e-02 1.139630526146561199e-02 1.147030936984575616e-02 1.159392075402868212e-02 1.176116616620737076e-02 1.196446640906012257e-02 1.219520006885574381e-02 1.244424166043290279e-02 1.270242164735874667e-02 1.296088438061246580e-02 1.321134283131263423e-02 1.344624284533965652e-02 1.365885539816371307e-02 1.384331559645552052e-02 1.399462459151080973e-02 1.410862703153515849e-02 1.418197326189580762e-02 1.421207265188734366e-02 1.419704228873055335e-02 1.413565376560941590e-02 1.402727977167840361e-02 1.387184153709272033e-02 1.366975778555936348e-02 1.342189561789897297e-02 1.312952363468024124e-02 1.279426756630647546e-02 1.241806869303964042e-02 1.200314539603105496e-02 1.155195828549524135e-02 1.106717951772377521e-02 1.055166716843445110e-02 1.000844592961331637e-02 9.440696034315345861e-03 8.851753353445327224e-03 8.245125344928860497e-03 7.624530508270131735e-03 6.993974217698629113e-03 6.357883212279180282e-03 5.721338372976359291e-03 5.090477979294419364e-03 4.473204693144946544e-03 3.880438482641257632e-03 3.328315002578004743e-03 2.841752461783743095e-03 2.458665198238353319e-03 2.228890132265925941e-03 2.194418599276424121e-03 2.355685167803253655e-03 2.668824749649668926e-03 3.079255941533134370e-03 3.545016037766309837e-03 4.039078248437483025e-03 4.544754607408484429e-03 5.051576883651057170e-03 5.552733365703877572e-03 6.043606878006382854e-03 6.520947092363253358e-03 6.982391964287725308e-03 7.426182213217512144e-03 7.850984989274180023e-03 8.255781108851235547e-03 8.639790443886363053e-03 9.002420908821735443e-03 9.343232471016560750e-03 9.661910994472758599e-03 9.958248692692527743e-03 1.023212913795191678e-02 1.048351548916115830e-02 1.071244104654288723e-02 1.091900152551076621e-02 1.110334862668947362e-02 1.126568460114728797e-02 1.140625759217244427e-02 1.152535759135398484e-02 1.162331288613006886e-02 1.170048690402752251e-02 1.175727537918339581e-02 1.179410378186453168e-02 1.181142496316026427e-02 1.180971697593020085e-02 1.178948104014307732e-02 1.175123962646798872e-02 1.169553463670846942e-02 1.162292566363073640e-02 1.153398831612144002e-02 1.142931259849462415e-02 1.130950133528298672e-02 1.117516863500714677e-02 1.102693838830690401e-02
1.095197560909210235e-02 1.111548837526077187e-02 1.126544239132101603e-02 1.140118962242133750e-02 1.152209057829744684e-02 1.162751582461260362e-02 1.171684752824965828e-02 1.178948104014307732e-02 1.184482652102282658e-02 1.188231061749490947e-02 1.190137819825010448e-02 1.190149416292836555e-02 1.188214533932999833e-02 1.184284248837378685e-02 1.178312244056191858e-02 1.170255039295297478e-02 1.160072240200207654e-02 1.147726811553762515e-02 1.133185379717315498e-02 1.116418570945925705e-02 1.097401393936002674e-02 1.076113677304686711e-02 1.052540575946767434e-02 1.026673164798955727e-02 9.985091451421651554e-03 9.680536982498079424e-03 9.353205356316309643e-03 9.003332170704512333e-03 8.631268416323110634e-03 8.237502705000749464e-03 7.822691270451093484e-03 7.387699623573415302e-03 6.933662157977165362e-03 6.462070185333232582e-03 5.974906326506260711e-03 5.474856780518757432e-03 4.965658365904897925e-03 4.452685100634338165e-03 3.943967849236756050e-03 3.451989646632331373e-03 2.996758660327560834e-03 2.610347940947942234e-03 2.340316336438714399e-03 2.241504752747069604e-03 2.345682925790596503e-03 2.635947320389316235e-03 3.064229236241999398e-03 3.583539994920147305e-03 4.160293268446446299e-03 4.772602938246619207e-03 5.406082520992854315e-03 6.050758614128085022e-03 6.699224545747382333e-03 7.345589741638529693e-03 7.984882947939598782e-03 8.612709328765448535e-03 9.225051726901153590e-03 9.818156200600600125e-03 1.038846860327486896e-02 1.093260330321482038e-02 1.144733299167405814e-02 1.192959293289109352e-02 1.237649554417208191e-02 1.278535268890037754e-02 1.315370396812418942e-02 1.347934985433655100e-02 1.376038886357718906e-02 1.399525818891613274e-02 1.418277736539027244e-02 1.432219462820776001e-02 1.441323567290098140e-02 1.445615452668184801e-02 1.445178618143720325e-02 1.440160049367913801e-02 1.430775658079634638e-02 1.417315646919079311e-02 1.400149598429274028e-02 1.379730969296526395e-02 1.356600497477282626e-02 1.331387788302179805e-02 1.304810032092012725e-02 1.277666439350119178e-02 1.250826624331119290e-02 1.225210959684152473e-02 1.201761088892710876e-02 1.181399609468644467e-02 1.164979675293428656e-02 1.153227901922748190e-02 1.146686980741730248e-02 1.145666723987580696e-02 1.150212548372319191e-02 1.160097877704993098e-02 1.174842090505459624e-02 1.193750202638549189e-02 1.215966529909209663e-02 1.240533333923277137e-02 1.266446750344867901e-02 1.292705001717896381e-02 1.318346739744065757e-02 1.342479528425066793e-02 1.364299724561861445e-02 1.383105473999227814e-02 1.398304499394639570e-02 1.409418066802487629e-02 1.416082161204983841e-02 1.418046571523414769e-02 1.415172322562230356e-02 1.407427701138353263e-02 1.394882997897036771e-02 1.377704012193444599e-02 1.356144332869984280e-02 1.330536403490945735e-02 1.301281400484782282e-02 1.268837993420005722e-02 1.233710117178403801e-02 1.196433966145503229e-02 1.157564520572878543e-02 1.117662032747071890e-02 1.077279028698944000e-02 1.036948505607228864e-02 9.971741013883215002e-03 9.584230456089137817e-03 9.211226249969893184e-03 8.856606652621685366e-03 8.523901063299022668e-03 8.216371199560706592e-03 7.937114228137030422e-03 7.689165759017171572e-03 7.475573153508810811e-03 7.299405994774462586e-03 7.163674102478548300e-03 7.071137038910519680e-03 7.024013208520467344e-03 7.023627169335819841e-03 7.070060661356283513e-03 7.161883412503193894e-03 7.296025892406060760e-03 7.467821185253932341e-03 7.671201582817925753e-03 7.899004431873036733e-03 8.143330639693822925e-03 8.395906302890500730e-03 8.648414510716588913e-03 8.892781584549423399e-03 9.121414698172838550e-03 9.327394824485519056e-03 9.504631452833136804e-03 9.647985339289932502e-03 9.753364210225719255e-03 9.817794785652656994e-03 9.839473177780120108e-03 9.817794785652662198e-03 9.753364210225729664e-03 9.647985339289934237e-03 9.504631452833147212e-03 9.327394824485515587e-03 9.121414698172838550e-03 8.892781584549409521e-03 8.648414510716578504e-03 8.395906302890507669e-03 8.143330639693817721e-03 7.899004431873029794e-03 7.671201582817925753e-03 7.467821185253930606e-03 7.296025892406052087e-03 7.161883412503196496e-03 7.070060661356286982e-03 7.023627169335815504e-03 7.024013208520465609e-03 7.071137038910517945e-03 7.163674102478549167e-03 7.299405994774453045e-03 7.475573153508803005e-03 7.689165759017167236e-03 7.937114228137032157e-03 8.216371199560704858e-03 8.523901063299019198e-03 8.856606652621692305e-03 9.211226249969886246e-03 9.584230456089141287e-03 9.971741013883220206e-03 1.036948505607229211e-02 1.077279028698943826e-02 1.117662032747071890e-02 1.157564520572878196e-02 1.196433966145502709e-02 1.233710117178404148e-02 1.268837993420005722e-02 1.301281400484780894e-02 1.330536403490944694e-02 1.356144332869983586e-02 1.377704012193444426e-02 1.394882997897036077e-02 1.407427701138352742e-02 1.415172322562231744e-02 1.418046571523415636e-02 1.416082161204983668e-02 1.409418066802486762e-02 1.398304499394639223e-02 1.383105473999228681e-02 1.364299724561860924e-02 1.342479528425068701e-02 1.318346739744064543e-02 1.292705001717897768e-02 1.266446750344868075e-02 1.240533333923277658e-02 1.215966529909210010e-02 1.193750202638549189e-02 1.174842090505460318e-02 1.160097877704992751e-02 1.150212548372318497e-02 1.145666723987581043e-02 1.146686980741730075e-02 1.153227901922746976e-02 1.164979675293429003e-02 1.181399609468644640e-02 1.201761088892711223e-02 1.225210959684152993e-02 1.250826624331119290e-02 1.277666439350118831e-02 1.304810032092012378e-02 1.331387788302180498e-02 1.356600497477282626e-02 1.379730969296526395e-02 1.400149598429273855e-02 1.417315646919079311e-02 1.430775658079634291e-02 1.440160049367913801e-02 1.445178618143721019e-02 1.445615452668183934e-02 1.441323567290098140e-02 1.432219462820775828e-02 1.418277736539026723e-02 1.399525818891612407e-02 1.376038886357718732e-02 1.347934985433655447e-02 1.315370396812419636e-02 1.278535268890037928e-02 1.237649554417208017e-02 1.192959293289109005e-02 1.144733299167405641e-02 1.093260330321481864e-02 1.038846860327486549e-02 9.818156200600601860e-03 9.225051726901153590e-03 8.612709328765450270e-03 7.984882947939598782e-03 7.345589741638529693e-03 6.699224545747377996e-03 6.050758614128083288e-03 5.406082520992851713e-03 4.772602938246618340e-03 4.160293268446447167e-03 3.583539994920146004e-03 3.064229236242001133e-03 2.635947320389320139e-03 2.345682925790597371e-03 2.241504752747073073e-03 2.340316336438713531e-03 2.610347940947944836e-03 2.996758660327560400e-03 3.451989646632334409e-03 3.943967849236756050e-03 4.452685100634336431e-03 4.965658365904894456e-03 5.474856780518766973e-03 5.974906326506262445e-03 6.462070185333227378e-03 6.933662157977158423e-03 7.387699623573410965e-03 7.822691270451090015e-03 8.237502705000751199e-03 8.631268416323112369e-03 9.003332170704514067e-03 9.353205356316311378e-03 9.680536982498086362e-03 9.985091451421655023e-03 1.026673164798955554e-02 1.052540575946767608e-02 1.076113677304686711e-02 1.097401393936002674e-02 1.116418570945925358e-02 1.133185379717315672e-02 1.147726811553762688e-02 1.160072240200208001e-02 1.170255039295297304e-02 1.178312244056191858e-02 1.184284248837379032e-02 1.188214533933000180e-02 1.190149416292836729e-02 1.190137819825010969e-02 1.188231061749490600e-02 1.184482652102282832e-02 1.178948104014307732e-02 1.171684752824965481e-02 1.162751582461260189e-02 1.152209057829745378e-02 1.140118962242133577e-02 1.126544239132101603e-02 1.111548837526076840e-02 1.095197560909210409e-02
1.085893237827132568e-02 1.103764215724789728e-02 1.120316305986699019e-02 1.135482353789697002e-02 1.149195931677465983e-02 1.161391491541023495e-02 1.172004520021567575e-02 1.180971697593020606e-02 1.188231061749490773e-02 1.193722174918507122e-02 1.197386297944605382e-02 1.199166570246297178e-02 1.199008198048773753e-02 1.196858652441482908e-02 1.192667879416861240e-02 1.186388524528599227e-02 1.177976175388597939e-02 1.167389625931448960e-02 1.154591167263627378e-02 1.139546911048657830e-02 1.122227152859932992e-02 1.102606784912546663e-02 1.080665770286521818e-02 1.056389694519270332e-02 1.029770415795127833e-02 1.000806842706026233e-02 9.695058799733580895e-03 9.358835996535070853e-03 8.999667215291155820e-03 8.617945271613152228e-03 8.214213968655329282e-03 7.789202640438393568e-03 7.343874559854306379e-03 6.879496875119928481e-03 6.397744927630722583e-03 5.900863098196349604e-03 5.391921378380251650e-03 4.875238708130080235e-03 4.357103718648842883e-03 3.847030686204699380e-03 3.359950681467665720e-03 2.919817422616882794e-03 2.564256111148039124e-03 2.345474114510871441e-03 2.314621398063765323e-03 2.488016118131485509e-03 2.834754073815008019e-03 3.304463989483678692e-03 3.854085620167790969e-03 4.454048614693015620e-03 5.085060779266421978e-03 5.734198961417410340e-03 6.392276174248400118e-03 7.052294253102824907e-03 7.708561679291242238e-03 8.356188889774523662e-03 8.990796407882322219e-03 9.608345342889637597e-03 1.020504044962893334e-02 1.077727779596218162e-02 1.132162095046257248e-02 1.183479617333933927e-02 1.231370081999973512e-02 1.275542133225410386e-02 1.315725848122900089e-02 1.351675831126836896e-02 1.383174772325407136e-02 1.410037394704630360e-02 1.432114735416831729e-02 1.449298719214941848e-02 1.461526990123244302e-02 1.468787970926868289e-02 1.471126118671989974e-02 1.468647336355423730e-02 1.461524483099702412e-02 1.450002892158700797e-02 1.434405750383037706e-02 1.415139103661281969e-02 1.392696116846042775e-02 1.367660018865820767e-02 1.340704892129776331e-02 1.312593120420068801e-02 1.284167921332310044e-02 1.256339043303505813e-02 1.230059571980488507e-02 1.206292128669216902e-02 1.185963865545412374e-02 1.169911779356420760e-02 1.158822836479009473e-02 1.153176493392683334e-02 1.153199110519632746e-02 1.158839163713472689e-02 1.169768584564663885e-02 1.185410000971206905e-02 1.204984215997298436e-02 1.227568986027308649e-02 1.252159852058224235e-02 1.277725828147855368e-02 1.303255802623646056e-02 1.327794328414310353e-02 1.350467421220809261e-02 1.370499965435455214e-02 1.387226578718504105e-02 1.400097611929146044e-02 1.408681609242725015e-02 1.412665178270289083e-02 1.411850897550488530e-02 1.406153643876138434e-02 1.395595553058786957e-02 1.380299722881471111e-02 1.360482712184408159e-02 1.336445873260450057e-02 1.308565567137821677e-02 1.277282347087297862e-02 1.243089251347938469e-02 1.206519419483070496e-02 1.168133335786223151e-02 1.128506103807490162e-02 1.088215260450313068e-02 1.047829731818113869e-02 1.007900592920650887e-02 9.689542864102285158e-03 9.314888402649825275e-03 8.959733570799823313e-03 8.628505949522378982e-03 8.325418187958474533e-03 8.054523255628300710e-03 7.819752784240990851e-03 7.624909712034809613e-03 7.473587229578008799e-03 7.368996080045031420e-03 7.313702919175133627e-03 7.309310458675165843e-03 7.356136459996967698e-03 7.452961051552870614e-03 7.596901682306727265e-03 7.783444206420063807e-03 8.006620043426237315e-03 8.259289293707472793e-03 8.533477795323377718e-03 8.820721559549958568e-03 9.112387023854728527e-03 9.399951649450899449e-03 9.675241448307248318e-03 9.930628746906625462e-03 1.015919589848731340e-02 1.035487045857780286e-02 1.051253601161528106e-02 1.062812131426683036e-02 1.069866916262784788e-02 1.072238554234458859e-02 1.069866916262783400e-02 1.062812131426683036e-02 1.051253601161529147e-02 1.035487045857779766e-02 1.015919589848731687e-02 9.930628746906637605e-03 9.675241448307244849e-03 9.399951649450906388e-03 9.112387023854731996e-03 8.820721559549942956e-03 8.533477795323384657e-03 8.259289293707465854e-03 8.006620043426244254e-03 7.783444206420068144e-03 7.596901682306721193e-03 7.452961051552868012e-03 7.356136459996963362e-03 7.309310458675165843e-03 7.313702919175138831e-03 7.368996080045029685e-03 7.473587229578007064e-03 7.624909712034809613e-03 7.819752784240989116e-03 8.054523255628297240e-03 8.325418187958476268e-03 8.628505949522377247e-03 8.959733570799823313e-03 9.314888402649830479e-03 9.689542864102283423e-03 1.007900592920651060e-02 1.047829731818114216e-02 1.088215260450313068e-02 1.128506103807489988e-02 1.168133335786223324e-02 1.206519419483070669e-02 1.243089251347937949e-02 1.277282347087297688e-02 1.308565567137823238e-02 1.336445873260450924e-02 1.360482712184405904e-02 1.380299722881471805e-02 1.395595553058786437e-02 1.406153643876138781e-02 1.411850897550488183e-02 1.412665178270289604e-02 1.408681609242725535e-02 1.400097611929145697e-02 1.387226578718504626e-02 1.370499965435454347e-02 1.350467421220810996e-02 1.327794328414310353e-02 1.303255802623645362e-02 1.277725828147855021e-02 1.252159852058224582e-02 1.227568986027309170e-02 1.204984215997298436e-02 1.185410000971207772e-02 1.169768584564664059e-02 1.158839163713472516e-02 1.153199110519633266e-02 1.153176493392684375e-02 1.158822836479010514e-02 1.169911779356420760e-02 1.185963865545412721e-02 1.206292128669217076e-02 1.230059571980489201e-02 1.256339043303505987e-02 1.284167921332310044e-02 1.312593120420069148e-02 1.340704892129776331e-02 1.367660018865821461e-02 1.392696116846042775e-02 1.415139103661280755e-02 1.434405750383037706e-02 1.450002892158700277e-02 1.461524483099702412e-02 1.468647336355424077e-02 1.471126118671989627e-02 1.468787970926868809e-02 1.461526990123243955e-02 1.449298719214941501e-02 1.432114735416831208e-02 1.410037394704629667e-02 1.383174772325407136e-02 1.351675831126836549e-02 1.315725848122900089e-02 1.275542133225410386e-02 1.231370081999973512e-02 1.183479617333934274e-02 1.132162095046256381e-02 1.077727779596218162e-02 1.020504044962892293e-02 9.608345342889644536e-03 8.990796407882323954e-03 8.356188889774525397e-03 7.708561679291236167e-03 7.052294253102821438e-03 6.392276174248400118e-03 5.734198961417414676e-03 5.085060779266420243e-03 4.454048614693016488e-03 3.854085620167795739e-03 3.304463989483677391e-03 2.834754073815009320e-03 2.488016118131485509e-03 2.314621398063769226e-03 2.345474114510865370e-03 2.564256111148039557e-03 2.919817422616883661e-03 3.359950681467666588e-03 3.847030686204711523e-03 4.357103718648844617e-03 4.875238708130081970e-03 5.391921378380251650e-03 5.900863098196353074e-03 6.397744927630724318e-03 6.879496875119933685e-03 7.343874559854307246e-03 7.789202640438391834e-03 8.214213968655336220e-03 8.617945271613153962e-03 8.999667215291157554e-03 9.358835996535076057e-03 9.695058799733579161e-03 1.000806842706026233e-02 1.029770415795128007e-02 1.056389694519269985e-02 1.080665770286521818e-02 1.102606784912546489e-02 1.122227152859932992e-02 1.139546911048657830e-02 1.154591167263627552e-02 1.167389625931448960e-02 1.177976175388598286e-02 1.186388524528598533e-02 1.192667879416860893e-02 1.196858652441482908e-02 1.199008198048773753e-02 1.199166570246297352e-02 1.197386297944605382e-02 1.193722174918506775e-02 1.188231061749490773e-02 1.180971697593020953e-02 1.172004520021567922e-02 1.161391491541023148e-02 1.149195931677466503e-02 1.135482353789696482e-02 1.120316305986699019e-02 1.103764215724789728e-02 1.085893237827132395e-02
1.074752277119080633e-02 1.094130968197505431e-02 1.112230880109374431e-02 1.128982573236680075e-02 1.144317205101058783e-02 1.158166683033664927e-02 1.170463820368856413e-02 1.181142496316026948e-02 1.190137819825010795e-02 1.197386297944605556e-02 1.202826009387182420e-02 1.206396784257091070e-02 1.208040391183104641e-02 1.207700733422969325e-02 1.205324055888323635e-02 1.200859165487680458e-02 1.194257667717890832e-02 1.185474223080375256e-02 1.174466827693652557e-02 1.161197123473647549e-02 1.145630744539508777e-02 1.127737708194352477e-02 1.107492861105292652e-02 1.084876394432877401e-02 1.059874446041893063e-02 1.032479814188951711e-02 1.002692816198663336e-02 9.705223391504909022e-03 9.359871499840523648e-03 8.991175637574290794e-03 8.599576178711062710e-03 8.185679785357396696e-03 7.750299339679007568e-03 7.294510431757522673e-03 6.819733765271645230e-03 6.327859297512571785e-03 5.821439555764261302e-03 5.304000967580014061e-03 4.780561912982413640e-03 4.258519703499660108e-03 3.749194429943015616e-03 3.270475073430173952e-03 2.850910717154166250e-03 2.533870944265966332e-03 2.374237048978588074e-03 2.414939101743779262e-03 2.655331663206660087e-03 3.054244037159524819e-03 3.561965232052727130e-03 4.139784812268028531e-03 4.761721985783499110e-03 5.410680701183792629e-03 6.074958142519821559e-03 6.746018961497024687e-03 7.417199356343836571e-03 8.082965120641997375e-03 8.738484121897798634e-03 9.379377769659942923e-03 1.000157676212719976e-02 1.060123956910415631e-02 1.117471006943904221e-02 1.171850060890516042e-02 1.222929225730302882e-02 1.270394720286343107e-02 1.313953007611143829e-02 1.353333610891141979e-02 1.388292471836901146e-02 1.418615753462639309e-02 1.444124016672733261e-02 1.464676717958455186e-02 1.480176987026341796e-02 1.490576649930724917e-02 1.495881465605195665e-02 1.496156540737359104e-02 1.491531877533187542e-02 1.482207987217777807e-02 1.468461463076800068e-02 1.450650341652664349e-02 1.429218977403769360e-02 1.404701999897502857e-02 1.377726697872814522e-02 1.349012870692707818e-02 1.319368811169663661e-02 1.289681678533934582e-02 1.260900197270590703e-02 1.234007582367666403e-02 1.209983144894907943e-02 1.189752495074418263e-02 1.174128781982851193e-02 1.163750678545130007e-02 1.159025857993332964e-02 1.160090038806519362e-02 1.166790056949025718e-02 1.178694803988435472e-02 1.195131775230023376e-02 1.215241789713688604e-02 1.238042015957638992e-02 1.262488096523071632e-02 1.287528878886256417e-02 1.312150532721077963e-02 1.335409536236197188e-02 1.356455689488641168e-02 1.374547028379902169e-02 1.389058571460939639e-02 1.399486547729490542e-02 1.405449356038025385e-02 1.406686125643033351e-02 1.403053439092606484e-02 1.394520555789390340e-02 1.381163329269263947e-02 1.363156928771184530e-02 1.340767441364941817e-02 1.314342432806661458e-02 1.284300574640824359e-02 1.251120495680926002e-02 1.215329083156622796e-02 1.177489537828878968e-02 1.138189571835801495e-02 1.098030217739533708e-02 1.057615775964450625e-02 1.017545441293774520e-02 9.784070843201564741e-03 9.407734811258536972e-03 9.052009453322013358e-03 8.722297991493188282e-03 8.423854458168697143e-03 8.161780763241800046e-03 7.940984748387017178e-03 7.766073151380119451e-03 7.641161419254148372e-03 7.569601231634517577e-03 7.553654056462936681e-03 7.594166271942428062e-03 7.690315336218985463e-03 7.839487191096079083e-03 8.037313633621640321e-03 8.277858207837753002e-03 8.553907848862158866e-03 8.857315724640345278e-03 9.179347507490083838e-03 9.510999981791624577e-03 9.843278163589914628e-03 1.016742954846820354e-02 1.047514056224000539e-02 1.075870210484693341e-02 1.101115024376891037e-02 1.122638625482032075e-02 1.139927831128954502e-02 1.152574563895005996e-02 1.160282500381831783e-02 1.162871893555364293e-02 1.160282500381831089e-02 1.152574563895005302e-02 1.139927831128953462e-02 1.122638625482032075e-02 1.101115024376891037e-02 1.075870210484692474e-02 1.047514056223999845e-02 1.016742954846820354e-02 9.843278163589912894e-03 9.510999981791633251e-03 9.179347507490082103e-03 8.857315724640341809e-03 8.553907848862158866e-03 8.277858207837753002e-03 8.037313633621650730e-03 7.839487191096075613e-03 7.690315336218987198e-03 7.594166271942435001e-03 7.553654056462943620e-03 7.569601231634517577e-03 7.641161419254153576e-03 7.766073151380119451e-03 7.940984748387018913e-03 8.161780763241803516e-03 8.423854458168693674e-03 8.722297991493195221e-03 9.052009453322016827e-03 9.407734811258542176e-03 9.784070843201563006e-03 1.017545441293775214e-02 1.057615775964450971e-02 1.098030217739533708e-02 1.138189571835802015e-02 1.177489537828879315e-02 1.215329083156622796e-02 1.251120495680927043e-02 1.284300574640825400e-02 1.314342432806660937e-02 1.340767441364940776e-02 1.363156928771184009e-02 1.381163329269263600e-02 1.394520555789391207e-02 1.403053439092607005e-02 1.406686125643032484e-02 1.405449356038024518e-02 1.399486547729490889e-02 1.389058571460940333e-02 1.374547028379902690e-02 1.356455689488641168e-02 1.335409536236196494e-02 1.312150532721076748e-02 1.287528878886255376e-02 1.262488096523072152e-02 1.238042015957638124e-02 1.215241789713688604e-02 1.195131775230022855e-02 1.178694803988435992e-02 1.166790056949026586e-02 1.160090038806519883e-02 1.159025857993332964e-02 1.163750678545129660e-02 1.174128781982851540e-02 1.189752495074418437e-02 1.209983144894908637e-02 1.234007582367666229e-02 1.260900197270590183e-02 1.289681678533934929e-02 1.319368811169662793e-02 1.349012870692707818e-02 1.377726697872814522e-02 1.404701999897503724e-02 1.429218977403769186e-02 1.450650341652663482e-02 1.468461463076799547e-02 1.482207987217777287e-02 1.491531877533187542e-02 1.496156540737359104e-02 1.495881465605195318e-02 1.490576649930724570e-02 1.480176987026341623e-02 1.464676717958454492e-02 1.444124016672732914e-02 1.418615753462639135e-02 1.388292471836900799e-02 1.353333610891141459e-02 1.313953007611143829e-02 1.270394720286343107e-02 1.222929225730303056e-02 1.171850060890515868e-02 1.117471006943904221e-02 1.060123956910416151e-02 1.000157676212719282e-02 9.379377769659942923e-03 8.738484121897798634e-03 8.082965120642000845e-03 7.417199356343833969e-03 6.746018961497024687e-03 6.074958142519817222e-03 5.410680701183794364e-03 4.761721985783499110e-03 4.139784812268030266e-03 3.561965232052730166e-03 3.054244037159520482e-03 2.655331663206660520e-03 2.414939101743780996e-03 2.374237048978587641e-03 2.533870944265963297e-03 2.850910717154163648e-03 3.270475073430176554e-03 3.749194429943015616e-03 4.258519703499665313e-03 4.780561912982425783e-03 5.304000967580007123e-03 5.821439555764256965e-03 6.327859297512572652e-03 6.819733765271644363e-03 7.294510431757520071e-03 7.750299339679007568e-03 8.185679785357398430e-03 8.599576178711067914e-03 8.991175637574297733e-03 9.359871499840525383e-03 9.705223391504905553e-03 1.002692816198663683e-02 1.032479814188951885e-02 1.059874446041893063e-02 1.084876394432877054e-02 1.107492861105293172e-02 1.127737708194351263e-02 1.145630744539508777e-02 1.161197123473647376e-02 1.174466827693652557e-02 1.185474223080375256e-02 1.194257667717890832e-02 1.200859165487680458e-02 1.205324055888323635e-02 1.207700733422969672e-02 1.208040391183104294e-02 1.206396784257090897e-02 1.202826009387182420e-02 1.197386297944605729e-02 1.190137819825010969e-02 1.181142496316026774e-02 1.170463820368856586e-02 1.158166683033665274e-02 1.144317205101058957e-02 1.128982573236680075e-02 1.112230880109374605e-02 1.094130968197506125e-02 1.074752277119080633e-02
1.061749010318132833e-02 1.082619878853854217e-02 1.102255210412402507e-02 1.120583350169689768e-02 1.137533107348777384e-02 1.153033908355041715e-02 1.167015953617426063e-02 1.179410378186453341e-02 1.190149416292836902e-02 1.199166570246297178e-02 1.206396784257091070e-02 1.211776623994800968e-02 1.215244462967652976e-02 1.216740677114353485e-02 1.216207849360190392e-02 1.213590986307440910e-02 1.208837749725822849e-02 1.201898706100434054e-02 1.192727598214481446e-02 1.181281643637297971e-02 1.167521866117734661e-02 1.151413467347943073e-02 1.132926248499518430e-02 1.112035093558873776e-02 1.088720530116635450e-02 1.062969388381273909e-02 1.034775586542184024e-02 1.004141081369209175e-02 9.710770389747901132e-03 9.356053049953764675e-03 8.977602910560066041e-03 8.575914536466671886e-03 8.151666368868222545e-03 7.705767074597096380e-03 7.239421739583942923e-03 6.754229381822547153e-03 6.252331308388286990e-03 5.736644405489371192e-03 5.211240285470613090e-03 4.681980889624442338e-03 4.157610404650280249e-03 3.651644025025365791e-03 3.185509653145126956e-03 2.792947028444341118e-03 2.522702602274546138e-03 2.429215508192883368e-03 2.542901447186682838e-03 2.846814005106582286e-03 3.293642014180294363e-03 3.836341655712912843e-03 4.440529901671046338e-03 5.083355687404543348e-03 5.749569193691855470e-03 6.428482652164549914e-03 7.112098819270399643e-03 7.794025217614148487e-03 8.468849019123775995e-03 9.131774414298207340e-03 9.778411053674589820e-03 1.040465171437794309e-02 1.100660444333675415e-02 1.158055922075765243e-02 1.212297738213437281e-02 1.263049667360162907e-02 1.309994749984914018e-02 1.352837751414140248e-02 1.391308266347898899e-02 1.425164339848681086e-02 1.454196513497906830e-02 1.478232229760497417e-02 1.497140543484617482e-02 1.510837099612972849e-02 1.519289341809636033e-02 1.522521917811183248e-02 1.520622242666492749e-02 1.513746167966158185e-02 1.502123679143965544e-02 1.486064496977534781e-02 1.465963383491802885e-02 1.442304833168393287e-02 1.415666651538863979e-02 1.386721668945090774e-02 1.356236499169405883e-02 1.325065844968493535e-02 1.294140436717728694e-02 1.264446407525671168e-02 1.236994005274374281e-02 1.212774356617419072e-02 1.192704847485236662e-02 1.177566623308105853e-02 1.167941218255050435e-02 1.164156155875296743e-02 1.166249920811193545e-02 1.173963940211537535e-02 1.186763599976254323e-02 1.203883909397498835e-02 1.224390750134244331e-02 1.247247211337453726e-02 1.271376124083437725e-02 1.295713170205214405e-02 1.319248305967585938e-02 1.341055742859467714e-02 1.360314108006669374e-02 1.376318865050064032e-02 1.388488964161782580e-02 1.396369318186720977e-02 1.399630275084147620e-02 1.398064880170310324e-02 1.391584433520665770e-02 1.380212650493116769e-02 1.364078613640835880e-02 1.343408645567800881e-02 1.318517219327561101e-02 1.289797043636491114e-02 1.257708505111232097e-02 1.222768711225173839e-02 1.185540448008614960e-02 1.146621436061972567e-02 1.106634323465816201e-02 1.066217874504480322e-02 1.026019770429009020e-02 9.866912961425248693e-03 9.488839037440953764e-03 9.132471867297462659e-03 8.804271653100891742e-03 8.510630431766830553e-03 8.257799398751413528e-03 8.051748751352158506e-03 7.897939338724183772e-03 7.801004301360514939e-03 7.764369113985386366e-03 7.789871053517048727e-03 7.877458383639667286e-03 8.025041387487637581e-03 8.228530687992561751e-03 8.482048812585967976e-03 8.778261688678555899e-03 9.108762536407837701e-03 9.464450567276667600e-03 9.835869289351052355e-03 1.021349153996511765e-02 1.058795361184560434e-02 1.095024792733030432e-02 1.129188482511640952e-02 1.160503198663549555e-02 1.188263700050646091e-02 1.211853575556714503e-02 1.230754725431921354e-02 1.244555412199089585e-02 1.252956744015481204e-02 1.255777439461781657e-02 1.252956744015480683e-02 1.244555412199089932e-02 1.230754725431921874e-02 1.211853575556713809e-02 1.188263700050645397e-02 1.160503198663549208e-02 1.129188482511641126e-02 1.095024792733029564e-02 1.058795361184559740e-02 1.021349153996511071e-02 9.835869289351043682e-03 9.464450567276671070e-03 9.108762536407832497e-03 8.778261688678569777e-03 8.482048812585967976e-03 8.228530687992566955e-03 8.025041387487628908e-03 7.877458383639667286e-03 7.789871053517053931e-03 7.764369113985386366e-03 7.801004301360514939e-03 7.897939338724183772e-03 8.051748751352155037e-03 8.257799398751418732e-03 8.510630431766834023e-03 8.804271653100903886e-03 9.132471867297464393e-03 9.488839037440958968e-03 9.866912961425250428e-03 1.026019770429009888e-02 1.066217874504479975e-02 1.106634323465815334e-02 1.146621436061972567e-02 1.185540448008614092e-02 1.222768711225174533e-02 1.257708505111231057e-02 1.289797043636490941e-02 1.318517219327561447e-02 1.343408645567800534e-02 1.364078613640836400e-02 1.380212650493118157e-02 1.391584433520667158e-02 1.398064880170310324e-02 1.399630275084148140e-02 1.396369318186720630e-02 1.388488964161780845e-02 1.376318865050064032e-02 1.360314108006670589e-02 1.341055742859468235e-02 1.319248305967585765e-02 1.295713170205213538e-02 1.271376124083438072e-02 1.247247211337453553e-02 1.224390750134244504e-02 1.203883909397498314e-02 1.186763599976254496e-02 1.173963940211537361e-02 1.166249920811193545e-02 1.164156155875295875e-02 1.167941218255050435e-02 1.177566623308104986e-02 1.192704847485237356e-02 1.212774356617418378e-02 1.236994005274374975e-02 1.264446407525671168e-02 1.294140436717728174e-02 1.325065844968493535e-02 1.356236499169405883e-02 1.386721668945090427e-02 1.415666651538863979e-02 1.442304833168392766e-02 1.465963383491802191e-02 1.486064496977534781e-02 1.502123679143966238e-02 1.513746167966157317e-02 1.520622242666492749e-02 1.522521917811182901e-02 1.519289341809635686e-02 1.510837099612973196e-02 1.497140543484616615e-02 1.478232229760497243e-02 1.454196513497907003e-02 1.425164339848681086e-02 1.391308266347899246e-02 1.352837751414140248e-02 1.309994749984914018e-02 1.263049667360162040e-02 1.212297738213436761e-02 1.158055922075765243e-02 1.100660444333675589e-02 1.040465171437794656e-02 9.778411053674591555e-03 9.131774414298207340e-03 8.468849019123770791e-03 7.794025217614154559e-03 7.112098819270394438e-03 6.428482652164553383e-03 5.749569193691855470e-03 5.083355687404543348e-03 4.440529901671046338e-03 3.836341655712907205e-03 3.293642014180293495e-03 2.846814005106580985e-03 2.542901447186681103e-03 2.429215508192883368e-03 2.522702602274550041e-03 2.792947028444345888e-03 3.185509653145128257e-03 3.651644025025364490e-03 4.157610404650281984e-03 4.681980889624444940e-03 5.211240285470616559e-03 5.736644405489371192e-03 6.252331308388286990e-03 6.754229381822547153e-03 7.239421739583945525e-03 7.705767074597091176e-03 8.151666368868219076e-03 8.575914536466671886e-03 8.977602910560071245e-03 9.356053049953759471e-03 9.710770389747901132e-03 1.004141081369209175e-02 1.034775586542184371e-02 1.062969388381273909e-02 1.088720530116635450e-02 1.112035093558873429e-02 1.132926248499518430e-02 1.151413467347942206e-02 1.167521866117734314e-02 1.181281643637297624e-02 1.192727598214481620e-02 1.201898706100434054e-02 1.208837749725822849e-02 1.213590986307440910e-02 1.216207849360190392e-02 1.216740677114353138e-02 1.215244462967653150e-02 1.211776623994800274e-02 1.206396784257091070e-02 1.199166570246297525e-02 1.190149416292836555e-02 1.179410378186453168e-02 1.167015953617426410e-02 1.153033908355041541e-02 1.137533107348777384e-02 1.120583350169689421e-02 1.102255210412402334e-02 1.082619878853854217e-02 1.061749010318133353e-02
1.046860914867993320e-02 1.069204760650809688e-02 1.090359458219638741e-02 1.110251209642684582e-02 1.128806545438033014e-02 1.145952477865033563e-02 1.161616658197171283e-02 1.175727537918339061e-02 1.188214533933000180e-02 1.199008198048773927e-02 1.208040391183103947e-02 1.215244462967652976e-02 1.220555437678089335e-02 1.223910207711527941e-02 1.225247736171691977e-02 1.224509270517586297e-02 1.221638569692536612e-02 1.216582147698586774e-02 1.209289537239704830e-02 1.199713577862823906e-02 1.187810734031311682e-02 1.173541449846809970e-02 1.156870548807305103e-02 1.137767689217225424e-02 1.116207888902316821e-02 1.092172137105445508e-02 1.065648117432609586e-02 1.036631074379102367e-02 1.005124868711925433e-02 9.711432860816576751e-03 9.347116923706520059e-03 8.958691745727449807e-03 8.546713778008136267e-03 8.111943652601599428e-03 7.655400204386988809e-03 7.178438367939843183e-03 6.682865061278514887e-03 6.171117227141168990e-03 5.646544461136457881e-03 5.113872239394023911e-03 4.579983126185072952e-03 4.055259117875982706e-03 3.555872774998201317e-03 3.107419426892019717e-03 2.749235067828342382e-03 2.534237589639188552e-03 2.512340632039109043e-03 2.698331208600553057e-03 3.061537276535376655e-03 3.552270940399951654e-03 4.127291864284713188e-03 4.756260172514187833e-03 5.419008319502190661e-03 6.101830913817289995e-03 6.794882342351159059e-03 7.490607643642233082e-03 8.182831891977417060e-03 8.866232616080743645e-03 9.536031948475251832e-03 1.018781676778569324e-02 1.081743550683453986e-02 1.142094247328834418e-02 1.199457274134014574e-02 1.253473750912414975e-02 1.303803372529186745e-02 1.350126407378183895e-02 1.392146477231443955e-02 1.429593947500051344e-02 1.462229809045836881e-02 1.489849965889646945e-02 1.512289864731581994e-02 1.529429416313645047e-02 1.541198167560463295e-02 1.547580687982736888e-02 1.548622133675041194e-02 1.544433945748449090e-02 1.535199623997532230e-02 1.521180485703798636e-02 1.502721265699995777e-02 1.480255325768956715e-02 1.454309104175519583e-02 1.425505232175504865e-02 1.394563457757786243e-02 1.362298142708968929e-02 1.329610661727393534e-02 1.297474614572169914e-02 1.266911540747716301e-02 1.238955092965212355e-02 1.214602751072600337e-02 1.194756436127005633e-02 1.180156736040964029e-02 1.171319107352069080e-02 1.168482869194397214e-02 1.171583397773202570e-02 1.180253945611322436e-02 1.193857016134966531e-02 1.211538751578150087e-02 1.232295863390580129e-02 1.255044294362075812e-02 1.278681307170864180e-02 1.302136368034038233e-02 1.324409529561982983e-02 1.344598251422534675e-02 1.361914668642067762e-02 1.375695533916458310e-02 1.385406801830007043e-02 1.390644384910881201e-02 1.391132170470214119e-02 1.386718024202270201e-02 1.377368243892186823e-02 1.363160757677724620e-02 1.344277269029733012e-02 1.320994516661065828e-02 1.293674826057075039e-02 1.262756167235350169e-02 1.228741989492122128e-02 1.192191167044845228e-02 1.153708446046457399e-02 1.113935814821597099e-02 1.073545199024107666e-02 1.033232775643886520e-02 9.937149590962680856e-03 9.557256912954326805e-03 9.200140348855466096e-03 8.873402506977766044e-03 8.584676838429243853e-03 8.341472271759822060e-03 8.150914262907744609e-03 8.019370430110552700e-03 7.951983361978453430e-03 7.952177142463587312e-03 8.021238345740661774e-03 8.158073617279038708e-03 8.359204917560128859e-03 8.618996154810548357e-03 8.930044674184244718e-03 9.283644714991804228e-03 9.670240872525166786e-03 1.007982163419735358e-02 1.050223634996771092e-02 1.092744176675922337e-02 1.134569444239189040e-02 1.174770638076018912e-02 1.212477760321150830e-02 1.246891444542313696e-02 1.277293794626671933e-02 1.303058343413594257e-02 1.323659035426527804e-02 1.338678030463444531e-02 1.347812089486381294e-02 1.350877318209179993e-02 1.347812089486380774e-02 1.338678030463444531e-02 1.323659035426527977e-02 1.303058343413595124e-02 1.277293794626672453e-02 1.246891444542314216e-02 1.212477760321150309e-02 1.174770638076018218e-02 1.134569444239189387e-02 1.092744176675922683e-02 1.050223634996770572e-02 1.007982163419735358e-02 9.670240872525159848e-03 9.283644714991799024e-03 8.930044674184239514e-03 8.618996154810544888e-03 8.359204917560123654e-03 8.158073617279035239e-03 8.021238345740666978e-03 7.952177142463583842e-03 7.951983361978458634e-03 8.019370430110549230e-03 8.150914262907742874e-03 8.341472271759815121e-03 8.584676838429243853e-03 8.873402506977764309e-03 9.200140348855469566e-03 9.557256912954330275e-03 9.937149590962672183e-03 1.033232775643885305e-02 1.073545199024108186e-02 1.113935814821597446e-02 1.153708446046458266e-02 1.192191167044845575e-02 1.228741989492121260e-02 1.262756167235349475e-02 1.293674826057073998e-02 1.320994516661066001e-02 1.344277269029733012e-02 1.363160757677725488e-02 1.377368243892186997e-02 1.386718024202270201e-02 1.391132170470213252e-02 1.390644384910879293e-02 1.385406801830008951e-02 1.375695533916458484e-02 1.361914668642069670e-02 1.344598251422535022e-02 1.324409529561983330e-02 1.302136368034039621e-02 1.278681307170864354e-02 1.255044294362075985e-02 1.232295863390579782e-02 1.211538751578150608e-02 1.193857016134966705e-02 1.180253945611321915e-02 1.171583397773202570e-02 1.168482869194396694e-02 1.171319107352069080e-02 1.180156736040962814e-02 1.194756436127005807e-02 1.214602751072601378e-02 1.238955092965212008e-02 1.266911540747715260e-02 1.297474614572169567e-02 1.329610661727393013e-02 1.362298142708968582e-02 1.394563457757786243e-02 1.425505232175504344e-02 1.454309104175519583e-02 1.480255325768957755e-02 1.502721265699995430e-02 1.521180485703799504e-02 1.535199623997531883e-02 1.544433945748449610e-02 1.548622133675040327e-02 1.547580687982736541e-02 1.541198167560463642e-02 1.529429416313645047e-02 1.512289864731582167e-02 1.489849965889647118e-02 1.462229809045837055e-02 1.429593947500051344e-02 1.392146477231443608e-02 1.350126407378184241e-02 1.303803372529187439e-02 1.253473750912414801e-02 1.199457274134014921e-02 1.142094247328833724e-02 1.081743550683453813e-02 1.018781676778569498e-02 9.536031948475248363e-03 8.866232616080743645e-03 8.182831891977417060e-03 7.490607643642237419e-03 6.794882342351165998e-03 6.101830913817284791e-03 5.419008319502184590e-03 4.756260172514193904e-03 4.127291864284711453e-03 3.552270940399948184e-03 3.061537276535378823e-03 2.698331208600552190e-03 2.512340632039105574e-03 2.534237589639185950e-03 2.749235067828342382e-03 3.107419426892022753e-03 3.555872774998205654e-03 4.055259117875990513e-03 4.579983126185073819e-03 5.113872239394024778e-03 5.646544461136451809e-03 6.171117227141168123e-03 6.682865061278515754e-03 7.178438367939844050e-03 7.655400204386993146e-03 8.111943652601599428e-03 8.546713778008136267e-03 8.958691745727448072e-03 9.347116923706516589e-03 9.711432860816578486e-03 1.005124868711925086e-02 1.036631074379102541e-02 1.065648117432609239e-02 1.092172137105445508e-02 1.116207888902316994e-02 1.137767689217225597e-02 1.156870548807305103e-02 1.173541449846809796e-02 1.187810734031311509e-02 1.199713577862823906e-02 1.209289537239704830e-02 1.216582147698587121e-02 1.221638569692536438e-02 1.224509270517586124e-02 1.225247736171691977e-02 1.223910207711528288e-02 1.220555437678089335e-02 1.215244462967653497e-02 1.208040391183104120e-02 1.199008198048773753e-02 1.188214533933000527e-02 1.175727537918339061e-02 1.161616658197171283e-02 1.145952477865033563e-02 1.128806545438033014e-02 1.110251209642684582e-02 1.090359458219638568e-02 1.069204760650809861e-02 1.046860914867993320e-02
1.030068859259446884e-02 1.053862691813644246e-02 1.076516925790609730e-02 1.097955694054740527e-02 1.118103320302612710e-02 1.136884472092429023e-02 1.154224318239306483e-02 1.170048690402751904e-02 1.184284248837378511e-02 1.196858652441483255e-02 1.207700733422970019e-02 1.216740677114353311e-02 1.223910207711527941e-02 1.229142780989626697e-02 1.232373785371603317e-02 1.233540753097239935e-02 1.232583583674353583e-02 1.229444782304652158e-02 1.224069716583730226e-02 1.216406895509869641e-02 1.206408275740342671e-02 1.194029601169461878e-02 1.179230783361794217e-02 1.161976332287991548e-02 1.142235849381925510e-02 1.119984598462485034e-02 1.095204174998154652e-02 1.067883301232321579e-02 1.038018784920173056e-02 1.005616694569635809e-02 9.706938268887880736e-03 9.332795771363467524e-03 8.934183777868795473e-03 8.511729581927276328e-03 8.066288201011500431e-03 7.599005607384644138e-03 7.111410790546604174e-03 6.605554058410933668e-03 6.084221572727467782e-03 5.551278992561161502e-03 5.012238937352483416e-03 4.475221758335879048e-03 3.952599536650270445e-03 3.463736848469438183e-03 3.039018275230596228e-03 2.723390442744943150e-03 2.571673738409709694e-03 2.624755392109215640e-03 2.880598850957328313e-03 3.298573589694204448e-03 3.829562137100520937e-03 4.434591042036579826e-03 5.086950175498329216e-03 5.768746903923441249e-03 6.467563103603091341e-03 7.174249849476698783e-03 7.881613382076746097e-03 8.583650310575775128e-03 9.275101679402519492e-03 9.951191562985057734e-03 1.060747453214623201e-02 1.123974927921226122e-02 1.184401386719656328e-02 1.241644817467446767e-02 1.295341482497912484e-02 1.345147319095176854e-02 1.390740301629924541e-02 1.431823537068716186e-02 1.468128938008514406e-02 1.499421362948797840e-02 1.525503142773492089e-02 1.546218931553091681e-02 1.561460832325929464e-02 1.571173756290649912e-02 1.575360977348501043e-02 1.574089842471549164e-02 1.567497589867481236e-02 1.555797207543231468e-02 1.539283228478506051e-02 1.518337296010714363e-02 1.493433231318792333e-02 1.465141177472822215e-02 1.434130162696267002e-02 1.401168103795321675e-02 1.367117858939136989e-02 1.332927474511833368e-02 1.299612362408822559e-02 1.268227009609639716e-02 1.239824301005638257e-02 1.215402025516952589e-02 1.195838878791354379e-02 1.181826017716687376e-02 1.173803902363298839e-02 1.171916030802855509e-02 1.175989617235316705e-02 1.185548025372806097e-02 1.199852567971596007e-02 1.217965032888543297e-02 1.238819336983332416e-02 1.261291513964650501e-02 1.284260545001065720e-02 1.306656480876737872e-02 1.327495498154726214e-02 1.345903449213348493e-02 1.361130226829409574e-02 1.372557260273683973e-02 1.379700080545907467e-02 1.382207408584795738e-02 1.379857778816140877e-02 1.372554369337109295e-02 1.360318477594294438e-02 1.343281942667748016e-02 1.321678751830165227e-02 1.295836060135129031e-02 1.266164880252701637e-02 1.233150750424633763e-02 1.197344745960276374e-02 1.159355245860498734e-02 1.119840876174952281e-02 1.079504990593502245e-02 1.039091868395428282e-02 9.993844496254377860e-03 9.612028245823323394e-03 9.254018157457237492e-03 8.928648960736288234e-03 8.644906391793660827e-03 8.411674647621217998e-03 8.237334945918510856e-03 8.129216825181091732e-03 8.092959639498045060e-03 8.131901610561306781e-03 8.246643549187013256e-03 8.434904625072080914e-03 8.691702367071415733e-03 9.009791164713112574e-03 9.380233743815087621e-03 9.792979415118960307e-03 1.023736456224560824e-02 1.070250261253549544e-02 1.117756931780084124e-02 1.165200788247647279e-02 1.211568163887112755e-02 1.255899689213744314e-02 1.297301097470770180e-02 1.334953358490900341e-02 1.368122428226570785e-02 1.396168564767246746e-02 1.418554974661438879e-02 1.434855473919268223e-02 1.444760840554277712e-02 1.448083573721627854e-02 1.444760840554278752e-02 1.434855473919267876e-02 1.418554974661438359e-02 1.396168564767246226e-02 1.368122428226570958e-02 1.334953358490900341e-02 1.297301097470769833e-02 1.255899689213744140e-02 1.211568163887112234e-02 1.165200788247646758e-02 1.117756931780083257e-02 1.070250261253549544e-02 1.023736456224560130e-02 9.792979415118956837e-03 9.380233743815084152e-03 9.009791164713112574e-03 8.691702367071412264e-03 8.434904625072080914e-03 8.246643549187011521e-03 8.131901610561311985e-03 8.092959639498046795e-03 8.129216825181089998e-03 8.237334945918500448e-03 8.411674647621214529e-03 8.644906391793657358e-03 8.928648960736291704e-03 9.254018157457239227e-03 9.612028245823312986e-03 9.993844496254376125e-03 1.039091868395428456e-02 1.079504990593501204e-02 1.119840876174952107e-02 1.159355245860500122e-02 1.197344745960277068e-02 1.233150750424635844e-02 1.266164880252701984e-02 1.295836060135130766e-02 1.321678751830165227e-02 1.343281942667747496e-02 1.360318477594294091e-02 1.372554369337109642e-02 1.379857778816142092e-02 1.382207408584796779e-02 1.379700080545908335e-02 1.372557260273684666e-02 1.361130226829409054e-02 1.345903449213346238e-02 1.327495498154726561e-02 1.306656480876738913e-02 1.284260545001066761e-02 1.261291513964651195e-02 1.238819336983332069e-02 1.217965032888542257e-02 1.199852567971596527e-02 1.185548025372806097e-02 1.175989617235316184e-02 1.171916030802856376e-02 1.173803902363298492e-02 1.181826017716687202e-02 1.195838878791353858e-02 1.215402025516952762e-02 1.239824301005638431e-02 1.268227009609640410e-02 1.299612362408823080e-02 1.332927474511833542e-02 1.367117858939137509e-02 1.401168103795321848e-02 1.434130162696267002e-02 1.465141177472822041e-02 1.493433231318792506e-02 1.518337296010713496e-02 1.539283228478506398e-02 1.555797207543231815e-02 1.567497589867481236e-02 1.574089842471549164e-02 1.575360977348501043e-02 1.571173756290649912e-02 1.561460832325929637e-02 1.546218931553092028e-02 1.525503142773491569e-02 1.499421362948797840e-02 1.468128938008514926e-02 1.431823537068715839e-02 1.390740301629924021e-02 1.345147319095177200e-02 1.295341482497913005e-02 1.241644817467446940e-02 1.184401386719656155e-02 1.123974927921226122e-02 1.060747453214622334e-02 9.951191562985057734e-03 9.275101679402521226e-03 8.583650310575778597e-03 7.881613382076746097e-03 7.174249849476697048e-03 6.467563103603091341e-03 5.768746903923444719e-03 5.086950175498330950e-03 4.434591042036578092e-03 3.829562137100522238e-03 3.298573589694202713e-03 2.880598850957331782e-03 2.624755392109209134e-03 2.571673738409714031e-03 2.723390442744943150e-03 3.039018275230598396e-03 3.463736848469432545e-03 3.952599536650262639e-03 4.475221758335880783e-03 5.012238937352487753e-03 5.551278992561154563e-03 6.084221572727467782e-03 6.605554058410931066e-03 7.111410790546601572e-03 7.599005607384642404e-03 8.066288201011498696e-03 8.511729581927281532e-03 8.934183777868802412e-03 9.332795771363469259e-03 9.706938268887880736e-03 1.005616694569636330e-02 1.038018784920173056e-02 1.067883301232321752e-02 1.095204174998155172e-02 1.119984598462484514e-02 1.142235849381925510e-02 1.161976332287991028e-02 1.179230783361794391e-02 1.194029601169461358e-02 1.206408275740342671e-02 1.216406895509870162e-02 1.224069716583730746e-02 1.229444782304652331e-02 1.232583583674353583e-02 1.233540753097239588e-02 1.232373785371603664e-02 1.229142780989626697e-02 1.223910207711527941e-02 1.216740677114352791e-02 1.207700733422970019e-02 1.196858652441483081e-02 1.184284248837378685e-02 1.170048690402752251e-02 1.154224318239306657e-02 1.136884472092428502e-02 1.118103320302613231e-02 1.097955694054740007e-02 1.076516925790609903e-02 1.053862691813643900e-02 1.030068859259446884e-02
1.011357376822893256e-02 1.036574277852224217e-02 1.060704308148998666e-02 1.083669606140924731e-02 1.105392362108048934e-02 1.125794970386567381e-02 1.144800186456884465e-02 1.162331288613007232e-02 1.178312244056191685e-02 1.192667879416860546e-02 1.205324055888323635e-02 1.216207849360190218e-02 1.225247736171691804e-02 1.232373785371602970e-02 1.237517858677926290e-02 1.240613819682897558e-02 1.241597754259564194e-02 1.240408204603625844e-02 1.236986419910406955e-02 1.231276627361920298e-02 1.223226327921348583e-02 1.212786622450080440e-02 1.199912574950433124e-02 1.184563621402180168e-02 1.166704034861840676e-02 1.146303460469883656e-02 1.123337538116174483e-02 1.097788636296758921e-02 1.069646728992523083e-02 1.038910459527117754e-02 1.005588453405181076e-02 9.697009694619215803e-03 9.312820208229363739e-03 8.903821634870585922e-03 8.470722567612751913e-03 8.014486742247771411e-03 7.536407363401800147e-03 7.038216374894196332e-03 6.522250205127247055e-03 5.991709281592125062e-03 5.451077213710525324e-03 4.906817253355301098e-03 4.368552783918182476e-03 3.851066504642449134e-03 3.377508087448306395e-03 2.983566425512903120e-03 2.719164501498828618e-03 2.637652433231092806e-03 2.766831875522071920e-03 3.088803166281598508e-03 3.557061016046275670e-03 4.125051922596906229e-03 4.758076681873371974e-03 5.432598930972159026e-03 6.132639560181296808e-03 6.846850170964299820e-03 7.566656068033582837e-03 8.285155889593562653e-03 8.996478283613029356e-03 9.695404553620732072e-03 1.037714681769905459e-02 1.103721915852286413e-02 1.167136611716102813e-02 1.227552781746423481e-02 1.284582939231569514e-02 1.337858717551098330e-02 1.387032691945906844e-02 1.431781096525623111e-02 1.471807230537884766e-02 1.506845410859208693e-02 1.536665367559883477e-02 1.561077005220218826e-02 1.579935469688131811e-02 1.593146471135804473e-02 1.600671821019040986e-02 1.602535143034445470e-02 1.598827715340770533e-02 1.589714390603386499e-02 1.575439517344089102e-02 1.556332743514626457e-02 1.532814510658687263e-02 1.505400929956744738e-02 1.474707551509306207e-02 1.441451275586273090e-02 1.406449294902711172e-02 1.370613506485082560e-02 1.334938344101136397e-02 1.300479597588985285e-02 1.268321768290760904e-02 1.239532249597565146e-02 1.215102528944521539e-02 1.195879844557674009e-02 1.182496816084276613e-02 1.175310124397751545e-02 1.174360386167553477e-02 1.179362505133081836e-02 1.189729315228423186e-02 1.204623651848008882e-02 1.223028255486497025e-02 1.243821107830051474e-02 1.265845748837773205e-02 1.287970094296694845e-02 1.309131330586634813e-02 1.328367418321148470e-02 1.344837303818131706e-02 1.357832397120269617e-02 1.366781677088269031e-02 1.371252309548801236e-02 1.370947154044855482e-02 1.365700105081048971e-02 1.355469901843738174e-02 1.340332842239176474e-02 1.320474732733692251e-02 1.296182371651461579e-02 1.267834878621221240e-02 1.235895227025774444e-02 1.200902389687778619e-02 1.163464546948711313e-02 1.124253798588309601e-02 1.084002720510621881e-02 1.043502848678665336e-02 1.003604672173502577e-02 9.652178852881665438e-03 9.293094381019585681e-03 8.968954357157339630e-03 8.690215875284401648e-03 8.467266123750823159e-03 8.309851083925645990e-03 8.226319878954002629e-03 8.222790426537866446e-03 8.302419717331430485e-03 8.464977937469591804e-03 8.706847980456757646e-03 9.021431485979884701e-03 9.399818498969446379e-03 9.831533580732014499e-03 1.030520879889211192e-02 1.080910916433488675e-02 1.133150297599473666e-02 1.186090745818241428e-02 1.238625104440206452e-02 1.289698871712247757e-02 1.338319603812075133e-02 1.383565680597452843e-02 1.424595100516760915e-02 1.460654420342382201e-02 1.491087633430221090e-02 1.515344622449964034e-02 1.532988773253490290e-02 1.543703355168033961e-02 1.547296332485199356e-02 1.543703355168033961e-02 1.532988773253489770e-02 1.515344622449963513e-02 1.491087633430221611e-02 1.460654420342382201e-02 1.424595100516761609e-02 1.383565680597453711e-02 1.338319603812075480e-02 1.289698871712247757e-02 1.238625104440206105e-02 1.186090745818241254e-02 1.133150297599472278e-02 1.080910916433488675e-02 1.030520879889210324e-02 9.831533580732009295e-03 9.399818498969442909e-03 9.021431485979874293e-03 8.706847980456755912e-03 8.464977937469591804e-03 8.302419717331437424e-03 8.222790426537871650e-03 8.226319878953995690e-03 8.309851083925652929e-03 8.467266123750837037e-03 8.690215875284408586e-03 8.968954357157350038e-03 9.293094381019580477e-03 9.652178852881670643e-03 1.003604672173502750e-02 1.043502848678665162e-02 1.084002720510621708e-02 1.124253798588309775e-02 1.163464546948711660e-02 1.200902389687779313e-02 1.235895227025774791e-02 1.267834878621223321e-02 1.296182371651461752e-02 1.320474732733692251e-02 1.340332842239177688e-02 1.355469901843739042e-02 1.365700105081049318e-02 1.370947154044854614e-02 1.371252309548801583e-02 1.366781677088269725e-02 1.357832397120270658e-02 1.344837303818131706e-02 1.328367418321149858e-02 1.309131330586634466e-02 1.287970094296695019e-02 1.265845748837772511e-02 1.243821107830050954e-02 1.223028255486497892e-02 1.204623651848009576e-02 1.189729315228423880e-02 1.179362505133081662e-02 1.174360386167553824e-02 1.175310124397751198e-02 1.182496816084278000e-02 1.195879844557674355e-02 1.215102528944521539e-02 1.239532249597565840e-02 1.268321768290760730e-02 1.300479597588984591e-02 1.334938344101136397e-02 1.370613506485083080e-02 1.406449294902712040e-02 1.441451275586274131e-02 1.474707551509305339e-02 1.505400929956745605e-02 1.532814510658686916e-02 1.556332743514626804e-02 1.575439517344089449e-02 1.589714390603386152e-02 1.598827715340770880e-02 1.602535143034444429e-02 1.600671821019040986e-02 1.593146471135804473e-02 1.579935469688132157e-02 1.561077005220219346e-02 1.536665367559883304e-02 1.506845410859208520e-02 1.471807230537884245e-02 1.431781096525624151e-02 1.387032691945905630e-02 1.337858717551098330e-02 1.284582939231570034e-02 1.227552781746423481e-02 1.167136611716102813e-02 1.103721915852287107e-02 1.037714681769906326e-02 9.695404553620735541e-03 8.996478283613034560e-03 8.285155889593562653e-03 7.566656068033591510e-03 6.846850170964302422e-03 6.132639560181294205e-03 5.432598930972164231e-03 4.758076681873374576e-03 4.125051922596900157e-03 3.557061016046275236e-03 3.088803166281604146e-03 2.766831875522075389e-03 2.637652433231091071e-03 2.719164501498827751e-03 2.983566425512904855e-03 3.377508087448305527e-03 3.851066504642452603e-03 4.368552783918182476e-03 4.906817253355301098e-03 5.451077213710526191e-03 5.991709281592127664e-03 6.522250205127245321e-03 7.038216374894200669e-03 7.536407363401806218e-03 8.014486742247776616e-03 8.470722567612760587e-03 8.903821634870591126e-03 9.312820208229362004e-03 9.697009694619215803e-03 1.005588453405180556e-02 1.038910459527117580e-02 1.069646728992523083e-02 1.097788636296759268e-02 1.123337538116174310e-02 1.146303460469883656e-02 1.166704034861840329e-02 1.184563621402180168e-02 1.199912574950433818e-02 1.212786622450080440e-02 1.223226327921348409e-02 1.231276627361920124e-02 1.236986419910407128e-02 1.240408204603626538e-02 1.241597754259563847e-02 1.240613819682897037e-02 1.237517858677925943e-02 1.232373785371603664e-02 1.225247736171692324e-02 1.216207849360189698e-02 1.205324055888323635e-02 1.192667879416860893e-02 1.178312244056191685e-02 1.162331288613006712e-02 1.144800186456884812e-02 1.125794970386567555e-02 1.105392362108049281e-02 1.083669606140924904e-02 1.060704308148998319e-02 1.036574277852224044e-02 1.011357376822892735e-02
9.907149750950155001e-03 1.017323945433960646e-02 1.042901973575198656e-02 1.067369277853708401e-02 1.090645989021710172e-02 1.112652300864605537e-02 1.133308626389969292e-02 1.152535759135399004e-02 1.170255039295297478e-02 1.186388524528599053e-02 1.200859165487680631e-02 1.213590986307441257e-02 1.224509270517586124e-02 1.233540753097239588e-02 1.240613819682897905e-02 1.245658714277501217e-02 1.248607757195945023e-02 1.249395575434550029e-02 1.247959348179895379e-02 1.244239070800709501e-02 1.238177841419591668e-02 1.229722175084307922e-02 1.218822351708329262e-02 1.205432805414959063e-02 1.189512564827327479e-02 1.171025756385433991e-02 1.149942186227067599e-02 1.126238020967503667e-02 1.099896594510924377e-02 1.070909377836558839e-02 1.039277163119689887e-02 1.005011535115384914e-02 9.681367355833036398e-03 9.286920775027447325e-03 8.867351464570755876e-03 8.423461567372808600e-03 7.956340444146928551e-03 7.467452417222561478e-03 6.958767016217232669e-03 6.432958418682588504e-03 5.893720505648760571e-03 5.346279558906959564e-03 4.798249723383918829e-03 4.261078929475758253e-03 3.752451393260632789e-03 3.299915910184379308e-03 2.944713975157463304e-03 2.740199043160850348e-03 2.734054016375662630e-03 2.938295959858539929e-03 3.321926900474839010e-03 3.836238362873300480e-03 4.438370587797933232e-03 5.097634529393655842e-03 5.793219994913909564e-03 6.510748602242497421e-03 7.239758355059083481e-03 7.972145537851018857e-03 8.701242623800524781e-03 9.421276316279971960e-03 1.012704802189552493e-02 1.081374588264326191e-02 1.147683657547010801e-02 1.211200703889961719e-02 1.271513858292564782e-02 1.328230281138346319e-02 1.380977281274039029e-02 1.429404544778823012e-02 1.473187198919664702e-02 1.512029524280417495e-02 1.545669182798497902e-02 1.573881864423664137e-02 1.596486277951206928e-02 1.613349426746764001e-02 1.624392120038795767e-02 1.629594676269997822e-02 1.629002776504025890e-02 1.622733421621511823e-02 1.610980933930670697e-02 1.594022916615668237e-02 1.572226034965591712e-02 1.546051399608125085e-02 1.516059197680647529e-02 1.482912012820440835e-02 1.447375978261853172e-02 1.410318506769616710e-02 1.372700851285276781e-02 1.335563245041124572e-02 1.300000026716563624e-02 1.267122292303351702e-02 1.238006669500403209e-02 1.213631191243309815e-02 1.194802992298845887e-02 1.182086909009896596e-02 1.175747310726687339e-02 1.175715533928145193e-02 1.181590989131460490e-02 1.192676405858016098e-02 1.208039803824127734e-02 1.226590859656412867e-02 1.247158828397642617e-02 1.268562219706392824e-02 1.289664914876335888e-02 1.309417441161791693e-02 1.326884756445458752e-02 1.341263097329661695e-02 1.351888620673024829e-02 1.358240204418444640e-02 1.359938228994930429e-02 1.356740641246945329e-02 1.348537196057090874e-02 1.335342494509619664e-02 1.317288277218120127e-02 1.294615362156207629e-02 1.267665611773119427e-02 1.236874349545784117e-02 1.202763696309825520e-02 1.165937331992317194e-02 1.127077167980470793e-02 1.086942279354334746e-02 1.046370107095394297e-02 1.006279280138510160e-02 9.676722942922204307e-03 9.316346417155858123e-03 8.993249474365876475e-03 8.719488668143097337e-03 8.507093332333001690e-03 8.367292682281545629e-03 8.309515467208686626e-03 8.340332979470845357e-03 8.462612698703879041e-03 8.675138099159840702e-03 8.972803590858778253e-03 9.347288085261471965e-03 9.787970316375503924e-03 1.028283895211138353e-02 1.081923785266902110e-02 1.138439503076022798e-02 1.196575939619067344e-02 1.255120074302197054e-02 1.312912885753176467e-02 1.368857420715951893e-02 1.421925689678041511e-02 1.471165760759617254e-02 1.515709527973183729e-02 1.554781085235900501e-02 1.587705347636325995e-02 1.613916439299651825e-02 1.632965348766263897e-02 1.644526395838418614e-02 1.648402132166553596e-02 1.644526395838418267e-02 1.632965348766263550e-02 1.613916439299652519e-02 1.587705347636326342e-02 1.554781085235900848e-02 1.515709527973183729e-02 1.471165760759616907e-02 1.421925689678042032e-02 1.368857420715951893e-02 1.312912885753177335e-02 1.255120074302196360e-02 1.196575939619066824e-02 1.138439503076022624e-02 1.081923785266901764e-02 1.028283895211138006e-02 9.787970316375505658e-03 9.347288085261473700e-03 8.972803590858778253e-03 8.675138099159840702e-03 8.462612698703879041e-03 8.340332979470843622e-03 8.309515467208688361e-03 8.367292682281552568e-03 8.507093332333001690e-03 8.719488668143095603e-03 8.993249474365874740e-03 9.316346417155859858e-03 9.676722942922207776e-03 1.006279280138510333e-02 1.046370107095395165e-02 1.086942279354335267e-02 1.127077167980471660e-02 1.165937331992317888e-02 1.202763696309824999e-02 1.236874349545784811e-02 1.267665611773118560e-02 1.294615362156208149e-02 1.317288277218120127e-02 1.335342494509621052e-02 1.348537196057090874e-02 1.356740641246944983e-02 1.359938228994930776e-02 1.358240204418444119e-02 1.351888620673025350e-02 1.341263097329661348e-02 1.326884756445459272e-02 1.309417441161790652e-02 1.289664914876336235e-02 1.268562219706392304e-02 1.247158828397643485e-02 1.226590859656412347e-02 1.208039803824128774e-02 1.192676405858015924e-02 1.181590989131459796e-02 1.175715533928144672e-02 1.175747310726687686e-02 1.182086909009895208e-02 1.194802992298845887e-02 1.213631191243309988e-02 1.238006669500402168e-02 1.267122292303351008e-02 1.300000026716563971e-02 1.335563245041125266e-02 1.372700851285276781e-02 1.410318506769615496e-02 1.447375978261853345e-02 1.482912012820441008e-02 1.516059197680647529e-02 1.546051399608124564e-02 1.572226034965591712e-02 1.594022916615668584e-02 1.610980933930670697e-02 1.622733421621511130e-02 1.629002776504025543e-02 1.629594676269997822e-02 1.624392120038795073e-02 1.613349426746764001e-02 1.596486277951206581e-02 1.573881864423664484e-02 1.545669182798498076e-02 1.512029524280418362e-02 1.473187198919665222e-02 1.429404544778823359e-02 1.380977281274039549e-02 1.328230281138346146e-02 1.271513858292564435e-02 1.211200703889961892e-02 1.147683657547011495e-02 1.081374588264326191e-02 1.012704802189552493e-02 9.421276316279975430e-03 8.701242623800524781e-03 7.972145537851022326e-03 7.239758355059083481e-03 6.510748602242503492e-03 5.793219994913907829e-03 5.097634529393651505e-03 4.438370587797935835e-03 3.836238362873297877e-03 3.321926900474835975e-03 2.938295959858549904e-03 2.734054016375666099e-03 2.740199043160850782e-03 2.944713975157461135e-03 3.299915910184387981e-03 3.752451393260631488e-03 4.261078929475756519e-03 4.798249723383917094e-03 5.346279558906952625e-03 5.893720505648763174e-03 6.432958418682592841e-03 6.958767016217230067e-03 7.467452417222563213e-03 7.956340444146933755e-03 8.423461567372806866e-03 8.867351464570759345e-03 9.286920775027452529e-03 9.681367355833039867e-03 1.005011535115384914e-02 1.039277163119689887e-02 1.070909377836558839e-02 1.099896594510923857e-02 1.126238020967503146e-02 1.149942186227068640e-02 1.171025756385434165e-02 1.189512564827327826e-02 1.205432805414959237e-02 1.218822351708329262e-02 1.229722175084308269e-02 1.238177841419591495e-02 1.244239070800709675e-02 1.247959348179895553e-02 1.249395575434550376e-02 1.248607757195945543e-02 1.245658714277501217e-02 1.240613819682897905e-02 1.233540753097239762e-02 1.224509270517585950e-02 1.213590986307441083e-02 1.200859165487680458e-02 1.186388524528598880e-02 1.170255039295297478e-02 1.152535759135398657e-02 1.133308626389969639e-02 1.112652300864605537e-02 1.090645989021710345e-02 1.067369277853708401e-02 1.042901973575198656e-02 1.017323945433960472e-02 9.907149750950158471e-03
9.681344897204924652e-03 9.961002758677454244e-03 1.023094279540784184e-02 1.049034871114925237e-02 1.073840194758536939e-02 1.097428316422135661e-02 1.119717378313011061e-02 1.140625759217244253e-02 1.160072240200208001e-02 1.177976175388598112e-02 1.194257667717890832e-02 1.208837749725823023e-02 1.221638569692536438e-02 1.232583583674353236e-02 1.241597754259563847e-02 1.248607757195945543e-02 1.253542197409277664e-02 1.256331836359454550e-02 1.256909833179492390e-02 1.255212002627874995e-02 1.251177093583614661e-02 1.244747092655866180e-02 1.235867558519605260e-02 1.224487993891641355e-02 1.210562263733689151e-02 1.194049070462344271e-02 1.174912499885007698e-02 1.153122655607112003e-02 1.128656405282212061e-02 1.101498270093020058e-02 1.071641500487713512e-02 1.039089398387956463e-02 1.003856971947492648e-02 9.659730485481745135e-03 9.254830335276931566e-03 8.824526004756371583e-03 8.369727586517551957e-03 7.891670080834130990e-03 7.392017423469953406e-03 6.873018379390980273e-03 6.337747452990982744e-03 5.790488596595829915e-03 5.237363481551678829e-03 4.687381533006890373e-03 4.154200085783553258e-03 3.658958091951634590e-03 3.234163881069629116e-03 2.926370745214432016e-03 2.789739001108171128e-03 2.861910280201750319e-03 3.138411013276678173e-03 3.578950270202872243e-03 4.135456345243727731e-03 4.769227740058934288e-03 5.453185288849804468e-03 6.168832282346398826e-03 6.903123938918663029e-03 7.646330410235654268e-03 8.390731712814385873e-03 9.129844165104724837e-03 9.857963234398803287e-03 1.056989298358993953e-02 1.126078726052045370e-02 1.192605961321276282e-02 1.256133687338561317e-02 1.316244149906983969e-02 1.372539358019888092e-02 1.424642680175210868e-02 1.472201467565638876e-02 1.514890457561502909e-02 1.552415786511697308e-02 1.584519488570966528e-02 1.610984387986153649e-02 1.631639312527181224e-02 1.646364569314662241e-02 1.655097633212189098e-02 1.657839002930103223e-02 1.654658180532363881e-02 1.645699724275515724e-02 1.631189308982479436e-02 1.611439696378021841e-02 1.586856460604426505e-02 1.557943217908983914e-02 1.525305955937689313e-02 1.489655825065177089e-02 1.451809420237201893e-02 1.412685137402090729e-02 1.373293659354035863e-02 1.334720110631177487e-02 1.298095141016935954e-02 1.264552528101916401e-02 1.235172316849489360e-02 1.210911422266858911e-02 1.192527880170643831e-02 1.180509453100343428e-02 1.175020024878512676e-02 1.175876002148911088e-02 1.182559119082687502e-02 1.194263456538981714e-02 1.209966731184070922e-02 1.228512082342013943e-02 1.248687454440968944e-02 1.269293707846743877e-02 1.289197424203993025e-02 1.307368242237154192e-02 1.322902817206477420e-02 1.335038327305693683e-02 1.343158369546822856e-02 1.346793587524208399e-02 1.345618783083466115e-02 1.339447752019244826e-02 1.328226709980286080e-02 1.312026939865650402e-02 1.291037172867600703e-02 1.265556182008890571e-02 1.235986089342015065e-02 1.202826935058493550e-02 1.166673092189556352e-02 1.128212083990733257e-02 1.088226196322326748e-02 1.047596858689625772e-02 1.007310931338943442e-02 9.684665875886551076e-03 9.322742856699327979e-03 9.000455452180837132e-03 8.731597742286384065e-03 8.529993216842614648e-03 8.408483321504966329e-03 8.377638517232822296e-03 8.444449360942333019e-03 8.611370169916142056e-03 8.876028833933784223e-03 9.231675409757063300e-03 9.668164231642850659e-03 1.017312396015141417e-02 1.073301578372713380e-02 1.133392637962827958e-02 1.196207974006910889e-02 1.260412822185534923e-02 1.324730249795853625e-02 1.387948802726621765e-02 1.448927398065390053e-02 1.506600067661598499e-02 1.559981714676490772e-02 1.608175134537042847e-02 1.650379041347833572e-02 1.685896595403630141e-02 1.714143844689342000e-02 1.734657505476278061e-02 1.747101572862022958e-02 1.751272347169148882e-02 1.747101572862023652e-02 1.734657505476275979e-02 1.714143844689342347e-02 1.685896595403629447e-02 1.650379041347832185e-02 1.608175134537042500e-02 1.559981714676490598e-02 1.506600067661598499e-02 1.448927398065389359e-02 1.387948802726621939e-02 1.324730249795853625e-02 1.260412822185534229e-02 1.196207974006910542e-02 1.133392637962828478e-02 1.073301578372714074e-02 1.017312396015140896e-02 9.668164231642857598e-03 9.231675409757063300e-03 8.876028833933789428e-03 8.611370169916140321e-03 8.444449360942333019e-03 8.377638517232822296e-03 8.408483321504961125e-03 8.529993216842607709e-03 8.731597742286387534e-03 9.000455452180840601e-03 9.322742856699333183e-03 9.684665875886551076e-03 1.007310931338944657e-02 1.047596858689624905e-02 1.088226196322328483e-02 1.128212083990733257e-02 1.166673092189556872e-02 1.202826935058493203e-02 1.235986089342015933e-02 1.265556182008890571e-02 1.291037172867601050e-02 1.312026939865651269e-02 1.328226709980285559e-02 1.339447752019244826e-02 1.345618783083466462e-02 1.346793587524208920e-02 1.343158369546822162e-02 1.335038327305694029e-02 1.322902817206478461e-02 1.307368242237154192e-02 1.289197424203993025e-02 1.269293707846743703e-02 1.248687454440968771e-02 1.228512082342014464e-02 1.209966731184072136e-02 1.194263456538982755e-02 1.182559119082686808e-02 1.175876002148911435e-02 1.175020024878512502e-02 1.180509453100344816e-02 1.192527880170643831e-02 1.210911422266858738e-02 1.235172316849488840e-02 1.264552528101916748e-02 1.298095141016936821e-02 1.334720110631178180e-02 1.373293659354035863e-02 1.412685137402091597e-02 1.451809420237201026e-02 1.489655825065177089e-02 1.525305955937689140e-02 1.557943217908984261e-02 1.586856460604426158e-02 1.611439696378022188e-02 1.631189308982479436e-02 1.645699724275515724e-02 1.654658180532363534e-02 1.657839002930103223e-02 1.655097633212188751e-02 1.646364569314662935e-02 1.631639312527181918e-02 1.610984387986152608e-02 1.584519488570965834e-02 1.552415786511696962e-02 1.514890457561502909e-02 1.472201467565639049e-02 1.424642680175211215e-02 1.372539358019887745e-02 1.316244149906983449e-02 1.256133687338562011e-02 1.192605961321275589e-02 1.126078726052044850e-02 1.056989298358993259e-02 9.857963234398811961e-03 9.129844165104724837e-03 8.390731712814392812e-03 7.646330410235663809e-03 6.903123938918663029e-03 6.168832282346400561e-03 5.453185288849807938e-03 4.769227740058934288e-03 4.135456345243727731e-03 3.578950270202870074e-03 3.138411013276679908e-03 2.861910280201745982e-03 2.789739001108174164e-03 2.926370745214434618e-03 3.234163881069636055e-03 3.658958091951640228e-03 4.154200085783561064e-03 4.687381533006888638e-03 5.237363481551680564e-03 5.790488596595833384e-03 6.337747452990987081e-03 6.873018379390985477e-03 7.392017423469951672e-03 7.891670080834136194e-03 8.369727586517555426e-03 8.824526004756368114e-03 9.254830335276933301e-03 9.659730485481743401e-03 1.003856971947492648e-02 1.039089398387956983e-02 1.071641500487713512e-02 1.101498270093020752e-02 1.128656405282211367e-02 1.153122655607112003e-02 1.174912499885007698e-02 1.194049070462343577e-02 1.210562263733689498e-02 1.224487993891641355e-02 1.235867558519605260e-02 1.244747092655866180e-02 1.251177093583615008e-02 1.255212002627875689e-02 1.256909833179492564e-02 1.256331836359454723e-02 1.253542197409277838e-02 1.248607757195945543e-02 1.241597754259563674e-02 1.232583583674353583e-02 1.221638569692536265e-02 1.208837749725823023e-02 1.194257667717890485e-02 1.177976175388597939e-02 1.160072240200208001e-02 1.140625759217244253e-02 1.119717378313010887e-02 1.097428316422135661e-02 1.073840194758536766e-02 1.049034871114925584e-02 1.023094279540783837e-02 9.961002758677455979e-03 9.681344897204926386e-03
9.436134947172580487e-03 9.728963882943669761e-03 1.001269932797160638e-02 1.028650718034702753e-02 1.054954971589361877e-02 1.080098702744481179e-02 1.103997854116452702e-02 1.126568460114728797e-02 1.147726811553763035e-02 1.167389625931448786e-02 1.185474223080375776e-02 1.201898706100434228e-02 1.216582147698586948e-02 1.229444782304652331e-02 1.240408204603626018e-02 1.249395575434550029e-02 1.256331836359454550e-02 1.261143934612700586e-02 1.263761060612763124e-02 1.264114900769527754e-02 1.262139908970872845e-02 1.257773600910889675e-02 1.250956876369367470e-02 1.241634375724834892e-02 1.229754878466379590e-02 1.215271753385104882e-02 1.198143472655818081e-02 1.178334205434457271e-02 1.155814511303455451e-02 1.130562160515720220e-02 1.102563117473061641e-02 1.071812737718717649e-02 1.038317249290878798e-02 1.002095620391302115e-02 9.631819632295909872e-03 9.216286990821716957e-03 8.775108299198770140e-03 8.309318585004478452e-03 7.820322267773793801e-03 7.310017015308770127e-03 6.780981085847745740e-03 6.236765364975817814e-03 5.682361921238300410e-03 5.124974560153225042e-03 4.575304151492802333e-03 4.049669068744361430e-03 3.573251997082037973e-03 3.183901392539854186e-03 2.932493706640737670e-03 2.870362835699005657e-03 3.021449569534133232e-03 3.366168256497854318e-03 3.858921530831392697e-03 4.454173834943334596e-03 5.117396442758584754e-03 5.824672278223193972e-03 6.559451512759143302e-03 7.309796674487731641e-03 8.066580254278444065e-03 8.822392086042627965e-03 9.570889553049004989e-03 1.030641162023574441e-02 1.102374995450163160e-02 1.171801535534649531e-02 1.238456366547257062e-02 1.301896005173874479e-02 1.361696894216049211e-02 1.417456176191608276e-02 1.468793747227532462e-02 1.515355263337835219e-02 1.556815876167439924e-02 1.592884540700616192e-02 1.623308779018740530e-02 1.647879811238864983e-02 1.666437982788046904e-02 1.678878429376616521e-02 1.685156929060857567e-02 1.685295895027860008e-02 1.679390462348998372e-02 1.667614614618041780e-02 1.650227277820755234e-02 1.627578271951101579e-02 1.600113945070604643e-02 1.568382204303914521e-02 1.533036483188540168e-02 1.494837920730082877e-02 1.454654652537318987e-02 1.413456623187374014e-02 1.372303760945754736e-02 1.332324840348585865e-02 1.294684167112936969e-02 1.260533793389485152e-02 1.230950836139963964e-02 1.206862957556634371e-02 1.188969818743406716e-02 1.177672867506609870e-02 1.173027783188374841e-02 1.174731207754964486e-02 1.182146020625337614e-02 1.194360075627720966e-02 1.210266030890090778e-02 1.228647412798377671e-02 1.248258334104288859e-02 1.267889177568522208e-02 1.286415562222463678e-02 1.302831500235817480e-02 1.316269488306729546e-02 1.326010747491592444e-02 1.331488517241243182e-02 1.332286703796596236e-02 1.328135569941975812e-02 1.318905663696387162e-02 1.304600851649214723e-02 1.285351134690402089e-02 1.261405848670620576e-02 1.233127854718584111e-02 1.200989366447261820e-02 1.165570100465729286e-02 1.127558411647015812e-02 1.087755890878262972e-02 1.047085410733394548e-02 1.006601580454331325e-02 9.675007325058561022e-03 9.311246796679824994e-03 8.989487170935386504e-03 8.725409161029469216e-03 8.534796934442720126e-03 8.432244854609931631e-03 8.429528636532523239e-03 8.534012562694247642e-03 8.747595802745571775e-03 9.066567356725046406e-03 9.482373440975661039e-03 9.982947781301041920e-03 1.055413918671061976e-02 1.118089656985960835e-02 1.184808321158226790e-02 1.254095166377132767e-02 1.324537874198709365e-02 1.394796245361802287e-02 1.463605708606315753e-02 1.529779342592475257e-02 1.592210808949204651e-02 1.649879081298881792e-02 1.701854974004235466e-02 1.747309020140775521e-02 1.785520055772057968e-02 1.815883826214504879e-02 1.837920972050714752e-02 1.851283839377024579e-02 1.855761668777130419e-02 1.851283839377024579e-02 1.837920972050715099e-02 1.815883826214504879e-02 1.785520055772057274e-02 1.747309020140775868e-02 1.701854974004235466e-02 1.649879081298881445e-02 1.592210808949203610e-02 1.529779342592475777e-02 1.463605708606315406e-02 1.394796245361801593e-02 1.324537874198709886e-02 1.254095166377133461e-02 1.184808321158226617e-02 1.118089656985960488e-02 1.055413918671061629e-02 9.982947781301041920e-03 9.482373440975655834e-03 9.066567356725041202e-03 8.747595802745578714e-03 8.534012562694238968e-03 8.429528636532519770e-03 8.432244854609938570e-03 8.534796934442720126e-03 8.725409161029472685e-03 8.989487170935379565e-03 9.311246796679833668e-03 9.675007325058566227e-03 1.006601580454332366e-02 1.047085410733394548e-02 1.087755890878262799e-02 1.127558411647014425e-02 1.165570100465730327e-02 1.200989366447260259e-02 1.233127854718584805e-02 1.261405848670620056e-02 1.285351134690402436e-02 1.304600851649213855e-02 1.318905663696386815e-02 1.328135569941976679e-02 1.332286703796596757e-02 1.331488517241244569e-02 1.326010747491591577e-02 1.316269488306732495e-02 1.302831500235817827e-02 1.286415562222464372e-02 1.267889177568521340e-02 1.248258334104289900e-02 1.228647412798376110e-02 1.210266030890091819e-02 1.194360075627719751e-02 1.182146020625337787e-02 1.174731207754964486e-02 1.173027783188375361e-02 1.177672867506609870e-02 1.188969818743407410e-02 1.206862957556635238e-02 1.230950836139963790e-02 1.260533793389484805e-02 1.294684167112936796e-02 1.332324840348585344e-02 1.372303760945754736e-02 1.413456623187373667e-02 1.454654652537318987e-02 1.494837920730082530e-02 1.533036483188540168e-02 1.568382204303914174e-02 1.600113945070604643e-02 1.627578271951101233e-02 1.650227277820754540e-02 1.667614614618041086e-02 1.679390462348998372e-02 1.685295895027860702e-02 1.685156929060857914e-02 1.678878429376616521e-02 1.666437982788046557e-02 1.647879811238864983e-02 1.623308779018739836e-02 1.592884540700615151e-02 1.556815876167440271e-02 1.515355263337834872e-02 1.468793747227533156e-02 1.417456176191608970e-02 1.361696894216048691e-02 1.301896005173874132e-02 1.238456366547256715e-02 1.171801535534649531e-02 1.102374995450162987e-02 1.030641162023574788e-02 9.570889553049004989e-03 8.822392086042626230e-03 8.066580254278442330e-03 7.309796674487735110e-03 6.559451512759138098e-03 5.824672278223185298e-03 5.117396442758573478e-03 4.454173834943338066e-03 3.858921530831393998e-03 3.366168256497855619e-03 3.021449569534124992e-03 2.870362835698997417e-03 2.932493706640736369e-03 3.183901392539852885e-03 3.573251997082034503e-03 4.049669068744354491e-03 4.575304151492800599e-03 5.124974560153225042e-03 5.682361921238303012e-03 6.236765364975813478e-03 6.780981085847743138e-03 7.310017015308777066e-03 7.820322267773790331e-03 8.309318585004480187e-03 8.775108299198773609e-03 9.216286990821716957e-03 9.631819632295909872e-03 1.002095620391302115e-02 1.038317249290878104e-02 1.071812737718717476e-02 1.102563117473061641e-02 1.130562160515720393e-02 1.155814511303455625e-02 1.178334205434457792e-02 1.198143472655818255e-02 1.215271753385105055e-02 1.229754878466379070e-02 1.241634375724834718e-02 1.250956876369367470e-02 1.257773600910889848e-02 1.262139908970873192e-02 1.264114900769527580e-02 1.263761060612763297e-02 1.261143934612700586e-02 1.256331836359454550e-02 1.249395575434549856e-02 1.240408204603626365e-02 1.229444782304652331e-02 1.216582147698586774e-02 1.201898706100434575e-02 1.185474223080375256e-02 1.167389625931449480e-02 1.147726811553762688e-02 1.126568460114728797e-02 1.103997854116453049e-02 1.080098702744481179e-02 1.054954971589361877e-02 1.028650718034702753e-02 1.001269932797160117e-02 9.728963882943668026e-03 9.436134947172580487e-03
9.171547850349582795e-03 9.477103859847802944e-03 9.774224050222260138e-03 1.006205710410183578e-02 1.033974677344903781e-02 1.060643325812694708e-02 1.086125467801701654e-02 1.110334862668947015e-02 1.133185379717315498e-02 1.154591167263627725e-02 1.174466827693652557e-02 1.192727598214481967e-02 1.209289537239705004e-02 1.224069716583730573e-02 1.236986419910406781e-02 1.247959348179895032e-02 1.256909833179492043e-02 1.263761060612763644e-02 1.268438304670695821e-02 1.270869176529097581e-02 1.270983889828061937e-02 1.268715546913142846e-02 1.264000450490027246e-02 1.256778446410340352e-02 1.246993304635390931e-02 1.234593147118461832e-02 1.219530933546638524e-02 1.201765018814235017e-02 1.181259800078420311e-02 1.157986476770460176e-02 1.131923954745900525e-02 1.103059937016243920e-02 1.071392260026114186e-02 1.036930559122177346e-02 9.996983843911703624e-03 9.597359461656938123e-03 9.171037612185930360e-03 8.718876182939157282e-03 8.242055241386820122e-03 7.742176979994588003e-03 7.221413790013397893e-03 6.682734250898413227e-03 6.130258253620350824e-03 5.569830233166534264e-03 5.009963666278324269e-03 4.463405651569047131e-03 3.949649430282910385e-03 3.498489495482686590e-03 3.153128781120493208e-03 2.966806704464787937e-03 2.983799002654004273e-03 3.212246085054098078e-03 3.620447049244220408e-03 4.160992458615332852e-03 4.791945717486433692e-03 5.482697486070310655e-03 6.212050024822128938e-03 6.965082138405290745e-03 7.730772821376766420e-03 8.500487537185340628e-03 9.267063152908157353e-03 1.002426143415641700e-02 1.076644306259404334e-02 1.148837440023630502e-02 1.218511590299874159e-02 1.285196224880001681e-02 1.348441633688557059e-02 1.407818627627152250e-02 1.462919854878467173e-02 1.513362295068560424e-02 1.558790638097882000e-02 1.598881344690854245e-02 1.633347242378327055e-02 1.661942546956000910e-02 1.684468223338175460e-02 1.700777615851863447e-02 1.710782289086322169e-02 1.714458027713156030e-02 1.711850947299033143e-02 1.703083666854842901e-02 1.688361484903118034e-02 1.667978479199835190e-02 1.642323407848160846e-02 1.611885214157030705e-02 1.577257811810234278e-02 1.539143627842191019e-02 1.498355082368934069e-02 1.455812764050856342e-02 1.412538519178275186e-02 1.369641066857891706e-02 1.328291248759301199e-02 1.289683950696141751e-02 1.254984603992733219e-02 1.225260545137486952e-02 1.201401621298299124e-02 1.184039633467579879e-02 1.173480611536892836e-02 1.169664847223452799e-02 1.172165237871177455e-02 1.180225609570117323e-02 1.192830885297617091e-02 1.208794504106387030e-02 1.226847549172844359e-02 1.245717701021585924e-02 1.264191709961124885e-02 1.281160086557932287e-02 1.295645921095759344e-02 1.306821133808151909e-02 1.314013588012337939e-02 1.316707996550943796e-02 1.314542871244123862e-02 1.307305150954183107e-02 1.294923691139293793e-02 1.277462517002757314e-02 1.255114606967949395e-02 1.228196944234625186e-02 1.197147608193645414e-02 1.162525723223308688e-02 1.125015067968405599e-02 1.085431958773866272e-02 1.044737466748265481e-02 1.004052811072543572e-02 9.646744871123267770e-03 9.280819611180516834e-03 8.959257109019369905e-03 8.699786111144245868e-03 8.520334442594597324e-03 8.437403057938467829e-03 8.464037000134035788e-03 8.607914085008544838e-03 8.870214482719037882e-03 9.245688893168447359e-03 9.723817042869457167e-03 1.029052317670429637e-02 1.092985665519380888e-02 1.162527701138851670e-02 1.236046152904757972e-02 1.311972441997651811e-02 1.388818704694574566e-02 1.465182009437401150e-02 1.539743916066373466e-02 1.611269948507256661e-02 1.678611049695567098e-02 1.740707574995468271e-02 1.796595566167167798e-02 1.845414666290243894e-02 1.886416902145051505e-02 1.918975561132594751e-02 1.942593460489667329e-02 1.956910012572539784e-02 1.961706613315361905e-02 1.956910012572539784e-02 1.942593460489666982e-02 1.918975561132593363e-02 1.886416902145051158e-02 1.845414666290243200e-02 1.796595566167168145e-02 1.740707574995468965e-02 1.678611049695566057e-02 1.611269948507257008e-02 1.539743916066373987e-02 1.465182009437400457e-02 1.388818704694573698e-02 1.311972441997651291e-02 1.236046152904758492e-02 1.162527701138851670e-02 1.092985665519379153e-02 1.029052317670429463e-02 9.723817042869445024e-03 9.245688893168447359e-03 8.870214482719029209e-03 8.607914085008532695e-03 8.464037000134030583e-03 8.437403057938474768e-03 8.520334442594597324e-03 8.699786111144240663e-03 8.959257109019371640e-03 9.280819611180516834e-03 9.646744871123262566e-03 1.004052811072543919e-02 1.044737466748265654e-02 1.085431958773866792e-02 1.125015067968402997e-02 1.162525723223309208e-02 1.197147608193645414e-02 1.228196944234625880e-02 1.255114606967949568e-02 1.277462517002757661e-02 1.294923691139292579e-02 1.307305150954181719e-02 1.314542871244124382e-02 1.316707996550942582e-02 1.314013588012337246e-02 1.306821133808151389e-02 1.295645921095758997e-02 1.281160086557932808e-02 1.264191709961125058e-02 1.245717701021585230e-02 1.226847549172844012e-02 1.208794504106385816e-02 1.192830885297617091e-02 1.180225609570118017e-02 1.172165237871176241e-02 1.169664847223451584e-02 1.173480611536892662e-02 1.184039633467579705e-02 1.201401621298299645e-02 1.225260545137487646e-02 1.254984603992733393e-02 1.289683950696141751e-02 1.328291248759300505e-02 1.369641066857891012e-02 1.412538519178275706e-02 1.455812764050856342e-02 1.498355082368933722e-02 1.539143627842190498e-02 1.577257811810234625e-02 1.611885214157030705e-02 1.642323407848160499e-02 1.667978479199835884e-02 1.688361484903116994e-02 1.703083666854842901e-02 1.711850947299032796e-02 1.714458027713154989e-02 1.710782289086323210e-02 1.700777615851863100e-02 1.684468223338174767e-02 1.661942546956001257e-02 1.633347242378327055e-02 1.598881344690854245e-02 1.558790638097882521e-02 1.513362295068559904e-02 1.462919854878466652e-02 1.407818627627152250e-02 1.348441633688557753e-02 1.285196224880001507e-02 1.218511590299874679e-02 1.148837440023630502e-02 1.076644306259404507e-02 1.002426143415641700e-02 9.267063152908153884e-03 8.500487537185344097e-03 7.730772821376772491e-03 6.965082138405289010e-03 6.212050024822129805e-03 5.482697486070313257e-03 4.791945717486441499e-03 4.160992458615323311e-03 3.620447049244223878e-03 3.212246085054092874e-03 2.983799002654005574e-03 2.966806704464787069e-03 3.153128781120490606e-03 3.498489495482692661e-03 3.949649430282908651e-03 4.463405651569046263e-03 5.009963666278318198e-03 5.569830233166535999e-03 6.130258253620350824e-03 6.682734250898414094e-03 7.221413790013396158e-03 7.742176979994588003e-03 8.242055241386825326e-03 8.718876182939153813e-03 9.171037612185928625e-03 9.597359461656934654e-03 9.996983843911701889e-03 1.036930559122177346e-02 1.071392260026114533e-02 1.103059937016244094e-02 1.131923954745901045e-02 1.157986476770459655e-02 1.181259800078420831e-02 1.201765018814235191e-02 1.219530933546638524e-02 1.234593147118461312e-02 1.246993304635390931e-02 1.256778446410340352e-02 1.264000450490027419e-02 1.268715546913143366e-02 1.270983889828062458e-02 1.270869176529097928e-02 1.268438304670696168e-02 1.263761060612763644e-02 1.256909833179492911e-02 1.247959348179895206e-02 1.236986419910406435e-02 1.224069716583730573e-02 1.209289537239704657e-02 1.192727598214481793e-02 1.174466827693652210e-02 1.154591167263627725e-02 1.133185379717315325e-02 1.110334862668946668e-02 1.086125467801702521e-02 1.060643325812694361e-02 1.033974677344904475e-02 1.006205710410183751e-02 9.774224050222261873e-03 9.477103859847797740e-03 9.171547850349581060e-03
8.887669533062957442e-03 9.205458838978044719e-03 9.515504192487820104e-03 9.816937514200879331e-03 1.010888457496939181e-02 1.039046628513165711e-02 1.066080010006883669e-02 1.091900152551076621e-02 1.116418570945925878e-02 1.139546911048657657e-02 1.161197123473647723e-02 1.181281643637297971e-02 1.199713577862823732e-02 1.216406895509870335e-02 1.231276627361920471e-02 1.244239070800709501e-02 1.255212002627874822e-02 1.264114900769527927e-02 1.270869176529097928e-02 1.275398419549718040e-02 1.277628658224216028e-02 1.277488638969910550e-02 1.274910128594180722e-02 1.269828244955146374e-02 1.262181822326473996e-02 1.251913819387069637e-02 1.238971779695949814e-02 1.223308357052926842e-02 1.204881921550031432e-02 1.183657266772613487e-02 1.159606445109421548e-02 1.132709767378289878e-02 1.102957016379564094e-02 1.070348943770900452e-02 1.034899149365682905e-02 9.966364873800998697e-03 9.556082148800753434e-03 9.118842099131297188e-03 8.655627684520841858e-03 8.167787892509721648e-03 7.657156612425317956e-03 7.126230364025530097e-03 6.578441854139479607e-03 6.018592916015435938e-03 5.453556371230726743e-03 4.893430757757242199e-03 4.353426721119397352e-03 3.856768830559834452e-03 3.438309995942262758e-03 3.146019692635007841e-03 3.032498054915777879e-03 3.130874844291586800e-03 3.433419387909960284e-03 3.900129540834652679e-03 4.484429018896784157e-03 5.148406721533584085e-03 5.864984430856930164e-03 6.615273696599898931e-03 7.385709625838755669e-03 8.166027051511499241e-03 8.947992096070214382e-03 9.724635199124089316e-03 1.048979102091193195e-02 1.123782322891099007e-02 1.196346191658666583e-02 1.266171128272598582e-02 1.332780248310475903e-02 1.395717651931135256e-02 1.454548781482774972e-02 1.508862254174834876e-02 1.558272780950548803e-02 1.602424907709935550e-02 1.640997392680474190e-02 1.673708082874633338e-02 1.700319184374606343e-02 1.720642842348182877e-02 1.734546961228729256e-02 1.741961205646333499e-02 1.742883129428499447e-02 1.737384383077662797e-02 1.725616948010534960e-02 1.707819335197174881e-02 1.684322660881390835e-02 1.655556463555585278e-02 1.622054040385890322e-02 1.584456938151989486e-02 1.543518007976164147e-02 1.500102096307755900e-02 1.455182975319582739e-02 1.409834521793958823e-02 1.365213512970274434e-02 1.322530930132426522e-02 1.283008745559126307e-02 1.247820397887526404e-02 1.218016109827137726e-02 1.194438970953132922e-02 1.177643295450936725e-02 1.167830807507890672e-02 1.164819824164530122e-02 1.168056384930275804e-02 1.176665989192294051e-02 1.189534684764067748e-02 1.205402976263887475e-02 1.222956765157837133e-02 1.240904486284527888e-02 1.258035676708912573e-02 1.273261051836420583e-02 1.285636917694976851e-02 1.294377687173616301e-02 1.298860087703183029e-02 1.298621988756466610e-02 1.293358051706477475e-02 1.282913810631176703e-02 1.267279390783298230e-02 1.246583851503051989e-02 1.221091063818428683e-02 1.191198050946224406e-02 1.157436773341435562e-02 1.120480345646427019e-02 1.081154494549222897e-02 1.040454469169469799e-02 9.995662101924726248e-03 9.598878059499549309e-03 9.230425210113354234e-03 8.908679705250473549e-03 8.653593500140279240e-03 8.485439836748700712e-03 8.422794369304891296e-03 8.480034694646216425e-03 8.665073186725302454e-03 8.978181118273255781e-03 9.412353765829018296e-03 9.954939554428431439e-03 1.058977345453886859e-02 1.129909755908473437e-02 1.206491371481412632e-02 1.286975510482442527e-02 1.369703204810960098e-02 1.453113036808473084e-02 1.535739824351976639e-02 1.616210477117101599e-02 1.693241257876571329e-02 1.765638086670308013e-02 1.832300078009858196e-02 1.892225784800781810e-02 1.944521325700898640e-02 1.988409500412019817e-02 2.023239039494088842e-02 2.048493232983121179e-02 2.063797305705754662e-02 2.068924042374997371e-02 2.063797305705754662e-02 2.048493232983121179e-02 2.023239039494088842e-02 1.988409500412018777e-02 1.944521325700897599e-02 1.892225784800781116e-02 1.832300078009858890e-02 1.765638086670307319e-02 1.693241257876571329e-02 1.616210477117100211e-02 1.535739824351976639e-02 1.453113036808472737e-02 1.369703204810960445e-02 1.286975510482442006e-02 1.206491371481412112e-02 1.129909755908473784e-02 1.058977345453886686e-02 9.954939554428427970e-03 9.412353765829011357e-03 8.978181118273257516e-03 8.665073186725304188e-03 8.480034694646214691e-03 8.422794369304898235e-03 8.485439836748700712e-03 8.653593500140287914e-03 8.908679705250473549e-03 9.230425210113354234e-03 9.598878059499554513e-03 9.995662101924727982e-03 1.040454469169468758e-02 1.081154494549224111e-02 1.120480345646426845e-02 1.157436773341436083e-02 1.191198050946225100e-02 1.221091063818430592e-02 1.246583851503051295e-02 1.267279390783299965e-02 1.282913810631177223e-02 1.293358051706477822e-02 1.298621988756464875e-02 1.298860087703183029e-02 1.294377687173616648e-02 1.285636917694977024e-02 1.273261051836419716e-02 1.258035676708913267e-02 1.240904486284527888e-02 1.222956765157838001e-02 1.205402976263886608e-02 1.189534684764068095e-02 1.176665989192294572e-02 1.168056384930276671e-02 1.164819824164529082e-02 1.167830807507891019e-02 1.177643295450936031e-02 1.194438970953133096e-02 1.218016109827137552e-02 1.247820397887526404e-02 1.283008745559127174e-02 1.322530930132426522e-02 1.365213512970274955e-02 1.409834521793958302e-02 1.455182975319582565e-02 1.500102096307755553e-02 1.543518007976164320e-02 1.584456938151988792e-02 1.622054040385889975e-02 1.655556463555585278e-02 1.684322660881390835e-02 1.707819335197174535e-02 1.725616948010535306e-02 1.737384383077662797e-02 1.742883129428498754e-02 1.741961205646333152e-02 1.734546961228728562e-02 1.720642842348184265e-02 1.700319184374606343e-02 1.673708082874633338e-02 1.640997392680473843e-02 1.602424907709935897e-02 1.558272780950549150e-02 1.508862254174834702e-02 1.454548781482775319e-02 1.395717651931136123e-02 1.332780248310475903e-02 1.266171128272598062e-02 1.196346191658666930e-02 1.123782322891099354e-02 1.048979102091193542e-02 9.724635199124084112e-03 8.947992096070205709e-03 8.166027051511495771e-03 7.385709625838752200e-03 6.615273696599891992e-03 5.864984430856926695e-03 5.148406721533585820e-03 4.484429018896782422e-03 3.900129540834649210e-03 3.433419387909961585e-03 3.130874844291587668e-03 3.032498054915775711e-03 3.146019692635014346e-03 3.438309995942260156e-03 3.856768830559830982e-03 4.353426721119393016e-03 4.893430757757242199e-03 5.453556371230729345e-03 6.018592916015439408e-03 6.578441854139477005e-03 7.126230364025528362e-03 7.657156612425316221e-03 8.167787892509719913e-03 8.655627684520845327e-03 9.118842099131297188e-03 9.556082148800749965e-03 9.966364873801007371e-03 1.034899149365682905e-02 1.070348943770901146e-02 1.102957016379563920e-02 1.132709767378289704e-02 1.159606445109421548e-02 1.183657266772613140e-02 1.204881921550031432e-02 1.223308357052927363e-02 1.238971779695949467e-02 1.251913819387069117e-02 1.262181822326473649e-02 1.269828244955146720e-02 1.274910128594180896e-02 1.277488638969910897e-02 1.277628658224216722e-02 1.275398419549718908e-02 1.270869176529098449e-02 1.264114900769527927e-02 1.255212002627875516e-02 1.244239070800709675e-02 1.231276627361920124e-02 1.216406895509870162e-02 1.199713577862823732e-02 1.181281643637297971e-02 1.161197123473647549e-02 1.139546911048658351e-02 1.116418570945925358e-02 1.091900152551077315e-02 1.066080010006883322e-02 1.039046628513165711e-02 1.010888457496938835e-02 9.816937514200877596e-03 9.515504192487821838e-03 9.205458838978044719e-03 8.887669533062955707e-03
8.584650915409048136e-03 8.914126426040646853e-03 9.236585278189962667e-03 9.551142868581061554e-03 9.856907369857080548e-03 1.015298088899232315e-02 1.043846077412931804e-02 1.071244104654288896e-02 1.097401393936002327e-02 1.122227152859932471e-02 1.145630744539508777e-02 1.167521866117734140e-02 1.187810734031311509e-02 1.206408275740342671e-02 1.223226327921348583e-02 1.238177841419591668e-02 1.251177093583614834e-02 1.262139908970872672e-02 1.270983889828061937e-02 1.277628658224216895e-02 1.281996112263602584e-02 1.284010699445305333e-02 1.283599710993671254e-02 1.280693601888544843e-02 1.275226342427085088e-02 1.267135808513178592e-02 1.256364219597942179e-02 1.242858635422666724e-02 1.226571525659591461e-02 1.207461430512713797e-02 1.185493735806017294e-02 1.160641593760529736e-02 1.132887031647199054e-02 1.102222306514838435e-02 1.068651587947977433e-02 1.032193086679868491e-02 9.928818020224994267e-03 9.507731473921135143e-03 9.059478509251730344e-03 8.585187522338100924e-03 8.086404881590271432e-03 7.565236893647382145e-03 7.024563918797068970e-03 6.468372508654539506e-03 5.902284138266312291e-03 5.334414018914385679e-03 4.776775379096907977e-03 4.247519543707288341e-03 3.774156952598065398e-03 3.396768726725282912e-03 3.166661965217712048e-03 3.131964549532963073e-03 3.311599858097510722e-03 3.683831260728505017e-03 4.204170377796888521e-03 4.828606404209853133e-03 5.523253873566383830e-03 6.264129657531644808e-03 7.034289225867500044e-03 7.821292976325056046e-03 8.615496426518584605e-03 9.408988270086272865e-03 1.019494690648775452e-02 1.096725286554576725e-02 1.172025677056033957e-02 1.244864327397538634e-02 1.314735573166496939e-02 1.381156051979837672e-02 1.443663810913106173e-02 1.501819283001872007e-02 1.555207613111315827e-02 1.603441987155403842e-02 1.646167725512124799e-02 1.683066968361578847e-02 1.713863823351989904e-02 1.738329873914321033e-02 1.756289965408955669e-02 1.767628199511757717e-02 1.772294076698525955e-02 1.770308733024740164e-02 1.761771220094484128e-02 1.746864774216944083e-02 1.725863008376179314e-02 1.699135932139965097e-02 1.667155649453176680e-02 1.630501486583182599e-02 1.589864140089387520e-02 1.546048179162153903e-02 1.499971857408968420e-02 1.452662665713533134e-02 1.405246407411056553e-02 1.358926904260137312e-02 1.314953008016917467e-02 1.274569875411424823e-02 1.238953121817039198e-02 1.209128072219582163e-02 1.185881782512760232e-02 1.169681373873955425e-02 1.160615654704291559e-02 1.158375012302928324e-02 1.162276363964338116e-02 1.171328451630813255e-02 1.184323129084728643e-02 1.199934540256414849e-02 1.216810611065856883e-02 1.233647388686621299e-02 1.249243119360722923e-02 1.262533478657348537e-02 1.272611605827042060e-02 1.278737089131108152e-02 1.280337593945670219e-02 1.277006046732166375e-02 1.268495546828776570e-02 1.254713625573833542e-02 1.235717136779018385e-02 1.211708915146905534e-02 1.183037328279174134e-02 1.150199907242156067e-02 1.113852275943864184e-02 1.074823452646836430e-02 1.034137983214043419e-02 9.930437883210916153e-03 9.530412955797934113e-03 9.159034818168893671e-03 8.836676251854651623e-03 8.585703151093838914e-03 8.428957517759431625e-03 8.387273880690812589e-03 8.476422767717893547e-03 8.704448068407796835e-03 9.070491306497372591e-03 9.565556088535870707e-03 1.017469427841538945e-02 1.087958343177994683e-02 1.166066431363150906e-02 1.249852283194616276e-02 1.337459534254233778e-02 1.427142479438108652e-02 1.517268182294398936e-02 1.606309685599969367e-02 1.692838467200192404e-02 1.775519845431742030e-02 1.853112458424295214e-02 1.924471616135109073e-02 1.988555730019191115e-02 2.044434821270918468e-02 2.091300099238122684e-02 2.128473683895442878e-02 2.155417669105061731e-02 2.171741862893519434e-02 2.177209686660385932e-02 2.171741862893518046e-02 2.155417669105061731e-02 2.128473683895442184e-02 2.091300099238121296e-02 2.044434821270918815e-02 1.988555730019191115e-02 1.924471616135108032e-02 1.853112458424295908e-02 1.775519845431742377e-02 1.692838467200192057e-02 1.606309685599970061e-02 1.517268182294398936e-02 1.427142479438107785e-02 1.337459534254234125e-02 1.249852283194617143e-02 1.166066431363150559e-02 1.087958343177994336e-02 1.017469427841539639e-02 9.565556088535870707e-03 9.070491306497372591e-03 8.704448068407791630e-03 8.476422767717898751e-03 8.387273880690805650e-03 8.428957517759443768e-03 8.585703151093837179e-03 8.836676251854637745e-03 9.159034818168898875e-03 9.530412955797941052e-03 9.930437883210926561e-03 1.034137983214044286e-02 1.074823452646836083e-02 1.113852275943864358e-02 1.150199907242156934e-02 1.183037328279173614e-02 1.211708915146905360e-02 1.235717136779017691e-02 1.254713625573833022e-02 1.268495546828776570e-02 1.277006046732164987e-02 1.280337593945669698e-02 1.278737089131108673e-02 1.272611605827041192e-02 1.262533478657347323e-02 1.249243119360723443e-02 1.233647388686620952e-02 1.216810611065857056e-02 1.199934540256414849e-02 1.184323129084729337e-02 1.171328451630813776e-02 1.162276363964338637e-02 1.158375012302928324e-02 1.160615654704291559e-02 1.169681373873955252e-02 1.185881782512759712e-02 1.209128072219581643e-02 1.238953121817039198e-02 1.274569875411425864e-02 1.314953008016917814e-02 1.358926904260136792e-02 1.405246407411056900e-02 1.452662665713532787e-02 1.499971857408968941e-02 1.546048179162153903e-02 1.589864140089387173e-02 1.630501486583182599e-02 1.667155649453175986e-02 1.699135932139964750e-02 1.725863008376179661e-02 1.746864774216944083e-02 1.761771220094484128e-02 1.770308733024740164e-02 1.772294076698526649e-02 1.767628199511757023e-02 1.756289965408955669e-02 1.738329873914321033e-02 1.713863823351989210e-02 1.683066968361578153e-02 1.646167725512124799e-02 1.603441987155403842e-02 1.555207613111316348e-02 1.501819283001871140e-02 1.443663810913106520e-02 1.381156051979837325e-02 1.314735573166496418e-02 1.244864327397538634e-02 1.172025677056034131e-02 1.096725286554577246e-02 1.019494690648776146e-02 9.408988270086271130e-03 8.615496426518584605e-03 7.821292976325056046e-03 7.034289225867506982e-03 6.264129657531644808e-03 5.523253873566385565e-03 4.828606404209855735e-03 4.204170377796888521e-03 3.683831260728502848e-03 3.311599858097513758e-03 3.131964549532966109e-03 3.166661965217714651e-03 3.396768726725285948e-03 3.774156952598066699e-03 4.247519543707290075e-03 4.776775379096906242e-03 5.334414018914387413e-03 5.902284138266307954e-03 6.468372508654539506e-03 7.024563918797073307e-03 7.565236893647380410e-03 8.086404881590267962e-03 8.585187522338107863e-03 9.059478509251726874e-03 9.507731473921128204e-03 9.928818020224994267e-03 1.032193086679868317e-02 1.068651587947977606e-02 1.102222306514838435e-02 1.132887031647199401e-02 1.160641593760529736e-02 1.185493735806017468e-02 1.207461430512714144e-02 1.226571525659591114e-02 1.242858635422666724e-02 1.256364219597942179e-02 1.267135808513179113e-02 1.275226342427084741e-02 1.280693601888545016e-02 1.283599710993671948e-02 1.284010699445305333e-02 1.281996112263603105e-02 1.277628658224216722e-02 1.270983889828062111e-02 1.262139908970873539e-02 1.251177093583614661e-02 1.238177841419591148e-02 1.223226327921348236e-02 1.206408275740342498e-02 1.187810734031311682e-02 1.167521866117734487e-02 1.145630744539508430e-02 1.122227152859932818e-02 1.097401393936002327e-02 1.071244104654288896e-02 1.043846077412931457e-02 1.015298088899232662e-02 9.856907369857080548e-03 9.551142868581063289e-03 9.236585278189962667e-03 8.914126426040646853e-03 8.584650915409053340e-03
8.262716618634093416e-03 8.603273440433873223e-03 8.937578107321259360e-03 9.264729396819187945e-03 9.583818016088331213e-03 9.893927568119317492e-03 1.019413571278199489e-02 1.048351548916115830e-02 1.076113677304686364e-02 1.102606784912546489e-02 1.127737708194351783e-02 1.151413467347942900e-02 1.173541449846809970e-02 1.194029601169461878e-02 1.212786622450080093e-02 1.229722175084307575e-02 1.244747092655866180e-02 1.257773600910889154e-02 1.268715546913143366e-02 1.277488638969910897e-02 1.284010699445305159e-02 1.288201933184686399e-02 1.289985214987353357e-02 1.289286400409654122e-02 1.286034665197233022e-02 1.280162879891127634e-02 1.271608027704794995e-02 1.260311675747460836e-02 1.246220512241245394e-02 1.229286965799773063e-02 1.209469927478871477e-02 1.186735602745606077e-02 1.161058529604229450e-02 1.132422812208919161e-02 1.100823638477958777e-02 1.066269178840696143e-02 1.028783006686324192e-02 9.884072482072439950e-03 9.452067749670863342e-03 8.992749219409110206e-03 8.507414907526633305e-03 7.997842593852066279e-03 7.466460025323378227e-03 6.916603734928637379e-03 6.352923275670027507e-03 5.782027373102406956e-03 5.213532063206413082e-03 4.661752985538406002e-03 4.148303791345069221e-03 3.705451529168803191e-03 3.378190270491094899e-03 3.218747142154300151e-03 3.266667556715456729e-03 3.525343224503697543e-03 3.962245857683961703e-03 4.531630399145847483e-03 5.192995309939400263e-03 5.916229042567113308e-03 6.680011426532438297e-03 7.469023975149148044e-03 8.271757387741862297e-03 9.079074059117049275e-03 9.883319056631676564e-03 1.067777977373956730e-02 1.145635945603116178e-02 1.221338207576624230e-02 1.294347934588829623e-02 1.364153048690510371e-02 1.430263694600438472e-02 1.492212105612299514e-02 1.549554164407931402e-02 1.601872201363074497e-02 1.648778720423800526e-02 1.689920834073137257e-02 1.724985246573564404e-02 1.753703661801215771e-02 1.775858516587597996e-02 1.791288957429319414e-02 1.799896990620460102e-02 1.801653744836423376e-02 1.796605791326788895e-02 1.784881469330234366e-02 1.766697160748185655e-02 1.742363443998197828e-02 1.712291024704037587e-02 1.676996278442967683e-02 1.637106130210832025e-02 1.593361811506691789e-02 1.546620747327196246e-02 1.497855398933877445e-02 1.448147305266038465e-02 1.398673855574594609e-02 1.350684624781638490e-02 1.305463734350641170e-02 1.264275231338678890e-02 1.228290641547504468e-02 1.198502189637556253e-02 1.175631331391068304e-02 1.160048259891162392e-02 1.151720577738486219e-02 1.150205427894390037e-02 1.154689142292167348e-02 1.164066010390995588e-02 1.177038851916495030e-02 1.192222158908798693e-02 1.208232901586347129e-02 1.223761182423804827e-02 1.237619353989830202e-02 1.248772290467411311e-02 1.256353187381249389e-02 1.259669337317750708e-02 1.258201641005322023e-02 1.251600754184938741e-02 1.239682045095130344e-02 1.222421050013263247e-02 1.199950864258477606e-02 1.172562846008415663e-02 1.140712068963616391e-02 1.105029032922183289e-02 1.066339049305992277e-02 1.025690124721743458e-02 9.843884487060368393e-03 9.440367239110781378e-03 9.065632309340248413e-03 8.742180343376306992e-03 8.494999627889838686e-03 8.349749284261643797e-03 8.329724799354964321e-03 8.452144299886268572e-03 8.725049314069317774e-03 9.146194099444426504e-03 9.704334205109473033e-03 1.038206186785162015e-02 1.115884405151421760e-02 1.201334223691144509e-02 1.292477955438923500e-02 1.387354902210370666e-02 1.484136543756186741e-02 1.581120552632113430e-02 1.676718701373378431e-02 1.769446276000669754e-02 1.857916000276503901e-02 1.940837017419856300e-02 2.017018322849278844e-02 2.085375589235351906e-02 2.144940219141353716e-02 2.194869513595532409e-02 2.234456965368721709e-02 2.263141831607322352e-02 2.280517294136194181e-02 2.286336670637515930e-02 2.280517294136192794e-02 2.263141831607322005e-02 2.234456965368721709e-02 2.194869513595532062e-02 2.144940219141354062e-02 2.085375589235351906e-02 2.017018322849278497e-02 1.940837017419855259e-02 1.857916000276503901e-02 1.769446276000670448e-02 1.676718701373378778e-02 1.581120552632115858e-02 1.484136543756187435e-02 1.387354902210369799e-02 1.292477955438923846e-02 1.201334223691145030e-02 1.115884405151421586e-02 1.038206186785162188e-02 9.704334205109481706e-03 9.146194099444428238e-03 8.725049314069319509e-03 8.452144299886261633e-03 8.329724799354964321e-03 8.349749284261638593e-03 8.494999627889840421e-03 8.742180343376298318e-03 9.065632309340248413e-03 9.440367239110770969e-03 9.843884487060366659e-03 1.025690124721742591e-02 1.066339049305991583e-02 1.105029032922182596e-02 1.140712068963617258e-02 1.172562846008414969e-02 1.199950864258477780e-02 1.222421050013262900e-02 1.239682045095131732e-02 1.251600754184939608e-02 1.258201641005322891e-02 1.259669337317750014e-02 1.256353187381249389e-02 1.248772290467412178e-02 1.237619353989829855e-02 1.223761182423804827e-02 1.208232901586347302e-02 1.192222158908799387e-02 1.177038851916495377e-02 1.164066010390995068e-02 1.154689142292168041e-02 1.150205427894390384e-02 1.151720577738487780e-02 1.160048259891163086e-02 1.175631331391069345e-02 1.198502189637557468e-02 1.228290641547504641e-02 1.264275231338678022e-02 1.305463734350639782e-02 1.350684624781638490e-02 1.398673855574594956e-02 1.448147305266038465e-02 1.497855398933877272e-02 1.546620747327196593e-02 1.593361811506691442e-02 1.637106130210832719e-02 1.676996278442968377e-02 1.712291024704036546e-02 1.742363443998197481e-02 1.766697160748183573e-02 1.784881469330234713e-02 1.796605791326789589e-02 1.801653744836422683e-02 1.799896990620460102e-02 1.791288957429319414e-02 1.775858516587597996e-02 1.753703661801216465e-02 1.724985246573564751e-02 1.689920834073136910e-02 1.648778720423799832e-02 1.601872201363074497e-02 1.549554164407931922e-02 1.492212105612300034e-02 1.430263694600438472e-02 1.364153048690510024e-02 1.294347934588829796e-02 1.221338207576624403e-02 1.145635945603116698e-02 1.067777977373957250e-02 9.883319056631678298e-03 9.079074059117054479e-03 8.271757387741857093e-03 7.469023975149145442e-03 6.680011426532440899e-03 5.916229042567108971e-03 5.192995309939403732e-03 4.531630399145849218e-03 3.962245857683963438e-03 3.525343224503694941e-03 3.266667556715455428e-03 3.218747142154299717e-03 3.378190270491095767e-03 3.705451529168805359e-03 4.148303791345067486e-03 4.661752985538410339e-03 5.213532063206416552e-03 5.782027373102411293e-03 6.352923275670031844e-03 6.916603734928639113e-03 7.466460025323383431e-03 7.997842593852066279e-03 8.507414907526629835e-03 8.992749219409106737e-03 9.452067749670868546e-03 9.884072482072438215e-03 1.028783006686324018e-02 1.066269178840695796e-02 1.100823638477959124e-02 1.132422812208919854e-02 1.161058529604229450e-02 1.186735602745606251e-02 1.209469927478871824e-02 1.229286965799773236e-02 1.246220512241245047e-02 1.260311675747461009e-02 1.271608027704795342e-02 1.280162879891127634e-02 1.286034665197233022e-02 1.289286400409654122e-02 1.289985214987353357e-02 1.288201933184686052e-02 1.284010699445305680e-02 1.277488638969910897e-02 1.268715546913143366e-02 1.257773600910889154e-02 1.244747092655866354e-02 1.229722175084307402e-02 1.212786622450080093e-02 1.194029601169461705e-02 1.173541449846810143e-02 1.151413467347942553e-02 1.127737708194351436e-02 1.102606784912546663e-02 1.076113677304685670e-02 1.048351548916115830e-02 1.019413571278198795e-02 9.893927568119315757e-03 9.583818016088329478e-03 9.264729396819187945e-03 8.937578107321259360e-03 8.603273440433873223e-03 8.262716618634091681e-03
7.922176009221220533e-03 8.273145603019104247e-03 8.618667354192593652e-03 8.957822811688722145e-03 9.289684963047011371e-03 9.613318915668226175e-03 9.927782841858290991e-03 1.023212913795191852e-02 1.052540575946767261e-02 1.080665770286521818e-02 1.107492861105292825e-02 1.132926248499518083e-02 1.156870548807304930e-02 1.179230783361794391e-02 1.199912574950433297e-02 1.218822351708329262e-02 1.235867558519605433e-02 1.250956876369367990e-02 1.264000450490027419e-02 1.274910128594180375e-02 1.283599710993671948e-02 1.289985214987353010e-02 1.293985156575173934e-02 1.295520853352107038e-02 1.294516753381279826e-02 1.290900795992884487e-02 1.284604811865915769e-02 1.275564971524211985e-02 1.263722293651637490e-02 1.249023227611652936e-02 1.231420328544683904e-02 1.210873048869833685e-02 1.187348677621142927e-02 1.160823469857797871e-02 1.131284024035719531e-02 1.098728988285660631e-02 1.063171211117708813e-02 1.024640504825996210e-02 9.831872718118611632e-03 9.388873736611529422e-03 8.918488317025251993e-03 8.422212907715857441e-03 7.902097513334404785e-03 7.360950488516438024e-03 6.802652291525218206e-03 6.232648234573767015e-03 5.658737503461862967e-03 5.092345612284458235e-03 4.550534494494679755e-03 4.058909748456581736e-03 3.654751380365996432e-03 3.386934981921180948e-03 3.305268687854753720e-03 3.437133299804543372e-03 3.771047020968281392e-03 4.267440824904023509e-03 4.881685191930247060e-03 5.577144019743356280e-03 6.327102283465924591e-03 7.112501845232829280e-03 7.919377804042773347e-03 8.736986977158201981e-03 9.556602668671917294e-03 1.037077009653399051e-02 1.117285235435438832e-02 1.195675564505085942e-02 1.271676588729584931e-02 1.344745594349667887e-02 1.414363888139225610e-02 1.480035219436525926e-02 1.541286352957769654e-02 1.597669183554007583e-02 1.648763987908655887e-02 1.694183533558896865e-02 1.733577843936721583e-02 1.766639467901063090e-02 1.793109134616888492e-02 1.812781696432630429e-02 1.825512277790520069e-02 1.831222559645723572e-02 1.829907137596242100e-02 1.821639898051140641e-02 1.806580359156330362e-02 1.784979919062011644e-02 1.757187938271024055e-02 1.723657546578428665e-02 1.684950994826859422e-02 1.641744247000959112e-02 1.594830300767871925e-02 1.545120399145086254e-02 1.493641817075074853e-02 1.441530258002800789e-02 1.390014121221231150e-02 1.340387175955435987e-02 1.293965898838094972e-02 1.252028564371095165e-02 1.215735933989814041e-02 1.186038542006622939e-02 1.163582422797920790e-02 1.148631112003728125e-02 1.141023054698447718e-02 1.140177454641573204e-02 1.145149321043764656e-02 1.154721405865586151e-02 1.167512982918809603e-02 1.182085594513228484e-02 1.197031985756888753e-02 1.211042298924262274e-02 1.222947895865303565e-02 1.231746691930099211e-02 1.236614999780108991e-02 1.236910566288667787e-02 1.232170610521960384e-02 1.222107773642371227e-02 1.206606215756266150e-02 1.185719701441963897e-02 1.159673376682217143e-02 1.128870984331392831e-02 1.093909381055890688e-02 1.055602207438914066e-02 1.015014035025241755e-02 9.735045098173331773e-03 9.327775879847680779e-03 8.949220137073731624e-03 8.624143906298632409e-03 8.380386724525748510e-03 8.246702469130215429e-03 8.249069657247757453e-03 8.406198909324742383e-03 8.725955998340122893e-03 9.204407162148944832e-03 9.827783028389533437e-03 1.057605917083458309e-02 1.142645788013493813e-02 1.235590217951699002e-02 1.334231840172894062e-02 1.436511669315232789e-02 1.540522611346059959e-02 1.644495205214266745e-02 1.746780513718691405e-02 1.845836908836315585e-02 1.940222910109467430e-02 2.028595999629372731e-02 2.109716398516962507e-02 2.182454492825645562e-02 2.245800590653890955e-02 2.298875805729488908e-02 2.340943018608280038e-02 2.371417033204237593e-02 2.389873212440959266e-02 2.396054039670851912e-02 2.389873212440959613e-02 2.371417033204236899e-02 2.340943018608280385e-02 2.298875805729489602e-02 2.245800590653890261e-02 2.182454492825645562e-02 2.109716398516960773e-02 2.028595999629373078e-02 1.940222910109467430e-02 1.845836908836315238e-02 1.746780513718690364e-02 1.644495205214266745e-02 1.540522611346058224e-02 1.436511669315231401e-02 1.334231840172892675e-02 1.235590217951698135e-02 1.142645788013493813e-02 1.057605917083458136e-02 9.827783028389540376e-03 9.204407162148937893e-03 8.725955998340122893e-03 8.406198909324742383e-03 8.249069657247759188e-03 8.246702469130218899e-03 8.380386724525745040e-03 8.624143906298639348e-03 8.949220137073717746e-03 9.327775879847675575e-03 9.735045098173314426e-03 1.015014035025240714e-02 1.055602207438913372e-02 1.093909381055889474e-02 1.128870984331394219e-02 1.159673376682217143e-02 1.185719701441963550e-02 1.206606215756264935e-02 1.222107773642371401e-02 1.232170610521960037e-02 1.236910566288668654e-02 1.236614999780108817e-02 1.231746691930098517e-02 1.222947895865303218e-02 1.211042298924263488e-02 1.197031985756888406e-02 1.182085594513228831e-02 1.167512982918806133e-02 1.154721405865585804e-02 1.145149321043764830e-02 1.140177454641574939e-02 1.141023054698448586e-02 1.148631112003728125e-02 1.163582422797921137e-02 1.186038542006623113e-02 1.215735933989814561e-02 1.252028564371095512e-02 1.293965898838093584e-02 1.340387175955435120e-02 1.390014121221231670e-02 1.441530258002800269e-02 1.493641817075074679e-02 1.545120399145086601e-02 1.594830300767871925e-02 1.641744247000960152e-02 1.684950994826859422e-02 1.723657546578428318e-02 1.757187938271024055e-02 1.784979919062011991e-02 1.806580359156329668e-02 1.821639898051141335e-02 1.829907137596242447e-02 1.831222559645722531e-02 1.825512277790521110e-02 1.812781696432630429e-02 1.793109134616888145e-02 1.766639467901063090e-02 1.733577843936722276e-02 1.694183533558896171e-02 1.648763987908656581e-02 1.597669183554006889e-02 1.541286352957769654e-02 1.480035219436525405e-02 1.414363888139226304e-02 1.344745594349667887e-02 1.271676588729584237e-02 1.195675564505085595e-02 1.117285235435438485e-02 1.037077009653399225e-02 9.556602668671920764e-03 8.736986977158205450e-03 7.919377804042768143e-03 7.112501845232834484e-03 6.327102283465924591e-03 5.577144019743352811e-03 4.881685191930237519e-03 4.267440824904026112e-03 3.771047020968278356e-03 3.437133299804538168e-03 3.305268687854748949e-03 3.386934981921173576e-03 3.654751380366007708e-03 4.058909748456586072e-03 4.550534494494678887e-03 5.092345612284464307e-03 5.658737503461858630e-03 6.232648234573761811e-03 6.802652291525224278e-03 7.360950488516440626e-03 7.902097513334413459e-03 8.422212907715860911e-03 8.918488317025245055e-03 9.388873736611532891e-03 9.831872718118616836e-03 1.024640504825996556e-02 1.063171211117708986e-02 1.098728988285660978e-02 1.131284024035718837e-02 1.160823469857797698e-02 1.187348677621142753e-02 1.210873048869834205e-02 1.231420328544683557e-02 1.249023227611652763e-02 1.263722293651636970e-02 1.275564971524211985e-02 1.284604811865915075e-02 1.290900795992884834e-02 1.294516753381280520e-02 1.295520853352107732e-02 1.293985156575174454e-02 1.289985214987353357e-02 1.283599710993671948e-02 1.274910128594181243e-02 1.264000450490027593e-02 1.250956876369368337e-02 1.235867558519605086e-02 1.218822351708329088e-02 1.199912574950433471e-02 1.179230783361794391e-02 1.156870548807304756e-02 1.132926248499518430e-02 1.107492861105293172e-02 1.080665770286521644e-02 1.052540575946766740e-02 1.023212913795192025e-02 9.927782841858290991e-03 9.613318915668220971e-03 9.289684963047014840e-03 8.957822811688722145e-03 8.618667354192588448e-03 8.273145603019099042e-03 7.922176009221222268e-03
7.563437547693322230e-03 7.924079908933854069e-03 8.280122375381853209e-03 8.630627862990417065e-03 8.974650788426600731e-03 9.311237322252197135e-03 9.639426011043415732e-03 9.958248692692526008e-03 1.026673164798955901e-02 1.056389694519270332e-02 1.084876394432877401e-02 1.112035093558873602e-02 1.137767689217225597e-02 1.161976332287990854e-02 1.184563621402179127e-02 1.205432805414959063e-02 1.224487993891641702e-02 1.241634375724834545e-02 1.256778446410340179e-02 1.269828244955145853e-02 1.280693601888545016e-02 1.289286400409654990e-02 1.295520853352107385e-02 1.299313799399821369e-02 1.300585022876316228e-02 1.299257602494308106e-02 1.295258295748333809e-02 1.288517967238965445e-02 1.278972071249514196e-02 1.266561201521239355e-02 1.251231724637033062e-02 1.232936518092701828e-02 1.211635840560295295e-02 1.187298370863233178e-02 1.159902465072831269e-02 1.129437699898910158e-02 1.095906798343216672e-02 1.059328075475535202e-02 1.019738606443456978e-02 9.771984191192182798e-03 9.317961732030671795e-03 8.836570456479210522e-03 8.329539675108360228e-03 7.799240696798073920e-03 7.248934032602508647e-03 6.683150580758129636e-03 6.108292534806841582e-03 5.533594173671984966e-03 4.972652782331894727e-03 4.445763711927245600e-03 3.982993336144140077e-03 3.626494779600546951e-03 3.427095202522007639e-03 3.428301817010736326e-03 3.643081414492765468e-03 4.047424433816082003e-03 4.598272447852346824e-03 5.253617976029669769e-03 5.980659072481495780e-03 6.755656240230595473e-03 7.561455590147959926e-03 8.385214412098496162e-03 9.216817498429959177e-03 1.004786800305601871e-02 1.087106348147738252e-02 1.167981431681723060e-02 1.246801292544666949e-02 1.322989780417639476e-02 1.395997858009027058e-02 1.465300142061780157e-02 1.530394198767822539e-02 1.590801778832821867e-02 1.646071459062719775e-02 1.695782329484711234e-02 1.739548471702193067e-02 1.777024041304846660e-02 1.807908810183131085e-02 1.831954052936491523e-02 1.848968681025628044e-02 1.858825542481123624e-02 1.861467815945225951e-02 1.856915436548884496e-02 1.845271497478426226e-02 1.826728573623502203e-02 1.801574909166398300e-02 1.770200393454998342e-02 1.733102209136508365e-02 1.690889957802501481e-02 1.644289928223143307e-02 1.594147938663829575e-02 1.541429818363888177e-02 1.487218055813301944e-02 1.432702419933478202e-02 1.379161516990032137e-02 1.327931502682019177e-02 1.280358007165591054e-02 1.237728531347260207e-02 1.201186019280492227e-02 1.171630364983920411e-02 1.149622128576077880e-02 1.135308478425394244e-02 1.128391079264691628e-02 1.128147070296397006e-02 1.133500027038579841e-02 1.143124552347083225e-02 1.155562046339245717e-02 1.169327680378525781e-02 1.182996355375856914e-02 1.195263796235468932e-02 1.204984894486546033e-02 1.211194280809719213e-02 1.213114657308184824e-02 1.210157760376578268e-02 1.201921815525611517e-02 1.188188457649377687e-02 1.168921506337646660e-02 1.144269726208538458e-02 1.114575708521350905e-02 1.080393168209728243e-02 1.042515046738792285e-02 1.002014406322633208e-02 9.602982860231529597e-03 9.191697459134800033e-03 8.808825907162743524e-03 8.481543833634185361e-03 8.240794653491411229e-03 8.118739274266288317e-03 8.144283643549743434e-03 8.337660229246432811e-03 8.706334971973258424e-03 9.244334669546525746e-03 9.935068455025758416e-03 1.075574959409983551e-02 1.168134575297176923e-02 1.268710406899890494e-02 1.374973425962349415e-02 1.484773167865850556e-02 1.596128561774015978e-02 1.707205424981699318e-02 1.816294744209677112e-02 1.921797303722617978e-02 2.022215854689357606e-02 2.116154099306387371e-02 2.202321072735316521e-02 2.279539372482663681e-02 2.346755777597833367e-02 2.403052970587439205e-02 2.447661262996292039e-02 2.479969410333794644e-02 2.499533778715806731e-02 2.506085295209917879e-02 2.499533778715805690e-02 2.479969410333793256e-02 2.447661262996290651e-02 2.403052970587437817e-02 2.346755777597833020e-02 2.279539372482662293e-02 2.202321072735316174e-02 2.116154099306387371e-02 2.022215854689357259e-02 1.921797303722617978e-02 1.816294744209677112e-02 1.707205424981698624e-02 1.596128561774016671e-02 1.484773167865849688e-02 1.374973425962349588e-02 1.268710406899889107e-02 1.168134575297176923e-02 1.075574959409983031e-02 9.935068455025748008e-03 9.244334669546517072e-03 8.706334971973260159e-03 8.337660229246431076e-03 8.144283643549746904e-03 8.118739274266288317e-03 8.240794653491411229e-03 8.481543833634180157e-03 8.808825907162743524e-03 9.191697459134787890e-03 9.602982860231522658e-03 1.002014406322632688e-02 1.042515046738792632e-02 1.080393168209728243e-02 1.114575708521349864e-02 1.144269726208537938e-02 1.168921506337646486e-02 1.188188457649378207e-02 1.201921815525611517e-02 1.210157760376576706e-02 1.213114657308184824e-02 1.211194280809719213e-02 1.204984894486546380e-02 1.195263796235470320e-02 1.182996355375856568e-02 1.169327680378525434e-02 1.155562046339246758e-02 1.143124552347083225e-02 1.133500027038581055e-02 1.128147070296397700e-02 1.128391079264691975e-02 1.135308478425394070e-02 1.149622128576077359e-02 1.171630364983919891e-02 1.201186019280493268e-02 1.237728531347259513e-02 1.280358007165592095e-02 1.327931502682018657e-02 1.379161516990031790e-02 1.432702419933477682e-02 1.487218055813301597e-02 1.541429818363888177e-02 1.594147938663828881e-02 1.644289928223142960e-02 1.690889957802501481e-02 1.733102209136508712e-02 1.770200393454997648e-02 1.801574909166397606e-02 1.826728573623500815e-02 1.845271497478426226e-02 1.856915436548885884e-02 1.861467815945225604e-02 1.858825542481122930e-02 1.848968681025628044e-02 1.831954052936491523e-02 1.807908810183132819e-02 1.777024041304846660e-02 1.739548471702193067e-02 1.695782329484710541e-02 1.646071459062719428e-02 1.590801778832821520e-02 1.530394198767822539e-02 1.465300142061780157e-02 1.395997858009027578e-02 1.322989780417638955e-02 1.246801292544666775e-02 1.167981431681722540e-02 1.087106348147738599e-02 1.004786800305601871e-02 9.216817498429953973e-03 8.385214412098497896e-03 7.561455590147968600e-03 6.755656240230593738e-03 5.980659072481482770e-03 5.253617976029670636e-03 4.598272447852341620e-03 4.047424433816078533e-03 3.643081414492759830e-03 3.428301817010732423e-03 3.427095202522002001e-03 3.626494779600542180e-03 3.982993336144146149e-03 4.445763711927241263e-03 4.972652782331898197e-03 5.533594173671984098e-03 6.108292534806840715e-03 6.683150580758130503e-03 7.248934032602514718e-03 7.799240696798073920e-03 8.329539675108356758e-03 8.836570456479215727e-03 9.317961732030661387e-03 9.771984191192182798e-03 1.019738606443457152e-02 1.059328075475535029e-02 1.095906798343216498e-02 1.129437699898909984e-02 1.159902465072831963e-02 1.187298370863233178e-02 1.211635840560295468e-02 1.232936518092701654e-02 1.251231724637033409e-02 1.266561201521239355e-02 1.278972071249514196e-02 1.288517967238965445e-02 1.295258295748334156e-02 1.299257602494308973e-02 1.300585022876316575e-02 1.299313799399822063e-02 1.295520853352107732e-02 1.289286400409654469e-02 1.280693601888545016e-02 1.269828244955145853e-02 1.256778446410339832e-02 1.241634375724834718e-02 1.224487993891641528e-02 1.205432805414958890e-02 1.184563621402179821e-02 1.161976332287991028e-02 1.137767689217226465e-02 1.112035093558873949e-02 1.084876394432877575e-02 1.056389694519269812e-02 1.026673164798955727e-02 9.958248692692526008e-03 9.639426011043415732e-03 9.311237322252197135e-03 8.974650788426604200e-03 8.630627862990418800e-03 8.280122375381856678e-03 7.924079908933852334e-03 7.563437547693323097e-03
7.187027925177440213e-03 7.556520823465898498e-03 7.922311112350838291e-03 8.283440429651102443e-03 8.638942843581786171e-03 8.987844451411607788e-03 9.329163512191701937e-03 9.661910994472763803e-03 9.985091451421649819e-03 1.029770415795127833e-02 1.059874446041892890e-02 1.088720530116635450e-02 1.116207888902316127e-02 1.142235849381924989e-02 1.166704034861840503e-02 1.189512564827327826e-02 1.210562263733689498e-02 1.229754878466378896e-02 1.246993304635391625e-02 1.262181822326473822e-02 1.275226342427085088e-02 1.286034665197233022e-02 1.294516753381280173e-02 1.300585022876315708e-02 1.304154654814930828e-02 1.305143933916389117e-02 1.303474619159923457e-02 1.299072354304353291e-02 1.291867127611841942e-02 1.281793792471997914e-02 1.268792663662732072e-02 1.252810208027018909e-02 1.233799853830126921e-02 1.211722950658472922e-02 1.186549922445200196e-02 1.158261671627539881e-02 1.126851315007270857e-02 1.092326365488750957e-02 1.054711524770407007e-02 1.014052330515942922e-02 9.704200245780560466e-03 9.239182052944121606e-03 8.746921460768270276e-03 8.229421898940676022e-03 7.689435129382996177e-03 7.130760436547723194e-03 6.558708336083599218e-03 5.980832576139149571e-03 5.408093663053720537e-03 4.856674694548128272e-03 4.350603278862266374e-03 3.924702798373788486e-03 3.625249685430889657e-03 3.502169836927133354e-03 3.588919728145973948e-03 3.883629977802572839e-03 4.353114015658645329e-03 4.953704992750853492e-03 5.646803797584586636e-03 6.403186037168399382e-03 7.201671622853044949e-03 8.026699223460727339e-03 8.866352851027527182e-03 9.711029002449021383e-03 1.055259210668980062e-02 1.138385138152328037e-02 1.219824033588265758e-02 1.298962356759818769e-02 1.375218468777678060e-02 1.448036718916568232e-02 1.516885086621523951e-02 1.581255284550867057e-02 1.640664616772869247e-02 1.694659122458110068e-02 1.742817680931337682e-02 1.784756844786915958e-02 1.820136225350035830e-02 1.848664292032255185e-02 1.870104472056519779e-02 1.884281454583636856e-02 1.891087616545795297e-02 1.890489498264433244e-02 1.882534265919981811e-02 1.867356104780262122e-02 1.845182490026531577e-02 1.816340277300225459e-02 1.781261536010028679e-02 1.740489003816328428e-02 1.694680952965891066e-02 1.644615102110030466e-02 1.591190944745270175e-02 1.535429453319593282e-02 1.478468515060797628e-02 1.421551652743821732e-02 1.366006665254870453e-02 1.313210066220550643e-02 1.264533187184624027e-02 1.221267454304547813e-02 1.184530594862432361e-02 1.155162573088452937e-02 1.133628196777282902e-02 1.119948564985840354e-02 1.113681228754732216e-02 1.113957628699846665e-02 1.119570304910179684e-02 1.129089435560479311e-02 1.140984278792908126e-02 1.153730013580026199e-02 1.165889727091405648e-02 1.176169925441986931e-02 1.183453385358151401e-02 1.186815325977369322e-02 1.185528883390626377e-02 1.179064924044317085e-02 1.167090150898213337e-02 1.149466636296417842e-02 1.126255481159068282e-02 1.097727230593073186e-02 1.064381865838953320e-02 1.026981421347122718e-02 9.865980616400054151e-03 9.446787326342008864e-03 9.031221202224055944e-03 8.643509651406332261e-03 8.313389248495743969e-03 8.075187970698822701e-03 7.964827510700904153e-03 8.014410573901184845e-03 8.245697078279237008e-03 8.665463976938925575e-03 9.265288355521506328e-03 1.002544404983528141e-02 1.092025504697450439e-02 1.192245456606806121e-02 1.300570134100910089e-02 1.414558413532115803e-02 1.531975966553563752e-02 1.650772718247778617e-02 1.769052343363709118e-02 1.885046468354374671e-02 1.997097670419720195e-02 2.103651416480841266e-02 2.203255557984448720e-02 2.294565579522010387e-02 2.376353832212935863e-02 2.447521170693161760e-02 2.507109635491262464e-02 2.554315038978409447e-02 2.588498513230589812e-02 2.609196263620454370e-02 2.616126947158996935e-02 2.609196263620454023e-02 2.588498513230591547e-02 2.554315038978410835e-02 2.507109635491262811e-02 2.447521170693162801e-02 2.376353832212935169e-02 2.294565579522010387e-02 2.203255557984449761e-02 2.103651416480841266e-02 1.997097670419719154e-02 1.885046468354374671e-02 1.769052343363708771e-02 1.650772718247778617e-02 1.531975966553564272e-02 1.414558413532114936e-02 1.300570134100909568e-02 1.192245456606804734e-02 1.092025504697449918e-02 1.002544404983528835e-02 9.265288355521497654e-03 8.665463976938935983e-03 8.245697078279224865e-03 8.014410573901196988e-03 7.964827510700902419e-03 8.075187970698822701e-03 8.313389248495747438e-03 8.643509651406333996e-03 9.031221202224043801e-03 9.446787326342005395e-03 9.865980616400061090e-03 1.026981421347123412e-02 1.064381865838953146e-02 1.097727230593073360e-02 1.126255481159068109e-02 1.149466636296417148e-02 1.167090150898213337e-02 1.179064924044316565e-02 1.185528883390627071e-02 1.186815325977370189e-02 1.183453385358150534e-02 1.176169925441985890e-02 1.165889727091405648e-02 1.153730013580027240e-02 1.140984278792907952e-02 1.129089435560477576e-02 1.119570304910179337e-02 1.113957628699846839e-02 1.113681228754731870e-02 1.119948564985839487e-02 1.133628196777284290e-02 1.155162573088452937e-02 1.184530594862432014e-02 1.221267454304548160e-02 1.264533187184624895e-02 1.313210066220550643e-02 1.366006665254870106e-02 1.421551652743821212e-02 1.478468515060797628e-02 1.535429453319593976e-02 1.591190944745270175e-02 1.644615102110029078e-02 1.694680952965890025e-02 1.740489003816327040e-02 1.781261536010029373e-02 1.816340277300225459e-02 1.845182490026531577e-02 1.867356104780261775e-02 1.882534265919981117e-02 1.890489498264432550e-02 1.891087616545794950e-02 1.884281454583636856e-02 1.870104472056518044e-02 1.848664292032256573e-02 1.820136225350034789e-02 1.784756844786915958e-02 1.742817680931338375e-02 1.694659122458110762e-02 1.640664616772870288e-02 1.581255284550867404e-02 1.516885086621524471e-02 1.448036718916568232e-02 1.375218468777678060e-02 1.298962356759817555e-02 1.219824033588265237e-02 1.138385138152328384e-02 1.055259210668980062e-02 9.711029002449021383e-03 8.866352851027521978e-03 8.026699223460725605e-03 7.201671622853047551e-03 6.403186037168408055e-03 5.646803797584583166e-03 4.953704992750849155e-03 4.353114015658640125e-03 3.883629977802575441e-03 3.588919728145984357e-03 3.502169836927135523e-03 3.625249685430884019e-03 3.924702798373788486e-03 4.350603278862262904e-03 4.856674694548128272e-03 5.408093663053728344e-03 5.980832576139153041e-03 6.558708336083601820e-03 7.130760436547727531e-03 7.689435129382997045e-03 8.229421898940679492e-03 8.746921460768273746e-03 9.239182052944121606e-03 9.704200245780555262e-03 1.014052330515942402e-02 1.054711524770407527e-02 1.092326365488751304e-02 1.126851315007270857e-02 1.158261671627539881e-02 1.186549922445200023e-02 1.211722950658472922e-02 1.233799853830126747e-02 1.252810208027019083e-02 1.268792663662732072e-02 1.281793792471997914e-02 1.291867127611842289e-02 1.299072354304353465e-02 1.303474619159923457e-02 1.305143933916389117e-02 1.304154654814930307e-02 1.300585022876316575e-02 1.294516753381280173e-02 1.286034665197233022e-02 1.275226342427085262e-02 1.262181822326473822e-02 1.246993304635390931e-02 1.229754878466379243e-02 1.210562263733689498e-02 1.189512564827327826e-02 1.166704034861840503e-02 1.142235849381924989e-02 1.116207888902316647e-02 1.088720530116635450e-02 1.059874446041892716e-02 1.029770415795127833e-02 9.985091451421655023e-03 9.661910994472762068e-03 9.329163512191701937e-03 8.987844451411611257e-03 8.638942843581780967e-03 8.283440429651100709e-03 7.922311112350838291e-03 7.556520823465891559e-03 7.187027925177444550e-03
6.793618314225753456e-03 7.171042056360034563e-03 7.545718431021313129e-03 7.916663189807821369e-03 8.282886822800856683e-03 8.643393135289419507e-03 8.997178625614382988e-03 9.343232471016557281e-03 9.680536982498086362e-03 1.000806842706026059e-02 1.032479814188952058e-02 1.062969388381274256e-02 1.092172137105444814e-02 1.119984598462483993e-02 1.146303460469883656e-02 1.171025756385433991e-02 1.194049070462343751e-02 1.215271753385104882e-02 1.234593147118462006e-02 1.251913819387069984e-02 1.267135808513179113e-02 1.280162879891127287e-02 1.290900795992883966e-02 1.299257602494308973e-02 1.305143933916389117e-02 1.308473343117901554e-02 1.309162660096540275e-02 1.307132386913465415e-02 1.302307137229384223e-02 1.294616131042956343e-02 1.283993757921371784e-02 1.270380225549350151e-02 1.253722315156596996e-02 1.233974271851231638e-02 1.211098866898822728e-02 1.185068681783854085e-02 1.155867682392971822e-02 1.123493178879524448e-02 1.087958307505536119e-02 1.049295232766426882e-02 1.007559364121438095e-02 9.628350329208241326e-03 9.152433175658102396e-03 8.649531000455911584e-03 8.121970905620444145e-03 7.572956498006956465e-03 7.006930693980996556e-03 6.430139863785920042e-03 5.851522705160161660e-03 5.284106298442563417e-03 4.747113452036683112e-03 4.268754715989766212e-03 3.888574897545609994e-03 3.655422946513720451e-03 3.614788834966620006e-03 3.787257007391820265e-03 4.157516843628335582e-03 4.686782351397814940e-03 5.332815545549250170e-03 6.060689633025229638e-03 6.844391131803335623e-03 7.664913649324015324e-03 8.508020951384117139e-03 9.362559117299006778e-03 1.021933839893290376e-02 1.107042642089916228e-02 1.190870949410148018e-02 1.272762382526087394e-02 1.352099463499447513e-02 1.428294499236981013e-02 1.500785081862069520e-02 1.569032734984371347e-02 1.632523767556822922e-02 1.690771720408653159e-02 1.743320988921029380e-02 1.789751328426290866e-02 1.829683026301959572e-02 1.862782574171779545e-02 1.888768705995394828e-02 1.907418689905831383e-02 1.918574777715628329e-02 1.922150728725913540e-02 1.918138335347284451e-02 1.906613887586891543e-02 1.887744521078365753e-02 1.861794396954815842e-02 1.829130657236238688e-02 1.790229078929737178e-02 1.745679301106699277e-02 1.696189401920936840e-02 1.642589427178766867e-02 1.585833177683048517e-02 1.526997099487165631e-02 1.467274444516508160e-02 1.407961974661445931e-02 1.350435481067675109e-02 1.296109625687458071e-02 1.246377786825727911e-02 1.202529760482693583e-02 1.165650343306872186e-02 1.136509950240564837e-02 1.115467117821365185e-02 1.102407139926549727e-02 1.096736339219968846e-02 1.097437212398490181e-02 1.103172045247659445e-02 1.112410526110503041e-02 1.123555472515031829e-02 1.135048229692476110e-02 1.145445829869375619e-02 1.153470616976754598e-02 1.158037798715666825e-02 1.158267805524905436e-02 1.153489836644181442e-02 1.143241810846292762e-02 1.127270861965864318e-02 1.105537847575267969e-02 1.078229138997225701e-02 1.045779158120539037e-02 1.008907507541817808e-02 9.686745943983145202e-03 9.265581633392288435e-03 8.845474821830973805e-03 8.452371877191224361e-03 8.118729421105108993e-03 7.882574278956154881e-03 7.783993031891024011e-03 7.858582216002180793e-03 8.129599298914904487e-03 8.602759423110865541e-03 9.266712203838893547e-03 1.009827020884025359e-02 1.106876952310117956e-02 1.214876620731623197e-02 1.331044622995777860e-02 1.452838960449466706e-02 1.577949886930656020e-02 1.704263673373809448e-02 1.829824597599171224e-02 1.952805724161865014e-02 2.071490858996372433e-02 2.184266717749031722e-02 2.289623278284108610e-02 2.386160156843254027e-02 2.472597044065303132e-02 2.547786513731940469e-02 2.610727786636972067e-02 2.660580272430419779e-02 2.696675924956066367e-02 2.718529639006839888e-02 2.725847096055980176e-02 2.718529639006840928e-02 2.696675924956065673e-02 2.660580272430421861e-02 2.610727786636972067e-02 2.547786513731939428e-02 2.472597044065302785e-02 2.386160156843254374e-02 2.289623278284109303e-02 2.184266717749031028e-02 2.071490858996372780e-02 1.952805724161864320e-02 1.829824597599171918e-02 1.704263673373808755e-02 1.577949886930655327e-02 1.452838960449465318e-02 1.331044622995778380e-02 1.214876620731624238e-02 1.106876952310117956e-02 1.009827020884024838e-02 9.266712203838893547e-03 8.602759423110860337e-03 8.129599298914904487e-03 7.858582216002179058e-03 7.783993031891030950e-03 7.882574278956158351e-03 8.118729421105110727e-03 8.452371877191222627e-03 8.845474821830970336e-03 9.265581633392297109e-03 9.686745943983150406e-03 1.008907507541819022e-02 1.045779158120538864e-02 1.078229138997224834e-02 1.105537847575268143e-02 1.127270861965863798e-02 1.143241810846292415e-02 1.153489836644180054e-02 1.158267805524906477e-02 1.158037798715665957e-02 1.153470616976753731e-02 1.145445829869374578e-02 1.135048229692476283e-02 1.123555472515030962e-02 1.112410526110502521e-02 1.103172045247658752e-02 1.097437212398489313e-02 1.096736339219969020e-02 1.102407139926549727e-02 1.115467117821365359e-02 1.136509950240565184e-02 1.165650343306871839e-02 1.202529760482692889e-02 1.246377786825728085e-02 1.296109625687458071e-02 1.350435481067672853e-02 1.407961974661445931e-02 1.467274444516508507e-02 1.526997099487164937e-02 1.585833177683048170e-02 1.642589427178767561e-02 1.696189401920936146e-02 1.745679301106699277e-02 1.790229078929737525e-02 1.829130657236238688e-02 1.861794396954816536e-02 1.887744521078365753e-02 1.906613887586891889e-02 1.918138335347285492e-02 1.922150728725913194e-02 1.918574777715627983e-02 1.907418689905831730e-02 1.888768705995394828e-02 1.862782574171779545e-02 1.829683026301960266e-02 1.789751328426290866e-02 1.743320988921029380e-02 1.690771720408653506e-02 1.632523767556822922e-02 1.569032734984371000e-02 1.500785081862069867e-02 1.428294499236980146e-02 1.352099463499446992e-02 1.272762382526087394e-02 1.190870949410148712e-02 1.107042642089916401e-02 1.021933839893291070e-02 9.362559117299005043e-03 8.508020951384122343e-03 7.664913649324017059e-03 6.844391131803338225e-03 6.060689633025227903e-03 5.332815545549260579e-03 4.686782351397820144e-03 4.157516843628339051e-03 3.787257007391820265e-03 3.614788834966615669e-03 3.655422946513726522e-03 3.888574897545614330e-03 4.268754715989767079e-03 4.747113452036683112e-03 5.284106298442572090e-03 5.851522705160155588e-03 6.430139863785924378e-03 7.006930693980998291e-03 7.572956498006961669e-03 8.121970905620449349e-03 8.649531000455920257e-03 9.152433175658109335e-03 9.628350329208239591e-03 1.007559364121437921e-02 1.049295232766427055e-02 1.087958307505535772e-02 1.123493178879524101e-02 1.155867682392971649e-02 1.185068681783854085e-02 1.211098866898822554e-02 1.233974271851231638e-02 1.253722315156596823e-02 1.270380225549350151e-02 1.283993757921371263e-02 1.294616131042956170e-02 1.302307137229385091e-02 1.307132386913465762e-02 1.309162660096540622e-02 1.308473343117901554e-02 1.305143933916389637e-02 1.299257602494309320e-02 1.290900795992884313e-02 1.280162879891127807e-02 1.267135808513179113e-02 1.251913819387069984e-02 1.234593147118462526e-02 1.215271753385105055e-02 1.194049070462343924e-02 1.171025756385434338e-02 1.146303460469883830e-02 1.119984598462483993e-02 1.092172137105445161e-02 1.062969388381273909e-02 1.032479814188952232e-02 1.000806842706026233e-02 9.680536982498081158e-03 9.343232471016560750e-03 8.997178625614382988e-03 8.643393135289424711e-03 8.282886822800854948e-03 7.916663189807824838e-03 7.545718431021316598e-03 7.171042056360036297e-03 6.793618314225747384e-03
6.384061476059222327e-03 6.768376687866083964e-03 7.150970983032228084e-03 7.530826457369008131e-03 7.906924482740516902e-03 8.278242649102558054e-03 8.643752952948875398e-03 9.002420908821735443e-03 9.353205356316309643e-03 9.695058799733579161e-03 1.002692816198663163e-02 1.034775586542183851e-02 1.065648117432609586e-02 1.095204174998155172e-02 1.123337538116173963e-02 1.149942186227067946e-02 1.174912499885008565e-02 1.198143472655817734e-02 1.219530933546639391e-02 1.238971779695950334e-02 1.256364219597942179e-02 1.271608027704794995e-02 1.284604811865915075e-02 1.295258295748334156e-02 1.303474619159923457e-02 1.309162660096540275e-02 1.312234383391983929e-02 1.312605222115263703e-02 1.310194499400018503e-02 1.304925900303715788e-02 1.296728005712565780e-02 1.285534903437354076e-02 1.271286895772795120e-02 1.253931328356568294e-02 1.233423572816646011e-02 1.209728206420274989e-02 1.182820447259375421e-02 1.152687925771547946e-02 1.119332906322975316e-02 1.082775122091986057e-02 1.043055462212756808e-02 1.000240867902114569e-02 9.544309805503683672e-03 9.057673842341722875e-03 8.544467740350971535e-03 8.007401897144168779e-03 7.450217984248186723e-03 6.878129300773215549e-03 6.298506046438449163e-03 5.721948251467896124e-03 5.163936710617380091e-03 4.647198997048020488e-03 4.204433072751619441e-03 3.879344029542425645e-03 3.720926084523596723e-03 3.766555732005355626e-03 4.022684619993307890e-03 4.463292144116942986e-03 5.047181043484036227e-03 5.734783832295243383e-03 6.494773171283504433e-03 7.303943954052032062e-03 8.145119292252242515e-03 9.005160688338949976e-03 9.873537752130368342e-03 1.074139188780433816e-02 1.160094470746701745e-02 1.244513031807224952e-02 1.326737052280837180e-02 1.406144189360300674e-02 1.482140303831352632e-02 1.554156232007433518e-02 1.621647353558451285e-02 1.684095146550195973e-02 1.741010190761764498e-02 1.791936247097545079e-02 1.836455145121031196e-02 1.874192276702783821e-02 1.904822536288842266e-02 1.928076576530156350e-02 1.943747267759960221e-02 1.951696264763385855e-02 1.951860596766067518e-02 1.944259207859141969e-02 1.928999385497411415e-02 1.906283023447691988e-02 1.876412670233548047e-02 1.839797309922082402e-02 1.796957800499507721e-02 1.748531841875407625e-02 1.695278238229176726e-02 1.638080024277266747e-02 1.577945695515005700e-02 1.516007262403437465e-02 1.453513088517113458e-02 1.391812474309760649e-02 1.332327853180736467e-02 1.276509697923340278e-02 1.225769637794446761e-02 1.181390083411002628e-02 1.144414902960273935e-02 1.115535007361427057e-02 1.094991859182349592e-02 1.082525101895537301e-02 1.077382831581507640e-02 1.078395622845870934e-02 1.084096546459691231e-02 1.092858847173507238e-02 1.103024535094148002e-02 1.113007117543293560e-02 1.121363240358200924e-02 1.126836336336926522e-02 1.128379313511440780e-02 1.125163981781099679e-02 1.116583980172290366e-02 1.102256682742441124e-02 1.082028595479417842e-02 1.055988352712156249e-02 1.024491581528423276e-02 9.882024441390618169e-03 9.481570740152833049e-03 9.058530508701477177e-03 8.633633303524883978e-03 8.234562495439448973e-03 7.896662365581865600e-03 7.662013760221887682e-03 7.575334274769180906e-03 7.676042002770206048e-03 7.988809602181269620e-03 8.517809894181703825e-03 9.248211356972421346e-03 1.015303601933163768e-02 1.120057436570816994e-02 1.235930760982075979e-02 1.360009588808553348e-02 1.489663992537512173e-02 1.622518076621401809e-02 1.756400164637079292e-02 1.889298034558813816e-02 2.019327061448988533e-02 2.144711766732064484e-02 2.263778694840550346e-02 2.374957974827005339e-02 2.476791083996505646e-02 2.567942683017138475e-02 2.647214748466953510e-02 2.713561537976742072e-02 2.766104182885219948e-02 2.804143925453058891e-02 2.827173215125856204e-02 2.834884061271942396e-02 2.827173215125856204e-02 2.804143925453059932e-02 2.766104182885221682e-02 2.713561537976740684e-02 2.647214748466949347e-02 2.567942683017138128e-02 2.476791083996505646e-02 2.374957974827006033e-02 2.263778694840550346e-02 2.144711766732065525e-02 2.019327061448988186e-02 1.889298034558813122e-02 1.756400164637080680e-02 1.622518076621402502e-02 1.489663992537511653e-02 1.360009588808553174e-02 1.235930760982076673e-02 1.120057436570816300e-02 1.015303601933162381e-02 9.248211356972419611e-03 8.517809894181698621e-03 7.988809602181260947e-03 7.676042002770203446e-03 7.575334274769176569e-03 7.662013760221885079e-03 7.896662365581865600e-03 8.234562495439442034e-03 8.633633303524894387e-03 9.058530508701473707e-03 9.481570740152859070e-03 9.882024441390628577e-03 1.024491581528423102e-02 1.055988352712156422e-02 1.082028595479418709e-02 1.102256682742440951e-02 1.116583980172290193e-02 1.125163981781101587e-02 1.128379313511439740e-02 1.126836336336927563e-02 1.121363240358200578e-02 1.113007117543292693e-02 1.103024535094148176e-02 1.092858847173507238e-02 1.084096546459690016e-02 1.078395622845872322e-02 1.077382831581507987e-02 1.082525101895537821e-02 1.094991859182349418e-02 1.115535007361427924e-02 1.144414902960274628e-02 1.181390083411002975e-02 1.225769637794447108e-02 1.276509697923341145e-02 1.332327853180737681e-02 1.391812474309760649e-02 1.453513088517112764e-02 1.516007262403436598e-02 1.577945695515005700e-02 1.638080024277265359e-02 1.695278238229176379e-02 1.748531841875409013e-02 1.796957800499507721e-02 1.839797309922082402e-02 1.876412670233548047e-02 1.906283023447690947e-02 1.928999385497410721e-02 1.944259207859143010e-02 1.951860596766067865e-02 1.951696264763385855e-02 1.943747267759959874e-02 1.928076576530156697e-02 1.904822536288841225e-02 1.874192276702784168e-02 1.836455145121030849e-02 1.791936247097545426e-02 1.741010190761765192e-02 1.684095146550195973e-02 1.621647353558451285e-02 1.554156232007434038e-02 1.482140303831352805e-02 1.406144189360300500e-02 1.326737052280836660e-02 1.244513031807224605e-02 1.160094470746702439e-02 1.074139188780433470e-02 9.873537752130366607e-03 9.005160688338941302e-03 8.145119292252242515e-03 7.303943954052035531e-03 6.494773171283504433e-03 5.734783832295242516e-03 5.047181043484037961e-03 4.463292144116943853e-03 4.022684619993303554e-03 3.766555732005354325e-03 3.720926084523603662e-03 3.879344029542412201e-03 4.204433072751627247e-03 4.647198997048018754e-03 5.163936710617381826e-03 5.721948251467890052e-03 6.298506046438443091e-03 6.878129300773218151e-03 7.450217984248187590e-03 8.007401897144165309e-03 8.544467740350971535e-03 9.057673842341717671e-03 9.544309805503680202e-03 1.000240867902114396e-02 1.043055462212756981e-02 1.082775122091986057e-02 1.119332906322974795e-02 1.152687925771548293e-02 1.182820447259375594e-02 1.209728206420274468e-02 1.233423572816645837e-02 1.253931328356568640e-02 1.271286895772794773e-02 1.285534903437354076e-02 1.296728005712565260e-02 1.304925900303715441e-02 1.310194499400018329e-02 1.312605222115263703e-02 1.312234383391984276e-02 1.309162660096540622e-02 1.303474619159923457e-02 1.295258295748334156e-02 1.284604811865915422e-02 1.271608027704794995e-02 1.256364219597942700e-02 1.238971779695949467e-02 1.219530933546638524e-02 1.198143472655818255e-02 1.174912499885007698e-02 1.149942186227067946e-02 1.123337538116174310e-02 1.095204174998154999e-02 1.065648117432609759e-02 1.034775586542183851e-02 1.002692816198663510e-02 9.695058799733580895e-03 9.353205356316309643e-03 9.002420908821737178e-03 8.643752952948871929e-03 8.278242649102554584e-03 7.906924482740520371e-03 7.530826457369005529e-03 7.150970983032229819e-03 6.768376687866085699e-03 6.384061476059220593e-03
5.959445906659980446e-03 6.349460140966510513e-03 6.738871906188377385e-03 7.126616669440010050e-03 7.511637398242541203e-03 7.892878815458224256e-03 8.269283667150963482e-03 8.639790443886361318e-03 9.003332170704512333e-03 9.358835996535074322e-03 9.705223391504905553e-03 1.004141081369209175e-02 1.036631074379102367e-02 1.067883301232321579e-02 1.097788636296759442e-02 1.126238020967503320e-02 1.153122655607111309e-02 1.178334205434457271e-02 1.201765018814234844e-02 1.223308357052927363e-02 1.242858635422667071e-02 1.260311675747460315e-02 1.275564971524211638e-02 1.288517967238965618e-02 1.299072354304353291e-02 1.307132386913465762e-02 1.312605222115263703e-02 1.315401289607116657e-02 1.315434698173982044e-02 1.312623687458214922e-02 1.306891135936923999e-02 1.298165138778831044e-02 1.286379672891184781e-02 1.271475371304082481e-02 1.253400435602392178e-02 1.232111724197094624e-02 1.207576067036811654e-02 1.179771875752661479e-02 1.148691145101944991e-02 1.114341981506428852e-02 1.076751854806444302e-02 1.035971862008770901e-02 9.920824364796606079e-03 9.452011656130373737e-03 8.954937499421333769e-03 8.431897407482399215e-03 7.886056883956174546e-03 7.321799723241014315e-03 6.745262278730342759e-03 6.165162765295329785e-03 5.594083674385751798e-03 5.050381569932187002e-03 4.560710838955006965e-03 4.162274118714708732e-03 3.901664803729662685e-03 3.824863536182288633e-03 3.958041981073834835e-03 4.294036104176361321e-03 4.799460340092370249e-03 5.433169345285118919e-03 6.158873862897812704e-03 6.948581784643214666e-03 7.781501334142478139e-03 8.641985157548855503e-03 9.517800309655138208e-03 1.039892338930102113e-02 1.127675723520439599e-02 1.214363578929271090e-02 1.299251625714547588e-02 1.381679193827861814e-02 1.461018362808216321e-02 1.536668324182853540e-02 1.608053304633163053e-02 1.674622984100571435e-02 1.735854708029204926e-02 1.791257018191158915e-02 1.840374166789836285e-02 1.882791366775151548e-02 1.918140587562052260e-02 1.946106741980131380e-02 1.966434135061293637e-02 1.978933063168368880e-02 1.983486466198831899e-02 1.980056548187189222e-02 1.968691293666725850e-02 1.949530818794606435e-02 1.922813506485528470e-02 1.888881880928349605e-02 1.848188173516633268e-02 1.801299509872059459e-02 1.748902590324034542e-02 1.691807618501754706e-02 1.630951016327764416e-02 1.567396095560473490e-02 1.502330272141733265e-02 1.437056555026479041e-02 1.372975923299296457e-02 1.311556002450244875e-02 1.254280680115446404e-02 1.202575976844018520e-02 1.157711027324403660e-02 1.120680517470111839e-02 1.092085540051327894e-02 1.072039321405523354e-02 1.060125786723101725e-02 1.055427791260591698e-02 1.056621143471072298e-02 1.062110886519372112e-02 1.070177923473471585e-02 1.079109055491940354e-02 1.087295940801842435e-02 1.093300728246750925e-02 1.095893892884288075e-02 1.094072804808484192e-02 1.087069502448247647e-02 1.074354867620866405e-02 1.055645128367905042e-02 1.030915923687392155e-02 1.000429216127575981e-02 9.647790287064524767e-03 9.249628261727651027e-03 8.824849260944964482e-03 8.394928822079580910e-03 7.989290773444889318e-03 7.646344147566307495e-03 7.412629601801124131e-03 7.338039526009045542e-03 7.466174643384406416e-03 7.822963278398450612e-03 8.410416755679090903e-03 9.209585911549902568e-03 1.018938403374966897e-02 1.131505524080578425e-02 1.255316189335523719e-02 1.387341929311765309e-02 1.524879579445610235e-02 1.665497138946846548e-02 1.806971001900211163e-02 1.947235464114507181e-02 2.084349139611707188e-02 2.216476793551063612e-02 2.341883422027857611e-02 2.458937376494186103e-02 2.566119772629701576e-02 2.662037918050978724e-02 2.745440918270133576e-02 2.815235961265353387e-02 2.870504054962576268e-02 2.910514220352770215e-02 2.934735343552591358e-02 2.942845075257315493e-02 2.934735343552591358e-02 2.910514220352769521e-02 2.870504054962576962e-02 2.815235961265352693e-02 2.745440918270132882e-02 2.662037918050978724e-02 2.566119772629700188e-02 2.458937376494185756e-02 2.341883422027857611e-02 2.216476793551063265e-02 2.084349139611705801e-02 1.947235464114506487e-02 1.806971001900210469e-02 1.665497138946845854e-02 1.524879579445609194e-02 1.387341929311765309e-02 1.255316189335522852e-02 1.131505524080578945e-02 1.018938403374966377e-02 9.209585911549899098e-03 8.410416755679089168e-03 7.822963278398448878e-03 7.466174643384404681e-03 7.338039526009045542e-03 7.412629601801117192e-03 7.646344147566303158e-03 7.989290773444908400e-03 8.394928822079579175e-03 8.824849260944947135e-03 9.249628261727638884e-03 9.647790287064516093e-03 1.000429216127574766e-02 1.030915923687393369e-02 1.055645128367905389e-02 1.074354867620867272e-02 1.087069502448249209e-02 1.094072804808485060e-02 1.095893892884288422e-02 1.093300728246750925e-02 1.087295940801843476e-02 1.079109055491941048e-02 1.070177923473472972e-02 1.062110886519372112e-02 1.056621143471074380e-02 1.055427791260592045e-02 1.060125786723098776e-02 1.072039321405522661e-02 1.092085540051325986e-02 1.120680517470110625e-02 1.157711027324405222e-02 1.202575976844017479e-02 1.254280680115446057e-02 1.311556002450245742e-02 1.372975923299296283e-02 1.437056555026479387e-02 1.502330272141733959e-02 1.567396095560472796e-02 1.630951016327763722e-02 1.691807618501753666e-02 1.748902590324034195e-02 1.801299509872058419e-02 1.848188173516633268e-02 1.888881880928348911e-02 1.922813506485527082e-02 1.949530818794605394e-02 1.968691293666725156e-02 1.980056548187189222e-02 1.983486466198830511e-02 1.978933063168368187e-02 1.966434135061293637e-02 1.946106741980132074e-02 1.918140587562051913e-02 1.882791366775151895e-02 1.840374166789836285e-02 1.791257018191157527e-02 1.735854708029204926e-02 1.674622984100570741e-02 1.608053304633162706e-02 1.536668324182853887e-02 1.461018362808217189e-02 1.381679193827861467e-02 1.299251625714548108e-02 1.214363578929271437e-02 1.127675723520439773e-02 1.039892338930101766e-02 9.517800309655145147e-03 8.641985157548858973e-03 7.781501334142472935e-03 6.948581784643211197e-03 6.158873862897808367e-03 5.433169345285119786e-03 4.799460340092365045e-03 4.294036104176363056e-03 3.958041981073838304e-03 3.824863536182286465e-03 3.901664803729666155e-03 4.162274118714716538e-03 4.560710838955014772e-03 5.050381569932189604e-03 5.594083674385745726e-03 6.165162765295324580e-03 6.745262278730338422e-03 7.321799723241011713e-03 7.886056883956167607e-03 8.431897407482397480e-03 8.954937499421325095e-03 9.452011656130365064e-03 9.920824364796611283e-03 1.035971862008770207e-02 1.076751854806444302e-02 1.114341981506428679e-02 1.148691145101945164e-02 1.179771875752661653e-02 1.207576067036811654e-02 1.232111724197094450e-02 1.253400435602391658e-02 1.271475371304082481e-02 1.286379672891185301e-02 1.298165138778831044e-02 1.306891135936925040e-02 1.312623687458215095e-02 1.315434698173982044e-02 1.315401289607116657e-02 1.312605222115263356e-02 1.307132386913465935e-02 1.299072354304352944e-02 1.288517967238966139e-02 1.275564971524211638e-02 1.260311675747460662e-02 1.242858635422667418e-02 1.223308357052927363e-02 1.201765018814234844e-02 1.178334205434457098e-02 1.153122655607111829e-02 1.126238020967503146e-02 1.097788636296758921e-02 1.067883301232321579e-02 1.036631074379102541e-02 1.004141081369209175e-02 9.705223391504905553e-03 9.358835996535074322e-03 9.003332170704512333e-03 8.639790443886359583e-03 8.269283667150960013e-03 7.892878815458224256e-03 7.511637398242536866e-03 7.126616669440010050e-03 6.738871906188372181e-03 6.349460140966510513e-03 5.959445906659980446e-03
5.521177532383236830e-03 5.915493484104625277e-03 6.310450781563899103e-03 6.704916507203168355e-03 7.097779725527794334e-03 7.487941185964349516e-03 7.874306402518628858e-03 8.255781108851228609e-03 8.631268416323107165e-03 8.999667215291157554e-03 9.359871499840525383e-03 9.710770389747899398e-03 1.005124868711925433e-02 1.038018784920173056e-02 1.069646728992523256e-02 1.099896594510923857e-02 1.128656405282212234e-02 1.155814511303455798e-02 1.181259800078421004e-02 1.204881921550031085e-02 1.226571525659591114e-02 1.246220512241245047e-02 1.263722293651636970e-02 1.278972071249513849e-02 1.291867127611842289e-02 1.302307137229384744e-02 1.310194499400018850e-02 1.315434698173982044e-02 1.317936695550777672e-02 1.317613365756395774e-02 1.314381980435766831e-02 1.308164757119576610e-02 1.298889486566069673e-02 1.286490258826447457e-02 1.270908313571045105e-02 1.252093047980751099e-02 1.230003226323765977e-02 1.204608450679374790e-02 1.175890974415253615e-02 1.143847972542389770e-02 1.108494431611837909e-02 1.069866895471377997e-02 1.028028416772879677e-02 9.830752420563719160e-03 9.351460412846989909e-03 8.844349491899161642e-03 8.312104297453654436e-03 7.758431920980882364e-03 7.188483571803151555e-03 6.609501389217156166e-03 6.031815333456683539e-03 5.470352815210175780e-03 4.946775617138443257e-03 4.491955658241205199e-03 4.147155999345614533e-03 3.959776970551354483e-03 3.969317131448011314e-03 4.188917714472674067e-03 4.599827951826757945e-03 5.164569724488788337e-03 5.843713883249557206e-03 6.604411842121748338e-03 7.421652405044412877e-03 8.276692191370433813e-03 9.155155830087250562e-03 1.004555399332928388e-02 1.093827220187540070e-02 1.182491587390096209e-02 1.269789610320684776e-02 1.355017255571337384e-02 1.437509867060424162e-02 1.516633437299423452e-02 1.591780430850342834e-02 1.662368756100315870e-02 1.727842971557551344e-02 1.787677115628638277e-02 1.841378737072471225e-02 1.888493821326727926e-02 1.928612382627872476e-02 1.961374539865091277e-02 1.986476925784354600e-02 2.003679301097887125e-02 2.012811261551644693e-02 2.013778939881026228e-02 2.006571617628387719e-02 1.991268174930686113e-02 1.968043319637648170e-02 1.937173549293857294e-02 1.899042807596015500e-02 1.854147794975992761e-02 1.803102870367989663e-02 1.746644420127061587e-02 1.685634441800499053e-02 1.621062851496490528e-02 1.554047613154856990e-02 1.485831132627292092e-02 1.417770396768631633e-02 1.351317080884111010e-02 1.287982517240540171e-02 1.229281642895019636e-02 1.176651043481561146e-02 1.131340629161416318e-02 1.094287418726210513e-02 1.065991965823634945e-02 1.046427623832189152e-02 1.035012153906881074e-02 1.030655979057750436e-02 1.031877295872112021e-02 1.036954374655330371e-02 1.044079940233173624e-02 1.051491274149884275e-02 1.057564446703788616e-02 1.060873694276599603e-02 1.060223921288317404e-02 1.054666307424177718e-02 1.043506286456868763e-02 1.026311704725504578e-02 1.002927917900948464e-02 9.735064295719783600e-03 9.385544733780766188e-03 8.990142998399586541e-03 8.563813975881018337e-03 8.128662068271163069e-03 7.715836531554387534e-03 7.366998943719891765e-03 7.133619408631186078e-03 7.071407863827639667e-03 7.228543893240875831e-03 7.631938388889963204e-03 8.280643627930107942e-03 9.150870360105926166e-03 1.020713815444266974e-02 1.141172080806957846e-02 1.272948053489227939e-02 1.412920489094496128e-02 1.558329371273495245e-02 1.706697318701857688e-02 1.855755049723231340e-02 2.003386467954203914e-02 2.147594382753502049e-02 2.286483357672980388e-02 2.418255499122748745e-02 2.541215496457458270e-02 2.653781929740708229e-02 2.754502479380849939e-02 2.842071151851217545e-02 2.915345999626638498e-02 2.973366096169445527e-02 3.015366758272488082e-02 3.040792209908270080e-02 3.049305068025245230e-02 3.040792209908270080e-02 3.015366758272488082e-02 2.973366096169444833e-02 2.915345999626638845e-02 2.842071151851216851e-02 2.754502479380851673e-02 2.653781929740705800e-02 2.541215496457458964e-02 2.418255499122749785e-02 2.286483357672980041e-02 2.147594382753503436e-02 2.003386467954202180e-02 1.855755049723229952e-02 1.706697318701857341e-02 1.558329371273494378e-02 1.412920489094494740e-02 1.272948053489227592e-02 1.141172080806957673e-02 1.020713815444267494e-02 9.150870360105926166e-03 8.280643627930113146e-03 7.631938388889967541e-03 7.228543893240874096e-03 7.071407863827639667e-03 7.133619408631191282e-03 7.366998943719893500e-03 7.715836531554389269e-03 8.128662068271168273e-03 8.563813975881028745e-03 8.990142998399586541e-03 9.385544733780767923e-03 9.735064295719787070e-03 1.002927917900946729e-02 1.026311704725504058e-02 1.043506286456866855e-02 1.054666307424178412e-02 1.060223921288318792e-02 1.060873694276601338e-02 1.057564446703789830e-02 1.051491274149883234e-02 1.044079940233175012e-02 1.036954374655330718e-02 1.031877295872113062e-02 1.030655979057750436e-02 1.035012153906882115e-02 1.046427623832188632e-02 1.065991965823633904e-02 1.094287418726211034e-02 1.131340629161416492e-02 1.176651043481560452e-02 1.229281642895018421e-02 1.287982517240541559e-02 1.351317080884111704e-02 1.417770396768632153e-02 1.485831132627292439e-02 1.554047613154858030e-02 1.621062851496490528e-02 1.685634441800498706e-02 1.746644420127061240e-02 1.803102870367988969e-02 1.854147794975993108e-02 1.899042807596013765e-02 1.937173549293856947e-02 1.968043319637646435e-02 1.991268174930686113e-02 2.006571617628389106e-02 2.013778939881025187e-02 2.012811261551642264e-02 2.003679301097887125e-02 1.986476925784355640e-02 1.961374539865090930e-02 1.928612382627872129e-02 1.888493821326726885e-02 1.841378737072470878e-02 1.787677115628637237e-02 1.727842971557549956e-02 1.662368756100315523e-02 1.591780430850342834e-02 1.516633437299422932e-02 1.437509867060425203e-02 1.355017255571336343e-02 1.269789610320685297e-02 1.182491587390095168e-02 1.093827220187539549e-02 1.004555399332928735e-02 9.155155830087247093e-03 8.276692191370432078e-03 7.421652405044419816e-03 6.604411842121750073e-03 5.843713883249561543e-03 5.164569724488787469e-03 4.599827951826754475e-03 4.188917714472667995e-03 3.969317131448004375e-03 3.959776970551351014e-03 4.147155999345611931e-03 4.491955658241200862e-03 4.946775617138436318e-03 5.470352815210179249e-03 6.031815333456681805e-03 6.609501389217161370e-03 7.188483571803153289e-03 7.758431920980884099e-03 8.312104297453649232e-03 8.844349491899161642e-03 9.351460412846993378e-03 9.830752420563717425e-03 1.028028416772879504e-02 1.069866895471377304e-02 1.108494431611838776e-02 1.143847972542389770e-02 1.175890974415253962e-02 1.204608450679374616e-02 1.230003226323765630e-02 1.252093047980750232e-02 1.270908313571045105e-02 1.286490258826447804e-02 1.298889486566069847e-02 1.308164757119576957e-02 1.314381980435766831e-02 1.317613365756395774e-02 1.317936695550777845e-02 1.315434698173982390e-02 1.310194499400018850e-02 1.302307137229384570e-02 1.291867127611842810e-02 1.278972071249514196e-02 1.263722293651637317e-02 1.246220512241245394e-02 1.226571525659591287e-02 1.204881921550031085e-02 1.181259800078420831e-02 1.155814511303456145e-02 1.128656405282211887e-02 1.099896594510923684e-02 1.069646728992523256e-02 1.038018784920172882e-02 1.005124868711925433e-02 9.710770389747902867e-03 9.359871499840520179e-03 8.999667215291157554e-03 8.631268416323105430e-03 8.255781108851228609e-03 7.874306402518630593e-03 7.487941185964345180e-03 7.097779725527798671e-03 6.704916507203168355e-03 6.310450781563899970e-03 5.915493484104629614e-03 5.521177532383238565e-03
5.071107375847782629e-03 5.468039894104977615e-03 5.867037941057044216e-03 6.266863204081688302e-03 6.666324770913588556e-03 7.064260865582936214e-03 7.459526471904445385e-03 7.850984989274178288e-03 8.237502705000751199e-03 8.617945271613150493e-03 8.991175637574287324e-03 9.356053049953761205e-03 9.711432860816578486e-03 1.005616694569636330e-02 1.038910459527117754e-02 1.070909377836559533e-02 1.101498270093020405e-02 1.130562160515719873e-02 1.157986476770459655e-02 1.183657266772613660e-02 1.207461430512713624e-02 1.229286965799773236e-02 1.249023227611652936e-02 1.266561201521240049e-02 1.281793792471997914e-02 1.294616131042956170e-02 1.304925900303715788e-02 1.312623687458214922e-02 1.317613365756395948e-02 1.319802513679748691e-02 1.319102880262942000e-02 1.315430907717147178e-02 1.308708325437304455e-02 1.298862833248068394e-02 1.285828896723324385e-02 1.269548684125932671e-02 1.249973183739501101e-02 1.227063553284550058e-02 1.200792771539690128e-02 1.171147689023471598e-02 1.138131614033669609e-02 1.101767629474708493e-02 1.062102925982732690e-02 1.019214576237612718e-02 9.732173942833304697e-03 9.242748723935826499e-03 8.726147498541976869e-03 8.185516791586782553e-03 7.625209275027093961e-03 7.051293732315390764e-03 6.472334579000555560e-03 5.900577357293749874e-03 5.353685506538989093e-03 4.857012016204439661e-03 4.445679039445141721e-03 4.163932017559730109e-03 4.057171896017951716e-03 4.155277115331618143e-03 4.458166130783374967e-03 4.938438071022877539e-03 5.557258135803847150e-03 6.277874653021684598e-03 7.070762984579965701e-03 7.913512554739224325e-03 8.789103221085949394e-03 9.684212537047163019e-03 1.058795856669995927e-02 1.149105320658932311e-02 1.238525481014491302e-02 1.326302205889683290e-02 1.411730006666913305e-02 1.494139359608466326e-02 1.572889855945580964e-02 1.647367338764898353e-02 1.716983835174313092e-02 1.781179495981213834e-02 1.839426006458608209e-02 1.891231089149680855e-02 1.936143818945805506e-02 1.973760533961867875e-02 2.003731166777077133e-02 2.025765848137239117e-02 2.039641654872817456e-02 2.045209389318208143e-02 2.042400291412284352e-02 2.031232598510901086e-02 2.011817882552940917e-02 1.984367109495574835e-02 1.949196380526364153e-02 1.906732325149917973e-02 1.857517116316347375e-02 1.802213055604701478e-02 1.741606612175193927e-02 1.676611660464077946e-02 1.608271398899984231e-02 1.537757975394439709e-02 1.466368109831190682e-02 1.395511916838930618e-02 1.326690711659881360e-02 1.261458096217558771e-02 1.201357835674381376e-02 1.147833411109716768e-02 1.102109596214218348e-02 1.065057049272608893e-02 1.037064581448733647e-02 1.017953400157200171e-02 1.006964076252482229e-02 1.002827043469816347e-02 1.003899910071823220e-02 1.008335459596414185e-02 1.014242550299360515e-02 1.019814964673413163e-02 1.023420151071657326e-02 1.023652396249993823e-02 1.019360890382373271e-02 1.009664126618631426e-02 9.939608506869373680e-03 9.719463849728030361e-03 9.436426744536853539e-03 9.094512252519450571e-03 8.702400386801463147e-03 8.274773247228132955e-03 7.834215412971079484e-03 7.413562924002156315e-03 7.057929914021146209e-03 6.824267742900072369e-03 6.774875286235518441e-03 6.962941942883167645e-03 7.415920151119121881e-03 8.128876972825016881e-03 9.072379511270666635e-03 1.020633477731017376e-02 1.149022302687742469e-02 1.288749647497272784e-02 1.436626890071940159e-02 1.589855092274288645e-02 1.745922743662013665e-02 1.902521267675517588e-02 2.057487270554969605e-02 2.208768702290072120e-02 2.354409484797918145e-02 2.492547519119072547e-02 2.621421988892595062e-02 2.739386813904196027e-02 2.844927825098361729e-02 2.936681752011631799e-02 3.013455491004411388e-02 3.074244408513436902e-02 3.118248664815727669e-02 3.144886745050576304e-02 3.153805570697935240e-02 3.144886745050574917e-02 3.118248664815725935e-02 3.074244408513435514e-02 3.013455491004413123e-02 2.936681752011632146e-02 2.844927825098360341e-02 2.739386813904193599e-02 2.621421988892595062e-02 2.492547519119072200e-02 2.354409484797918145e-02 2.208768702290071773e-02 2.057487270554968564e-02 1.902521267675518282e-02 1.745922743662012971e-02 1.589855092274287604e-02 1.436626890071939812e-02 1.288749647497272784e-02 1.149022302687742469e-02 1.020633477731016855e-02 9.072379511270668370e-03 8.128876972825004737e-03 7.415920151119132289e-03 6.962941942883167645e-03 6.774875286235522778e-03 6.824267742900072369e-03 7.057929914021149678e-03 7.413562924002157183e-03 7.834215412971084688e-03 8.274773247228136425e-03 8.702400386801466617e-03 9.094512252519438428e-03 9.436426744536858743e-03 9.719463849728026891e-03 9.939608506869366741e-03 1.009664126618632120e-02 1.019360890382373791e-02 1.023652396249993650e-02 1.023420151071656632e-02 1.019814964673412296e-02 1.014242550299361730e-02 1.008335459596415747e-02 1.003899910071823220e-02 1.002827043469818082e-02 1.006964076252481188e-02 1.017953400157200171e-02 1.037064581448733647e-02 1.065057049272609760e-02 1.102109596214218175e-02 1.147833411109717636e-02 1.201357835674379988e-02 1.261458096217558424e-02 1.326690711659880666e-02 1.395511916838930097e-02 1.466368109831191202e-02 1.537757975394439709e-02 1.608271398899983537e-02 1.676611660464078987e-02 1.741606612175193580e-02 1.802213055604701825e-02 1.857517116316347375e-02 1.906732325149917279e-02 1.949196380526363806e-02 1.984367109495575529e-02 2.011817882552940570e-02 2.031232598510901086e-02 2.042400291412284005e-02 2.045209389318208490e-02 2.039641654872817803e-02 2.025765848137238770e-02 2.003731166777075398e-02 1.973760533961867875e-02 1.936143818945805506e-02 1.891231089149680855e-02 1.839426006458607862e-02 1.781179495981213834e-02 1.716983835174312745e-02 1.647367338764899047e-02 1.572889855945580964e-02 1.494139359608467020e-02 1.411730006666913305e-02 1.326302205889683811e-02 1.238525481014491822e-02 1.149105320658932831e-02 1.058795856669995927e-02 9.684212537047168223e-03 8.789103221085947659e-03 7.913512554739219121e-03 7.070762984579966569e-03 6.277874653021683730e-03 5.557258135803852354e-03 4.938438071022876671e-03 4.458166130783371497e-03 4.155277115331615541e-03 4.057171896017950849e-03 4.163932017559735313e-03 4.445679039445136517e-03 4.857012016204443998e-03 5.353685506538989961e-03 5.900577357293762884e-03 6.472334579000552958e-03 7.051293732315394233e-03 7.625209275027100900e-03 8.185516791586784288e-03 8.726147498541975134e-03 9.242748723935826499e-03 9.732173942833299493e-03 1.019214576237613412e-02 1.062102925982732690e-02 1.101767629474709360e-02 1.138131614033669955e-02 1.171147689023471945e-02 1.200792771539690301e-02 1.227063553284550058e-02 1.249973183739500580e-02 1.269548684125933538e-02 1.285828896723323518e-02 1.298862833248068741e-02 1.308708325437304108e-02 1.315430907717147872e-02 1.319102880262941653e-02 1.319802513679748344e-02 1.317613365756395080e-02 1.312623687458215095e-02 1.304925900303715788e-02 1.294616131042955476e-02 1.281793792471997567e-02 1.266561201521239528e-02 1.249023227611652936e-02 1.229286965799773063e-02 1.207461430512713797e-02 1.183657266772613487e-02 1.157986476770459655e-02 1.130562160515719873e-02 1.101498270093020232e-02 1.070909377836559359e-02 1.038910459527117407e-02 1.005616694569636503e-02 9.711432860816578486e-03 9.356053049953764675e-03 8.991175637574292528e-03 8.617945271613152228e-03 8.237502705000749464e-03 7.850984989274174819e-03 7.459526471904445385e-03 7.064260865582937081e-03 6.666324770913592025e-03 6.266863204081689169e-03 5.867037941057044216e-03 5.468039894104970676e-03 5.071107375847780895e-03
4.611738509818484946e-03 5.009176954008400656e-03 5.410378843506521117e-03 5.813936131327917742e-03 6.218533322615625233e-03 6.622914781318496591e-03 7.025862705205043572e-03 7.426182213217510410e-03 7.822691270451088280e-03 8.214213968655329282e-03 8.599576178711067914e-03 8.977602910560066041e-03 9.347116923706523528e-03 9.706938268887879001e-03 1.005588453405181076e-02 1.039277163119689887e-02 1.071641500487712992e-02 1.102563117473061814e-02 1.131923954745901045e-02 1.159606445109422242e-02 1.185493735806017468e-02 1.209469927478871824e-02 1.231420328544683730e-02 1.251231724637033409e-02 1.268792663662731898e-02 1.283993757921372131e-02 1.296728005712565780e-02 1.306891135936924866e-02 1.314381980435766831e-02 1.319102880262942000e-02 1.320960133820752586e-02 1.319864496914547811e-02 1.315731747435384263e-02 1.308483330763101846e-02 1.298047106389810419e-02 1.284358222121947425e-02 1.267360150167187033e-02 1.247005930403363196e-02 1.223259681607909675e-02 1.196098463621776513e-02 1.165514605776653279e-02 1.131518664856285238e-02 1.094143248023887738e-02 1.053448046453396222e-02 1.009526596539349341e-02 9.625155548014659515e-03 9.126077013170946772e-03 8.600705748425573408e-03 8.052737488852400316e-03 7.487295104031943364e-03 6.911543516740621673e-03 6.335621915482399572e-03 5.774030522109380344e-03 5.247560949665839095e-03 4.785518258090988575e-03 4.426892852638853598e-03 4.217097428608448592e-03 4.196335082711292498e-03 4.382723664366042042e-03 4.764318842213177696e-03 5.308229493201199745e-03 5.976267013992627754e-03 6.734783740669504290e-03 7.557308648750799170e-03 8.423662523092841775e-03 9.318265224884349912e-03 1.022866199740272465e-02 1.114446378587610927e-02 1.205663938917827215e-02 1.295705831862132597e-02 1.383820219422971821e-02 1.469298784457285720e-02 1.551466492029316899e-02 1.629676406668702573e-02 1.703308017105115493e-02 1.771768052219974479e-02 1.834493104917895787e-02 1.890953589403956969e-02 1.940658688938145388e-02 1.983162034659333509e-02 2.018067909685080860e-02 2.045037807861944251e-02 2.063797200642404281e-02 2.074142383464222875e-02 2.075947287984881637e-02 2.069170160805248321e-02 2.053860024342145027e-02 2.030162851985475858e-02 1.998327407426465224e-02 1.958710715586649970e-02 1.911783146329823838e-02 1.858133095022570375e-02 1.798471223181452930e-02 1.733634155809834348e-02 1.664587383292413098e-02 1.592426828516559437e-02 1.518378033573094393e-02 1.443791095209900552e-02 1.370128247880402807e-02 1.298939377803832486e-02 1.231819072587440021e-02 1.170337992679935761e-02 1.115943159214037410e-02 1.069828454116256156e-02 1.032789295640934406e-02 1.005090957540924999e-02 9.863893727043368531e-03 9.757360562514694191e-03 9.716733136884257369e-03 9.723949440075133413e-03 9.759295857209840733e-03 9.803068778373969297e-03 9.836838361395929334e-03 9.844275819505303449e-03 9.811627555169790196e-03 9.727966369416980730e-03 9.585350221721649147e-03 9.379004306009984526e-03 9.107633392575217521e-03 8.773978583866259146e-03 8.385757834870883123e-03 7.957161952625871337e-03 7.511068580607496194e-03 7.081931352334515373e-03 6.718530986265123725e-03 6.483960022825683601e-03 6.448048509049246826e-03 6.669455839695910375e-03 7.175484826111963761e-03 7.955900621696623126e-03 8.974761742724672933e-03 1.018725724739074148e-02 1.155037895905024550e-02 1.302653802132601284e-02 1.458346418495684235e-02 1.619297086449502862e-02 1.782971721026644502e-02 1.947028812073376552e-02 2.109260679828349472e-02 2.267561298458436320e-02 2.419913485958609389e-02 2.564389634442676424e-02 2.699161614102938908e-02 2.822516609282275935e-02 2.932876434275919278e-02 3.028818418594125123e-02 3.109096332409807747e-02 3.172660106212207148e-02 3.218673326541307556e-02 3.246527688591769462e-02 3.255853772172496302e-02 3.246527688591770155e-02 3.218673326541307556e-02 3.172660106212207842e-02 3.109096332409806707e-02 3.028818418594124082e-02 2.932876434275918237e-02 2.822516609282277669e-02 2.699161614102939949e-02 2.564389634442676424e-02 2.419913485958609389e-02 2.267561298458435626e-02 2.109260679828349125e-02 1.947028812073376899e-02 1.782971721026643808e-02 1.619297086449500780e-02 1.458346418495684235e-02 1.302653802132602151e-02 1.155037895905023336e-02 1.018725724739074322e-02 8.974761742724671199e-03 7.955900621696617922e-03 7.175484826111956822e-03 6.669455839695906905e-03 6.448048509049258102e-03 6.483960022825670591e-03 6.718530986265122858e-03 7.081931352334525781e-03 7.511068580607498796e-03 7.957161952625878276e-03 8.385757834870891797e-03 8.773978583866274758e-03 9.107633392575215786e-03 9.379004306009984526e-03 9.585350221721640473e-03 9.727966369416975526e-03 9.811627555169779788e-03 9.844275819505319061e-03 9.836838361395938007e-03 9.803068778373988379e-03 9.759295857209844202e-03 9.723949440075149026e-03 9.716733136884238287e-03 9.757360562514734090e-03 9.863893727043378939e-03 1.005090957540924999e-02 1.032789295640936141e-02 1.069828454116256503e-02 1.115943159214038971e-02 1.170337992679934547e-02 1.231819072587441062e-02 1.298939377803832312e-02 1.370128247880401939e-02 1.443791095209900552e-02 1.518378033573093526e-02 1.592426828516559784e-02 1.664587383292413098e-02 1.733634155809835389e-02 1.798471223181454665e-02 1.858133095022570722e-02 1.911783146329824185e-02 1.958710715586649970e-02 1.998327407426464530e-02 2.030162851985475164e-02 2.053860024342145027e-02 2.069170160805248668e-02 2.075947287984881290e-02 2.074142383464222181e-02 2.063797200642403934e-02 2.045037807861944251e-02 2.018067909685080860e-02 1.983162034659333509e-02 1.940658688938145041e-02 1.890953589403956969e-02 1.834493104917895440e-02 1.771768052219975173e-02 1.703308017105114452e-02 1.629676406668702573e-02 1.551466492029317419e-02 1.469298784457285720e-02 1.383820219422972689e-02 1.295705831862132597e-02 1.205663938917827735e-02 1.114446378587611100e-02 1.022866199740272465e-02 9.318265224884355116e-03 8.423662523092840040e-03 7.557308648750795700e-03 6.734783740669506025e-03 5.976267013992632091e-03 5.308229493201201479e-03 4.764318842213181165e-03 4.382723664366043777e-03 4.196335082711284692e-03 4.217097428608448592e-03 4.426892852638857068e-03 4.785518258090985973e-03 5.247560949665835625e-03 5.774030522109386415e-03 6.335621915482408245e-03 6.911543516740616469e-03 7.487295104031939028e-03 8.052737488852400316e-03 8.600705748425571673e-03 9.126077013170948507e-03 9.625155548014657780e-03 1.009526596539349688e-02 1.053448046453396222e-02 1.094143248023887911e-02 1.131518664856285411e-02 1.165514605776653799e-02 1.196098463621776860e-02 1.223259681607910196e-02 1.247005930403362502e-02 1.267360150167186859e-02 1.284358222121947425e-02 1.298047106389810593e-02 1.308483330763100805e-02 1.315731747435384263e-02 1.319864496914547811e-02 1.320960133820753279e-02 1.319102880262941133e-02 1.314381980435766831e-02 1.306891135936924520e-02 1.296728005712565780e-02 1.283993757921372304e-02 1.268792663662732766e-02 1.251231724637033409e-02 1.231420328544683383e-02 1.209469927478871824e-02 1.185493735806017121e-02 1.159606445109421895e-02 1.131923954745900872e-02 1.102563117473061814e-02 1.071641500487713512e-02 1.039277163119689540e-02 1.005588453405180903e-02 9.706938268887879001e-03 9.347116923706520059e-03 8.977602910560066041e-03 8.599576178711067914e-03 8.214213968655331016e-03 7.822691270451090015e-03 7.426182213217512144e-03 7.025862705205043572e-03 6.622914781318499193e-03 6.218533322615617427e-03 5.813936131327920344e-03 5.410378843506521984e-03 5.009176954008394585e-03 4.611738509818486681e-03
4.146574442020821948e-03 4.541746124943623307e-03 4.942816527704346416e-03 5.348092987329294314e-03 5.756057319761259325e-03 6.165306092443124074e-03 6.574510949400961916e-03 6.982391964287727910e-03 7.387699623573410965e-03 7.789202640438395303e-03 8.185679785357401900e-03 8.575914536466663213e-03 8.958691745727451541e-03 9.332795771363464055e-03 9.697009694619214068e-03 1.005011535115384914e-02 1.039089398387956290e-02 1.071812737718717649e-02 1.103059937016243573e-02 1.132709767378289357e-02 1.160641593760530256e-02 1.186735602745606077e-02 1.210873048869832991e-02 1.232936518092701828e-02 1.252810208027018216e-02 1.270380225549350324e-02 1.285534903437353903e-02 1.298165138778830698e-02 1.308164757119576957e-02 1.315430907717147872e-02 1.319864496914547811e-02 1.321370668630779399e-02 1.319859343405226093e-02 1.315245830501964898e-02 1.307451531519340272e-02 1.296404759119151005e-02 1.282041701405723863e-02 1.264307571927132494e-02 1.243157998405952300e-02 1.218560721907810916e-02 1.190497704953885974e-02 1.158967786324048219e-02 1.123990078671043696e-02 1.085608393237866807e-02 1.043897111121060844e-02 9.989691305804158233e-03 9.509868504270168471e-03 9.001776745447269412e-03 8.468563597047756852e-03 7.914578537826165786e-03 7.345863058729457280e-03 6.770887999073102632e-03 6.201654920210615193e-03 5.655278912769111724e-03 5.156023579147203315e-03 4.737166270047075099e-03 4.440613180380121802e-03 4.310443689489579754e-03 4.378625280554937493e-03 4.650818002234055962e-03 5.105663818432377293e-03 5.707622792571032111e-03 6.420434972893998039e-03 7.213620875737038890e-03 8.063424440324783171e-03 8.951558552414780670e-03 9.863639902450978963e-03 1.078792534218120033e-02 1.171442248393082287e-02 1.263429861515025406e-02 1.353949940377826948e-02 1.442250911066581681e-02 1.527620554820692360e-02 1.609377907460106394e-02 1.686869565330170739e-02 1.759469090221566639e-02 1.826578641735045888e-02 1.887632240330636840e-02 1.942100237768286733e-02 1.989494681638987253e-02 2.029375330918911993e-02 2.061356124929249536e-02 2.085111938333669354e-02 2.100385476136343646e-02 2.106994179267518419e-02 2.104837026168663444e-02 2.093901130822673970e-02 2.074268054247811049e-02 2.046119765222380316e-02 2.009744206709268566e-02 1.965540445527545407e-02 1.914023400471334332e-02 1.855828150706288412e-02 1.791713807925552834e-02 1.722566868050514829e-02 1.649403800582341373e-02 1.573372321898401649e-02 1.495750239385818491e-02 1.417939828269871097e-02 1.341454306654726696e-02 1.267891123988520129e-02 1.198884852971494712e-02 1.136031589110496863e-02 1.080779057958737577e-02 1.034284809276824618e-02 9.972599831982870144e-03 9.698337797405580385e-03 9.514825805371201345e-03 9.410558108586125625e-03 9.368986776167317204e-03 9.370376128119459191e-03 9.393786063099559755e-03 9.418773694933543078e-03 9.426621471382349432e-03 9.401102301418500992e-03 9.328906159359461048e-03 9.199886059882436684e-03 9.007274133052628820e-03 8.748006527368328705e-03 8.423300479283078387e-03 8.039657473080002656e-03 7.610517885447946537e-03 7.158817922904489421e-03 6.720519426921158467e-03 6.348299726662643208e-03 6.112198183516126884e-03 6.090750660414321997e-03 6.348559605063072708e-03 6.911710724208646774e-03 7.762987701200102161e-03 8.859060356838673392e-03 1.015047351468623821e-02 1.159219382280949652e-02 1.314604335254975984e-02 1.477968955621104287e-02 1.646494908299670282e-02 1.817637087442106059e-02 1.989027202752978798e-02 2.158416105770041490e-02 2.323644553585063263e-02 2.482633741198760763e-02 2.633389243014920902e-02 2.774013837002134442e-02 2.902725945762479887e-02 3.017881257884596005e-02 3.117995639583537662e-02 3.201767821081066834e-02 3.268100617316708340e-02 3.316119663946807961e-02 3.345188844530705419e-02 3.354921768940594823e-02 3.345188844530704725e-02 3.316119663946808654e-02 3.268100617316706952e-02 3.201767821081067528e-02 3.117995639583536274e-02 3.017881257884594964e-02 2.902725945762479887e-02 2.774013837002134442e-02 2.633389243014920555e-02 2.482633741198759375e-02 2.323644553585062569e-02 2.158416105770040797e-02 1.989027202752977758e-02 1.817637087442106752e-02 1.646494908299669935e-02 1.477968955621103940e-02 1.314604335254976331e-02 1.159219382280950172e-02 1.015047351468623647e-02 8.859060356838675127e-03 7.762987701200103896e-03 6.911710724208648508e-03 6.348559605063068371e-03 6.090750660414330671e-03 6.112198183516138160e-03 6.348299726662645810e-03 6.720519426921147191e-03 7.158817922904496360e-03 7.610517885447943935e-03 8.039657473080004391e-03 8.423300479283087061e-03 8.748006527368346052e-03 9.007274133052640963e-03 9.199886059882428010e-03 9.328906159359471456e-03 9.401102301418497523e-03 9.426621471382352901e-03 9.418773694933534404e-03 9.393786063099563224e-03 9.370376128119460926e-03 9.368986776167320674e-03 9.410558108586132564e-03 9.514825805371194406e-03 9.698337797405587324e-03 9.972599831982873614e-03 1.034284809276824792e-02 1.080779057958735495e-02 1.136031589110496690e-02 1.198884852971494712e-02 1.267891123988520129e-02 1.341454306654727043e-02 1.417939828269871097e-02 1.495750239385818491e-02 1.573372321898401649e-02 1.649403800582341373e-02 1.722566868050515176e-02 1.791713807925552487e-02 1.855828150706287372e-02 1.914023400471333292e-02 1.965540445527546448e-02 2.009744206709269260e-02 2.046119765222380663e-02 2.074268054247811743e-02 2.093901130822672582e-02 2.104837026168663444e-02 2.106994179267518766e-02 2.100385476136342952e-02 2.085111938333670048e-02 2.061356124929248496e-02 2.029375330918911646e-02 1.989494681638986906e-02 1.942100237768288121e-02 1.887632240330636840e-02 1.826578641735045888e-02 1.759469090221566293e-02 1.686869565330170045e-02 1.609377907460105353e-02 1.527620554820692533e-02 1.442250911066582202e-02 1.353949940377826774e-02 1.263429861515025406e-02 1.171442248393082287e-02 1.078792534218119513e-02 9.863639902450985902e-03 8.951558552414782405e-03 8.063424440324786641e-03 7.213620875737038890e-03 6.420434972893999774e-03 5.707622792571028641e-03 5.105663818432369487e-03 4.650818002234055962e-03 4.378625280554937493e-03 4.310443689489574549e-03 4.440613180380126139e-03 4.737166270047070762e-03 5.156023579147207651e-03 5.655278912769117795e-03 6.201654920210616928e-03 6.770887999073106969e-03 7.345863058729456413e-03 7.914578537826172724e-03 8.468563597047756852e-03 9.001776745447272882e-03 9.509868504270163267e-03 9.989691305804149560e-03 1.043897111121060498e-02 1.085608393237866807e-02 1.123990078671043870e-02 1.158967786324048392e-02 1.190497704953885627e-02 1.218560721907811437e-02 1.243157998405952473e-02 1.264307571927132147e-02 1.282041701405724383e-02 1.296404759119151005e-02 1.307451531519340446e-02 1.315245830501964898e-02 1.319859343405226093e-02 1.321370668630778705e-02 1.319864496914547811e-02 1.315430907717148046e-02 1.308164757119576957e-02 1.298165138778831218e-02 1.285534903437353903e-02 1.270380225549350151e-02 1.252810208027018909e-02 1.232936518092701481e-02 1.210873048869833511e-02 1.186735602745605904e-02 1.160641593760529562e-02 1.132709767378289531e-02 1.103059937016244267e-02 1.071812737718718170e-02 1.039089398387956636e-02 1.005011535115384914e-02 9.697009694619219272e-03 9.332795771363469259e-03 8.958691745727448072e-03 8.575914536466668417e-03 8.185679785357405369e-03 7.789202640438393568e-03 7.387699623573417904e-03 6.982391964287724441e-03 6.574510949400960182e-03 6.165306092443122339e-03 5.756057319761261060e-03 5.348092987329295181e-03 4.942816527704347283e-03 4.541746124943622440e-03 4.146574442020817611e-03
3.680727801872642896e-03 4.069776973861828628e-03 4.467593581657687898e-03 4.871989300301320450e-03 5.281102704027867446e-03 5.693287416171171310e-03 6.107039089976425486e-03 6.520947092363250756e-03 6.933662157977161025e-03 7.343874559854303777e-03 7.750299339679000629e-03 8.151666368868213872e-03 8.546713778008141471e-03 8.934183777868797208e-03 9.312820208229368943e-03 9.681367355833032928e-03 1.003856971947493515e-02 1.038317249290878104e-02 1.071392260026114533e-02 1.102957016379563747e-02 1.132887031647199401e-02 1.161058529604229797e-02 1.187348677621142753e-02 1.211635840560295295e-02 1.233799853830127094e-02 1.253722315156596996e-02 1.271286895772794773e-02 1.286379672891184434e-02 1.298889486566070367e-02 1.308708325437304976e-02 1.315731747435383917e-02 1.319859343405226960e-02 1.320995253877782320e-02 1.319048752032306662e-02 1.313934909454171109e-02 1.305575365898539904e-02 1.293899230352499839e-02 1.278844148880154373e-02 1.260357585988820979e-02 1.238398381994222294e-02 1.212938671268076925e-02 1.183966278675937546e-02 1.151487759186334454e-02 1.115532316798402597e-02 1.076156946733709818e-02 1.033453310389513893e-02 9.875571099882187245e-03 9.386611342553844231e-03 8.870337853452599230e-03 8.330459038533230554e-03 7.772102641477552851e-03 7.202403840805222772e-03 6.631381342130236028e-03 6.073215080556401690e-03 5.547987565981281691e-03 5.083652625161408020e-03 4.717098641641097323e-03 4.491528342862718959e-03 4.446773050411603929e-03 4.604309644571035441e-03 4.958140597079523613e-03 5.480401453025495785e-03 6.135128272308852659e-03 6.888679447025462636e-03 7.713588205475871082e-03 8.588459486798320081e-03 9.496596840362745914e-03 1.042460693718168414e-02 1.136132700286322274e-02 1.229708052799209639e-02 1.322318428818114976e-02 1.413163099917330578e-02 1.501489116252179359e-02 1.586579562376732103e-02 1.667747342259680993e-02 1.744332822471985137e-02 1.815704224082661730e-02 1.881260011261590148e-02 1.940432751404666534e-02 1.992694065691943267e-02 2.037560380874952129e-02 2.074599252130425106e-02 2.103436065399923519e-02 2.123760953816054842e-02 2.135335781969455171e-02 2.138001067577201958e-02 2.131682725169421755e-02 2.116398532562071416e-02 2.092264239370069528e-02 2.059499258249703618e-02 2.018431903700702162e-02 1.969504168493919211e-02 1.913276050162153463e-02 1.850429451476883619e-02 1.781771664425509799e-02 1.708238380254690353e-02 1.630896003386471046e-02 1.550942711539976537e-02 1.469707089578872229e-02 1.388642129324707715e-02 1.309310798960949991e-02 1.233357249688782700e-02 1.162455481462110196e-02 1.098226273311713429e-02 1.042116013069681844e-02 9.952410107495915023e-03 9.582189747116160242e-03 9.310295534787349503e-03 9.129537613226270179e-03 9.026243042391069588e-03 8.981791918947920617e-03 8.974735247239616978e-03 8.982924805900202245e-03 8.985242309947931091e-03 8.962782736857598243e-03 8.899559838192825506e-03 8.782904012239240235e-03 8.603742992639905329e-03 8.356946410483833201e-03 8.041916430434893973e-03 7.663641305285634128e-03 7.234502571171455045e-03 6.777201121088542030e-03 6.329043561207225999e-03 5.946851616813130480e-03 5.708618836651413453e-03 5.703086344128713812e-03 6.001246221548151363e-03 6.626327218163264796e-03 7.552013968397250192e-03 8.726783522200432311e-03 1.009687661037895687e-02 1.161588490495685418e-02 1.324557535043171738e-02 1.495389935409329601e-02 1.671287950104392156e-02 1.849706610506647933e-02 2.028256558599085546e-02 2.204649666303407085e-02 2.376674031544414104e-02 2.542188608530258215e-02 2.699130818340186519e-02 2.845532587605832317e-02 2.979541597935006156e-02 3.099445363868426687e-02 3.203696289854653101e-02 3.290936214685977190e-02 3.360019213461497983e-02 3.410031639185472779e-02 3.440308575628991256e-02 3.450446054996698236e-02 3.440308575628992643e-02 3.410031639185472779e-02 3.360019213461497289e-02 3.290936214685975802e-02 3.203696289854654489e-02 3.099445363868426687e-02 2.979541597935003727e-02 2.845532587605832664e-02 2.699130818340185131e-02 2.542188608530259256e-02 2.376674031544413063e-02 2.204649666303408473e-02 2.028256558599085546e-02 1.849706610506645851e-02 1.671287950104392156e-02 1.495389935409328561e-02 1.324557535043171738e-02 1.161588490495685765e-02 1.009687661037895166e-02 8.726783522200430576e-03 7.552013968397244120e-03 6.626327218163266530e-03 6.001246221548158302e-03 5.703086344128717282e-03 5.708618836651414320e-03 5.946851616813134817e-03 6.329043561207231203e-03 6.777201121088544632e-03 7.234502571171458514e-03 7.663641305285648006e-03 8.041916430434885299e-03 8.356946410483826262e-03 8.603742992639915738e-03 8.782904012239236766e-03 8.899559838192823771e-03 8.962782736857603447e-03 8.985242309947934561e-03 8.982924805900202245e-03 8.974735247239616978e-03 8.981791918947920617e-03 9.026243042391083465e-03 9.129537613226270179e-03 9.310295534787342564e-03 9.582189747116167181e-03 9.952410107495913288e-03 1.042116013069680283e-02 1.098226273311714123e-02 1.162455481462108635e-02 1.233357249688782006e-02 1.309310798960951552e-02 1.388642129324708235e-02 1.469707089578873097e-02 1.550942711539976537e-02 1.630896003386470006e-02 1.708238380254688965e-02 1.781771664425508758e-02 1.850429451476883272e-02 1.913276050162153810e-02 1.969504168493918864e-02 2.018431903700701815e-02 2.059499258249702924e-02 2.092264239370070222e-02 2.116398532562071763e-02 2.131682725169422449e-02 2.138001067577201958e-02 2.135335781969454130e-02 2.123760953816053801e-02 2.103436065399922131e-02 2.074599252130426494e-02 2.037560380874952823e-02 1.992694065691942226e-02 1.940432751404666187e-02 1.881260011261589454e-02 1.815704224082661730e-02 1.744332822471983749e-02 1.667747342259681687e-02 1.586579562376732797e-02 1.501489116252179359e-02 1.413163099917331099e-02 1.322318428818114629e-02 1.229708052799209118e-02 1.136132700286322968e-02 1.042460693718168761e-02 9.496596840362737241e-03 8.588459486798313142e-03 7.713588205475872817e-03 6.888679447025466106e-03 6.135128272308854394e-03 5.480401453025500122e-03 4.958140597079519277e-03 4.604309644571035441e-03 4.446773050411612603e-03 4.491528342862719826e-03 4.717098641641099058e-03 5.083652625161404551e-03 5.547987565981276487e-03 6.073215080556407762e-03 6.631381342130229957e-03 7.202403840805227976e-03 7.772102641477548514e-03 8.330459038533234023e-03 8.870337853452597496e-03 9.386611342553840762e-03 9.875571099882185511e-03 1.033453310389513199e-02 1.076156946733710339e-02 1.115532316798402597e-02 1.151487759186334454e-02 1.183966278675937199e-02 1.212938671268076751e-02 1.238398381994221947e-02 1.260357585988820632e-02 1.278844148880154720e-02 1.293899230352500013e-02 1.305575365898540251e-02 1.313934909454171109e-02 1.319048752032307009e-02 1.320995253877781800e-02 1.319859343405226614e-02 1.315731747435383396e-02 1.308708325437304629e-02 1.298889486566069847e-02 1.286379672891184434e-02 1.271286895772794773e-02 1.253722315156596476e-02 1.233799853830126747e-02 1.211635840560295468e-02 1.187348677621142753e-02 1.161058529604229970e-02 1.132887031647199401e-02 1.102957016379563920e-02 1.071392260026114360e-02 1.038317249290878451e-02 1.003856971947492648e-02 9.681367355833038132e-03 9.312820208229363739e-03 8.934183777868797208e-03 8.546713778008136267e-03 8.151666368868215606e-03 7.750299339679001497e-03 7.343874559854303777e-03 6.933662157977158423e-03 6.520947092363249022e-03 6.107039089976427221e-03 5.693287416171171310e-03 5.281102704027867446e-03 4.871989300301319582e-03 4.467593581657690500e-03 4.069776973861830363e-03 3.680727801872642896e-03
3.222018535221422841e-03 3.599234756765325085e-03 3.989370618643317892e-03 4.389345404099044383e-03 4.796694595323625250e-03 5.209356386452354548e-03 5.625534145952403552e-03 6.043606878006376783e-03 6.462070185333232582e-03 6.879496875119925879e-03 7.294510431757527009e-03 7.705767074597087707e-03 8.111943652601597693e-03 8.511729581927276328e-03 8.903821634870587656e-03 9.286920775027447325e-03 9.659730485481741666e-03 1.002095620391301768e-02 1.036930559122177520e-02 1.070348943770900625e-02 1.102222306514838608e-02 1.132422812208918640e-02 1.160823469857797351e-02 1.187298370863233178e-02 1.211722950658473096e-02 1.233974271851232159e-02 1.253931328356568294e-02 1.271475371304082481e-02 1.286490258826447977e-02 1.298862833248069261e-02 1.308483330763101672e-02 1.315245830501964551e-02 1.319048752032306662e-02 1.319795412953484251e-02 1.317394661499710420e-02 1.311761603217712242e-02 1.302818446187385161e-02 1.290495496435821107e-02 1.274732344931022408e-02 1.255479300989706740e-02 1.232699145845507147e-02 1.206369307168932842e-02 1.176484594631159453e-02 1.143060694594680293e-02 1.106138708829056995e-02 1.065791153918398994e-02 1.022130040539368130e-02 9.753179663333381988e-03 9.255836480838908545e-03 8.732440887940487798e-03 8.187367654005609299e-03 7.626669934018553455e-03 7.058780046195724071e-03 6.495536003962526159e-03 5.953624234870248493e-03 5.456390366024724617e-03 5.035464518930239837e-03 4.730465834070081768e-03 4.583646540524071930e-03 4.627739304066445271e-03 4.872726683296398596e-03 5.302919654482145251e-03 5.886744880792107830e-03 6.589350255054685600e-03 7.379972241091374563e-03 8.233885537562418006e-03 9.131716839495457316e-03 1.005809815052323419e-02 1.100045122251797763e-02 1.194808347363138235e-02 1.289156652524139045e-02 1.382232571226674374e-02 1.473237686626371716e-02 1.561416386033813442e-02 1.646046522343695695e-02 1.726434872230228970e-02 1.801915987085502685e-02 1.871853490216393232e-02 1.935643166964815323e-02 1.992717381627229570e-02 2.042550474666105995e-02 2.084664870402273482e-02 2.118637675001676379e-02 2.144107577414427687e-02 2.160781888792225741e-02 2.168443573433161131e-02 2.166958139717979626e-02 2.156280275161460633e-02 2.136460127314852506e-02 2.107649153014480581e-02 2.070105482988561160e-02 2.024198776901141306e-02 1.970414573943274350e-02 1.909358172066908527e-02 1.841758086578305226e-02 1.768469130178209822e-02 1.690475092830956774e-02 1.608890831012052547e-02 1.524963219356433031e-02 1.440069747048887752e-02 1.355712386222893660e-02 1.273502549131173486e-02 1.195130465143668351e-02 1.122309638281766137e-02 1.056685793620816549e-02 9.997031064410214982e-03 9.524325857775397738e-03 9.153893166875070805e-03 8.883887130753515687e-03 8.704985347433941145e-03 8.601179733476082417e-03 8.551662398482887117e-03 8.533226749863623978e-03 8.522541015513772356e-03 8.497892553186859113e-03 8.440319832010738030e-03 8.334268108603340441e-03 8.167992305145192755e-03 7.933941364942943830e-03 7.629358662912588684e-03 7.257369882203883356e-03 6.828928517696392433e-03 6.366130488737148201e-03 5.907389052156777898e-03 5.513936353973907141e-03 5.273015345658594449e-03 5.285539849435353342e-03 5.629223185641940227e-03 6.321917103249385418e-03 7.325596743374330165e-03 8.579982640181256850e-03 1.002772714695806221e-02 1.162190573926263383e-02 1.332483639708567646e-02 1.510511308139758993e-02 1.693516094878851769e-02 1.878963438751654266e-02 2.064447905616506942e-02 2.247644390437158329e-02 2.426288599612229716e-02 2.598176480239045016e-02 2.761175911290540338e-02 2.913246216470766203e-02 3.052462400698263689e-02 3.177041818525318251e-02 3.285371483520189290e-02 3.376034559710282268e-02 3.447834819415781377e-02 3.499818052023515036e-02 3.531289591148557838e-02 3.541827306824178040e-02 3.531289591148557144e-02 3.499818052023514342e-02 3.447834819415781377e-02 3.376034559710281574e-02 3.285371483520187902e-02 3.177041818525317557e-02 3.052462400698261261e-02 2.913246216470766203e-02 2.761175911290539645e-02 2.598176480239045016e-02 2.426288599612228675e-02 2.247644390437158329e-02 2.064447905616505208e-02 1.878963438751653919e-02 1.693516094878852116e-02 1.510511308139758646e-02 1.332483639708567820e-02 1.162190573926263903e-02 1.002772714695806047e-02 8.579982640181256850e-03 7.325596743374313685e-03 6.321917103249383683e-03 5.629223185641946299e-03 5.285539849435349005e-03 5.273015345658594449e-03 5.513936353973912345e-03 5.907389052156782235e-03 6.366130488737160344e-03 6.828928517696395036e-03 7.257369882203872080e-03 7.629358662912585215e-03 7.933941364942945565e-03 8.167992305145182347e-03 8.334268108603343911e-03 8.440319832010734560e-03 8.497892553186852174e-03 8.522541015513781029e-03 8.533226749863618774e-03 8.551662398482900995e-03 8.601179733476089356e-03 8.704985347433939410e-03 8.883887130753512218e-03 9.153893166875076010e-03 9.524325857775397738e-03 9.997031064410216716e-03 1.056685793620816549e-02 1.122309638281766310e-02 1.195130465143667831e-02 1.273502549131173833e-02 1.355712386222895048e-02 1.440069747048887926e-02 1.524963219356432684e-02 1.608890831012052894e-02 1.690475092830957815e-02 1.768469130178210169e-02 1.841758086578305920e-02 1.909358172066908527e-02 1.970414573943274350e-02 2.024198776901141306e-02 2.070105482988561507e-02 2.107649153014479887e-02 2.136460127314851812e-02 2.156280275161461327e-02 2.166958139717978585e-02 2.168443573433161478e-02 2.160781888792224006e-02 2.144107577414427340e-02 2.118637675001676379e-02 2.084664870402273482e-02 2.042550474666105648e-02 1.992717381627229223e-02 1.935643166964814976e-02 1.871853490216393578e-02 1.801915987085502338e-02 1.726434872230228276e-02 1.646046522343696389e-02 1.561416386033813442e-02 1.473237686626372930e-02 1.382232571226673333e-02 1.289156652524139045e-02 1.194808347363138928e-02 1.100045122251798284e-02 1.005809815052323072e-02 9.131716839495450377e-03 8.233885537562414536e-03 7.379972241091372828e-03 6.589350255054683865e-03 5.886744880792109565e-03 5.302919654482153924e-03 4.872726683296409872e-03 4.627739304066450475e-03 4.583646540524065859e-03 4.730465834070079166e-03 5.035464518930245909e-03 5.456390366024715076e-03 5.953624234870248493e-03 6.495536003962524424e-03 7.058780046195726673e-03 7.626669934018552588e-03 8.187367654005617973e-03 8.732440887940487798e-03 9.255836480838912014e-03 9.753179663333380253e-03 1.022130040539368130e-02 1.065791153918399341e-02 1.106138708829056475e-02 1.143060694594679599e-02 1.176484594631159626e-02 1.206369307168933362e-02 1.232699145845507840e-02 1.255479300989706219e-02 1.274732344931022061e-02 1.290495496435821107e-02 1.302818446187385334e-02 1.311761603217712242e-02 1.317394661499710941e-02 1.319795412953484251e-02 1.319048752032306662e-02 1.315245830501964204e-02 1.308483330763101325e-02 1.298862833248068741e-02 1.286490258826447804e-02 1.271475371304082481e-02 1.253931328356567947e-02 1.233974271851231812e-02 1.211722950658472922e-02 1.187298370863233352e-02 1.160823469857796830e-02 1.132422812208919161e-02 1.102222306514837914e-02 1.070348943770900972e-02 1.036930559122177346e-02 1.002095620391301595e-02 9.659730485481743401e-03 9.286920775027447325e-03 8.903821634870582452e-03 8.511729581927279797e-03 8.111943652601602897e-03 7.705767074597086840e-03 7.294510431757522673e-03 6.879496875119931083e-03 6.462070185333232582e-03 6.043606878006381987e-03 5.625534145952407888e-03 5.209356386452349344e-03 4.796694595323627852e-03 4.389345404099042648e-03 3.989370618643320494e-03 3.599234756765323784e-03 3.222018535221419806e-03
2.782985295779310305e-03 3.139374644441097605e-03 3.515146619677699587e-03 3.905582176193741779e-03 4.307124952080699717e-03 4.716977301538769450e-03 5.132838086710223881e-03 5.552733365703880174e-03 5.974906326506259843e-03 6.397744927630721716e-03 6.819733765271641761e-03 7.239421739583941189e-03 7.655400204386987074e-03 8.066288201011500431e-03 8.470722567612758852e-03 8.867351464570762815e-03 9.254830335276940240e-03 9.631819632295916811e-03 9.996983843911701889e-03 1.034899149365683252e-02 1.068651587947977606e-02 1.100823638477959124e-02 1.131284024035719184e-02 1.159902465072831096e-02 1.186549922445200196e-02 1.211098866898822554e-02 1.233423572816647225e-02 1.253400435602391311e-02 1.270908313571044931e-02 1.285828896723323171e-02 1.298047106389810072e-02 1.307451531519340446e-02 1.313934909454170762e-02 1.317394661499710941e-02 1.317733496611536020e-02 1.314860100306500246e-02 1.308689930757511027e-02 1.299146150392263034e-02 1.286160729824729898e-02 1.269675772550839590e-02 1.249645124954852464e-02 1.226036358943543604e-02 1.198833247227908821e-02 1.168038898968056655e-02 1.133679794078854518e-02 1.095811060381992295e-02 1.054523498649612145e-02 1.009953107612636403e-02 9.622942433585579547e-03 9.118181409088980949e-03 8.588994400172366567e-03 8.040547289452632321e-03 7.479990394766458835e-03 6.917284425307916595e-03 6.366378632461361722e-03 5.846775516804991399e-03 5.385248321774082671e-03 5.016731161854547962e-03 4.782093017152134161e-03 4.719993811357475581e-03 4.853844863288431580e-03 5.182518470606439775e-03 5.683214789883235876e-03 6.322972697587268820e-03 7.068973927238948914e-03 7.893312600385764960e-03 8.773686591152192460e-03 9.692434835515871538e-03 1.063529282559824533e-02 1.159035008826377749e-02 1.254729185663886089e-02 1.349688121334648508e-02 1.443061810378766865e-02 1.534052214011866373e-02 1.621900093137566487e-02 1.705877779390900170e-02 1.785286126714083835e-02 1.859454458273608612e-02 1.927742696352155449e-02 1.989545103231593615e-02 2.044295215507921024e-02 2.091471653472307818e-02 2.130604551146761047e-02 2.161282394293395290e-02 2.183159081810991803e-02 2.195961046167611147e-02 2.199494284909812858e-02 2.193651170714920953e-02 2.178416924058789589e-02 2.153875651965832250e-02 2.120215879664409664e-02 2.077735529930688566e-02 2.026846337346843371e-02 1.968077720151090865e-02 1.902080166893179922e-02 1.829628220325512158e-02 1.751623140370170417e-02 1.669095270908668716e-02 1.583205966812471083e-02 1.495248565157327597e-02 1.406647160850764758e-02 1.318950665223948306e-02 1.233817562151995686e-02 1.152983861228416146e-02 1.078203507855303098e-02 1.011148848581786865e-02 9.532626633360376939e-03 9.055679159559586536e-03 8.684679874719042694e-03 8.415978209215854017e-03 8.237912206644593810e-03 8.131941065808209745e-03 8.074932759019505177e-03 8.041873489989958060e-03 8.008282453815514929e-03 7.951959058033355662e-03 7.854061297271867567e-03 7.699734004581045357e-03 7.478578362746045489e-03 7.185266871588537503e-03 6.820646439600330617e-03 6.393796846722982728e-03 5.925740598527675859e-03 5.455653020724968161e-03 5.049457420224902002e-03 4.805366695774876233e-03 4.839133145703515028e-03 5.235211980250618555e-03 6.002193142461568869e-03 7.087262786913454959e-03 8.421337736170073779e-03 9.944696423395222792e-03 1.161096969625079189e-02 1.338368266000656594e-02 1.523242483546979366e-02 1.713020381597040939e-02 1.905186596042181962e-02 2.097323561378752407e-02 2.287070529897818408e-02 2.472110690944438055e-02 2.650176011637707732e-02 2.819063355292058051e-02 2.976657683039269850e-02 3.120959425243431673e-02 3.250113853176623407e-02 3.362440733441719037e-02 3.456462845447790672e-02 3.530932162911674249e-02 3.584852686736130639e-02 3.617499091995609456e-02 3.628430527956057194e-02 3.617499091995610844e-02 3.584852686736130639e-02 3.530932162911674249e-02 3.456462845447790672e-02 3.362440733441720425e-02 3.250113853176622020e-02 3.120959425243430979e-02 2.976657683039269850e-02 2.819063355292055970e-02 2.650176011637707038e-02 2.472110690944438055e-02 2.287070529897818408e-02 2.097323561378751713e-02 1.905186596042181962e-02 1.713020381597040245e-02 1.523242483546979539e-02 1.338368266000654859e-02 1.161096969625078149e-02 9.944696423395229731e-03 8.421337736170084187e-03 7.087262786913447153e-03 6.002193142461561062e-03 5.235211980250622892e-03 4.839133145703514161e-03 4.805366695774871029e-03 5.049457420224899400e-03 5.455653020724975100e-03 5.925740598527677594e-03 6.393796846722987065e-03 6.820646439600328015e-03 7.185266871588522758e-03 7.478578362746061102e-03 7.699734004581058368e-03 7.854061297271869302e-03 7.951959058033336580e-03 8.008282453815527072e-03 8.041873489989945917e-03 8.074932759019519055e-03 8.131941065808211480e-03 8.237912206644602484e-03 8.415978209215867895e-03 8.684679874719040960e-03 9.055679159559590005e-03 9.532626633360368265e-03 1.011148848581786171e-02 1.078203507855302577e-02 1.152983861228416666e-02 1.233817562151995166e-02 1.318950665223948306e-02 1.406647160850763544e-02 1.495248565157327771e-02 1.583205966812470736e-02 1.669095270908669756e-02 1.751623140370170417e-02 1.829628220325511812e-02 1.902080166893180269e-02 1.968077720151091559e-02 2.026846337346843371e-02 2.077735529930688912e-02 2.120215879664410705e-02 2.153875651965831209e-02 2.178416924058789589e-02 2.193651170714921647e-02 2.199494284909812511e-02 2.195961046167612188e-02 2.183159081810991803e-02 2.161282394293394249e-02 2.130604551146761394e-02 2.091471653472306430e-02 2.044295215507921371e-02 1.989545103231593615e-02 1.927742696352155102e-02 1.859454458273607919e-02 1.785286126714084182e-02 1.705877779390900170e-02 1.621900093137566140e-02 1.534052214011865332e-02 1.443061810378767733e-02 1.349688121334647641e-02 1.254729185663885742e-02 1.159035008826377923e-02 1.063529282559823839e-02 9.692434835515873273e-03 8.773686591152197664e-03 7.893312600385761491e-03 7.068973927238955852e-03 6.322972697587269687e-03 5.683214789883239346e-03 5.182518470606443245e-03 4.853844863288435917e-03 4.719993811357472979e-03 4.782093017152126355e-03 5.016731161854547094e-03 5.385248321774087008e-03 5.846775516804980123e-03 6.366378632461366059e-03 6.917284425307921800e-03 7.479990394766450161e-03 8.040547289452628851e-03 8.588994400172363097e-03 9.118181409088977479e-03 9.622942433585572608e-03 1.009953107612636229e-02 1.054523498649612145e-02 1.095811060381991948e-02 1.133679794078855212e-02 1.168038898968057349e-02 1.198833247227908301e-02 1.226036358943543604e-02 1.249645124954853158e-02 1.269675772550839590e-02 1.286160729824729898e-02 1.299146150392262687e-02 1.308689930757511201e-02 1.314860100306499725e-02 1.317733496611536020e-02 1.317394661499710941e-02 1.313934909454170762e-02 1.307451531519340446e-02 1.298047106389810419e-02 1.285828896723323865e-02 1.270908313571044584e-02 1.253400435602390790e-02 1.233423572816646357e-02 1.211098866898822381e-02 1.186549922445199676e-02 1.159902465072831963e-02 1.131284024035719184e-02 1.100823638477959124e-02 1.068651587947977606e-02 1.034899149365682558e-02 9.996983843911700154e-03 9.631819632295915076e-03 9.254830335276940240e-03 8.867351464570759345e-03 8.470722567612758852e-03 8.066288201011498696e-03 7.655400204386991411e-03 7.239421739583941189e-03 6.819733765271646965e-03 6.397744927630722583e-03 5.974906326506259843e-03 5.552733365703881908e-03 5.132838086710225615e-03 4.716977301538774654e-03 4.307124952080702320e-03 3.905582176193742212e-03 3.515146619677698720e-03 3.139374644441099340e-03 2.782985295779312040e-03
2.384441674415852322e-03 2.705201501285549055e-03 3.055927316744858589e-03 3.428955655205362645e-03 3.818734200674654255e-03 4.221129083945975718e-03 4.632939477375769971e-03 5.051576883651054568e-03 5.474856780518757432e-03 5.900863098196347870e-03 6.327859297512570050e-03 6.754229381822542816e-03 7.178438367939847520e-03 7.599005607384648475e-03 8.014486742247769677e-03 8.423461567372805131e-03 8.824526004756371583e-03 9.216286990821716957e-03 9.597359461656932919e-03 9.966364873801000432e-03 1.032193086679867970e-02 1.066269178840696143e-02 1.098728988285661151e-02 1.129437699898910331e-02 1.158261671627540575e-02 1.185068681783854085e-02 1.209728206420273601e-02 1.232111724197094277e-02 1.252093047980750926e-02 1.269548684125933018e-02 1.284358222121947425e-02 1.296404759119150485e-02 1.305575365898539904e-02 1.311761603217711722e-02 1.314860100306500072e-02 1.314773210779621171e-02 1.311409765644535458e-02 1.304685948778643197e-02 1.294526327761641449e-02 1.280865083059910814e-02 1.263647492423458814e-02 1.242831746709232438e-02 1.218391200808543670e-02 1.190317202950244742e-02 1.158622703566529639e-02 1.123346930800342945e-02 1.084561548720205763e-02 1.042378910156298993e-02 9.969633159579634543e-03 9.485466535730013860e-03 8.974504942222665677e-03 8.441177901764710875e-03 7.891588336465226936e-03 7.334180532103694479e-03 6.780697815446740974e-03 6.247494134484055106e-03 5.757129134373174632e-03 5.339738069310224350e-03 5.032710445908223675e-03 4.876124247903556967e-03 4.902429991069468494e-03 5.124576679985482462e-03 5.531870921625942593e-03 6.097043820839009517e-03 6.787446450719021931e-03 7.572742366491578767e-03 8.427699849428744658e-03 9.332116383895191353e-03 1.026976919773252631e-02 1.122730600731162987e-02 1.219336039401545252e-02 1.315791809787708426e-02 1.411188646196013564e-02 1.504681218571730060e-02 1.595470345183660002e-02 1.682792495948190470e-02 1.765914424595169466e-02 1.844131460283083071e-02 1.916768452911013151e-02 1.983182670092223029e-02 2.042768140750256603e-02 2.094961067536055266e-02 2.139246012405422032e-02 2.175162612976900764e-02 2.202312622442453502e-02 2.220367090017481490e-02 2.229073517133187132e-02 2.228262840292870306e-02 2.217856107317252995e-02 2.197870731561881591e-02 2.168426230145454117e-02 2.129749378442790178e-02 2.082178744789364364e-02 2.026168606534464386e-02 1.962292290009382337e-02 1.891245018994116428e-02 1.813846390676908046e-02 1.731042608268886646e-02 1.643908553380875326e-02 1.553649620119605321e-02 1.461602853200324147e-02 1.369236163925457300e-02 1.278142988868534273e-02 1.190027408522919758e-02 1.106671302994353089e-02 1.029871112482351643e-02 9.613294194221761596e-03 9.024908760945259817e-03 8.543297104151499968e-03 8.171289196539175542e-03 7.903247264964337326e-03 7.724923880872071325e-03 7.615006613450935567e-03 7.547875446951673485e-03 7.496653072745631391e-03 7.435758652135556271e-03 7.342646002194972051e-03 7.198834027659714238e-03 6.990554093738738511e-03 6.709404556142787614e-03 6.353449994571977455e-03 5.929352520118879970e-03 5.456461031859235859e-03 4.974210877490003145e-03 4.553497580949417145e-03 4.305879409334265571e-03 4.365698021480583259e-03 4.823420988814524323e-03 5.672374857755617394e-03 6.841645366815481133e-03 8.254246300525236446e-03 9.849907822264152360e-03 1.158407179089548066e-02 1.342213725231172945e-02 1.533501221059544416e-02 1.729643666406091920e-02 1.928151515164198623e-02 2.126597599749364964e-02 2.322585991597053701e-02 2.513746728268693997e-02 2.697746550910833790e-02 2.872309711375838071e-02 3.035245020794795009e-02 3.184476466253064603e-02 3.318075373243696558e-02 3.434292480540197118e-02 3.531588550879379701e-02 3.608662335740095428e-02 3.664474883621787055e-02 3.698269348582720190e-02 3.709585628967825011e-02 3.698269348582720190e-02 3.664474883621787055e-02 3.608662335740096816e-02 3.531588550879379701e-02 3.434292480540196424e-02 3.318075373243695170e-02 3.184476466253064603e-02 3.035245020794795009e-02 2.872309711375837030e-02 2.697746550910833790e-02 2.513746728268694344e-02 2.322585991597053354e-02 2.126597599749364964e-02 1.928151515164197236e-02 1.729643666406091573e-02 1.533501221059544069e-02 1.342213725231173292e-02 1.158407179089548586e-02 9.849907822264138482e-03 8.254246300525229507e-03 6.841645366815480266e-03 5.672374857755613925e-03 4.823420988814519118e-03 4.365698021480592800e-03 4.305879409334261235e-03 4.553497580949424951e-03 4.974210877490012686e-03 5.456461031859234125e-03 5.929352520118880837e-03 6.353449994571980924e-03 6.709404556142794553e-03 6.990554093738741114e-03 7.198834027659705564e-03 7.342646002194968581e-03 7.435758652135544995e-03 7.496653072745634860e-03 7.547875446951683026e-03 7.615006613450939037e-03 7.724923880872073059e-03 7.903247264964332122e-03 8.171289196539149521e-03 8.543297104151494764e-03 9.024908760945258082e-03 9.613294194221761596e-03 1.029871112482351123e-02 1.106671302994353435e-02 1.190027408522920452e-02 1.278142988868533753e-02 1.369236163925456780e-02 1.461602853200323800e-02 1.553649620119604627e-02 1.643908553380875673e-02 1.731042608268885952e-02 1.813846390676908046e-02 1.891245018994116775e-02 1.962292290009382684e-02 2.026168606534464733e-02 2.082178744789364364e-02 2.129749378442789484e-02 2.168426230145455158e-02 2.197870731561880550e-02 2.217856107317254036e-02 2.228262840292869612e-02 2.229073517133187826e-02 2.220367090017481837e-02 2.202312622442453502e-02 2.175162612976900070e-02 2.139246012405422032e-02 2.094961067536055266e-02 2.042768140750256603e-02 1.983182670092223029e-02 1.916768452911012457e-02 1.844131460283082724e-02 1.765914424595169466e-02 1.682792495948190817e-02 1.595470345183659308e-02 1.504681218571730580e-02 1.411188646196012697e-02 1.315791809787707212e-02 1.219336039401543170e-02 1.122730600731162813e-02 1.026976919773253845e-02 9.332116383895194822e-03 8.427699849428741188e-03 7.572742366491579634e-03 6.787446450719008921e-03 6.097043820838999977e-03 5.531870921625939123e-03 5.124576679985485064e-03 4.902429991069466760e-03 4.876124247903560437e-03 5.032710445908229746e-03 5.339738069310226952e-03 5.757129134373171163e-03 6.247494134484054239e-03 6.780697815446756586e-03 7.334180532103699683e-03 7.891588336465226936e-03 8.441177901764717814e-03 8.974504942222672615e-03 9.485466535730008655e-03 9.969633159579636278e-03 1.042378910156297953e-02 1.084561548720205763e-02 1.123346930800344159e-02 1.158622703566528946e-02 1.190317202950245089e-02 1.218391200808544537e-02 1.242831746709233132e-02 1.263647492423459855e-02 1.280865083059910814e-02 1.294526327761641275e-02 1.304685948778643023e-02 1.311409765644535458e-02 1.314773210779620824e-02 1.314860100306499378e-02 1.311761603217711722e-02 1.305575365898539383e-02 1.296404759119151005e-02 1.284358222121947425e-02 1.269548684125933538e-02 1.252093047980750752e-02 1.232111724197094103e-02 1.209728206420274295e-02 1.185068681783854258e-02 1.158261671627539881e-02 1.129437699898910678e-02 1.098728988285660804e-02 1.066269178840696490e-02 1.032193086679867797e-02 9.966364873801002167e-03 9.597359461656934654e-03 9.216286990821716957e-03 8.824526004756375053e-03 8.423461567372805131e-03 8.014486742247771411e-03 7.599005607384648475e-03 7.178438367939839714e-03 6.754229381822544551e-03 6.327859297512569182e-03 5.900863098196347870e-03 5.474856780518761769e-03 5.051576883651052834e-03 4.632939477375772573e-03 4.221129083945978321e-03 3.818734200674659459e-03 3.428955655205363946e-03 3.055927316744859890e-03 2.705201501285549055e-03 2.384441674415849720e-03
2.060652441651172288e-03 2.321635714146464465e-03 2.629705087864460476e-03 2.972605826964070698e-03 3.341310106964140349e-03 3.729268103828220753e-03 4.131646182025845888e-03 4.544754607408479224e-03 4.965658365904896190e-03 5.391921378380246446e-03 5.821439555764256965e-03 6.252331308388286990e-03 6.682865061278508816e-03 7.111410790546605909e-03 7.536407363401803616e-03 7.956340444146928551e-03 8.369727586517555426e-03 8.775108299198773609e-03 9.171037612185928625e-03 9.556082148800741291e-03 9.928818020224994267e-03 1.028783006686323845e-02 1.063171211117708466e-02 1.095906798343217019e-02 1.126851315007270683e-02 1.155867682392971822e-02 1.182820447259375594e-02 1.207576067036811480e-02 1.230003226323765977e-02 1.249973183739500060e-02 1.267360150167187380e-02 1.282041701405723863e-02 1.293899230352500013e-02 1.302818446187385855e-02 1.308689930757510680e-02 1.311409765644535111e-02 1.310880247459628514e-02 1.307010714072725718e-02 1.299718511188030327e-02 1.288930137577942725e-02 1.274582619332698986e-02 1.256625180087313914e-02 1.235021297467778223e-02 1.209751269166125555e-02 1.180815460013134172e-02 1.148238471728072613e-02 1.112074581413232885e-02 1.072414951573118572e-02 1.029397351792719385e-02 9.832194935718865936e-03 9.341576293116634136e-03 8.825928912810188792e-03 8.290490403580264012e-03 7.742468739570559921e-03 7.191821572156050987e-03 6.652340285157105036e-03 6.143045328670058806e-03 5.689653848701285710e-03 5.325255548226670750e-03 5.088308963887048890e-03 5.015712856688422754e-03 5.131618939275970487e-03 5.438627971500629640e-03 5.918718658230425790e-03 6.542456543336294672e-03 7.278604723980564885e-03 8.099428773866036019e-03 8.982106620219766288e-03 9.908229656953915915e-03 1.086277563294482662e-02 1.183314287698898626e-02 1.280840535944753091e-02 1.377878481461649283e-02 1.473529379874331455e-02 1.566950327847915075e-02 1.657339853637156829e-02 1.743929750284230196e-02 1.825981359033325771e-02 1.902785069019522629e-02 1.973662174637137376e-02 2.037968479236548086e-02 2.095099195050319565e-02 2.144494793917285300e-02 2.185647531278895814e-02 2.218108410294073601e-02 2.241494382631314258e-02 2.255495603607461652e-02 2.259882576089372250e-02 2.254513033037457495e-02 2.239338425069229907e-02 2.214409898789788944e-02 2.179883675353234268e-02 2.136025767964649935e-02 2.083216012625833946e-02 2.021951428590797878e-02 1.952848972818480369e-02 1.876647803036389853e-02 1.794211209288587572e-02 1.706528397915613865e-02 1.614716282531492020e-02 1.520021291946406679e-02 1.423820832068056416e-02 1.327623242580548181e-02 1.233063563836850687e-02 1.141889777055068306e-02 1.055930107116375902e-02 9.770269257159380424e-03 9.069193031481098677e-03 8.470606127676867658e-03 7.983789108545278485e-03 7.610291064815539151e-03 7.342278286974998278e-03 7.162616746347796187e-03 7.046923953307353272e-03 6.966888281016346551e-03 6.893702673800549893e-03 6.800754495428715414e-03 6.665343603409190458e-03 6.469686498626096675e-03 6.201679571186254417e-03 5.855983973651245067e-03 5.436170979669528378e-03 4.959135718636292767e-03 4.463828846186579553e-03 4.026356414236609456e-03 3.775057228444128263e-03 3.868380299487094234e-03 4.400311045894326166e-03 5.339691902779190522e-03 6.594703184872569013e-03 8.082908464402783350e-03 9.745972955587049041e-03 1.154250709092446807e-02 1.344040149576563974e-02 1.541214427931114454e-02 1.743231260417488562e-02 1.947630604105280577e-02 2.151976399887201713e-02 2.353836904720942730e-02 2.550787732170382502e-02 2.740428802927813434e-02 2.920409995249444168e-02 3.088462130279111609e-02 3.242430899685897622e-02 3.380311876673602195e-02 3.500285066511776150e-02 3.600747663674926102e-02 3.680343849832296010e-02 3.737990622114072126e-02 3.772898800367085331e-02 3.784588532525202248e-02 3.772898800367085331e-02 3.737990622114071432e-02 3.680343849832294623e-02 3.600747663674928184e-02 3.500285066511777538e-02 3.380311876673602195e-02 3.242430899685896928e-02 3.088462130279113343e-02 2.920409995249443821e-02 2.740428802927811699e-02 2.550787732170384237e-02 2.353836904720942730e-02 2.151976399887201713e-02 1.947630604105280577e-02 1.743231260417488562e-02 1.541214427931113587e-02 1.344040149576564667e-02 1.154250709092446633e-02 9.745972955587050776e-03 8.082908464402766002e-03 6.594703184872564676e-03 5.339691902779187052e-03 4.400311045894318360e-03 3.868380299487102041e-03 3.775057228444133033e-03 4.026356414236598180e-03 4.463828846186578686e-03 4.959135718636282358e-03 5.436170979669534449e-03 5.855983973651245934e-03 6.201679571186256151e-03 6.469686498626101012e-03 6.665343603409176580e-03 6.800754495428710210e-03 6.893702673800562904e-03 6.966888281016363031e-03 7.046923953307348935e-03 7.162616746347794452e-03 7.342278286974991339e-03 7.610291064815535682e-03 7.983789108545269811e-03 8.470606127676881536e-03 9.069193031481098677e-03 9.770269257159382159e-03 1.055930107116375902e-02 1.141889777055066571e-02 1.233063563836851555e-02 1.327623242580549569e-02 1.423820832068056590e-02 1.520021291946406332e-02 1.614716282531491673e-02 1.706528397915613171e-02 1.794211209288587572e-02 1.876647803036388812e-02 1.952848972818480369e-02 2.021951428590797531e-02 2.083216012625834293e-02 2.136025767964648547e-02 2.179883675353234962e-02 2.214409898789790332e-02 2.239338425069229907e-02 2.254513033037458536e-02 2.259882576089372944e-02 2.255495603607461652e-02 2.241494382631314258e-02 2.218108410294074642e-02 2.185647531278895814e-02 2.144494793917286340e-02 2.095099195050318525e-02 2.037968479236549127e-02 1.973662174637137723e-02 1.902785069019523323e-02 1.825981359033326118e-02 1.743929750284230196e-02 1.657339853637155788e-02 1.566950327847915075e-02 1.473529379874330587e-02 1.377878481461649804e-02 1.280840535944752570e-02 1.183314287698897412e-02 1.086277563294481274e-02 9.908229656953926323e-03 8.982106620219766288e-03 8.099428773866034284e-03 7.278604723980560548e-03 6.542456543336289468e-03 5.918718658230427525e-03 5.438627971500625304e-03 5.131618939275968752e-03 5.015712856688428825e-03 5.088308963887048890e-03 5.325255548226677689e-03 5.689653848701280506e-03 6.143045328670055337e-03 6.652340285157103301e-03 7.191821572156056191e-03 7.742468739570557319e-03 8.290490403580264012e-03 8.825928912810202670e-03 9.341576293116634136e-03 9.832194935718872875e-03 1.029397351792719385e-02 1.072414951573118572e-02 1.112074581413232191e-02 1.148238471728072786e-02 1.180815460013134519e-02 1.209751269166125555e-02 1.235021297467778396e-02 1.256625180087313741e-02 1.274582619332698986e-02 1.288930137577942725e-02 1.299718511188029460e-02 1.307010714072725198e-02 1.310880247459628861e-02 1.311409765644535111e-02 1.308689930757511201e-02 1.302818446187385855e-02 1.293899230352500360e-02 1.282041701405725077e-02 1.267360150167187033e-02 1.249973183739500407e-02 1.230003226323765977e-02 1.207576067036810960e-02 1.182820447259375421e-02 1.155867682392971822e-02 1.126851315007270857e-02 1.095906798343217019e-02 1.063171211117709160e-02 1.028783006686324018e-02 9.928818020224990798e-03 9.556082148800746495e-03 9.171037612185932095e-03 8.775108299198777079e-03 8.369727586517555426e-03 7.956340444146932020e-03 7.536407363401806218e-03 7.111410790546604174e-03 6.682865061278508816e-03 6.252331308388282653e-03 5.821439555764259567e-03 5.391921378380248181e-03 4.965658365904896190e-03 4.544754607408479224e-03 4.131646182025849358e-03 3.729268103828219886e-03 3.341310106964140349e-03 2.972605826964071132e-03 2.629705087864460476e-03 2.321635714146464465e-03 2.060652441651171854e-03
1.861673733835649252e-03 2.028630829660418074e-03 2.266172696210348378e-03 2.558111318916273230e-03 2.890587455973603944e-03 3.253049727652445287e-03 3.637772288380385164e-03 4.039078248437485627e-03 4.452685100634341635e-03 4.875238708130088042e-03 5.304000967580011459e-03 5.736644405489373794e-03 6.171117227141162051e-03 6.605554058410933668e-03 7.038216374894198935e-03 7.467452417222558876e-03 7.891670080834136194e-03 8.309318585004471513e-03 8.718876182939153813e-03 9.118842099131298923e-03 9.507731473921129939e-03 9.884072482072433011e-03 1.024640504825997077e-02 1.059328075475535376e-02 1.092326365488750957e-02 1.123493178879523581e-02 1.152687925771548119e-02 1.179771875752661826e-02 1.204608450679375137e-02 1.227063553284550752e-02 1.247005930403362502e-02 1.264307571927132320e-02 1.278844148880154720e-02 1.290495496435821107e-02 1.299146150392263034e-02 1.304685948778643197e-02 1.307010714072725892e-02 1.306023036251738496e-02 1.301633182956931853e-02 1.293760170972124701e-02 1.282333043787805237e-02 1.267292414406545262e-02 1.248592352463334318e-02 1.226202722775146699e-02 1.200112122505818911e-02 1.170331622209618526e-02 1.136899601260371422e-02 1.099888094705869096e-02 1.059411258131582635e-02 1.015636842737774326e-02 9.688020034691683866e-03 9.192354065119428749e-03 8.673885382091397686e-03 8.138803910469446373e-03 7.595611625004330784e-03 7.056014151992157785e-03 6.536105469490237872e-03 6.057751515276853412e-03 5.649695139598466184e-03 5.347134306371380437e-03 5.187724861336177190e-03 5.202825372617454584e-03 5.407143051788400497e-03 5.794143285878246286e-03 6.340894652328264020e-03 7.017566740531754228e-03 7.794943112243523861e-03 8.647806931928377419e-03 9.555453062986593582e-03 1.050099012562224349e-02 1.147039268706423649e-02 1.245167373726216442e-02 1.343426099827167014e-02 1.440855860404754649e-02 1.536565235629114984e-02 1.629711978102110423e-02 1.719491521083101396e-02 1.805130856268555642e-02 1.885886289906960056e-02 1.961044035771898619e-02 2.029922907056671763e-02 2.091878570265135948e-02 2.146308955935719714e-02 2.192660506956911268e-02 2.230435001275783008e-02 2.259196722775108634e-02 2.278579779367024064e-02 2.288295386044815125e-02 2.288138946408772162e-02 2.277996781747279598e-02 2.257852374216367045e-02 2.227792011714971321e-02 2.188009748131963111e-02 2.138811624943448911e-02 2.080619139611410151e-02 2.013971993365508070e-02 1.939530205308446359e-02 1.858075738999270810e-02 1.770513845312128923e-02 1.677874366771377190e-02 1.581313242707067107e-02 1.482114339042992814e-02 1.381691381216914455e-02 1.281588974744182936e-02 1.183480087991136027e-02 1.089154417038983719e-02 1.000487238034282640e-02 9.193719010284179260e-03 8.475937794815893017e-03 7.866271362021476365e-03 7.373617231567775217e-03 6.998187941469293481e-03 6.729710854284315889e-03 6.547783098181654375e-03 6.424564352359980399e-03 6.328787476007113715e-03 6.229632015316452671e-03 6.099544292658121841e-03 5.915926761169742858e-03 5.662172085851479610e-03 5.328753413763050173e-03 4.915304163125661097e-03 4.435234246742188018e-03 3.925873906276912753e-03 3.468615225005883262e-03 3.213837071017239169e-03 3.352649948574646863e-03 3.975849097606351870e-03 5.014022877893519956e-03 6.353938381261175355e-03 7.912396061278434076e-03 9.636017413514856231e-03 1.148788359769234955e-02 1.343886333141190541e-02 1.546318818596610981e-02 1.753631521307919341e-02 1.963393837232505976e-02 2.173159283776118084e-02 2.380458337972983507e-02 2.582810140733704865e-02 2.777745765023843794e-02 2.962838735475697635e-02 3.135739959749944683e-02 3.294214980970321810e-02 3.436181860703014374e-02 3.559748237024083772e-02 3.663246265229980203e-02 3.745264287693283317e-02 3.804674218824734278e-02 3.840653782808141348e-02 3.852702910036863437e-02 3.840653782808141348e-02 3.804674218824735665e-02 3.745264287693283317e-02 3.663246265229980203e-02 3.559748237024083772e-02 3.436181860703014374e-02 3.294214980970321116e-02 3.135739959749943989e-02 2.962838735475697635e-02 2.777745765023845181e-02 2.582810140733705212e-02 2.380458337972982813e-02 2.173159283776117390e-02 1.963393837232504935e-02 1.753631521307919688e-02 1.546318818596610634e-02 1.343886333141191408e-02 1.148788359769234088e-02 9.636017413514854496e-03 7.912396061278437545e-03 6.353938381261179692e-03 5.014022877893512149e-03 3.975849097606345799e-03 3.352649948574635587e-03 3.213837071017255215e-03 3.468615225005881528e-03 3.925873906276928366e-03 4.435234246742201028e-03 4.915304163125685383e-03 5.328753413763046703e-03 5.662172085851485681e-03 5.915926761169755001e-03 6.099544292658121841e-03 6.229632015316449202e-03 6.328787476007121521e-03 6.424564352359975195e-03 6.547783098181654375e-03 6.729710854284308950e-03 6.998187941469286542e-03 7.373617231567779554e-03 7.866271362021481570e-03 8.475937794815901691e-03 9.193719010284175791e-03 1.000487238034282467e-02 1.089154417038983372e-02 1.183480087991135854e-02 1.281588974744181895e-02 1.381691381216913588e-02 1.482114339042994548e-02 1.581313242707067107e-02 1.677874366771377884e-02 1.770513845312128229e-02 1.858075738999269422e-02 1.939530205308446359e-02 2.013971993365508070e-02 2.080619139611409804e-02 2.138811624943448217e-02 2.188009748131962071e-02 2.227792011714970627e-02 2.257852374216368432e-02 2.277996781747279598e-02 2.288138946408772162e-02 2.288295386044814431e-02 2.278579779367024064e-02 2.259196722775108981e-02 2.230435001275781967e-02 2.192660506956911268e-02 2.146308955935721449e-02 2.091878570265134907e-02 2.029922907056673151e-02 1.961044035771898619e-02 1.885886289906959015e-02 1.805130856268554254e-02 1.719491521083100355e-02 1.629711978102109729e-02 1.536565235629114810e-02 1.440855860404754996e-02 1.343426099827166147e-02 1.245167373726216616e-02 1.147039268706423996e-02 1.050099012562224002e-02 9.555453062986586643e-03 8.647806931928368745e-03 7.794943112243526463e-03 7.017566740531760300e-03 6.340894652328260550e-03 5.794143285878254092e-03 5.407143051788390956e-03 5.202825372617439839e-03 5.187724861336179792e-03 5.347134306371377835e-03 5.649695139598475725e-03 6.057751515276845605e-03 6.536105469490237872e-03 7.056014151992150846e-03 7.595611625004335989e-03 8.138803910469446373e-03 8.673885382091399421e-03 9.192354065119433953e-03 9.688020034691680396e-03 1.015636842737775193e-02 1.059411258131583156e-02 1.099888094705868923e-02 1.136899601260371075e-02 1.170331622209618699e-02 1.200112122505818911e-02 1.226202722775146872e-02 1.248592352463334318e-02 1.267292414406544741e-02 1.282333043787804890e-02 1.293760170972124701e-02 1.301633182956932200e-02 1.306023036251738149e-02 1.307010714072725718e-02 1.304685948778643544e-02 1.299146150392262167e-02 1.290495496435821107e-02 1.278844148880154720e-02 1.264307571927132320e-02 1.247005930403362849e-02 1.227063553284550058e-02 1.204608450679375137e-02 1.179771875752661653e-02 1.152687925771548640e-02 1.123493178879524101e-02 1.092326365488751477e-02 1.059328075475535202e-02 1.024640504825997077e-02 9.884072482072433011e-03 9.507731473921131674e-03 9.118842099131293719e-03 8.718876182939150343e-03 8.309318585004473248e-03 7.891670080834134460e-03 7.467452417222560611e-03 7.038216374894203271e-03 6.605554058410933668e-03 6.171117227141163786e-03 5.736644405489371192e-03 5.304000967580008857e-03 4.875238708130082838e-03 4.452685100634340767e-03 4.039078248437487362e-03 3.637772288380388633e-03 3.253049727652447456e-03 2.890587455973603077e-03 2.558111318916277566e-03 2.266172696210347511e-03 2.028630829660423279e-03 1.861673733835651854e-03
1.837778794919212033e-03 1.879684576120450130e-03 2.010979592990343873e-03 2.220533732860110066e-03 2.492386151029021835e-03 2.811344404194798200e-03 3.165247361724373484e-03 3.545016037766313306e-03 3.943967849236757785e-03 4.357103718648841148e-03 4.780561912982414507e-03 5.211240285470621764e-03 5.646544461136451809e-03 6.084221572727460843e-03 6.522250205127242718e-03 6.958767016217230067e-03 7.392017423469950804e-03 7.820322267773797270e-03 8.242055241386820122e-03 8.655627684520843593e-03 9.059478509251728609e-03 9.452067749670866811e-03 9.831872718118616836e-03 1.019738606443457152e-02 1.054711524770406833e-02 1.087958307505536119e-02 1.119332906322974969e-02 1.148691145101945164e-02 1.175890974415254135e-02 1.200792771539690128e-02 1.223259681607910022e-02 1.243157998405952647e-02 1.260357585988821499e-02 1.274732344931022408e-02 1.286160729824730418e-02 1.294526327761641449e-02 1.299718511188029980e-02 1.301633182956931853e-02 1.300173636952523144e-02 1.295251564795261989e-02 1.286788248515199559e-02 1.274715991665886956e-02 1.258979858556368535e-02 1.239539815201820896e-02 1.216373399377902904e-02 1.189479095561641296e-02 1.158880660768972330e-02 1.124632750367442549e-02 1.086828345631842517e-02 1.045608712476532760e-02 1.001176960876636393e-02 9.538167793852704232e-03 9.039186533646353938e-03 8.520168907626501573e-03 7.988420209776438824e-03 7.453941573475573838e-03 6.930421457582649700e-03 6.436464041830882755e-03 5.996806904549042798e-03 5.642758001269026005e-03 5.410301691141206071e-03 5.334138504967012202e-03 5.438197313131581945e-03 5.727714101738618467e-03 6.188937827356032900e-03 6.796223612772838221e-03 7.520554919589340914e-03 8.334986557108788746e-03 9.216621529812448615e-03 1.014658206830877131e-02 1.110925029101919419e-02 1.209142462051867109e-02 1.308161875698153273e-02 1.406954201459241320e-02 1.504573670730639974e-02 1.600133611617804430e-02 1.692791091260079789e-02 1.781737958366120742e-02 1.866196525099930725e-02 1.945418642690064162e-02 2.018687286622688343e-02 2.085320012348612639e-02 2.144673805543724499e-02 2.196150958371451828e-02 2.239205673556841913e-02 2.273351144273392729e-02 2.298166888724132231e-02 2.313306140009822875e-02 2.318503108765084322e-02 2.313579951275862578e-02 2.298453291763171216e-02 2.273140166123899936e-02 2.237763277234288556e-02 2.192555480308523361e-02 2.137863451990551153e-02 2.074150539914234453e-02 2.001998841204668741e-02 1.922110618999090664e-02 1.835309234250259713e-02 1.742539841193512309e-02 1.644870156901006089e-02 1.543491640756696100e-02 1.439721349113335519e-02 1.335004442141243287e-02 1.230916576814423784e-02 1.129163791834263651e-02 1.031574286449683624e-02 9.400708715688984446e-03 8.566045869074856781e-03 7.830216854838915885e-03 7.208375651724458627e-03 6.709205075031775267e-03 6.331571190393407017e-03 6.062475182805584367e-03 5.877738511237896174e-03 5.745534046556703862e-03 5.631278184080976135e-03 5.502019016509140763e-03 5.329371793218723626e-03 5.091176675339989001e-03 4.772698285721675183e-03 4.368546269001532048e-03 3.887258325861306461e-03 3.362749718683717085e-03 2.881273065951159632e-03 2.623906981688794993e-03 2.828498550640643362e-03 3.565523625807194390e-03 4.708613991624901497e-03 6.128563404719041333e-03 7.748685831203251141e-03 9.523689031806184535e-03 1.142212688713591801e-02 1.341810172067305941e-02 1.548761380620434711e-02 1.760696372487486477e-02 1.975209362293203069e-02 2.189839246937972175e-02 2.402075184695887794e-02 2.609376871476383475e-02 2.809203979089185815e-02 2.999051420442399793e-02 3.176488144109043676e-02 3.339197666450921531e-02 3.485018810978142423e-02 3.611985279284412459e-02 3.718362793986080411e-02 3.802682666105900583e-02 3.863770764290463261e-02 3.900771008464465339e-02 3.913162677621216667e-02 3.900771008464466033e-02 3.863770764290461873e-02 3.802682666105899889e-02 3.718362793986078330e-02 3.611985279284412459e-02 3.485018810978141035e-02 3.339197666450921531e-02 3.176488144109043676e-02 2.999051420442399446e-02 2.809203979089185121e-02 2.609376871476384516e-02 2.402075184695885712e-02 2.189839246937971828e-02 1.975209362293201681e-02 1.760696372487486824e-02 1.548761380620435404e-02 1.341810172067306461e-02 1.142212688713590760e-02 9.523689031806155045e-03 7.748685831203267621e-03 6.128563404719037863e-03 4.708613991624901497e-03 3.565523625807188752e-03 2.828498550640639025e-03 2.623906981688792391e-03 2.881273065951160065e-03 3.362749718683719687e-03 3.887258325861304292e-03 4.368546269001528579e-03 4.772698285721684724e-03 5.091176675339983797e-03 5.329371793218728830e-03 5.502019016509148569e-03 5.631278184080962257e-03 5.745534046556694321e-03 5.877738511237895307e-03 6.062475182805583500e-03 6.331571190393403548e-03 6.709205075031788278e-03 7.208375651724462964e-03 7.830216854838921089e-03 8.566045869074853311e-03 9.400708715688982711e-03 1.031574286449683450e-02 1.129163791834262784e-02 1.230916576814423263e-02 1.335004442141243634e-02 1.439721349113334305e-02 1.543491640756695753e-02 1.644870156901005048e-02 1.742539841193511962e-02 1.835309234250260407e-02 1.922110618999090317e-02 2.001998841204668395e-02 2.074150539914234107e-02 2.137863451990549765e-02 2.192555480308523708e-02 2.237763277234288556e-02 2.273140166123899242e-02 2.298453291763171563e-02 2.313579951275863966e-02 2.318503108765083628e-02 2.313306140009822875e-02 2.298166888724131884e-02 2.273351144273392382e-02 2.239205673556843301e-02 2.196150958371451134e-02 2.144673805543724499e-02 2.085320012348611945e-02 2.018687286622689037e-02 1.945418642690064509e-02 1.866196525099931072e-02 1.781737958366122823e-02 1.692791091260079789e-02 1.600133611617803736e-02 1.504573670730639627e-02 1.406954201459241841e-02 1.308161875698154140e-02 1.209142462051866415e-02 1.110925029101920113e-02 1.014658206830877304e-02 9.216621529812446881e-03 8.334986557108785277e-03 7.520554919589327036e-03 6.796223612772846895e-03 6.188937827356038972e-03 5.727714101738620202e-03 5.438197313131585414e-03 5.334138504967005263e-03 5.410301691141202601e-03 5.642758001269028607e-03 5.996806904549047135e-03 6.436464041830875817e-03 6.930421457582647965e-03 7.453941573475580777e-03 7.988420209776442293e-03 8.520168907626492899e-03 9.039186533646366081e-03 9.538167793852702497e-03 1.001176960876636046e-02 1.045608712476532587e-02 1.086828345631842517e-02 1.124632750367442376e-02 1.158880660768972851e-02 1.189479095561640949e-02 1.216373399377902557e-02 1.239539815201820896e-02 1.258979858556369055e-02 1.274715991665887303e-02 1.286788248515199386e-02 1.295251564795261642e-02 1.300173636952522797e-02 1.301633182956931679e-02 1.299718511188029807e-02 1.294526327761641449e-02 1.286160729824729898e-02 1.274732344931022408e-02 1.260357585988820632e-02 1.243157998405953341e-02 1.223259681607910022e-02 1.200792771539690475e-02 1.175890974415254135e-02 1.148691145101944991e-02 1.119332906322975142e-02 1.087958307505536640e-02 1.054711524770407007e-02 1.019738606443457152e-02 9.831872718118616836e-03 9.452067749670863342e-03 9.059478509251730344e-03 8.655627684520834919e-03 8.242055241386820122e-03 7.820322267773793801e-03 7.392017423469949070e-03 6.958767016217234404e-03 6.522250205127245321e-03 6.084221572727463445e-03 5.646544461136455278e-03 5.211240285470620029e-03 4.780561912982418844e-03 4.357103718648843750e-03 3.943967849236756050e-03 3.545016037766310704e-03 3.165247361724377820e-03 2.811344404194793430e-03 2.492386151029022702e-03 2.220533732860112235e-03 2.010979592990346041e-03 1.879684576120449913e-03 1.837778794919213768e-03
2.002030210517055306e-03 1.917497005331298549e-03 1.918381263066761336e-03 2.010551538266517040e-03 2.187515418418543856e-03 2.434872961033019909e-03 2.736691081228181163e-03 3.079255941533133069e-03 3.451989646632334409e-03 3.847030686204702850e-03 4.258519703499657506e-03 4.681980889624437134e-03 5.113872239394025646e-03 5.551278992561158032e-03 5.991709281592125062e-03 6.432958418682590239e-03 6.873018379390987212e-03 7.310017015308772730e-03 7.742176979994585401e-03 8.167787892509725117e-03 8.585187522338100924e-03 8.992749219409111941e-03 9.388873736611525953e-03 9.771984191192182798e-03 1.014052330515942575e-02 1.049295232766426361e-02 1.082775122091985884e-02 1.114341981506428852e-02 1.143847972542389770e-02 1.171147689023471598e-02 1.196098463621776339e-02 1.218560721907811090e-02 1.238398381994221427e-02 1.255479300989706566e-02 1.269675772550840284e-02 1.280865083059911334e-02 1.288930137577942205e-02 1.293760170972124701e-02 1.295251564795261642e-02 1.293308797014618150e-02 1.287845560108495310e-02 1.278786094180002497e-02 1.266066796745370614e-02 1.249638191456615977e-02 1.229467366758354996e-02 1.205541036167179052e-02 1.177869430220995946e-02 1.146491314826791376e-02 1.111480554785992426e-02 1.072954824258134932e-02 1.031087336570177954e-02 9.861228644738678772e-03 9.383998998936245520e-03 8.883816075277498753e-03 8.366992498956199453e-03 7.842127685011449426e-03 7.320932920476576518e-03 6.819289017923908965e-03 6.358418823336117395e-03 5.965721841765362493e-03 5.674208553170071410e-03 5.518922860317077017e-03 5.529516316283776892e-03 5.721434632238632176e-03 6.091418567450267683e-03 6.620664899956011686e-03 7.282568375977491008e-03 8.049652406810693661e-03 8.897258144118153078e-03 9.804559111408072888e-03 1.075423533035931717e-02 1.173173152844535910e-02 1.272452407100633370e-02 1.372153219788634429e-02 1.471268700790607023e-02 1.568863288462410757e-02 1.664053030453384666e-02 1.755993356251528414e-02 1.843872333202304509e-02 1.926907948399733325e-02 2.004348371036573581e-02 2.075474439669084889e-02 2.139603816261341149e-02 2.196096380874564685e-02 2.244360528167020988e-02 2.283860084339750171e-02 2.314121601218968594e-02 2.334741810088702268e-02 2.345395036809140230e-02 2.345840395376046564e-02 2.335928592133394710e-02 2.315608189451595980e-02 2.284931197519442583e-02 2.244057887399317219e-02 2.193260748948081679e-02 2.132927554820797378e-02 2.063563537747963722e-02 1.985792743751553166e-02 1.900358689849645025e-02 1.808124531181504874e-02 1.710073027167889614e-02 1.607306681401802009e-02 1.501048494239114357e-02 1.392643759752688545e-02 1.283563146081129029e-02 1.175406678957976146e-02 1.069906721802214161e-02 9.689247435230148586e-03 8.744302884436457035e-03 7.884400178354414312e-03 7.128818266761943571e-03 6.493450679468723910e-03 5.987092801890476178e-03 5.607354031101557251e-03 5.338167773736710552e-03 5.150870705042397829e-03 5.008882566343062816e-03 4.873776105253745626e-03 4.710277353868190520e-03 4.489273801465345701e-03 4.189445734218025762e-03 3.798960030594393435e-03 3.319599265014256968e-03 2.778920377314927827e-03 2.266101584000209702e-03 2.008627838979429574e-03 2.315606156391591952e-03 3.193299277141684305e-03 4.440658910670476633e-03 5.929525341589329465e-03 7.598628416416801715e-03 9.413139505513807084e-03 1.134747317858190996e-02 1.337888566718161906e-02 1.548499584407644729e-02 1.764281720120847510e-02 1.982844112994772492e-02 2.201703787704911361e-02 2.418303236422630897e-02 2.630038661793455274e-02 2.834295152311968463e-02 3.028486402682621995e-02 3.210097186491241844e-02 3.376727057465989112e-02 3.526133886150562002e-02 3.656275919254290546e-02 3.765351122602917516e-02 3.851832656891153450e-02 3.914499448189514424e-02 3.952460955628277206e-02 3.965175406002532238e-02 3.952460955628276512e-02 3.914499448189515812e-02 3.851832656891153450e-02 3.765351122602917516e-02 3.656275919254289852e-02 3.526133886150562002e-02 3.376727057465988419e-02 3.210097186491241150e-02 3.028486402682621301e-02 2.834295152311969504e-02 2.630038661793455274e-02 2.418303236422629857e-02 2.201703787704911708e-02 1.982844112994771799e-02 1.764281720120847857e-02 1.548499584407643688e-02 1.337888566718162253e-02 1.134747317858188567e-02 9.413139505513807084e-03 7.598628416416793908e-03 5.929525341589332935e-03 4.440658910670466225e-03 3.193299277141676499e-03 2.315606156391591085e-03 2.008627838979435646e-03 2.266101584000214473e-03 2.778920377314939103e-03 3.319599265014269111e-03 3.798960030594388665e-03 4.189445734218024027e-03 4.489273801465335292e-03 4.710277353868172305e-03 4.873776105253750830e-03 5.008882566343063683e-03 5.150870705042404768e-03 5.338167773736729634e-03 5.607354031101549445e-03 5.987092801890490923e-03 6.493450679468710900e-03 7.128818266761939235e-03 7.884400178354417782e-03 8.744302884436469178e-03 9.689247435230134708e-03 1.069906721802214161e-02 1.175406678957976840e-02 1.283563146081127815e-02 1.392643759752688025e-02 1.501048494239113490e-02 1.607306681401802356e-02 1.710073027167889614e-02 1.808124531181504874e-02 1.900358689849644331e-02 1.985792743751554207e-02 2.063563537747966151e-02 2.132927554820795990e-02 2.193260748948082026e-02 2.244057887399317219e-02 2.284931197519442583e-02 2.315608189451595286e-02 2.335928592133395404e-02 2.345840395376045870e-02 2.345395036809140230e-02 2.334741810088701922e-02 2.314121601218970328e-02 2.283860084339750518e-02 2.244360528167021335e-02 2.196096380874565032e-02 2.139603816261340455e-02 2.075474439669085930e-02 2.004348371036573581e-02 1.926907948399733672e-02 1.843872333202304856e-02 1.755993356251527374e-02 1.664053030453385359e-02 1.568863288462411104e-02 1.471268700790605635e-02 1.372153219788634429e-02 1.272452407100631809e-02 1.173173152844535390e-02 1.075423533035931717e-02 9.804559111408076358e-03 8.897258144118146139e-03 8.049652406810697131e-03 7.282568375977500549e-03 6.620664899956013420e-03 6.091418567450275490e-03 5.721434632238633043e-03 5.529516316283781228e-03 5.518922860317073548e-03 5.674208553170074880e-03 5.965721841765361626e-03 6.358418823336119130e-03 6.819289017923913301e-03 7.320932920476569579e-03 7.842127685011444221e-03 8.366992498956204657e-03 8.883816075277498753e-03 9.383998998936245520e-03 9.861228644738673568e-03 1.031087336570177954e-02 1.072954824258135105e-02 1.111480554785991906e-02 1.146491314826790682e-02 1.177869430220996466e-02 1.205541036167178878e-02 1.229467366758354822e-02 1.249638191456616844e-02 1.266066796745370614e-02 1.278786094180001630e-02 1.287845560108494790e-02 1.293308797014618150e-02 1.295251564795261642e-02 1.293760170972124701e-02 1.288930137577942725e-02 1.280865083059910814e-02 1.269675772550839937e-02 1.255479300989706913e-02 1.238398381994221600e-02 1.218560721907811437e-02 1.196098463621776513e-02 1.171147689023471598e-02 1.143847972542389943e-02 1.114341981506428852e-02 1.082775122091986057e-02 1.049295232766426361e-02 1.014052330515942575e-02 9.771984191192179328e-03 9.388873736611525953e-03 8.992749219409113676e-03 8.585187522338102659e-03 8.167787892509723383e-03 7.742176979994588003e-03 7.310017015308775332e-03 6.873018379390989814e-03 6.432958418682591974e-03 5.991709281592122460e-03 5.551278992561155430e-03 5.113872239394023911e-03 4.681980889624441471e-03 4.258519703499662711e-03 3.847030686204701549e-03 3.451989646632337878e-03 3.079255941533136105e-03 2.736691081228176826e-03 2.434872961033021210e-03 2.187515418418541253e-03 2.010551538266514005e-03 1.918381263066764155e-03 1.917497005331298115e-03 2.002030210517055740e-03
2.319034121942326662e-03 2.138352464974762734e-03 2.019148746313642086e-03 1.979411599432264173e-03 2.030062935270227163e-03 2.170134343937045723e-03 2.388290689677265762e-03 2.668824749649673263e-03 2.996758660327556063e-03 3.359950681467665286e-03 3.749194429943020820e-03 4.157610404650279382e-03 4.579983126185068615e-03 5.012238937352487753e-03 5.451077213710523589e-03 5.893720505648765776e-03 6.337747452990989683e-03 6.780981085847745740e-03 7.221413790013400495e-03 7.657156612425320558e-03 8.086404881590269697e-03 8.507414907526624631e-03 8.918488317025251993e-03 9.317961732030664856e-03 9.704200245780556996e-03 1.007559364121437921e-02 1.043055462212756981e-02 1.076751854806443608e-02 1.108494431611838256e-02 1.138131614033669609e-02 1.165514605776653972e-02 1.190497704953886147e-02 1.212938671268077098e-02 1.232699145845506973e-02 1.249645124954852637e-02 1.263647492423459161e-02 1.274582619332698466e-02 1.282333043787806104e-02 1.286788248515199559e-02 1.287845560108494443e-02 1.285411201419013084e-02 1.279401538550766458e-02 1.269744577152036660e-02 1.256381780610842450e-02 1.239270307435977846e-02 1.218385799614049754e-02 1.193725902647603185e-02 1.165314768141868795e-02 1.133208891431294364e-02 1.097504785000534035e-02 1.058349205500191265e-02 1.015952969098170462e-02 9.706098468511248703e-03 9.227226699491301518e-03 8.728396038068884227e-03 8.217044476506615153e-03 7.703252576707292007e-03 7.200640098507190591e-03 6.727425622449125647e-03 6.307393181907107113e-03 5.970079204023872980e-03 5.748922885451725022e-03 5.676099512186238288e-03 5.774564678111937521e-03 6.051216341779104037e-03 6.495945344561137799e-03 7.086925770030619125e-03 7.797841757121510252e-03 8.603114620474309332e-03 9.480246728910865159e-03 1.041021986696235441e-02 1.137702997911697184e-02 1.236700416285586336e-02 1.336817427166447567e-02 1.436978593361507538e-02 1.536194281755566549e-02 1.633536233772779622e-02 1.728121677241688942e-02 1.819103807450466598e-02 1.905666986687280795e-02 1.987025451533296419e-02 2.062424645685233954e-02 2.131144527827104687e-02 2.192504362594961329e-02 2.245868609140264094e-02 2.290653592509931530e-02 2.326334689892880711e-02 2.352453795179079016e-02 2.368626847230497975e-02 2.374551224076453665e-02 2.370012820058728722e-02 2.354892638123321641e-02 2.329172746814844180e-02 2.292941472549905185e-02 2.246397723691705151e-02 2.189854374967160552e-02 2.123740680017054128e-02 2.048603727598077850e-02 1.965109014603342794e-02 1.874040278285114824e-02 1.776298812491194923e-02 1.672902589187233446e-02 1.564985614677325693e-02 1.453798058244111686e-02 1.340707764447800904e-02 1.227203707956415514e-02 1.114901553136971382e-02 1.005550249785653813e-02 9.010355160677222669e-03 8.033692864444471129e-03 7.146412587477312013e-03 6.368891510678605095e-03 5.718291371031010949e-03 5.204146272795319092e-03 4.823127542086202285e-03 4.555705173830271529e-03 4.367669470253777997e-03 4.216491547853334042e-03 4.059072249930649467e-03 3.857468782225477281e-03 3.581838330989934628e-03 3.212022929609665862e-03 2.740548431469084188e-03 2.183702605221028714e-03 1.626860502816028335e-03 1.376607346742984980e-03 1.855865639913558719e-03 2.894747314854657135e-03 4.231214841819529518e-03 5.769249686695293242e-03 7.469817189051036234e-03 9.308968366200272293e-03 1.126644692106382704e-02 1.332216628177764622e-02 1.545501265843857164e-02 1.764247734996207337e-02 1.986064415974900590e-02 2.208435841589853968e-02 2.428750469127609682e-02 2.644335730948352975e-02 2.852498209253413741e-02 3.050567343166373999e-02 3.235941284714220767e-02 3.406133587850996430e-02 3.558819435817466015e-02 3.691880131490882927e-02 3.803444614761344184e-02 3.891926840718765157e-02 3.956057956453747776e-02 3.994912352434135117e-02 4.007926833786560478e-02 3.994912352434135117e-02 3.956057956453745000e-02 3.891926840718765157e-02 3.803444614761344877e-02 3.691880131490881539e-02 3.558819435817466015e-02 3.406133587850997818e-02 3.235941284714218685e-02 3.050567343166373999e-02 2.852498209253414782e-02 2.644335730948351934e-02 2.428750469127609682e-02 2.208435841589852927e-02 1.986064415974901978e-02 1.764247734996208031e-02 1.545501265843855949e-02 1.332216628177765316e-02 1.126644692106382357e-02 9.308968366200284436e-03 7.469817189051021489e-03 5.769249686695288037e-03 4.231214841819510436e-03 2.894747314854646293e-03 1.855865639913551347e-03 1.376607346742974138e-03 1.626860502816024866e-03 2.183702605221028280e-03 2.740548431469102403e-03 3.212022929609670632e-03 3.581838330989930725e-03 3.857468782225485088e-03 4.059072249930645131e-03 4.216491547853338379e-03 4.367669470253774527e-03 4.555705173830263723e-03 4.823127542086196214e-03 5.204146272795312153e-03 5.718291371031030898e-03 6.368891510678605095e-03 7.146412587477330228e-03 8.033692864444452048e-03 9.010355160677226138e-03 1.005550249785652078e-02 1.114901553136973117e-02 1.227203707956417075e-02 1.340707764447801771e-02 1.453798058244111860e-02 1.564985614677325346e-02 1.672902589187234140e-02 1.776298812491195617e-02 1.874040278285114478e-02 1.965109014603342794e-02 2.048603727598077850e-02 2.123740680017053434e-02 2.189854374967160205e-02 2.246397723691706538e-02 2.292941472549905185e-02 2.329172746814844874e-02 2.354892638123321641e-02 2.370012820058728376e-02 2.374551224076453318e-02 2.368626847230496935e-02 2.352453795179079710e-02 2.326334689892880711e-02 2.290653592509932224e-02 2.245868609140264441e-02 2.192504362594961675e-02 2.131144527827103299e-02 2.062424645685234648e-02 1.987025451533296419e-02 1.905666986687282183e-02 1.819103807450465904e-02 1.728121677241688942e-02 1.633536233772780316e-02 1.536194281755566549e-02 1.436978593361506670e-02 1.336817427166447393e-02 1.236700416285585816e-02 1.137702997911697878e-02 1.041021986696234920e-02 9.480246728910861689e-03 8.603114620474305863e-03 7.797841757121510252e-03 7.086925770030619992e-03 6.495945344561129126e-03 6.051216341779110976e-03 5.774564678111939256e-03 5.676099512186234819e-03 5.748922885451719818e-03 5.970079204023868644e-03 6.307393181907097572e-03 6.727425622449125647e-03 7.200640098507188856e-03 7.703252576707297211e-03 8.217044476506608214e-03 8.728396038068879023e-03 9.227226699491301518e-03 9.706098468511248703e-03 1.015952969098170462e-02 1.058349205500191265e-02 1.097504785000534035e-02 1.133208891431294711e-02 1.165314768141868448e-02 1.193725902647603532e-02 1.218385799614050274e-02 1.239270307435978019e-02 1.256381780610842797e-02 1.269744577152037354e-02 1.279401538550766458e-02 1.285411201419014646e-02 1.287845560108495310e-02 1.286788248515199559e-02 1.282333043787805757e-02 1.274582619332698813e-02 1.263647492423459334e-02 1.249645124954852290e-02 1.232699145845507147e-02 1.212938671268077272e-02 1.190497704953885801e-02 1.165514605776653626e-02 1.138131614033669782e-02 1.108494431611838603e-02 1.076751854806443781e-02 1.043055462212756808e-02 1.007559364121438095e-02 9.704200245780556996e-03 9.317961732030664856e-03 8.918488317025245055e-03 8.507414907526624631e-03 8.086404881590271432e-03 7.657156612425318823e-03 7.221413790013398760e-03 6.780981085847747475e-03 6.337747452990987081e-03 5.893720505648763174e-03 5.451077213710525324e-03 5.012238937352488620e-03 4.579983126185072952e-03 4.157610404650283718e-03 3.749194429943019085e-03 3.359950681467670924e-03 2.996758660327554762e-03 2.668824749649675431e-03 2.388290689677267931e-03 2.170134343937049626e-03 2.030062935270225861e-03 1.979411599432262438e-03 2.019148746313646856e-03 2.138352464974766203e-03 2.319034121942327529e-03
2.738434091939872042e-03 2.497874990025778126e-03 2.293485253281518210e-03 2.142574556450839354e-03 2.063802913791272682e-03 2.071869201260920310e-03 2.171464694793122027e-03 2.355685167803254522e-03 2.610347940947942234e-03 2.919817422616881059e-03 3.270475073430170049e-03 3.651644025025368393e-03 4.055259117875984441e-03 4.475221758335880783e-03 4.906817253355297628e-03 5.346279558906952625e-03 5.790488596595835986e-03 6.236765364975812610e-03 6.682734250898408890e-03 7.126230364025534433e-03 7.565236893647382145e-03 7.997842593852068013e-03 8.422212907715862645e-03 8.836570456479210522e-03 9.239182052944114668e-03 9.628350329208244796e-03 1.000240867902114049e-02 1.035971862008770207e-02 1.069866895471377824e-02 1.101767629474709360e-02 1.131518664856285064e-02 1.158967786324048045e-02 1.183966278675937546e-02 1.206369307168932842e-02 1.226036358943543257e-02 1.242831746709232438e-02 1.256625180087313047e-02 1.267292414406545088e-02 1.274715991665886956e-02 1.278786094180001977e-02 1.279401538550766285e-02 1.276470946662591234e-02 1.269914142207207233e-02 1.259663836987800524e-02 1.245667692638480380e-02 1.227890872926268306e-02 1.206319243153210902e-02 1.180963431793841112e-02 1.151864053433725166e-02 1.119098513156571890e-02 1.082789987902959064e-02 1.043119433975772496e-02 1.000341832989489789e-02 9.548083949079655755e-03 9.069971027335844982e-03 8.575547458104685467e-03 8.073541386987731841e-03 7.575696073041575211e-03 7.097696335066489004e-03 6.660127505272356134e-03 6.289038919762420139e-03 6.015216696164377326e-03 5.870936274762010229e-03 5.883685137095749293e-03 6.068827823324275672e-03 6.425537885332456914e-03 6.938765326517603270e-03 7.585328826021984876e-03 8.339995378849036564e-03 9.179188711295034608e-03 1.008237459803307257e-02 1.103209018027850874e-02 1.201343546182150751e-02 1.301346724209901523e-02 1.402067059021624117e-02 1.502455206081092405e-02 1.601534782131288151e-02 1.698382549760586030e-02 1.792115817725302429e-02 1.881885277918479010e-02 1.966871919827033188e-02 2.046287012554494009e-02 2.119374405171018869e-02 2.185414580708421040e-02 2.243730025910390530e-02 2.293691564354114962e-02 2.334725357627500525e-02 2.366320317357746908e-02 2.388035696897039539e-02 2.399508650323868564e-02 2.400461561712497610e-02 2.390708962014642669e-02 2.370163866388089874e-02 2.338843382945892529e-02 2.296873465915144630e-02 2.244492713131752970e-02 2.182055140603663193e-02 2.110031906549831790e-02 2.029012005054578460e-02 1.939702006861203712e-02 1.842924994108949624e-02 1.739618920107926722e-02 1.630834728569937123e-02 1.517734693193184894e-02 1.401591589262025407e-02 1.283789472637082187e-02 1.165826968830962519e-02 1.049323913322458383e-02 9.360315214603918965e-03 8.278439812066580930e-03 7.268031649772201640e-03 6.350737278215249845e-03 5.548380646925535169e-03 4.880243600878760198e-03 4.357830724115282529e-03 3.977767071554453443e-03 3.716669441656320159e-03 3.533045058511793349e-03 3.376375019120608778e-03 3.197505970916543136e-03 2.955179500980109012e-03 2.618411913808396316e-03 2.167606194555497454e-03 1.600430903491682853e-03 9.755944685367601548e-04 7.638487860294634370e-04 1.538061979549063679e-03 2.716459614694409583e-03 4.103588564390673113e-03 5.660944657554020133e-03 7.370319194882192157e-03 9.216117567972212030e-03 1.118181857847893451e-02 1.324906013433268907e-02 1.539744103834497606e-02 1.760458963358864024e-02 1.984636580398564318e-02 2.209714829109826056e-02 2.433018571452249049e-02 2.651799815670449062e-02 2.863281851578295886e-02 3.064706296761393264e-02 3.253381928333436840e-02 3.426734103978021362e-02 3.582353522387040495e-02 3.718043051196941867e-02 3.831861367262327789e-02 3.922162212460544167e-02 3.987628168095209980e-02 4.027297989921893584e-02 4.040586719491763568e-02 4.027297989921892196e-02 3.987628168095213449e-02 3.922162212460544861e-02 3.831861367262325707e-02 3.718043051196943255e-02 3.582353522387041883e-02 3.426734103978021362e-02 3.253381928333436146e-02 3.064706296761393611e-02 2.863281851578296580e-02 2.651799815670450797e-02 2.433018571452249743e-02 2.209714829109826403e-02 1.984636580398563624e-02 1.760458963358865064e-02 1.539744103834496912e-02 1.324906013433268387e-02 1.118181857847892410e-02 9.216117567972201621e-03 7.370319194882182616e-03 5.660944657554018399e-03 4.103588564390664439e-03 2.716459614694404813e-03 1.538061979549058041e-03 7.638487860294689664e-04 9.755944685367652506e-04 1.600430903491683503e-03 2.167606194555492683e-03 2.618411913808382438e-03 2.955179500980105976e-03 3.197505970916529692e-03 3.376375019120602273e-03 3.533045058511790314e-03 3.716669441656339674e-03 3.977767071554460382e-03 4.357830724115290336e-03 4.880243600878751524e-03 5.548380646925536036e-03 6.350737278215254182e-03 7.268031649772192966e-03 8.278439812066579195e-03 9.360315214603924169e-03 1.049323913322458036e-02 1.165826968830961825e-02 1.283789472637080972e-02 1.401591589262025928e-02 1.517734693193184894e-02 1.630834728569936429e-02 1.739618920107925681e-02 1.842924994108950318e-02 1.939702006861203365e-02 2.029012005054577072e-02 2.110031906549832137e-02 2.182055140603662846e-02 2.244492713131752623e-02 2.296873465915144630e-02 2.338843382945892183e-02 2.370163866388090221e-02 2.390708962014642322e-02 2.400461561712497263e-02 2.399508650323868564e-02 2.388035696897039886e-02 2.366320317357746561e-02 2.334725357627500178e-02 2.293691564354114268e-02 2.243730025910388795e-02 2.185414580708420346e-02 2.119374405171018869e-02 2.046287012554495396e-02 1.966871919827032147e-02 1.881885277918480398e-02 1.792115817725302082e-02 1.698382549760584989e-02 1.601534782131288498e-02 1.502455206081091885e-02 1.402067059021624290e-02 1.301346724209899788e-02 1.201343546182148669e-02 1.103209018027849660e-02 1.008237459803307604e-02 9.179188711295036343e-03 8.339995378849034829e-03 7.585328826021980539e-03 6.938765326517600668e-03 6.425537885332459516e-03 6.068827823324272203e-03 5.883685137095748426e-03 5.870936274762010229e-03 6.015216696164377326e-03 6.289038919762413200e-03 6.660127505272353532e-03 7.097696335066491606e-03 7.575696073041569140e-03 8.073541386987733576e-03 8.575547458104680262e-03 9.069971027335844982e-03 9.548083949079655755e-03 1.000341832989489269e-02 1.043119433975773364e-02 1.082789987902960105e-02 1.119098513156571370e-02 1.151864053433724645e-02 1.180963431793841806e-02 1.206319243153211596e-02 1.227890872926267612e-02 1.245667692638479859e-02 1.259663836987799830e-02 1.269914142207207580e-02 1.276470946662591928e-02 1.279401538550765938e-02 1.278786094180001283e-02 1.274715991665886609e-02 1.267292414406544221e-02 1.256625180087313394e-02 1.242831746709232264e-02 1.226036358943543257e-02 1.206369307168933536e-02 1.183966278675937546e-02 1.158967786324048219e-02 1.131518664856284717e-02 1.101767629474709360e-02 1.069866895471377477e-02 1.035971862008770034e-02 1.000240867902114743e-02 9.628350329208248265e-03 9.239182052944112933e-03 8.836570456479213992e-03 8.422212907715860911e-03 7.997842593852066279e-03 7.565236893647376074e-03 7.126230364025535301e-03 6.682734250898414094e-03 6.236765364975812610e-03 5.790488596595833384e-03 5.346279558906950023e-03 4.906817253355301098e-03 4.475221758335881650e-03 4.055259117875988778e-03 3.651644025025365791e-03 3.270475073430169615e-03 2.919817422616882360e-03 2.610347940947944402e-03 2.355685167803253655e-03 2.171464694793128099e-03 2.071869201260917275e-03 2.063802913791273116e-03 2.142574556450835884e-03 2.293485253281520378e-03 2.497874990025777259e-03 2.738434091939875512e-03
3.221041608902581576e-03 2.947506331332869906e-03 2.692039898689633365e-03 2.466723445435640722e-03 2.287274139387307850e-03 2.171959652329768110e-03 2.137769125576489179e-03 2.194418599276422820e-03 2.340316336438713531e-03 2.564256111148040425e-03 2.850910717154166250e-03 3.185509653145135629e-03 3.555872774998201750e-03 3.952599536650269578e-03 4.368552783918184211e-03 4.798249723383920563e-03 5.237363481551675359e-03 5.682361921238290869e-03 6.130258253620351691e-03 6.578441854139481342e-03 7.024563918797073307e-03 7.466460025323379962e-03 7.902097513334413459e-03 8.329539675108363697e-03 8.746921460768272011e-03 9.152433175658098927e-03 9.544309805503674998e-03 9.920824364796604344e-03 1.028028416772878983e-02 1.062102925982732864e-02 1.094143248023887911e-02 1.123990078671043696e-02 1.151487759186334454e-02 1.176484594631159279e-02 1.198833247227909168e-02 1.218391200808544191e-02 1.235021297467778396e-02 1.248592352463334491e-02 1.258979858556368014e-02 1.266066796745371308e-02 1.269744577152037354e-02 1.269914142207206886e-02 1.266487274983195410e-02 1.259388169522193159e-02 1.248555338742109340e-02 1.233943961007356177e-02 1.215528801714593592e-02 1.193307895622290442e-02 1.167307245522660603e-02 1.137586892503985800e-02 1.104248855793110717e-02 1.067447644533535411e-02 1.027404333973162658e-02 9.844256013405440833e-03 9.389296492553949117e-03 8.914815749572610123e-03 8.428412867279638440e-03 7.940269360527441034e-03 7.463945086321847715e-03 7.017264013296892720e-03 6.623029350070294696e-03 6.308962319268355233e-03 6.105870156299624506e-03 6.043158673970398451e-03 6.142249146154623793e-03 6.410886613118647187e-03 6.841942245737754093e-03 7.417253413405498590e-03 8.113509905770198080e-03 8.906994413437794092e-03 9.776078715311059195e-03 1.070196563902852706e-02 1.166851567621634590e-02 1.266175033506268012e-02 1.366932771985439679e-02 1.468010114998781653e-02 1.568378439102680738e-02 1.667071398916533664e-02 1.763169048335489972e-02 1.855788077371261363e-02 1.944076708774781365e-02 2.027213132465446183e-02 2.104406631096307143e-02 2.174900755866333163e-02 2.237978057950770067e-02 2.292965981827220154e-02 2.339243595124361128e-02 2.376248875518803538e-02 2.403486306238243608e-02 2.420534553461547653e-02 2.427054015416901453e-02 2.422794047262106024e-02 2.407599680106147985e-02 2.381417668457440698e-02 2.344301719206584936e-02 2.296416777921102964e-02 2.238042275497895486e-02 2.169574270742242669e-02 2.091526462920879209e-02 2.004530093703046564e-02 1.909332811621741732e-02 1.806796636683929286e-02 1.697895242075310798e-02 1.583710870584804919e-02 1.465431335523744924e-02 1.344347733931351360e-02 1.221853740884490044e-02 1.099447667705483016e-02 9.787388195960268142e-03 8.614598842490368488e-03 7.494864235125817641e-03 6.448609050258739123e-03 5.498064453608863568e-03 4.666822521638489506e-03 3.977638821531676375e-03 3.446571347221383426e-03 3.072742924596120421e-03 2.828896394163166964e-03 2.663017993951275180e-03 2.512718245789163050e-03 2.320625549894666032e-03 2.041623085127941377e-03 1.643076854092973688e-03 1.102500615760546032e-03 4.059903247376914974e-04 4.632565945280497813e-04 1.497227826608347589e-03 2.703969690234813393e-03 4.079475788862494366e-03 5.617371068404165488e-03 7.308241821462137938e-03 9.139706285406791128e-03 1.109653824342834993e-02 1.316082202153794067e-02 1.531214609162841189e-02 1.752784228658465365e-02 1.978327458409574399e-02 2.205217828184634354e-02 2.430704751035543676e-02 2.651956643619809983e-02 2.866107720191449909e-02 3.070307565152865029e-02 3.261772423841679397e-02 3.437837024657194179e-02 3.596005661559176225e-02 3.734001227361704450e-02 3.849810896755822415e-02 3.941727213712094974e-02 4.008383439204615817e-02 4.048782158684510746e-02 4.062316329371448015e-02 4.048782158684508664e-02 4.008383439204615817e-02 3.941727213712094280e-02 3.849810896755821027e-02 3.734001227361702369e-02 3.596005661559174144e-02 3.437837024657195567e-02 3.261772423841681479e-02 3.070307565152866069e-02 2.866107720191450603e-02 2.651956643619809290e-02 2.430704751035542982e-02 2.205217828184634007e-02 1.978327458409574052e-02 1.752784228658465712e-02 1.531214609162842057e-02 1.316082202153792159e-02 1.109653824342834126e-02 9.139706285406784189e-03 7.308241821462137938e-03 5.617371068404181968e-03 4.079475788862495234e-03 2.703969690234811658e-03 1.497227826608344336e-03 4.632565945280489139e-04 4.059903247377006589e-04 1.102500615760560560e-03 1.643076854092979325e-03 2.041623085127956556e-03 2.320625549894669067e-03 2.512718245789170423e-03 2.663017993951280818e-03 2.828896394163177373e-03 3.072742924596111314e-03 3.446571347221382559e-03 3.977638821531675507e-03 4.666822521638492108e-03 5.498064453608863568e-03 6.448609050258732184e-03 7.494864235125816773e-03 8.614598842490365019e-03 9.787388195960266407e-03 1.099447667705482842e-02 1.221853740884491432e-02 1.344347733931351360e-02 1.465431335523743710e-02 1.583710870584806654e-02 1.697895242075309757e-02 1.806796636683928245e-02 1.909332811621741038e-02 2.004530093703047258e-02 2.091526462920879903e-02 2.169574270742242322e-02 2.238042275497895139e-02 2.296416777921102964e-02 2.344301719206583895e-02 2.381417668457441045e-02 2.407599680106149373e-02 2.422794047262106717e-02 2.427054015416900759e-02 2.420534553461545918e-02 2.403486306238243261e-02 2.376248875518803191e-02 2.339243595124360781e-02 2.292965981827220154e-02 2.237978057950769373e-02 2.174900755866331428e-02 2.104406631096305755e-02 2.027213132465445836e-02 1.944076708774781712e-02 1.855788077371260669e-02 1.763169048335491013e-02 1.667071398916533664e-02 1.568378439102680738e-02 1.468010114998782693e-02 1.366932771985439679e-02 1.266175033506268359e-02 1.166851567621635631e-02 1.070196563902852879e-02 9.776078715311055725e-03 8.906994413437787153e-03 8.113509905770210223e-03 7.417253413405494253e-03 6.841942245737748889e-03 6.410886613118642850e-03 6.142249146154624660e-03 6.043158673970401053e-03 6.105870156299626240e-03 6.308962319268350896e-03 6.623029350070299033e-03 7.017264013296894455e-03 7.463945086321854654e-03 7.940269360527444503e-03 8.428412867279633236e-03 8.914815749572617062e-03 9.389296492553945647e-03 9.844256013405432160e-03 1.027404333973161964e-02 1.067447644533536105e-02 1.104248855793111585e-02 1.137586892503985973e-02 1.167307245522659735e-02 1.193307895622289921e-02 1.215528801714594286e-02 1.233943961007356177e-02 1.248555338742109513e-02 1.259388169522193852e-02 1.266487274983195063e-02 1.269914142207207580e-02 1.269744577152037007e-02 1.266066796745371481e-02 1.258979858556368014e-02 1.248592352463334144e-02 1.235021297467778396e-02 1.218391200808543844e-02 1.198833247227908301e-02 1.176484594631159453e-02 1.151487759186334454e-02 1.123990078671044390e-02 1.094143248023888085e-02 1.062102925982733211e-02 1.028028416772879330e-02 9.920824364796602610e-03 9.544309805503681937e-03 9.152433175658104131e-03 8.746921460768266807e-03 8.329539675108361962e-03 7.902097513334413459e-03 7.466460025323379962e-03 7.024563918797073307e-03 6.578441854139481342e-03 6.130258253620350824e-03 5.682361921238294339e-03 5.237363481551681431e-03 4.798249723383917961e-03 4.368552783918186813e-03 3.952599536650266976e-03 3.555872774998205654e-03 3.185509653145132160e-03 2.850910717154170153e-03 2.564256111148037823e-03 2.340316336438717434e-03 2.194418599276424988e-03 2.137769125576487877e-03 2.171959652329762906e-03 2.287274139387312621e-03 2.466723445435637686e-03 2.692039898689632064e-03 2.947506331332871640e-03 3.221041608902578107e-03
3.741747041672335416e-03 3.452415301214557114e-03 3.169625410061973660e-03 2.901089639425231004e-03 2.657387325665802255e-03 2.452549850632052691e-03 2.303752892673346757e-03 2.228890132265925073e-03 2.241504752747072639e-03 2.345474114510868839e-03 2.533870944265968501e-03 2.792947028444348924e-03 3.107419426892019283e-03 3.463736848469440351e-03 3.851066504642451302e-03 4.261078929475761723e-03 4.687381533006892108e-03 5.124974560153217236e-03 5.569830233166530795e-03 6.018592916015435938e-03 6.468372508654537771e-03 6.916603734928630440e-03 7.360950488516439759e-03 7.799240696798078257e-03 8.229421898940676022e-03 8.649531000455911584e-03 9.057673842341722875e-03 9.452011656130363329e-03 9.830752420563717425e-03 1.019214576237612545e-02 1.053448046453396049e-02 1.085608393237866807e-02 1.115532316798402770e-02 1.143060694594679599e-02 1.168038898968056828e-02 1.190317202950245436e-02 1.209751269166126249e-02 1.226202722775147393e-02 1.239539815201820723e-02 1.249638191456616670e-02 1.256381780610842797e-02 1.259663836987800697e-02 1.259388169522193679e-02 1.255470609386760694e-02 1.247840782589436370e-02 1.236444276501875647e-02 1.221245319624522131e-02 1.202230135838216335e-02 1.179411193019692071e-02 1.152832648524486532e-02 1.122577411050630289e-02 1.088776404126344348e-02 1.051620849526325140e-02 1.011378710419856379e-02 9.684168593081642767e-03 9.232310490274715439e-03 8.764862525685288702e-03 8.290700284330439207e-03 7.821602969773704464e-03 7.373041302638468422e-03 6.964919532223690438e-03 6.621873498283947432e-03 6.372387463938750454e-03 6.245834615870172156e-03 6.267212811447034869e-03 6.451180603429640392e-03 6.798599326150769374e-03 7.297705992847034438e-03 7.928757565820225561e-03 8.669125732969009887e-03 9.496784425055434728e-03 1.039190993211432101e-02 1.133721405833247597e-02 1.231767442890906346e-02 1.332007862471909845e-02 1.433257876194623734e-02 1.534432628954148295e-02 1.634519860465794353e-02 1.732560748702515960e-02 1.827637403668800828e-02 1.918865563043029021e-02 2.005391298149256096e-02 2.086390800911326615e-02 2.161072537787516942e-02 2.228681218087166446e-02 2.288503139271122824e-02 2.339872551667010123e-02 2.382178739384998786e-02 2.414873551050655126e-02 2.437479139338093528e-02 2.449595686712194298e-02 2.450908909617590184e-02 2.441197147055896091e-02 2.420337853883258381e-02 2.388313335552649103e-02 2.345215580340244410e-02 2.291250067953181507e-02 2.226738460203006587e-02 2.152120110395360983e-02 2.067952363462151680e-02 1.974909659048382574e-02 1.873781495655226989e-02 1.765469367410598886e-02 1.650982849831376942e-02 1.531435094103762197e-02 1.408038103796545489e-02 1.282098336465298249e-02 1.155013435493571113e-02 1.028271323462308720e-02 9.034535886878056893e-03 7.822462266164377509e-03 6.664624654963334505e-03 5.580841482306622171e-03 4.593266648954167676e-03 3.727133288850028193e-03 3.010602356724085844e-03 2.470288615916711034e-03 2.116360640595370008e-03 1.920100151689812509e-03 1.810940255599787245e-03 1.706182044098535902e-03 1.540532171077980614e-03 1.276566387001266348e-03 9.183238777368092024e-04 6.295383668273666754e-04 9.476971339518943391e-04 1.783742562929195932e-03 2.878414953183717866e-03 4.173536592094978341e-03 5.649184182062476876e-03 7.291139900602958829e-03 9.084800232009518015e-03 1.101364125266088290e-02 1.305880527659212045e-02 1.519906538281113294e-02 1.741096285075625916e-02 1.966904965468601121e-02 2.194620886374560806e-02 2.421403864651154245e-02 2.644328925856812701e-02 2.860434279987271455e-02 3.066772478155830803e-02 3.260463549408341294e-02 3.438748820860970667e-02 3.599044056765009908e-02 3.738990523556813550e-02 3.856502604001846995e-02 3.949810646322882146e-02 4.017497843145059755e-02 4.058530087320801061e-02 4.072277942325342598e-02 4.058530087320801061e-02 4.017497843145058367e-02 3.949810646322882146e-02 3.856502604001846995e-02 3.738990523556812856e-02 3.599044056765007826e-02 3.438748820860968586e-02 3.260463549408340600e-02 3.066772478155829762e-02 2.860434279987271802e-02 2.644328925856812007e-02 2.421403864651155285e-02 2.194620886374560806e-02 1.966904965468600774e-02 1.741096285075626957e-02 1.519906538281113814e-02 1.305880527659211525e-02 1.101364125266088637e-02 9.084800232009518015e-03 7.291139900602947553e-03 5.649184182062486417e-03 4.173536592094974004e-03 2.878414953183726973e-03 1.783742562929184006e-03 9.476971339518927128e-04 6.295383668273578934e-04 9.183238777368099614e-04 1.276566387001273071e-03 1.540532171078001214e-03 1.706182044098550864e-03 1.810940255599796786e-03 1.920100151689810124e-03 2.116360640595373478e-03 2.470288615916711034e-03 3.010602356724089747e-03 3.727133288850032096e-03 4.593266648954186758e-03 5.580841482306630845e-03 6.664624654963332770e-03 7.822462266164377509e-03 9.034535886878053423e-03 1.028271323462309067e-02 1.155013435493570766e-02 1.282098336465298423e-02 1.408038103796545489e-02 1.531435094103761503e-02 1.650982849831376942e-02 1.765469367410599927e-02 1.873781495655226642e-02 1.974909659048381880e-02 2.067952363462151333e-02 2.152120110395360289e-02 2.226738460203005893e-02 2.291250067953181507e-02 2.345215580340244410e-02 2.388313335552649797e-02 2.420337853883259074e-02 2.441197147055895397e-02 2.450908909617590531e-02 2.449595686712194298e-02 2.437479139338093875e-02 2.414873551050654085e-02 2.382178739384998439e-02 2.339872551667010123e-02 2.288503139271121783e-02 2.228681218087166793e-02 2.161072537787513473e-02 2.086390800911326962e-02 2.005391298149255749e-02 1.918865563043027633e-02 1.827637403668800828e-02 1.732560748702515613e-02 1.634519860465794006e-02 1.534432628954149336e-02 1.433257876194623213e-02 1.332007862471908631e-02 1.231767442890907213e-02 1.133721405833247424e-02 1.039190993211431061e-02 9.496784425055422585e-03 8.669125732969011622e-03 7.928757565820218622e-03 7.297705992847028367e-03 6.798599326150770242e-03 6.451180603429637790e-03 6.267212811447042675e-03 6.245834615870178227e-03 6.372387463938752189e-03 6.621873498283946564e-03 6.964919532223693040e-03 7.373041302638459749e-03 7.821602969773699260e-03 8.290700284330435738e-03 8.764862525685290437e-03 9.232310490274708500e-03 9.684168593081647972e-03 1.011378710419856379e-02 1.051620849526324619e-02 1.088776404126344868e-02 1.122577411050629768e-02 1.152832648524486012e-02 1.179411193019693285e-02 1.202230135838216335e-02 1.221245319624522131e-02 1.236444276501874953e-02 1.247840782589436544e-02 1.255470609386760694e-02 1.259388169522193332e-02 1.259663836987801044e-02 1.256381780610842103e-02 1.249638191456615977e-02 1.239539815201820896e-02 1.226202722775147219e-02 1.209751269166125555e-02 1.190317202950245089e-02 1.168038898968057349e-02 1.143060694594679599e-02 1.115532316798402944e-02 1.085608393237866461e-02 1.053448046453396569e-02 1.019214576237612892e-02 9.830752420563719160e-03 9.452011656130372003e-03 9.057673842341722875e-03 8.649531000455906379e-03 8.229421898940672553e-03 7.799240696798074787e-03 7.360950488516444096e-03 6.916603734928637379e-03 6.468372508654531700e-03 6.018592916015436806e-03 5.569830233166534264e-03 5.124974560153219838e-03 4.687381533006892108e-03 4.261078929475757386e-03 3.851066504642447399e-03 3.463736848469438183e-03 3.107419426892019717e-03 2.792947028444349358e-03 2.533870944265966766e-03 2.345474114510870140e-03 2.241504752747073507e-03 2.228890132265925507e-03 2.303752892673342854e-03 2.452549850632055294e-03 2.657387325665804424e-03 2.901089639425230137e-03 3.169625410061968455e-03 3.452415301214553645e-03 3.741747041672336717e-03
4.284907917660409592e-03 3.990623811519468378e-03 3.695562648801327225e-03 3.404659348686897916e-03 3.124677027370058660e-03 2.864868122707016438e-03 2.637629014880516366e-03 2.458665198238355488e-03 2.345682925790594769e-03 2.314621398063768792e-03 2.374237048978588942e-03 2.522702602274549174e-03 2.749235067828342382e-03 3.039018275230600565e-03 3.377508087448305527e-03 3.752451393260628452e-03 4.154200085783553258e-03 4.575304151492804935e-03 5.009963666278314728e-03 5.453556371230730213e-03 5.902284138266314893e-03 6.352923275670031844e-03 6.802652291525226880e-03 7.248934032602507779e-03 7.689435129382994442e-03 8.121970905620444145e-03 8.544467740350973270e-03 8.954937499421325095e-03 9.351460412846991643e-03 9.732173942833301228e-03 1.009526596539349688e-02 1.043897111121061191e-02 1.076156946733709818e-02 1.106138708829056301e-02 1.133679794078854691e-02 1.158622703566528946e-02 1.180815460013134345e-02 1.200112122505818564e-02 1.216373399377903598e-02 1.229467366758354822e-02 1.239270307435978019e-02 1.245667692638480380e-02 1.248555338742109513e-02 1.247840782589436717e-02 1.243444934038753433e-02 1.235304084026498002e-02 1.223372372796902204e-02 1.207624858898601918e-02 1.188061379133734281e-02 1.164711458665052858e-02 1.137640627068195465e-02 1.106958631359853881e-02 1.072830225264438490e-02 1.035489471518151808e-02 9.952588335594876601e-03 9.525747467795095402e-03 9.080217756847298177e-03 8.623776428814834000e-03 8.166707339488529782e-03 7.722487328994118508e-03 7.308491548605374095e-03 6.946460050974249782e-03 6.662204538938626928e-03 6.483799546006564773e-03 6.437706810570596391e-03 6.543419743580406421e-03 6.808887886756910535e-03 7.229332162621035333e-03 7.789968442932534813e-03 8.470625904499064912e-03 9.249830203861606967e-03 1.010725421632766713e-02 1.102469330852371733e-02 1.198615343955986880e-02 1.297754995494454326e-02 1.398630541515429558e-02 1.500097689381850279e-02 1.601095661828672717e-02 1.700625084952642196e-02 1.797732763221881677e-02 1.891502075435201602e-02 1.981047812193083985e-02 2.065514478520739591e-02 2.144077288548841206e-02 2.215945246069158867e-02 2.280365830373791772e-02 2.336630896843959818e-02 2.384083464478593123e-02 2.422125105570566497e-02 2.450223682294466396e-02 2.467921195900826814e-02 2.474841530180833804e-02 2.470697884594917626e-02 2.455299705951573958e-02 2.428558942206584734e-02 2.390495458795745612e-02 2.341241477491591907e-02 2.281044920337729418e-02 2.210271566724032744e-02 2.129405959868290246e-02 2.039051029467962156e-02 1.939926429678014846e-02 1.832865625672063306e-02 1.718811798263489982e-02 1.598812676073206596e-02 1.474014452705560939e-02 1.345655011399643844e-02 1.215056780464831600e-02 1.083619718366547399e-02 9.528152597255293635e-03 8.241827226830769626e-03 6.993310972133738070e-03 5.799523015036904018e-03 4.678594421289472387e-03 3.650819328142707910e-03 2.740944638230135341e-03 1.983466169864157597e-03 1.431733731236190877e-03 1.149210610399545697e-03 1.118830204934486610e-03 1.197863928498111262e-03 1.260745976159640064e-03 1.265266531832084798e-03 1.246039109746047971e-03 1.323022586367406756e-03 1.653975526918575415e-03 2.299063352655919285e-03 3.224772719683537472e-03 4.389191483237961551e-03 5.763247602111090141e-03 7.325318348667879224e-03 9.056118676114581142e-03 1.093612336694032953e-02 1.294440791236343112e-02 1.505818646949708996e-02 1.725271184143351011e-02 1.950138551556324790e-02 2.177600494372752132e-02 2.404710931460775705e-02 2.628439973313967046e-02 2.845721583369933971e-02 3.053505313221822198e-02 3.248810602305406831e-02 3.428782129188806538e-02 3.590744687933983270e-02 3.732256067613527739e-02 3.851156451249481555e-02 3.945612929762838672e-02 4.014157849478346834e-02 4.055719877149422531e-02 4.069646870345437067e-02 4.055719877149423919e-02 4.014157849478345447e-02 3.945612929762837978e-02 3.851156451249481555e-02 3.732256067613528433e-02 3.590744687933982576e-02 3.428782129188807926e-02 3.248810602305406137e-02 3.053505313221822198e-02 2.845721583369933277e-02 2.628439973313967046e-02 2.404710931460778134e-02 2.177600494372751438e-02 1.950138551556326871e-02 1.725271184143350317e-02 1.505818646949710037e-02 1.294440791236343979e-02 1.093612336694033647e-02 9.056118676114595020e-03 7.325318348667874888e-03 5.763247602111073661e-03 4.389191483237957214e-03 3.224772719683527931e-03 2.299063352655913214e-03 1.653975526918585173e-03 1.323022586367403070e-03 1.246039109746053175e-03 1.265266531832109085e-03 1.260745976159625102e-03 1.197863928498111696e-03 1.118830204934498753e-03 1.149210610399550685e-03 1.431733731236179601e-03 1.983466169864142419e-03 2.740944638230134473e-03 3.650819328142700538e-03 4.678594421289457642e-03 5.799523015036919631e-03 6.993310972133731998e-03 8.241827226830771361e-03 9.528152597255298839e-03 1.083619718366547226e-02 1.215056780464831600e-02 1.345655011399643844e-02 1.474014452705561286e-02 1.598812676073206943e-02 1.718811798263488594e-02 1.832865625672062959e-02 1.939926429678013806e-02 2.039051029467961809e-02 2.129405959868289899e-02 2.210271566724034131e-02 2.281044920337728724e-02 2.341241477491590867e-02 2.390495458795745612e-02 2.428558942206585775e-02 2.455299705951571876e-02 2.470697884594917973e-02 2.474841530180832763e-02 2.467921195900826467e-02 2.450223682294467784e-02 2.422125105570566497e-02 2.384083464478592429e-02 2.336630896843958430e-02 2.280365830373792466e-02 2.215945246069159213e-02 2.144077288548839819e-02 2.065514478520738204e-02 1.981047812193082944e-02 1.891502075435201255e-02 1.797732763221881677e-02 1.700625084952640809e-02 1.601095661828672370e-02 1.500097689381850626e-02 1.398630541515429558e-02 1.297754995494454673e-02 1.198615343955987053e-02 1.102469330852371386e-02 1.010725421632766019e-02 9.249830203861612171e-03 8.470625904499052769e-03 7.789968442932527874e-03 7.229332162621039670e-03 6.808887886756906198e-03 6.543419743580404686e-03 6.437706810570596391e-03 6.483799546006564773e-03 6.662204538938629531e-03 6.946460050974242843e-03 7.308491548605365422e-03 7.722487328994116773e-03 8.166707339488529782e-03 8.623776428814837469e-03 9.080217756847301647e-03 9.525747467795091933e-03 9.952588335594878335e-03 1.035489471518152155e-02 1.072830225264438837e-02 1.106958631359853361e-02 1.137640627068194944e-02 1.164711458665051991e-02 1.188061379133734281e-02 1.207624858898601918e-02 1.223372372796902204e-02 1.235304084026497655e-02 1.243444934038754300e-02 1.247840782589436544e-02 1.248555338742110034e-02 1.245667692638480206e-02 1.239270307435978366e-02 1.229467366758354649e-02 1.216373399377903598e-02 1.200112122505818564e-02 1.180815460013133651e-02 1.158622703566529639e-02 1.133679794078854518e-02 1.106138708829056301e-02 1.076156946733709645e-02 1.043897111121061191e-02 1.009526596539349515e-02 9.732173942833299493e-03 9.351460412846995113e-03 8.954937499421332034e-03 8.544467740350969800e-03 8.121970905620445880e-03 7.689435129382993575e-03 7.248934032602506045e-03 6.802652291525224278e-03 6.352923275670031844e-03 5.902284138266309689e-03 5.453556371230726743e-03 5.009963666278319065e-03 4.575304151492804935e-03 4.154200085783554992e-03 3.752451393260630621e-03 3.377508087448303359e-03 3.039018275230596228e-03 2.749235067828344550e-03 2.522702602274550909e-03 2.374237048978585039e-03 2.314621398063767058e-03 2.345682925790593468e-03 2.458665198238355054e-03 2.637629014880515065e-03 2.864868122707019040e-03 3.124677027370058226e-03 3.404659348686897048e-03 3.695562648801323756e-03 3.990623811519467511e-03 4.284907917660410459e-03
4.840342643254383001e-03 4.548262718384574882e-03 4.250570720308427010e-03 3.950531698944919484e-03 3.652536322917294530e-03 3.362541728562751069e-03 3.088649870028434882e-03 2.841752461783746131e-03 2.635947320389321006e-03 2.488016118131485509e-03 2.414939101743777527e-03 2.429215508192882067e-03 2.534237589639186817e-03 2.723390442744942283e-03 2.983566425512911794e-03 3.299915910184378440e-03 3.658958091951633289e-03 4.049669068744353624e-03 4.463405651569050600e-03 4.893430757757243066e-03 5.334414018914388281e-03 5.782027373102406088e-03 6.232648234573769618e-03 6.683150580758123564e-03 7.130760436547727531e-03 7.572956498006956465e-03 8.007401897144161840e-03 8.431897407482397480e-03 8.844349491899152968e-03 9.242748723935826499e-03 9.625155548014652576e-03 9.989691305804153029e-03 1.033453310389512853e-02 1.065791153918399167e-02 1.095811060381992469e-02 1.123346930800343466e-02 1.148238471728073307e-02 1.170331622209618179e-02 1.189479095561641643e-02 1.205541036167179225e-02 1.218385799614049927e-02 1.227890872926268306e-02 1.233943961007355830e-02 1.236444276501875474e-02 1.235304084026497828e-02 1.230450567351954946e-02 1.221828111316019053e-02 1.209401121348709605e-02 1.193157545784660420e-02 1.173113324221201730e-02 1.149318065441021046e-02 1.121862369453617385e-02 1.090887361018898043e-02 1.056597209068407817e-02 1.019275677758689318e-02 9.793080865312227268e-03 9.372104013360716204e-03 8.936673790049200553e-03 8.495813297281461229e-03 8.061312200045906221e-03 7.648367042778550333e-03 7.276104882354422418e-03 6.967631218336877395e-03 6.749018330038013269e-03 6.646627719773351602e-03 6.682757497458480765e-03 6.870916669430821022e-03 7.213036871384578136e-03 7.700146386801691098e-03 8.315806824375125694e-03 9.040203839047510417e-03 9.853240528723990893e-03 1.073619691604648513e-02 1.167229003494835507e-02 1.264662580712571163e-02 1.364590360817413868e-02 1.465807134061417050e-02 1.567201771763350807e-02 1.667732943673268589e-02 1.766411458409753582e-02 1.862288403169367473e-02 1.954448048703560925e-02 2.042004561458615752e-02 2.124101721143499891e-02 2.199914997297358968e-02 2.268655466366344478e-02 2.329575147565553228e-02 2.381973405575384464e-02 2.425204117045928406e-02 2.458683331813063880e-02 2.481897183556875525e-02 2.494409822208131650e-02 2.495871154679376452e-02 2.486024193651308750e-02 2.464711827764785174e-02 2.431882841721510341e-02 2.387597032113760592e-02 2.332029284522147555e-02 2.265472499424363642e-02 2.188339278295546239e-02 2.101162306200461335e-02 2.004593392160108900e-02 1.899401152378558250e-02 1.786467342645782497e-02 1.666781863424382157e-02 1.541436472882073451e-02 1.411617248308471781e-02 1.278595834464979313e-02 1.143719509460150267e-02 1.008400089329155452e-02 8.741016956911099728e-03 7.423274675333867492e-03 6.146055321839335658e-03 4.924753704887517743e-03 3.774786446356658692e-03 2.711704370183868913e-03 1.752277176890747494e-03 9.220883666020185431e-04 3.555770312704029210e-04 5.992260358392754614e-04 1.038696945200171797e-03 1.389897829143266379e-03 1.649561445571792479e-03 1.855834375975110419e-03 2.078939468127392887e-03 2.411951961885823448e-03 2.939481151269590902e-03 3.706420794689725684e-03 4.718482623390900937e-03 5.961500232173197987e-03 7.415140155598453145e-03 9.057694950111905632e-03 1.086678550612403191e-02 1.281900328725521683e-02 1.488951705654492294e-02 1.705187318294264925e-02 1.927799617739528459e-02 2.153835251275915824e-02 2.380224108400994659e-02 2.603818076743217441e-02 2.821437120594175521e-02 3.029920633343833811e-02 3.226182190896197816e-02 3.407265918926993820e-02 3.570402736370759111e-02 3.713064786186344446e-02 3.833016434144763396e-02 3.928360319599931427e-02 3.997577084771367084e-02 4.039557591946704718e-02 4.053626658477357814e-02 4.039557591946704024e-02 3.997577084771367778e-02 3.928360319599933509e-02 3.833016434144762702e-02 3.713064786186343058e-02 3.570402736370757724e-02 3.407265918926991738e-02 3.226182190896198509e-02 3.029920633343832770e-02 2.821437120594176215e-02 2.603818076743217441e-02 2.380224108400995700e-02 2.153835251275914783e-02 1.927799617739529153e-02 1.705187318294265272e-02 1.488951705654492121e-02 1.281900328725520295e-02 1.086678550612402670e-02 9.057694950111891755e-03 7.415140155598448808e-03 5.961500232173192783e-03 4.718482623390900937e-03 3.706420794689733924e-03 2.939481151269585264e-03 2.411951961885823014e-03 2.078939468127384213e-03 1.855834375975109118e-03 1.649561445571786191e-03 1.389897829143280257e-03 1.038696945200168979e-03 5.992260358392834845e-04 3.555770312704176661e-04 9.220883666020150736e-04 1.752277176890738386e-03 2.711704370183870647e-03 3.774786446356657391e-03 4.924753704887523814e-03 6.146055321839336526e-03 7.423274675333862288e-03 8.741016956911099728e-03 1.008400089329154412e-02 1.143719509460151482e-02 1.278595834464979833e-02 1.411617248308470914e-02 1.541436472882073104e-02 1.666781863424382504e-02 1.786467342645781803e-02 1.899401152378559290e-02 2.004593392160108900e-02 2.101162306200461335e-02 2.188339278295545892e-02 2.265472499424362254e-02 2.332029284522146514e-02 2.387597032113759551e-02 2.431882841721511035e-02 2.464711827764785521e-02 2.486024193651308750e-02 2.495871154679376799e-02 2.494409822208131650e-02 2.481897183556874831e-02 2.458683331813063880e-02 2.425204117045928406e-02 2.381973405575384464e-02 2.329575147565551840e-02 2.268655466366343784e-02 2.199914997297360009e-02 2.124101721143499891e-02 2.042004561458614018e-02 1.954448048703560925e-02 1.862288403169368861e-02 1.766411458409752888e-02 1.667732943673267548e-02 1.567201771763350807e-02 1.465807134061418437e-02 1.364590360817413868e-02 1.264662580712571857e-02 1.167229003494835333e-02 1.073619691604648339e-02 9.853240528723996097e-03 9.040203839047500009e-03 8.315806824375122225e-03 7.700146386801688496e-03 7.213036871384576401e-03 6.870916669430822757e-03 6.682757497458480765e-03 6.646627719773344663e-03 6.749018330038021943e-03 6.967631218336877395e-03 7.276104882354426755e-03 7.648367042778548598e-03 8.061312200045907955e-03 8.495813297281468168e-03 8.936673790049205757e-03 9.372104013360723143e-03 9.793080865312235941e-03 1.019275677758689144e-02 1.056597209068407470e-02 1.090887361018897522e-02 1.121862369453617385e-02 1.149318065441021046e-02 1.173113324221200689e-02 1.193157545784659553e-02 1.209401121348710126e-02 1.221828111316019747e-02 1.230450567351954426e-02 1.235304084026498175e-02 1.236444276501875127e-02 1.233943961007356871e-02 1.227890872926267612e-02 1.218385799614050101e-02 1.205541036167179225e-02 1.189479095561641123e-02 1.170331622209618179e-02 1.148238471728072786e-02 1.123346930800342945e-02 1.095811060381992295e-02 1.065791153918399167e-02 1.033453310389513546e-02 9.989691305804154764e-03 9.625155548014652576e-03 9.242748723935826499e-03 8.844349491899158172e-03 8.431897407482404419e-03 8.007401897144163574e-03 7.572956498006959934e-03 7.130760436547731868e-03 6.683150580758127901e-03 6.232648234573766148e-03 5.782027373102406956e-03 5.334414018914385679e-03 4.893430757757242199e-03 4.463405651569050600e-03 4.049669068744362298e-03 3.658958091951634590e-03 3.299915910184379308e-03 2.983566425512905289e-03 2.723390442744942717e-03 2.534237589639182914e-03 2.429215508192880332e-03 2.414939101743776659e-03 2.488016118131485509e-03 2.635947320389319271e-03 2.841752461783746998e-03 3.088649870028434882e-03 3.362541728562750201e-03 3.652536322917295398e-03 3.950531698944915147e-03 4.250570720308429612e-03 4.548262718384575749e-03 4.840342643254379532e-03
5.400934278301176839e-03 5.116088668839119044e-03 4.822269492795778698e-03 4.521721450430534264e-03 4.217399885466731335e-03 3.913234729873760198e-03 3.614500961127722640e-03 3.328315002578006911e-03 3.064229236242001133e-03 2.834754073815008019e-03 2.655331663206658352e-03 2.542901447186680670e-03 2.512340632039107742e-03 2.571673738409714464e-03 2.719164501498820812e-03 2.944713975157465906e-03 3.234163881069638223e-03 3.573251997082036238e-03 3.949649430282904314e-03 4.353426721119399954e-03 4.776775379096901905e-03 5.213532063206424358e-03 5.658737503461865569e-03 6.108292534806838980e-03 6.558708336083597483e-03 7.006930693980996556e-03 7.450217984248186723e-03 7.886056883956169342e-03 8.312104297453649232e-03 8.726147498541973399e-03 9.126077013170946772e-03 9.509868504270163267e-03 9.875571099882182041e-03 1.022130040539367436e-02 1.054523498649612145e-02 1.084561548720206110e-02 1.112074581413232885e-02 1.136899601260371248e-02 1.158880660768972851e-02 1.177869430220996640e-02 1.193725902647603532e-02 1.206319243153211075e-02 1.215528801714593418e-02 1.221245319624522131e-02 1.223372372796902377e-02 1.221828111316018879e-02 1.216547375337355061e-02 1.207484294676935271e-02 1.194615515837109572e-02 1.177944249482475517e-02 1.157505398528633524e-02 1.133372118703940973e-02 1.105664288102417570e-02 1.074559529288476520e-02 1.040307644529653991e-02 1.003249589370566741e-02 9.638423897105024077e-03 9.226915952001327192e-03 8.805926797919909343e-03 8.385816271162640015e-03 7.979915537025691896e-03 7.605046578517400506e-03 7.281750383018439909e-03 7.033793815707339338e-03 6.886415540857890490e-03 6.863026535427812699e-03 6.980948129618361891e-03 7.247861322515393272e-03 7.660777409449332637e-03 8.207929408298489729e-03 8.872267574223791434e-03 9.634811441753756908e-03 1.047689780585218944e-02 1.138127042444256158e-02 1.233237623132483335e-02 1.331625030558789523e-02 1.432024600496309419e-02 1.533274567345200082e-02 1.634290995100877095e-02 1.734048331988132657e-02 1.831565550784499882e-02 1.925897179555092001e-02 2.016128386077597687e-02 2.101373338564964041e-02 2.180776182349981884e-02 2.253514088807298185e-02 2.318801929500230452e-02 2.375898202197073913e-02 2.424111888903605211e-02 2.462809963956471768e-02 2.491425296984308216e-02 2.509464714992463291e-02 2.516517003010093623e-02 2.512260636008963044e-02 2.496471047891466594e-02 2.469027257464420644e-02 2.429917687218366082e-02 2.379245028763354863e-02 2.317230028908395453e-02 2.244214092245569447e-02 2.160660619037904628e-02 2.067155020275524349e-02 1.964403373815406390e-02 1.853229705295318663e-02 1.734571893778555363e-02 1.609476213840681930e-02 1.479090532715849997e-02 1.344656184319258617e-02 1.207498545991202675e-02 1.069016361302671525e-02 9.306699165736766199e-03 7.939683805466574845e-03 6.604572202679436128e-03 5.317084650580368790e-03 4.093228696203239127e-03 2.949779600156120576e-03 1.906844063014915538e-03 1.004370478156803954e-03 4.818468083195741108e-04 8.517472448997305155e-04 1.400182475132547054e-03 1.873315107902796687e-03 2.256117427972838350e-03 2.570768934133376739e-03 2.862506025787099791e-03 3.196816589335461402e-03 3.649205107815108387e-03 4.285647661292371624e-03 5.145773224348149620e-03 6.240801337504633430e-03 7.562479825630253824e-03 9.092520215954713950e-03 1.080805151332443065e-02 1.268385467106519782e-02 1.469304713227863844e-02 1.680724110351424980e-02 1.899661878277721094e-02 2.123007765703733771e-02 2.347548235824723634e-02 2.570001840519514288e-02 2.787063041501359681e-02 2.995452427101546675e-02 3.191971253079214921e-02 3.373558287178528986e-02 3.537347004031130698e-02 3.680721255422375604e-02 3.801367640107908979e-02 3.897322926759210632e-02 3.967015049252320402e-02 4.009296397323908884e-02 4.023468365805006608e-02 4.009296397323906802e-02 3.967015049252319708e-02 3.897322926759210632e-02 3.801367640107911061e-02 3.680721255422373522e-02 3.537347004031130698e-02 3.373558287178529680e-02 3.191971253079214921e-02 2.995452427101546675e-02 2.787063041501360375e-02 2.570001840519512554e-02 2.347548235824723634e-02 2.123007765703734812e-02 1.899661878277721788e-02 1.680724110351424980e-02 1.469304713227863844e-02 1.268385467106519261e-02 1.080805151332443585e-02 9.092520215954694868e-03 7.562479825630239946e-03 6.240801337504622154e-03 5.145773224348143549e-03 4.285647661292364685e-03 3.649205107815104918e-03 3.196816589335460101e-03 2.862506025787089816e-03 2.570768934133375004e-03 2.256117427972848324e-03 1.873315107902784977e-03 1.400182475132540983e-03 8.517472448997270460e-04 4.818468083195640819e-04 1.004370478156814146e-03 1.906844063014921176e-03 2.949779600156120143e-03 4.093228696203230453e-03 5.317084650580360117e-03 6.604572202679417914e-03 7.939683805466580049e-03 9.306699165736740179e-03 1.069016361302672392e-02 1.207498545991201287e-02 1.344656184319258617e-02 1.479090532715849823e-02 1.609476213840681930e-02 1.734571893778555363e-02 1.853229705295318316e-02 1.964403373815406390e-02 2.067155020275523655e-02 2.160660619037904281e-02 2.244214092245570141e-02 2.317230028908397882e-02 2.379245028763355904e-02 2.429917687218366429e-02 2.469027257464420297e-02 2.496471047891467288e-02 2.512260636008962697e-02 2.516517003010092929e-02 2.509464714992462944e-02 2.491425296984308910e-02 2.462809963956471768e-02 2.424111888903604864e-02 2.375898202197074260e-02 2.318801929500230105e-02 2.253514088807297838e-02 2.180776182349982231e-02 2.101373338564963694e-02 2.016128386077598381e-02 1.925897179555092001e-02 1.831565550784501270e-02 1.734048331988131963e-02 1.634290995100877442e-02 1.533274567345200082e-02 1.432024600496308898e-02 1.331625030558790043e-02 1.233237623132484549e-02 1.138127042444255638e-02 1.047689780585219117e-02 9.634811441753762112e-03 8.872267574223786230e-03 8.207929408298486260e-03 7.660777409449338708e-03 7.247861322515395006e-03 6.980948129618357555e-03 6.863026535427812699e-03 6.886415540857892224e-03 7.033793815707336736e-03 7.281750383018436440e-03 7.605046578517396169e-03 7.979915537025686692e-03 8.385816271162638280e-03 8.805926797919909343e-03 9.226915952001334131e-03 9.638423897105029281e-03 1.003249589370567435e-02 1.040307644529653991e-02 1.074559529288475652e-02 1.105664288102417223e-02 1.133372118703940799e-02 1.157505398528633350e-02 1.177944249482475517e-02 1.194615515837110092e-02 1.207484294676935618e-02 1.216547375337355928e-02 1.221828111316019400e-02 1.223372372796901683e-02 1.221245319624522478e-02 1.215528801714593071e-02 1.206319243153211249e-02 1.193725902647603185e-02 1.177869430220996119e-02 1.158880660768972157e-02 1.136899601260371248e-02 1.112074581413232711e-02 1.084561548720206110e-02 1.054523498649612839e-02 1.022130040539366916e-02 9.875571099882182041e-03 9.509868504270166736e-03 9.126077013170948507e-03 8.726147498541978603e-03 8.312104297453647497e-03 7.886056883956172811e-03 7.450217984248189325e-03 7.006930693980993954e-03 6.558708336083596616e-03 6.108292534806840715e-03 5.658737503461860364e-03 5.213532063206418286e-03 4.776775379096911446e-03 4.353426721119395618e-03 3.949649430282903446e-03 3.573251997082038407e-03 3.234163881069636922e-03 2.944713975157472845e-03 2.719164501498820812e-03 2.571673738409710995e-03 2.512340632039107308e-03 2.542901447186678068e-03 2.655331663206659653e-03 2.834754073815007585e-03 3.064229236242002868e-03 3.328315002578006911e-03 3.614500961127722206e-03 3.913234729873761066e-03 4.217399885466732203e-03 4.521721450430535132e-03 4.822269492795783902e-03 5.116088668839117309e-03 5.400934278301175971e-03
5.961311837823708368e-03 5.687468996898748658e-03 5.402198957527426688e-03 5.107094970834916321e-03 4.804220839548640348e-03 4.496267335860986564e-03 4.186773760663443228e-03 3.880438482641262402e-03 3.583539994920147305e-03 3.304463989483679559e-03 3.054244037159521349e-03 2.846814005106584455e-03 2.698331208600557828e-03 2.624755392109218675e-03 2.637652433231087602e-03 2.740199043160851649e-03 2.926370745214439822e-03 3.183901392539851584e-03 3.498489495482692661e-03 3.856768830559830982e-03 4.247519543707285739e-03 4.661752985538407737e-03 5.092345612284468644e-03 5.533594173671978894e-03 5.980832576139149571e-03 6.430139863785920909e-03 6.878129300773219018e-03 7.321799723241020387e-03 7.758431920980879762e-03 8.185516791586787758e-03 8.600705748425576877e-03 9.001776745447271147e-03 9.386611342553844231e-03 9.753179663333385457e-03 1.009953107612636403e-02 1.042378910156298299e-02 1.072414951573118745e-02 1.099888094705868923e-02 1.124632750367442723e-02 1.146491314826791376e-02 1.165314768141868969e-02 1.180963431793841632e-02 1.193307895622290615e-02 1.202230135838216162e-02 1.207624858898601918e-02 1.209401121348709258e-02 1.207484294676935965e-02 1.201818468446561733e-02 1.192369416676548020e-02 1.179128294604331849e-02 1.162116289544497770e-02 1.141390525728846160e-02 1.117051625178322981e-02 1.089253461849428936e-02 1.058215820032925268e-02 1.024240878416497746e-02 9.877346651469191482e-03 9.492347911607716335e-03 9.094456780485055819e-03 8.692817302775280794e-03 8.299166308882508294e-03 7.928317873233167029e-03 7.598472935628430847e-03 7.331045340759078516e-03 7.149568902340620001e-03 7.077319681571734265e-03 7.133793244421546623e-03 7.331068847973688275e-03 7.671667167470992872e-03 8.148926538020845670e-03 8.749471765878650414e-03 9.456365538064474482e-03 1.025170865763054724e-02 1.111822476102399329e-02 1.203995762873715826e-02 1.300240742700877784e-02 1.399239109817001538e-02 1.499780713904552525e-02 1.600739774160048548e-02 1.701054758432139768e-02 1.799713072070498188e-02 1.895740450056493734e-02 1.988194482609645028e-02 2.076161602052364885e-02 2.158756900256876901e-02 2.235126230707612863e-02 2.304450134860419261e-02 2.365949204312287751e-02 2.418890545542312642e-02 2.462595054552514998e-02 2.496445237955098595e-02 2.519893338312119077e-02 2.532469537803142684e-02 2.533790027980911339e-02 2.523564746334673939e-02 2.501604593974963986e-02 2.467827963901863056e-02 2.422266426558256774e-02 2.365069438898453891e-02 2.296507964954993403e-02 2.216976919608397434e-02 2.126996372650978573e-02 2.027211477163444464e-02 1.918391115128550983e-02 1.801425285814031718e-02 1.677321303131008509e-02 1.547198926663914155e-02 1.412284648312802857e-02 1.273905537651856719e-02 1.133483414564576998e-02 9.925309015802775969e-03 8.526526922484409590e-03 7.155597165506241177e-03 5.831153794404024711e-03 4.574667089872591283e-03 3.414241724907006968e-03 2.396603195796607414e-03 1.626231857286761662e-03 1.326011203336432314e-03 1.571007666114221206e-03 2.046932994117582529e-03 2.534312658959156708e-03 2.966112843356901157e-03 3.335468769115914472e-03 3.665229003729146215e-03 3.999998443575515997e-03 4.400472985475833640e-03 4.932634736543454676e-03 5.652416914743346558e-03 6.593729013239722249e-03 7.766441889785204514e-03 9.162211168410698547e-03 1.076176667852517775e-02 1.254001410433277716e-02 1.446870268860354566e-02 1.651760326505408161e-02 1.865501677110589784e-02 2.084806857173562844e-02 2.306299105389925108e-02 2.526546737522024702e-02 2.742105148521380847e-02 2.949565589997257820e-02 3.145608977310607179e-02 3.327062686350251708e-02 3.490958246523502562e-02 3.634587886340437390e-02 3.755557993826030144e-02 3.851837702285335063e-02 3.921800999859310216e-02 3.964260987774129164e-02 3.978495174647043303e-02 3.964260987774127776e-02 3.921800999859308828e-02 3.851837702285337839e-02 3.755557993826031532e-02 3.634587886340440860e-02 3.490958246523501868e-02 3.327062686350248932e-02 3.145608977310605792e-02 2.949565589997258860e-02 2.742105148521381541e-02 2.526546737522027825e-02 2.306299105389928231e-02 2.084806857173563885e-02 1.865501677110589784e-02 1.651760326505409202e-02 1.446870268860354740e-02 1.254001410433277196e-02 1.076176667852518122e-02 9.162211168410693343e-03 7.766441889785200177e-03 6.593729013239713575e-03 5.652416914743337885e-03 4.932634736543461615e-03 4.400472985475837109e-03 3.999998443575512527e-03 3.665229003729143613e-03 3.335468769115925748e-03 2.966112843356918070e-03 2.534312658959155841e-03 2.046932994117584264e-03 1.571007666114218387e-03 1.326011203336434265e-03 1.626231857286770119e-03 2.396603195796605679e-03 3.414241724907000029e-03 4.574667089872599089e-03 5.831153794404021241e-03 7.155597165506240309e-03 8.526526922484416529e-03 9.925309015802762092e-03 1.133483414564578212e-02 1.273905537651856892e-02 1.412284648312799908e-02 1.547198926663913461e-02 1.677321303131008162e-02 1.801425285814033453e-02 1.918391115128550636e-02 2.027211477163443770e-02 2.126996372650978226e-02 2.216976919608396393e-02 2.296507964954993403e-02 2.365069438898453891e-02 2.422266426558256774e-02 2.467827963901861668e-02 2.501604593974964680e-02 2.523564746334673939e-02 2.533790027980911339e-02 2.532469537803143725e-02 2.519893338312118036e-02 2.496445237955097554e-02 2.462595054552513610e-02 2.418890545542313683e-02 2.365949204312287404e-02 2.304450134860420302e-02 2.235126230707613904e-02 2.158756900256876554e-02 2.076161602052364538e-02 1.988194482609643987e-02 1.895740450056493040e-02 1.799713072070498188e-02 1.701054758432140809e-02 1.600739774160048548e-02 1.499780713904551657e-02 1.399239109817003966e-02 1.300240742700877611e-02 1.203995762873715826e-02 1.111822476102398809e-02 1.025170865763055245e-02 9.456365538064469278e-03 8.749471765878657353e-03 8.148926538020842200e-03 7.671667167470990270e-03 7.331068847973696949e-03 7.133793244421555296e-03 7.077319681571735133e-03 7.149568902340621736e-03 7.331045340759081118e-03 7.598472935628426510e-03 7.928317873233172233e-03 8.299166308882508294e-03 8.692817302775285998e-03 9.094456780485057554e-03 9.492347911607718070e-03 9.877346651469193217e-03 1.024240878416498440e-02 1.058215820032924227e-02 1.089253461849428069e-02 1.117051625178322460e-02 1.141390525728845987e-02 1.162116289544497076e-02 1.179128294604332022e-02 1.192369416676547847e-02 1.201818468446561906e-02 1.207484294676934924e-02 1.209401121348710126e-02 1.207624858898602091e-02 1.202230135838216335e-02 1.193307895622290615e-02 1.180963431793841806e-02 1.165314768141869316e-02 1.146491314826791723e-02 1.124632750367443763e-02 1.099888094705868402e-02 1.072414951573118572e-02 1.042378910156298473e-02 1.009953107612636750e-02 9.753179663333385457e-03 9.386611342553840762e-03 9.001776745447276351e-03 8.600705748425575142e-03 8.185516791586777349e-03 7.758431920980878027e-03 7.321799723241016050e-03 6.878129300773220753e-03 6.430139863785916572e-03 5.980832576139150439e-03 5.533594173671984966e-03 5.092345612284469511e-03 4.661752985538406002e-03 4.247519543707291810e-03 3.856768830559831416e-03 3.498489495482683554e-03 3.183901392539849416e-03 2.926370745214435919e-03 2.740199043160847746e-03 2.637652433231087168e-03 2.624755392109217808e-03 2.698331208600556093e-03 2.846814005106582286e-03 3.054244037159523518e-03 3.304463989483679993e-03 3.583539994920149473e-03 3.880438482641261101e-03 4.186773760663447565e-03 4.496267335860988298e-03 4.804220839548640348e-03 5.107094970834915454e-03 5.402198957527425821e-03 5.687468996898745188e-03 5.961311837823701429e-03
6.517128604318521944e-03 6.257274355178732948e-03 5.984128641545867662e-03 5.698845118497679677e-03 5.402906729477533788e-03 5.098220597810708583e-03 4.787250782409398393e-03 4.473204693144946544e-03 4.160293268446448901e-03 3.854085620167792704e-03 3.561965232052734937e-03 3.293642014180293495e-03 3.061537276535380991e-03 2.880598850957324410e-03 2.766831875522074522e-03 2.734054016375665232e-03 2.789739001108178500e-03 2.932493706640732466e-03 3.153128781120493641e-03 3.438309995942257120e-03 3.774156952598061061e-03 4.148303791345068353e-03 4.550534494494682357e-03 4.972652782331906003e-03 5.408093663053722272e-03 5.851522705160155588e-03 6.298506046438445694e-03 6.745262278730343626e-03 7.188483571803151555e-03 7.625209275027093093e-03 8.052737488852400316e-03 8.468563597047753383e-03 8.870337853452597496e-03 9.255836480838905075e-03 9.622942433585576077e-03 9.969633159579636278e-03 1.029397351792719559e-02 1.059411258131583503e-02 1.086828345631842344e-02 1.111480554785992253e-02 1.133208891431294364e-02 1.151864053433724472e-02 1.167307245522660429e-02 1.179411193019692765e-02 1.188061379133734802e-02 1.193157545784659726e-02 1.194615515837109745e-02 1.192369416676548020e-02 1.186374413115304054e-02 1.176610094104413827e-02 1.163084705797678108e-02 1.145840487183794748e-02 1.124960448614419940e-02 1.100577043282957405e-02 1.072883320872076301e-02 1.042147319347942400e-02 1.008730627735009676e-02 9.731121850726111647e-03 9.359183341305145690e-03 8.979596308154154383e-03 8.602733537266397598e-03 8.241671073325795849e-03 7.912521398366630099e-03 7.634444585153550393e-03 7.429004086550040908e-03 7.318516916332300573e-03 7.323310267620619651e-03 7.458422894184307470e-03 7.730949555003998469e-03 8.139222496791618036e-03 8.674096319318834458e-03 9.321499469090796172e-03 1.006506146719089376e-02 1.088805346420857953e-02 1.177448211253908673e-02 1.270952639142718978e-02 1.367958246976820960e-02 1.467212411690367938e-02 1.567550489751771275e-02 1.667876647040094154e-02 1.767148003071943724e-02 1.864362855018132994e-02 1.958552862264149180e-02 2.048778735205622134e-02 2.134128891330638531e-02 2.213720566567949771e-02 2.286702928475502564e-02 2.352261798941284593e-02 2.409625646233875401e-02 2.458072546958210702e-02 2.496937848908431165e-02 2.525622288359683637e-02 2.543600332565272570e-02 2.550428532422128677e-02 2.545753683333945583e-02 2.529320605719415083e-02 2.500979371477472443e-02 2.460691819803205796e-02 2.408537225555699990e-02 2.344717006284480210e-02 2.269558380403487868e-02 2.183516919548280505e-02 2.087177974304081987e-02 1.981256997309474230e-02 1.866598847423579441e-02 1.744176245499304279e-02 1.615087690599127310e-02 1.480555383624519716e-02 1.341924142243175119e-02 1.200663136158759865e-02 1.058373988305902347e-02 9.168124509979704018e-03 7.779391057216301225e-03 6.440340775494551515e-03 5.179590614149481680e-03 4.037674263127444090e-03 3.080729157456870825e-03 2.421658921046722975e-03 2.194185005350772748e-03 2.386229494483206679e-03 2.804901973306136043e-03 3.280548690319831564e-03 3.731149800358173410e-03 4.130000530620029676e-03 4.482336830458137113e-03 4.816149183027423550e-03 5.177728924625415660e-03 5.625620372577434629e-03 6.220052013051382243e-03 7.009902624439650308e-03 8.023392410126308633e-03 9.266745230132499705e-03 1.072898912584848048e-02 1.238820728485153302e-02 1.421629097256844193e-02 1.618172002896757153e-02 1.825098280420441380e-02 2.038930153126071107e-02 2.256108669795891392e-02 2.473033270941324066e-02 2.686104238312181369e-02 2.891770524283067065e-02 3.086582598036257882e-02 3.267248735933738629e-02 3.430692731608918356e-02 3.574110893137259076e-02 3.695026249733342899e-02 3.791338033967911469e-02 3.861364707481977632e-02 3.903879045883081739e-02 3.918134084659587180e-02 3.903879045883078963e-02 3.861364707481981101e-02 3.791338033967913551e-02 3.695026249733344287e-02 3.574110893137259076e-02 3.430692731608921131e-02 3.267248735933737935e-02 3.086582598036259270e-02 2.891770524283066371e-02 2.686104238312182757e-02 2.473033270941324760e-02 2.256108669795892432e-02 2.038930153126071454e-02 1.825098280420442420e-02 1.618172002896756806e-02 1.421629097256844193e-02 1.238820728485152955e-02 1.072898912584846660e-02 9.266745230132492767e-03 8.023392410126299959e-03 7.009902624439657247e-03 6.220052013051379641e-03 5.625620372577435496e-03 5.177728924625418262e-03 4.816149183027431356e-03 4.482336830458141450e-03 4.130000530620040085e-03 3.731149800358162134e-03 3.280548690319834600e-03 2.804901973306144283e-03 2.386229494483209715e-03 2.194185005350768845e-03 2.421658921046703893e-03 3.080729157456889473e-03 4.037674263127444090e-03 5.179590614149479945e-03 6.440340775494547178e-03 7.779391057216315103e-03 9.168124509979717895e-03 1.058373988305902520e-02 1.200663136158760559e-02 1.341924142243176334e-02 1.480555383624516073e-02 1.615087690599126269e-02 1.744176245499307054e-02 1.866598847423579788e-02 1.981256997309473189e-02 2.087177974304082681e-02 2.183516919548280158e-02 2.269558380403486827e-02 2.344717006284480210e-02 2.408537225555699990e-02 2.460691819803205449e-02 2.500979371477473137e-02 2.529320605719413348e-02 2.545753683333946277e-02 2.550428532422129371e-02 2.543600332565272570e-02 2.525622288359683637e-02 2.496937848908432206e-02 2.458072546958210008e-02 2.409625646233876442e-02 2.352261798941283899e-02 2.286702928475501176e-02 2.213720566567948730e-02 2.134128891330638877e-02 2.048778735205621440e-02 1.958552862264149180e-02 1.864362855018132648e-02 1.767148003071943724e-02 1.667876647040094848e-02 1.567550489751771969e-02 1.467212411690367938e-02 1.367958246976820960e-02 1.270952639142719845e-02 1.177448211253907112e-02 1.088805346420857086e-02 1.006506146719089202e-02 9.321499469090778825e-03 8.674096319318843132e-03 8.139222496791611097e-03 7.730949555003993265e-03 7.458422894184310072e-03 7.323310267620621386e-03 7.318516916332313584e-03 7.429004086550040041e-03 7.634444585153557332e-03 7.912521398366631833e-03 8.241671073325801053e-03 8.602733537266399333e-03 8.979596308154156117e-03 9.359183341305142220e-03 9.731121850726102973e-03 1.008730627735009155e-02 1.042147319347943267e-02 1.072883320872075781e-02 1.100577043282957926e-02 1.124960448614420634e-02 1.145840487183795268e-02 1.163084705797677067e-02 1.176610094104413307e-02 1.186374413115304227e-02 1.192369416676548194e-02 1.194615515837109399e-02 1.193157545784659899e-02 1.188061379133733587e-02 1.179411193019692765e-02 1.167307245522660256e-02 1.151864053433725513e-02 1.133208891431295058e-02 1.111480554785991559e-02 1.086828345631842170e-02 1.059411258131582982e-02 1.029397351792718691e-02 9.969633159579629339e-03 9.622942433585577812e-03 9.255836480838905075e-03 8.870337853452597496e-03 8.468563597047748179e-03 8.052737488852393377e-03 7.625209275027097430e-03 7.188483571803151555e-03 6.745262278730347096e-03 6.298506046438444826e-03 5.851522705160155588e-03 5.408093663053724007e-03 4.972652782331906003e-03 4.550534494494681489e-03 4.148303791345069221e-03 3.774156952598068868e-03 3.438309995942254952e-03 3.153128781120496677e-03 2.932493706640736802e-03 2.789739001108177199e-03 2.734054016375666099e-03 2.766831875522072787e-03 2.880598850957330048e-03 3.061537276535380558e-03 3.293642014180288725e-03 3.561965232052731467e-03 3.854085620167793571e-03 4.160293268446450636e-03 4.473204693144946544e-03 4.787250782409399261e-03 5.098220597810705114e-03 5.402906729477530319e-03 5.698845118497681411e-03 5.984128641545874601e-03 6.257274355178731214e-03 6.517128604318521944e-03
7.064660208362689466e-03 6.821268032906855315e-03 6.563126359861407022e-03 6.291073974778681709e-03 6.006193295504052600e-03 5.709870093997492652e-03 5.403875271220358496e-03 5.090477979294421099e-03 4.772602938246623544e-03 4.454048614693021692e-03 4.139784812268031133e-03 3.836341655712915879e-03 3.552270940399949919e-03 3.298573589694207917e-03 3.088803166281602845e-03 2.938295959858540796e-03 2.861910280201747717e-03 2.870362835699006090e-03 2.966806704464788370e-03 3.146019692635016515e-03 3.396768726725284213e-03 3.705451529168804492e-03 4.058909748456586072e-03 4.445763711927253406e-03 4.856674694548126538e-03 5.284106298442554743e-03 5.721948251467896124e-03 6.165162765295321978e-03 6.609501389217153564e-03 7.051293732315388162e-03 7.487295104031937293e-03 7.914578537826172724e-03 8.330459038533239227e-03 8.732440887940486063e-03 9.118181409088980949e-03 9.485466535730015594e-03 9.832194935718865936e-03 1.015636842737775020e-02 1.045608712476533107e-02 1.072954824258135799e-02 1.097504785000534208e-02 1.119098513156572931e-02 1.137586892503985973e-02 1.152832648524486359e-02 1.164711458665051991e-02 1.173113324221200862e-02 1.177944249482475864e-02 1.179128294604331502e-02 1.176610094104413133e-02 1.170357964970677664e-02 1.160367769656254176e-02 1.146667752850919104e-02 1.129324640509492793e-02 1.108451378915397377e-02 1.084217003039481160e-02 1.056859255093947972e-02 1.026700712174521274e-02 9.941692855727444003e-03 9.598239268327398224e-03 9.243860116211165268e-03 8.887757789431819863e-03 8.541507183246956070e-03 8.219380316120865684e-03 7.938456420155160648e-03 7.718269477302580096e-03 7.579696344787404706e-03 7.542906841151183692e-03 7.624594073096597514e-03 7.835269513004693154e-03 8.177690601414924418e-03 8.647064933934455258e-03 9.232768208486166403e-03 9.920673139623550213e-03 1.069522574635441148e-02 1.154085614531880077e-02 1.244272421015377855e-02 1.338698910323792533e-02 1.436080650167611411e-02 1.535220235967858435e-02 1.634991177187811867e-02 1.734322794293256462e-02 1.832188026575997872e-02 1.927594684596342298e-02 2.019580042611088602e-02 2.107208412745735504e-02 2.189571274067418638e-02 2.265789540313294104e-02 2.335017587920280163e-02 2.396448707858216468e-02 2.449321681560576169e-02 2.492928210671950182e-02 2.526620953016051052e-02 2.549821934828983699e-02 2.562031123831313290e-02 2.562834960916801630e-02 2.551914661647815274e-02 2.529054113608008442e-02 2.494147212980311543e-02 2.447204504349279053e-02 2.388359012540444345e-02 2.317871185430320918e-02 2.236132903908412059e-02 2.143670562780688668e-02 2.041147290329346775e-02 1.929364465504697368e-02 1.809262830824454049e-02 1.681923724488655278e-02 1.548571340517784604e-02 1.410577614590803434e-02 1.269472614197801608e-02 1.126965780088017705e-02 9.849882774558081644e-03 8.457767239656542591e-03 7.120389618963629888e-03 5.872811399865034664e-03 4.764237479227433070e-03 3.867311012739981825e-03 3.280041196169036777e-03 3.081600349393551295e-03 3.240059355458649055e-03 3.616733763493522325e-03 4.074727065383917241e-03 4.530205645657640022e-03 4.944570924899941052e-03 5.309857095637362037e-03 5.640726919884945546e-03 5.970688627522069934e-03 6.348574791691018356e-03 6.832077444180565361e-03 7.477315653141823615e-03 8.327261360474574534e-03 9.404298603591300376e-03 1.070978968091496064e-02 1.222870781173509072e-02 1.393543768052173289e-02 1.579829993274206243e-02 1.778234185870736575e-02 1.985087225174828399e-02 2.196631520667953127e-02 2.409077316329633067e-02 2.618650648766526062e-02 2.821642006643655318e-02 3.014458496081998812e-02 3.193679305484568853e-02 3.356112934209020543e-02 3.498854144011261796e-02 3.619338483398797796e-02 3.715392323438256733e-02 3.785276539187445999e-02 3.827722233282117303e-02 3.841957207592794354e-02 3.827722233282115222e-02 3.785276539187444611e-02 3.715392323438253958e-02 3.619338483398798489e-02 3.498854144011263878e-02 3.356112934209020543e-02 3.193679305484570241e-02 3.014458496081998812e-02 2.821642006643656012e-02 2.618650648766525368e-02 2.409077316329634455e-02 2.196631520667952087e-02 1.985087225174828399e-02 1.778234185870737616e-02 1.579829993274206590e-02 1.393543768052173289e-02 1.222870781173509939e-02 1.070978968091495370e-02 9.404298603591288233e-03 8.327261360474571064e-03 7.477315653141833156e-03 6.832077444180567095e-03 6.348574791691012284e-03 5.970688627522053454e-03 5.640726919884943812e-03 5.309857095637365507e-03 4.944570924899947123e-03 4.530205645657640889e-03 4.074727065383929384e-03 3.616733763493538371e-03 3.240059355458644718e-03 3.081600349393546091e-03 3.280041196169033741e-03 3.867311012739983993e-03 4.764237479227449550e-03 5.872811399865042470e-03 7.120389618963617745e-03 8.457767239656539121e-03 9.849882774558081644e-03 1.126965780088017184e-02 1.269472614197801781e-02 1.410577614590803955e-02 1.548571340517782870e-02 1.681923724488655625e-02 1.809262830824454049e-02 1.929364465504699103e-02 2.041147290329346775e-02 2.143670562780689362e-02 2.236132903908412753e-02 2.317871185430321265e-02 2.388359012540444345e-02 2.447204504349279053e-02 2.494147212980310502e-02 2.529054113608008789e-02 2.551914661647814234e-02 2.562834960916801977e-02 2.562031123831312596e-02 2.549821934828984046e-02 2.526620953016050358e-02 2.492928210671950182e-02 2.449321681560575822e-02 2.396448707858216468e-02 2.335017587920280163e-02 2.265789540313294451e-02 2.189571274067419679e-02 2.107208412745736892e-02 2.019580042611087908e-02 1.927594684596340216e-02 1.832188026575998219e-02 1.734322794293256809e-02 1.634991177187811867e-02 1.535220235967857567e-02 1.436080650167611932e-02 1.338698910323792533e-02 1.244272421015378723e-02 1.154085614531880945e-02 1.069522574635440627e-02 9.920673139623536335e-03 9.232768208486155995e-03 8.647064933934448319e-03 8.177690601414934826e-03 7.835269513004694888e-03 7.624594073096600984e-03 7.542906841151178488e-03 7.579696344787401237e-03 7.718269477302585301e-03 7.938456420155160648e-03 8.219380316120865684e-03 8.541507183246956070e-03 8.887757789431818128e-03 9.243860116211160063e-03 9.598239268327396490e-03 9.941692855727445738e-03 1.026700712174521100e-02 1.056859255093948145e-02 1.084217003039481680e-02 1.108451378915397897e-02 1.129324640509492099e-02 1.146667752850918064e-02 1.160367769656254176e-02 1.170357964970677664e-02 1.176610094104412613e-02 1.179128294604331502e-02 1.177944249482476037e-02 1.173113324221201556e-02 1.164711458665051817e-02 1.152832648524485144e-02 1.137586892503985973e-02 1.119098513156572584e-02 1.097504785000534035e-02 1.072954824258135105e-02 1.045608712476533107e-02 1.015636842737775714e-02 9.832194935718862466e-03 9.485466535730015594e-03 9.118181409088984418e-03 8.732440887940487798e-03 8.330459038533244431e-03 7.914578537826165786e-03 7.487295104031939028e-03 7.051293732315382957e-03 6.609501389217157033e-03 6.165162765295324580e-03 5.721948251467899593e-03 5.284106298442562549e-03 4.856674694548130874e-03 4.445763711927248202e-03 4.058909748456589542e-03 3.705451529168797553e-03 3.396768726725284213e-03 3.146019692635014780e-03 2.966806704464785335e-03 2.870362835699004356e-03 2.861910280201745982e-03 2.938295959858546001e-03 3.088803166281598508e-03 3.298573589694204881e-03 3.552270940399950352e-03 3.836341655712910675e-03 4.139784812268032868e-03 4.454048614693015620e-03 4.772602938246620075e-03 5.090477979294421966e-03 5.403875271220355027e-03 5.709870093997490050e-03 6.006193295504053467e-03 6.291073974778679107e-03 6.563126359861405287e-03 6.821268032906855315e-03 7.064660208362689466e-03
7.600576376307231416e-03 7.375762857846942036e-03 7.135040350424110348e-03 6.879008274323200264e-03 6.608455897622727941e-03 6.324401569425941623e-03 6.028145062749293119e-03 5.721338372976358423e-03 5.406082520992859519e-03 5.085060779266425447e-03 4.761721985783494773e-03 4.440529901671049808e-03 4.127291864284711453e-03 3.829562137100524406e-03 3.557061016046280874e-03 3.321926900474840311e-03 3.138411013276680341e-03 3.021449569534127595e-03 2.983799002654002105e-03 3.032498054915777012e-03 3.166661965217718120e-03 3.378190270491097068e-03 3.654751380365998600e-03 3.982993336144138342e-03 4.350603278862257700e-03 4.747113452036674439e-03 5.163936710617381826e-03 5.594083674385745726e-03 6.031815333456680937e-03 6.472334579000557295e-03 6.911543516740618204e-03 7.345863058729456413e-03 7.772102641477557187e-03 8.187367654005609299e-03 8.588994400172370036e-03 8.974504942222670881e-03 9.341576293116630667e-03 9.688020034691676927e-03 1.001176960876635873e-02 1.031087336570177954e-02 1.058349205500191265e-02 1.082789987902958544e-02 1.104248855793110891e-02 1.122577411050629421e-02 1.137640627068195465e-02 1.149318065441021046e-02 1.157505398528634044e-02 1.162116289544497423e-02 1.163084705797677934e-02 1.160367769656254523e-02 1.153949287847425703e-02 1.143844145327668586e-02 1.130103807896340115e-02 1.112823250616923332e-02 1.092149718400129040e-02 1.068293828535844467e-02 1.041543631242397572e-02 1.012282322301943926e-02 9.810102802895777005e-03 9.483718330626425899e-03 9.151863690380936112e-03 8.824816392429957537e-03 8.515237153118759145e-03 8.238325539230971842e-03 8.011649751106235395e-03 7.854414406981953881e-03 7.785971547335491204e-03 7.823613095443642668e-03 7.980102373816050365e-03 8.261763177058704596e-03 8.667870789912313773e-03 9.191501134334206444e-03 9.821323051946710680e-03 1.054356429102361672e-02 1.134359383832741867e-02 1.220693147080460783e-02 1.311975412391601370e-02 1.406906151961996934e-02 1.504265269977455438e-02 1.602901953107998059e-02 1.701721968180968519e-02 1.799676102240772152e-02 1.895751113774825358e-02 1.988963587081299736e-02 2.078356611084950650e-02 2.162999006556667186e-02 2.241986763899398577e-02 2.314446352601623805e-02 2.379539585267805013e-02 2.436469746141862319e-02 2.484488719019905395e-02 2.522904870307802333e-02 2.551091459969033470e-02 2.568495367427020906e-02 2.574645932605536605e-02 2.569163725661289047e-02 2.551769073903149485e-02 2.522290192117881968e-02 2.480670784218944394e-02 2.426977011177219520e-02 2.361403754452319481e-02 2.284280148562899820e-02 2.196074415976715516e-02 2.097398120807377614e-02 1.989010080144283307e-02 1.871820360459609464e-02 1.746895090593602456e-02 1.615463332210748809e-02 1.478928130047540458e-02 1.338885430234028340e-02 1.197157391022379662e-02 1.055851780391606556e-02 9.174683743295969363e-03 7.850881179288624404e-03 6.626960788717954978e-03 5.556599535054596722e-03 4.711176605294531590e-03 4.171123622101675400e-03 3.985238529446480035e-03 4.118043379826455928e-03 4.461151549750750137e-03 4.899690625546571955e-03 5.352137591493820803e-03 5.772832915449572361e-03 6.143943797475313884e-03 6.469336631361948843e-03 6.771432053458651540e-03 7.089072452408018248e-03 7.473917773206301997e-03 7.983355725406638542e-03 8.670009840246267752e-03 9.571204560467184638e-03 1.070307741631898804e-02 1.206120582470819255e-02 1.362551708749818770e-02 1.536597168052827866e-02 1.724695517112402945e-02 1.923003484922108930e-02 2.127553133689971329e-02 2.334343520853080986e-02 2.539403317895988499e-02 2.738844067059886464e-02 2.928912759375646921e-02 3.106046392421181815e-02 3.266928207039070109e-02 3.408543994008040451e-02 3.528236387959278464e-02 3.623755005766424869e-02 3.693300435921145070e-02 3.735560347680642879e-02 3.749736318108928129e-02 3.735560347680644266e-02 3.693300435921145070e-02 3.623755005766423481e-02 3.528236387959277770e-02 3.408543994008039757e-02 3.266928207039069415e-02 3.106046392421181121e-02 2.928912759375645186e-02 2.738844067059887852e-02 2.539403317895989193e-02 2.334343520853079598e-02 2.127553133689972023e-02 1.923003484922108236e-02 1.724695517112402252e-02 1.536597168052827346e-02 1.362551708749819984e-02 1.206120582470818214e-02 1.070307741631898110e-02 9.571204560467175965e-03 8.670009840246264282e-03 7.983355725406628134e-03 7.473917773206290721e-03 7.089072452408017380e-03 6.771432053458656744e-03 6.469336631361948843e-03 6.143943797475314751e-03 5.772832915449575830e-03 5.352137591493824273e-03 4.899690625546571088e-03 4.461151549750751871e-03 4.118043379826459398e-03 3.985238529446494780e-03 4.171123622101661522e-03 4.711176605294541998e-03 5.556599535054595855e-03 6.626960788717941100e-03 7.850881179288610526e-03 9.174683743295964158e-03 1.055851780391604822e-02 1.197157391022378274e-02 1.338885430234027819e-02 1.478928130047541846e-02 1.615463332210748115e-02 1.746895090593603150e-02 1.871820360459609117e-02 1.989010080144282613e-02 2.097398120807378655e-02 2.196074415976715516e-02 2.284280148562899820e-02 2.361403754452320175e-02 2.426977011177221602e-02 2.480670784218944741e-02 2.522290192117881275e-02 2.551769073903148791e-02 2.569163725661289741e-02 2.574645932605536605e-02 2.568495367427019865e-02 2.551091459969032776e-02 2.522904870307803374e-02 2.484488719019906089e-02 2.436469746141863013e-02 2.379539585267804319e-02 2.314446352601623805e-02 2.241986763899398577e-02 2.162999006556667533e-02 2.078356611084949956e-02 1.988963587081299042e-02 1.895751113774824664e-02 1.799676102240771805e-02 1.701721968180967826e-02 1.602901953107998059e-02 1.504265269977454744e-02 1.406906151961997455e-02 1.311975412391601543e-02 1.220693147080461477e-02 1.134359383832742908e-02 1.054356429102361672e-02 9.821323051946702007e-03 9.191501134334196035e-03 8.667870789912322446e-03 8.261763177058711535e-03 7.980102373816046896e-03 7.823613095443649607e-03 7.785971547335493806e-03 7.854414406981946942e-03 8.011649751106233661e-03 8.238325539230973577e-03 8.515237153118766084e-03 8.824816392429954068e-03 9.151863690380932642e-03 9.483718330626434573e-03 9.810102802895766597e-03 1.012282322301944100e-02 1.041543631242397398e-02 1.068293828535843773e-02 1.092149718400128346e-02 1.112823250616922811e-02 1.130103807896339768e-02 1.143844145327667546e-02 1.153949287847426050e-02 1.160367769656254523e-02 1.163084705797677761e-02 1.162116289544497250e-02 1.157505398528633350e-02 1.149318065441021740e-02 1.137640627068195291e-02 1.122577411050628901e-02 1.104248855793110891e-02 1.082789987902959238e-02 1.058349205500190744e-02 1.031087336570177607e-02 1.001176960876635699e-02 9.688020034691675192e-03 9.341576293116630667e-03 8.974504942222670881e-03 8.588994400172366567e-03 8.187367654005605830e-03 7.772102641477551116e-03 7.345863058729459015e-03 6.911543516740618204e-03 6.472334579000559897e-03 6.031815333456681805e-03 5.594083674385746593e-03 5.163936710617387897e-03 4.747113452036675306e-03 4.350603278862258567e-03 3.982993336144134873e-03 3.654751380365994697e-03 3.378190270491094899e-03 3.166661965217717253e-03 3.032498054915774843e-03 2.983799002654002538e-03 3.021449569534125860e-03 3.138411013276680775e-03 3.321926900474838143e-03 3.557061016046278706e-03 3.829562137100520937e-03 4.127291864284714056e-03 4.440529901671046338e-03 4.761721985783493906e-03 5.085060779266423713e-03 5.406082520992856917e-03 5.721338372976363627e-03 6.028145062749293986e-03 6.324401569425942490e-03 6.608455897622727941e-03 6.879008274323206336e-03 7.135040350424106011e-03 7.375762857846940301e-03 7.600576376307230549e-03
8.121809986508176163e-03 7.917425154488713993e-03 7.696205942135165255e-03 7.458559351709139265e-03 7.205047182904981973e-03 6.936413028842664148e-03 6.653617276372018711e-03 6.357883212279182884e-03 6.050758614128085022e-03 5.734198961417407737e-03 5.410680701183794364e-03 5.083355687404546817e-03 4.756260172514193037e-03 4.434591042036580694e-03 4.125051922596903627e-03 3.836238362873300046e-03 3.578950270202869641e-03 3.366168256497854751e-03 3.212246085054094608e-03 3.130874844291585933e-03 3.131964549532957436e-03 3.218747142154312728e-03 3.386934981921166637e-03 3.626494779600548252e-03 3.924702798373781547e-03 4.268754715989768814e-03 4.647198997048018754e-03 5.050381569932187002e-03 5.470352815210177515e-03 5.900577357293755078e-03 6.335621915482404776e-03 6.770887999073105235e-03 7.202403840805221037e-03 7.626669934018552588e-03 8.040547289452630586e-03 8.441177901764705671e-03 8.825928912810204405e-03 9.192354065119428749e-03 9.538167793852711171e-03 9.861228644738671834e-03 1.015952969098169942e-02 1.043119433975773711e-02 1.067447644533535758e-02 1.088776404126344174e-02 1.106958631359854228e-02 1.121862369453616518e-02 1.133372118703941146e-02 1.141390525728846160e-02 1.145840487183794575e-02 1.146667752850917543e-02 1.143844145327668239e-02 1.137371553009572551e-02 1.127286901773105927e-02 1.113668370541079367e-02 1.096643187430918626e-02 1.076397424023598122e-02 1.053188285931122223e-02 1.027359453895448742e-02 9.993600076715942679e-03 9.697672584986915742e-03 9.393132305977353047e-03 9.089132484194436049e-03 8.796926630156364640e-03 8.530037840638927255e-03 8.304197440887036222e-03 8.136871688424999680e-03 8.046199863368313013e-03 8.049295483677519625e-03 8.160146092282561867e-03 8.387674475451908224e-03 8.734633069023389762e-03 9.197708590307109369e-03 9.768674289037252226e-03 1.043603780745488464e-02 1.118661679949393278e-02 1.200671695605646204e-02 1.288284969375673439e-02 1.380207812806021235e-02 1.475212062769832959e-02 1.572132259426191336e-02 1.669857197415559533e-02 1.767320300896779717e-02 1.863491129643688946e-02 1.957369029328850929e-02 2.047979230381726315e-02 2.134371345212756482e-02 2.215620055225476018e-02 2.290827721474734957e-02 2.359128642787319818e-02 2.419694694793781548e-02 2.471742099122863079e-02 2.514539088162820804e-02 2.547414245421865051e-02 2.569765314647185286e-02 2.581068283356395890e-02 2.580886559489491139e-02 2.568880074790341750e-02 2.544814166615342460e-02 2.508568112615082446e-02 2.460143221964282076e-02 2.399670425073974211e-02 2.327417354945697861e-02 2.243794983941284696e-02 2.149363980528792156e-02 2.044841099882973093e-02 1.931106151615671201e-02 1.809210451944141471e-02 1.680388261052003299e-02 1.546073693558316746e-02 1.407927250721917843e-02 1.267878907471336504e-02 1.128199202470239228e-02 9.916163297906777779e-03 8.615034008366082713e-03 7.421511676974934871e-03 6.390617398543436446e-03 5.589081991519959103e-03 5.082427272842878971e-03 4.902019065415637832e-03 5.013430325291804053e-03 5.327703812267979046e-03 5.745760477305418210e-03 6.189706769444685598e-03 6.609757503656582545e-03 6.980674873145517774e-03 7.297510607593040224e-03 7.573120231116220805e-03 7.836845090423439839e-03 8.132746329664290383e-03 8.515432224403934533e-03 9.042142306699810922e-03 9.762027236539313688e-03 1.070646694613854380e-02 1.188467767203406009e-02 1.328557678984983344e-02 1.488325324177593861e-02 1.664272614428465025e-02 1.852425185626989379e-02 2.048600667918024087e-02 2.248563141519245231e-02 2.448115402553528719e-02 2.643163590019530565e-02 2.829772525290284724e-02 3.004219646610099825e-02 3.163049721006794962e-02 3.303129749139589039e-02 3.421702299549585907e-02 3.516435138132636973e-02 3.585465050682949684e-02 3.627433991416424003e-02 3.641516032468584962e-02 3.627433991416421921e-02 3.585465050682948990e-02 3.516435138132636973e-02 3.421702299549585907e-02 3.303129749139590426e-02 3.163049721006792880e-02 3.004219646610100866e-02 2.829772525290284030e-02 2.643163590019529871e-02 2.448115402553529066e-02 2.248563141519243150e-02 2.048600667918022700e-02 1.852425185626989379e-02 1.664272614428464678e-02 1.488325324177594555e-02 1.328557678984982997e-02 1.188467767203406009e-02 1.070646694613852819e-02 9.762027236539317157e-03 9.042142306699810922e-03 8.515432224403932798e-03 8.132746329664295587e-03 7.836845090423438104e-03 7.573120231116218203e-03 7.297510607593035888e-03 6.980674873145516039e-03 6.609757503656577340e-03 6.189706769444688200e-03 5.745760477305426016e-03 5.327703812267984250e-03 5.013430325291810125e-03 4.902019065415636964e-03 5.082427272842873767e-03 5.589081991519946092e-03 6.390617398543437314e-03 7.421511676974927932e-03 8.615034008366067100e-03 9.916163297906760432e-03 1.128199202470240095e-02 1.267878907471336504e-02 1.407927250721917496e-02 1.546073693558316225e-02 1.680388261052003299e-02 1.809210451944141124e-02 1.931106151615670855e-02 2.044841099882973787e-02 2.149363980528792156e-02 2.243794983941284696e-02 2.327417354945698555e-02 2.399670425073973865e-02 2.460143221964282423e-02 2.508568112615082446e-02 2.544814166615343501e-02 2.568880074790342791e-02 2.580886559489489404e-02 2.581068283356395890e-02 2.569765314647183552e-02 2.547414245421866785e-02 2.514539088162821845e-02 2.471742099122863079e-02 2.419694694793781201e-02 2.359128642787320859e-02 2.290827721474734957e-02 2.215620055225476018e-02 2.134371345212755441e-02 2.047979230381727009e-02 1.957369029328851623e-02 1.863491129643687211e-02 1.767320300896779717e-02 1.669857197415559533e-02 1.572132259426192030e-02 1.475212062769832785e-02 1.380207812806020888e-02 1.288284969375673786e-02 1.200671695605645684e-02 1.118661679949393625e-02 1.043603780745489332e-02 9.768674289037243552e-03 9.197708590307118043e-03 8.734633069023377619e-03 8.387674475451906489e-03 8.160146092282563601e-03 8.049295483677524829e-03 8.046199863368314747e-03 8.136871688424996210e-03 8.304197440887043161e-03 8.530037840638920316e-03 8.796926630156369845e-03 9.089132484194423905e-03 9.393132305977347843e-03 9.697672584986922681e-03 9.993600076715942679e-03 1.027359453895448048e-02 1.053188285931122049e-02 1.076397424023598122e-02 1.096643187430918105e-02 1.113668370541078846e-02 1.127286901773105234e-02 1.137371553009572551e-02 1.143844145327668066e-02 1.146667752850917717e-02 1.145840487183794748e-02 1.141390525728845813e-02 1.133372118703940973e-02 1.121862369453617385e-02 1.106958631359853708e-02 1.088776404126345042e-02 1.067447644533535411e-02 1.043119433975772670e-02 1.015952969098170636e-02 9.861228644738678772e-03 9.538167793852711171e-03 9.192354065119423545e-03 8.825928912810195731e-03 8.441177901764710875e-03 8.040547289452630586e-03 7.626669934018555190e-03 7.202403840805227109e-03 6.770887999073106969e-03 6.335621915482411715e-03 5.900577357293754210e-03 5.470352815210175780e-03 5.050381569932187002e-03 4.647198997048018754e-03 4.268754715989764477e-03 3.924702798373787618e-03 3.626494779600546951e-03 3.386934981921177479e-03 3.218747142154307524e-03 3.131964549532958303e-03 3.130874844291584632e-03 3.212246085054097210e-03 3.366168256497854318e-03 3.578950270202865304e-03 3.836238362873304383e-03 4.125051922596903627e-03 4.434591042036578092e-03 4.756260172514195639e-03 5.083355687404545950e-03 5.410680701183795231e-03 5.734198961417412074e-03 6.050758614128081553e-03 6.357883212279181150e-03 6.653617276372019579e-03 6.936413028842665883e-03 7.205047182904986310e-03 7.458559351709146204e-03 7.696205942135161786e-03 7.917425154488713993e-03 8.121809986508179632e-03
8.625482758664865593e-03 8.443162248662688246e-03 8.243277188102587569e-03 8.026072080279491802e-03 7.791922469253351191e-03 7.541354440749960079e-03 7.275069150824577113e-03 6.993974217698626511e-03 6.699224545747375394e-03 6.392276174248402720e-03 6.074958142519818957e-03 5.749569193691856338e-03 5.419008319502190661e-03 5.086950175498332685e-03 4.758076681873376311e-03 4.438370587797938437e-03 4.135456345243725997e-03 3.858921530831393998e-03 3.620447049244228215e-03 3.433419387909961585e-03 3.311599858097515926e-03 3.266667556715465402e-03 3.305268687854755021e-03 3.427095202522005470e-03 3.625249685430887488e-03 3.888574897545607392e-03 4.204433072751620308e-03 4.560710838955000027e-03 4.946775617138438053e-03 5.353685506538996899e-03 5.774030522109388150e-03 6.201654920210613459e-03 6.631381342130232559e-03 7.058780046195728408e-03 7.479990394766463171e-03 7.891588336465226936e-03 8.290490403580265746e-03 8.673885382091399421e-03 9.039186533646369551e-03 9.383998998936243785e-03 9.706098468511246968e-03 1.000341832989489615e-02 1.027404333973162137e-02 1.051620849526325140e-02 1.072830225264438490e-02 1.090887361018897349e-02 1.105664288102417570e-02 1.117051625178324022e-02 1.124960448614419940e-02 1.129324640509492793e-02 1.130103807896340289e-02 1.127286901773105060e-02 1.120896706284585549e-02 1.110995417835044900e-02 1.097691591314209521e-02 1.081148793456235616e-02 1.061596363469768933e-02 1.039342719013100665e-02 1.014791620617082508e-02 9.884616415671110962e-03 9.610086443201775949e-03 9.332501158361098531e-03 9.061884570039228579e-03 8.810274618988525250e-03 8.591722975667865497e-03 8.421993485062416462e-03 8.317812489674548254e-03 8.295590998966914653e-03 8.369719463736921550e-03 8.550790591078168135e-03 8.844277098470769080e-03 9.250100156333273399e-03 9.763169237483399626e-03 1.037458850325501461e-02 1.107305910686939322e-02 1.184609926635803341e-02 1.268091006738706478e-02 1.356488677487709127e-02 1.448585946847941348e-02 1.543216140277314276e-02 1.639260495237582910e-02 1.735641905303714552e-02 1.831318019016906634e-02 1.925275390431639699e-02 2.016525452484262820e-02 2.104102562272528940e-02 2.187064094658957084e-02 2.264492430232234801e-02 2.335498629274794513e-02 2.399227566863917568e-02 2.454864304983569653e-02 2.501641485169353238e-02 2.538847535072579972e-02 2.565835492777627028e-02 2.582032263670750588e-02 2.586948136849994209e-02 2.580186402580399510e-02 2.561452930502517919e-02 2.530565591854709584e-02 2.487463440048355567e-02 2.432215605634330258e-02 2.365029918732579686e-02 2.286261351853844867e-02 2.196420490897038266e-02 2.096182411956528865e-02 1.986396599396845694e-02 1.868098940692579368e-02 1.742527463984201719e-02 1.611144484152652462e-02 1.475669394930938412e-02 1.338128722329034667e-02 1.200933275675770268e-02 1.066995199769465476e-02 9.398950488918396753e-03 8.240821045003688880e-03 7.249916982419799504e-03 6.487226218693635700e-03 6.006524809831000934e-03 5.828639357203671198e-03 5.921481567165077196e-03 6.209730449959051900e-03 6.606309274438967524e-03 7.037353317427544851e-03 7.450839854336859837e-03 7.815988426778195525e-03 8.120633989209235723e-03 8.369396444818950204e-03 8.582885804962612358e-03 8.797068061735116920e-03 9.061282308290679807e-03 9.433172436408253370e-03 9.969727405911753271e-03 1.071619960006436889e-02 1.169726445355502922e-02 1.291425949678723373e-02 1.434851901324906039e-02 1.596760998352221572e-02 1.773126089628397975e-02 1.959557600603586275e-02 2.151558567131420241e-02 2.344669757448916009e-02 2.534556959107570062e-02 2.717073332569824168e-02 2.888313528891430990e-02 3.044666269966136291e-02 3.182866824431089536e-02 3.300048362127472323e-02 3.393790215108346414e-02 3.462160868326218111e-02 3.503753665590836341e-02 3.517713559244510513e-02 3.503753665590838423e-02 3.462160868326216029e-02 3.393790215108349884e-02 3.300048362127467466e-02 3.182866824431086067e-02 3.044666269966136291e-02 2.888313528891429602e-02 2.717073332569824168e-02 2.534556959107570062e-02 2.344669757448916009e-02 2.151558567131419894e-02 1.959557600603585928e-02 1.773126089628397975e-02 1.596760998352222613e-02 1.434851901324906559e-02 1.291425949678723199e-02 1.169726445355502228e-02 1.071619960006436369e-02 9.969727405911741128e-03 9.433172436408253370e-03 9.061282308290671134e-03 8.797068061735109981e-03 8.582885804962608889e-03 8.369396444818943265e-03 8.120633989209232254e-03 7.815988426778188586e-03 7.450839854336846826e-03 7.037353317427542249e-03 6.606309274438967524e-03 6.209730449959037155e-03 5.921481567165078064e-03 5.828639357203670331e-03 6.006524809831007873e-03 6.487226218693640037e-03 7.249916982419804708e-03 8.240821045003683676e-03 9.398950488918417570e-03 1.066995199769467037e-02 1.200933275675769747e-02 1.338128722329035708e-02 1.475669394930939279e-02 1.611144484152650727e-02 1.742527463984199637e-02 1.868098940692579715e-02 1.986396599396844653e-02 2.096182411956528865e-02 2.196420490897037919e-02 2.286261351853846255e-02 2.365029918732578298e-02 2.432215605634329911e-02 2.487463440048356608e-02 2.530565591854709584e-02 2.561452930502517919e-02 2.580186402580400551e-02 2.586948136849995597e-02 2.582032263670750588e-02 2.565835492777626334e-02 2.538847535072579972e-02 2.501641485169352891e-02 2.454864304983570347e-02 2.399227566863916528e-02 2.335498629274794513e-02 2.264492430232235148e-02 2.187064094658956390e-02 2.104102562272528940e-02 2.016525452484262820e-02 1.925275390431641087e-02 1.831318019016908022e-02 1.735641905303713511e-02 1.639260495237582910e-02 1.543216140277314102e-02 1.448585946847941695e-02 1.356488677487708260e-02 1.268091006738706651e-02 1.184609926635804208e-02 1.107305910686938281e-02 1.037458850325502675e-02 9.763169237483394422e-03 9.250100156333264725e-03 8.844277098470765611e-03 8.550790591078178543e-03 8.369719463736914611e-03 8.295590998966914653e-03 8.317812489674560397e-03 8.421993485062418197e-03 8.591722975667874171e-03 8.810274618988525250e-03 9.061884570039233783e-03 9.332501158361098531e-03 9.610086443201767276e-03 9.884616415671104023e-03 1.014791620617082508e-02 1.039342719013101705e-02 1.061596363469769107e-02 1.081148793456235963e-02 1.097691591314210041e-02 1.110995417835044900e-02 1.120896706284586070e-02 1.127286901773105060e-02 1.130103807896339768e-02 1.129324640509492099e-02 1.124960448614419073e-02 1.117051625178322460e-02 1.105664288102417570e-02 1.090887361018898043e-02 1.072830225264438490e-02 1.051620849526324966e-02 1.027404333973161964e-02 1.000341832989489269e-02 9.706098468511248703e-03 9.383998998936242050e-03 9.039186533646360877e-03 8.673885382091402890e-03 8.290490403580262277e-03 7.891588336465230405e-03 7.479990394766457100e-03 7.058780046195726673e-03 6.631381342130234294e-03 6.201654920210610857e-03 5.774030522109383813e-03 5.353685506538989093e-03 4.946775617138438053e-03 4.560710838955012170e-03 4.204433072751625512e-03 3.888574897545609560e-03 3.625249685430889657e-03 3.427095202522011108e-03 3.305268687854752419e-03 3.266667556715460198e-03 3.311599858097517661e-03 3.433419387909961151e-03 3.620447049244232551e-03 3.858921530831393998e-03 4.135456345243725997e-03 4.438370587797940171e-03 4.758076681873372842e-03 5.086950175498329216e-03 5.419008319502191529e-03 5.749569193691853736e-03 6.074958142519820692e-03 6.392276174248400986e-03 6.699224545747384067e-03 6.993974217698626511e-03 7.275069150824575379e-03 7.541354440749961814e-03 7.791922469253352926e-03 8.026072080279493537e-03 8.243277188102587569e-03 8.443162248662684777e-03 8.625482758664863858e-03
[truncated: 1,866,201 more chars]
