# Supplementary material for: Intelligent wireless power transfer via a 2-bit compact reconfigurable transmissive-metasurface-based router
Source: Nat Commun. 2024 Apr 1;15:2807. doi: 10.1038/s41467-024-46984-4 (PMC10984985; doi:10.1038/s41467-024-46984-4)
Supplement: Supplementary file 12 — Source Data [file 41467_2024_46984_MOESM12_ESM.zip › source_data/figure3j_s2.txt]

# x = -487.50:487.50:301
# y = -487.50:487.50:301
6.816539507097952970e-03 6.855068805832501173e-03 6.892187506401353282e-03 6.927455624911134022e-03 6.960422310864952666e-03 6.990629055204024452e-03 7.017613055151494285e-03 7.040910788768078681e-03 7.060061863819303701e-03 7.074613216679656418e-03 7.084123747681328638e-03 7.088169489712186667e-03 7.086349417151285336e-03 7.078292012581372493e-03 7.063662719234988473e-03 7.042172417768955903e-03 7.013587076416912675e-03 6.977738733098553039e-03 6.934537975197960745e-03 6.883988084908533936e-03 6.826201011047282503e-03 6.761415305380724834e-03 6.690016112584328163e-03 6.612557212966412544e-03 6.529784964773682233e-03 6.442663749561466230e-03 6.352402153558263376e-03 6.260478579184524869e-03 6.168664236355620757e-03 6.079040496803854964e-03 5.994006443719092359e-03 5.916271252749395054e-03 5.848825097371654347e-03 5.794882080540202443e-03 5.757789923421734180e-03 5.740904451149442256e-03 5.747432585504073412e-03 5.780254994869715550e-03 5.841746974917535681e-03 5.933620818543540801e-03 6.056812313511007045e-03 6.211427183092789461e-03 6.396751958147632415e-03 6.611321686851308332e-03 6.853027992701439530e-03 7.119247507527619312e-03 7.406972430830073388e-03 7.712929964992061398e-03 8.033683299626772842e-03 8.365711926925197689e-03 8.705472571586535604e-03 9.049443888652823967e-03 9.394158696663034228e-03 9.736227342588167979e-03 1.007235523501160551e-02 1.039935690121532308e-02 1.071416827362159548e-02 1.101385835939533084e-02 1.129564101166735321e-02 1.155688719381726785e-02 1.179513789140223048e-02 1.200811765963220694e-02 1.219374867989257878e-02 1.235016512224772038e-02 1.247572756113554497e-02 1.256903716062208846e-02 1.262894932801452742e-02 1.265458652653179451e-02 1.264534993651399673e-02 1.260092965872751207e-02 1.252131316155449467e-02 1.240679168563165423e-02 1.225796433431012786e-02 1.207573959581408757e-02 1.186133406280198699e-02 1.161626813677555520e-02 1.134235852785124739e-02 1.104170738409150816e-02 1.071668790786091743e-02 1.036992633833418338e-02 1.000428019779309348e-02 9.622812713132707085e-03 9.228763331483912438e-03 8.825514249152552337e-03 8.416552866777872455e-03 8.005430074387536940e-03 7.595714267002630013e-03 7.190941012561995888e-03 6.794558370013884137e-03 6.409868033963865563e-03 6.039962828176508557e-03 5.687661658609234963e-03 5.355443930226114549e-03 5.045386635799243777e-03 4.759108718788050522e-03 4.497728577608865567e-03 4.261841170248211949e-03 4.051520413935568408e-03 3.866349895197893939e-03 3.705480265649492566e-03 3.567705897336822043e-03 3.451548045132264708e-03 3.355328883923596080e-03 3.277221818818561432e-03 3.215268621824320192e-03 3.167361981253340782e-03 3.131200681086990841e-03 3.104231387208697228e-03 3.083594125863614501e-03 3.066087496279007365e-03 3.048165342752213579e-03 3.025970865414398352e-03 2.995409059368175832e-03 2.952255617680392061e-03 2.892301071026670556e-03 2.811533787548960682e-03 2.706376135177310238e-03 2.574008940421437797e-03 2.412861284441028108e-03 2.223431870706972339e-03 2.009804382146895309e-03 1.782633682134796395e-03 1.565015336692985671e-03 1.401861491387725337e-03 1.362674950457283974e-03 1.507525653618281255e-03 1.836772910483531855e-03 2.308420229433127708e-03 2.882186754645748358e-03 3.531315557337402072e-03 4.238441782980743519e-03 4.991080058602144140e-03 5.779051046173888824e-03 6.593185962202475353e-03 7.424697070097172058e-03 8.264886554380859729e-03 9.105032638370586309e-03 9.936372906826047152e-03 1.075014336843385654e-02 1.153765048880857347e-02 1.229036278384129828e-02 1.300001342442582211e-02 1.365870793286572127e-02 1.425903254348694950e-02 1.479415970220826146e-02 1.525794777442779013e-02 1.564503246729482405e-02 1.595090783227743475e-02 1.617199504090344186e-02 1.630569744409860258e-02 1.635044074530272312e-02 1.630569744409859217e-02 1.617199504090344186e-02 1.595090783227742781e-02 1.564503246729482058e-02 1.525794777442778666e-02 1.479415970220826146e-02 1.425903254348694256e-02 1.365870793286572127e-02 1.300001342442581864e-02 1.229036278384129481e-02 1.153765048880857347e-02 1.075014336843384960e-02 9.936372906826043683e-03 9.105032638370586309e-03 8.264886554380863198e-03 7.424697070097172058e-03 6.593185962202471884e-03 5.779051046173891426e-03 4.991080058602145007e-03 4.238441782980747856e-03 3.531315557337415950e-03 2.882186754645757899e-03 2.308420229433132045e-03 1.836772910483536192e-03 1.507525653618289061e-03 1.362674950457288961e-03 1.401861491387732059e-03 1.565015336692990224e-03 1.782633682134796395e-03 2.009804382146894441e-03 2.223431870706980146e-03 2.412861284441029409e-03 2.574008940421436062e-03 2.706376135177310672e-03 2.811533787548953743e-03 2.892301071026677495e-03 2.952255617680393362e-03 2.995409059368175832e-03 3.025970865414399653e-03 3.048165342752212712e-03 3.066087496279008666e-03 3.083594125863615802e-03 3.104231387208688121e-03 3.131200681086994744e-03 3.167361981253336446e-03 3.215268621824313253e-03 3.277221818818558830e-03 3.355328883923599983e-03 3.451548045132263841e-03 3.567705897336819875e-03 3.705480265649491699e-03 3.866349895197890470e-03 4.051520413935570143e-03 4.261841170248214551e-03 4.497728577608865567e-03 4.759108718788049655e-03 5.045386635799245512e-03 5.355443930226120620e-03 5.687661658609236698e-03 6.039962828176504220e-03 6.409868033963866431e-03 6.794558370013886739e-03 7.190941012562001092e-03 7.595714267002634350e-03 8.005430074387535205e-03 8.416552866777872455e-03 8.825514249152555807e-03 9.228763331483915908e-03 9.622812713132710555e-03 1.000428019779309174e-02 1.036992633833417991e-02 1.071668790786091223e-02 1.104170738409150990e-02 1.134235852785124912e-02 1.161626813677554652e-02 1.186133406280199219e-02 1.207573959581408410e-02 1.225796433431012959e-02 1.240679168563165770e-02 1.252131316155448773e-02 1.260092965872751380e-02 1.264534993651399673e-02 1.265458652653179972e-02 1.262894932801452395e-02 1.256903716062208673e-02 1.247572756113554150e-02 1.235016512224771171e-02 1.219374867989257878e-02 1.200811765963220694e-02 1.179513789140223916e-02 1.155688719381727653e-02 1.129564101166734974e-02 1.101385835939533778e-02 1.071416827362159201e-02 1.039935690121532481e-02 1.007235523501160725e-02 9.736227342588159306e-03 9.394158696663035962e-03 9.049443888652818763e-03 8.705472571586530400e-03 8.365711926925194220e-03 8.033683299626771107e-03 7.712929964992066602e-03 7.406972430830069919e-03 7.119247507527619312e-03 6.853027992701436928e-03 6.611321686851306598e-03 6.396751958147629813e-03 6.211427183092784257e-03 6.056812313511013984e-03 5.933620818543547740e-03 5.841746974917538283e-03 5.780254994869711213e-03 5.747432585504075146e-03 5.740904451149440521e-03 5.757789923421735047e-03 5.794882080540202443e-03 5.848825097371654347e-03 5.916271252749395922e-03 5.994006443719093226e-03 6.079040496803853229e-03 6.168664236355628563e-03 6.260478579184524002e-03 6.352402153558265110e-03 6.442663749561462760e-03 6.529784964773685703e-03 6.612557212966412544e-03 6.690016112584330765e-03 6.761415305380723099e-03 6.826201011047278167e-03 6.883988084908534803e-03 6.934537975197963347e-03 6.977738733098553907e-03 7.013587076416912675e-03 7.042172417768956770e-03 7.063662719234990207e-03 7.078292012581369891e-03 7.086349417151280999e-03 7.088169489712188402e-03 7.084123747681325169e-03 7.074613216679652948e-03 7.060061863819302834e-03 7.040910788768078681e-03 7.017613055151496020e-03 6.990629055204027921e-03 6.960422310864948330e-03 6.927455624911134022e-03 6.892187506401355017e-03 6.855068805832502041e-03 6.816539507097954705e-03
6.907700648839781507e-03 6.951554824510953849e-03 6.994460207133443297e-03 7.035975399041501967e-03 7.075644123747022035e-03 7.112998362851052740e-03 7.147561608847959221e-03 7.178852276239216720e-03 7.206387325776142903e-03 7.229686168343037352e-03 7.248274925998028986e-03 7.261691138121322345e-03 7.269489010641708507e-03 7.271245316117059578e-03 7.266566062193675901e-03 7.255094055796685107e-03 7.236517500271118404e-03 7.210579772321226016e-03 7.177090534297375125e-03 7.135938343766575626e-03 7.087104923948897746e-03 7.030681251511422362e-03 6.966885596027637753e-03 6.896083598452739521e-03 6.818810390003287279e-03 6.735794607586385527e-03 6.647983930036934289e-03 6.556571406035638892e-03 6.463021329744385660e-03 6.369092706034782531e-03 6.276857414107570553e-03 6.188709054403754642e-03 6.107357270006957654e-03 6.035801340226588582e-03 5.977276514280000647e-03 5.935167528417387844e-03 5.912886702219159567e-03 5.913719305788997863e-03 5.940646114684753828e-03 5.996160653795028911e-03 6.082103985108319733e-03 6.199540342014255370e-03 6.348691169081658453e-03 6.528934395110684748e-03 6.738863497487244426e-03 6.976391146625592933e-03 7.238877595490221702e-03 7.523264763309165000e-03 7.826201483345243681e-03 8.144151293119203036e-03 8.473479534449280745e-03 8.810520412999903878e-03 9.151626879999871095e-03 9.493207057658319126e-03 9.831750900427935549e-03 1.016385028533215405e-02 1.048621505304358874e-02 1.079568685287428040e-02 1.108925206386705137e-02 1.136405459806973453e-02 1.161740903767840942e-02 1.184681429853724072e-02 1.204996782865526070e-02 1.222478022342504168e-02 1.236939005381487017e-02 1.248217864818106093e-02 1.256178453384477339e-02 1.260711722505361912e-02 1.261737003518739048e-02 1.259203159023010443e-02 1.253089572573116463e-02 1.243406945953282744e-02 1.230197874661605878e-02 1.213537173996182342e-02 1.193531930184620581e-02 1.170321253298562368e-02 1.144075711180385889e-02 1.114996426193719768e-02 1.083313819179053047e-02 1.049285987392236698e-02 1.013196705220266447e-02 9.753530378512065280e-03 9.360825585138799962e-03 8.957301590830874655e-03 8.546544414900061892e-03 8.132236734063604325e-03 7.718112864335056715e-03 7.307908897235112708e-03 6.905307692367137866e-03 6.513878475757107177e-03 6.137010993920893540e-03 5.777844638051453548e-03 5.439193810400111753e-03 5.123472160630916129e-03 4.832620166944276256e-03 4.568042631713771159e-03 4.330564409301087235e-03 4.120413142204444254e-03 3.937235916578693019e-03 3.780151979175566841e-03 3.647836489921954788e-03 3.538622576305169333e-03 3.450603422532683758e-03 3.381715151653452798e-03 3.329785674559312524e-03 3.292543294320518683e-03 3.267588994045324442e-03 3.252345001298250372e-03 3.243997200199229790e-03 3.239449462904064186e-03 3.235304671249255009e-03 3.227881809193300193e-03 3.213273096123516262e-03 3.187441494097201147e-03 3.146358274270543917e-03 3.086183476285287840e-03 3.003500078439186229e-03 2.895627887856216508e-03 2.761071003564887893e-03 2.600204430019183947e-03 2.416400711221912932e-03 2.217955598144530621e-03 2.021325752110917848e-03 1.855771382822864754e-03 1.766410926685965969e-03 1.805454722120229671e-03 2.005433818751316353e-03 2.361185109081630467e-03 2.844494853085721784e-03 3.425712739064069520e-03 4.081689108621517487e-03 4.795214365098723723e-03 5.552838017687045449e-03 6.343199027522860613e-03 7.156020981898850337e-03 7.981561440260419998e-03 8.810334073996678103e-03 9.632990756708908336e-03 1.044029829474819523e-02 1.122317204447257667e-02 1.197274393132239864e-02 1.268045082745864090e-02 1.333813398987129459e-02 1.393814300516674209e-02 1.447343934040403596e-02 1.493769565345050981e-02 1.532538774154162085e-02 1.563187655347812732e-02 1.585347814379160086e-02 1.598751985374060464e-02 1.603238139028315482e-02 1.598751985374059770e-02 1.585347814379160780e-02 1.563187655347812038e-02 1.532538774154162953e-02 1.493769565345051502e-02 1.447343934040403596e-02 1.393814300516674903e-02 1.333813398987129285e-02 1.268045082745863916e-02 1.197274393132240038e-02 1.122317204447258014e-02 1.044029829474819350e-02 9.632990756708908336e-03 8.810334073996688511e-03 7.981561440260414794e-03 7.156020981898853807e-03 6.343199027522872756e-03 5.552838017687054123e-03 4.795214365098734131e-03 4.081689108621523558e-03 3.425712739064077760e-03 2.844494853085723085e-03 2.361185109081630467e-03 2.005433818751326328e-03 1.805454722120230322e-03 1.766410926685971607e-03 1.855771382822871910e-03 2.021325752110919582e-03 2.217955598144534524e-03 2.416400711221917269e-03 2.600204430019194355e-03 2.761071003564888760e-03 2.895627887856225616e-03 3.003500078439190566e-03 3.086183476285293478e-03 3.146358274270546086e-03 3.187441494097202014e-03 3.213273096123524068e-03 3.227881809193301928e-03 3.235304671249258912e-03 3.239449462904067222e-03 3.243997200199227188e-03 3.252345001298254275e-03 3.267588994045324442e-03 3.292543294320514347e-03 3.329785674559307754e-03 3.381715151653444124e-03 3.450603422532691564e-03 3.538622576305174971e-03 3.647836489921963896e-03 3.780151979175569010e-03 3.937235916578692152e-03 4.120413142204435580e-03 4.330564409301088970e-03 4.568042631713781568e-03 4.832620166944270185e-03 5.123472160630908323e-03 5.439193810400113488e-03 5.777844638051455282e-03 6.137010993920890070e-03 6.513878475757110646e-03 6.905307692367137866e-03 7.307908897235114443e-03 7.718112864335061052e-03 8.132236734063606060e-03 8.546544414900063627e-03 8.957301590830878124e-03 9.360825585138791288e-03 9.753530378512067014e-03 1.013196705220266794e-02 1.049285987392237392e-02 1.083313819179053221e-02 1.114996426193720289e-02 1.144075711180386409e-02 1.170321253298562368e-02 1.193531930184620407e-02 1.213537173996182689e-02 1.230197874661605704e-02 1.243406945953283611e-02 1.253089572573116116e-02 1.259203159023010443e-02 1.261737003518738354e-02 1.260711722505362606e-02 1.256178453384478033e-02 1.248217864818105573e-02 1.236939005381487884e-02 1.222478022342504168e-02 1.204996782865525376e-02 1.184681429853724072e-02 1.161740903767841289e-02 1.136405459806972412e-02 1.108925206386705137e-02 1.079568685287428040e-02 1.048621505304359741e-02 1.016385028533215926e-02 9.831750900427935549e-03 9.493207057658319126e-03 9.151626879999879768e-03 8.810520412999909082e-03 8.473479534449282480e-03 8.144151293119197832e-03 7.826201483345248885e-03 7.523264763309165000e-03 7.238877595490223436e-03 6.976391146625593800e-03 6.738863497487241824e-03 6.528934395110684748e-03 6.348691169081654984e-03 6.199540342014256238e-03 6.082103985108321467e-03 5.996160653795030646e-03 5.940646114684755563e-03 5.913719305788999597e-03 5.912886702219159567e-03 5.935167528417384375e-03 5.977276514280000647e-03 6.035801340226588582e-03 6.107357270006954185e-03 6.188709054403753775e-03 6.276857414107568818e-03 6.369092706034783398e-03 6.463021329744385660e-03 6.556571406035643229e-03 6.647983930036933421e-03 6.735794607586385527e-03 6.818810390003288147e-03 6.896083598452743858e-03 6.966885596027637753e-03 7.030681251511423230e-03 7.087104923948894276e-03 7.135938343766577360e-03 7.177090534297375125e-03 7.210579772321222547e-03 7.236517500271120139e-03 7.255094055796686842e-03 7.266566062193673299e-03 7.271245316117059578e-03 7.269489010641706772e-03 7.261691138121319743e-03 7.248274925998026384e-03 7.229686168343034749e-03 7.206387325776142036e-03 7.178852276239213251e-03 7.147561608847954884e-03 7.112998362851052740e-03 7.075644123747023770e-03 7.035975399041499365e-03 6.994460207133441562e-03 6.951554824510958186e-03 6.907700648839781507e-03
6.994364861506420332e-03 7.043207692111543537e-03 7.091576139274928005e-03 7.139031827506636674e-03 7.185117423225144580e-03 7.229359728491579866e-03 7.271272859808236393e-03 7.310361542988009186e-03 7.346124568420723568e-03 7.378058463595593176e-03 7.405661451417779040e-03 7.428437773716487988e-03 7.445902469508724336e-03 7.457586707209599465e-03 7.463043779274469540e-03 7.461855876903961647e-03 7.453641771564510632e-03 7.438065539168731144e-03 7.414846471575978898e-03 7.383770327969890399e-03 7.344702084340584691e-03 7.297600340481943428e-03 7.242533536784999913e-03 7.179698111693445274e-03 7.109438685795276512e-03 7.032270276619134904e-03 6.948902410049191507e-03 6.860264773659428654e-03 6.767533720690153444e-03 6.672158441831363244e-03 6.575884937227469834e-03 6.480775020298841851e-03 6.389216487444574800e-03 6.303919397262946339e-03 6.227892362376486954e-03 6.164392295691788204e-03 6.116841785027029958e-03 6.088710874021253591e-03 6.083364946450967037e-03 6.103887396666755547e-03 6.152893467531012593e-03 6.232357607964420995e-03 6.343478196839652701e-03 6.486598856302349010e-03 6.661195539353148912e-03 6.865926225689841442e-03 7.098729473465733436e-03 7.356952289954635758e-03 7.637487549365817689e-03 7.936905139766244760e-03 8.251566851995899288e-03 8.577720670660596985e-03 8.911574399949958800e-03 9.249351138350292434e-03 9.587330246689515847e-03 9.921877587034990884e-03 1.024946838513801119e-02 1.056670541327953822e-02 1.087033450539290867e-02 1.115725880530677762e-02 1.142455265027366405e-02 1.166947560803505493e-02 1.188948690223731904e-02 1.208226025846798925e-02 1.224569906247275318e-02 1.237795162707303921e-02 1.247742630229520949e-02 1.254280612481687047e-02 1.257306268134705460e-02 1.256746885127066858e-02 1.252561009367601612e-02 1.244739395063970862e-02 1.233305745096367756e-02 1.218317211553513087e-02 1.199864628638693323e-02 1.178072452576356052e-02 1.153098385834891958e-02 1.125132665838490115e-02 1.094397001243580490e-02 1.061143141628289287e-02 1.025651068837179006e-02 9.882267999073717987e-03 9.491997920377939074e-03 9.089199389141220178e-03 8.677541442544615957e-03 8.260824521051460603e-03 7.842937038433389629e-03 7.427806793438426411e-03 7.019346660506194102e-03 6.621393889951647689e-03 6.237642353780835196e-03 5.871567329002277090e-03 5.526343110910168603e-03 5.204755117064702695e-03 4.909110336202026671e-03 4.641152911786094494e-03 4.401994774736438416e-03 4.192073385438942201e-03 4.011148197891327427e-03 3.858343041217673994e-03 3.732233131807855160e-03 3.630964836628490424e-03 3.552387265389098017e-03 3.494171015471067045e-03 3.453892748148951284e-03 3.429073658635151990e-03 3.417172004582125916e-03 3.415540823973772788e-03 3.421368973800600639e-03 3.431625589693785769e-03 3.443025614043563557e-03 3.452028878746613450e-03 3.454879453744006887e-03 3.447687443815935018e-03 3.426553422535043129e-03 3.387736988419884267e-03 3.327876119401317837e-03 3.244274182271709127e-03 3.135289006233983253e-03 3.000887788477670133e-03 2.843478860709661073e-03 2.669197265924516671e-03 2.489866258772033183e-03 2.325678090085087687e-03 2.207604981348320044e-03 2.175863121332253809e-03 2.268994899287035769e-03 2.506692392213672599e-03 2.883157377519338180e-03 3.377150468388114522e-03 3.964697688073498018e-03 4.624956486269177214e-03 5.340926830119295532e-03 6.098486248758405552e-03 6.885345495974544601e-03 7.690307365912136921e-03 8.502816437450665815e-03 9.312716000798545654e-03 1.011014031889624111e-02 1.088549288532530794e-02 1.162947870666351281e-02 1.233316992623189300e-02 1.298809106815072660e-02 1.358631443443284077e-02 1.412055882366626894e-02 1.458428642656266726e-02 1.497179388841724315e-02 1.527829434501836413e-02 1.549998787382553429e-02 1.563411833669496251e-02 1.567901507074353704e-02 1.563411833669495904e-02 1.549998787382553429e-02 1.527829434501837627e-02 1.497179388841723274e-02 1.458428642656267246e-02 1.412055882366626894e-02 1.358631443443284251e-02 1.298809106815071619e-02 1.233316992623189300e-02 1.162947870666350067e-02 1.088549288532530447e-02 1.011014031889623764e-02 9.312716000798545654e-03 8.502816437450669285e-03 7.690307365912141258e-03 6.885345495974547203e-03 6.098486248758405552e-03 5.340926830119296399e-03 4.624956486269180683e-03 3.964697688073499753e-03 3.377150468388125798e-03 2.883157377519338614e-03 2.506692392213681706e-03 2.268994899287045310e-03 2.175863121332253375e-03 2.207604981348320911e-03 2.325678090085092024e-03 2.489866258772029280e-03 2.669197265924511033e-03 2.843478860709658471e-03 3.000887788477663628e-03 3.135289006233980217e-03 3.244274182271708259e-03 3.327876119401329113e-03 3.387736988419884701e-03 3.426553422535047033e-03 3.447687443815938921e-03 3.454879453744013826e-03 3.452028878746624726e-03 3.443025614043567894e-03 3.431625589693786636e-03 3.421368973800603241e-03 3.415540823973774523e-03 3.417172004582122447e-03 3.429073658635151123e-03 3.453892748148957356e-03 3.494171015471064876e-03 3.552387265389097149e-03 3.630964836628489557e-03 3.732233131807855594e-03 3.858343041217672260e-03 4.011148197891327427e-03 4.192073385438946538e-03 4.401994774736441886e-03 4.641152911786098831e-03 4.909110336202025804e-03 5.204755117064706164e-03 5.526343110910168603e-03 5.871567329002279692e-03 6.237642353780832594e-03 6.621393889951648556e-03 7.019346660506181959e-03 7.427806793438421207e-03 7.842937038433384425e-03 8.260824521051460603e-03 8.677541442544617692e-03 9.089199389141216709e-03 9.491997920377928666e-03 9.882267999073709314e-03 1.025651068837178312e-02 1.061143141628289287e-02 1.094397001243580490e-02 1.125132665838490288e-02 1.153098385834892131e-02 1.178072452576355358e-02 1.199864628638692803e-02 1.218317211553513087e-02 1.233305745096367062e-02 1.244739395063971382e-02 1.252561009367601265e-02 1.256746885127067032e-02 1.257306268134705286e-02 1.254280612481686701e-02 1.247742630229520949e-02 1.237795162707303574e-02 1.224569906247275665e-02 1.208226025846799098e-02 1.188948690223732597e-02 1.166947560803504626e-02 1.142455265027366579e-02 1.115725880530678803e-02 1.087033450539291041e-02 1.056670541327954169e-02 1.024946838513800772e-02 9.921877587034990884e-03 9.587330246689519317e-03 9.249351138350297638e-03 8.911574399949962269e-03 8.577720670660598720e-03 8.251566851995894084e-03 7.936905139766243025e-03 7.637487549365817689e-03 7.356952289954632289e-03 7.098729473465731701e-03 6.865926225689844911e-03 6.661195539353154116e-03 6.486598856302341204e-03 6.343478196839654436e-03 6.232357607964417526e-03 6.152893467531016063e-03 6.103887396666756414e-03 6.083364946450970506e-03 6.088710874021252724e-03 6.116841785027030826e-03 6.164392295691785602e-03 6.227892362376487821e-03 6.303919397262948074e-03 6.389216487444574800e-03 6.480775020298845321e-03 6.575884937227465497e-03 6.672158441831366714e-03 6.767533720690156913e-03 6.860264773659432123e-03 6.948902410049191507e-03 7.032270276619134904e-03 7.109438685795282584e-03 7.179698111693437468e-03 7.242533536785001648e-03 7.297600340481940825e-03 7.344702084340588161e-03 7.383770327969888664e-03 7.414846471575980633e-03 7.438065539168726807e-03 7.453641771564507162e-03 7.461855876903955576e-03 7.463043779274471275e-03 7.457586707209602934e-03 7.445902469508722601e-03 7.428437773716486253e-03 7.405661451417775570e-03 7.378058463595593176e-03 7.346124568420721833e-03 7.310361542988010920e-03 7.271272859808236393e-03 7.229359728491585070e-03 7.185117423225138508e-03 7.139031827506635806e-03 7.091576139274929740e-03 7.043207692111543537e-03 6.994364861506420332e-03
7.076770205158802729e-03 7.130246262444890279e-03 7.183730336448796924e-03 7.236791753517463933e-03 7.288976718346585303e-03 7.339811381906138563e-03 7.388804974842082610e-03 7.435453024840959872e-03 7.479240690773923152e-03 7.519646260012543236e-03 7.556144867940321058e-03 7.588212510342285354e-03 7.615330430042089628e-03 7.636989969033092761e-03 7.652697986556499660e-03 7.661982952354037986e-03 7.664401832836003660e-03 7.659547896312429716e-03 7.647059571751132871e-03 7.626630503526350517e-03 7.598020951737940662e-03 7.561070692667177552e-03 7.515713574688297205e-03 7.461993877870055393e-03 7.400084604908289607e-03 7.330307788269149055e-03 7.253156820628875803e-03 7.169320684571487898e-03 7.079709748033928204e-03 6.985482471864823580e-03 6.888071906997840499e-03 6.789210202597023742e-03 6.690948477164594677e-03 6.595668333079377291e-03 6.506080108973782278e-03 6.425201880479967757e-03 6.356312634387472488e-03 6.302873539859691308e-03 6.268413503694183174e-03 6.256379735575941584e-03 6.269960770432881324e-03 6.311897159926319056e-03 6.384301578758839676e-03 6.488512608717835785e-03 6.625002998036371056e-03 6.793353948070640462e-03 6.992294662386073535e-03 7.219795057117193125e-03 7.473192571254595740e-03 7.749332681794261074e-03 8.044706017706125187e-03 8.355570648321956548e-03 8.678053998667667468e-03 9.008233514956828086e-03 9.342198179580336187e-03 9.676094406285341842e-03 1.000616016541688337e-02 1.032875085352071183e-02 1.064035978906104074e-02 1.093763551696262659e-02 1.121739746298255729e-02 1.147665094567643443e-02 1.171260213799034562e-02 1.192267326066614834e-02 1.210451806667215031e-02 1.225603752012913161e-02 1.237539546767453362e-02 1.246103403128572158e-02 1.251168840907865634e-02 1.252640074712646490e-02 1.250453273575154872e-02 1.244577658452829423e-02 1.235016403903328730e-02 1.221807311762472537e-02 1.205023226712972038e-02 1.184772166143769137e-02 1.161197139581170851e-02 1.134475636130856391e-02 1.104818761674399540e-02 1.072470010828409717e-02 1.037703661629809163e-02 1.000822783167810287e-02 9.621568474063734930e-03 9.220589354937115678e-03 8.809025250103460353e-03 8.390778367451817016e-03 7.969877065710128522e-03 7.550429290135820745e-03 7.136569944657697277e-03 6.732401144840106759e-03 6.341924066544056375e-03 5.968961071066714204e-03 5.617067199434700418e-03 5.289431335379254570e-03 4.988769706552903527e-03 4.717218102163036296e-03 4.476233856243257321e-03 4.266522977800371944e-03 4.088009538672077517e-03 3.939861071776329035e-03 3.820574152014378274e-03 3.728110316139307632e-03 3.660058829660691598e-03 3.613795210669803592e-03 3.586606233197413198e-03 3.575762515392365195e-03 3.578534486772242274e-03 3.592161374875195087e-03 3.613792144844191114e-03 3.640420725776478527e-03 3.668836067935723859e-03 3.695602475766405094e-03 3.717079460881902823e-03 3.729484981010137198e-03 3.729002701906061843e-03 3.711933557475394999e-03 3.674894746690776648e-03 3.615075802256836630e-03 3.530572392909880029e-03 3.420835722285642862e-03 3.287300590946654836e-03 3.134286778490807859e-03 2.970287514503577170e-03 2.809687987553818184e-03 2.674575163851037989e-03 2.595240048720488541e-03 2.606484945661954617e-03 2.737822096998286138e-03 3.002441497284282553e-03 3.394632953192376016e-03 3.896863812199749706e-03 4.488318375386996482e-03 5.149533777180161781e-03 5.863592148646946250e-03 6.615818534775273416e-03 7.393155799958014106e-03 8.183634739630173474e-03 8.976019948175019414e-03 9.759607846078677609e-03 1.052413539325791625e-02 1.125976398363619582e-02 1.195711244458267861e-02 1.260732078563579425e-02 1.320213177225848522e-02 1.373398104025135361e-02 1.419608889288693360e-02 1.458254857510915548e-02 1.488840699243756949e-02 1.510973472506489321e-02 1.524368289754854736e-02 1.528852507360718357e-02 1.524368289754854389e-02 1.510973472506488974e-02 1.488840699243757296e-02 1.458254857510915548e-02 1.419608889288693707e-02 1.373398104025135014e-02 1.320213177225848696e-02 1.260732078563579772e-02 1.195711244458267861e-02 1.125976398363619409e-02 1.052413539325791625e-02 9.759607846078667201e-03 8.976019948175019414e-03 8.183634739630173474e-03 7.393155799958014106e-03 6.615818534775271681e-03 5.863592148646947118e-03 5.149533777180165250e-03 4.488318375386993880e-03 3.896863812199751875e-03 3.394632953192383389e-03 3.002441497284287324e-03 2.737822096998287439e-03 2.606484945661956786e-03 2.595240048720490276e-03 2.674575163851040591e-03 2.809687987553818184e-03 2.970287514503576302e-03 3.134286778490799185e-03 3.287300590946643994e-03 3.420835722285642862e-03 3.530572392909883065e-03 3.615075802256834028e-03 3.674894746690781852e-03 3.711933557475396300e-03 3.729002701906062710e-03 3.729484981010141535e-03 3.717079460881894584e-03 3.695602475766402491e-03 3.668836067935728629e-03 3.640420725776481563e-03 3.613792144844198053e-03 3.592161374875200291e-03 3.578534486772249213e-03 3.575762515392366496e-03 3.586606233197412331e-03 3.613795210669804459e-03 3.660058829660690731e-03 3.728110316139312402e-03 3.820574152014372202e-03 3.939861071776329035e-03 4.088009538672076650e-03 4.266522977800375413e-03 4.476233856243261658e-03 4.717218102163039765e-03 4.988769706552902659e-03 5.289431335379266713e-03 5.617067199434706490e-03 5.968961071066713336e-03 6.341924066544056375e-03 6.732401144840103289e-03 7.136569944657691206e-03 7.550429290135824215e-03 7.969877065710121583e-03 8.390778367451822220e-03 8.809025250103460353e-03 9.220589354937112209e-03 9.621568474063738399e-03 1.000822783167809767e-02 1.037703661629809163e-02 1.072470010828409197e-02 1.104818761674400060e-02 1.134475636130856217e-02 1.161197139581170677e-02 1.184772166143769137e-02 1.205023226712972906e-02 1.221807311762472710e-02 1.235016403903328903e-02 1.244577658452829597e-02 1.250453273575154872e-02 1.252640074712646837e-02 1.251168840907864420e-02 1.246103403128572158e-02 1.237539546767453362e-02 1.225603752012914029e-02 1.210451806667215205e-02 1.192267326066615528e-02 1.171260213799034562e-02 1.147665094567642922e-02 1.121739746298255902e-02 1.093763551696263873e-02 1.064035978906104074e-02 1.032875085352071703e-02 1.000616016541687990e-02 9.676094406285345312e-03 9.342198179580336187e-03 9.008233514956828086e-03 8.678053998667665733e-03 8.355570648321958283e-03 8.044706017706130391e-03 7.749332681794257605e-03 7.473192571254592270e-03 7.219795057117192258e-03 6.992294662386077872e-03 6.793353948070632656e-03 6.625002998036374526e-03 6.488512608717837520e-03 6.384301578758841411e-03 6.311897159926325128e-03 6.269960770432881324e-03 6.256379735575944186e-03 6.268413503694184909e-03 6.302873539859693043e-03 6.356312634387476825e-03 6.425201880479966023e-03 6.506080108973784880e-03 6.595668333079374689e-03 6.690948477164596411e-03 6.789210202597025477e-03 6.888071906997840499e-03 6.985482471864823580e-03 7.079709748033930806e-03 7.169320684571486163e-03 7.253156820628871466e-03 7.330307788269155127e-03 7.400084604908290474e-03 7.461993877870055393e-03 7.515713574688295470e-03 7.561070692667181889e-03 7.598020951737946733e-03 7.626630503526348782e-03 7.647059571751135473e-03 7.659547896312427981e-03 7.664401832835999323e-03 7.661982952354036251e-03 7.652697986556496190e-03 7.636989969033089291e-03 7.615330430042087026e-03 7.588212510342285354e-03 7.556144867940321058e-03 7.519646260012544103e-03 7.479240690773924886e-03 7.435453024840961607e-03 7.388804974842090416e-03 7.339811381906136828e-03 7.288976718346589639e-03 7.236791753517460464e-03 7.183730336448790853e-03 7.130246262444888544e-03 7.076770205158802729e-03
7.155177472816444395e-03 7.212916838284138057e-03 7.271149550222437245e-03 7.329457571112284360e-03 7.387395488720556805e-03 7.444493563501918681e-03 7.500260834452734254e-03 7.554188288209432757e-03 7.605752111482373158e-03 7.654417061620510943e-03 7.699640003909490570e-03 7.740873676939007998e-03 7.777570758966488758e-03 7.809188318719689423e-03 7.835192743621840691e-03 7.855065247210548524e-03 7.868308065727603121e-03 7.874451461736412319e-03 7.873061660294566194e-03 7.863749850738906144e-03 7.846182394336162838e-03 7.820092384376290187e-03 7.785292709638385461e-03 7.741690772501850538e-03 7.689305005978115150e-03 7.628283314242763347e-03 7.558923520636929780e-03 7.481695833459544448e-03 7.397267215730494137e-03 7.306527346603274888e-03 7.210615558135413834e-03 7.110947684418638358e-03 7.009241131886755245e-03 6.907535641080891735e-03 6.808206164610865543e-03 6.713963105771872039e-03 6.627834039048399045e-03 6.553120331375374141e-03 6.493322357801336459e-03 6.452028935314848418e-03 6.432770753404893141e-03 6.438844011313908135e-03 6.473118253778674218e-03 6.537849436696364057e-03 6.634522765245610271e-03 6.763747575045124007e-03 6.925218175887893138e-03 7.117742418782860639e-03 7.339327740418739865e-03 7.587306296808356797e-03 7.858478284206292519e-03 8.149255063591239259e-03 8.455789155066643567e-03 8.774084239033523580e-03 9.100083374627270308e-03 9.429737044405519727e-03 9.759054399153558809e-03 1.008414160876174373e-02 1.040123099636849208e-02 1.070670403276331555e-02 1.099711055798015431e-02 1.126918592413890530e-02 1.151986718368499737e-02 1.174630899703599067e-02 1.194589959503686988e-02 1.211627688625383815e-02 1.225534462694477002e-02 1.236128845457847535e-02 1.243259150939603382e-02 1.246804932169255642e-02 1.246678361711374416e-02 1.242825468266739279e-02 1.235227193841706081e-02 1.223900237134474892e-02 1.208897650686355414e-02 1.190309161866285638e-02 1.168261190798185016e-02 1.142916541795689113e-02 1.114473748612495110e-02 1.083166057657419627e-02 1.049260036987025718e-02 1.013053801957934826e-02 9.748748502824927317e-03 9.350774990048511121e-03 8.940399123795359296e-03 8.521607011743734944e-03 8.098550585737019150e-03 7.675503735431829337e-03 7.256812277457598201e-03 6.846836374203921563e-03 6.449883523799660769e-03 6.070129848152409045e-03 5.711527396489683196e-03 5.377696027628000100e-03 5.071800748499511076e-03 4.796419706916195402e-03 4.553414336619957155e-03 4.343820165735595359e-03 4.167781606881868287e-03 4.024552719465990074e-03 3.912575701677707858e-03 3.829630902068547997e-03 3.773032540971444672e-03 3.739831487731755909e-03 3.726986042490108061e-03 3.731473330766042935e-03 3.750332008294535516e-03 3.780644459582076927e-03 3.819478627755720952e-03 3.863814426244977385e-03 3.910478344729678181e-03 3.956104621013863815e-03 3.997134637939934662e-03 4.029860026982788959e-03 4.050510659844303550e-03 4.055386975882043811e-03 4.041037157765517591e-03 4.004483602333729422e-03 3.943510152565941548e-03 3.857032170577134704e-03 3.745586233027360830e-03 3.611993787837183920e-03 3.462264909482592155e-03 3.306782892330282445e-03 3.161661507971096682e-03 3.049727559162946754e-03 2.999755869559889154e-03 3.042043017427054508e-03 3.200208524471655734e-03 3.483694468037162265e-03 3.886772185752001597e-03 4.393857767454660730e-03 4.985858451550296416e-03 5.644039412128441617e-03 6.351401186808478851e-03 7.092756817926878544e-03 7.854388261359005960e-03 8.623677788816270715e-03 9.388836191412184076e-03 1.013874011719785410e-02 1.086285831706495716e-02 1.155124219400434707e-02 1.219455975507185465e-02 1.278415692155205653e-02 1.331213423612051874e-02 1.377143005234353172e-02 1.415590348869607239e-02 1.446041202355920034e-02 1.468087980184380054e-02 1.481435366243815527e-02 1.485904467545842537e-02 1.481435366243816394e-02 1.468087980184379707e-02 1.446041202355919340e-02 1.415590348869607239e-02 1.377143005234353172e-02 1.331213423612051180e-02 1.278415692155205653e-02 1.219455975507185638e-02 1.155124219400434186e-02 1.086285831706495023e-02 1.013874011719785584e-02 9.388836191412180607e-03 8.623677788816270715e-03 7.854388261359005960e-03 7.092756817926869004e-03 6.351401186808474514e-03 5.644039412128445954e-03 4.985858451550291212e-03 4.393857767454665934e-03 3.886772185752007669e-03 3.483694468037167903e-03 3.200208524471662239e-03 3.042043017427051039e-03 2.999755869559893925e-03 3.049727559162949790e-03 3.161661507971106223e-03 3.306782892330280711e-03 3.462264909482597360e-03 3.611993787837182186e-03 3.745586233027361697e-03 3.857032170577129500e-03 3.943510152565944150e-03 4.004483602333724218e-03 4.041037157765515857e-03 4.055386975882041209e-03 4.050510659844306152e-03 4.029860026982793296e-03 3.997134637939934662e-03 3.956104621013857743e-03 3.910478344729680783e-03 3.863814426244974350e-03 3.819478627755717049e-03 3.780644459582080830e-03 3.750332008294550695e-03 3.731473330766050742e-03 3.726986042490111097e-03 3.739831487731754608e-03 3.773032540971452044e-03 3.829630902068547997e-03 3.912575701677702654e-03 4.024552719465990941e-03 4.167781606881867419e-03 4.343820165735593625e-03 4.553414336619964094e-03 4.796419706916191933e-03 5.071800748499509341e-03 5.377696027628005304e-03 5.711527396489683196e-03 6.070129848152413382e-03 6.449883523799654697e-03 6.846836374203921563e-03 7.256812277457583456e-03 7.675503735431829337e-03 8.098550585737024354e-03 8.521607011743729740e-03 8.940399123795348887e-03 9.350774990048518059e-03 9.748748502824937726e-03 1.013053801957935519e-02 1.049260036987025892e-02 1.083166057657419974e-02 1.114473748612495631e-02 1.142916541795688939e-02 1.168261190798185016e-02 1.190309161866285638e-02 1.208897650686355067e-02 1.223900237134474198e-02 1.235227193841705907e-02 1.242825468266739279e-02 1.246678361711374070e-02 1.246804932169256683e-02 1.243259150939604422e-02 1.236128845457847535e-02 1.225534462694476308e-02 1.211627688625383989e-02 1.194589959503686467e-02 1.174630899703598894e-02 1.151986718368500605e-02 1.126918592413890356e-02 1.099711055798016993e-02 1.070670403276331555e-02 1.040123099636849034e-02 1.008414160876175414e-02 9.759054399153562279e-03 9.429737044405523197e-03 9.100083374627270308e-03 8.774084239033520111e-03 8.455789155066641832e-03 8.149255063591230586e-03 7.858478284206287315e-03 7.587306296808358531e-03 7.339327740418738998e-03 7.117742418782864108e-03 6.925218175887895740e-03 6.763747575045120537e-03 6.634522765245612005e-03 6.537849436696358853e-03 6.473118253778671616e-03 6.438844011313905533e-03 6.432770753404894008e-03 6.452028935314842346e-03 6.493322357801336459e-03 6.553120331375375009e-03 6.627834039048399913e-03 6.713963105771872039e-03 6.808206164610864676e-03 6.907535641080895204e-03 7.009241131886755245e-03 7.110947684418644429e-03 7.210615558135419906e-03 7.306527346603274888e-03 7.397267215730497607e-03 7.481695833459552254e-03 7.558923520636933249e-03 7.628283314242764214e-03 7.689305005978113415e-03 7.741690772501847936e-03 7.785292709638389798e-03 7.820092384376293657e-03 7.846182394336157634e-03 7.863749850738906144e-03 7.873061660294569664e-03 7.874451461736408850e-03 7.868308065727603121e-03 7.855065247210548524e-03 7.835192743621840691e-03 7.809188318719683351e-03 7.777570758966490493e-03 7.740873676939006263e-03 7.699640003909490570e-03 7.654417061620510943e-03 7.605752111482370556e-03 7.554188288209432757e-03 7.500260834452730785e-03 7.444493563501916947e-03 7.387395488720555937e-03 7.329457571112284360e-03 7.271149550222438980e-03 7.212916838284136323e-03 7.155177472816446997e-03
7.229865313216442615e-03 7.291488961911949014e-03 7.354088698328246736e-03 7.417264306557319262e-03 7.480583862183831992e-03 7.543586750747384960e-03 7.605786751541338507e-03 7.666675176760466906e-03 7.725724072064059367e-03 7.782389500430746121e-03 7.836114946244795987e-03 7.886334890590611726e-03 7.932478621525686571e-03 7.973974354630911435e-03 8.010253749427763068e-03 8.040756916462258111e-03 8.064938018165294584e-03 8.082271574245429233e-03 8.092259589564927344e-03 8.094439629390349014e-03 8.088393973627667349e-03 8.073759988035686050e-03 8.050241855973380364e-03 8.017623817932162736e-03 7.975785066100150519e-03 7.924716434313175753e-03 7.864539004979007042e-03 7.795524716156745741e-03 7.718118982440989179e-03 7.632965226103198032e-03 7.540931027249629486e-03 7.443135313624767678e-03 7.340975585709987039e-03 7.236153571982275289e-03 7.130696901080134723e-03 7.026973358300186122e-03 6.927693121033529945e-03 6.835893209468601323e-03 6.754897577096648405e-03 6.688246326186231792e-03 6.639589137558035703e-03 6.612541770649506441e-03 6.610510605739789054e-03 6.636497948389906421e-03 6.692908301420751223e-03 6.781380280672418513e-03 6.902667802949751311e-03 7.056586821404675289e-03 7.242032016745818084e-03 7.457055269144479900e-03 7.698988414789470491e-03 7.964589016712347869e-03 8.250189511983608073e-03 8.551835221528159350e-03 8.865402927571520986e-03 9.186697201479255767e-03 9.511525514133546341e-03 9.835755295211722968e-03 1.015535688319708744e-02 1.046643620637944389e-02 1.076526047804920658e-02 1.104827947183934650e-02 1.131214423881875090e-02 1.155372451910116269e-02 1.177012561336008949e-02 1.195870510957506259e-02 1.211708959042667212e-02 1.224319125651957864e-02 1.233522427115296694e-02 1.239172054797744310e-02 1.241154465155439209e-02 1.239390745370609788e-02 1.233837817935585363e-02 1.224489447999134624e-02 1.211377018800390004e-02 1.194570042900151320e-02 1.174176380027605257e-02 1.150342136073389566e-02 1.123251221938702943e-02 1.093124555417217432e-02 1.060218893765349328e-02 1.024825288687008541e-02 9.872671584684073257e-03 9.478979729600054208e-03 9.070985445656969820e-03 8.652739103021769504e-03 8.228497735675681379e-03 7.802684460948605509e-03 7.379841870962119965e-03 6.964577754868621177e-03 6.561500742107735130e-03 6.175142647098891616e-03 5.809863741830944076e-03 5.469737454966029817e-03 5.158412968491276132e-03 4.878958851406827932e-03 4.633698761022122387e-03 4.424060374387311576e-03 4.250467604082528751e-03 4.112308108467956254e-03 4.007997968776870479e-03 3.935143036040760108e-03 3.890769314082827106e-03 3.871574878656064162e-03 3.874152337380086606e-03 3.895144096679775420e-03 3.931315201925010896e-03 3.979550577554940606e-03 4.036798552304410835e-03 4.099988758654104538e-03 4.165951364508584977e-03 4.231358974091330334e-03 4.292705198474896199e-03 4.346326955003899060e-03 4.388472341895495454e-03 4.415413098898962781e-03 4.423600366278104823e-03 4.409864605644993676e-03 4.371665051604969703e-03 4.307400958736759544e-03 4.216806242304775229e-03 4.101460173621349417e-03 3.965455694981744571e-03 3.816260311989482130e-03 3.665746182184694089e-03 3.531179174732526800e-03 3.435543497127178068e-03 3.406017464608380747e-03 3.469433676818145865e-03 3.645417025570440485e-03 3.940930991481681953e-03 4.349982143404284608e-03 4.857891265193962742e-03 5.446395042733599354e-03 6.097020905157562488e-03 6.792535522170600748e-03 7.517249373884863327e-03 8.256864074162425376e-03 8.998223742541094222e-03 9.729109295312506761e-03 1.043810928022623728e-02 1.111456151936473548e-02 1.174854913294200165e-02 1.233093425077762782e-02 1.285341540954507145e-02 1.330859763066762243e-02 1.369006671719357089e-02 1.399246130267630707e-02 1.421153772804165626e-02 1.434422403935555097e-02 1.438866039654650673e-02 1.434422403935555618e-02 1.421153772804165279e-02 1.399246130267630707e-02 1.369006671719356222e-02 1.330859763066762069e-02 1.285341540954506451e-02 1.233093425077762782e-02 1.174854913294200512e-02 1.111456151936474068e-02 1.043810928022623728e-02 9.729109295312501557e-03 8.998223742541095957e-03 8.256864074162428846e-03 7.517249373884863327e-03 6.792535522170605952e-03 6.097020905157571162e-03 5.446395042733595884e-03 4.857891265193961874e-03 4.349982143404287210e-03 3.940930991481688024e-03 3.645417025570443087e-03 3.469433676818142395e-03 3.406017464608378578e-03 3.435543497127181538e-03 3.531179174732525499e-03 3.665746182184695390e-03 3.816260311989486901e-03 3.965455694981748908e-03 4.101460173621352887e-03 4.216806242304775229e-03 4.307400958736758677e-03 4.371665051604974907e-03 4.409864605645004952e-03 4.423600366278105690e-03 4.415413098898960179e-03 4.388472341895491118e-03 4.346326955003905999e-03 4.292705198474896199e-03 4.231358974091332936e-03 4.165951364508582375e-03 4.099988758654104538e-03 4.036798552304410835e-03 3.979550577554943208e-03 3.931315201925014366e-03 3.895144096679778022e-03 3.874152337380093111e-03 3.871574878656066331e-03 3.890769314082824937e-03 3.935143036040759240e-03 4.007997968776874816e-03 4.112308108467956254e-03 4.250467604082525282e-03 4.424060374387320249e-03 4.633698761022124121e-03 4.878958851406826197e-03 5.158412968491271795e-03 5.469737454966026348e-03 5.809863741830938871e-03 6.175142647098886411e-03 6.561500742107735998e-03 6.964577754868619443e-03 7.379841870962126037e-03 7.802684460948608978e-03 8.228497735675683114e-03 8.652739103021764300e-03 9.070985445656964616e-03 9.478979729600052473e-03 9.872671584684076726e-03 1.024825288687008715e-02 1.060218893765349155e-02 1.093124555417216912e-02 1.123251221938702943e-02 1.150342136073389913e-02 1.174176380027605084e-02 1.194570042900152881e-02 1.211377018800389310e-02 1.224489447999134450e-02 1.233837817935585189e-02 1.239390745370609788e-02 1.241154465155439209e-02 1.239172054797744657e-02 1.233522427115296867e-02 1.224319125651957170e-02 1.211708959042667212e-02 1.195870510957506433e-02 1.177012561336008949e-02 1.155372451910115575e-02 1.131214423881874917e-02 1.104827947183934650e-02 1.076526047804920658e-02 1.046643620637943695e-02 1.015535688319709091e-02 9.835755295211719498e-03 9.511525514133541137e-03 9.186697201479255767e-03 8.865402927571519251e-03 8.551835221528162820e-03 8.250189511983609808e-03 7.964589016712346134e-03 7.698988414789474828e-03 7.457055269144478166e-03 7.242032016745818951e-03 7.056586821404674421e-03 6.902667802949754780e-03 6.781380280672423717e-03 6.692908301420750355e-03 6.636497948389903818e-03 6.610510605739793391e-03 6.612541770649500369e-03 6.639589137558040040e-03 6.688246326186229190e-03 6.754897577096651007e-03 6.835893209468598720e-03 6.927693121033531680e-03 7.026973358300184387e-03 7.130696901080136457e-03 7.236153571982277023e-03 7.340975585709990509e-03 7.443135313624767678e-03 7.540931027249631220e-03 7.632965226103200634e-03 7.718118982440990046e-03 7.795524716156750078e-03 7.864539004979003572e-03 7.924716434313174018e-03 7.975785066100148785e-03 8.017623817932164471e-03 8.050241855973383834e-03 8.073759988035682580e-03 8.088393973627665615e-03 8.094439629390342075e-03 8.092259589564932548e-03 8.082271574245434437e-03 8.064938018165299788e-03 8.040756916462252907e-03 8.010253749427763068e-03 7.973974354630913169e-03 7.932478621525683102e-03 7.886334890590613461e-03 7.836114946244794252e-03 7.782389500430744386e-03 7.725724072064059367e-03 7.666675176760466906e-03 7.605786751541341977e-03 7.543586750747391032e-03 7.480583862183832859e-03 7.417264306557317527e-03 7.354088698328245001e-03 7.291488961911947279e-03 7.229865313216442615e-03
7.301124449260533271e-03 7.366250315890784418e-03 7.432826455274101421e-03 7.500475889392115014e-03 7.568785541942494970e-03 7.637309204198534061e-03 7.705570588179388135e-03 7.773066441536173425e-03 7.839269715001834921e-03 7.903632789944232268e-03 7.965590789861268228e-03 8.024565015082843825e-03 8.079966554179928567e-03 8.131200138428580984e-03 8.177668317104194382e-03 8.218776041437395735e-03 8.253935753897087557e-03 8.282573087290691707e-03 8.304133285211926993e-03 8.318088461875969286e-03 8.323945825548543717e-03 8.321256995683139202e-03 8.309628549441710338e-03 8.288733938062058104e-03 8.258326916602535053e-03 8.218256630235350191e-03 8.168484493512847069e-03 8.109102981213174924e-03 8.040356413169231706e-03 7.962663750074339478e-03 7.876643306916453202e-03 7.783139113649258957e-03 7.683248380148035607e-03 7.578349118838294089e-03 7.470126404562786593e-03 7.360594973323579537e-03 7.252114868874590808e-03 7.147395682785431456e-03 7.049483744761509026e-03 6.961725706461973327e-03 6.887701818310038200e-03 6.831123484370009089e-03 6.795693055013572043e-03 6.784929591681151430e-03 6.801972000639425892e-03 6.849378799477291377e-03 6.928949170475834189e-03 7.041590156420280723e-03 7.187248603076851726e-03 7.364915021456746626e-03 7.572693491864557896e-03 7.807921248389822384e-03 8.067316468663704790e-03 8.347133416558970981e-03 8.643308775944845423e-03 8.951589324335084211e-03 9.267636973356233390e-03 9.587111532317961135e-03 9.905734094139761331e-03 1.021933499633978677e-02 1.052389035912953096e-02 1.081555070161755935e-02 1.109066441749417993e-02 1.134579815569655876e-02 1.157775550135092466e-02 1.178359482454024651e-02 1.196064675995454733e-02 1.210653148358517214e-02 1.221917574259315589e-02 1.229682945138945750e-02 1.233808157399427473e-02 1.234187495679325841e-02 1.230751974720228036e-02 1.223470502557236390e-02 1.212350828516210732e-02 1.197440241492667666e-02 1.178825986999340950e-02 1.156635375335837712e-02 1.131035557803468719e-02 1.102232952980204683e-02 1.070472310428243791e-02 1.036035404415174173e-02 9.992393546355463063e-03 9.604345734745943150e-03 9.200023384471523943e-03 8.783519816427987764e-03 8.359176718181163257e-03 7.931547344701700072e-03 7.505354050186911589e-03 7.085438343765271783e-03 6.676700619859730207e-03 6.284025455358242807e-03 5.912187163557806359e-03 5.565729783546951442e-03 5.248816989420260898e-03 4.965052055607808469e-03 4.717277309094073875e-03 4.507376070984269248e-03 4.336114119672758102e-03 4.203064477409494161e-03 4.106650399415412954e-03 4.044314395732687313e-03 4.012784658764669693e-03 4.008381207718058128e-03 4.027296318979146569e-03 4.065799027551501160e-03 4.120341595338026727e-03 4.187573571592594426e-03 4.264287732253763119e-03 4.347329743195497802e-03 4.433502190742565595e-03 4.519487355962564963e-03 4.601805015914404821e-03 4.676813866176249800e-03 4.740759167286173401e-03 4.789865504769344300e-03 4.820472218079221473e-03 4.829209932180925438e-03 4.813219480670302697e-03 4.770419168855099742e-03 4.699832669229696107e-03 4.601997471609650669e-03 4.479480982800440082e-03 4.337532275174863644e-03 4.184876274921379632e-03 4.034578040004713553e-03 3.904707010576618023e-03 3.818173842894090255e-03 3.800763102781153351e-03 3.876694352212649644e-03 4.062739466555250270e-03 4.364002571360606035e-03 4.773983462632832089e-03 5.278231328570148935e-03 5.858713765985015635e-03 6.496878635209553561e-03 7.175131456651186006e-03 7.877282337514430674e-03 8.588523468441980335e-03 9.295267418598695056e-03 9.984991406148554377e-03 1.064613388379899266e-02 1.126804747455476853e-02 1.184099777326337762e-02 1.235619456959343235e-02 1.280584317255326759e-02 1.318320569565819937e-02 1.348266432175260730e-02 1.369978041368434020e-02 1.383134485674207201e-02 1.387541627736417829e-02 1.383134485674207548e-02 1.369978041368434020e-02 1.348266432175260730e-02 1.318320569565819937e-02 1.280584317255326759e-02 1.235619456959343061e-02 1.184099777326337935e-02 1.126804747455476853e-02 1.064613388379899786e-02 9.984991406148563051e-03 9.295267418598691586e-03 8.588523468441982070e-03 7.877282337514428939e-03 7.175131456651190343e-03 6.496878635209559633e-03 5.858713765985019972e-03 5.278231328570153272e-03 4.773983462632828620e-03 4.364002571360607770e-03 4.062739466555254607e-03 3.876694352212651379e-03 3.800763102781155520e-03 3.818173842894092423e-03 3.904707010576621926e-03 4.034578040004723094e-03 4.184876274921383102e-03 4.337532275174861909e-03 4.479480982800446154e-03 4.601997471609657608e-03 4.699832669229709117e-03 4.770419168855102345e-03 4.813219480670309636e-03 4.829209932180927173e-03 4.820472218079224942e-03 4.789865504769346902e-03 4.740759167286172533e-03 4.676813866176245463e-03 4.601805015914405689e-03 4.519487355962568433e-03 4.433502190742568197e-03 4.347329743195503873e-03 4.264287732253769191e-03 4.187573571592596161e-03 4.120341595338027595e-03 4.065799027551502895e-03 4.027296318979152641e-03 4.008381207718062465e-03 4.012784658764657550e-03 4.044314395732680374e-03 4.106650399415413821e-03 4.203064477409493294e-03 4.336114119672765041e-03 4.507376070984262309e-03 4.717277309094068671e-03 4.965052055607807602e-03 5.248816989420254826e-03 5.565729783546947973e-03 5.912187163557799420e-03 6.284025455358240204e-03 6.676700619859724135e-03 7.085438343765267447e-03 7.505354050186909855e-03 7.931547344701707011e-03 8.359176718181164992e-03 8.783519816427992968e-03 9.200023384471517005e-03 9.604345734745939681e-03 9.992393546355470002e-03 1.036035404415175040e-02 1.070472310428243617e-02 1.102232952980204510e-02 1.131035557803468199e-02 1.156635375335837886e-02 1.178825986999340950e-02 1.197440241492667666e-02 1.212350828516211426e-02 1.223470502557236043e-02 1.230751974720229076e-02 1.234187495679326362e-02 1.233808157399427299e-02 1.229682945138946097e-02 1.221917574259315936e-02 1.210653148358516867e-02 1.196064675995454560e-02 1.178359482454025345e-02 1.157775550135093159e-02 1.134579815569656050e-02 1.109066441749417820e-02 1.081555070161756803e-02 1.052389035912952922e-02 1.021933499633979024e-02 9.905734094139757862e-03 9.587111532317964604e-03 9.267636973356240329e-03 8.951589324335089415e-03 8.643308775944840219e-03 8.347133416558967511e-03 8.067316468663706525e-03 7.807921248389828456e-03 7.572693491864559631e-03 7.364915021456744024e-03 7.187248603076849124e-03 7.041590156420272917e-03 6.928949170475831587e-03 6.849378799477286173e-03 6.801972000639424157e-03 6.784929591681151430e-03 6.795693055013572910e-03 6.831123484370009089e-03 6.887701818310042537e-03 6.961725706461975062e-03 7.049483744761513362e-03 7.147395682785435793e-03 7.252114868874590808e-03 7.360594973323577803e-03 7.470126404562786593e-03 7.578349118838301028e-03 7.683248380148033872e-03 7.783139113649267631e-03 7.876643306916454937e-03 7.962663750074336008e-03 8.040356413169235175e-03 8.109102981213174924e-03 8.168484493512854008e-03 8.218256630235353660e-03 8.258326916602538523e-03 8.288733938062056369e-03 8.309628549441712073e-03 8.321256995683139202e-03 8.323945825548535044e-03 8.318088461875969286e-03 8.304133285211925258e-03 8.282573087290693442e-03 8.253935753897087557e-03 8.218776041437392266e-03 8.177668317104196116e-03 8.131200138428580984e-03 8.079966554179925098e-03 8.024565015082838620e-03 7.965590789861268228e-03 7.903632789944235737e-03 7.839269715001838390e-03 7.773066441536171690e-03 7.705570588179389870e-03 7.637309204198534061e-03 7.568785541942499306e-03 7.500475889392118484e-03 7.432826455274101421e-03 7.366250315890787020e-03 7.301124449260533271e-03
7.369250969158113070e-03 7.437500689200093364e-03 7.507659921887908754e-03 7.579380534407122866e-03 7.652273892419650565e-03 7.725913733156863396e-03 7.799839163675924628e-03 7.873557742742018709e-03 7.946548621036504667e-03 8.018265731579290317e-03 8.088141039568560314e-03 8.155587877631622490e-03 8.220004408256894810e-03 8.280777269584510547e-03 8.337285473617901677e-03 8.388904637220296473e-03 8.435011636050858755e-03 8.474989780027303646e-03 8.508234616212896617e-03 8.534160471430718084e-03 8.552207852705197288e-03 8.561851829003208625e-03 8.562611522825135102e-03 8.554060844919903622e-03 8.535840609404829818e-03 8.507672169010216390e-03 8.469372709469740954e-03 8.420872335472657719e-03 8.362233063745946188e-03 8.293669804833266046e-03 8.215573353805584109e-03 8.128535306577158726e-03 8.033374651947297607e-03 7.931165532221385456e-03 7.823265282588550903e-03 7.711341312220291316e-03 7.597394642224979296e-03 7.483776950256091839e-03 7.373196819905883034e-03 7.268709678379533905e-03 7.173684898554183800e-03 7.091743203372668711e-03 7.026658485215137896e-03 6.982221132083256919e-03 6.962065360071114338e-03 6.969470575526967408e-03 7.007154970486042037e-03 7.077085817333483332e-03 7.180332397484124815e-03 7.316982452617426698e-03 7.486132205543042165e-03 7.685946605978443563e-03 7.913774842233262455e-03 8.166299631458550506e-03 8.439698281589807713e-03 8.729797651931072572e-03 9.032211472641995045e-03 9.342454751653682041e-03 9.656034836005709943e-03 9.968521689582674969e-03 1.027560132004679168e-02 1.057311651562575436e-02 1.085709862275868916e-02 1.112379337959652596e-02 1.136968305323185491e-02 1.159150643438967496e-02 1.178627767169657982e-02 1.195130448539425891e-02 1.208420597374647645e-02 1.218292999361209224e-02 1.224576993869572715e-02 1.227138063684381220e-02 1.225879302714975687e-02 1.220742724796056514e-02 1.211710376056404290e-02 1.198805214510782931e-02 1.182091723159503158e-02 1.161676226712916871e-02 1.137706886902402868e-02 1.110373357004418651e-02 1.079906082445081933e-02 1.046575240780460610e-02 1.010689320327863919e-02 9.725933412009984264e-03 9.326667237644777411e-03 8.913208048754381330e-03 8.489959876090462376e-03 8.061584795247562357e-03 7.632965199162649282e-03 7.209159084520170950e-03 6.795345178855920036e-03 6.396753017464298918e-03 6.018571153183972788e-03 5.665825196862888172e-03 5.343217683431537857e-03 5.054925941666443649e-03 4.804364489176939611e-03 4.593935627090522250e-03 4.424812093334891221e-03 4.296808984630326109e-03 4.208395998675922532e-03 4.156869332518688467e-03 4.138654897682028828e-03 4.149673682162882161e-03 4.185686642250582672e-03 4.242554012761153188e-03 4.316379006044392813e-03 4.403540502727815165e-03 4.500642144184907080e-03 4.604414097570973252e-03 4.711602190855565357e-03 4.818871922345199961e-03 4.922745854734851545e-03 5.019584466560396765e-03 5.105613870640950992e-03 5.176999398033403817e-03 5.229961918160411401e-03 5.260933707144239621e-03 5.266752387812668676e-03 5.244894680082547514e-03 5.193756223929141616e-03 5.112989317388583373e-03 5.003916269066208296e-03 4.870039666124456428e-03 4.717665166952799902e-03 4.556620679263316542e-03 4.400964970436587256e-03 4.269383903960808843e-03 4.184672509626713617e-03 4.171501341155033245e-03 4.252118959897220780e-03 4.441150877567540817e-03 4.742154905131013704e-03 5.147908838683577099e-03 5.643715238516255894e-03 6.211344110558643557e-03 6.831905230535347852e-03 7.487342218882976977e-03 8.160971466555800441e-03 8.837547246582656488e-03 9.503160074113926881e-03 1.014511564009911056e-02 1.075184844132714805e-02 1.131288067472824288e-02 1.181882009472951141e-02 1.226138577848027468e-02 1.263345078698109927e-02 1.292909232279897645e-02 1.314364189242018914e-02 1.327372975379646595e-02 1.331731947312275732e-02 1.327372975379646422e-02 1.314364189242019955e-02 1.292909232279897992e-02 1.263345078698108540e-02 1.226138577848028335e-02 1.181882009472950273e-02 1.131288067472824115e-02 1.075184844132715152e-02 1.014511564009911056e-02 9.503160074113919942e-03 8.837547246582654753e-03 8.160971466555800441e-03 7.487342218882974375e-03 6.831905230535343515e-03 6.211344110558644424e-03 5.643715238516260231e-03 5.147908838683580568e-03 4.742154905131014571e-03 4.441150877567546888e-03 4.252118959897227719e-03 4.171501341155034112e-03 4.184672509626715352e-03 4.269383903960815782e-03 4.400964970436585522e-03 4.556620679263310471e-03 4.717665166952789493e-03 4.870039666124449489e-03 5.003916269066214367e-03 5.112989317388580771e-03 5.193756223929137279e-03 5.244894680082544045e-03 5.266752387812675615e-03 5.260933707144245693e-03 5.229961918160408799e-03 5.176999398033402082e-03 5.105613870640955329e-03 5.019584466560399368e-03 4.922745854734859351e-03 4.818871922345205165e-03 4.711602190855566225e-03 4.604414097570979324e-03 4.500642144184908815e-03 4.403540502727818634e-03 4.316379006044392813e-03 4.242554012761151454e-03 4.185686642250583539e-03 4.149673682162883029e-03 4.138654897682028828e-03 4.156869332518684998e-03 4.208395998675929471e-03 4.296808984630324374e-03 4.424812093334886016e-03 4.593935627090524852e-03 4.804364489176940478e-03 5.054925941666440180e-03 5.343217683431543928e-03 5.665825196862895978e-03 6.018571153183980595e-03 6.396753017464301520e-03 6.795345178855918301e-03 7.209159084520177022e-03 7.632965199162649282e-03 8.061584795247558888e-03 8.489959876090462376e-03 8.913208048754383064e-03 9.326667237644775676e-03 9.725933412009982529e-03 1.010689320327864786e-02 1.046575240780460783e-02 1.079906082445082627e-02 1.110373357004417784e-02 1.137706886902402868e-02 1.161676226712916871e-02 1.182091723159503678e-02 1.198805214510782757e-02 1.211710376056404637e-02 1.220742724796056514e-02 1.225879302714976554e-02 1.227138063684380873e-02 1.224576993869572195e-02 1.218292999361209050e-02 1.208420597374647472e-02 1.195130448539425891e-02 1.178627767169658329e-02 1.159150643438968536e-02 1.136968305323185838e-02 1.112379337959653464e-02 1.085709862275869610e-02 1.057311651562575436e-02 1.027560132004679168e-02 9.968521689582673234e-03 9.656034836005711677e-03 9.342454751653680306e-03 9.032211472641988106e-03 8.729797651931072572e-03 8.439698281589818121e-03 8.166299631458552241e-03 7.913774842233271128e-03 7.685946605978445298e-03 7.486132205543036093e-03 7.316982452617430167e-03 7.180332397484122213e-03 7.077085817333481597e-03 7.007154970486040302e-03 6.969470575526967408e-03 6.962065360071118675e-03 6.982221132083253450e-03 7.026658485215139631e-03 7.091743203372666109e-03 7.173684898554184668e-03 7.268709678379527833e-03 7.373196819905883034e-03 7.483776950256095309e-03 7.597394642224987102e-03 7.711341312220293051e-03 7.823265282588550903e-03 7.931165532221381986e-03 8.033374651947299341e-03 8.128535306577162195e-03 8.215573353805589313e-03 8.293669804833272985e-03 8.362233063745944453e-03 8.420872335472659453e-03 8.469372709469739219e-03 8.507672169010214655e-03 8.535840609404826348e-03 8.554060844919905357e-03 8.562611522825140306e-03 8.561851829003210360e-03 8.552207852705200758e-03 8.534160471430712880e-03 8.508234616212901821e-03 8.474989780027307115e-03 8.435011636050858755e-03 8.388904637220301677e-03 8.337285473617898207e-03 8.280777269584512282e-03 8.220004408256894810e-03 8.155587877631624225e-03 8.088141039568556845e-03 8.018265731579286848e-03 7.946548621036501198e-03 7.873557742742020443e-03 7.799839163675924628e-03 7.725913733156865131e-03 7.652273892419649698e-03 7.579380534407121131e-03 7.507659921887906151e-03 7.437500689200094231e-03 7.369250969158115672e-03
7.434538694632888620e-03 7.505544987088535319e-03 7.578898329163428864e-03 7.654285170347474229e-03 7.731347103528076262e-03 7.809683587940902116e-03 7.888854851194532225e-03 7.968384913236299313e-03 8.047764690393864259e-03 8.126455154696211880e-03 8.203890541605704870e-03 8.279481617236914351e-03 8.352619033406671889e-03 8.422676814961704492e-03 8.489016038405549844e-03 8.550988773734021983e-03 8.607942372540129325e-03 8.659224194946591943e-03 8.704186875928712416e-03 8.742194238346441548e-03 8.772627965758622234e-03 8.794895153138809415e-03 8.808436858167871183e-03 8.812737780001583462e-03 8.807337196284400344e-03 8.791841292390733045e-03 8.765937018683483267e-03 8.729407610523393785e-03 8.682149899331558993e-03 8.624193527086336866e-03 8.555722144850437180e-03 8.477096618607841971e-03 8.388880168819608935e-03 8.291865213874351215e-03 8.187101445394534202e-03 8.075924301346709688e-03 7.959982482045850280e-03 7.841262436438735731e-03 7.722106808887524952e-03 7.605222699131642360e-03 7.493674352673586163e-03 7.390853805737410132e-03 7.300422486705615902e-03 7.226217447943572916e-03 7.172118482898524883e-03 7.141877398951296078e-03 7.138918047569478044e-03 7.166124134313697595e-03 7.225638909976289138e-03 7.318703589905546474e-03 7.445557608562893871e-03 7.605413728194103211e-03 7.796507434484015869e-03 8.016207356732635639e-03 8.261165438685736176e-03 8.527483783016653884e-03 8.810878529976588075e-03 9.106827401848141199e-03 9.410694184797438466e-03 9.717828795855001228e-03 1.002364507710310285e-02 1.032368019214172442e-02 1.061363993853138045e-02 1.088943394997963013e-02 1.114720405717100314e-02 1.138334827843268809e-02 1.159454217063726235e-02 1.177775865138382463e-02 1.193028691971522240e-02 1.204975074326429876e-02 1.213412612398665109e-02 1.218175818052165751e-02 1.219137697332077844e-02 1.216211193352099464e-02 1.209350452647258052e-02 1.198551877754067303e-02 1.183854930550272584e-02 1.165342654362441950e-02 1.143141887756239476e-02 1.117423149030946118e-02 1.088400177504552507e-02 1.056329125334100165e-02 1.021507401276796831e-02 9.842721744334204104e-03 9.449985498913631918e-03 9.040974264334646418e-03 8.620130345191706969e-03 8.192201235689641065e-03 7.762207110872661013e-03 7.335402091031531686e-03 6.917225913208506147e-03 6.513240480662506326e-03 6.129043069955597556e-03 5.770145360338704149e-03 5.441806405170268417e-03 5.148810864687380917e-03 4.895194689229939028e-03 4.683941082861874106e-03 4.516696793376211681e-03 4.393580634515314651e-03 4.313154760203347787e-03 4.272593269108890431e-03 4.268021943822967144e-03 4.294947387605206092e-03 4.348672844635833104e-03 4.424618027230676869e-03 4.518503795533643404e-03 4.626405421670889279e-03 4.744705708741692174e-03 4.869989344448899006e-03 4.998917616018085791e-03 5.128114212555236889e-03 5.254082797989564381e-03 5.373167839197072818e-03 5.481562922333474940e-03 5.575365823286087402e-03 5.650676858296979806e-03 5.703736273238267998e-03 5.731097306910339258e-03 5.729833778283791729e-03 5.697784365703201237e-03 5.633839973184267408e-03 5.538285357139895344e-03 5.413210438179491719e-03 5.263007359630626596e-03 5.094958631564573334e-03 4.919882795401804738e-03 4.752707287971447148e-03 4.612651209045970369e-03 4.522447924789670809e-03 4.505937278303209260e-03 4.583881165532975067e-03 4.769216575750130464e-03 5.064113056862673719e-03 5.460433027495427590e-03 5.942870609952052678e-03 6.492670516063514703e-03 7.090402050999328881e-03 7.717470256122707824e-03 8.356714654064302181e-03 8.992530027231103104e-03 9.610801983529140488e-03 1.019880588869855054e-02 1.074512827121982921e-02 1.123962554997878262e-02 1.167341657677952935e-02 1.203889957755019217e-02 1.232978343581788046e-02 1.254112454258611391e-02 1.266936223186928591e-02 1.271234761080181422e-02 1.266936223186928070e-02 1.254112454258611564e-02 1.232978343581787699e-02 1.203889957755019217e-02 1.167341657677952761e-02 1.123962554997878782e-02 1.074512827121982921e-02 1.019880588869854360e-02 9.610801983529137019e-03 8.992530027231097900e-03 8.356714654064307385e-03 7.717470256122707824e-03 7.090402050999336687e-03 6.492670516063523377e-03 5.942870609952047474e-03 5.460433027495433661e-03 5.064113056862673719e-03 4.769216575750137403e-03 4.583881165532983741e-03 4.505937278303208393e-03 4.522447924789668207e-03 4.612651209045968634e-03 4.752707287971443678e-03 4.919882795401797800e-03 5.094958631564573334e-03 5.263007359630628330e-03 5.413210438179491719e-03 5.538285357139892742e-03 5.633839973184261336e-03 5.697784365703201237e-03 5.729833778283789127e-03 5.731097306910334054e-03 5.703736273238261059e-03 5.650676858296978938e-03 5.575365823286089137e-03 5.481562922333472337e-03 5.373167839197078022e-03 5.254082797989571320e-03 5.128114212555233420e-03 4.998917616018083189e-03 4.869989344448920690e-03 4.744705708741705184e-03 4.626405421670894483e-03 4.518503795533646006e-03 4.424618027230682073e-03 4.348672844635834839e-03 4.294947387605205225e-03 4.268021943822969747e-03 4.272593269108901706e-03 4.313154760203349522e-03 4.393580634515312049e-03 4.516696793376212549e-03 4.683941082861872371e-03 4.895194689229938161e-03 5.148810864687375713e-03 5.441806405170271019e-03 5.770145360338701547e-03 6.129043069955605362e-03 6.513240480662506326e-03 6.917225913208507881e-03 7.335402091031541227e-03 7.762207110872651472e-03 8.192201235689646269e-03 8.620130345191712173e-03 9.040974264334649887e-03 9.449985498913633652e-03 9.842721744334211043e-03 1.021507401276797351e-02 1.056329125334099818e-02 1.088400177504552334e-02 1.117423149030945945e-02 1.143141887756239823e-02 1.165342654362442124e-02 1.183854930550272758e-02 1.198551877754067824e-02 1.209350452647258746e-02 1.216211193352098770e-02 1.219137697332078885e-02 1.218175818052166098e-02 1.213412612398665456e-02 1.204975074326429876e-02 1.193028691971522066e-02 1.177775865138380902e-02 1.159454217063726582e-02 1.138334827843268636e-02 1.114720405717100661e-02 1.088943394997964054e-02 1.061363993853138739e-02 1.032368019214173135e-02 1.002364507710310285e-02 9.717828795855001228e-03 9.410694184797441936e-03 9.106827401848142933e-03 8.810878529976591544e-03 8.527483783016653884e-03 8.261165438685736176e-03 8.016207356732635639e-03 7.796507434484023676e-03 7.605413728194104946e-03 7.445557608562887800e-03 7.318703589905537800e-03 7.225638909976285669e-03 7.166124134313695861e-03 7.138918047569481513e-03 7.141877398951296078e-03 7.172118482898532689e-03 7.226217447943576386e-03 7.300422486705619371e-03 7.390853805737409264e-03 7.493674352673587898e-03 7.605222699131638023e-03 7.722106808887528422e-03 7.841262436438730526e-03 7.959982482045853749e-03 8.075924301346709688e-03 8.187101445394537672e-03 8.291865213874351215e-03 8.388880168819605465e-03 8.477096618607843706e-03 8.555722144850433711e-03 8.624193527086336866e-03 8.682149899331564197e-03 8.729407610523393785e-03 8.765937018683486737e-03 8.791841292390727841e-03 8.807337196284405548e-03 8.812737780001576524e-03 8.808436858167869449e-03 8.794895153138804211e-03 8.772627965758620500e-03 8.742194238346443283e-03 8.704186875928712416e-03 8.659224194946585004e-03 8.607942372540129325e-03 8.550988773734021983e-03 8.489016038405548109e-03 8.422676814961701022e-03 8.352619033406673624e-03 8.279481617236916086e-03 8.203890541605711809e-03 8.126455154696210145e-03 8.047764690393860790e-03 7.968384913236299313e-03 7.888854851194532225e-03 7.809683587940902984e-03 7.731347103528076262e-03 7.654285170347472494e-03 7.578898329163427129e-03 7.505544987088533584e-03 7.434538694632888620e-03
7.497270663126198373e-03 7.570685291841262703e-03 7.646855756319769111e-03 7.725508871116201597e-03 7.806322368533814664e-03 7.888927396986687018e-03 7.972911267683324352e-03 8.057820378191683092e-03 8.143163254761583494e-03 8.228413671418169720e-03 8.313013821745372442e-03 8.396377537956434614e-03 8.477893570402612530e-03 8.556928958416564965e-03 8.632832539796740298e-03 8.704938660953913734e-03 8.772571162612803272e-03 8.835047726933893675e-03 8.891684681091992226e-03 8.941802359899183802e-03 8.984731136222527323e-03 9.019818233026721810e-03 9.046435435124707339e-03 9.063987822442812550e-03 9.071923649943108847e-03 9.069745502337802148e-03 9.057022854144310478e-03 9.033406166768752354e-03 8.998642652913590653e-03 8.952593832294594364e-03 8.895254987689529130e-03 8.826776600695942360e-03 8.747487793249388022e-03 8.657921710642928897e-03 8.558842635721968656e-03 8.451274396511712292e-03 8.336529287925250123e-03 8.216236233476888889e-03 8.092366225504353180e-03 7.967252174391183106e-03 7.843599176493845290e-03 7.724479959484429649e-03 7.613309093426742433e-03 7.513788860331512172e-03 7.429820053108007749e-03 7.365373155909464738e-03 7.324319957044901803e-03 7.310232728970455021e-03 7.326166694656750800e-03 7.374449330138462509e-03 7.456504074983553304e-03 7.572733685772552355e-03 7.722479305707029978e-03 7.904057710828306729e-03 8.114865488924467504e-03 8.351529353694382707e-03 8.610078561159908647e-03 8.886117978489706595e-03 9.174986461210375005e-03 9.471892177501151783e-03 9.772022459037786948e-03 1.007062980320955030e-02 1.036309779772946749e-02 1.064499142571549012e-02 1.091209598107820491e-02 1.116044813961169710e-02 1.138636190416031368e-02 1.158645135189593535e-02 1.175765144032657125e-02 1.189723759911280598e-02 1.200284443921340732e-02 1.207248362879156760e-02 1.210456079361665188e-02 1.209789117754226685e-02 1.205171372920457902e-02 1.196570325158976406e-02 1.183998025247131464e-02 1.167511815955574010e-02 1.147214761019476822e-02 1.123255758860738744e-02 1.095829326091491904e-02 1.065175044653486787e-02 1.031576675807807479e-02 9.953609531256539175e-03 9.568960734394633266e-03 9.165899064620343720e-03 8.748879355712623623e-03 8.322709162291785229e-03 7.892521826793197706e-03 7.463744310354256638e-03 7.042056366719250116e-03 6.633335065876298960e-03 6.243575213564246489e-03 5.878772360077071449e-03 5.544752406186859335e-03 5.246933487503545844e-03 4.990016541695286613e-03 4.777624724075876794e-03 4.611946710286379640e-03 4.493471257824524501e-03 4.420906240809449259e-03 4.391336214041809474e-03 4.400597008898107960e-03 4.443772374258558519e-03 4.515686918155278895e-03 4.611292218103251947e-03 4.725896432349023166e-03 4.855240327075872712e-03 4.995455544371078804e-03 5.142952261889262126e-03 5.294280168675411478e-03 5.445996803861751293e-03 5.594566068954828428e-03 5.736299741838194431e-03 5.867347043240294345e-03 5.983731894978711746e-03 6.081434296183594289e-03 6.156510928882800125e-03 6.205250345651167239e-03 6.224359568745472214e-03 6.211181389104409797e-03 6.163944915320375244e-03 6.082055803040688907e-03 5.966436657095001983e-03 5.819931050890501424e-03 5.647783000092115521e-03 5.458189438700807028e-03 5.262879722612611930e-03 5.077576582118105766e-03 4.922013733279714982e-03 4.818966338137095629e-03 4.791713358261819045e-03 4.859911652104571475e-03 5.035126039283021292e-03 5.318212299150215996e-03 5.699935512115360259e-03 6.164081143980741466e-03 6.691099382326706584e-03 7.260853601088602775e-03 7.854154000757613066e-03 8.453393049101431272e-03 9.042695548094085642e-03 9.607870623853849781e-03 1.013631621311556104e-02 1.061693853732367104e-02 1.104010404778815908e-02 1.139762198322986399e-02 1.168274910212773778e-02 1.189020717626159719e-02 1.201620501261583401e-02 1.205845861328631689e-02 1.201620501261583575e-02 1.189020717626160413e-02 1.168274910212774124e-02 1.139762198322986399e-02 1.104010404778816082e-02 1.061693853732367798e-02 1.013631621311555930e-02 9.607870623853853251e-03 9.042695548094087377e-03 8.453393049101433007e-03 7.854154000757611331e-03 7.260853601088596704e-03 6.691099382326714390e-03 6.164081143980741466e-03 5.699935512115364596e-03 5.318212299150221201e-03 5.035126039283027363e-03 4.859911652104573210e-03 4.791713358261826851e-03 4.818966338137093026e-03 4.922013733279718452e-03 5.077576582118114440e-03 5.262879722612611930e-03 5.458189438700811365e-03 5.647783000092112919e-03 5.819931050890502292e-03 5.966436657094998514e-03 6.082055803040694979e-03 6.163944915320379581e-03 6.211181389104409797e-03 6.224359568745467010e-03 6.205250345651171576e-03 6.156510928882798390e-03 6.081434296183591687e-03 5.983731894978709144e-03 5.867347043240285671e-03 5.736299741838191829e-03 5.594566068954824091e-03 5.445996803861745221e-03 5.294280168675405407e-03 5.142952261889254320e-03 4.995455544371084008e-03 4.855240327075871845e-03 4.725896432349030105e-03 4.611292218103251947e-03 4.515686918155280630e-03 4.443772374258558519e-03 4.400597008898114032e-03 4.391336214041805137e-03 4.420906240809451861e-03 4.493471257824524501e-03 4.611946710286377038e-03 4.777624724075877662e-03 4.990016541695277939e-03 5.246933487503557120e-03 5.544752406186872346e-03 5.878772360077074051e-03 6.243575213564255162e-03 6.633335065876304164e-03 7.042056366719248381e-03 7.463744310354262709e-03 7.892521826793209849e-03 8.322709162291786963e-03 8.748879355712623623e-03 9.165899064620347189e-03 9.568960734394633266e-03 9.953609531256540910e-03 1.031576675807807479e-02 1.065175044653486787e-02 1.095829326091491904e-02 1.123255758860738397e-02 1.147214761019477516e-02 1.167511815955574531e-02 1.183998025247131464e-02 1.196570325158975885e-02 1.205171372920457382e-02 1.209789117754227032e-02 1.210456079361664494e-02 1.207248362879156760e-02 1.200284443921340212e-02 1.189723759911280772e-02 1.175765144032657299e-02 1.158645135189593882e-02 1.138636190416031195e-02 1.116044813961170057e-02 1.091209598107820145e-02 1.064499142571549185e-02 1.036309779772946749e-02 1.007062980320955897e-02 9.772022459037793887e-03 9.471892177501151783e-03 9.174986461210371536e-03 8.886117978489701391e-03 8.610078561159903443e-03 8.351529353694382707e-03 8.114865488924469239e-03 7.904057710828304995e-03 7.722479305707032581e-03 7.572733685772548885e-03 7.456504074983555039e-03 7.374449330138456438e-03 7.326166694656752534e-03 7.310232728970455889e-03 7.324319957044897467e-03 7.365373155909467340e-03 7.429820053108005147e-03 7.513788860331518243e-03 7.613309093426739831e-03 7.724479959484432251e-03 7.843599176493850494e-03 7.967252174391184841e-03 8.092366225504353180e-03 8.216236233476890624e-03 8.336529287925250123e-03 8.451274396511715761e-03 8.558842635721968656e-03 8.657921710642935836e-03 8.747487793249386287e-03 8.826776600695944094e-03 8.895254987689534334e-03 8.952593832294594364e-03 8.998642652913594123e-03 9.033406166768759293e-03 9.057022854144312213e-03 9.069745502337809087e-03 9.071923649943110582e-03 9.063987822442812550e-03 9.046435435124710808e-03 9.019818233026721810e-03 8.984731136222532527e-03 8.941802359899183802e-03 8.891684681091988757e-03 8.835047726933888471e-03 8.772571162612806742e-03 8.704938660953912000e-03 8.632832539796745502e-03 8.556928958416568434e-03 8.477893570402610796e-03 8.396377537956438084e-03 8.313013821745375911e-03 8.228413671418173189e-03 8.143163254761585229e-03 8.057820378191686561e-03 7.972911267683322617e-03 7.888927396986687018e-03 7.806322368533812062e-03 7.725508871116198127e-03 7.646855756319769978e-03 7.570685291841261835e-03 7.497270663126194036e-03
7.557709798027330977e-03 7.633212015914161812e-03 7.711842873404185783e-03 7.793375271183332689e-03 7.877529031865091597e-03 7.963973083456907243e-03 8.052327973928003965e-03 8.142168633522666593e-03 8.233027311706931500e-03 8.324396629825085714e-03 8.415732707581564942e-03 8.506458340212533220e-03 8.595966222626280281e-03 8.683622235956927823e-03 8.768768830185963079e-03 8.850728553170730123e-03 8.928807791270410715e-03 9.002300799571680973e-03 9.070494110493472137e-03 9.132671418357178952e-03 9.188119044573938091e-03 9.236132093645377239e-03 9.276021414527779035e-03 9.307121485357236837e-03 9.328799342374910139e-03 9.340464676316844253e-03 9.341581221628095927e-03 9.331679565427433015e-03 9.310371503633722845e-03 9.277366069878979771e-03 9.232487356662735095e-03 9.175694234128983426e-03 9.107102044334380517e-03 9.027006299435039877e-03 8.935908328380511370e-03 8.834542680597903472e-03 8.723905882328403597e-03 8.605285819786300319e-03 8.480290554606480236e-03 8.350874720111393576e-03 8.219360769198078703e-03 8.088451243404855273e-03 7.961226971584012962e-03 7.841124867674104104e-03 7.731888139365507111e-03 7.637481813599651843e-03 7.561968265553282997e-03 7.509341597467418528e-03 7.483326493931446305e-03 7.487155847351501144e-03 7.523349955229857375e-03 7.593525376065808109e-03 7.698260688204213407e-03 7.837038341185419490e-03 8.008268340293061768e-03 8.209384889365024460e-03 8.436995975772356229e-03 8.687061058456535881e-03 8.955073570590568743e-03 9.236230764449624916e-03 9.525580709288201595e-03 9.818142782576783079e-03 1.010900264738691899e-02 1.039338532623607439e-02 1.066671096130012396e-02 1.092463776062555306e-02 1.116309597753078163e-02 1.137831591599343904e-02 1.156685211190921873e-02 1.172560511182885179e-02 1.185184169070280062e-02 1.194321391455567885e-02 1.199777714290169855e-02 1.201400685495111406e-02 1.199081405087524740e-02 1.192755890621678173e-02 1.182406233004357904e-02 1.168061508562157590e-02 1.149798416932934324e-02 1.127741620445585347e-02 1.102063768786586649e-02 1.072985202565101062e-02 1.040773340373520039e-02 1.005741765208357022e-02 9.682490360494129533e-03 9.286972560845079688e-03 8.875304254515129984e-03 8.452325849685287523e-03 8.023257045942549029e-03 7.593671660237596120e-03 7.169465054825822567e-03 6.756807900992352865e-03 6.362075814975958268e-03 5.991739260070677066e-03 5.652193543623599929e-03 5.349508356021072213e-03 5.089086089321315579e-03 4.875244398076261990e-03 4.710781261927576673e-03 4.596625458420135202e-03 4.531691259566249588e-03 4.513015492902472739e-03 4.536163521912092711e-03 4.595795860769051264e-03 4.686243874394377742e-03 4.801967910389334099e-03 4.937836049119289500e-03 5.089225443495414176e-03 5.251987216142129863e-03 5.422328447378071785e-03 5.596660332310507933e-03 5.771449983798739199e-03 5.943100791090668439e-03 6.107875446142082068e-03 6.261867489905598681e-03 6.401021461553604158e-03 6.521198154839718056e-03 6.618279743362090115e-03 6.688309277994873570e-03 6.727659964226207108e-03 6.733231435118777058e-03 6.702672766914565504e-03 6.634635116655573060e-03 6.529060426633758428e-03 6.387516153932112917e-03 6.213588022326694237e-03 6.013339696983730637e-03 5.795831741429375780e-03 5.573645932785632057e-03 5.363259935962106859e-03 5.184943077044724784e-03 5.061644627513559036e-03 5.016344536932906828e-03 5.067920282235607345e-03 5.226805221614454385e-03 5.492568885850111771e-03 5.854697050576634747e-03 6.295793176123393696e-03 6.795272760353531644e-03 7.332149794114968706e-03 7.886599838550865244e-03 8.440612514078254039e-03 8.978146409480676146e-03 9.485077121680746820e-03 9.949092554844312514e-03 1.035960036027818235e-02 1.070766628533344894e-02 1.098598220641557044e-02 1.118885579247639282e-02 1.131221277838133192e-02 1.135360416776086748e-02 1.131221277838133539e-02 1.118885579247639629e-02 1.098598220641557044e-02 1.070766628533344374e-02 1.035960036027817714e-02 9.949092554844300371e-03 9.485077121680745085e-03 8.978146409480674411e-03 8.440612514078250569e-03 7.886599838550863509e-03 7.332149794114966972e-03 6.795272760353540317e-03 6.295793176123395431e-03 5.854697050576640818e-03 5.492568885850115240e-03 5.226805221614454385e-03 5.067920282235608212e-03 5.016344536932905961e-03 5.061644627513563373e-03 5.184943077044726518e-03 5.363259935962105991e-03 5.573645932785631189e-03 5.795831741429377515e-03 6.013339696983730637e-03 6.213588022326700308e-03 6.387516153932117254e-03 6.529060426633762765e-03 6.634635116655582601e-03 6.702672766914572443e-03 6.733231435118783997e-03 6.727659964226207108e-03 6.688309277994872702e-03 6.618279743362080574e-03 6.521198154839724127e-03 6.401021461553603291e-03 6.261867489905601283e-03 6.107875446142095079e-03 5.943100791090665837e-03 5.771449983798733994e-03 5.596660332310507933e-03 5.422328447378074387e-03 5.251987216142124659e-03 5.089225443495411574e-03 4.937836049119291235e-03 4.801967910389329762e-03 4.686243874394371671e-03 4.595795860769055600e-03 4.536163521912099650e-03 4.513015492902472739e-03 4.531691259566269538e-03 4.596625458420129998e-03 4.710781261927576673e-03 4.875244398076254183e-03 5.089086089321315579e-03 5.349508356021071345e-03 5.652193543623611205e-03 5.991739260070664055e-03 6.362075814975960870e-03 6.756807900992351130e-03 7.169465054825818230e-03 7.593671660237592651e-03 8.023257045942545559e-03 8.452325849685285789e-03 8.875304254515133454e-03 9.286972560845074484e-03 9.682490360494122594e-03 1.005741765208356328e-02 1.040773340373520039e-02 1.072985202565101409e-02 1.102063768786586823e-02 1.127741620445585694e-02 1.149798416932935191e-02 1.168061508562158110e-02 1.182406233004357904e-02 1.192755890621678694e-02 1.199081405087524567e-02 1.201400685495111580e-02 1.199777714290170723e-02 1.194321391455568405e-02 1.185184169070279715e-02 1.172560511182885006e-02 1.156685211190922220e-02 1.137831591599344772e-02 1.116309597753077816e-02 1.092463776062555132e-02 1.066671096130012396e-02 1.039338532623606572e-02 1.010900264738691899e-02 9.818142782576784813e-03 9.525580709288205064e-03 9.236230764449630121e-03 8.955073570590570478e-03 8.687061058456535881e-03 8.436995975772361434e-03 8.209384889365019256e-03 8.008268340293061768e-03 7.837038341185410817e-03 7.698260688204211673e-03 7.593525376065806375e-03 7.523349955229849569e-03 7.487155847351505480e-03 7.483326493931450642e-03 7.509341597467422864e-03 7.561968265553275191e-03 7.637481813599650109e-03 7.731888139365499305e-03 7.841124867674105839e-03 7.961226971584012962e-03 8.088451243404858743e-03 8.219360769198083908e-03 8.350874720111391841e-03 8.480290554606483705e-03 8.605285819786302054e-03 8.723905882328403597e-03 8.834542680597893063e-03 8.935908328380514840e-03 9.027006299435036407e-03 9.107102044334380517e-03 9.175694234128983426e-03 9.232487356662729891e-03 9.277366069878979771e-03 9.310371503633728049e-03 9.331679565427438219e-03 9.341581221628095927e-03 9.340464676316849457e-03 9.328799342374915343e-03 9.307121485357235102e-03 9.276021414527775566e-03 9.236132093645372035e-03 9.188119044573931152e-03 9.132671418357178952e-03 9.070494110493473872e-03 9.002300799571680973e-03 8.928807791270405511e-03 8.850728553170731858e-03 8.768768830185963079e-03 8.683622235956927823e-03 8.595966222626278547e-03 8.506458340212534955e-03 8.415732707581564942e-03 8.324396629825080510e-03 8.233027311706929766e-03 8.142168633522668328e-03 8.052327973928007435e-03 7.963973083456903773e-03 7.877529031865089862e-03 7.793375271183334424e-03 7.711842873404179712e-03 7.633212015914163547e-03 7.557709798027333579e-03
7.616088881349057996e-03 7.693394227794451805e-03 7.774157754774163598e-03 7.858203978979459367e-03 7.945300690645966391e-03 8.035160718502546914e-03 8.127444119058800306e-03 8.221760698572107978e-03 8.317672782013679419e-03 8.414698154445586498e-03 8.512313115316331655e-03 8.609955604120939771e-03 8.707028375469031203e-03 8.802902221752192599e-03 8.896919261374475543e-03 8.988396329152140499e-03 9.076628522449801950e-03 9.160892971559933540e-03 9.240452915585372837e-03 9.314562175605655206e-03 9.382470125344564982e-03 9.443427266086237143e-03 9.496691517480237293e-03 9.541535339476372654e-03 9.577253803222976827e-03 9.603173730696457772e-03 9.618664024309896837e-03 9.623147308906237693e-03 9.616113009246460286e-03 9.597131985890100525e-03 9.565872850174244810e-03 9.522120072912997057e-03 9.465793988244665044e-03 9.396972768587185179e-03 9.315916401046304279e-03 9.223092618094650558e-03 9.119204609046730262e-03 9.005220140362861503e-03 8.882401411239812875e-03 8.752334528121213930e-03 8.616956855626384248e-03 8.478579655154803649e-03 8.339902343643335741e-03 8.204013439330037211e-03 8.074371962912800169e-03 7.954762054496753235e-03 7.849213387631091138e-03 7.761881343258654996e-03 7.696884605210794865e-03 7.658104260742657279e-03 7.648957153317551862e-03 7.672165335269143932e-03 7.729549989405601340e-03 7.821878922125694369e-03 7.948789970549367812e-03 8.108799595554966322e-03 8.299390533757847188e-03 8.517159625343849461e-03 8.758000365153855230e-03 9.017295042962563886e-03 9.290096715506415692e-03 9.571288777621686505e-03 9.855717037777255232e-03 1.013829452334046727e-02 1.041408239599204456e-02 1.067835168153698742e-02 1.092663059760737819e-02 1.115474165661371406e-02 1.135883184240850385e-02 1.153539826049813748e-02 1.168131087109350146e-02 1.179383327829711808e-02 1.187064206871762430e-02 1.190984484972616199e-02 1.190999690623454309e-02 1.187011625123356520e-02 1.178969676936117428e-02 1.166871912927588788e-02 1.150765915861492843e-02 1.130749342725206712e-02 1.106970186514901269e-02 1.079626734593346071e-02 1.048967229142348974e-02 1.015289248743232037e-02 9.789388432291925776e-03 9.403094638506276359e-03 8.998407323978913075e-03 8.580170773711965834e-03 8.153662178184261505e-03 7.724573728804758933e-03 7.298988839276835706e-03 6.883346149459376555e-03 6.484380099754401446e-03 6.109020439283904119e-03 5.764226426251625041e-03 5.456728569657214728e-03 5.192658775234964934e-03 4.977077518733919424e-03 4.813457211427310707e-03 4.703239422474625279e-03 4.645612664241236152e-03 4.637617736421575758e-03 4.674579442263375982e-03 4.750743927334319557e-03 4.859941897518395108e-03 4.996124371039085098e-03 5.153695071746568560e-03 5.327640093070610920e-03 5.513501360408472676e-03 5.707254340867194860e-03 5.905144573405317343e-03 6.103524053590230272e-03 6.298714479684919786e-03 6.486912713855946637e-03 6.664145095513504015e-03 6.826271180939411098e-03 6.969033622581695744e-03 7.088148823025156552e-03 7.179432338464851113e-03 7.238953449957219281e-03 7.263214610994339800e-03 7.249353433384449034e-03 7.195367381741143292e-03 7.100364341506335865e-03 6.964845563428792227e-03 6.791030673024566616e-03 6.583235994411991768e-03 6.348313629215460510e-03 6.096141166123055649e-03 5.840104334179521337e-03 5.597412820018532638e-03 5.388915968301503413e-03 5.237891088847254802e-03 5.167288135296638392e-03 5.195515860055588755e-03 5.332087684703809387e-03 5.575288693826419353e-03 5.913130934254635408e-03 6.326761052250789823e-03 6.794324324165791455e-03 7.293850611603843251e-03 7.804853429456638271e-03 8.308979217700221756e-03 8.790141535173634155e-03 9.234443622842957930e-03 9.630048960650477996e-03 9.967066258686412689e-03 1.023746763308550772e-02 1.043503838670036335e-02 1.055535019168445630e-02 1.059574891860433701e-02 1.055535019168445457e-02 1.043503838670037202e-02 1.023746763308550599e-02 9.967066258686416158e-03 9.630048960650471057e-03 9.234443622842956195e-03 8.790141535173632420e-03 8.308979217700218287e-03 7.804853429456636536e-03 7.293850611603844986e-03 6.794324324165793190e-03 6.326761052250800231e-03 5.913130934254644082e-03 5.575288693826421088e-03 5.332087684703816326e-03 5.195515860055599164e-03 5.167288135296643596e-03 5.237891088847268679e-03 5.388915968301492138e-03 5.597412820018536107e-03 5.840104334179514398e-03 6.096141166123050445e-03 6.348313629215450969e-03 6.583235994411993502e-03 6.791030673024564882e-03 6.964845563428788758e-03 7.100364341506332395e-03 7.195367381741148496e-03 7.249353433384453371e-03 7.263214610994349341e-03 7.238953449957222751e-03 7.179432338464853715e-03 7.088148823025152215e-03 6.969033622581697479e-03 6.826271180939412833e-03 6.664145095513507484e-03 6.486912713855944035e-03 6.298714479684921520e-03 6.103524053590234609e-03 5.905144573405318210e-03 5.707254340867187921e-03 5.513501360408477013e-03 5.327640093070613522e-03 5.153695071746574631e-03 4.996124371039090302e-03 4.859941897518401180e-03 4.750743927334322159e-03 4.674579442263379452e-03 4.637617736421579227e-03 4.645612664241244825e-03 4.703239422474625279e-03 4.813457211427306370e-03 4.977077518733921159e-03 5.192658775234955393e-03 5.456728569657218197e-03 5.764226426251621571e-03 6.109020439283900650e-03 6.484380099754401446e-03 6.883346149459370483e-03 7.298988839276837441e-03 7.724573728804765005e-03 8.153662178184259771e-03 8.580170773711965834e-03 8.998407323978916544e-03 9.403094638506272890e-03 9.789388432291925776e-03 1.015289248743232037e-02 1.048967229142349321e-02 1.079626734593345551e-02 1.106970186514901443e-02 1.130749342725207406e-02 1.150765915861492669e-02 1.166871912927588614e-02 1.178969676936117775e-02 1.187011625123356520e-02 1.190999690623454309e-02 1.190984484972615505e-02 1.187064206871762777e-02 1.179383327829711288e-02 1.168131087109350146e-02 1.153539826049814615e-02 1.135883184240850212e-02 1.115474165661370365e-02 1.092663059760737992e-02 1.067835168153697355e-02 1.041408239599205497e-02 1.013829452334046206e-02 9.855717037777267375e-03 9.571288777621684771e-03 9.290096715506415692e-03 9.017295042962563886e-03 8.758000365153858699e-03 8.517159625343849461e-03 8.299390533757848923e-03 8.108799595554969791e-03 7.948789970549376485e-03 7.821878922125689165e-03 7.729549989405603075e-03 7.672165335269143932e-03 7.648957153317546658e-03 7.658104260742658147e-03 7.696884605210802671e-03 7.761881343258665404e-03 7.849213387631096342e-03 7.954762054496754969e-03 8.074371962912798434e-03 8.204013439330035476e-03 8.339902343643334007e-03 8.478579655154798445e-03 8.616956855626384248e-03 8.752334528121213930e-03 8.882401411239811140e-03 9.005220140362863238e-03 9.119204609046730262e-03 9.223092618094655762e-03 9.315916401046309483e-03 9.396972768587183444e-03 9.465793988244668514e-03 9.522120072913002262e-03 9.565872850174244810e-03 9.597131985890100525e-03 9.616113009246460286e-03 9.623147308906239428e-03 9.618664024309898572e-03 9.603173730696459506e-03 9.577253803222988970e-03 9.541535339476374389e-03 9.496691517480239028e-03 9.443427266086226735e-03 9.382470125344571921e-03 9.314562175605650002e-03 9.240452915585371102e-03 9.160892971559935274e-03 9.076628522449803685e-03 8.988396329152145703e-03 8.896919261374473809e-03 8.802902221752192599e-03 8.707028375469031203e-03 8.609955604120939771e-03 8.512313115316338594e-03 8.414698154445588232e-03 8.317672782013675950e-03 8.221760698572101039e-03 8.127444119058800306e-03 8.035160718502543445e-03 7.945300690645968125e-03 7.858203978979461102e-03 7.774157754774163598e-03 7.693394227794453540e-03 7.616088881349062333e-03
7.672599985149936887e-03 7.751469273171210025e-03 7.834075850590553960e-03 7.920301039893823739e-03 8.009966267509178312e-03 8.102834297298867547e-03 8.198610987678952786e-03 8.296947477223842737e-03 8.397442704233575722e-03 8.499646172471736136e-03 8.603060887226916115e-03 8.707146401873590638e-03 8.811321933958671249e-03 8.914969530272065859e-03 9.017437281250834796e-03 9.118042605415266344e-03 9.216075643605702375e-03 9.310802819997365115e-03 9.401470641885407986e-03 9.487309822872738024e-03 9.567539824357642816e-03 9.641373918233468385e-03 9.708024879665580822e-03 9.766711423037610987e-03 9.816665496939850841e-03 9.857140555794461148e-03 9.887420926690811823e-03 9.906832390495987073e-03 9.914754096502650937e-03 9.910631929674128954e-03 9.893993448605626836e-03 9.864464509683356155e-03 9.821787686895112196e-03 9.765842584364794673e-03 9.696668115208265104e-03 9.614486778397353731e-03 9.519730893990980755e-03 9.413070640387955282e-03 9.295443552889547101e-03 9.168084860952850634e-03 9.032557624504566202e-03 8.890781034682476019e-03 8.745054430900529169e-03 8.598073532865921006e-03 8.452934121817726534e-03 8.313117056642579591e-03 8.182447364634540254e-03 8.065019706323067403e-03 7.965083499206068382e-03 7.886884203797914564e-03 7.834463284216722917e-03 7.811427926125947760e-03 7.820711191903532283e-03 7.864351007508200986e-03 7.943318754798357056e-03 8.057422969380756070e-03 8.205301191098282945e-03 8.384496994953217000e-03 8.591604855721189302e-03 8.822457023510768548e-03 9.072325451501928734e-03 9.336116575542459384e-03 9.608544431959038096e-03 9.884275359031571492e-03 1.015804358014149415e-02 1.042474073467605442e-02 1.067948415158322638e-02 1.091766894716481202e-02 1.113500848657783884e-02 1.132756684917105884e-02 1.149178598016451815e-02 1.162450935233763465e-02 1.172300326336911218e-02 1.178497636516346973e-02 1.180859764324156472e-02 1.179251281084862067e-02 1.173585892797698871e-02 1.163827697823614261e-02 1.149992211977900192e-02 1.132147135830310555e-02 1.110412846218428867e-02 1.084962604593576498e-02 1.056022488278139486e-02 1.023871066231426402e-02 9.888388571069757146e-03 9.513076215734956459e-03 9.117095480802625551e-03 8.705263824513859508e-03 8.282885112923360146e-03 7.855739116095560720e-03 7.430066853943695197e-03 7.012545559067697755e-03 6.610241576840624085e-03 6.230521880530880130e-03 5.880896166224195039e-03 5.568755679018668435e-03 5.300980321815776559e-03 5.083413743279354031e-03 4.920263712836439422e-03 4.813558476902063746e-03 4.762835075068408072e-03 4.765200108109234924e-03 4.815779061986596478e-03 4.908422931139156190e-03 5.036462467992018632e-03 5.193326855836626239e-03 5.372934555326676354e-03 5.569854847182029341e-03 5.779292336110875353e-03 5.996962206517458295e-03 6.218916620904721415e-03 6.441367004963712527e-03 6.660531355297268086e-03 6.872523148342290014e-03 7.073289262509416947e-03 7.258598013503034414e-03 7.424074324016035481e-03 7.565276706587865593e-03 7.677809751294312202e-03 7.757465872014306964e-03 7.800390928394958061e-03 7.803269820893925582e-03 7.763530141726495380e-03 7.679564410829500462e-03 7.550974315977164800e-03 7.378843606788753305e-03 7.166049402308968981e-03 6.917623227689377249e-03 6.641169398864740434e-03 6.347331054257021078e-03 6.050246757280027324e-03 5.767837744707610299e-03 5.521588401391774870e-03 5.335278477322792992e-03 5.232124879369463855e-03 5.230405019488835495e-03 5.338936636987469571e-03 5.554712577447592191e-03 5.864049247567596282e-03 6.246330836553378243e-03 6.678176152709937655e-03 7.136490813715411566e-03 7.600106996970864073e-03 8.050404629593190670e-03 8.471395056414502897e-03 8.849593816369334329e-03 9.173849635572378994e-03 9.435196553899525065e-03 9.626746415146046273e-03 9.743618750564288569e-03 9.782899288593245937e-03 9.743618750564279896e-03 9.626746415146046273e-03 9.435196553899519861e-03 9.173849635572378994e-03 8.849593816369332594e-03 8.471395056414502897e-03 8.050404629593183731e-03 7.600106996970861471e-03 7.136490813715409831e-03 6.678176152709941124e-03 6.246330836553374774e-03 5.864049247567600619e-03 5.554712577447589589e-03 5.338936636987474775e-03 5.230405019488827689e-03 5.232124879369471661e-03 5.335278477322799064e-03 5.521588401391786145e-03 5.767837744707623310e-03 6.050246757280035130e-03 6.347331054257022813e-03 6.641169398864740434e-03 6.917623227689382454e-03 7.166049402308964644e-03 7.378843606788753305e-03 7.550974315977156993e-03 7.679564410829497860e-03 7.763530141726487574e-03 7.803269820893908235e-03 7.800390928394962398e-03 7.757465872014313035e-03 7.677809751294308732e-03 7.565276706587868195e-03 7.424074324016037216e-03 7.258598013503043088e-03 7.073289262509421284e-03 6.872523148342296953e-03 6.660531355297273290e-03 6.441367004963710792e-03 6.218916620904730956e-03 5.996962206517456560e-03 5.779292336110872751e-03 5.569854847182033677e-03 5.372934555326676354e-03 5.193326855836629709e-03 5.036462467992024704e-03 4.908422931139156190e-03 4.815779061986599080e-03 4.765200108109237526e-03 4.762835075068407205e-03 4.813558476902053337e-03 4.920263712836440290e-03 5.083413743279362705e-03 5.300980321815770488e-03 5.568755679018666700e-03 5.880896166224195039e-03 6.230521880530876661e-03 6.610241576840630157e-03 7.012545559067700357e-03 7.430066853943695197e-03 7.855739116095562455e-03 8.282885112923360146e-03 8.705263824513852569e-03 9.117095480802635959e-03 9.513076215734958194e-03 9.888388571069751942e-03 1.023871066231426749e-02 1.056022488278140874e-02 1.084962604593576498e-02 1.110412846218429561e-02 1.132147135830310382e-02 1.149992211977900712e-02 1.163827697823614261e-02 1.173585892797698871e-02 1.179251281084861894e-02 1.180859764324156472e-02 1.178497636516347841e-02 1.172300326336910697e-02 1.162450935233764159e-02 1.149178598016452335e-02 1.132756684917105537e-02 1.113500848657784231e-02 1.091766894716481202e-02 1.067948415158322464e-02 1.042474073467604921e-02 1.015804358014149936e-02 9.884275359031568023e-03 9.608544431959043300e-03 9.336116575542455914e-03 9.072325451501926999e-03 8.822457023510758140e-03 8.591604855721196241e-03 8.384496994953217000e-03 8.205301191098282945e-03 8.057422969380749131e-03 7.943318754798363995e-03 7.864351007508194047e-03 7.820711191903530549e-03 7.811427926125942556e-03 7.834463284216715978e-03 7.886884203797914564e-03 7.965083499206070117e-03 8.065019706323067403e-03 8.182447364634543724e-03 8.313117056642581326e-03 8.452934121817723065e-03 8.598073532865919272e-03 8.745054430900529169e-03 8.890781034682469081e-03 9.032557624504569671e-03 9.168084860952848900e-03 9.295443552889552305e-03 9.413070640387955282e-03 9.519730893990980755e-03 9.614486778397350261e-03 9.696668115208265104e-03 9.765842584364794673e-03 9.821787686895105257e-03 9.864464509683366564e-03 9.893993448605632041e-03 9.910631929674130688e-03 9.914754096502650937e-03 9.906832390495987073e-03 9.887420926690811823e-03 9.857140555794457679e-03 9.816665496939856045e-03 9.766711423037616191e-03 9.708024879665580822e-03 9.641373918233475324e-03 9.567539824357646286e-03 9.487309822872741494e-03 9.401470641885416660e-03 9.310802819997363380e-03 9.216075643605705844e-03 9.118042605415266344e-03 9.017437281250827857e-03 8.914969530272067594e-03 8.811321933958667779e-03 8.707146401873595842e-03 8.603060887226917849e-03 8.499646172471736136e-03 8.397442704233575722e-03 8.296947477223842737e-03 8.198610987678952786e-03 8.102834297298867547e-03 8.009966267509178312e-03 7.920301039893825473e-03 7.834075850590557430e-03 7.751469273171210025e-03 7.672599985149938621e-03
7.727383559086720491e-03 7.807631857631590518e-03 7.891839247574536712e-03 7.979948543243131631e-03 8.071840112016497037e-03 8.167332459567666278e-03 8.266183438380822826e-03 8.368091986855244468e-03 8.472700300626394981e-03 8.579596338920743998e-03 8.688316576257871029e-03 8.798348922644683850e-03 8.909135752351892909e-03 9.020077001138521178e-03 9.130533313050626792e-03 9.239829239539577160e-03 9.347256514564120447e-03 9.452077448815753360e-03 9.553528503643169204e-03 9.650824120305242018e-03 9.743160892700471545e-03 9.829722181679148227e-03 9.909683276602004182e-03 9.982217215170048272e-03 1.004650137603760145e-02 1.010172496067150705e-02 1.014709748171191937e-02 1.018185837506893794e-02 1.020528785246998735e-02 1.021671911034306365e-02 1.021555200979390454e-02 1.020126834070641565e-02 1.017344877988346843e-02 1.013179164711579955e-02 1.007613355143663694e-02 1.000647199825493473e-02 9.922989989753289858e-03 9.826082585629218602e-03 9.716385283969260558e-03 9.594803911544047548e-03 9.462545450364262534e-03 9.321148836061063717e-03 9.172514200158824946e-03 9.018928248941585069e-03 8.863082446947796039e-03 8.708079415984020313e-03 8.557421571407979044e-03 8.414974746737495168e-03 8.284898869349979766e-03 8.171538344555227124e-03 8.079267526978644101e-03 8.012292200551864030e-03 7.974416372707593750e-03 7.968793674842964553e-03 7.997691507672587477e-03 8.062300149407905861e-03 8.162615450236072184e-03 8.297412165890596936e-03 8.464308545590961547e-03 8.659906823889829824e-03 8.879983726717131931e-03 9.119702265340210237e-03 9.373820019693045527e-03 9.636876855518070398e-03 9.903353403123473994e-03 1.016779847947809658e-02 1.042492810240950966e-02 1.066970095094516881e-02 1.089737566565128837e-02 1.110355492666215485e-02 1.128422033285363980e-02 1.143576108563877820e-02 1.155499854694812777e-02 1.163920797394375414e-02 1.168613814890896545e-02 1.169402920578590556e-02 1.166162867786443499e-02 1.158820562632533781e-02 1.147356263296962428e-02 1.131804543431029833e-02 1.112255002506218338e-02 1.088852715763487418e-02 1.061798430306441950e-02 1.031348530971450475e-02 9.978148185841898346e-03 9.615641615790780639e-03 9.230180949090760131e-03 8.826524387184874962e-03 8.409969773012946834e-03 7.986351490539144934e-03 7.562035069688434648e-03 7.143903544551811688e-03 6.739323698698354570e-03 6.356071586328147956e-03 6.002185923573756694e-03 5.685708977594012940e-03 5.414276606936513185e-03 5.194546344648587853e-03 5.031515924052090347e-03 4.927873283855529508e-03 4.883583489808880455e-03 4.895890702199649953e-03 4.959774311143277936e-03 5.068720758990760515e-03 5.215570670719236329e-03 5.393225230176950172e-03 5.595100554963310102e-03 5.815325265853260074e-03 6.048739117653567469e-03 6.290768110164830784e-03 6.537242587314477833e-03 6.784206959933846044e-03 7.027752390591403796e-03 7.263890257907506393e-03 7.488474590943286664e-03 7.697175128424547583e-03 7.885498407945090368e-03 8.048851740629473644e-03 8.182643671982485142e-03 8.282414271048310628e-03 8.343989092236367422e-03 8.363651736674498904e-03 8.338331484146348921e-03 8.265804422614217786e-03 8.144908881323796243e-03 7.975778811242131838e-03 7.760102010773197063e-03 7.501413393497053696e-03 7.205435549368261437e-03 6.880476173792591382e-03 6.537876336777733062e-03 6.192458264156017016e-03 5.862818619254831984e-03 5.571127393243501501e-03 5.341861007441866399e-03 5.198854278952475851e-03 5.160668942887842656e-03 5.235715678384400898e-03 5.419696992070091764e-03 5.696964032160726013e-03 6.044763620566089707e-03 6.437878322846175318e-03 6.851926308863701479e-03 7.265042586650398600e-03 7.658437361596315100e-03 8.016391065199664559e-03 8.326048322364691320e-03 8.577187036658393340e-03 8.762028120527540903e-03 8.875099614138301854e-03 8.913149758234843387e-03 8.875099614138308793e-03 8.762028120527537434e-03 8.577187036658395075e-03 8.326048322364699994e-03 8.016391065199654151e-03 7.658437361596309029e-03 7.265042586650394263e-03 6.851926308863696274e-03 6.437878322846171848e-03 6.044763620566091442e-03 5.696964032160720809e-03 5.419696992070092631e-03 5.235715678384412174e-03 5.160668942887847860e-03 5.198854278952476718e-03 5.341861007441865532e-03 5.571127393243497164e-03 5.862818619254827647e-03 6.192458264156011812e-03 6.537876336777731327e-03 6.880476173792583576e-03 7.205435549368257100e-03 7.501413393497053696e-03 7.760102010773193594e-03 7.975778811242131838e-03 8.144908881323796243e-03 8.265804422614216052e-03 8.338331484146341982e-03 8.363651736674493700e-03 8.343989092236360483e-03 8.282414271048301954e-03 8.182643671982495551e-03 8.048851740629477114e-03 7.885498407945090368e-03 7.697175128424547583e-03 7.488474590943286664e-03 7.263890257907500321e-03 7.027752390591403796e-03 6.784206959933852116e-03 6.537242587314493446e-03 6.290768110164835121e-03 6.048739117653572674e-03 5.815325265853267880e-03 5.595100554963304031e-03 5.393225230176958845e-03 5.215570670719231125e-03 5.068720758990760515e-03 4.959774311143279671e-03 4.895890702199648219e-03 4.883583489808883057e-03 4.927873283855526906e-03 5.031515924052086010e-03 5.194546344648585251e-03 5.414276606936518389e-03 5.685708977594012940e-03 6.002185923573761031e-03 6.356071586328146221e-03 6.739323698698358039e-03 7.143903544551816025e-03 7.562035069688436383e-03 7.986351490539148404e-03 8.409969773012941630e-03 8.826524387184878431e-03 9.230180949090761866e-03 9.615641615790778904e-03 9.978148185841907020e-03 1.031348530971451516e-02 1.061798430306443337e-02 1.088852715763486724e-02 1.112255002506217991e-02 1.131804543431029139e-02 1.147356263296962428e-02 1.158820562632533954e-02 1.166162867786443499e-02 1.169402920578591076e-02 1.168613814890896892e-02 1.163920797394375067e-02 1.155499854694812950e-02 1.143576108563877473e-02 1.128422033285364327e-02 1.110355492666215485e-02 1.089737566565129358e-02 1.066970095094517228e-02 1.042492810240950619e-02 1.016779847947809831e-02 9.903353403123479198e-03 9.636876855518070398e-03 9.373820019693036854e-03 9.119702265340217176e-03 8.879983726717126727e-03 8.659906823889829824e-03 8.464308545590956342e-03 8.297412165890603875e-03 8.162615450236066980e-03 8.062300149407902392e-03 7.997691507672585742e-03 7.968793674842973226e-03 7.974416372707595485e-03 8.012292200551870969e-03 8.079267526978644101e-03 8.171538344555232328e-03 8.284898869349976297e-03 8.414974746737496902e-03 8.557421571407982513e-03 8.708079415984022048e-03 8.863082446947794305e-03 9.018928248941583334e-03 9.172514200158823211e-03 9.321148836061060247e-03 9.462545450364259064e-03 9.594803911544049282e-03 9.716385283969265763e-03 9.826082585629222071e-03 9.922989989753295062e-03 1.000647199825493473e-02 1.007613355143663347e-02 1.013179164711580649e-02 1.017344877988347537e-02 1.020126834070641739e-02 1.021555200979389934e-02 1.021671911034306712e-02 1.020528785246999082e-02 1.018185837506893621e-02 1.014709748171192631e-02 1.010172496067150358e-02 1.004650137603760145e-02 9.982217215170046537e-03 9.909683276601997243e-03 9.829722181679146492e-03 9.743160892700475015e-03 9.650824120305240283e-03 9.553528503643163999e-03 9.452077448815753360e-03 9.347256514564120447e-03 9.239829239539578895e-03 9.130533313050625058e-03 9.020077001138526382e-03 8.909135752351891174e-03 8.798348922644685585e-03 8.688316576257869295e-03 8.579596338920742263e-03 8.472700300626396716e-03 8.368091986855246203e-03 8.266183438380819357e-03 8.167332459567669747e-03 8.071840112016497037e-03 7.979948543243131631e-03 7.891839247574536712e-03 7.807631857631593120e-03 7.727383559086723960e-03
7.780517409098236872e-03 7.862022799702271178e-03 7.947645395713576200e-03 8.037393513668569800e-03 8.131211232785593920e-03 8.228978218057615007e-03 8.330510259901922204e-03 8.435560446881627122e-03 8.543820875423237954e-03 8.654924795123265444e-03 8.768449090029693110e-03 8.883917004563852624e-03 9.000801036478123587e-03 9.118525937126290351e-03 9.236471780009617230e-03 9.353977080662025101e-03 9.470341973253967177e-03 9.584831470782973623e-03 9.696678855569853053e-03 9.805089264418998321e-03 9.909243547879099598e-03 1.000830249538850990e-02 1.010141152772323775e-02 1.018770596522168732e-02 1.026631698498851539e-02 1.033637838299089617e-02 1.039703425803630878e-02 1.044744773443217860e-02 1.048681083907747509e-02 1.051435564714135393e-02 1.052936680859861696e-02 1.053119556577718392e-02 1.051927536952678571e-02 1.049313919796608478e-02 1.045243867567619521e-02 1.039696508026853074e-02 1.032667230349667425e-02 1.024170179925175568e-02 1.014240949134313265e-02 1.002939451585786908e-02 9.903529516021105511e-03 9.765991964265734876e-03 9.618295620599397189e-03 9.462320704764163454e-03 9.300340615751750625e-03 9.135042039342946771e-03 8.969534040424189530e-03 8.807340317089226711e-03 8.652367411780931619e-03 8.508840753209722177e-03 8.381200614035971483e-03 8.273952280505097664e-03 8.191469754739858986e-03 8.137760412542001387e-03 8.116208296674448652e-03 8.129323622939017141e-03 8.178531890514213754e-03 8.264034262785973500e-03 8.384760485996565690e-03 8.538419003912249214e-03 8.721631435533153467e-03 8.930125832543822639e-03 9.158958326309729267e-03 9.402735619877554407e-03 9.655818442228241913e-03 9.912495079218645866e-03 1.016712182308946062e-02 1.041423244637227491e-02 1.064862157207225116e-02 1.086540766007712544e-02 1.106008098671939881e-02 1.122854107273581550e-02 1.136712692912586822e-02 1.147264247377015323e-02 1.154237862774570855e-02 1.157413295513444809e-02 1.156622725064227614e-02 1.151752317751746427e-02 1.142743588412590758e-02 1.129594545522748239e-02 1.112360606344945171e-02 1.091155276305807824e-02 1.066150600102188511e-02 1.037577409965505411e-02 1.005725417760343875e-02 9.709432197947851298e-03 9.336383017897239428e-03 8.942771375798347702e-03 8.533854525410998135e-03 8.115486428795204085e-03 7.694121576228167558e-03 7.276812904618401578e-03 6.871192026992833241e-03 6.485410292881283074e-03 6.128006441038676144e-03 5.807654383111516237e-03 5.532742689908812586e-03 5.310762350134621071e-03 5.147547161739140023e-03 5.046514569656655388e-03 5.008140617553808772e-03 5.029887999024562108e-03 5.106655510494906638e-03 5.231607933928215243e-03 5.397115770491072058e-03 5.595553287435456151e-03 5.819821656413478456e-03 6.063587301450419804e-03 6.321298401567873940e-03 6.588062701182292348e-03 6.859459516579842313e-03 7.131338676970574303e-03 7.399640059256069533e-03 7.660252822675798351e-03 7.908923334274406761e-03 8.141214023942336744e-03 8.352511019055866223e-03 8.538075696175952828e-03 8.693133813239814489e-03 8.812995355126413202e-03 8.893198417175323528e-03 8.929671192780284927e-03 8.918907299835718977e-03 8.858151212481384790e-03 8.745592459598045335e-03 8.580569569948020767e-03 8.363787578223208161e-03 8.097556300517352867e-03 7.786060323352650241e-03 7.435674714931120137e-03 7.055339817910163958e-03 6.656996434043501755e-03 6.256042328723555174e-03 5.871671289623399230e-03 5.526759535588015790e-03 5.246686069890349989e-03 5.056339452548145631e-03 4.975134509187155094e-03 5.011510820608059205e-03 5.159927530386176735e-03 5.402423679398818401e-03 5.713604088913861248e-03 6.066000822614501034e-03 6.433732328255268619e-03 6.794218905781112747e-03 7.128624654946921421e-03 7.421711189662391801e-03 7.661516581157538919e-03 7.839045021959008611e-03 7.948027857616120351e-03 7.984763554281234382e-03 7.948027857616122085e-03 7.839045021959006876e-03 7.661516581157534582e-03 7.421711189662394403e-03 7.128624654946925758e-03 6.794218905781112747e-03 6.433732328255272089e-03 6.066000822614506238e-03 5.713604088913875126e-03 5.402423679398826208e-03 5.159927530386175000e-03 5.011510820608055736e-03 4.975134509187156828e-03 5.056339452548144764e-03 5.246686069890350856e-03 5.526759535588014055e-03 5.871671289623400965e-03 6.256042328723557776e-03 6.656996434043505224e-03 7.055339817910162223e-03 7.435674714931115800e-03 7.786060323352646771e-03 8.097556300517352867e-03 8.363787578223206426e-03 8.580569569948015562e-03 8.745592459598047069e-03 8.858151212481381320e-03 8.918907299835717242e-03 8.929671192780279723e-03 8.893198417175320059e-03 8.812995355126395855e-03 8.693133813239814489e-03 8.538075696175947624e-03 8.352511019055866223e-03 8.141214023942329805e-03 7.908923334274401556e-03 7.660252822675803555e-03 7.399640059256067798e-03 7.131338676970571701e-03 6.859459516579838843e-03 6.588062701182291481e-03 6.321298401567867001e-03 6.063587301450433682e-03 5.819821656413484527e-03 5.595553287435455284e-03 5.397115770491067721e-03 5.231607933928218712e-03 5.106655510494914445e-03 5.029887999024556904e-03 5.008140617553811375e-03 5.046514569656652786e-03 5.147547161739135686e-03 5.310762350134618469e-03 5.532742689908816056e-03 5.807654383111517972e-03 6.128006441038677879e-03 6.485410292881287411e-03 6.871192026992834975e-03 7.276812904618405915e-03 7.694121576228161487e-03 8.115486428795200616e-03 8.533854525411003339e-03 8.942771375798344233e-03 9.336383017897246367e-03 9.709432197947847829e-03 1.005725417760344742e-02 1.037577409965505064e-02 1.066150600102187991e-02 1.091155276305807824e-02 1.112360606344944998e-02 1.129594545522748412e-02 1.142743588412590758e-02 1.151752317751746080e-02 1.156622725064228654e-02 1.157413295513444289e-02 1.154237862774570335e-02 1.147264247377015323e-02 1.136712692912587169e-02 1.122854107273582244e-02 1.106008098671940575e-02 1.086540766007711503e-02 1.064862157207226330e-02 1.041423244637227144e-02 1.016712182308946062e-02 9.912495079218651070e-03 9.655818442228238443e-03 9.402735619877552672e-03 9.158958326309725798e-03 8.930125832543815700e-03 8.721631435533163876e-03 8.538419003912244010e-03 8.384760485996562221e-03 8.264034262785968296e-03 8.178531890514208549e-03 8.129323622939013672e-03 8.116208296674448652e-03 8.137760412542001387e-03 8.191469754739860720e-03 8.273952280505097664e-03 8.381200614035976687e-03 8.508840753209720442e-03 8.652367411780929884e-03 8.807340317089223242e-03 8.969534040424189530e-03 9.135042039342946771e-03 9.300340615751755829e-03 9.462320704764170393e-03 9.618295620599388515e-03 9.765991964265741815e-03 9.903529516021105511e-03 1.002939451585786561e-02 1.014240949134313612e-02 1.024170179925175395e-02 1.032667230349667079e-02 1.039696508026853074e-02 1.045243867567619868e-02 1.049313919796608825e-02 1.051927536952678398e-02 1.053119556577718566e-02 1.052936680859861696e-02 1.051435564714135740e-02 1.048681083907747683e-02 1.044744773443218207e-02 1.039703425803631225e-02 1.033637838299088924e-02 1.026631698498851886e-02 1.018770596522169253e-02 1.010141152772323948e-02 1.000830249538850990e-02 9.909243547879096128e-03 9.805089264418993117e-03 9.696678855569853053e-03 9.584831470782971888e-03 9.470341973253968912e-03 9.353977080662028570e-03 9.236471780009620700e-03 9.118525937126290351e-03 9.000801036478125322e-03 8.883917004563850889e-03 8.768449090029696580e-03 8.654924795123267178e-03 8.543820875423241423e-03 8.435560446881627122e-03 8.330510259901923939e-03 8.228978218057615007e-03 8.131211232785592186e-03 8.037393513668569800e-03 7.947645395713577934e-03 7.862022799702271178e-03 7.780517409098236872e-03
7.832005833565428010e-03 7.914717701811882847e-03 8.001635521737023374e-03 8.092836274685532086e-03 8.188331810541115210e-03 8.288067805342521494e-03 8.391923515025828326e-03 8.499712258102431334e-03 8.611182540499534230e-03 8.726019723285738383e-03 8.843848129068691138e-03 8.964233485272395455e-03 9.086685611578357996e-03 9.210661273457524181e-03 9.335567142537118737e-03 9.460762826140117418e-03 9.585563951259321383e-03 9.709245311239084880e-03 9.831044105467085306e-03 9.950163322589780993e-03 1.006577533558411855e-02 1.017702579208790842e-02 1.028303789554067468e-02 1.038291718195827329e-02 1.047575690368718164e-02 1.056064413552457518e-02 1.063666672050228058e-02 1.070292117276170664e-02 1.075852165375251399e-02 1.080261013584263470e-02 1.083436786471494127e-02 1.085302822893314048e-02 1.085789114190854193e-02 1.084833903807424192e-02 1.082385458082920672e-02 1.078404017360228180e-02 1.072863935503978045e-02 1.065756014127998419e-02 1.057090034677640733e-02 1.046897486138585569e-02 1.035234477228372252e-02 1.022184807577703261e-02 1.007863149984573013e-02 9.924182618234645911e-03 9.760360937571616741e-03 9.589425931861276023e-03 9.414059040713853091e-03 9.237375423103811461e-03 9.062919818232942348e-03 8.894639386711537116e-03 8.736825266666614284e-03 8.594014417749590642e-03 8.470845016800253313e-03 8.371863127146546985e-03 8.301286085828109979e-03 8.262738450767685705e-03 8.258987195041761140e-03 8.291710395501311268e-03 8.361333989440373690e-03 8.466962258632639363e-03 8.606411215150404012e-03 8.776335160159229321e-03 8.972421593966646222e-03 9.189622585596923104e-03 9.422392177957806397e-03 9.664906808399658864e-03 9.911255306553758831e-03 1.015559370664998774e-02 1.039226628393059675e-02 1.061589765122578077e-02 1.082146197488270851e-02 1.100433517300466665e-02 1.116033503973097932e-02 1.128575308437930295e-02 1.137738076619747470e-02 1.143253187559556926e-02 1.144906209950904974e-02 1.142538630246030251e-02 1.136049372712587616e-02 1.125396113654932029e-02 1.110596385619406004e-02 1.091728470562442106e-02 1.068932092009954732e-02 1.042408933827178134e-02 1.012423035874769096e-02 9.793011422363004717e-03 9.434331014731678344e-03 9.052724319548732801e-03 8.653371525463181627e-03 8.242109105608659905e-03 7.825442650563899788e-03 7.410556260549910207e-03 7.005307022915100053e-03 6.618182642763305486e-03 6.258185768563604562e-03 5.934593124988571736e-03 5.656531179758357737e-03 5.432331567937719735e-03 5.268699618242231666e-03 5.169846310845948451e-03 5.136842804156566827e-03 5.167459231601326773e-03 5.256591457199079505e-03 5.397138512226917241e-03 5.581032037121833045e-03 5.800128770282267539e-03 6.046807660321341406e-03 6.314254308579908201e-03 6.596499775358547792e-03 6.888304513371684180e-03 7.184966902624843887e-03 7.482113464597044301e-03 7.775506900222854331e-03 8.060892435663030015e-03 8.333892311321779850e-03 8.589951271075507711e-03 8.824331398067141244e-03 9.032151801283109724e-03 9.208467003673037263e-03 9.348377120879988039e-03 9.447162841938342229e-03 9.500438668656725413e-03 9.504318716622167304e-03 9.455590550894113142e-03 9.351894001236430581e-03 9.191903714378429208e-03 8.975516456142916197e-03 8.704047026739464288e-03 8.380440251982958222e-03 8.009510863071738276e-03 7.598227596945552817e-03 7.156060269969650479e-03 6.695402341059635866e-03 6.232050370741876698e-03 5.785631695672515534e-03 5.379668845504626158e-03 5.040627372014004452e-03 4.794998488501613261e-03 4.663891011112889125e-03 4.656515298553583725e-03 4.766261717779692389e-03 4.972388015473010354e-03 5.246112856291523623e-03 5.557107540488047046e-03 5.877686183499299111e-03 6.184529763756239050e-03 6.458921309632722520e-03 6.686380015699842048e-03 6.856178545356412038e-03 6.960934888023251506e-03 6.996327955012476320e-03 6.960934888023258445e-03 6.856178545356417242e-03 6.686380015699840314e-03 6.458921309632718183e-03 6.184529763756236448e-03 5.877686183499301713e-03 5.557107540488053117e-03 5.246112856291518418e-03 4.972388015473017293e-03 4.766261717779699328e-03 4.656515298553591531e-03 4.663891011112884788e-03 4.794998488501626271e-03 5.040627372014007922e-03 5.379668845504633964e-03 5.785631695672518136e-03 6.232050370741879300e-03 6.695402341059628060e-03 7.156060269969652214e-03 7.598227596945552817e-03 8.009510863071729603e-03 8.380440251982951283e-03 8.704047026739462553e-03 8.975516456142914462e-03 9.191903714378443085e-03 9.351894001236439255e-03 9.455590550894107937e-03 9.504318716622170773e-03 9.500438668656727148e-03 9.447162841938345698e-03 9.348377120879986305e-03 9.208467003673042467e-03 9.032151801283109724e-03 8.824331398067142979e-03 8.589951271075507711e-03 8.333892311321779850e-03 8.060892435663024810e-03 7.775506900222862137e-03 7.482113464597043434e-03 7.184966902624853428e-03 6.888304513371688517e-03 6.596499775358552996e-03 6.314254308579903864e-03 6.046807660321353549e-03 5.800128770282273610e-03 5.581032037121831310e-03 5.397138512226914639e-03 5.256591457199069964e-03 5.167459231601322436e-03 5.136842804156565960e-03 5.169846310845951920e-03 5.268699618242228197e-03 5.432331567937712796e-03 5.656531179758356002e-03 5.934593124988570868e-03 6.258185768563614103e-03 6.618182642763311557e-03 7.005307022915100920e-03 7.410556260549920615e-03 7.825442650563906727e-03 8.242109105608656436e-03 8.653371525463176422e-03 9.052724319548734536e-03 9.434331014731673140e-03 9.793011422363004717e-03 1.012423035874769270e-02 1.042408933827177614e-02 1.068932092009955773e-02 1.091728470562441933e-02 1.110596385619405831e-02 1.125396113654931682e-02 1.136049372712588830e-02 1.142538630246030251e-02 1.144906209950905321e-02 1.143253187559557620e-02 1.137738076619746602e-02 1.128575308437929775e-02 1.116033503973098279e-02 1.100433517300466318e-02 1.082146197488270678e-02 1.061589765122578771e-02 1.039226628393059675e-02 1.015559370664999121e-02 9.911255306553762301e-03 9.664906808399667537e-03 9.422392177957802928e-03 9.189622585596923104e-03 8.972421593966641018e-03 8.776335160159224116e-03 8.606411215150400543e-03 8.466962258632634158e-03 8.361333989440373690e-03 8.291710395501311268e-03 8.258987195041764609e-03 8.262738450767677031e-03 8.301286085828106509e-03 8.371863127146540046e-03 8.470845016800246374e-03 8.594014417749590642e-03 8.736825266666612549e-03 8.894639386711547524e-03 9.062919818232945818e-03 9.237375423103804523e-03 9.414059040713844417e-03 9.589425931861279492e-03 9.760360937571613271e-03 9.924182618234649381e-03 1.007863149984573360e-02 1.022184807577702914e-02 1.035234477228372078e-02 1.046897486138585222e-02 1.057090034677640733e-02 1.065756014127998072e-02 1.072863935503977698e-02 1.078404017360228700e-02 1.082385458082920672e-02 1.084833903807423845e-02 1.085789114190853499e-02 1.085302822893313875e-02 1.083436786471493607e-02 1.080261013584262776e-02 1.075852165375251399e-02 1.070292117276172052e-02 1.063666672050229099e-02 1.056064413552457691e-02 1.047575690368717991e-02 1.038291718195827849e-02 1.028303789554067642e-02 1.017702579208791189e-02 1.006577533558411681e-02 9.950163322589779258e-03 9.831044105467083571e-03 9.709245311239084880e-03 9.585563951259312709e-03 9.460762826140122622e-03 9.335567142537120472e-03 9.210661273457520712e-03 9.086685611578361466e-03 8.964233485272391985e-03 8.843848129068689404e-03 8.726019723285733179e-03 8.611182540499534230e-03 8.499712258102434803e-03 8.391923515025828326e-03 8.288067805342521494e-03 8.188331810541115210e-03 8.092836274685533821e-03 8.001635521737023374e-03 7.914717701811881112e-03 7.832005833565428010e-03
7.881769205702082379e-03 7.965715818747665100e-03 8.053882990095522984e-03 8.146418517817421642e-03 8.243405191461179032e-03 8.344858799508322530e-03 8.450726991395797472e-03 8.560888950086317783e-03 8.675155805070782974e-03 8.793271695916841588e-03 8.914915384125943545e-03 9.039702306530736711e-03 9.167186966540473436e-03 9.296865569435854015e-03 9.428178823458014182e-03 9.560514848203307062e-03 9.693212154319579346e-03 9.825562682236438708e-03 9.956814911357714584e-03 1.008617707368964986e-02 1.021282052642957447e-02 1.033588335601840109e-02 1.045447430118098646e-02 1.056767709441198966e-02 1.067455533022392163e-02 1.077415797442966491e-02 1.086552563204500055e-02 1.094769769244545964e-02 1.101972046956933675e-02 1.108065645268583102e-02 1.112959477996792491e-02 1.116566304322207104e-02 1.118804052796920981e-02 1.119597298883154984e-02 1.118878905581224825e-02 1.116591836215732707e-02 1.112691147806897825e-02 1.107146172470819742e-02 1.099942892647041114e-02 1.091086513121326297e-02 1.080604227985014834e-02 1.068548172630548986e-02 1.054998537840898254e-02 1.040066802483002699e-02 1.023899009861917869e-02 1.006678966120613111e-02 9.886311721680628509e-03 9.700232086245850344e-03 9.511671733619768421e-03 9.324196261850737147e-03 9.141793392071540653e-03 8.968820176761612903e-03 8.809911038752457971e-03 8.669838931810192398e-03 8.553325760938493283e-03 8.464805444634954448e-03 8.408153398904182063e-03 8.386407889333648627e-03 8.401517986502104671e-03 8.454155407097697222e-03 8.543620426651679298e-03 8.667856038673019473e-03 8.823564391160904768e-03 9.006401990284837455e-03 9.211220514098793916e-03 9.432319822954731911e-03 9.663686673802603447e-03 9.899202758680636718e-03 1.013281538573062267e-02 1.035867132889212519e-02 1.057121857743252222e-02 1.076528239566995789e-02 1.093612209564684065e-02 1.107947402170315551e-02 1.119158501844707068e-02 1.126923944423810324e-02 1.130978176600214158e-02 1.131113598196027172e-02 1.127182256174889992e-02 1.119097323903402857e-02 1.106834380523218087e-02 1.090432500307697387e-02 1.069995168050721576e-02 1.045691051891890766e-02 1.017754687673303772e-02 9.864871565103315587e-03 9.522568654670316574e-03 9.155005617874179685e-03 8.767247081280070062e-03 8.365072902043647549e-03 7.954999675749020033e-03 7.544301291069703715e-03 7.141017564515956054e-03 6.753928960953736911e-03 6.392459369910420512e-03 6.066450465232854986e-03 5.785740171877580031e-03 5.559494674159655078e-03 5.395313713871503249e-03 5.298257337517827716e-03 5.270074421558145622e-03 5.308937496270333539e-03 5.409828682756414979e-03 5.565450641984179790e-03 5.767339724958317135e-03 6.006854016035180835e-03 6.275849329844289913e-03 6.567015527178715444e-03 6.873942741890297532e-03 7.191015477056848272e-03 7.513220746639701596e-03 7.835931929101543070e-03 8.154707171859535905e-03 8.465124338691442166e-03 8.762663250242198887e-03 9.042638736348395864e-03 9.300183389575156917e-03 9.530275960626992393e-03 9.727809535900343654e-03 9.887692679685079061e-03 1.000497641144883383e-02 1.007500007469957354e-02 1.009354972120900078e-02 1.005702349828778083e-02 9.962599643770806562e-03 9.808404069895595989e-03 9.593676218799725500e-03 9.318934031881678792e-03 8.986141700316996675e-03 8.598887628035746175e-03 8.162585011050785266e-03 7.684713617984632351e-03 7.175127653498798372e-03 6.646456543373766360e-03 6.114609650719053310e-03 5.599328134137403212e-03 5.124536820627627332e-03 4.717845048943058832e-03 4.407996578927654042e-03 4.219096982980020602e-03 4.162514782219648400e-03 4.231095885178936047e-03 4.400657925341782892e-03 4.637821623000345193e-03 4.908403094043480887e-03 5.182434463744163382e-03 5.435822648902950346e-03 5.650209192530695167e-03 5.812259233260855251e-03 5.912956913182689650e-03 5.947091083163454257e-03 5.912956913182693987e-03 5.812259233260844843e-03 5.650209192530700371e-03 5.435822648902950346e-03 5.182434463744168586e-03 4.908403094043477417e-03 4.637821623000353000e-03 4.400657925341788096e-03 4.231095885178955129e-03 4.162514782219659676e-03 4.219096982980023204e-03 4.407996578927671390e-03 4.717845048943064036e-03 5.124536820627639475e-03 5.599328134137401478e-03 6.114609650719057647e-03 6.646456543373767227e-03 7.175127653498799239e-03 7.684713617984640158e-03 8.162585011050781797e-03 8.598887628035744440e-03 8.986141700316994940e-03 9.318934031881675323e-03 9.593676218799728969e-03 9.808404069895590785e-03 9.962599643770799623e-03 1.005702349828778257e-02 1.009354972120900598e-02 1.007500007469958048e-02 1.000497641144883730e-02 9.887692679685075592e-03 9.727809535900348858e-03 9.530275960627001067e-03 9.300183389575162121e-03 9.042638736348406273e-03 8.762663250242195417e-03 8.465124338691447370e-03 8.154707171859534170e-03 7.835931929101539600e-03 7.513220746639698126e-03 7.191015477056836129e-03 6.873942741890289726e-03 6.567015527178714576e-03 6.275849329844292515e-03 6.006854016035193845e-03 5.767339724958312798e-03 5.565450641984182392e-03 5.409828682756413244e-03 5.308937496270336141e-03 5.270074421558148224e-03 5.298257337517836389e-03 5.395313713871503249e-03 5.559494674159651609e-03 5.785740171877575694e-03 6.066450465232855853e-03 6.392459369910420512e-03 6.753928960953736911e-03 7.141017564515957788e-03 7.544301291069705449e-03 7.954999675749020033e-03 8.365072902043651018e-03 8.767247081280070062e-03 9.155005617874183155e-03 9.522568654670316574e-03 9.864871565103319057e-03 1.017754687673303425e-02 1.045691051891891113e-02 1.069995168050721923e-02 1.090432500307697561e-02 1.106834380523218433e-02 1.119097323903403551e-02 1.127182256174889645e-02 1.131113598196027345e-02 1.130978176600213637e-02 1.126923944423810671e-02 1.119158501844707068e-02 1.107947402170315898e-02 1.093612209564684065e-02 1.076528239566994921e-02 1.057121857743251875e-02 1.035867132889211825e-02 1.013281538573061920e-02 9.899202758680636718e-03 9.663686673802601712e-03 9.432319822954728442e-03 9.211220514098792181e-03 9.006401990284844394e-03 8.823564391160896095e-03 8.667856038673017738e-03 8.543620426651681032e-03 8.454155407097692018e-03 8.401517986502102936e-03 8.386407889333652096e-03 8.408153398904182063e-03 8.464805444634956183e-03 8.553325760938498487e-03 8.669838931810181989e-03 8.809911038752457971e-03 8.968820176761612903e-03 9.141793392071542387e-03 9.324196261850740616e-03 9.511671733619770155e-03 9.700232086245857283e-03 9.886311721680628509e-03 1.006678966120612591e-02 1.023899009861917175e-02 1.040066802483002525e-02 1.054998537840897907e-02 1.068548172630549159e-02 1.080604227985015528e-02 1.091086513121325603e-02 1.099942892647041634e-02 1.107146172470820263e-02 1.112691147806897651e-02 1.116591836215732186e-02 1.118878905581224999e-02 1.119597298883155158e-02 1.118804052796920634e-02 1.116566304322207104e-02 1.112959477996792665e-02 1.108065645268582582e-02 1.101972046956933675e-02 1.094769769244546484e-02 1.086552563204500228e-02 1.077415797442966838e-02 1.067455533022392683e-02 1.056767709441199313e-02 1.045447430118098993e-02 1.033588335601839762e-02 1.021282052642957447e-02 1.008617707368965159e-02 9.956814911357714584e-03 9.825562682236442177e-03 9.693212154319581081e-03 9.560514848203308796e-03 9.428178823458017652e-03 9.296865569435852281e-03 9.167186966540478640e-03 9.039702306530740181e-03 8.914915384125941811e-03 8.793271695916839853e-03 8.675155805070782974e-03 8.560888950086309110e-03 8.450726991395795737e-03 8.344858799508324265e-03 8.243405191461179032e-03 8.146418517817421642e-03 8.053882990095522984e-03 7.965715818747661631e-03 7.881769205702084113e-03
7.929634302226087547e-03 8.014929425637742563e-03 8.104381904779488222e-03 8.198211351786135331e-03 8.296573607477627024e-03 8.399557740368154141e-03 8.507183930777871203e-03 8.619402225161951550e-03 8.736092114319513047e-03 8.857062862620329949e-03 8.982054495488301163e-03 9.110739340194082617e-03 9.242724010934490197e-03 9.377551732905504978e-03 9.514704910798831017e-03 9.653607863601837424e-03 9.793629668280836795e-03 9.934087078294127557e-03 1.007424750742926325e-02 1.021333209379955871e-02 1.035051888189575386e-02 1.048494618144866879e-02 1.061571617996906816e-02 1.074189890077978035e-02 1.086253661002985552e-02 1.097664878459831024e-02 1.108323775813152556e-02 1.118129516500773052e-02 1.126980930215369832e-02 1.134777352676974091e-02 1.141419580462169417e-02 1.146810951907796181e-02 1.150858564595722000e-02 1.153474639386817616e-02 1.154578040432645974e-02 1.154095960056828081e-02 1.151965776834318507e-02 1.148137094526792412e-02 1.142573968589976827e-02 1.135257325469917269e-02 1.126187577377116625e-02 1.115387430930315713e-02 1.102904880865203038e-02 1.088816368243014643e-02 1.073230063891842008e-02 1.056289208898624626e-02 1.038175400589162398e-02 1.019111649471017046e-02 9.993649447300530231e-03 9.792479491185045529e-03 9.591192990806855084e-03 9.393818233758880268e-03 9.204778416537821861e-03 9.028806179563147669e-03 8.870811078537410230e-03 8.735694575734880354e-03 8.628113803080797797e-03 8.552205595539747948e-03 8.511294630209257153e-03 8.507620474311026679e-03 8.542123261595131398e-03 8.614322787991617048e-03 8.722310687168673138e-03 8.862854203624358565e-03 9.031590023600946648e-03 9.223274069314127410e-03 9.432050778928819865e-03 9.651711547775746955e-03 9.875922563339968943e-03 1.009841306003921198e-02 1.031312340745812323e-02 1.051431756969404586e-02 1.069666670749696256e-02 1.085531092795081684e-02 1.098590531491614938e-02 1.108465507021964315e-02 1.114834327347114483e-02 1.117435363361832072e-02 1.116068973098350604e-02 1.110599163570933495e-02 1.100955040730223870e-02 1.087132079244669883e-02 1.069193240950391463e-02 1.047269980903060838e-02 1.021563200491685912e-02 9.923442352161368843e-03 9.599559961344617323e-03 9.248144105759435740e-03 8.874103139094051754e-03 8.483119006228579187e-03 8.081676971362538459e-03 7.677096827896522611e-03 7.277555276685052262e-03 6.892077759567770585e-03 6.530460789252842853e-03 6.203064680504961730e-03 5.920401002812013258e-03 5.692450579900440108e-03 5.527716216312502859e-03 5.432151364004191019e-03 5.408260617908330209e-03 5.454717433553389790e-03 5.566689688584024534e-03 5.736766602323100164e-03 5.956146050348807425e-03 6.215717085433511771e-03 6.506819056712453801e-03 6.821635865437936097e-03 7.153295374459844695e-03 7.495778346465706635e-03 7.843729771256613068e-03 8.192239078906734043e-03 8.536631019227707354e-03 8.872290879649694789e-03 9.194535805543031792e-03 9.498536460289027511e-03 9.779288503796734061e-03 1.003163032555299920e-02 1.025030154659871233e-02 1.043003568133697885e-02 1.056567983456655271e-02 1.065233426759094534e-02 1.068550499192696263e-02 1.066126315402639822e-02 1.057640580116216839e-02 1.042861364449932868e-02 1.021660268170201773e-02 9.940268083738518223e-03 9.600820734109605931e-03 9.200919473184411904e-03 8.744805813294410576e-03 8.238453175143734333e-03 7.689750186505112974e-03 7.108747671548823824e-03 6.508010407609615168e-03 5.903120188184306227e-03 5.313350067565806786e-03 4.762396447639819647e-03 4.278653030967595992e-03 3.893661625072959188e-03 3.636529150612323284e-03 3.523604174883436784e-03 3.548749451932081082e-03 3.683423790191921784e-03 3.887415198859841756e-03 4.120854234064758211e-03 4.350672340266027900e-03 4.551970716627539229e-03 4.707145565724341757e-03 4.804612616720230212e-03 4.837809763414234812e-03 4.804612616720231079e-03 4.707145565724344359e-03 4.551970716627549637e-03 4.350672340266016624e-03 4.120854234064760813e-03 3.887415198859848695e-03 3.683423790191918748e-03 3.548749451932085418e-03 3.523604174883436784e-03 3.636529150612325019e-03 3.893661625072966995e-03 4.278653030967608135e-03 4.762396447639818779e-03 5.313350067565802450e-03 5.903120188184310564e-03 6.508010407609602158e-03 7.108747671548829895e-03 7.689750186505108637e-03 8.238453175143734333e-03 8.744805813294405372e-03 9.200919473184411904e-03 9.600820734109600726e-03 9.940268083738514754e-03 1.021660268170201079e-02 1.042861364449932174e-02 1.057640580116216145e-02 1.066126315402639475e-02 1.068550499192696089e-02 1.065233426759094187e-02 1.056567983456655618e-02 1.043003568133697538e-02 1.025030154659871927e-02 1.003163032555300094e-02 9.779288503796728857e-03 9.498536460289036185e-03 9.194535805543036996e-03 8.872290879649694789e-03 8.536631019227709088e-03 8.192239078906737512e-03 7.843729771256614802e-03 7.495778346465706635e-03 7.153295374459841226e-03 6.821635865437935230e-03 6.506819056712464210e-03 6.215717085433502230e-03 5.956146050348811762e-03 5.736766602323102766e-03 5.566689688584012391e-03 5.454717433553394126e-03 5.408260617908331076e-03 5.432151364004187549e-03 5.527716216312496787e-03 5.692450579900450516e-03 5.920401002812006319e-03 6.203064680504959995e-03 6.530460789252844588e-03 6.892077759567765381e-03 7.277555276685054864e-03 7.677096827896520877e-03 8.081676971362545397e-03 8.483119006228572248e-03 8.874103139094043080e-03 9.248144105759435740e-03 9.599559961344617323e-03 9.923442352161367108e-03 1.021563200491685738e-02 1.047269980903060491e-02 1.069193240950390596e-02 1.087132079244670403e-02 1.100955040730223697e-02 1.110599163570934016e-02 1.116068973098350084e-02 1.117435363361831725e-02 1.114834327347113963e-02 1.108465507021963968e-02 1.098590531491613724e-02 1.085531092795081858e-02 1.069666670749696430e-02 1.051431756969404066e-02 1.031312340745811629e-02 1.009841306003920851e-02 9.875922563339972413e-03 9.651711547775738281e-03 9.432050778928832008e-03 9.223274069314123941e-03 9.031590023600955322e-03 8.862854203624348157e-03 8.722310687168673138e-03 8.614322787991627456e-03 8.542123261595133132e-03 8.507620474311019740e-03 8.511294630209260623e-03 8.552205595539744479e-03 8.628113803080794328e-03 8.735694575734889028e-03 8.870811078537406760e-03 9.028806179563140730e-03 9.204778416537823596e-03 9.393818233758880268e-03 9.591192990806851615e-03 9.792479491185045529e-03 9.993649447300533700e-03 1.019111649471017914e-02 1.038175400589161704e-02 1.056289208898624973e-02 1.073230063891842008e-02 1.088816368243015337e-02 1.102904880865202865e-02 1.115387430930314498e-02 1.126187577377116798e-02 1.135257325469917269e-02 1.142573968589976133e-02 1.148137094526792412e-02 1.151965776834319027e-02 1.154095960056827387e-02 1.154578040432645974e-02 1.153474639386817616e-02 1.150858564595722000e-02 1.146810951907796181e-02 1.141419580462170284e-02 1.134777352676973917e-02 1.126980930215370526e-02 1.118129516500772878e-02 1.108323775813152556e-02 1.097664878459830677e-02 1.086253661002985378e-02 1.074189890077978729e-02 1.061571617996906990e-02 1.048494618144866358e-02 1.035051888189575213e-02 1.021333209379956218e-02 1.007424750742926846e-02 9.934087078294125822e-03 9.793629668280838529e-03 9.653607863601835690e-03 9.514704910798836221e-03 9.377551732905506712e-03 9.242724010934488463e-03 9.110739340194086086e-03 8.982054495488301163e-03 8.857062862620335153e-03 8.736092114319511312e-03 8.619402225161953285e-03 8.507183930777871203e-03 8.399557740368152406e-03 8.296573607477630494e-03 8.198211351786137066e-03 8.104381904779491691e-03 8.014929425637746033e-03 7.929634302226087547e-03
7.975325677132969610e-03 8.062173998209092377e-03 8.153036267768759213e-03 8.248203639417441696e-03 8.347905912358144845e-03 8.452307496745347162e-03 8.561504261351314884e-03 8.675521282164137815e-03 8.794311475533665365e-03 8.917755067394761079e-03 9.045659823174777639e-03 9.177761943015014592e-03 9.313727514958233117e-03 9.453154415132803204e-03 9.595574548375288698e-03 9.740456334283930165e-03 9.887207361040553644e-03 1.003517715096964580e-02 1.018366000604066166e-02 1.033189792684845870e-02 1.047908362359551045e-02 1.062436366113256835e-02 1.076684180128114482e-02 1.090558262385751473e-02 1.103961552267436821e-02 1.116793918417520980e-02 1.128952666429022984e-02 1.140333118377798508e-02 1.150829276405393453e-02 1.160334582466467264e-02 1.168742786062538022e-02 1.175948931324386285e-02 1.181850474232838503e-02 1.186348540126312689e-02 1.189349330976651083e-02 1.190765691252937755e-02 1.190518840548511655e-02 1.188540280502206614e-02 1.184773882836241340e-02 1.179178164421387093e-02 1.171728753913958525e-02 1.162421052266830040e-02 1.151273085625480891e-02 1.138328542743656524e-02 1.123659978542067631e-02 1.107372148547752094e-02 1.089605412559045347e-02 1.070539105819647181e-02 1.050394717078126719e-02 1.029438629437546063e-02 1.007984066905959902e-02 9.863917456655883070e-03 9.650685615195241096e-03 9.444634772370270534e-03 9.250596546288424038e-03 9.073618875942554909e-03 8.918786435480292180e-03 8.790986203451173209e-03 8.694627194619723026e-03 8.633336192716204241e-03 8.609663881344126191e-03 8.624843175903743053e-03 8.678639158891502531e-03 8.769316239555379963e-03 8.893726340884561266e-03 9.047499328549963790e-03 9.225301091671743101e-03 9.421119709397839451e-03 9.628545166400001923e-03 9.841018950273068555e-03 1.005204181963402499e-02 1.025533776341134955e-02 1.044497838234148893e-02 1.061547483330145709e-02 1.076184501574254694e-02 1.087966286204124916e-02 1.096509521147638611e-02 1.101493029946112694e-02 1.102660063626243955e-02 1.099820207952469965e-02 1.092851023122896545e-02 1.081699488183635559e-02 1.066383304059131953e-02 1.046992109118857414e-02 1.023688676058370252e-02 9.967101849982727343e-03 9.663697003659986115e-03 9.330580102345527663e-03 8.972460010504900579e-03 8.594877091057846058e-03 8.204240598580204297e-03 7.807869869378385522e-03 7.414029744292967468e-03 7.031939075790458182e-03 6.671713035183052774e-03 6.344176523135788143e-03 6.060466084854440778e-03 5.831343337302066603e-03 5.666207318147676968e-03 5.571935517100992316e-03 5.551858365730462201e-03 5.605249314813770187e-03 5.727569944513578523e-03 5.911392102111223679e-03 6.147645961846514087e-03 6.426793186757439463e-03 6.739672262699523964e-03 7.077956786996789616e-03 7.434294376787126818e-03 7.802235771596357367e-03 8.176053465020774458e-03 8.550521397015023450e-03 8.920700702485375583e-03 9.281757079766096361e-03 9.628822687308155256e-03 9.956907598309269400e-03 1.026086093113617002e-02 1.053537863923906422e-02 1.077505291994379499e-02 1.097445693827485760e-02 1.112825787080916513e-02 1.123135103359469353e-02 1.127900797133978353e-02 1.126703177068378615e-02 1.119191345328442340e-02 1.105098406209045585e-02 1.084255796248941202e-02 1.056606395991138356e-02 1.022216215205115977e-02 9.812846114024801822e-03 9.341532280144762904e-03 8.813141613585042181e-03 8.234183481313370190e-03 7.612859134854874261e-03 6.959214014179579411e-03 6.285386527665031038e-03 5.606027580353511314e-03 4.938993780046819701e-03 4.306406743623081117e-03 3.735958695518290691e-03 3.261471064914373517e-03 2.919568473304711385e-03 2.737689535443429793e-03 2.715859679966334695e-03 2.820224568861177863e-03 2.998787187480451890e-03 3.201985284223026699e-03 3.392108147012398798e-03 3.543535971986378538e-03 3.640206186572902090e-03 3.673356561876424745e-03 3.640206186572898187e-03 3.543535971986383742e-03 3.392108147012397931e-03 3.201985284223023229e-03 2.998787187480453625e-03 2.820224568861172659e-03 2.715859679966339466e-03 2.737689535443427191e-03 2.919568473304710084e-03 3.261471064914376987e-03 3.735958695518291559e-03 4.306406743623090658e-03 4.938993780046829242e-03 5.606027580353519120e-03 6.285386527665041446e-03 6.959214014179575074e-03 7.612859134854871659e-03 8.234183481313373659e-03 8.813141613585033507e-03 9.341532280144761169e-03 9.812846114024794883e-03 1.022216215205116498e-02 1.056606395991138009e-02 1.084255796248941375e-02 1.105098406209044544e-02 1.119191345328442513e-02 1.126703177068378789e-02 1.127900797133977832e-02 1.123135103359469006e-02 1.112825787080915819e-02 1.097445693827485587e-02 1.077505291994380020e-02 1.053537863923905034e-02 1.026086093113616309e-02 9.956907598309286747e-03 9.628822687308158726e-03 9.281757079766105034e-03 8.920700702485377317e-03 8.550521397015035593e-03 8.176053465020776193e-03 7.802235771596363438e-03 7.434294376787124216e-03 7.077956786996783545e-03 6.739672262699519627e-03 6.426793186757432524e-03 6.147645961846503679e-03 5.911392102111227148e-03 5.727569944513577656e-03 5.605249314813768452e-03 5.551858365730464803e-03 5.571935517100998388e-03 5.666207318147676100e-03 5.831343337302064000e-03 6.060466084854436442e-03 6.344176523135794214e-03 6.671713035183061448e-03 7.031939075790462519e-03 7.414029744292969203e-03 7.807869869378390726e-03 8.204240598580209501e-03 8.594877091057851262e-03 8.972460010504898845e-03 9.330580102345534602e-03 9.663697003659986115e-03 9.967101849982720405e-03 1.023688676058370599e-02 1.046992109118857935e-02 1.066383304059131606e-02 1.081699488183635385e-02 1.092851023122896545e-02 1.099820207952468751e-02 1.102660063626244302e-02 1.101493029946113041e-02 1.096509521147638090e-02 1.087966286204125436e-02 1.076184501574255041e-02 1.061547483330146750e-02 1.044497838234148893e-02 1.025533776341135475e-02 1.005204181963401978e-02 9.841018950273080698e-03 9.628545166400003658e-03 9.421119709397846390e-03 9.225301091671736162e-03 9.047499328549970729e-03 8.893726340884563000e-03 8.769316239555379963e-03 8.678639158891500796e-03 8.624843175903748257e-03 8.609663881344124456e-03 8.633336192716197302e-03 8.694627194619729965e-03 8.790986203451173209e-03 8.918786435480292180e-03 9.073618875942553175e-03 9.250596546288429242e-03 9.444634772370270534e-03 9.650685615195234157e-03 9.863917456655884805e-03 1.007984066905959729e-02 1.029438629437546757e-02 1.050394717078127066e-02 1.070539105819647355e-02 1.089605412559045347e-02 1.107372148547751747e-02 1.123659978542067631e-02 1.138328542743656004e-02 1.151273085625480024e-02 1.162421052266829867e-02 1.171728753913958698e-02 1.179178164421387093e-02 1.184773882836241861e-02 1.188540280502206094e-02 1.190518840548511481e-02 1.190765691252937235e-02 1.189349330976651256e-02 1.186348540126312863e-02 1.181850474232838503e-02 1.175948931324386111e-02 1.168742786062538022e-02 1.160334582466467437e-02 1.150829276405393800e-02 1.140333118377798508e-02 1.128952666429022984e-02 1.116793918417521327e-02 1.103961552267436821e-02 1.090558262385751646e-02 1.076684180128114482e-02 1.062436366113257528e-02 1.047908362359551392e-02 1.033189792684845697e-02 1.018366000604065992e-02 1.003517715096964406e-02 9.887207361040557113e-03 9.740456334283931900e-03 9.595574548375288698e-03 9.453154415132796265e-03 9.313727514958231382e-03 9.177761943015012858e-03 9.045659823174782843e-03 8.917755067394762813e-03 8.794311475533665365e-03 8.675521282164139550e-03 8.561504261351314884e-03 8.452307496745347162e-03 8.347905912358144845e-03 8.248203639417448635e-03 8.153036267768759213e-03 8.062173998209090642e-03 7.975325677132969610e-03
8.018458365304991994e-03 8.107159515660532570e-03 8.199650019968808892e-03 8.296290952307706218e-03 8.397385656115493799e-03 8.503174688630574934e-03 8.613831608104915993e-03 8.729459658135685016e-03 8.850089367202417998e-03 8.975677045690936759e-03 9.106104130000434310e-03 9.241177296089243126e-03 9.380629244783538628e-03 9.524120049424433798e-03 9.671238953294893081e-03 9.821506509359404294e-03 9.974376967212003273e-03 1.012924083038545600e-02 1.028542752969818265e-02 1.044220818342605529e-02 1.059879844116662535e-02 1.075436143389040672e-02 1.090801087664980407e-02 1.105881439186776408e-02 1.120579713938082457e-02 1.134794585414949410e-02 1.148421340358589740e-02 1.161352398385971825e-02 1.173477907851668695e-02 1.184686430360154356e-02 1.194865726162844081e-02 1.203903652264480019e-02 1.211689184480072706e-02 1.218113573979029765e-02 1.223071648075005693e-02 1.226463264218513073e-02 1.228194925357260076e-02 1.228181564069393168e-02 1.226348502141383356e-02 1.222633591505277971e-02 1.216989541557572836e-02 1.209386436633280888e-02 1.199814445433844065e-02 1.188286720900512058e-02 1.174842483437743557e-02 1.159550271097768877e-02 1.142511325234716810e-02 1.123863056247104142e-02 1.103782497303259016e-02 1.082489599205560017e-02 1.060250140772934536e-02 1.037377920480567033e-02 1.014235753361757662e-02 9.912346263107501762e-03 9.688301834737839471e-03 9.475155643844570402e-03 9.278095775352313695e-03 9.102393720452474010e-03 8.953172935356154202e-03 8.835125563179228175e-03 8.752196762480421097e-03 8.707270105548923361e-03 8.701897486988796615e-03 8.736117473745381307e-03 8.808394125249946471e-03 8.915686241005109022e-03 9.053631930303536815e-03 9.216814000251776287e-03 9.399063554048755695e-03 9.593762652090210424e-03 9.794117882191328422e-03 9.993389859012352661e-03 1.018507493510328182e-02 1.036304290373048394e-02 1.052163820728444464e-02 1.065575309037872231e-02 1.076088040150769559e-02 1.083315228315413249e-02 1.086936940057257189e-02 1.086702396267633965e-02 1.082431871075621201e-02 1.074018331039838445e-02 1.061428914781866253e-02 1.044706335686218512e-02 1.023970293919637675e-02 9.994190040482301557e-03 9.713309754173931471e-03 9.400672157512798485e-03 9.060740489155312896e-03 8.698867168633106495e-03 8.321338208603409892e-03 7.935423566454163566e-03 7.549424666843542950e-03 7.172698727336261453e-03 6.815620815526022246e-03 6.489419360100944466e-03 6.205797081408313993e-03 5.976248871162093829e-03 5.811046918735195826e-03 5.718007498844942561e-03 5.701345800555908915e-03 5.761031397036321146e-03 5.892933430783985245e-03 6.089714589010935923e-03 6.342122458832490615e-03 6.640246168606571235e-03 6.974449324041818304e-03 7.335898092568498424e-03 7.716746327065587309e-03 8.110090770561908038e-03 8.509801681066984924e-03 8.910305568216741329e-03 9.306368534785188981e-03 9.692907924047996712e-03 1.006484648828580644e-02 1.041701499477485499e-02 1.074410408357387783e-02 1.104066295751605919e-02 1.130114036920157501e-02 1.151996198831267172e-02 1.169163739078125583e-02 1.181088949665627316e-02 1.187279921248111415e-02 1.187295823378382333e-02 1.180762336953161684e-02 1.167386631123673579e-02 1.146971344945635005e-02 1.119427112401660471e-02 1.084783258801851578e-02 1.043196400341940208e-02 9.949568039816494500e-03 9.404925252407155684e-03 8.803715617053006065e-03 8.153025862765325704e-03 7.461353456417477159e-03 6.738627026134564636e-03 5.996279228392120512e-03 5.247438839768968875e-03 4.507368529085097227e-03 3.794387443130802645e-03 3.131695804331076881e-03 2.550571094148273554e-03 2.093964740423375631e-03 1.812100743430462889e-03 1.731790346061522299e-03 1.817177430221272568e-03 1.989185655221355122e-03 2.176827106465352261e-03 2.334814844725213116e-03 2.437886376176010700e-03 2.473505864041669351e-03 2.437886376176005929e-03 2.334814844725209646e-03 2.176827106465350527e-03 1.989185655221359025e-03 1.817177430221279940e-03 1.731790346061522299e-03 1.812100743430473514e-03 2.093964740423377800e-03 2.550571094148284396e-03 3.131695804331075146e-03 3.794387443130817824e-03 4.507368529085108502e-03 5.247438839768974080e-03 5.996279228392135258e-03 6.738627026134568973e-03 7.461353456417477159e-03 8.153025862765320500e-03 8.803715617053002596e-03 9.404925252407152214e-03 9.949568039816496234e-03 1.043196400341940382e-02 1.084783258801851405e-02 1.119427112401661165e-02 1.146971344945635525e-02 1.167386631123673059e-02 1.180762336953161164e-02 1.187295823378381292e-02 1.187279921248111589e-02 1.181088949665627143e-02 1.169163739078124022e-02 1.151996198831266652e-02 1.130114036920157848e-02 1.104066295751606093e-02 1.074410408357387089e-02 1.041701499477485672e-02 1.006484648828580124e-02 9.692907924048003651e-03 9.306368534785195920e-03 8.910305568216751737e-03 8.509801681066983189e-03 8.110090770561914977e-03 7.716746327065591646e-03 7.335898092568505363e-03 6.974449324041812233e-03 6.640246168606574705e-03 6.342122458832486279e-03 6.089714589010935056e-03 5.892933430783987847e-03 5.761031397036318544e-03 5.701345800555903710e-03 5.718007498844942561e-03 5.811046918735193224e-03 5.976248871162097298e-03 6.205797081408323534e-03 6.489419360100942731e-03 6.815620815526019644e-03 7.172698727336254514e-03 7.549424666843543817e-03 7.935423566454160096e-03 8.321338208603408157e-03 8.698867168633104760e-03 9.060740489155312896e-03 9.400672157512796751e-03 9.713309754173933205e-03 9.994190040482299822e-03 1.023970293919636981e-02 1.044706335686219553e-02 1.061428914781866427e-02 1.074018331039838965e-02 1.082431871075621201e-02 1.086702396267633791e-02 1.086936940057258924e-02 1.083315228315413249e-02 1.076088040150770427e-02 1.065575309037873272e-02 1.052163820728444117e-02 1.036304290373048220e-02 1.018507493510328529e-02 9.993389859012352661e-03 9.794117882191324953e-03 9.593762652090205220e-03 9.399063554048753960e-03 9.216814000251776287e-03 9.053631930303535080e-03 8.915686241005096879e-03 8.808394125249951676e-03 8.736117473745381307e-03 8.701897486988798350e-03 8.707270105548919892e-03 8.752196762480436709e-03 8.835125563179229910e-03 8.953172935356162876e-03 9.102393720452477480e-03 9.278095775352313695e-03 9.475155643844570402e-03 9.688301834737839471e-03 9.912346263107501762e-03 1.014235753361758530e-02 1.037377920480567206e-02 1.060250140772934536e-02 1.082489599205560017e-02 1.103782497303258670e-02 1.123863056247104489e-02 1.142511325234717504e-02 1.159550271097769050e-02 1.174842483437743904e-02 1.188286720900512405e-02 1.199814445433844239e-02 1.209386436633280715e-02 1.216989541557572663e-02 1.222633591505277624e-02 1.226348502141383530e-02 1.228181564069393168e-02 1.228194925357260422e-02 1.226463264218513073e-02 1.223071648075005173e-02 1.218113573979029418e-02 1.211689184480073053e-02 1.203903652264479499e-02 1.194865726162844428e-02 1.184686430360154356e-02 1.173477907851668001e-02 1.161352398385972172e-02 1.148421340358589046e-02 1.134794585414949930e-02 1.120579713938082457e-02 1.105881439186775887e-02 1.090801087664980233e-02 1.075436143389040672e-02 1.059879844116662535e-02 1.044220818342605182e-02 1.028542752969817398e-02 1.012924083038546294e-02 9.974376967211999803e-03 9.821506509359406029e-03 9.671238953294891347e-03 9.524120049424440737e-03 9.380629244783536894e-03 9.241177296089243126e-03 9.106104130000436045e-03 8.975677045690936759e-03 8.850089367202417998e-03 8.729459658135683281e-03 8.613831608104915993e-03 8.503174688630576669e-03 8.397385656115495534e-03 8.296290952307704483e-03 8.199650019968812362e-03 8.107159515660532570e-03 8.018458365304990260e-03
8.058532174568861298e-03 8.149483180715930836e-03 8.243918286794351541e-03 8.342265482606889965e-03 8.444899842542428689e-03 8.552137502233179978e-03 8.664230400779692615e-03 8.781361878299786747e-03 8.903643183602573397e-03 9.031110909672398351e-03 9.163725338102043927e-03 9.301369640405069555e-03 9.443849856605216267e-03 9.590895551474411598e-03 9.742161037283845332e-03 9.897227049297891918e-03 1.005560276601010460e-02 1.021672807929911719e-02 1.037997603882316253e-02 1.054465541838883053e-02 1.071001337797935181e-02 1.087523822196005858e-02 1.103946228019831756e-02 1.120176496326085944e-02 1.136117606453423620e-02 1.151667940041560187e-02 1.166721689429416065e-02 1.181169322070256197e-02 1.194898113286597084e-02 1.207792760009163482e-02 1.219736088137197277e-02 1.230609865865251416e-02 1.240295734790657599e-02 1.248676269901915353e-02 1.255636178704052849e-02 1.261063648816572631e-02 1.264851852434319135e-02 1.266900615112569184e-02 1.267118255454466325e-02 1.265423601445530774e-02 1.261748188366159512e-02 1.256038642325175460e-02 1.248259252312301261e-02 1.238394731940573382e-02 1.226453169200893666e-02 1.212469157725392689e-02 1.196507094943900784e-02 1.178664619163315684e-02 1.159076136188614062e-02 1.137916352730430902e-02 1.115403683371638671e-02 1.091803324057164133e-02 1.067429681358728413e-02 1.042647708248593125e-02 1.017872524642247749e-02 9.935665081651758046e-03 9.702328640118310435e-03 9.484045929688987228e-03 9.286278835111112448e-03 9.114393925220174927e-03 8.973377604399699822e-03 8.867510252771349313e-03 8.800031302418116416e-03 8.772839780895311246e-03 8.786278589946044937e-03 8.839041356042706341e-03 8.928218899140812070e-03 9.049474980559957943e-03 9.197317666478294421e-03 9.365420799947617864e-03 9.546951414607046313e-03 9.734869775682232149e-03 9.922183162559333400e-03 1.010214751202294023e-02 1.026842006783755014e-02 1.041517092330316967e-02 1.053716275729141109e-02 1.062980744718990643e-02 1.068920669344641285e-02 1.071218204032222364e-02 1.069629812101604259e-02 1.063988175509905480e-02 1.054203871204513650e-02 1.040266949383007039e-02 1.022248532697457406e-02 1.000302562891528663e-02 9.746678456766150883e-03 9.456705765205334138e-03 9.137275539136881231e-03 8.793502742241235404e-03 8.431500013702672436e-03 8.058436236377466630e-03 7.682595004736437333e-03 7.313413551988814411e-03 6.961463731260113426e-03 6.638310163615175792e-03 6.356153671245101840e-03 6.127161836558490775e-03 5.962440403118966434e-03 5.870741589516595763e-03 5.857209910116020248e-03 5.922600452565277007e-03 6.063306516381206102e-03 6.272200304620521860e-03 6.539946184021800009e-03 6.856329821854764348e-03 7.211277780604816341e-03 7.595460373679563913e-03 8.000529889457650909e-03 8.419108381034559607e-03 8.844635555412589181e-03 9.271158607855217379e-03 9.693116255841165846e-03 1.010514708195618325e-02 1.050193790198836706e-02 1.087811907847434714e-02 1.122820835894564745e-02 1.154660146564201982e-02 1.182760545997247302e-02 1.206550942183464391e-02 1.225468601365281573e-02 1.238971693417486621e-02 1.246553503637926226e-02 1.247757592610884356e-02 1.242193211592720024e-02 1.229550323040682312e-02 1.209613630177005551e-02 1.182275082645059885e-02 1.147544395264510700e-02 1.105557192505306208e-02 1.056580472303721326e-02 1.001015169815305979e-02 9.393956963280139863e-03 8.723864345131469855e-03 8.007752962358368268e-03 7.254646100951358395e-03 6.474598405292218868e-03 5.678570379803573979e-03 4.878307045413285241e-03 4.086255412272897687e-03 3.315601483883485415e-03 2.580643567540954857e-03 1.898186300084253294e-03 1.292544466358454529e-03 8.152649681706731957e-04 5.993016720539394090e-04 7.203155121276942196e-04 9.582190856487081323e-04 1.166031715045281331e-03 1.299842043973062659e-03 1.345619208803364511e-03 1.299842043973062442e-03 1.166031715045272874e-03 9.582190856487121438e-04 7.203155121276962796e-04 5.993016720539507932e-04 8.152649681706722199e-04 1.292544466358456264e-03 1.898186300084241150e-03 2.580643567540953556e-03 3.315601483883503630e-03 4.086255412272901157e-03 4.878307045413280904e-03 5.678570379803584388e-03 6.474598405292216266e-03 7.254646100951364467e-03 8.007752962358366533e-03 8.723864345131471590e-03 9.393956963280139863e-03 1.001015169815304591e-02 1.056580472303720805e-02 1.105557192505305861e-02 1.147544395264510700e-02 1.182275082645060232e-02 1.209613630177006419e-02 1.229550323040682312e-02 1.242193211592720545e-02 1.247757592610883141e-02 1.246553503637926746e-02 1.238971693417486447e-02 1.225468601365281227e-02 1.206550942183464738e-02 1.182760545997247822e-02 1.154660146564203023e-02 1.122820835894564051e-02 1.087811907847433847e-02 1.050193790198836533e-02 1.010514708195618672e-02 9.693116255841169315e-03 9.271158607855220848e-03 8.844635555412592651e-03 8.419108381034566546e-03 8.000529889457647439e-03 7.595460373679564781e-03 7.211277780604816341e-03 6.856329821854774756e-03 6.539946184021802611e-03 6.272200304620527064e-03 6.063306516381200897e-03 5.922600452565273538e-03 5.857209910116020248e-03 5.870741589516596630e-03 5.962440403118962964e-03 6.127161836558490775e-03 6.356153671245107044e-03 6.638310163615167118e-03 6.961463731260109089e-03 7.313413551988810941e-03 7.682595004736432996e-03 8.058436236377459691e-03 8.431500013702688048e-03 8.793502742241240608e-03 9.137275539136884700e-03 9.456705765205320260e-03 9.746678456766156087e-03 1.000302562891529010e-02 1.022248532697457579e-02 1.040266949383006866e-02 1.054203871204513650e-02 1.063988175509906174e-02 1.069629812101604779e-02 1.071218204032222537e-02 1.068920669344640417e-02 1.062980744718990123e-02 1.053716275729140762e-02 1.041517092330318181e-02 1.026842006783754667e-02 1.010214751202295411e-02 9.922183162559329930e-03 9.734869775682225210e-03 9.546951414607054986e-03 9.365420799947612659e-03 9.197317666478289216e-03 9.049474980559954473e-03 8.928218899140808601e-03 8.839041356042706341e-03 8.786278589946050141e-03 8.772839780895312981e-03 8.800031302418112947e-03 8.867510252771349313e-03 8.973377604399703292e-03 9.114393925220173193e-03 9.286278835111115917e-03 9.484045929688982024e-03 9.702328640118308700e-03 9.935665081651758046e-03 1.017872524642248616e-02 1.042647708248593125e-02 1.067429681358728413e-02 1.091803324057164480e-02 1.115403683371639712e-02 1.137916352730430902e-02 1.159076136188614409e-02 1.178664619163314643e-02 1.196507094943900611e-02 1.212469157725392863e-02 1.226453169200893666e-02 1.238394731940573382e-02 1.248259252312301781e-02 1.256038642325175113e-02 1.261748188366159339e-02 1.265423601445530080e-02 1.267118255454465804e-02 1.266900615112568664e-02 1.264851852434319308e-02 1.261063648816572111e-02 1.255636178704053196e-02 1.248676269901915180e-02 1.240295734790657946e-02 1.230609865865251590e-02 1.219736088137197104e-02 1.207792760009164176e-02 1.194898113286597084e-02 1.181169322070256544e-02 1.166721689429416411e-02 1.151667940041559667e-02 1.136117606453424141e-02 1.120176496326085770e-02 1.103946228019831929e-02 1.087523822196005338e-02 1.071001337797935354e-02 1.054465541838883400e-02 1.037997603882316773e-02 1.021672807929912066e-02 1.005560276601009939e-02 9.897227049297895388e-03 9.742161037283845332e-03 9.590895551474415068e-03 9.443849856605214532e-03 9.301369640405069555e-03 9.163725338102045662e-03 9.031110909672396617e-03 8.903643183602568192e-03 8.781361878299788482e-03 8.664230400779689145e-03 8.552137502233183447e-03 8.444899842542426954e-03 8.342265482606893434e-03 8.243918286794356745e-03 8.149483180715932570e-03 8.058532174568861298e-03
8.094927788696009568e-03 8.188623823286837050e-03 8.285420133014090999e-03 8.385807246210968610e-03 8.490228723129680105e-03 8.599074257966715651e-03 8.712673433437692627e-03 8.831290250038523193e-03 8.955118521143265453e-03 9.084278189295165798e-03 9.218812581128180139e-03 9.358686581160334875e-03 9.503785671012680153e-03 9.653915752858364951e-03 9.808803655881687122e-03 9.968098213318350720e-03 1.013137179549230410e-02 1.029812219071863516e-02 1.046777473992777097e-02 1.063968465086443868e-02 1.081313944201857391e-02 1.098736149320912042e-02 1.116151070729840510e-02 1.133468731432397958e-02 1.150593487416646035e-02 1.167424355576682747e-02 1.183855378924326095e-02 1.199776040158941418e-02 1.215071735692632195e-02 1.229624322847296114e-02 1.243312753183900207e-02 1.256013804816718572e-02 1.267602926160307439e-02 1.277955202898578557e-02 1.286946459113019747e-02 1.294454502516557449e-02 1.300360522668972396e-02 1.304550649953157941e-02 1.306917682016814526e-02 1.307362983368737241e-02 1.305798562876421195e-02 1.302149333028817212e-02 1.296355553932032958e-02 1.288375463948689299e-02 1.278188097391066286e-02 1.265796287263629138e-02 1.251229846954144548e-02 1.234548917804313868e-02 1.215847457846862267e-02 1.195256828033137465e-02 1.172949402257913824e-02 1.149142081367621540e-02 1.124099522752403102e-02 1.098136798894220820e-02 1.071621063984674882e-02 1.044971635371598484e-02 1.018657694919843093e-02 9.931926141364259483e-03 9.691237694378258133e-03 9.470167465941689566e-03 9.274331794550878458e-03 9.109022672498754206e-03 8.978873145802486466e-03 8.887502739518127540e-03 8.837187872850526052e-03 8.828609545195955505e-03 8.860724265839425504e-03 8.930783354798844248e-03 9.034496308359474606e-03 9.166306370972689133e-03 9.319730180724572488e-03 9.487711892815151038e-03 9.662952531510518583e-03 9.838191012109014782e-03 1.000642826215111456e-02 1.016109671909121680e-02 1.029618345775994495e-02 1.040631723175703370e-02 1.048682925994395831e-02 1.053379595253843039e-02 1.054406983757998940e-02 1.051530320731401853e-02 1.044596766281931377e-02 1.033537183739732107e-02 1.018367908844193884e-02 9.991926795028171701e-03 9.762049000022678114e-03 9.496904383312828116e-03 9.200311782559419255e-03 8.877095404292267844e-03 8.533140975512219437e-03 8.175461465286543855e-03 7.812265163477769177e-03 7.453007683868292065e-03 7.108390514134687969e-03 6.790241497991304255e-03 6.511183126632359361e-03 6.283982901803730238e-03 6.120524243894173537e-03 6.030473761417144349e-03 6.019932710361722110e-03 6.090520442100475461e-03 6.239269997281982234e-03 6.459389821174740462e-03 6.741573994500266696e-03 7.075388703168662349e-03 7.450374567028259475e-03 7.856727902181037324e-03 8.285598776592364989e-03 8.729118285094200971e-03 9.180269541390123286e-03 9.632689184577854571e-03 1.008045562603100340e-02 1.051789683522427916e-02 1.093943510348569653e-02 1.133947685177589572e-02 1.171234990984965432e-02 1.205228719370154099e-02 1.235345341193536464e-02 1.261000985774110225e-02 1.281621126334155959e-02 1.296652800040630146e-02 1.305578654180905573e-02 1.307932100902065020e-02 1.303312876915784999e-02 1.291402337197232117e-02 1.271977859027076212e-02 1.244925791533048505e-02 1.210252453833088500e-02 1.168092760462370074e-02 1.118716135260638435e-02 1.062529464352093313e-02 1.000076936279184307e-02 9.320367253453188533e-03 8.592145984498608322e-03 7.825346782976756732e-03 7.030278031751172919e-03 6.218182444843632466e-03 5.401101160131289471e-03 4.591759763152277428e-03 3.803528023078386455e-03 3.050573555910189843e-03 2.348524546111199502e-03 1.716572387944285179e-03 1.183972529001881078e-03 8.079676621765256731e-04 6.783108181240404128e-04 7.700200118139791062e-04 9.211704798433210202e-04 1.033914052136631527e-03 1.074201405570125115e-03 1.033914052136614831e-03 9.211704798433182012e-04 7.700200118139775883e-04 6.783108181240400875e-04 8.079676621765370572e-04 1.183972529001882162e-03 1.716572387944304478e-03 2.348524546111205574e-03 3.050573555910193312e-03 3.803528023078398164e-03 4.591759763152295643e-03 5.401101160131298144e-03 6.218182444843646343e-03 7.030278031751183328e-03 7.825346782976763671e-03 8.592145984498611791e-03 9.320367253453186798e-03 1.000076936279184654e-02 1.062529464352092966e-02 1.118716135260638608e-02 1.168092760462369900e-02 1.210252453833089367e-02 1.244925791533047985e-02 1.271977859027076038e-02 1.291402337197231770e-02 1.303312876915784825e-02 1.307932100902064326e-02 1.305578654180905226e-02 1.296652800040630320e-02 1.281621126334155786e-02 1.261000985774110399e-02 1.235345341193536811e-02 1.205228719370153405e-02 1.171234990984965779e-02 1.133947685177588705e-02 1.093943510348570000e-02 1.051789683522427916e-02 1.008045562603099125e-02 9.632689184577852837e-03 9.180269541390119817e-03 8.729118285094199237e-03 8.285598776592363254e-03 7.856727902181040793e-03 7.450374567028267281e-03 7.075388703168671023e-03 6.741573994500284044e-03 6.459389821174752605e-03 6.239269997281990908e-03 6.090520442100471991e-03 6.019932710361733386e-03 6.030473761417141747e-03 6.120524243894170068e-03 6.283982901803723299e-03 6.511183126632360228e-03 6.790241497991299918e-03 7.108390514134687102e-03 7.453007683868287728e-03 7.812265163477781320e-03 8.175461465286545590e-03 8.533140975512221171e-03 8.877095404292266109e-03 9.200311782559433132e-03 9.496904383312822912e-03 9.762049000022678114e-03 9.991926795028169966e-03 1.018367908844193190e-02 1.033537183739731240e-02 1.044596766281931897e-02 1.051530320731402374e-02 1.054406983757998940e-02 1.053379595253843039e-02 1.048682925994396352e-02 1.040631723175704237e-02 1.029618345775994495e-02 1.016109671909120639e-02 1.000642826215112496e-02 9.838191012109014782e-03 9.662952531510518583e-03 9.487711892815154507e-03 9.319730180724567284e-03 9.166306370972687398e-03 9.034496308359467667e-03 8.930783354798852922e-03 8.860724265839434177e-03 8.828609545195952035e-03 8.837187872850531256e-03 8.887502739518134479e-03 8.978873145802484732e-03 9.109022672498757675e-03 9.274331794550878458e-03 9.470167465941686097e-03 9.691237694378258133e-03 9.931926141364266422e-03 1.018657694919843613e-02 1.044971635371598657e-02 1.071621063984674709e-02 1.098136798894220993e-02 1.124099522752403102e-02 1.149142081367621540e-02 1.172949402257913824e-02 1.195256828033137292e-02 1.215847457846862614e-02 1.234548917804313695e-02 1.251229846954144721e-02 1.265796287263628618e-02 1.278188097391066633e-02 1.288375463948689820e-02 1.296355553932032958e-02 1.302149333028816865e-02 1.305798562876421195e-02 1.307362983368737241e-02 1.306917682016814873e-02 1.304550649953157594e-02 1.300360522668972396e-02 1.294454502516557276e-02 1.286946459113019053e-02 1.277955202898579251e-02 1.267602926160307265e-02 1.256013804816718572e-02 1.243312753183900207e-02 1.229624322847296287e-02 1.215071735692632195e-02 1.199776040158941764e-02 1.183855378924327656e-02 1.167424355576683441e-02 1.150593487416646729e-02 1.133468731432397437e-02 1.116151070729840510e-02 1.098736149320912389e-02 1.081313944201857738e-02 1.063968465086444042e-02 1.046777473992776576e-02 1.029812219071863690e-02 1.013137179549230410e-02 9.968098213318350720e-03 9.808803655881688857e-03 9.653915752858361482e-03 9.503785671012685357e-03 9.358686581160333140e-03 9.218812581128181874e-03 9.084278189295169267e-03 8.955118521143263718e-03 8.831290250038519724e-03 8.712673433437696097e-03 8.599074257966717386e-03 8.490228723129683575e-03 8.385807246210968610e-03 8.285420133014096203e-03 8.188623823286833581e-03 8.094927788696009568e-03
8.126904860790025095e-03 8.223938215952731473e-03 8.323613101253478364e-03 8.426476892242186836e-03 8.533036974093584359e-03 8.643753098943354057e-03 8.759030251449436907e-03 8.879212171614740690e-03 9.004575659182063874e-03 9.135325752164575111e-03 9.271591835549840288e-03 9.413424697570749525e-03 9.560794513164732125e-03 9.713589700143162101e-03 9.871616565661168671e-03 1.003459964060901197e-02 1.020218258862310746e-02 1.037392957475769852e-02 1.054932698598890981e-02 1.072778541048177714e-02 1.090864180341814815e-02 1.109116179232133743e-02 1.127454210239152259e-02 1.145791311062284261e-02 1.164034156483645562e-02 1.182083352898938636e-02 1.199833763820844050e-02 1.217174876528980161e-02 1.233991221453890376e-02 1.250162856861051358e-02 1.265565931958079551e-02 1.280073341701894879e-02 1.293555486373635169e-02 1.305881148461308060e-02 1.316918498598581601e-02 1.326536241309809148e-02 1.334604910166815699e-02 1.340998320734246643e-02 1.345595188423340596e-02 1.348280917145977878e-02 1.348949563502471576e-02 1.347505980175885132e-02 1.343868141240532783e-02 1.337969651176027820e-02 1.329762438390440747e-02 1.319219632762347154e-02 1.306338624703900705e-02 1.291144299847434007e-02 1.273692437595770263e-02 1.254073251799438932e-02 1.232415035278315585e-02 1.208887843237616000e-02 1.183707108935838637e-02 1.157137021831830537e-02 1.129493406226201972e-02 1.101145709437997139e-02 1.072517538065073314e-02 1.044084972927100848e-02 1.016371670633188853e-02 9.899395773501283927e-03 9.653740387548952195e-03 9.432623368779223527e-03 9.241653844284729649e-03 9.085835607002962222e-03 8.969193859247555356e-03 8.894414961468206926e-03 8.862555000546130241e-03 8.872870511800894783e-03 8.922805599350406777e-03 9.008138648796529258e-03 9.123259802214754577e-03 9.261528884710075807e-03 9.415658363578549572e-03 9.578075264212341372e-03 9.741232883366942805e-03 9.897860383720740590e-03 1.004115137985726013e-02 1.016490012227275024e-02 1.026359669634439344e-02 1.033249242272255702e-02 1.036764491688924907e-02 1.036595011860925834e-02 1.032516664378487804e-02 1.024393630450656095e-02 1.012180364615439775e-02 9.959236818622266979e-03 9.757651939493187238e-03 9.519443194317848966e-03 9.248021072635217651e-03 8.947861064363288666e-03 8.624564325892172117e-03 8.284929370807624094e-03 7.937028263080953341e-03 7.590269909983458560e-03 7.255414372368087714e-03 6.944474617860302811e-03 6.670410899802216992e-03 6.446506740583128961e-03 6.285351768930080851e-03 6.197486229198626538e-03 6.189976123797168509e-03 6.265369375199793776e-03 6.421449167955085684e-03 6.651891811774593780e-03 6.947546206184090391e-03 7.297858169458030890e-03 7.692047978869642928e-03 8.119871702111248341e-03 8.571985241115392257e-03 9.040018209467207827e-03 9.516474377484176322e-03 9.994549962144628000e-03 1.046793006877081746e-02 1.093059904082418349e-02 1.137668412156184368e-02 1.180034180600219619e-02 1.219569025934846146e-02 1.255678749041798034e-02 1.287765256595462156e-02 1.315232549154577227e-02 1.337496021044292695e-02 1.353994436887578923e-02 1.364203901105576905e-02 1.367653116316116732e-02 1.363939231029587078e-02 1.352743603132021237e-02 1.333846850403841260e-02 1.307142620495808580e-02 1.272649589144149093e-02 1.230521287108502643e-02 1.181053465319384030e-02 1.124688838541968924e-02 1.062019208928790745e-02 9.937851769329462265e-03 9.208739235293273220e-03 8.443159371967436447e-03 7.652821308526657103e-03 6.850836502407526944e-03 6.051779284839723175e-03 5.271861509514845327e-03 4.529283654091526869e-03 3.844787481029514516e-03 3.242200876608574561e-03 2.747954291871105344e-03 2.386823542209591184e-03 2.170655593884939557e-03 2.084650633469089208e-03 2.087488562949999307e-03 2.129504422168306335e-03 2.170601629858280850e-03 2.186882206509861530e-03 2.170601629858260901e-03 2.129504422168321514e-03 2.087488562949996272e-03 2.084650633469098315e-03 2.170655593884934353e-03 2.386823542209593352e-03 2.747954291871112717e-03 3.242200876608582801e-03 3.844787481029516684e-03 4.529283654091532073e-03 5.271861509514857470e-03 6.051779284839727512e-03 6.850836502407526077e-03 7.652821308526651899e-03 8.443159371967434712e-03 9.208739235293274955e-03 9.937851769329458795e-03 1.062019208928790745e-02 1.124688838541968577e-02 1.181053465319383683e-02 1.230521287108502469e-02 1.272649589144148920e-02 1.307142620495807366e-02 1.333846850403841260e-02 1.352743603132020717e-02 1.363939231029586557e-02 1.367653116316116906e-02 1.364203901105576731e-02 1.353994436887578055e-02 1.337496021044293042e-02 1.315232549154577574e-02 1.287765256595461809e-02 1.255678749041798554e-02 1.219569025934845972e-02 1.180034180600220486e-02 1.137668412156184368e-02 1.093059904082418002e-02 1.046793006877082093e-02 9.994549962144626265e-03 9.516474377484171118e-03 9.040018209467209562e-03 8.571985241115378379e-03 8.119871702111251810e-03 7.692047978869635122e-03 7.297858169458030890e-03 6.947546206184092125e-03 6.651891811774596382e-03 6.421449167955093490e-03 6.265369375199797246e-03 6.189976123797176315e-03 6.197486229198637814e-03 6.285351768930074780e-03 6.446506740583128961e-03 6.670410899802211788e-03 6.944474617860304545e-03 7.255414372368081642e-03 7.590269909983458560e-03 7.937028263080941198e-03 8.284929370807627563e-03 8.624564325892170383e-03 8.947861064363285197e-03 9.248021072635221121e-03 9.519443194317847232e-03 9.757651939493187238e-03 9.959236818622272183e-03 1.012180364615439775e-02 1.024393630450657136e-02 1.032516664378489192e-02 1.036595011860927049e-02 1.036764491688926121e-02 1.033249242272256396e-02 1.026359669634438823e-02 1.016490012227275891e-02 1.004115137985725492e-02 9.897860383720740590e-03 9.741232883366946274e-03 9.578075264212343107e-03 9.415658363578556511e-03 9.261528884710075807e-03 9.123259802214761516e-03 9.008138648796527523e-03 8.922805599350408512e-03 8.872870511800901722e-03 8.862555000546125036e-03 8.894414961468210395e-03 8.969193859247567499e-03 9.085835607002957018e-03 9.241653844284727914e-03 9.432623368779225262e-03 9.653740387548943522e-03 9.899395773501290866e-03 1.016371670633188853e-02 1.044084972927100501e-02 1.072517538065073835e-02 1.101145709437996965e-02 1.129493406226201105e-02 1.157137021831831404e-02 1.183707108935838637e-02 1.208887843237616347e-02 1.232415035278315411e-02 1.254073251799438932e-02 1.273692437595770784e-02 1.291144299847434528e-02 1.306338624703900358e-02 1.319219632762347154e-02 1.329762438390440400e-02 1.337969651176028341e-02 1.343868141240532610e-02 1.347505980175885132e-02 1.348949563502471749e-02 1.348280917145978051e-02 1.345595188423340076e-02 1.340998320734246817e-02 1.334604910166815525e-02 1.326536241309809148e-02 1.316918498598581948e-02 1.305881148461308060e-02 1.293555486373634648e-02 1.280073341701894879e-02 1.265565931958079551e-02 1.250162856861051358e-02 1.233991221453890202e-02 1.217174876528979814e-02 1.199833763820843356e-02 1.182083352898938636e-02 1.164034156483645562e-02 1.145791311062283914e-02 1.127454210239152259e-02 1.109116179232133396e-02 1.090864180341815336e-02 1.072778541048177540e-02 1.054932698598890981e-02 1.037392957475770025e-02 1.020218258862311093e-02 1.003459964060901370e-02 9.871616565661168671e-03 9.713589700143163835e-03 9.560794513164725186e-03 9.413424697570752994e-03 9.271591835549842023e-03 9.135325752164575111e-03 9.004575659182058670e-03 8.879212171614745894e-03 8.759030251449436907e-03 8.643753098943352323e-03 8.533036974093584359e-03 8.426476892242185102e-03 8.323613101253481833e-03 8.223938215952726269e-03 8.126904860790021626e-03
8.153602230361463657e-03 8.254659484478236303e-03 8.357829768168857296e-03 8.463710401301730718e-03 8.572866581853733764e-03 8.685823159418983724e-03 8.803056748175221505e-03 8.924988347693622176e-03 9.051976623318747084e-03 9.184311972553938982e-03 9.322211471510846378e-03 9.465814758280158628e-03 9.615180870825416198e-03 9.770286018712021070e-03 9.931022233553849290e-03 1.009719681497584474e-02 1.026853246901050787e-02 1.044466802521928743e-02 1.062515961767307796e-02 1.080948222270725935e-02 1.099703146190073554e-02 1.118712560042476462e-02 1.137900769686723407e-02 1.157184788900838743e-02 1.176474582894730843e-02 1.195673330889234984e-02 1.214677714450187844e-02 1.233378240492086393e-02 1.251659609689590412e-02 1.269401142419518402e-02 1.286477275285498496e-02 1.302758141761670672e-02 1.318110250553801779e-02 1.332397274955374536e-02 1.345480965821812744e-02 1.357222199851487385e-02 1.367482173711041804e-02 1.376123753235922349e-02 1.383012985540343041e-02 1.388020780446992675e-02 1.391024766253986904e-02 1.391911323546431503e-02 1.390577799569793667e-02 1.386934904622727158e-02 1.380909290975811457e-02 1.372446313886525188e-02 1.361512973172433749e-02 1.348101032176531912e-02 1.332230308221772457e-02 1.313952123854651710e-02 1.293352899825454989e-02 1.270557856581791371e-02 1.245734767726946676e-02 1.219097671686420262e-02 1.190910390366735697e-02 1.161489617898817453e-02 1.131207219867811503e-02 1.100491216547121696e-02 1.069824712123900422e-02 1.039741791342325625e-02 1.010819181170020779e-02 9.836623602305217054e-03 9.588849405518677649e-03 9.370807299243251801e-03 9.187890608147579810e-03 9.044557273524657728e-03 8.943938676655769845e-03 8.887506598745088110e-03 8.874859097928360432e-03 8.903669725449868053e-03 8.969812467091629882e-03 9.067638147983341987e-03 9.190350492240144387e-03 9.330420237136892447e-03 9.479983371554241353e-03 9.631187607631356076e-03 9.776471002973628407e-03 9.908772294141693360e-03 1.002168187899367922e-02 1.010954618237437652e-02 1.016753820547142313e-02 1.019170523189762319e-02 1.017900226393961965e-02 1.012731754424663760e-02 1.003549481131815573e-02 9.903355814405030363e-03 9.731726012562055134e-03 9.522466168199407791e-03 9.278512516455493866e-03 9.003928037641231730e-03 8.703966562335047064e-03 8.385149110360637023e-03 8.055346545300667155e-03 7.723852146716845939e-03 7.401409493652312023e-03 7.100133765688366669e-03 6.833232377947274019e-03 6.614410989648787653e-03 6.456879437238224363e-03 6.371991802869723422e-03 6.367765851398443991e-03 6.447724488728713912e-03 6.610501867711310320e-03 6.850374841269717303e-03 7.158482210297854517e-03 7.524263296328838856e-03 7.936699063497360332e-03 8.385152530157665915e-03 8.859803862756702314e-03 9.351777902722673008e-03 9.853080816746262807e-03 1.035644080659416447e-02 1.085511721874998434e-02 1.134271699352687804e-02 1.181304007180361548e-02 1.225996463858562702e-02 1.267737664835266037e-02 1.305914415499723896e-02 1.339913443770457749e-02 1.369127016543692302e-02 1.392961958387554586e-02 1.410851481291603218e-02 1.422269175795846420e-02 1.426744483868258410e-02 1.423878970517274307e-02 1.413362732399591794e-02 1.394990325888710234e-02 1.368675663090358416e-02 1.334465412035786870e-02 1.292550548114340669e-02 1.243275840860699928e-02 1.187147228605401478e-02 1.124837239943316664e-02 1.057188871632849629e-02 9.852186257101455333e-03 9.101197137501041909e-03 8.332666384775188131e-03 7.562221263927472806e-03 6.807458438078240089e-03 6.087994961061093772e-03 5.425309819805211251e-03 4.841966172105894271e-03 4.359487404327908391e-03 3.994146169576035139e-03 3.751105125066185510e-03 3.619921716063316183e-03 3.575539918975211874e-03 3.585247964328076332e-03 3.617261800119594365e-03 3.646702968205573804e-03 3.658228507679914948e-03 3.646702968205576840e-03 3.617261800119586992e-03 3.585247964328065057e-03 3.575539918975220981e-03 3.619921716063307943e-03 3.751105125066206761e-03 3.994146169576047282e-03 4.359487404327908391e-03 4.841966172105894271e-03 5.425309819805214720e-03 6.087994961061105048e-03 6.807458438078247895e-03 7.562221263927488418e-03 8.332666384775191601e-03 9.101197137501033235e-03 9.852186257101448394e-03 1.057188871632849976e-02 1.124837239943316664e-02 1.187147228605400957e-02 1.243275840860699928e-02 1.292550548114340322e-02 1.334465412035787737e-02 1.368675663090357549e-02 1.394990325888711274e-02 1.413362732399592488e-02 1.423878970517273440e-02 1.426744483868258757e-02 1.422269175795846247e-02 1.410851481291603045e-02 1.392961958387553718e-02 1.369127016543692128e-02 1.339913443770456708e-02 1.305914415499724764e-02 1.267737664835265864e-02 1.225996463858562702e-02 1.181304007180362936e-02 1.134271699352688671e-02 1.085511721874999475e-02 1.035644080659417487e-02 9.853080816746264542e-03 9.351777902722679947e-03 8.859803862756714457e-03 8.385152530157662445e-03 7.936699063497360332e-03 7.524263296328837121e-03 7.158482210297856252e-03 6.850374841269717303e-03 6.610501867711305983e-03 6.447724488728719984e-03 6.367765851398441389e-03 6.371991802869728626e-03 6.456879437238219159e-03 6.614410989648786786e-03 6.833232377947277489e-03 7.100133765688374475e-03 7.401409493652305951e-03 7.723852146716857214e-03 8.055346545300641134e-03 8.385149110360635288e-03 8.703966562335043594e-03 9.003928037641224791e-03 9.278512516455497336e-03 9.522466168199402586e-03 9.731726012562055134e-03 9.903355814405042506e-03 1.003549481131816266e-02 1.012731754424665148e-02 1.017900226393962659e-02 1.019170523189762145e-02 1.016753820547142834e-02 1.010954618237437132e-02 1.002168187899368790e-02 9.908772294141700299e-03 9.776471002973631877e-03 9.631187607631361280e-03 9.479983371554241353e-03 9.330420237136899386e-03 9.190350492240147856e-03 9.067638147983341987e-03 8.969812467091633351e-03 8.903669725449871522e-03 8.874859097928363902e-03 8.887506598745084641e-03 8.943938676655769845e-03 9.044557273524652524e-03 9.187890608147581545e-03 9.370807299243248331e-03 9.588849405518672445e-03 9.836623602305213585e-03 1.010819181170020606e-02 1.039741791342325625e-02 1.069824712123900075e-02 1.100491216547121696e-02 1.131207219867811330e-02 1.161489617898817280e-02 1.190910390366735870e-02 1.219097671686420262e-02 1.245734767726947197e-02 1.270557856581791545e-02 1.293352899825454816e-02 1.313952123854651363e-02 1.332230308221772803e-02 1.348101032176532259e-02 1.361512973172434270e-02 1.372446313886525188e-02 1.380909290975811804e-02 1.386934904622726637e-02 1.390577799569793667e-02 1.391911323546431503e-02 1.391024766253987077e-02 1.388020780446992328e-02 1.383012985540342694e-02 1.376123753235922176e-02 1.367482173711041631e-02 1.357222199851486864e-02 1.345480965821813091e-02 1.332397274955375230e-02 1.318110250553801606e-02 1.302758141761671019e-02 1.286477275285499364e-02 1.269401142419518229e-02 1.251659609689590759e-02 1.233378240492086393e-02 1.214677714450188191e-02 1.195673330889235157e-02 1.176474582894731190e-02 1.157184788900838569e-02 1.137900769686723407e-02 1.118712560042475941e-02 1.099703146190073033e-02 1.080948222270726455e-02 1.062515961767307796e-02 1.044466802521928223e-02 1.026853246901051307e-02 1.009719681497584474e-02 9.931022233553845821e-03 9.770286018712021070e-03 9.615180870825412729e-03 9.465814758280158628e-03 9.322211471510848113e-03 9.184311972553938982e-03 9.051976623318750553e-03 8.924988347693625645e-03 8.803056748175218035e-03 8.685823159418983724e-03 8.572866581853737233e-03 8.463710401301730718e-03 8.357829768168860765e-03 8.254659484478238038e-03 8.153602230361460187e-03
8.174040352380389229e-03 8.279897748965689419e-03 8.387276505412171249e-03 8.496815912437016144e-03 8.609131727670183559e-03 8.724807549182221622e-03 8.844386343794899755e-03 8.968362309026528881e-03 9.097173239978471188e-03 9.231193555470073100e-03 9.370728111979084035e-03 9.516006901024703230e-03 9.667180687855570290e-03 9.824317609539459650e-03 9.987400711816096094e-03 1.015632636937708819e-02 1.033090350604992137e-02 1.051085351158959416e-02 1.069581074146182947e-02 1.088532348533413109e-02 1.107885529841489032e-02 1.127578660606228141e-02 1.147541651458234592e-02 1.167696478790932434e-02 1.187957397898085216e-02 1.208231173420043665e-02 1.228417331780744422e-02 1.248408442888268577e-02 1.268090440610366090e-02 1.287342993350972659e-02 1.306039937405904100e-02 1.324049786650327576e-02 1.341236332516643204e-02 1.357459348185396757e-02 1.372575410472668192e-02 1.386438852107614063e-02 1.398902856010376602e-02 1.409820701866521322e-02 1.419047173817849020e-02 1.426440136515847584e-02 1.431862285182727672e-02 1.435183073758695277e-02 1.436280823741780018e-02 1.435045014993747634e-02 1.431378758621276379e-02 1.425201451038163314e-02 1.416451607413654959e-02 1.405089871765544986e-02 1.391102199680976578e-02 1.374503207539754836e-02 1.355339678339210693e-02 1.333694207447319417e-02 1.309688959771162023e-02 1.283489489822946250e-02 1.255308543492013144e-02 1.225409708731298869e-02 1.194110703672760128e-02 1.161785975247905077e-02 1.128868119857049865e-02 1.095847425291898887e-02 1.063268578461466426e-02 1.031723322276845156e-02 1.001837659035515957e-02 9.742522303733324937e-03 9.495949553851738834e-03 9.284460790583468071e-03 9.112975411923716212e-03 8.985107743390797694e-03 8.902789979233773424e-03 8.866008210373109433e-03 8.872707195107958078e-03 8.918887390181729283e-03 8.998876478183152200e-03 9.105723074532596703e-03 9.231644543047883358e-03 9.368465945170481243e-03 9.508006111064368909e-03 9.642389545967187600e-03 9.764281691427841720e-03 9.867056777317268629e-03 9.944912549289728482e-03 9.992946611174323771e-03 1.000720718425789947e-02 9.984728378841766991e-03 9.923557535375103142e-03 9.822780233126928925e-03 9.682547267346457154e-03 9.504107163337624162e-03 9.289847416109579467e-03 9.043347284266114311e-03 8.769444093777964064e-03 8.474312739693238422e-03 8.165552980840175973e-03 7.852269077123181368e-03 7.545108745498792929e-03 7.256201734231672307e-03 6.998905932691984987e-03 6.787246392492475404e-03 6.634953947765270636e-03 6.554118431223959589e-03 6.553674594915837731e-03 6.638145964163795487e-03 6.807104527849591746e-03 7.055557019865362454e-03 7.375074180338784396e-03 7.755216346646014516e-03 8.184822104816798921e-03 8.652923468202592880e-03 9.149255380050685602e-03 9.664443482788644124e-03 1.018998394787313209e-02 1.071811271631942057e-02 1.124163225266618625e-02 1.175373807744402137e-02 1.224786914892335085e-02 1.271759467801625992e-02 1.315654302967590381e-02 1.355837415437012930e-02 1.391679430253108321e-02 1.422560992792474763e-02 1.447881634744361060e-02 1.467071574860209782e-02 1.479605846663550536e-02 1.485020107155462718e-02 1.482927470310211118e-02 1.473035726066016654e-02 1.455164348804739889e-02 1.429260768395464523e-02 1.395415471466580556e-02 1.353875620444383067e-02 1.305057021805047790e-02 1.249554437809574474e-02 1.188150402105901150e-02 1.121822828320752190e-02 1.051751695867753078e-02 9.793247464970894836e-03 9.061409932268577744e-03 8.340081208992156103e-03 7.649242885769060203e-03 7.010252392052118003e-03 6.444652696563310003e-03 5.971951525738999726e-03 5.606253426577336232e-03 5.352429577019282743e-03 5.203559677762435547e-03 5.141493156339358578e-03 5.140754322571145993e-03 5.173973291243932730e-03 5.216607631839032325e-03 5.249904855209673593e-03 5.262300174376984344e-03 5.249904855209668389e-03 5.216607631839039264e-03 5.173973291243937934e-03 5.140754322571142523e-03 5.141493156339370721e-03 5.203559677762438149e-03 5.352429577019281876e-03 5.606253426577334498e-03 5.971951525739007532e-03 6.444652696563310003e-03 7.010252392052124075e-03 7.649242885769065407e-03 8.340081208992150899e-03 9.061409932268591622e-03 9.793247464970903510e-03 1.051751695867753425e-02 1.121822828320751843e-02 1.188150402105900977e-02 1.249554437809574127e-02 1.305057021805047617e-02 1.353875620444383240e-02 1.395415471466581077e-02 1.429260768395464176e-02 1.455164348804739022e-02 1.473035726066015960e-02 1.482927470310210598e-02 1.485020107155462545e-02 1.479605846663550016e-02 1.467071574860209782e-02 1.447881634744361060e-02 1.422560992792474763e-02 1.391679430253108148e-02 1.355837415437012410e-02 1.315654302967590554e-02 1.271759467801626166e-02 1.224786914892333177e-02 1.175373807744401616e-02 1.124163225266619319e-02 1.071811271631941016e-02 1.018998394787313730e-02 9.664443482788651063e-03 9.149255380050694275e-03 8.652923468202598084e-03 8.184822104816805860e-03 7.755216346646012782e-03 7.375074180338792203e-03 7.055557019865368526e-03 6.807104527849583940e-03 6.638145964163790283e-03 6.553674594915834262e-03 6.554118431223960456e-03 6.634953947765267167e-03 6.787246392492478006e-03 6.998905932692001466e-03 7.256201734231684450e-03 7.545108745498803338e-03 7.852269077123184837e-03 8.165552980840175973e-03 8.474312739693240157e-03 8.769444093777974472e-03 9.043347284266119515e-03 9.289847416109584671e-03 9.504107163337632835e-03 9.682547267346448480e-03 9.822780233126932395e-03 9.923557535375103142e-03 9.984728378841765256e-03 1.000720718425790468e-02 9.992946611174325505e-03 9.944912549289737155e-03 9.867056777317268629e-03 9.764281691427841720e-03 9.642389545967189335e-03 9.508006111064374113e-03 9.368465945170481243e-03 9.231644543047885093e-03 9.105723074532591499e-03 8.998876478183157404e-03 8.918887390181722344e-03 8.872707195107959813e-03 8.866008210373105963e-03 8.902789979233783832e-03 8.985107743390804633e-03 9.112975411923709274e-03 9.284460790583468071e-03 9.495949553851742303e-03 9.742522303733326672e-03 1.001837659035516651e-02 1.031723322276845156e-02 1.063268578461466773e-02 1.095847425291900101e-02 1.128868119857049344e-02 1.161785975247904903e-02 1.194110703672760475e-02 1.225409708731299910e-02 1.255308543492013665e-02 1.283489489822946597e-02 1.309688959771162023e-02 1.333694207447319764e-02 1.355339678339211387e-02 1.374503207539754489e-02 1.391102199680976405e-02 1.405089871765544465e-02 1.416451607413654959e-02 1.425201451038163834e-02 1.431378758621275858e-02 1.435045014993747634e-02 1.436280823741779671e-02 1.435183073758694930e-02 1.431862285182727151e-02 1.426440136515847758e-02 1.419047173817849020e-02 1.409820701866521322e-02 1.398902856010377123e-02 1.386438852107613889e-02 1.372575410472668192e-02 1.357459348185396583e-02 1.341236332516643898e-02 1.324049786650327749e-02 1.306039937405903406e-02 1.287342993350973006e-02 1.268090440610365743e-02 1.248408442888267536e-02 1.228417331780745116e-02 1.208231173420043492e-02 1.187957397898085909e-02 1.167696478790932781e-02 1.147541651458234939e-02 1.127578660606228834e-02 1.107885529841488685e-02 1.088532348533412589e-02 1.069581074146182600e-02 1.051085351158959937e-02 1.033090350604992137e-02 1.015632636937708819e-02 9.987400711816099563e-03 9.824317609539457916e-03 9.667180687855572024e-03 9.516006901024701495e-03 9.370728111979084035e-03 9.231193555470071366e-03 9.097173239978471188e-03 8.968362309026528881e-03 8.844386343794898020e-03 8.724807549182225092e-03 8.609131727670187029e-03 8.496815912437016144e-03 8.387276505412171249e-03 8.279897748965691154e-03 8.174040352380390964e-03
8.187125987025124785e-03 8.298643085502809338e-03 8.411034583473748008e-03 8.524972869938121992e-03 8.641115917387942949e-03 8.760098452937854774e-03 8.882523093086881760e-03 9.008951622013625787e-03 9.139896595115113223e-03 9.275813441834920153e-03 9.417093224579479657e-03 9.564056184411298331e-03 9.716946170844011424e-03 9.875926014844898029e-03 1.004107386393167031e-02 1.021238045919754291e-02 1.038974729915826366e-02 1.057298560708794070e-02 1.076181599886008242e-02 1.095586873829992695e-02 1.115468446686909872e-02 1.135771530354846154e-02 1.156432622779610120e-02 1.177379668172611610e-02 1.198532235521484676e-02 1.219801714748722059e-02 1.241091532894935366e-02 1.262297395594086033e-02 1.283307561730406658e-02 1.304003161413455104e-02 1.324258569211009262e-02 1.343941845892847320e-02 1.362915262753990574e-02 1.381035922907332576e-02 1.398156493794113983e-02 1.414126064596892517e-02 1.428791141305840728e-02 1.441996790948292355e-02 1.453587945006478907e-02 1.463410870391998117e-02 1.471314814586794327e-02 1.477153829770918789e-02 1.480788779007676664e-02 1.482089525910518409e-02 1.480937307730125461e-02 1.477227290515640244e-02 1.470871303934752176e-02 1.461800752452010500e-02 1.449969698759288363e-02 1.435358114399346713e-02 1.417975291008697659e-02 1.397863402810897368e-02 1.375101205747203230e-02 1.349807849077902869e-02 1.322146758576374544e-02 1.292329522329359326e-02 1.260619664588956933e-02 1.227336121868443167e-02 1.192856128226491702e-02 1.157617062229509934e-02 1.122116597779760153e-02 1.086910236324150660e-02 1.052605004129587331e-02 1.019847844456159627e-02 9.893071555651170718e-03 9.616462299022566357e-03 9.374882806384024839e-03 9.173744556143045847e-03 9.017186002780543108e-03 8.907649224254059889e-03 8.845560710811897764e-03 8.829184198565808231e-03 8.854682409303147803e-03 8.916378842903286209e-03 9.007168200564271213e-03 9.119000722328020683e-03 9.243367033973980476e-03 9.371729646867469829e-03 9.495873296807894395e-03 9.608168964412345386e-03 9.701761067233471980e-03 9.770693956719193884e-03 9.809994812085798613e-03 9.815727953079014800e-03 9.785032501682975475e-03 9.716152377371251037e-03 9.608465316139055967e-03 9.462516043402900007e-03 9.280057739517996729e-03 9.064105169947350715e-03 8.819001755859968289e-03 8.550500549636848996e-03 8.265854151762017446e-03 7.973898995730742748e-03 7.685102609979099428e-03 7.411516743828647918e-03 7.166547359350292253e-03 6.964428309443388386e-03 6.819300474160109975e-03 6.743894324537300089e-03 6.748005035358663542e-03 6.837159492175086915e-03 7.011936341673347464e-03 7.268193435992246695e-03 7.598078626532500657e-03 7.991412460820546473e-03 8.437003855455676993e-03 8.923631807880338593e-03 9.440630293770234036e-03 9.978141932935646538e-03 1.052714793165597344e-02 1.107937233504021832e-02 1.162713188903169784e-02 1.216317711155020555e-02 1.268055129594588930e-02 1.317248194367960819e-02 1.363231164473293656e-02 1.405347087242160911e-02 1.442949227229553891e-02 1.475406406252798008e-02 1.502111874375923126e-02 1.522495226767987646e-02 1.536036807107215262e-02 1.542283992793887226e-02 1.540868740436256504e-02 1.531525781757432647e-02 1.514110899634024503e-02 1.488618779964579093e-02 1.455200024394898498e-02 1.414177015031554616e-02 1.366058431057900167e-02 1.311552298828480394e-02 1.251577450481479795e-02 1.187273051202802562e-02 1.120005208085154101e-02 1.051368209763237950e-02 9.831750964733763573e-03 9.174274342284393161e-03 8.562474827425690937e-03 8.017500838074238800e-03 7.558345471205449827e-03 7.199017367813713777e-03 6.945548558426956759e-03 6.793988857628098683e-03 6.730531809062169357e-03 6.734012199459889735e-03 6.779820663521990594e-03 6.843808882843270547e-03 6.905222935697203669e-03 6.948463936213709197e-03 6.963951359258254564e-03 6.948463936213712666e-03 6.905222935697195863e-03 6.843808882843269679e-03 6.779820663521996665e-03 6.734012199459887132e-03 6.730531809062169357e-03 6.793988857628098683e-03 6.945548558426961096e-03 7.199017367813713777e-03 7.558345471205448092e-03 8.017500838074233596e-03 8.562474827425683999e-03 9.174274342284396630e-03 9.831750964733767043e-03 1.051368209763237603e-02 1.120005208085154275e-02 1.187273051202802215e-02 1.251577450481479274e-02 1.311552298828479006e-02 1.366058431057899127e-02 1.414177015031553748e-02 1.455200024394898844e-02 1.488618779964578399e-02 1.514110899634023982e-02 1.531525781757432647e-02 1.540868740436256157e-02 1.542283992793886879e-02 1.536036807107214047e-02 1.522495226767988340e-02 1.502111874375921911e-02 1.475406406252798008e-02 1.442949227229554585e-02 1.405347087242160911e-02 1.363231164473294524e-02 1.317248194367960819e-02 1.268055129594588930e-02 1.216317711155020902e-02 1.162713188903169437e-02 1.107937233504021832e-02 1.052714793165599252e-02 9.978141932935651742e-03 9.440630293770234036e-03 8.923631807880349001e-03 8.437003855455678727e-03 7.991412460820558616e-03 7.598078626532498922e-03 7.268193435992259706e-03 7.011936341673356138e-03 6.837159492175080844e-03 6.748005035358662675e-03 6.743894324537304426e-03 6.819300474160106505e-03 6.964428309443384917e-03 7.166547359350290518e-03 7.411516743828647918e-03 7.685102609979095091e-03 7.973898995730744482e-03 8.265854151762034793e-03 8.550500549636852465e-03 8.819001755859973493e-03 9.064105169947340307e-03 9.280057739517998464e-03 9.462516043402896537e-03 9.608465316139064641e-03 9.716152377371252771e-03 9.785032501682984149e-03 9.815727953079018270e-03 9.809994812085807286e-03 9.770693956719202558e-03 9.701761067233477184e-03 9.608168964412354060e-03 9.495873296807894395e-03 9.371729646867485441e-03 9.243367033973980476e-03 9.119000722328025887e-03 9.007168200564276417e-03 8.916378842903291413e-03 8.854682409303142598e-03 8.829184198565809966e-03 8.845560710811890826e-03 8.907649224254059889e-03 9.017186002780543108e-03 9.173744556143042378e-03 9.374882806384030043e-03 9.616462299022578500e-03 9.893071555651175922e-03 1.019847844456159454e-02 1.052605004129587331e-02 1.086910236324150486e-02 1.122116597779760673e-02 1.157617062229509240e-02 1.192856128226491876e-02 1.227336121868441605e-02 1.260619664588957280e-02 1.292329522329359326e-02 1.322146758576374370e-02 1.349807849077903216e-02 1.375101205747203577e-02 1.397863402810897021e-02 1.417975291008697659e-02 1.435358114399346192e-02 1.449969698759288016e-02 1.461800752452010500e-02 1.470871303934751483e-02 1.477227290515640591e-02 1.480937307730125982e-02 1.482089525910518235e-02 1.480788779007676317e-02 1.477153829770919309e-02 1.471314814586794327e-02 1.463410870391998464e-02 1.453587945006479254e-02 1.441996790948292875e-02 1.428791141305840728e-02 1.414126064596892517e-02 1.398156493794113636e-02 1.381035922907332576e-02 1.362915262753990053e-02 1.343941845892847667e-02 1.324258569211009436e-02 1.304003161413454931e-02 1.283307561730406832e-02 1.262297395594086206e-02 1.241091532894936060e-02 1.219801714748722059e-02 1.198532235521484329e-02 1.177379668172610742e-02 1.156432622779609946e-02 1.135771530354846327e-02 1.115468446686909872e-02 1.095586873829992348e-02 1.076181599886007895e-02 1.057298560708793030e-02 1.038974729915826366e-02 1.021238045919753770e-02 1.004107386393166684e-02 9.875926014844898029e-03 9.716946170844009689e-03 9.564056184411293127e-03 9.417093224579479657e-03 9.275813441834918419e-03 9.139896595115111488e-03 9.008951622013625787e-03 8.882523093086881760e-03 8.760098452937854774e-03 8.641115917387936010e-03 8.524972869938121992e-03 8.411034583473746273e-03 8.298643085502809338e-03 8.187125987025124785e-03
8.191659168739508917e-03 8.309770858840961200e-03 8.428063710177459769e-03 8.547233630765614654e-03 8.667971551536507446e-03 8.790954596718709296e-03 8.916837029652629684e-03 9.046241145926999655e-03 9.179748296261920973e-03 9.317890223441533185e-03 9.461140889919400151e-03 9.609908955304762718e-03 9.764531036573020559e-03 9.925265850170417528e-03 1.009228929659664042e-02 1.026569050752110072e-02 1.044546883615651671e-02 1.063153173653001542e-02 1.082369344904677948e-02 1.102167439023593078e-02 1.122510113487544016e-02 1.143350687897011497e-02 1.164633228171096241e-02 1.186292660224892194e-02 1.208254907113565611e-02 1.230437046460579331e-02 1.252747488041333623e-02 1.275086174476297400e-02 1.297344810923545602e-02 1.319407132310412498e-02 1.341149218897253088e-02 1.362439872750961269e-02 1.383141068979173820e-02 1.403108496323445323e-02 1.422192201942058115e-02 1.440237354958542187e-02 1.457085142654861686e-02 1.472573812103210311e-02 1.486539868621793853e-02 1.498819440775762263e-02 1.509249819797882884e-02 1.517671179348933225e-02 1.523928479550929090e-02 1.527873557281304688e-02 1.529367402884823472e-02 1.528282621808449600e-02 1.524506078245954459e-02 1.517941716727961264e-02 1.508513556704809550e-02 1.496168854481607496e-02 1.480881426206485246e-02 1.462655124656451859e-02 1.441527460706391699e-02 1.417573356601904352e-02 1.390909010837530768e-02 1.361695840990956655e-02 1.330144447340784498e-02 1.296518500710268015e-02 1.261138394581394311e-02 1.224384403366277248e-02 1.186698943059861892e-02 1.148587325130498958e-02 1.110616124149566356e-02 1.073407958590226301e-02 1.037631167106514360e-02 1.003982671374295185e-02 9.731624604971133435e-03 9.458388896492810408e-03 9.226056022746037533e-03 9.039333572986836887e-03 8.901228572164875119e-03 8.812667230334336396e-03 8.772287226884068964e-03 8.776455246977447888e-03 8.819512843017228779e-03 8.894202053942123695e-03 8.992189427154115289e-03 9.104602983472112609e-03 9.222516257053911190e-03 9.337343360678663703e-03 9.441136413143841333e-03 9.526795018508197807e-03 9.588206168869043908e-03 9.620334546324913610e-03 9.619280954311720810e-03 9.582323013837467859e-03 9.507948774960868488e-03 9.395891129923257881e-03 9.247168930955599123e-03 9.064139226404525906e-03 8.850563470569141472e-03 8.611688037845810842e-03 8.354334500469596039e-03 8.086985917182900468e-03 7.819839392798502362e-03 7.564770676223641493e-03 7.335125777085055657e-03 7.145229735246939190e-03 7.009512276920253082e-03 6.941234026616298694e-03 6.950973001261585502e-03 7.045238069727451785e-03 7.225661781045894169e-03 7.489061376919096610e-03 7.828305613615808151e-03 8.233623261789125777e-03 8.693921163015210993e-03 9.197819885163213000e-03 9.734311943819174556e-03 1.029308550304448323e-02 1.086461096277318433e-02 1.144008690222443440e-02 1.201131894569294235e-02 1.257058030211670452e-02 1.311048347976712623e-02 1.362387978158857184e-02 1.410379513306715508e-02 1.454340585080723253e-02 1.493605483560388539e-02 1.527530657253239887e-02 1.555503781233992522e-02 1.576955968997929142e-02 1.591376622714241185e-02 1.598330364336479972e-02 1.597475466166559110e-02 1.588583203606965324e-02 1.571557583209244602e-02 1.546454951196873061e-02 1.513503051752892840e-02 1.473119161325496702e-02 1.425926938156663916e-02 1.372771526566501400e-02 1.314732120663053908e-02 1.253130416344931317e-02 1.189531852768743042e-02 1.125733885344266591e-02 1.063731520325857278e-02 1.005645567511579547e-02 9.535962064167938582e-03 9.095095629768340864e-03 8.748660920435545607e-03 8.504382684912804857e-03 8.361032376451077788e-03 8.308168229637834246e-03 8.327778611418243382e-03 8.397286081880500977e-03 8.492901034532126039e-03 8.592468690228184311e-03 8.677444143481075414e-03 8.734050935680207073e-03 8.753863212538280994e-03 8.734050935680215746e-03 8.677444143481066741e-03 8.592468690228182576e-03 8.492901034532127774e-03 8.397286081880499242e-03 8.327778611418252055e-03 8.308168229637841184e-03 8.361032376451070849e-03 8.504382684912815266e-03 8.748660920435550811e-03 9.095095629768340864e-03 9.535962064167938582e-03 1.005645567511579547e-02 1.063731520325856411e-02 1.125733885344266071e-02 1.189531852768743909e-02 1.253130416344930970e-02 1.314732120663054254e-02 1.372771526566500186e-02 1.425926938156663049e-02 1.473119161325496355e-02 1.513503051752893187e-02 1.546454951196872714e-02 1.571557583209244949e-02 1.588583203606964978e-02 1.597475466166558417e-02 1.598330364336479278e-02 1.591376622714241532e-02 1.576955968997928101e-02 1.555503781233992175e-02 1.527530657253239194e-02 1.493605483560388886e-02 1.454340585080722559e-02 1.410379513306714641e-02 1.362387978158856837e-02 1.311048347976711582e-02 1.257058030211670625e-02 1.201131894569294409e-02 1.144008690222443093e-02 1.086461096277318086e-02 1.029308550304449017e-02 9.734311943819176291e-03 9.197819885163218204e-03 8.693921163015210993e-03 8.233623261789117104e-03 7.828305613615815090e-03 7.489061376919100947e-03 7.225661781045895904e-03 7.045238069727457857e-03 6.950973001261588971e-03 6.941234026616294357e-03 7.009512276920273031e-03 7.145229735246929649e-03 7.335125777085057391e-03 7.564770676223623279e-03 7.819839392798498892e-03 8.086985917182903938e-03 8.354334500469597774e-03 8.611688037845810842e-03 8.850563470569146676e-03 9.064139226404527641e-03 9.247168930955602592e-03 9.395891129923261351e-03 9.507948774960865018e-03 9.582323013837457451e-03 9.619280954311712137e-03 9.620334546324906672e-03 9.588206168869049112e-03 9.526795018508197807e-03 9.441136413143853476e-03 9.337343360678670642e-03 9.222516257053918129e-03 9.104602983472100466e-03 8.992189427154106615e-03 8.894202053942125430e-03 8.819512843017232248e-03 8.776455246977434010e-03 8.772287226884056821e-03 8.812667230334336396e-03 8.901228572164876854e-03 9.039333572986836887e-03 9.226056022746030594e-03 9.458388896492808673e-03 9.731624604971131701e-03 1.003982671374294491e-02 1.037631167106514013e-02 1.073407958590225780e-02 1.110616124149566529e-02 1.148587325130498438e-02 1.186698943059862239e-02 1.224384403366277595e-02 1.261138394581394311e-02 1.296518500710268362e-02 1.330144447340784152e-02 1.361695840990956134e-02 1.390909010837530768e-02 1.417573356601904006e-02 1.441527460706391699e-02 1.462655124656451339e-02 1.480881426206485767e-02 1.496168854481606456e-02 1.508513556704809896e-02 1.517941716727960917e-02 1.524506078245954459e-02 1.528282621808449947e-02 1.529367402884823646e-02 1.527873557281304341e-02 1.523928479550929090e-02 1.517671179348933572e-02 1.509249819797882884e-02 1.498819440775762436e-02 1.486539868621793853e-02 1.472573812103210658e-02 1.457085142654862553e-02 1.440237354958542187e-02 1.422192201942058462e-02 1.403108496323445323e-02 1.383141068979173820e-02 1.362439872750961095e-02 1.341149218897253435e-02 1.319407132310412498e-02 1.297344810923545776e-02 1.275086174476296880e-02 1.252747488041333797e-02 1.230437046460579852e-02 1.208254907113565958e-02 1.186292660224891847e-02 1.164633228171096761e-02 1.143350687897011324e-02 1.122510113487544363e-02 1.102167439023593251e-02 1.082369344904677601e-02 1.063153173653001542e-02 1.044546883615651671e-02 1.026569050752109899e-02 1.009228929659664216e-02 9.925265850170417528e-03 9.764531036573022293e-03 9.609908955304759248e-03 9.461140889919401886e-03 9.317890223441527980e-03 9.179748296261919238e-03 9.046241145926999655e-03 8.916837029652634888e-03 8.790954596718709296e-03 8.667971551536510916e-03 8.547233630765614654e-03 8.428063710177461504e-03 8.309770858840968139e-03 8.191659168739512387e-03
8.186342456244067797e-03 8.312049448057060377e-03 8.437208056799766140e-03 8.562527626673170286e-03 8.688722079502046725e-03 8.816501280814939903e-03 8.946562004767894330e-03 9.079578653792072171e-03 9.216193906808065398e-03 9.357009480632864570e-03 9.502577191234063206e-03 9.653390493850546802e-03 9.809876663529993462e-03 9.972389751140973979e-03 1.014120441602970810e-02 1.031651069767990092e-02 1.049840974798701282e-02 1.068691050623673915e-02 1.088192726371499906e-02 1.108327803665331429e-02 1.129068364687331981e-02 1.150376740010925457e-02 1.172205525273111240e-02 1.194497636781347363e-02 1.217186397987589722e-02 1.240195651236839815e-02 1.263439892100894774e-02 1.286824426730887212e-02 1.310245555801331507e-02 1.333590791597805657e-02 1.356739117473302822e-02 1.379561301154527513e-02 1.401920275141663175e-02 1.423671598670712274e-02 1.444664016383385985e-02 1.464740128983969998e-02 1.483737190787732738e-02 1.501488048226785540e-02 1.517822232134031710e-02 1.532567215040384415e-02 1.545549842866463311e-02 1.556597948343576426e-02 1.565542151337877969e-02 1.572217849055508251e-02 1.576467396955428743e-02 1.578142479168060872e-02 1.577106665387208520e-02 1.573238149636765892e-02 1.566432665063760554e-02 1.556606567999861690e-02 1.543700083938848167e-02 1.527680707686761112e-02 1.508546749505389022e-02 1.486331018106018184e-02 1.461104629010997850e-02 1.432980921665846959e-02 1.402119458452793371e-02 1.368730059830849076e-02 1.333076796755982597e-02 1.295481806378144009e-02 1.256328708814160623e-02 1.216065267612669032e-02 1.175204739049075416e-02 1.134325083932565502e-02 1.094064873348247167e-02 1.055114345279757788e-02 1.018199766829720222e-02 9.840592288466815107e-03 9.534085504426916338e-03 9.268974307308081029e-03 9.050585001549276212e-03 8.882551332523622167e-03 8.766366954175658019e-03 8.701107207210564271e-03 8.683391620503756389e-03 8.707605914936010841e-03 8.766340513859651948e-03 8.850957853540794909e-03 8.952189053522366380e-03 9.060679299916789622e-03 9.167435419622399148e-03 9.264162387477681282e-03 9.343498594519465336e-03 9.399171009643377678e-03 9.426093783581210306e-03 9.420431342338449199e-03 9.379642738507110167e-03 9.302519798849285745e-03 9.189228152505295524e-03 9.041357539939858315e-03 8.861985399252928636e-03 8.655754707744116663e-03 8.428962055433430328e-03 8.189643017549434051e-03 7.947626754639626132e-03 7.714508706020772356e-03 7.503461045327690718e-03 7.328775930582888572e-03 7.205041898027188772e-03 7.145925770615868880e-03 7.162691264511407245e-03 7.262783473812766018e-03 7.448911782436299679e-03 7.718943450699974548e-03 8.066605537151287988e-03 8.482688107868854854e-03 8.956336642172648896e-03 9.476124505788403179e-03 1.003077873489538127e-02 1.060957574694859629e-02 1.120249024657946936e-02 1.180018948297165485e-02 1.239394733875341138e-02 1.297552971629980026e-02 1.353708350834301188e-02 1.407104802531064340e-02 1.457009913396705748e-02 1.502713098936917305e-02 1.543527683952773157e-02 1.578796811327730018e-02 1.607902939088154057e-02 1.630280566550362450e-02 1.645431742958485682e-02 1.652943852764640620e-02 1.652509139309184596e-02 1.643945421223156136e-02 1.627217468546907422e-02 1.602458527633534441e-02 1.569991494284813868e-02 1.530349194108540645e-02 1.484293068397215046e-02 1.432829165847220206e-02 1.377219521454335280e-02 1.318985509688215714e-02 1.259897323430595774e-02 1.201940299112560541e-02 1.147245082319991831e-02 1.097966968449235955e-02 1.056104882509212479e-02 1.023268051904131087e-02 1.000429071377200059e-02 9.877325996070735609e-03 9.844332740495165962e-03 9.889975487693167602e-03 9.993398848888881622e-03 1.013117492358261984e-02 1.028006537815098591e-02 1.041914818978646393e-02 1.053122143516818827e-02 1.060361593479474188e-02 1.062861083273679633e-02 1.060361593479474188e-02 1.053122143516819001e-02 1.041914818978645525e-02 1.028006537815098417e-02 1.013117492358261984e-02 9.993398848888879887e-03 9.889975487693169337e-03 9.844332740495172901e-03 9.877325996070744282e-03 1.000429071377199712e-02 1.023268051904130567e-02 1.056104882509213173e-02 1.097966968449236476e-02 1.147245082319991831e-02 1.201940299112559500e-02 1.259897323430594906e-02 1.318985509688214673e-02 1.377219521454334759e-02 1.432829165847220206e-02 1.484293068397215393e-02 1.530349194108540645e-02 1.569991494284813521e-02 1.602458527633533400e-02 1.627217468546906382e-02 1.643945421223156830e-02 1.652509139309184596e-02 1.652943852764641661e-02 1.645431742958484642e-02 1.630280566550362797e-02 1.607902939088153710e-02 1.578796811327728630e-02 1.543527683952774197e-02 1.502713098936917305e-02 1.457009913396706269e-02 1.407104802531062779e-02 1.353708350834300841e-02 1.297552971629980199e-02 1.239394733875340791e-02 1.180018948297164964e-02 1.120249024657946589e-02 1.060957574694858935e-02 1.003077873489537433e-02 9.476124505788404914e-03 8.956336642172655835e-03 8.482688107868854854e-03 8.066605537151287988e-03 7.718943450699981487e-03 7.448911782436309220e-03 7.262783473812773824e-03 7.162691264511399439e-03 7.145925770615863676e-03 7.205041898027206987e-03 7.328775930582880765e-03 7.503461045327701993e-03 7.714508706020776693e-03 7.947626754639622662e-03 8.189643017549446194e-03 8.428962055433435532e-03 8.655754707744114929e-03 8.861985399252923432e-03 9.041357539939858315e-03 9.189228152505300729e-03 9.302519798849282276e-03 9.379642738507117106e-03 9.420431342338449199e-03 9.426093783581212041e-03 9.399171009643388086e-03 9.343498594519474010e-03 9.264162387477665669e-03 9.167435419622393944e-03 9.060679299916791357e-03 8.952189053522364645e-03 8.850957853540801848e-03 8.766340513859655417e-03 8.707605914936019514e-03 8.683391620503749450e-03 8.701107207210566005e-03 8.766366954175656284e-03 8.882551332523627372e-03 9.050585001549276212e-03 9.268974307308084498e-03 9.534085504426912869e-03 9.840592288466823781e-03 1.018199766829720049e-02 1.055114345279757442e-02 1.094064873348246474e-02 1.134325083932566022e-02 1.175204739049075416e-02 1.216065267612668511e-02 1.256328708814160450e-02 1.295481806378144182e-02 1.333076796755982250e-02 1.368730059830848556e-02 1.402119458452793545e-02 1.432980921665846959e-02 1.461104629010997157e-02 1.486331018106018184e-02 1.508546749505388675e-02 1.527680707686761112e-02 1.543700083938848167e-02 1.556606567999861343e-02 1.566432665063760554e-02 1.573238149636764852e-02 1.577106665387208520e-02 1.578142479168060525e-02 1.576467396955428049e-02 1.572217849055507904e-02 1.565542151337878315e-02 1.556597948343577294e-02 1.545549842866463658e-02 1.532567215040384415e-02 1.517822232134031710e-02 1.501488048226785194e-02 1.483737190787732738e-02 1.464740128983969998e-02 1.444664016383385985e-02 1.423671598670712274e-02 1.401920275141663522e-02 1.379561301154527513e-02 1.356739117473302822e-02 1.333590791597805657e-02 1.310245555801330987e-02 1.286824426730887559e-02 1.263439892100894774e-02 1.240195651236839988e-02 1.217186397987589895e-02 1.194497636781347537e-02 1.172205525273111414e-02 1.150376740010925630e-02 1.129068364687331807e-02 1.108327803665331082e-02 1.088192726371500080e-02 1.068691050623673221e-02 1.049840974798701108e-02 1.031651069767990613e-02 1.014120441602970810e-02 9.972389751140973979e-03 9.809876663529995197e-03 9.653390493850552007e-03 9.502577191234063206e-03 9.357009480632861101e-03 9.216193906808063663e-03 9.079578653792072171e-03 8.946562004767899534e-03 8.816501280814939903e-03 8.688722079502043255e-03 8.562527626673170286e-03 8.437208056799762670e-03 8.312049448057055173e-03 8.186342456244066063e-03
8.169792464619697256e-03 8.304150373192426340e-03 8.437204798060881500e-03 8.569668137078044132e-03 8.702266834534419168e-03 8.835733126075650049e-03 8.970796224691211448e-03 9.108173081295994900e-03 9.248558877038071113e-03 9.392617422773228558e-03 9.540971652203862619e-03 9.694194397432007171e-03 9.852799628167974860e-03 1.001723431844699606e-02 1.018787107817452527e-02 1.036500165287552837e-02 1.054883135609967909e-02 1.073947445805818746e-02 1.093695051448016244e-02 1.114118158446801565e-02 1.135199025798356090e-02 1.156909839443995974e-02 1.179212646479704460e-02 1.202059339074749295e-02 1.225391678535303099e-02 1.249141351852002188e-02 1.273230055613957905e-02 1.297569605145008909e-02 1.322062069904849854e-02 1.346599939391744313e-02 1.371066326802030527e-02 1.395335220395125739e-02 1.419271794766397213e-02 1.442732795965473609e-02 1.465567015570738534e-02 1.487615869426450743e-02 1.508714096779745391e-02 1.528690595050244405e-02 1.547369404477172243e-02 1.564570855472050687e-02 1.580112889734421391e-02 1.593812564132752324e-02 1.605487744096131472e-02 1.614958990883731682e-02 1.622051644681885701e-02 1.626598103109963903e-02 1.628440292476835555e-02 1.627432327107644280e-02 1.623443350330876916e-02 1.616360549352069756e-02 1.606092335289351428e-02 1.592571679122731232e-02 1.575759594156858623e-02 1.555648755647220244e-02 1.532267248125844701e-02 1.505682430000593146e-02 1.476004901993868690e-02 1.443392558933704467e-02 1.408054690081942881e-02 1.370256066541963684e-02 1.330320907736415141e-02 1.288636541540882224e-02 1.245656449634576120e-02 1.201902203043685342e-02 1.157963525129492369e-02 1.114495362560607820e-02 1.072210420293381178e-02 1.031865206979888303e-02 9.942374286424821711e-03 9.600928785501901264e-03 9.301412081011210115e-03 9.049824363695091120e-03 8.850496082545301554e-03 8.705566403494258490e-03 8.614622877948060337e-03 8.574595623765621580e-03 8.579945266598934181e-03 8.623110979918422250e-03 8.695125281359371294e-03 8.786279847743317523e-03 8.886743320176922201e-03 8.987071126734519702e-03 9.078588025631226591e-03 9.153653281641145611e-03 9.205833085446538805e-03 9.230008245563029595e-03 9.222442273740968227e-03 9.180829736878974232e-03 9.104339452814705358e-03 8.993662608357218258e-03 8.851072038723350674e-03 8.680494931563519437e-03 8.487595765210262030e-03 8.279857491457553315e-03 8.066634624681708748e-03 7.859130377456455610e-03 7.670222745468129044e-03 7.514040747582786083e-03 7.405194097723395708e-03 7.357620405485714929e-03 7.383154382503693061e-03 7.490107891208519497e-03 7.682264013794993206e-03 7.958608834894494513e-03 8.313853451678242940e-03 8.739502787874069492e-03 9.225092065565017665e-03 9.759274593498103167e-03 1.033060516137758109e-02 1.092800689751396472e-02 1.154098675474396138e-02 1.215968430044047505e-02 1.277482739529827577e-02 1.337764818658135693e-02 1.395979432527463121e-02 1.451325663504604221e-02 1.503032534445573540e-02 1.550358117907315800e-02 1.592592389464954003e-02 1.629063836545996749e-02 1.659149660914722990e-02 1.682289285606007601e-02 1.698000782692284799e-02 1.705899771020498445e-02 1.705720289457327010e-02 1.697337126065061666e-02 1.680789066404655974e-02 1.656302493927482369e-02 1.624314693674695428e-02 1.585496010323338145e-02 1.540769583281068229e-02 1.491326559016495357e-02 1.438633245109182356e-02 1.384424410977386048e-02 1.330673856082184060e-02 1.279530117714444172e-02 1.233203805310484000e-02 1.193797415195728406e-02 1.163083213048511470e-02 1.142260676786329039e-02 1.131752438364762824e-02 1.131106237183051970e-02 1.139043908245787433e-02 1.153645728970606466e-02 1.172612208481631398e-02 1.193532876797928632e-02 1.214111560094605254e-02 1.232328725368820634e-02 1.246545076108507982e-02 1.255561073307086099e-02 1.258647828377670863e-02 1.255561073307088181e-02 1.246545076108507288e-02 1.232328725368820287e-02 1.214111560094606121e-02 1.193532876797928632e-02 1.172612208481630877e-02 1.153645728970606812e-02 1.139043908245786739e-02 1.131106237183052837e-02 1.131752438364763344e-02 1.142260676786329733e-02 1.163083213048512164e-02 1.193797415195729100e-02 1.233203805310484000e-02 1.279530117714443652e-02 1.330673856082183193e-02 1.384424410977387089e-02 1.438633245109182009e-02 1.491326559016494489e-02 1.540769583281068923e-02 1.585496010323337798e-02 1.624314693674695081e-02 1.656302493927482022e-02 1.680789066404655974e-02 1.697337126065061319e-02 1.705720289457328051e-02 1.705899771020497405e-02 1.698000782692284799e-02 1.682289285606007948e-02 1.659149660914723684e-02 1.629063836545996749e-02 1.592592389464953309e-02 1.550358117907315453e-02 1.503032534445572846e-02 1.451325663504603874e-02 1.395979432527463468e-02 1.337764818658134479e-02 1.277482739529827750e-02 1.215968430044047505e-02 1.154098675474396138e-02 1.092800689751396125e-02 1.033060516137758456e-02 9.759274593498106637e-03 9.225092065565015931e-03 8.739502787874069492e-03 8.313853451678246409e-03 7.958608834894492778e-03 7.682264013795001012e-03 7.490107891208517762e-03 7.383154382503693929e-03 7.357620405485716664e-03 7.405194097723397442e-03 7.514040747582780011e-03 7.670222745468141187e-03 7.859130377456467753e-03 8.066634624681696605e-03 8.279857491457553315e-03 8.487595765210275908e-03 8.680494931563519437e-03 8.851072038723354143e-03 8.993662608357214788e-03 9.104339452814717501e-03 9.180829736878988109e-03 9.222442273740964758e-03 9.230008245563031330e-03 9.205833085446545744e-03 9.153653281641133468e-03 9.078588025631223121e-03 8.987071126734505824e-03 8.886743320176918731e-03 8.786279847743308849e-03 8.695125281359378233e-03 8.623110979918415311e-03 8.579945266598951528e-03 8.574595623765628519e-03 8.614622877948060337e-03 8.705566403494256755e-03 8.850496082545301554e-03 9.049824363695092855e-03 9.301412081011222258e-03 9.600928785501911672e-03 9.942374286424832119e-03 1.031865206979888303e-02 1.072210420293381178e-02 1.114495362560607473e-02 1.157963525129492369e-02 1.201902203043685863e-02 1.245656449634575946e-02 1.288636541540882918e-02 1.330320907736414968e-02 1.370256066541964031e-02 1.408054690081943228e-02 1.443392558933704467e-02 1.476004901993869037e-02 1.505682430000593146e-02 1.532267248125844701e-02 1.555648755647220938e-02 1.575759594156858623e-02 1.592571679122731232e-02 1.606092335289351775e-02 1.616360549352069756e-02 1.623443350330876569e-02 1.627432327107644627e-02 1.628440292476835208e-02 1.626598103109964250e-02 1.622051644681886048e-02 1.614958990883731682e-02 1.605487744096130778e-02 1.593812564132753018e-02 1.580112889734421391e-02 1.564570855472050340e-02 1.547369404477172590e-02 1.528690595050244405e-02 1.508714096779745044e-02 1.487615869426450743e-02 1.465567015570738534e-02 1.442732795965473609e-02 1.419271794766397386e-02 1.395335220395126606e-02 1.371066326802030180e-02 1.346599939391744660e-02 1.322062069904850375e-02 1.297569605145008735e-02 1.273230055613957384e-02 1.249141351852001668e-02 1.225391678535303272e-02 1.202059339074749295e-02 1.179212646479704113e-02 1.156909839443995280e-02 1.135199025798355223e-02 1.114118158446801392e-02 1.093695051448016070e-02 1.073947445805818746e-02 1.054883135609967562e-02 1.036500165287553010e-02 1.018787107817451659e-02 1.001723431844699259e-02 9.852799628167974860e-03 9.694194397432003701e-03 9.540971652203869557e-03 9.392617422773226823e-03 9.248558877038071113e-03 9.108173081295993165e-03 8.970796224691209714e-03 8.835733126075646579e-03 8.702266834534419168e-03 8.569668137078040662e-03 8.437204798060878030e-03 8.304150373192429810e-03 8.169792464619698991e-03
8.140553699776290758e-03 8.284660835168707743e-03 8.426695181810470864e-03 8.567361704282702370e-03 8.707388609422331976e-03 8.847519633463829872e-03 8.988505636628575310e-03 9.131095611971245044e-03 9.276027242503974424e-03 9.424017164589890139e-03 9.575751114259433913e-03 9.731874144481003283e-03 9.892981103972497622e-03 1.005960756085648791e-02 1.023222133725215297e-02 1.041121479448913617e-02 1.059689797472915078e-02 1.078949266588593789e-02 1.098912741584620253e-02 1.119583348241517257e-02 1.140954167023796977e-02 1.163007997791049540e-02 1.185717195953974248e-02 1.209043569624087926e-02 1.232938327468329105e-02 1.257342068108910707e-02 1.282184803874490513e-02 1.307386014317396365e-02 1.332854727951589269e-02 1.358489633914584244e-02 1.384179228500777986e-02 1.409802004569235545e-02 1.435226694537164276e-02 1.460312579918178824e-02 1.484909882066872550e-02 1.508860249904328023e-02 1.531997360909820825e-02 1.554147651580561548e-02 1.575131192921161091e-02 1.594762725374936421e-02 1.612852866013528286e-02 1.629209498833068120e-02 1.643639356738053892e-02 1.655949801316271980e-02 1.665950803898803151e-02 1.673457128750414913e-02 1.678290716634767490e-02 1.680283264537126009e-02 1.679278995098221552e-02 1.675137607405964568e-02 1.667737399295820058e-02 1.656978550299708502e-02 1.642786553908168537e-02 1.625115787868685810e-02 1.603953211745730301e-02 1.579322181660638980e-02 1.551286372494484894e-02 1.519953796901797952e-02 1.485480906562163840e-02 1.448076751363321264e-02 1.408007152099782777e-02 1.365598804664967456e-02 1.321243167918624214e-02 1.275399878208647621e-02 1.228599260902130640e-02 1.181443250389263740e-02 1.134603666308535257e-02 1.088816328036992277e-02 1.044868978711419386e-02 1.003580595012114329e-02 9.657696958287819225e-03 9.322102039755027908e-03 9.035757405015115359e-03 8.803770427804244111e-03 8.629016825520200579e-03 8.511684549224098756e-03 8.449083150900435837e-03 8.435784395949054784e-03 8.464075028992176439e-03 8.524624085595062031e-03 8.607229867832954032e-03 8.701524372002091001e-03 8.797557702571895746e-03 8.886235202647254153e-03 8.959617286182424561e-03 9.011111073690359838e-03 9.035587554599761387e-03 9.029454408881898084e-03 8.990707952359467889e-03 8.918980812604332745e-03 8.815595851189699309e-03 8.683631172452462715e-03 8.527994596542579769e-03 8.355496923380533944e-03 8.174899570968374371e-03 7.996892186924264498e-03 7.833930779982725343e-03 7.699844713444056396e-03 7.609120653482910612e-03 7.575822126535070034e-03 7.612224966378399078e-03 7.727416192248132316e-03 7.926222702934183212e-03 8.208792987810109229e-03 8.570931056720212243e-03 9.005005535666224872e-03 9.501099186897309090e-03 1.004808669659867926e-02 1.063446126184815557e-02 1.124886825113948462e-02 1.188038949352210848e-02 1.251865196926704553e-02 1.315383133514779965e-02 1.377660454579346730e-02 1.437808871338755110e-02 1.494978976753111137e-02 1.548357499965175542e-02 1.597167734249455365e-02 1.640673518665904454e-02 1.678186884308043025e-02 1.709079288391602766e-02 1.732796222497781993e-02 1.748874878722898527e-02 1.756964480378106139e-02 1.756848824951476665e-02 1.748470535540613477e-02 1.731956453050160702e-02 1.707643488836344675e-02 1.676104033232844043e-02 1.638169577008003960e-02 1.594950396646043628e-02 1.547847779524151243e-02 1.498553128145231443e-02 1.449025371733031475e-02 1.401434982363524047e-02 1.358061263667379240e-02 1.321132804846056504e-02 1.292613264522720663e-02 1.273957467067086263e-02 1.265889284218145797e-02 1.268265985427045883e-02 1.280077100178202490e-02 1.299581446337357525e-02 1.324539099534478501e-02 1.352473402444807557e-02 1.380908006645597055e-02 1.407550391495098786e-02 1.430417901373360820e-02 1.447916284790873656e-02 1.458884689261376669e-02 1.462619368556513678e-02 1.458884689261375975e-02 1.447916284790873483e-02 1.430417901373360820e-02 1.407550391495097919e-02 1.380908006645596015e-02 1.352473402444807210e-02 1.324539099534477807e-02 1.299581446337357699e-02 1.280077100178202316e-02 1.268265985427045883e-02 1.265889284218145797e-02 1.273957467067085569e-02 1.292613264522720837e-02 1.321132804846056504e-02 1.358061263667378719e-02 1.401434982363522833e-02 1.449025371733031128e-02 1.498553128145231443e-02 1.547847779524151590e-02 1.594950396646043281e-02 1.638169577008003613e-02 1.676104033232843349e-02 1.707643488836345022e-02 1.731956453050160702e-02 1.748470535540613477e-02 1.756848824951475971e-02 1.756964480378105445e-02 1.748874878722898180e-02 1.732796222497780952e-02 1.709079288391602072e-02 1.678186884308044066e-02 1.640673518665904801e-02 1.597167734249455365e-02 1.548357499965176062e-02 1.494978976753111484e-02 1.437808871338755630e-02 1.377660454579347597e-02 1.315383133514779097e-02 1.251865196926704206e-02 1.188038949352211368e-02 1.124886825113949503e-02 1.063446126184815037e-02 1.004808669659868446e-02 9.501099186897303886e-03 9.005005535666224872e-03 8.570931056720215713e-03 8.208792987810097086e-03 7.926222702934188416e-03 7.727416192248132316e-03 7.612224966378397344e-03 7.575822126535060493e-03 7.609120653482916684e-03 7.699844713444064202e-03 7.833930779982721873e-03 7.996892186924271437e-03 8.174899570968362228e-03 8.355496923380523536e-03 8.527994596542576300e-03 8.683631172452459246e-03 8.815595851189692370e-03 8.918980812604331010e-03 8.990707952359464419e-03 9.029454408881901553e-03 9.035587554599754448e-03 9.011111073690356368e-03 8.959617286182433235e-03 8.886235202647257622e-03 8.797557702571895746e-03 8.701524372002096205e-03 8.607229867832933215e-03 8.524624085595063766e-03 8.464075028992171235e-03 8.435784395949047845e-03 8.449083150900432368e-03 8.511684549224102225e-03 8.629016825520198844e-03 8.803770427804242377e-03 9.035757405015110155e-03 9.322102039755022704e-03 9.657696958287819225e-03 1.003580595012115370e-02 1.044868978711420426e-02 1.088816328036991757e-02 1.134603666308535430e-02 1.181443250389263740e-02 1.228599260902130640e-02 1.275399878208647274e-02 1.321243167918624561e-02 1.365598804664967456e-02 1.408007152099782604e-02 1.448076751363321611e-02 1.485480906562163320e-02 1.519953796901797952e-02 1.551286372494485068e-02 1.579322181660638980e-02 1.603953211745729607e-02 1.625115787868686504e-02 1.642786553908167149e-02 1.656978550299708502e-02 1.667737399295819364e-02 1.675137607405964915e-02 1.679278995098220859e-02 1.680283264537126009e-02 1.678290716634768184e-02 1.673457128750414566e-02 1.665950803898802110e-02 1.655949801316272327e-02 1.643639356738054239e-02 1.629209498833068120e-02 1.612852866013528633e-02 1.594762725374936421e-02 1.575131192921161091e-02 1.554147651580561201e-02 1.531997360909821172e-02 1.508860249904327329e-02 1.484909882066872203e-02 1.460312579918178824e-02 1.435226694537163929e-02 1.409802004569235545e-02 1.384179228500778680e-02 1.358489633914584417e-02 1.332854727951588748e-02 1.307386014317396192e-02 1.282184803874490339e-02 1.257342068108910707e-02 1.232938327468328758e-02 1.209043569624087579e-02 1.185717195953974595e-02 1.163007997791049367e-02 1.140954167023797323e-02 1.119583348241517777e-02 1.098912741584620600e-02 1.078949266588593789e-02 1.059689797472915251e-02 1.041121479448913270e-02 1.023222133725214950e-02 1.005960756085648791e-02 9.892981103972499357e-03 9.731874144481006753e-03 9.575751114259432178e-03 9.424017164589897078e-03 9.276027242503974424e-03 9.131095611971241574e-03 8.988505636628571840e-03 8.847519633463824668e-03 8.707388609422331976e-03 8.567361704282704105e-03 8.426695181810470864e-03 8.284660835168706008e-03 8.140553699776292493e-03
8.097114758329413894e-03 8.252098707567897748e-03 8.404238154029242125e-03 8.554220216247370237e-03 8.702764010879099690e-03 8.850613621188064759e-03 8.998530266775026792e-03 9.147283752396187864e-03 9.297643302433695675e-03 9.450367915118050230e-03 9.606196394937267791e-03 9.765837240688137258e-03 9.929958578407945685e-03 1.009917833131495843e-02 1.027405481198281380e-02 1.045507790502965551e-02 1.064266098247094311e-02 1.083713366017480424e-02 1.103873546511011453e-02 1.124761044231067757e-02 1.146380269098758176e-02 1.168725278416647521e-02 1.191779499834026874e-02 1.215515526088736635e-02 1.239894971455759824e-02 1.264868380034769001e-02 1.290375177189996038e-02 1.316343657479367157e-02 1.342691005081061116e-02 1.369323345829165893e-02 1.396135833276055185e-02 1.423012774490932213e-02 1.449827804391191216e-02 1.476444120123424596e-02 1.502714789246145481e-02 1.528483147130663133e-02 1.553583300042991021e-02 1.577840750786467516e-02 1.601073163580271283e-02 1.623091284061555992e-02 1.643700028979723504e-02 1.662699758364999045e-02 1.679887740776093291e-02 1.695059819742724544e-02 1.708012286805469376e-02 1.718543963704528138e-02 1.726458493374838712e-02 1.731566836558550912e-02 1.733689968148694263e-02 1.732661764926077264e-02 1.728332074252504624e-02 1.720569951637850384e-02 1.709267054009272133e-02 1.694341175059277393e-02 1.675739909293175525e-02 1.653444432315427995e-02 1.627473386353887191e-02 1.597886861662109123e-02 1.564790465525152038e-02 1.528339469759630413e-02 1.488743022451889664e-02 1.446268396199326678e-02 1.401245216787323257e-02 1.354069562847507249e-02 1.305207733332787445e-02 1.255199324134970845e-02 1.204659010511190294e-02 1.154276069510589559e-02 1.104810180239108007e-02 1.057081437001825518e-02 1.011951926860910067e-02 9.702959560072771730e-03 9.329565750076054820e-03 9.006881018548837381e-03 8.740882885820266263e-03 8.535291227140497788e-03 8.391000057331197970e-03 8.305781290346439527e-03 8.274360545628724195e-03 8.288867838702243182e-03 8.339563662872787400e-03 8.415682835072813700e-03 8.506244128873080221e-03 8.600725124494812066e-03 8.689564425999241407e-03 8.764501415686789740e-03 8.818788628565943366e-03 8.847317817417221092e-03 8.846696014800170885e-03 8.815299100690579537e-03 8.753321221444603645e-03 8.662829939061443552e-03 8.547828580438116344e-03 8.414317286608562554e-03 8.270330718558092584e-03 8.125911749472565157e-03 7.992957653232145646e-03 7.884854931797089309e-03 7.815817111437405387e-03 7.799881190908046144e-03 7.849621701586997902e-03 7.974789318500400889e-03 8.181198551767684263e-03 8.470176257626351943e-03 8.838706567447209006e-03 9.280160344158175020e-03 9.785327772066738580e-03 1.034345800825528690e-02 1.094311012225243802e-02 1.157274520520789121e-02 1.222107898577490422e-02 1.287725439899227095e-02 1.353089875428727107e-02 1.417211907744777254e-02 1.479147433038365163e-02 1.537995022562269228e-02 1.592895274039378070e-02 1.643032985674249338e-02 1.687642667726034149e-02 1.726017612822955405e-02 1.757522542115482964e-02 1.781609696121483691e-02 1.797838126694832964e-02 1.805895856745451736e-02 1.805624494203356481e-02 1.797045796878854809e-02 1.780389551607441598e-02 1.756121896066325724e-02 1.724972779258623565e-02 1.687960481821584521e-02 1.646409805990861966e-02 1.601958497163629910e-02 1.556543613662860620e-02 1.512356328293553744e-02 1.471751454247952062e-02 1.437099800293281486e-02 1.410581351487612441e-02 1.393937675068747210e-02 1.388228472286282683e-02 1.393655480598738651e-02 1.409509499407876100e-02 1.434259218955266472e-02 1.465752732700282591e-02 1.501472257994918881e-02 1.538782847524283563e-02 1.575137618990672325e-02 1.608227368157137335e-02 1.636079656421550801e-02 1.657119571088935470e-02 1.670204611239738124e-02 1.674643400898884540e-02 1.670204611239737430e-02 1.657119571088935470e-02 1.636079656421550801e-02 1.608227368157137335e-02 1.575137618990674060e-02 1.538782847524282869e-02 1.501472257994918014e-02 1.465752732700281377e-02 1.434259218955266126e-02 1.409509499407875233e-02 1.393655480598737784e-02 1.388228472286281989e-02 1.393937675068747557e-02 1.410581351487612094e-02 1.437099800293281660e-02 1.471751454247953103e-02 1.512356328293554091e-02 1.556543613662859753e-02 1.601958497163630257e-02 1.646409805990860925e-02 1.687960481821584521e-02 1.724972779258624259e-02 1.756121896066326765e-02 1.780389551607441251e-02 1.797045796878854115e-02 1.805624494203355093e-02 1.805895856745450348e-02 1.797838126694832964e-02 1.781609696121484038e-02 1.757522542115482617e-02 1.726017612822955405e-02 1.687642667726034149e-02 1.643032985674250726e-02 1.592895274039377029e-02 1.537995022562270095e-02 1.479147433038365510e-02 1.417211907744777080e-02 1.353089875428726586e-02 1.287725439899225707e-02 1.222107898577490942e-02 1.157274520520788254e-02 1.094311012225244323e-02 1.034345800825529210e-02 9.785327772066740315e-03 9.280160344158175020e-03 8.838706567447214210e-03 8.470176257626351943e-03 8.181198551767684263e-03 7.974789318500395685e-03 7.849621701586994432e-03 7.799881190908035736e-03 7.815817111437417530e-03 7.884854931797085839e-03 7.992957653232147380e-03 8.125911749472573831e-03 8.270330718558090849e-03 8.414317286608560820e-03 8.547828580438119814e-03 8.662829939061452225e-03 8.753321221444624461e-03 8.815299100690591680e-03 8.846696014800176089e-03 8.847317817417217622e-03 8.818788628565957244e-03 8.764501415686788005e-03 8.689564425999246611e-03 8.600725124494810331e-03 8.506244128873099303e-03 8.415682835072820639e-03 8.339563662872796074e-03 8.288867838702246651e-03 8.274360545628725930e-03 8.305781290346444731e-03 8.391000057331217052e-03 8.535291227140501258e-03 8.740882885820261058e-03 9.006881018548828707e-03 9.329565750076053085e-03 9.702959560072769996e-03 1.011951926860909894e-02 1.057081437001825171e-02 1.104810180239108701e-02 1.154276069510590252e-02 1.204659010511190814e-02 1.255199324134970672e-02 1.305207733332787445e-02 1.354069562847506902e-02 1.401245216787323604e-02 1.446268396199327025e-02 1.488743022451890011e-02 1.528339469759631281e-02 1.564790465525151344e-02 1.597886861662109470e-02 1.627473386353886844e-02 1.653444432315427995e-02 1.675739909293175872e-02 1.694341175059277046e-02 1.709267054009272133e-02 1.720569951637850731e-02 1.728332074252505318e-02 1.732661764926077611e-02 1.733689968148694263e-02 1.731566836558550912e-02 1.726458493374838019e-02 1.718543963704528138e-02 1.708012286805469376e-02 1.695059819742724197e-02 1.679887740776092944e-02 1.662699758364999045e-02 1.643700028979723157e-02 1.623091284061556686e-02 1.601073163580270589e-02 1.577840750786468210e-02 1.553583300042990847e-02 1.528483147130662613e-02 1.502714789246146175e-02 1.476444120123424943e-02 1.449827804391191910e-02 1.423012774490931866e-02 1.396135833276054838e-02 1.369323345829165546e-02 1.342691005081061463e-02 1.316343657479366637e-02 1.290375177189996038e-02 1.264868380034768654e-02 1.239894971455759824e-02 1.215515526088736635e-02 1.191779499834027048e-02 1.168725278416647521e-02 1.146380269098758523e-02 1.124761044231067757e-02 1.103873546511010932e-02 1.083713366017480251e-02 1.064266098247094484e-02 1.045507790502965724e-02 1.027405481198281380e-02 1.009917833131495843e-02 9.929958578407950889e-03 9.765837240688130319e-03 9.606196394937262586e-03 9.450367915118048495e-03 9.297643302433699145e-03 9.147283752396187864e-03 8.998530266775031997e-03 8.850613621188064759e-03 8.702764010879097956e-03 8.554220216247368502e-03 8.404238154029243860e-03 8.252098707567902952e-03 8.097114758329410425e-03
8.037927027397908861e-03 8.204930071558045115e-03 8.368326599038914543e-03 8.528775698135565575e-03 8.686976628873044684e-03 8.843662585034535104e-03 8.999593579975739485e-03 9.155548504772327567e-03 9.312316435622407240e-03 9.470687296399531857e-03 9.631442010094221073e-03 9.795342297567873405e-03 9.963120301474606352e-03 1.013546822541290873e-02 1.031302818173138527e-02 1.049638243493474649e-02 1.068604421115756757e-02 1.088244921840678288e-02 1.108594798892618277e-02 1.129679911656387807e-02 1.151516342149734931e-02 1.174109903537039722e-02 1.197455736503352970e-02 1.221537986537660041e-02 1.246329553326396174e-02 1.271791902642955240e-02 1.297874931362068274e-02 1.324516877456601537e-02 1.351644268913190089e-02 1.379171908234428680e-02 1.407002892357805783e-02 1.435028671181197250e-02 1.463129151220860652e-02 1.491172854041435472e-02 1.519017141824960219e-02 1.546508524663168724e-02 1.573483065775611520e-02 1.599766901830710492e-02 1.625176895859647280e-02 1.649521439918754176e-02 1.672601423711680968e-02 1.694211383882834876e-02 1.714140846704745660e-02 1.732175874484510186e-02 1.748100823290132250e-02 1.761700316636109764e-02 1.772761436663101292e-02 1.781076131190685238e-02 1.786443831919324113e-02 1.788674276107313568e-02 1.787590521361324958e-02 1.783032140870363658e-02 1.774858584601920336e-02 1.762952690789813120e-02 1.747224331596696281e-02 1.727614177232471640e-02 1.704097564116263328e-02 1.676688454854409135e-02 1.645443480677332912e-02 1.610466060031893673e-02 1.571910589234344971e-02 1.529986700520203323e-02 1.484963576073121926e-02 1.437174287881946323e-02 1.387020093096390932e-02 1.334974538032846457e-02 1.281587088858689855e-02 1.227485782316632343e-02 1.173378037767545089e-02 1.120048257307117330e-02 1.068350158507341656e-02 1.019191015035591022e-02 9.735043813823123990e-03 9.322079819118473179e-03 8.961450593646030915e-03 8.660113818673815037e-03 8.422762672496298536e-03 8.251125664780711161e-03 8.143538066918984755e-03 8.094929494217270247e-03 8.097262916241201869e-03 8.140327669329929308e-03 8.212701359656696121e-03 8.302689584472774248e-03 8.399111818874965135e-03 8.491881515194383417e-03 8.572391199706964893e-03 8.633745909033043245e-03 8.670895699358934991e-03 8.680711158807309993e-03 8.662033833569308602e-03 8.615720955984442972e-03 8.544692024130379551e-03 8.453972697921226589e-03 8.350717323043750293e-03 8.244173649053344530e-03 8.145532518085510723e-03 8.067586868589996657e-03 8.024121563104554683e-03 8.028988752572633475e-03 8.094909386052808603e-03 8.232169212736431888e-03 8.447489274901720177e-03 8.743361904589443123e-03 9.118012817105348652e-03 9.565937677741257264e-03 1.007879069915325332e-02 1.064635659591103324e-02 1.125740304799839435e-02 1.190031856897388191e-02 1.256352963461897405e-02 1.323573910332604721e-02 1.390604191512284822e-02 1.456396904620343817e-02 1.519949898697816638e-02 1.580306422928297663e-02 1.636557082935340135e-02 1.687844233158224128e-02 1.733369467509742606e-02 1.772404552216163762e-02 1.804305922815678531e-02 1.828532706093531635e-02 1.844668103363864692e-02 1.852443865246259855e-02 1.851767478889202595e-02 1.842751544461732061e-02 1.825744584908560800e-02 1.801362122516111594e-02 1.770516129614867207e-02 1.734439725838830479e-02 1.694702031008548174e-02 1.653205258482933621e-02 1.612152687090643438e-02 1.573973203758173220e-02 1.541188268064319633e-02 1.516214471593913850e-02 1.501112834928486177e-02 1.497322727589847115e-02 1.505442008578960697e-02 1.525117284726012698e-02 1.555079044976161867e-02 1.593308138393485437e-02 1.637280728248717218e-02 1.684228531665038844e-02 1.731367310801791570e-02 1.776072372693853277e-02 1.816000574892053313e-02 1.849168946739813621e-02 1.874002474287873171e-02 1.889361775531295945e-02 1.894558296537324910e-02 1.889361775531296986e-02 1.874002474287873171e-02 1.849168946739813968e-02 1.816000574892053313e-02 1.776072372693853971e-02 1.731367310801791223e-02 1.684228531665038150e-02 1.637280728248716871e-02 1.593308138393485437e-02 1.555079044976161867e-02 1.525117284726011831e-02 1.505442008578961391e-02 1.497322727589846768e-02 1.501112834928486177e-02 1.516214471593913503e-02 1.541188268064319633e-02 1.573973203758173220e-02 1.612152687090642744e-02 1.653205258482932927e-02 1.694702031008547480e-02 1.734439725838829785e-02 1.770516129614865472e-02 1.801362122516112288e-02 1.825744584908560453e-02 1.842751544461731714e-02 1.851767478889204330e-02 1.852443865246259855e-02 1.844668103363865386e-02 1.828532706093532328e-02 1.804305922815679572e-02 1.772404552216164109e-02 1.733369467509741912e-02 1.687844233158224475e-02 1.636557082935339441e-02 1.580306422928297316e-02 1.519949898697816985e-02 1.456396904620343123e-02 1.390604191512284128e-02 1.323573910332604547e-02 1.256352963461896538e-02 1.190031856897387150e-02 1.125740304799840129e-02 1.064635659591103498e-02 1.007879069915324985e-02 9.565937677741265938e-03 9.118012817105346918e-03 8.743361904589444858e-03 8.447489274901728851e-03 8.232169212736430153e-03 8.094909386052817277e-03 8.028988752572640414e-03 8.024121563104558152e-03 8.067586868589994922e-03 8.145532518085510723e-03 8.244173649053347999e-03 8.350717323043743354e-03 8.453972697921224855e-03 8.544692024130374347e-03 8.615720955984456850e-03 8.662033833569312072e-03 8.680711158807294381e-03 8.670895699358929787e-03 8.633745909033031102e-03 8.572391199706954484e-03 8.491881515194379948e-03 8.399111818874975544e-03 8.302689584472775983e-03 8.212701359656703060e-03 8.140327669329931043e-03 8.097262916241201869e-03 8.094929494217271981e-03 8.143538066918989959e-03 8.251125664780704222e-03 8.422762672496293332e-03 8.660113818673818506e-03 8.961450593646036120e-03 9.322079819118467975e-03 9.735043813823127459e-03 1.019191015035591195e-02 1.068350158507342523e-02 1.120048257307118024e-02 1.173378037767545089e-02 1.227485782316632863e-02 1.281587088858689855e-02 1.334974538032846283e-02 1.387020093096391279e-02 1.437174287881946323e-02 1.484963576073121752e-02 1.529986700520203149e-02 1.571910589234344971e-02 1.610466060031894367e-02 1.645443480677333259e-02 1.676688454854409135e-02 1.704097564116262287e-02 1.727614177232471987e-02 1.747224331596696281e-02 1.762952690789812774e-02 1.774858584601920683e-02 1.783032140870363658e-02 1.787590521361325652e-02 1.788674276107314262e-02 1.786443831919324113e-02 1.781076131190684891e-02 1.772761436663100598e-02 1.761700316636110111e-02 1.748100823290131903e-02 1.732175874484509839e-02 1.714140846704745660e-02 1.694211383882835570e-02 1.672601423711680968e-02 1.649521439918753829e-02 1.625176895859647974e-02 1.599766901830710492e-02 1.573483065775611520e-02 1.546508524663168377e-02 1.519017141824960219e-02 1.491172854041435993e-02 1.463129151220860999e-02 1.435028671181196903e-02 1.407002892357805783e-02 1.379171908234429374e-02 1.351644268913190783e-02 1.324516877456602057e-02 1.297874931362067927e-02 1.271791902642955240e-02 1.246329553326396521e-02 1.221537986537659867e-02 1.197455736503352797e-02 1.174109903537039895e-02 1.151516342149735105e-02 1.129679911656388328e-02 1.108594798892618624e-02 1.088244921840677941e-02 1.068604421115756584e-02 1.049638243493474649e-02 1.031302818173138527e-02 1.013546822541290873e-02 9.963120301474604618e-03 9.795342297567873405e-03 9.631442010094224543e-03 9.470687296399535327e-03 9.312316435622403771e-03 9.155548504772332771e-03 8.999593579975732546e-03 8.843662585034535104e-03 8.686976628873048153e-03 8.528775698135570779e-03 8.368326599038918012e-03 8.204930071558046850e-03 8.037927027397910595e-03
7.961426127221633148e-03 8.141589470704625742e-03 8.317406318712774332e-03 8.489497897021899830e-03 8.658533080080571889e-03 8.825223030861702178e-03 8.990314915360427331e-03 9.154584712354026793e-03 9.318829165479628959e-03 9.483856953213864321e-03 9.650479181524505498e-03 9.819499332091106980e-03 9.991702824039803282e-03 1.016784636700730077e-02 1.034864729604833417e-02 1.053477308280596943e-02 1.072683121146582146e-02 1.092535959208892904e-02 1.113081765871591980e-02 1.134357826676170473e-02 1.156392046619341731e-02 1.179202318680920743e-02 1.202795983294427384e-02 1.227169375032069291e-02 1.252307450031911636e-02 1.278183485872138973e-02 1.304758844815843456e-02 1.331982791629571054e-02 1.359792358455376264e-02 1.388112251345336411e-02 1.416854795856480054e-02 1.445919922320473838e-02 1.475195194812995922e-02 1.504555891222565840e-02 1.533865144953954103e-02 1.562974161530671438e-02 1.591722525553045803e-02 1.619938615035744489e-02 1.647440141039845096e-02 1.674034830717099909e-02 1.699521271409041093e-02 1.723689932332004085e-02 1.746324378686805318e-02 1.767202690829192818e-02 1.786099098506796490e-02 1.802785837194545437e-02 1.817035230339296772e-02 1.828621997949120628e-02 1.837325788534308404e-02 1.842933928029375987e-02 1.845244376109422477e-02 1.844068877373616216e-02 1.839236292335122772e-02 1.830596091160889213e-02 1.818021991797853440e-02 1.801415723656516615e-02 1.780710898552035487e-02 1.755876972263423902e-02 1.726923282944877597e-02 1.693903156677558502e-02 1.656918075424692813e-02 1.616121907861300597e-02 1.571725207558735335e-02 1.523999583068203455e-02 1.473282135647521404e-02 1.419979934218746145e-02 1.364574439574852034e-02 1.307625678555021653e-02 1.249775770455470447e-02 1.191751076488008036e-02 1.134361725194752910e-02 1.078496521923580191e-02 1.025110304015567665e-02 9.751998491908759822e-03 9.297639940683716589e-03 8.897446086745176841e-03 8.559486827947600934e-03 8.289586280025684761e-03 8.090466015963793805e-03 7.961149027105377668e-03 7.896827053647888575e-03 7.889274335559574858e-03 7.927718871811102741e-03 7.999952001957084946e-03 8.093432390177785277e-03 8.196210039710744022e-03 8.297599572448684929e-03 8.388615367530260006e-03 8.462223808639963638e-03 8.513476379927898893e-03 8.539577010502470006e-03 8.539920193282941191e-03 8.516119150234495797e-03 8.472027069334879881e-03 8.413738123006185565e-03 8.349537096631274788e-03 8.289747099173126396e-03 8.246408107166603926e-03 8.232715516396415037e-03 8.262173916345642855e-03 8.347491190077297937e-03 8.499345660552170417e-03 8.725261285144331538e-03 9.028854104074238163e-03 9.409624048421792730e-03 9.863292810586916232e-03 1.038252609460713592e-02 1.095780859790071969e-02 1.157827204350449571e-02 1.223236175422401546e-02 1.290831060548031269e-02 1.359444261568659718e-02 1.427935061698152805e-02 1.495199414884377902e-02 1.560175606119202675e-02 1.621848643935259668e-02 1.679255367086265882e-02 1.731491571168502358e-02 1.777721975403936255e-02 1.817193509819385946e-02 1.849252163388608733e-02 1.873363458548068031e-02 1.889136479142128344e-02 1.896351251658383308e-02 1.894989131386916673e-02 1.885265625927443414e-02 1.867664716181270668e-02 1.842973078688173866e-02 1.812311480435363151e-02 1.777158764865852461e-02 1.739361061894849694e-02 1.701115182224509359e-02 1.664911379319023235e-02 1.633418975166409798e-02 1.609302722902233168e-02 1.594972739204545201e-02 1.592297212070129322e-02 1.602336188601611450e-02 1.625167953928914610e-02 1.659860541576515386e-02 1.704593838042283913e-02 1.756889060366833774e-02 1.813879348855986645e-02 1.872563706359222507e-02 1.930012018624200840e-02 1.983513585278404850e-02 2.030676514084229015e-02 2.069490542344099709e-02 2.098365191695871282e-02 2.116152251621513172e-02 2.122158514725085154e-02 2.116152251621513519e-02 2.098365191695870588e-02 2.069490542344097628e-02 2.030676514084230749e-02 1.983513585278406238e-02 1.930012018624200493e-02 1.872563706359222160e-02 1.813879348855986992e-02 1.756889060366833774e-02 1.704593838042284260e-02 1.659860541576516080e-02 1.625167953928914610e-02 1.602336188601611450e-02 1.592297212070130363e-02 1.594972739204545895e-02 1.609302722902232821e-02 1.633418975166409798e-02 1.664911379319023582e-02 1.701115182224509012e-02 1.739361061894849347e-02 1.777158764865852114e-02 1.812311480435363498e-02 1.842973078688173172e-02 1.867664716181272055e-02 1.885265625927444108e-02 1.894989131386914938e-02 1.896351251658382961e-02 1.889136479142129038e-02 1.873363458548066296e-02 1.849252163388608386e-02 1.817193509819386640e-02 1.777721975403935215e-02 1.731491571168501664e-02 1.679255367086266229e-02 1.621848643935257586e-02 1.560175606119203369e-02 1.495199414884378943e-02 1.427935061698153499e-02 1.359444261568659197e-02 1.290831060548031269e-02 1.223236175422401720e-02 1.157827204350450091e-02 1.095780859790072663e-02 1.038252609460713939e-02 9.863292810586916232e-03 9.409624048421804873e-03 9.028854104074238163e-03 8.725261285144324599e-03 8.499345660552179091e-03 8.347491190077310080e-03 8.262173916345648059e-03 8.232715516396409833e-03 8.246408107166614335e-03 8.289747099173124661e-03 8.349537096631281727e-03 8.413738123006183831e-03 8.472027069334872942e-03 8.516119150234494062e-03 8.539920193282946395e-03 8.539577010502476945e-03 8.513476379927914506e-03 8.462223808639967107e-03 8.388615367530251332e-03 8.297599572448690133e-03 8.196210039710745757e-03 8.093432390177792216e-03 7.999952001957081477e-03 7.927718871811090598e-03 7.889274335559576593e-03 7.896827053647902453e-03 7.961149027105384607e-03 8.090466015963793805e-03 8.289586280025677822e-03 8.559486827947602669e-03 8.897446086745180310e-03 9.297639940683723528e-03 9.751998491908744210e-03 1.025110304015568012e-02 1.078496521923579671e-02 1.134361725194753083e-02 1.191751076488008036e-02 1.249775770455469753e-02 1.307625678555022174e-02 1.364574439574852208e-02 1.419979934218746145e-02 1.473282135647521925e-02 1.523999583068203802e-02 1.571725207558737070e-02 1.616121907861300944e-02 1.656918075424691772e-02 1.693903156677558502e-02 1.726923282944877944e-02 1.755876972263422514e-02 1.780710898552035487e-02 1.801415723656518003e-02 1.818021991797853093e-02 1.830596091160889213e-02 1.839236292335122772e-02 1.844068877373616563e-02 1.845244376109422477e-02 1.842933928029375987e-02 1.837325788534308404e-02 1.828621997949120975e-02 1.817035230339297813e-02 1.802785837194545437e-02 1.786099098506796143e-02 1.767202690829192818e-02 1.746324378686804624e-02 1.723689932332004779e-02 1.699521271409041440e-02 1.674034830717099909e-02 1.647440141039845096e-02 1.619938615035743795e-02 1.591722525553046497e-02 1.562974161530671785e-02 1.533865144953953583e-02 1.504555891222566361e-02 1.475195194812995922e-02 1.445919922320474532e-02 1.416854795856480054e-02 1.388112251345336411e-02 1.359792358455375570e-02 1.331982791629571575e-02 1.304758844815844150e-02 1.278183485872138453e-02 1.252307450031910942e-02 1.227169375032069465e-02 1.202795983294427037e-02 1.179202318680920916e-02 1.156392046619341731e-02 1.134357826676170300e-02 1.113081765871591806e-02 1.092535959208892384e-02 1.072683121146581625e-02 1.053477308280596943e-02 1.034864729604833763e-02 1.016784636700729383e-02 9.991702824039805017e-03 9.819499332091113919e-03 9.650479181524498559e-03 9.483856953213864321e-03 9.318829165479620286e-03 9.154584712354025058e-03 8.990314915360427331e-03 8.825223030861702178e-03 8.658533080080570155e-03 8.489497897021899830e-03 8.317406318712774332e-03 8.141589470704625742e-03 7.961426127221636617e-03
7.866056497843502276e-03 8.060503190311887889e-03 8.249897975524288912e-03 8.434814820502742685e-03 8.615882037661160703e-03 8.793777858806833825e-03 8.969225061350376976e-03 9.142984641961610440e-03 9.315848556326427471e-03 9.488631570142866054e-03 9.662162295131913881e-03 9.837273513204838546e-03 1.001479192033685565e-02 1.019552744711078179e-02 1.038026233324377927e-02 1.056974014666415759e-02 1.076465494226168211e-02 1.096564075021494444e-02 1.117326156860090798e-02 1.138800201047168725e-02 1.161025872337926798e-02 1.184033266186531805e-02 1.207842225377044054e-02 1.232461746262498645e-02 1.257889471413218586e-02 1.284111262761280202e-02 1.311100847535711517e-02 1.338819528534274106e-02 1.367215950594490893e-02 1.396225916447499209e-02 1.425772247316242462e-02 1.455764686460498183e-02 1.486099847139631461e-02 1.516661209919136638e-02 1.547319177655944074e-02 1.577931199650211766e-02 1.608341979174724573e-02 1.638383780754116073e-02 1.667876855073387871e-02 1.696630000196082053e-02 1.724441277853294707e-02 1.751098902939722188e-02 1.776382323062427118e-02 1.800063503090773565e-02 1.821908427227549379e-02 1.841678828243594260e-02 1.859134150282235054e-02 1.874033748143450612e-02 1.886139322297308504e-02 1.895217585158878726e-02 1.901043150490327321e-02 1.903401634295225076e-02 1.902092952363208106e-02 1.896934796844203935e-02 1.887766272035113282e-02 1.874451668117223593e-02 1.856884351075457212e-02 1.834990747666802660e-02 1.808734406288883823e-02 1.778120118125837285e-02 1.743198088146303767e-02 1.704068152375888198e-02 1.660884046043300741e-02 1.613857735783064823e-02 1.563263836071092719e-02 1.509444131546012688e-02 1.452812215591272986e-02 1.393858218779634589e-02 1.333153516991934968e-02 1.271355143590829906e-02 1.209209330802055692e-02 1.147553101807931297e-02 1.087312049718148523e-02 1.029491332472687488e-02 9.751555872234352745e-03 9.253923639009557778e-03 8.812538056251217194e-03 8.436742676745760672e-03 8.133688510488330456e-03 7.907289257999832940e-03 7.757410313403656499e-03 7.679570988880964240e-03 7.665313796585843283e-03 7.703170851528903448e-03 7.779964286006515670e-03 7.882122714407628628e-03 7.996779263987983249e-03 8.112555545824668909e-03 8.220048954120637297e-03 8.312096550108363097e-03 8.383897256048803218e-03 8.433057638200803716e-03 8.459602483424954675e-03 8.465967810286479864e-03 8.456972609560787363e-03 8.439745546683341190e-03 8.423563635954159357e-03 8.419544184751109536e-03 8.440126939429143035e-03 8.498303089432919857e-03 8.606603287714608211e-03 8.775945344231463052e-03 9.014533005620019995e-03 9.327036518923640523e-03 9.714231941309903542e-03 1.017314214756271859e-02 1.069757659709354158e-02 1.127888223185095386e-02 1.190671927658918695e-02 1.256973545093403692e-02 1.325608483747775859e-02 1.395379267571151584e-02 1.465099638521884587e-02 1.533610169737071975e-02 1.599788992172007304e-02 1.662560515198640773e-02 1.720904258134172901e-02 1.773865266648282438e-02 1.820567099157447202e-02 1.860228013702091079e-02 1.892180731024858606e-02 1.915895960949430196e-02 1.931009725512497152e-02 1.937354359491636965e-02 1.934992869741703619e-02 1.924256014054571973e-02 1.905780896291603410e-02 1.880548878959006215e-02 1.849918925514756549e-02 1.815649810895937286e-02 1.779900829211514268e-02 1.745196085154495855e-02 1.714333853891987849e-02 1.690223509631894397e-02 1.675643473852641771e-02 1.672938173581410559e-02 1.683705538575685015e-02 1.708551837996057782e-02 1.746985516252265100e-02 1.797479609139029932e-02 1.857674867783232556e-02 1.924656907963840161e-02 1.995237715743549897e-02 2.066195217805864154e-02 2.134453648585856247e-02 2.197207965235680946e-02 2.252004630002352528e-02 2.296792119657119560e-02 2.329951896036104586e-02 2.350317181447059145e-02 2.357184029967127753e-02 2.350317181447059839e-02 2.329951896036103892e-02 2.296792119657120254e-02 2.252004630002353222e-02 2.197207965235682681e-02 2.134453648585856247e-02 2.066195217805864154e-02 1.995237715743550591e-02 1.924656907963839467e-02 1.857674867783232903e-02 1.797479609139030279e-02 1.746985516252264753e-02 1.708551837996057088e-02 1.683705538575684668e-02 1.672938173581408824e-02 1.675643473852641424e-02 1.690223509631893703e-02 1.714333853891987849e-02 1.745196085154494814e-02 1.779900829211514268e-02 1.815649810895936245e-02 1.849918925514755855e-02 1.880548878959006215e-02 1.905780896291602716e-02 1.924256014054571626e-02 1.934992869741703272e-02 1.937354359491636965e-02 1.931009725512498540e-02 1.915895960949429849e-02 1.892180731024857218e-02 1.860228013702089692e-02 1.820567099157446161e-02 1.773865266648283132e-02 1.720904258134172207e-02 1.662560515198641120e-02 1.599788992172007651e-02 1.533610169737073189e-02 1.465099638521883893e-02 1.395379267571151237e-02 1.325608483747775859e-02 1.256973545093402825e-02 1.190671927658918175e-02 1.127888223185094345e-02 1.069757659709355026e-02 1.017314214756271686e-02 9.714231941309908747e-03 9.327036518923635319e-03 9.014533005620030404e-03 8.775945344231456113e-03 8.606603287714599537e-03 8.498303089432905980e-03 8.440126939429134362e-03 8.419544184751121679e-03 8.423563635954159357e-03 8.439745546683341190e-03 8.456972609560813384e-03 8.465967810286485068e-03 8.459602483424965083e-03 8.433057638200798511e-03 8.383897256048806687e-03 8.312096550108354423e-03 8.220048954120645970e-03 8.112555545824665440e-03 7.996779263987976311e-03 7.882122714407618219e-03 7.779964286006513935e-03 7.703170851528887836e-03 7.665313796585842415e-03 7.679570988880953832e-03 7.757410313403635682e-03 7.907289257999831206e-03 8.133688510488347803e-03 8.436742676745762406e-03 8.812538056251218929e-03 9.253923639009557778e-03 9.751555872234356215e-03 1.029491332472688356e-02 1.087312049718149563e-02 1.147553101807930950e-02 1.209209330802056039e-02 1.271355143590829559e-02 1.333153516991936009e-02 1.393858218779634936e-02 1.452812215591272466e-02 1.509444131546013035e-02 1.563263836071093413e-02 1.613857735783064823e-02 1.660884046043300741e-02 1.704068152375888892e-02 1.743198088146304461e-02 1.778120118125837978e-02 1.808734406288883823e-02 1.834990747666802313e-02 1.856884351075456518e-02 1.874451668117224634e-02 1.887766272035113976e-02 1.896934796844203588e-02 1.902092952363207759e-02 1.903401634295225422e-02 1.901043150490326974e-02 1.895217585158878726e-02 1.886139322297308851e-02 1.874033748143450612e-02 1.859134150282235054e-02 1.841678828243594607e-02 1.821908427227548685e-02 1.800063503090773565e-02 1.776382323062426424e-02 1.751098902939722535e-02 1.724441277853294707e-02 1.696630000196081706e-02 1.667876855073387871e-02 1.638383780754116073e-02 1.608341979174724920e-02 1.577931199650211419e-02 1.547319177655944421e-02 1.516661209919136291e-02 1.486099847139629899e-02 1.455764686460498183e-02 1.425772247316242809e-02 1.396225916447499209e-02 1.367215950594490373e-02 1.338819528534274106e-02 1.311100847535711517e-02 1.284111262761280028e-02 1.257889471413218239e-02 1.232461746262498124e-02 1.207842225377043881e-02 1.184033266186531631e-02 1.161025872337926278e-02 1.138800201047169072e-02 1.117326156860091145e-02 1.096564075021494097e-02 1.076465494226167864e-02 1.056974014666415759e-02 1.038026233324378274e-02 1.019552744711078006e-02 1.001479192033686433e-02 9.837273513204829872e-03 9.662162295131913881e-03 9.488631570142862584e-03 9.315848556326425736e-03 9.142984641961603501e-03 8.969225061350378711e-03 8.793777858806832090e-03 8.615882037661164172e-03 8.434814820502747890e-03 8.249897975524290647e-03 8.060503190311889624e-03 7.866056497843505746e-03
7.750299760634666787e-03 7.960116051964684011e-03 8.164222373960293780e-03 8.363136508238125377e-03 8.557436449588881611e-03 8.747756942575506123e-03 8.934785072386378785e-03 9.119254883090692834e-03 9.301941016135569645e-03 9.483651385301402822e-03 9.665218930839564876e-03 9.847492524224017718e-03 1.003132712449000472e-02 1.021757331580277692e-02 1.040706638171389788e-02 1.060061509241509194e-02 1.079899039520046226e-02 1.100291420363368709e-02 1.121304847652871903e-02 1.142998476350764840e-02 1.165423437023961964e-02 1.188621926507877659e-02 1.212626381209458079e-02 1.237458737646035707e-02 1.263129781010525511e-02 1.289638579173002682e-02 1.316971996850301203e-02 1.345104282918406155e-02 1.373996723125684404e-02 1.403597350820780590e-02 1.433840709669679733e-02 1.464647664561892666e-02 1.495925259793607319e-02 1.527566626931659011e-02 1.559450948257348236e-02 1.591443485126345023e-02 1.623395683744006945e-02 1.655145373567433464e-02 1.686517075667030158e-02 1.717322439819119959e-02 1.747360829802158816e-02 1.776420076318620603e-02 1.804277416177178447e-02 1.830700634889155520e-02 1.855449427718408942e-02 1.878276991555381456e-02 1.898931856847512617e-02 1.917159965304643388e-02 1.932706995311244194e-02 1.945320933015893747e-02 1.954754883046581904e-02 1.960770108826067476e-02 1.963139288662803239e-02 1.961649970298045761e-02 1.956108203550990104e-02 1.946342328286844101e-02 1.932206893330286335e-02 1.913586681378295559e-02 1.890400815682524716e-02 1.862606926552153735e-02 1.830205359872162652e-02 1.793243416132699400e-02 1.751819617148327526e-02 1.706088008758171667e-02 1.656262520970269367e-02 1.602621421056727585e-02 1.545511907234479836e-02 1.485354895082765907e-02 1.422650034860365072e-02 1.357980945619763173e-02 1.292020527191741451e-02 1.225535957452051315e-02 1.159392514164403996e-02 1.094554563718262014e-02 1.032080818492048767e-02 9.731092625099056065e-03 9.188252850495631438e-03 8.704055397783060435e-03 8.289318695464033965e-03 7.952769028437100055e-03 7.699766464483881294e-03 7.531212658045168505e-03 7.443023473468854401e-03 7.426426780479826462e-03 7.469051452642950888e-03 7.556484414129175861e-03 7.673869430848737593e-03 7.807226560962093193e-03 7.944364873446067843e-03 8.075417717726135133e-03 8.193102337254239143e-03 8.292811062870599978e-03 8.372614389812233285e-03 8.433221744433125680e-03 8.477914363724527516e-03 8.512438450950366234e-03 8.544825026334365928e-03 8.585086658506163246e-03 8.644735577611282334e-03 8.736081703187081188e-03 8.871311966867261381e-03 9.061423339251072420e-03 9.315160224526308416e-03 9.638152016970836719e-03 1.003242148603731600e-02 1.049633800441690697e-02 1.102496597567805339e-02 1.161066856880157115e-02 1.224380326754864745e-02 1.291337940932872630e-02 1.360760577826222034e-02 1.431430881792676232e-02 1.502123568022599616e-02 1.571627131329599372e-02 1.638760120866096862e-02 1.702384756489410886e-02 1.761420074662528590e-02 1.814856222412907644e-02 1.861771049442532272e-02 1.901349791916646242e-02 1.932908378050626763e-02 1.955920686680791623e-02 1.970049921553474956e-02 1.975184081682839973e-02 1.971475244447352948e-02 1.959381923305110809e-02 1.939712938773403492e-02 1.913669782191842333e-02 1.882882006000473687e-02 1.849426409785245168e-02 1.815815715525993107e-02 1.784937069166607840e-02 1.759918118905719892e-02 1.743904203707120557e-02 1.739750574375242831e-02 1.749669095873128064e-02 1.774906259115953053e-02 1.815542532291539515e-02 1.870472718028115197e-02 1.937563973037648504e-02 2.013930448070658935e-02 2.096242951654537015e-02 2.181009294404639975e-02 2.264794028179323987e-02 2.344374167574067927e-02 2.416842220792752433e-02 2.479671623642559428e-02 2.530757643163363338e-02 2.568443035218143447e-02 2.591534257102836442e-02 2.599311506486711582e-02 2.591534257102837482e-02 2.568443035218144141e-02 2.530757643163363685e-02 2.479671623642559428e-02 2.416842220792750698e-02 2.344374167574066539e-02 2.264794028179324334e-02 2.181009294404638588e-02 2.096242951654534933e-02 2.013930448070657894e-02 1.937563973037648851e-02 1.870472718028114850e-02 1.815542532291539168e-02 1.774906259115954094e-02 1.749669095873127717e-02 1.739750574375242484e-02 1.743904203707120210e-02 1.759918118905719892e-02 1.784937069166607840e-02 1.815815715525993107e-02 1.849426409785244821e-02 1.882882006000472994e-02 1.913669782191842333e-02 1.939712938773403492e-02 1.959381923305109421e-02 1.971475244447353989e-02 1.975184081682839626e-02 1.970049921553475303e-02 1.955920686680791623e-02 1.932908378050626763e-02 1.901349791916646936e-02 1.861771049442532272e-02 1.814856222412906256e-02 1.761420074662529978e-02 1.702384756489410886e-02 1.638760120866097209e-02 1.571627131329599025e-02 1.502123568022600830e-02 1.431430881792675365e-02 1.360760577826221514e-02 1.291337940932872283e-02 1.224380326754864225e-02 1.161066856880157115e-02 1.102496597567804472e-02 1.049633800441689482e-02 1.003242148603731600e-02 9.638152016970836719e-03 9.315160224526313620e-03 9.061423339251074155e-03 8.871311966867263116e-03 8.736081703187093331e-03 8.644735577611278865e-03 8.585086658506154572e-03 8.544825026334358989e-03 8.512438450950367969e-03 8.477914363724517108e-03 8.433221744433139558e-03 8.372614389812238489e-03 8.292811062870599978e-03 8.193102337254230469e-03 8.075417717726138603e-03 7.944364873446062639e-03 7.807226560962081049e-03 7.673869430848745399e-03 7.556484414129174126e-03 7.469051452642948286e-03 7.426426780479830798e-03 7.443023473468872615e-03 7.531212658045170240e-03 7.699766464483890835e-03 7.952769028437075768e-03 8.289318695464027026e-03 8.704055397783051762e-03 9.188252850495636642e-03 9.731092625099059534e-03 1.032080818492048767e-02 1.094554563718261667e-02 1.159392514164403823e-02 1.225535957452052876e-02 1.292020527191741104e-02 1.357980945619763694e-02 1.422650034860363163e-02 1.485354895082766774e-02 1.545511907234479142e-02 1.602621421056727238e-02 1.656262520970270755e-02 1.706088008758171667e-02 1.751819617148327179e-02 1.793243416132700094e-02 1.830205359872162652e-02 1.862606926552153735e-02 1.890400815682524369e-02 1.913586681378295212e-02 1.932206893330286682e-02 1.946342328286844794e-02 1.956108203550990451e-02 1.961649970298045415e-02 1.963139288662803239e-02 1.960770108826067823e-02 1.954754883046582251e-02 1.945320933015893747e-02 1.932706995311242806e-02 1.917159965304643734e-02 1.898931856847512617e-02 1.878276991555381456e-02 1.855449427718408248e-02 1.830700634889154826e-02 1.804277416177178447e-02 1.776420076318619562e-02 1.747360829802158816e-02 1.717322439819120306e-02 1.686517075667029811e-02 1.655145373567432771e-02 1.623395683744006598e-02 1.591443485126345370e-02 1.559450948257348063e-02 1.527566626931657970e-02 1.495925259793608013e-02 1.464647664561892666e-02 1.433840709669679907e-02 1.403597350820780243e-02 1.373996723125684750e-02 1.345104282918407022e-02 1.316971996850300683e-02 1.289638579173002855e-02 1.263129781010525511e-02 1.237458737646036054e-02 1.212626381209457038e-02 1.188621926507878006e-02 1.165423437023961790e-02 1.142998476350765014e-02 1.121304847652871556e-02 1.100291420363368536e-02 1.079899039520046400e-02 1.060061509241509714e-02 1.040706638171389267e-02 1.021757331580277692e-02 1.003132712449001165e-02 9.847492524224017718e-03 9.665218930839570080e-03 9.483651385301399353e-03 9.301941016135564441e-03 9.119254883090694569e-03 8.934785072386375315e-03 8.747756942575506123e-03 8.557436449588883345e-03 8.363136508238127112e-03 8.164222373960295515e-03 7.960116051964687481e-03 7.750299760634666787e-03
7.612707820649519501e-03 7.838922483258204191e-03 8.058829671647121592e-03 8.272882489195254249e-03 8.481599284966072697e-03 8.685561152114426586e-03 8.885408505248422115e-03 9.081836691139228562e-03 9.275590602961011205e-03 9.467458287901398678e-03 9.658263561340448347e-03 9.848857667315205622e-03 1.004011005376087562e-02 1.023289836072287240e-02 1.042809774868808971e-02 1.062656972039891824e-02 1.082915061094373577e-02 1.103663993551753410e-02 1.124978879039742301e-02 1.146928849922286726e-02 1.169575968335718683e-02 1.192974191246689089e-02 1.217168406105905570e-02 1.242193546089744895e-02 1.268073790097764761e-02 1.294821848934831973e-02 1.322438335779161332e-02 1.350911216404529838e-02 1.380215332905605947e-02 1.410311993994793796e-02 1.441148625331271048e-02 1.472658474743309721e-02 1.504760369473271894e-02 1.537358525506141507e-02 1.570342412400782539e-02 1.603586680572367806e-02 1.636951161434219149e-02 1.670280953973761473e-02 1.703406614029691346e-02 1.736144464611258723e-02 1.768297046961462074e-02 1.799653732656896279e-02 1.829991516843804469e-02 1.859076011748735102e-02 1.886662657917797040e-02 1.912498168293417372e-02 1.936322217314373484e-02 1.957869383809660718e-02 1.976871352651932146e-02 1.993059376040165823e-02 2.006166991003833361e-02 2.015932985375441105e-02 2.022104600180161735e-02 2.024440952274092140e-02 2.022716657263347317e-02 2.016725629418187823e-02 2.006285032638858642e-02 1.991239354751235188e-02 1.971464576756635362e-02 1.946872409435327148e-02 1.917414572250523280e-02 1.883087094230825528e-02 1.843934623877478002e-02 1.800054745623889604e-02 1.751602314399935273e-02 1.698793837638221116e-02 1.641911955292002512e-02 1.581310091633166340e-02 1.517417373907830810e-02 1.450743923911694197e-02 1.381886612269979907e-02 1.311535289606430114e-02 1.240479316305006033e-02 1.169613806037649723e-02 1.099944227686580275e-02 1.032586678428852253e-02 9.687590743395443557e-03 9.097557858329061511e-03 8.568957152655307108e-03 8.114337896907720948e-03 7.744322991844497690e-03 7.466049235851456196e-03 7.281698134957868308e-03 7.187643576630572788e-03 7.174641032059156376e-03 7.229087831690460784e-03 7.334942002116412625e-03 7.475706641808029830e-03 7.636031679392403168e-03 7.802768795868186315e-03 7.965537015824792830e-03 8.116947630377197714e-03 8.252632302528914443e-03 8.371173415514594068e-03 8.473986622660604692e-03 8.565165359162423345e-03 8.651267394543476694e-03 8.741003592763908064e-03 8.844780677272543606e-03 8.974058386925031980e-03 9.140513298229065858e-03 9.355057219868952861e-03 9.626823832497258260e-03 9.962284066787618908e-03 1.036464733894531740e-02 1.083364242408160934e-02 1.136567346655879308e-02 1.195425915550395006e-02 1.259062163015173784e-02 1.326430098711169937e-02 1.396371143279098725e-02 1.467660096547959703e-02 1.539041179032481742e-02 1.609255887664594320e-02 1.677065179151703000e-02 1.741268499659283028e-02 1.800721828955382034e-02 1.854356459761727707e-02 1.901199817186088534e-02 1.940399284256562329e-02 1.971249739362430572e-02 1.993225309453268076e-02 2.006015663383787714e-02 2.009566956097286541e-02 2.004127192489585027e-02 1.990295152065959389e-02 1.969070846684179213e-02 1.941903396006743054e-02 1.910728730659596794e-02 1.877984315000617160e-02 1.846581437272423049e-02 1.819809617196429738e-02 1.801147430826577356e-02 1.793967494179168204e-02 1.801156540298918390e-02 1.824718414476955014e-02 1.865463019709859629e-02 1.922875406636366177e-02 1.995198910299831457e-02 2.079688751377652134e-02 2.172946007266410989e-02 2.271245218665973384e-02 2.370803711614919568e-02 2.467977891447050223e-02 2.559395036926041811e-02 2.642037504100151063e-02 2.713295540890705779e-02 2.771000763407153317e-02 2.813447994959016388e-02 2.839409841273152560e-02 2.848146220839512660e-02 2.839409841273152907e-02 2.813447994959016388e-02 2.771000763407151929e-02 2.713295540890705432e-02 2.642037504100148981e-02 2.559395036926041464e-02 2.467977891447049876e-02 2.370803711614919568e-02 2.271245218665974425e-02 2.172946007266410989e-02 2.079688751377653522e-02 1.995198910299831110e-02 1.922875406636365830e-02 1.865463019709859283e-02 1.824718414476954667e-02 1.801156540298917696e-02 1.793967494179167163e-02 1.801147430826577703e-02 1.819809617196429391e-02 1.846581437272423742e-02 1.877984315000617160e-02 1.910728730659596794e-02 1.941903396006743401e-02 1.969070846684178866e-02 1.990295152065960083e-02 2.004127192489584333e-02 2.009566956097287235e-02 2.006015663383786674e-02 1.993225309453267383e-02 1.971249739362431266e-02 1.940399284256563023e-02 1.901199817186088534e-02 1.854356459761726666e-02 1.800721828955381687e-02 1.741268499659282334e-02 1.677065179151703000e-02 1.609255887664594320e-02 1.539041179032482956e-02 1.467660096547960917e-02 1.396371143279099593e-02 1.326430098711169764e-02 1.259062163015173957e-02 1.195425915550395179e-02 1.136567346655878441e-02 1.083364242408160066e-02 1.036464733894530525e-02 9.962284066787613704e-03 9.626823832497256525e-03 9.355057219868954596e-03 9.140513298229060654e-03 8.974058386925030245e-03 8.844780677272536668e-03 8.741003592763925412e-03 8.651267394543474959e-03 8.565165359162428549e-03 8.473986622660594284e-03 8.371173415514594068e-03 8.252632302528905769e-03 8.116947630377199449e-03 7.965537015824801503e-03 7.802768795868198458e-03 7.636031679392384953e-03 7.475706641808048045e-03 7.334942002116416095e-03 7.229087831690454713e-03 7.174641032059154641e-03 7.187643576630584931e-03 7.281698134957869176e-03 7.466049235851450125e-03 7.744322991844495956e-03 8.114337896907707071e-03 8.568957152655293230e-03 9.097557858329059777e-03 9.687590743395457435e-03 1.032586678428853121e-02 1.099944227686580622e-02 1.169613806037650069e-02 1.240479316305005859e-02 1.311535289606429594e-02 1.381886612269980254e-02 1.450743923911693850e-02 1.517417373907831678e-02 1.581310091633168075e-02 1.641911955292002512e-02 1.698793837638220769e-02 1.751602314399934926e-02 1.800054745623889257e-02 1.843934623877479390e-02 1.883087094230825528e-02 1.917414572250523280e-02 1.946872409435326801e-02 1.971464576756635015e-02 1.991239354751234841e-02 2.006285032638860377e-02 2.016725629418187823e-02 2.022716657263347317e-02 2.024440952274091099e-02 2.022104600180162082e-02 2.015932985375442493e-02 2.006166991003834402e-02 1.993059376040166517e-02 1.976871352651932492e-02 1.957869383809661412e-02 1.936322217314374178e-02 1.912498168293417372e-02 1.886662657917797040e-02 1.859076011748735102e-02 1.829991516843804469e-02 1.799653732656896973e-02 1.768297046961461380e-02 1.736144464611258376e-02 1.703406614029691346e-02 1.670280953973762167e-02 1.636951161434218802e-02 1.603586680572367459e-02 1.570342412400782539e-02 1.537358525506140987e-02 1.504760369473271200e-02 1.472658474743309721e-02 1.441148625331271048e-02 1.410311993994794490e-02 1.380215332905605947e-02 1.350911216404530185e-02 1.322438335779160985e-02 1.294821848934831626e-02 1.268073790097763894e-02 1.242193546089745068e-02 1.217168406105905050e-02 1.192974191246690130e-02 1.169575968335718683e-02 1.146928849922286379e-02 1.124978879039742127e-02 1.103663993551753930e-02 1.082915061094373577e-02 1.062656972039891477e-02 1.042809774868808971e-02 1.023289836072287240e-02 1.004011005376087562e-02 9.848857667315207357e-03 9.658263561340448347e-03 9.467458287901403882e-03 9.275590602961007736e-03 9.081836691139221623e-03 8.885408505248420380e-03 8.685561152114421382e-03 8.481599284966070962e-03 8.272882489195257719e-03 8.058829671647121592e-03 7.838922483258205925e-03 7.612707820649519501e-03
7.451942172815880991e-03 7.695503016007520201e-03 7.932233424975513453e-03 8.162513628034214624e-03 8.386793347711430854e-03 8.605590225642769861e-03 8.819487373824859075e-03 9.029129990345436188e-03 9.235220989996323349e-03 9.438515616112025733e-03 9.639815019703483132e-03 9.839958815339647571e-03 1.003981664978948439e-02 1.024027884829446268e-02 1.044224623321553941e-02 1.064661923904368541e-02 1.085428647443265580e-02 1.106611290395588011e-02 1.128292783769423505e-02 1.150551292386026679e-02 1.173459033731525693e-02 1.197081134468964449e-02 1.221474540538055806e-02 1.246686993847291418e-02 1.272756085089476324e-02 1.299708388482299741e-02 1.327558680576511850e-02 1.356309242012455028e-02 1.385949238524930051e-02 1.416454175820707623e-02 1.447785422311153626e-02 1.479889794110695635e-02 1.512699198151652540e-02 1.546130331571781390e-02 1.580084438503585875e-02 1.614447128787602215e-02 1.649088266690670532e-02 1.683861941184646230e-02 1.718606532503102677e-02 1.753144892358258350e-02 1.787284657217405939e-02 1.820818715310294073e-02 1.853525848509752355e-02 1.885171569878989206e-02 1.915509176533226193e-02 1.944281035559431228e-02 1.971220118150335959e-02 1.996051793913906566e-02 2.018495893614052905e-02 2.038269044482335715e-02 2.055087277820630970e-02 2.068668904001707068e-02 2.078737645286657040e-02 2.085026012238746021e-02 2.087278905056569323e-02 2.085257417027755120e-02 2.078742813685426072e-02 2.067540658334332190e-02 2.051485052634849718e-02 2.030442960175983177e-02 2.004318581774370070e-02 1.973057754026920005e-02 1.936652347929972498e-02 1.895144652780098027e-02 1.848631742819068294e-02 1.797269841006616381e-02 1.741278716736188725e-02 1.680946182897667673e-02 1.616632792426629314e-02 1.548776873698967313e-02 1.477900082532643440e-02 1.404613673331615159e-02 1.329625675504876765e-02 1.253749048624405379e-02 1.177910577314043167e-02 1.103159573453554691e-02 1.030674094137853936e-02 9.617599934247810303e-03 8.978344540378489433e-03 8.403811617129079356e-03 7.908613925063767008e-03 7.505695715672106375e-03 7.204407004487706559e-03 7.008513144797796218e-03 6.914872717765293240e-03 6.913470622647883458e-03 6.988943214131644772e-03 7.123034256295964796e-03 7.297118089611170921e-03 7.494155089890593840e-03 7.699884455729546703e-03 7.903376141079035758e-03 8.097168369243292266e-03 8.277185967946167067e-03 8.442560243948162013e-03 8.595402611396412915e-03 8.740535356533784064e-03 8.885152709658858047e-03 9.038371291125142995e-03 9.210631698258196429e-03 9.412935432731781710e-03 9.655943888701576036e-03 9.949020203199696044e-03 1.029934027774023590e-02 1.071121129000599838e-02 1.118570067732465624e-02 1.172060632185516725e-02 1.231072070870003164e-02 1.294829030332164503e-02 1.362356018231440646e-02 1.432531533033406211e-02 1.504136561250270405e-02 1.575895503729755204e-02 1.646509943572806514e-02 1.714686919265775641e-02 1.779163791671499115e-02 1.838731735590970820e-02 1.892259614115178457e-02 1.938719670964120234e-02 1.977216182582715309e-02 2.007017973502771280e-02 2.027595506762838728e-02 2.038663079836049857e-02 2.040226414278962369e-02 2.032635495503058720e-02 2.016641674247280497e-02 1.993456418642059261e-02 1.964806171083540581e-02 1.932972889338787151e-02 1.900802680537082984e-02 1.871656333895340904e-02 1.849269264690218267e-02 1.837492488598475165e-02 1.839911347230833299e-02 1.859388509578037418e-02 1.897634649410899141e-02 1.954933848535570645e-02 2.030108805798047991e-02 2.120719514541220818e-02 2.223407844087160745e-02 2.334276579965870180e-02 2.449221190785562732e-02 2.564180118646384662e-02 2.675305372476989227e-02 2.779071565807607683e-02 2.872343687332780393e-02 2.952419641451392920e-02 3.017058115188345907e-02 3.064497840957394401e-02 3.093471314011937701e-02 3.103214266428885176e-02 3.093471314011938395e-02 3.064497840957395094e-02 3.017058115188345213e-02 2.952419641451390492e-02 2.872343687332779005e-02 2.779071565807606642e-02 2.675305372476987492e-02 2.564180118646385009e-02 2.449221190785562385e-02 2.334276579965870527e-02 2.223407844087159704e-02 2.120719514541221859e-02 2.030108805798047644e-02 1.954933848535570298e-02 1.897634649410899835e-02 1.859388509578036724e-02 1.839911347230832953e-02 1.837492488598475512e-02 1.849269264690218267e-02 1.871656333895339863e-02 1.900802680537081596e-02 1.932972889338786457e-02 1.964806171083541275e-02 1.993456418642058914e-02 2.016641674247281191e-02 2.032635495503058720e-02 2.040226414278962022e-02 2.038663079836049510e-02 2.027595506762839075e-02 2.007017973502771280e-02 1.977216182582715656e-02 1.938719670964119193e-02 1.892259614115178804e-02 1.838731735590971514e-02 1.779163791671499115e-02 1.714686919265775641e-02 1.646509943572807902e-02 1.575895503729755204e-02 1.504136561250268671e-02 1.432531533033405344e-02 1.362356018231440299e-02 1.294829030332165544e-02 1.231072070870004899e-02 1.172060632185516725e-02 1.118570067732465104e-02 1.071121129000599491e-02 1.029934027774024458e-02 9.949020203199701248e-03 9.655943888701584710e-03 9.412935432731786914e-03 9.210631698258192959e-03 9.038371291125151669e-03 8.885152709658845904e-03 8.740535356533782330e-03 8.595402611396407710e-03 8.442560243948163748e-03 8.277185967946146250e-03 8.097168369243304409e-03 7.903376141079030553e-03 7.699884455729557112e-03 7.494155089890592106e-03 7.297118089611169187e-03 7.123034256295978674e-03 6.988943214131653446e-03 6.913470622647883458e-03 6.914872717765291506e-03 7.008513144797799688e-03 7.204407004487703957e-03 7.505695715672102905e-03 7.908613925063770478e-03 8.403811617129082825e-03 8.978344540378491168e-03 9.617599934247803364e-03 1.030674094137853242e-02 1.103159573453554691e-02 1.177910577314043514e-02 1.253749048624404859e-02 1.329625675504876071e-02 1.404613673331614465e-02 1.477900082532644654e-02 1.548776873698969048e-02 1.616632792426630008e-02 1.680946182897668020e-02 1.741278716736188378e-02 1.797269841006615340e-02 1.848631742819069682e-02 1.895144652780098374e-02 1.936652347929972498e-02 1.973057754026920699e-02 2.004318581774369376e-02 2.030442960175983177e-02 2.051485052634849371e-02 2.067540658334332190e-02 2.078742813685426766e-02 2.085257417027756160e-02 2.087278905056568976e-02 2.085026012238745327e-02 2.078737645286655306e-02 2.068668904001707068e-02 2.055087277820630623e-02 2.038269044482335715e-02 2.018495893614053252e-02 1.996051793913906566e-02 1.971220118150337347e-02 1.944281035559431228e-02 1.915509176533226193e-02 1.885171569878989553e-02 1.853525848509751661e-02 1.820818715310293379e-02 1.787284657217405939e-02 1.753144892358258003e-02 1.718606532503102677e-02 1.683861941184646577e-02 1.649088266690671226e-02 1.614447128787602215e-02 1.580084438503585875e-02 1.546130331571781390e-02 1.512699198151651672e-02 1.479889794110695982e-02 1.447785422311153973e-02 1.416454175820707623e-02 1.385949238524930918e-02 1.356309242012455202e-02 1.327558680576512544e-02 1.299708388482299568e-02 1.272756085089476324e-02 1.246686993847291765e-02 1.221474540538055979e-02 1.197081134468964796e-02 1.173459033731525866e-02 1.150551292386026679e-02 1.128292783769423678e-02 1.106611290395587664e-02 1.085428647443265407e-02 1.064661923904368368e-02 1.044224623321553594e-02 1.024027884829445574e-02 1.003981664978948959e-02 9.839958815339649306e-03 9.639815019703481397e-03 9.438515616112022263e-03 9.235220989996328553e-03 9.029129990345430984e-03 8.819487373824859075e-03 8.605590225642766392e-03 8.386793347711427385e-03 8.162513628034218094e-03 7.932233424975515187e-03 7.695503016007520201e-03 7.451942172815887062e-03
7.266821625441794406e-03 7.528567949254820479e-03 7.783050831414968680e-03 8.030569425799147232e-03 8.271495984439854524e-03 8.506275125238502502e-03 8.735422300772842027e-03 8.959521390102989646e-03 9.179221345577035299e-03 9.395231839617714312e-03 9.608317872816905456e-03 9.819293324631434353e-03 1.002901345150278116e-02 1.023836636387489944e-02 1.044826354257518720e-02 1.065962948509778518e-02 1.087339060189706705e-02 1.109046350996501992e-02 1.131174289369379221e-02 1.153808911931474349e-02 1.177031579738273444e-02 1.200917748666542953e-02 1.225535772198035195e-02 1.250945752849358904e-02 1.277198455710196363e-02 1.304334294206921721e-02 1.332382394589945972e-02 1.361359742081489840e-02 1.391270408434288827e-02 1.422104858135040881e-02 1.453839328858745096e-02 1.486435281181585494e-02 1.519838913024487703e-02 1.553980735776380913e-02 1.588775211387572980e-02 1.624120452731050296e-02 1.659897992953428617e-02 1.695972633116545406e-02 1.732192380913469970e-02 1.768388496391916365e-02 1.804375663244565595e-02 1.839952306176833793e-02 1.874901076035231581e-02 1.908989524717554301e-02 1.941970991370827945e-02 1.973585720036086233e-02 2.003562226765497403e-02 2.031618931388003840e-02 2.057466065619591861e-02 2.080807865200305293e-02 2.101345049295662640e-02 2.118777585637719382e-02 2.132807734912679082e-02 2.143143362853012351e-02 2.149501503488055257e-02 2.151612152193649319e-02 2.149222262713904735e-02 2.142099918388880309e-02 2.130038644626357919e-02 2.112861827457509709e-02 2.090427202130201029e-02 2.062631376509349579e-02 2.029414357056974830e-02 1.990764050975872210e-02 1.946720727502476364e-02 1.897381435318275938e-02 1.842904392855550591e-02 1.783513395396910117e-02 1.719502319007503582e-02 1.651239848139177818e-02 1.579174612134059269e-02 1.503840984456418853e-02 1.425865870145165935e-02 1.345976861531845634e-02 1.265012132075252725e-02 1.183932260962526455e-02 1.103833633396714836e-02 1.025961771465322414e-02 9.517203228069150492e-03 8.826667436237055006e-03 8.204787197081118630e-03 7.668680972160806485e-03 7.234188467975309449e-03 6.913458321470621754e-03 6.712209433126764720e-03 6.627714041544743168e-03 6.648625786240897929e-03 6.756961458749230140e-03 6.931394382434034537e-03 7.150535829551303915e-03 7.395306252575473485e-03 7.650214328137619306e-03 7.903804587385484387e-03 8.148624802698666361e-03 8.380974243399551618e-03 8.600572908849466944e-03 8.810200315054604603e-03 9.015297503878574523e-03 9.223499390737735157e-03 9.444059548276075022e-03 9.687143602788921698e-03 9.962999209904233044e-03 1.028105440382233969e-02 1.064903846811737081e-02 1.107224143023746200e-02 1.155301513212033358e-02 1.209057117426961224e-02 1.268106725049974320e-02 1.331791934464286037e-02 1.399225095980149644e-02 1.469339404933108807e-02 1.540937917233898592e-02 1.612738089306470571e-02 1.683410874592209880e-02 1.751615022994401291e-02 1.816028061915481162e-02 1.875375710910070007e-02 1.928461436347912034e-02 1.974197668917018408e-02 2.011639994960658442e-02 2.040025443513639875e-02 2.058815830710207517e-02 2.067746957111504108e-02 2.066884193244259565e-02 2.056684460675930678e-02 2.038063507208318081e-02 2.012465165527797806e-02 1.981925215412444138e-02 1.949115684375059970e-02 1.917345598945495791e-02 1.890483111110244016e-02 1.872757937122786209e-02 1.868414555045507658e-02 1.881228878960304954e-02 1.913971617750571952e-02 1.967964186365920784e-02 2.042871624350068790e-02 2.136790678292091114e-02 2.246572477770426152e-02 2.368248964819571686e-02 2.497441110216183646e-02 2.629681966410022873e-02 2.760641504872937690e-02 2.886270303875971763e-02 3.002887319615000009e-02 3.107233489546838701e-02 3.196506072478819127e-02 3.268382476014050630e-02 3.321038014737043298e-02 3.353159451630530891e-02 3.363954820064050943e-02 3.353159451630531585e-02 3.321038014737043298e-02 3.268382476014049937e-02 3.196506072478819127e-02 3.107233489546840782e-02 3.002887319614999315e-02 2.886270303875974191e-02 2.760641504872937690e-02 2.629681966410023566e-02 2.497441110216183299e-02 2.368248964819572033e-02 2.246572477770425458e-02 2.136790678292090420e-02 2.042871624350067403e-02 1.967964186365920437e-02 1.913971617750572646e-02 1.881228878960305648e-02 1.868414555045508352e-02 1.872757937122785515e-02 1.890483111110243322e-02 1.917345598945495791e-02 1.949115684375059970e-02 1.981925215412444485e-02 2.012465165527796418e-02 2.038063507208317734e-02 2.056684460675931025e-02 2.066884193244259565e-02 2.067746957111503761e-02 2.058815830710208211e-02 2.040025443513641956e-02 2.011639994960658442e-02 1.974197668917019102e-02 1.928461436347911340e-02 1.875375710910068272e-02 1.816028061915480815e-02 1.751615022994401291e-02 1.683410874592209880e-02 1.612738089306469877e-02 1.540937917233899460e-02 1.469339404933108460e-02 1.399225095980150685e-02 1.331791934464286037e-02 1.268106725049973280e-02 1.209057117426961918e-02 1.155301513212034226e-02 1.107224143023746027e-02 1.064903846811737081e-02 1.028105440382235010e-02 9.962999209904227840e-03 9.687143602788921698e-03 9.444059548276064614e-03 9.223499390737735157e-03 9.015297503878571053e-03 8.810200315054604603e-03 8.600572908849461740e-03 8.380974243399542944e-03 8.148624802698673300e-03 7.903804587385489591e-03 7.650214328137629714e-03 7.395306252575470016e-03 7.150535829551301313e-03 6.931394382434043211e-03 6.756961458749240548e-03 6.648625786240897062e-03 6.627714041544738831e-03 6.712209433126766454e-03 6.913458321470622621e-03 7.234188467975317255e-03 7.668680972160790872e-03 8.204787197081125569e-03 8.826667436237056741e-03 9.517203228069153961e-03 1.025961771465323108e-02 1.103833633396714836e-02 1.183932260962525414e-02 1.265012132075252552e-02 1.345976861531845634e-02 1.425865870145165415e-02 1.503840984456418679e-02 1.579174612134058922e-02 1.651239848139177471e-02 1.719502319007504623e-02 1.783513395396909770e-02 1.842904392855552673e-02 1.897381435318275592e-02 1.946720727502475670e-02 1.990764050975872210e-02 2.029414357056975177e-02 2.062631376509349926e-02 2.090427202130201723e-02 2.112861827457509709e-02 2.130038644626357919e-02 2.142099918388880656e-02 2.149222262713905429e-02 2.151612152193649319e-02 2.149501503488055257e-02 2.143143362853012698e-02 2.132807734912678388e-02 2.118777585637719382e-02 2.101345049295663681e-02 2.080807865200305640e-02 2.057466065619591861e-02 2.031618931388002799e-02 2.003562226765497403e-02 1.973585720036084845e-02 1.941970991370827598e-02 1.908989524717553260e-02 1.874901076035230887e-02 1.839952306176833793e-02 1.804375663244565595e-02 1.768388496391915671e-02 1.732192380913470317e-02 1.695972633116545752e-02 1.659897992953428617e-02 1.624120452731050990e-02 1.588775211387572633e-02 1.553980735776380219e-02 1.519838913024487703e-02 1.486435281181585147e-02 1.453839328858745096e-02 1.422104858135040534e-02 1.391270408434288827e-02 1.361359742081489667e-02 1.332382394589945798e-02 1.304334294206921895e-02 1.277198455710196016e-02 1.250945752849358904e-02 1.225535772198035195e-02 1.200917748666542779e-02 1.177031579738273270e-02 1.153808911931474522e-02 1.131174289369378701e-02 1.109046350996501819e-02 1.087339060189707052e-02 1.065962948509778345e-02 1.044826354257518547e-02 1.023836636387489597e-02 1.002901345150277596e-02 9.819293324631436087e-03 9.608317872816905456e-03 9.395231839617707373e-03 9.179221345577031829e-03 8.959521390102986177e-03 8.735422300772842027e-03 8.506275125238507706e-03 8.271495984439856258e-03 8.030569425799148967e-03 7.783050831414970415e-03 7.528567949254823082e-03 7.266821625441791804e-03
7.056381809358481735e-03 7.337010792706938865e-03 7.610051207918070403e-03 7.875712367105314887e-03 8.134279927111118247e-03 8.386115836927976117e-03 8.631657602772751028e-03 8.871416771058904249e-03 9.105976540491445004e-03 9.335988426599028597e-03 9.562167916300112064e-03 9.785289067266144877e-03 1.000617802731707667e-02 1.022570547294423052e-02 1.044477799290994928e-02 1.066432847207987589e-02 1.088530556096357731e-02 1.110866234639583047e-02 1.133534436650571187e-02 1.156627713660113473e-02 1.180235336987870906e-02 1.204442008624494014e-02 1.229326580280732696e-02 1.254960799030727624e-02 1.281408096129372023e-02 1.308722432952581956e-02 1.336947214808298541e-02 1.366114279880701644e-02 1.396242967118364701e-02 1.427339263784395927e-02 1.459395030941431845e-02 1.492387303575162458e-02 1.526277661505455810e-02 1.561011667740255099e-02 1.596518372436138422e-02 1.632709883005499865e-02 1.669481003946306219e-02 1.706708953417375094e-02 1.744253167176809324e-02 1.781955203980868305e-02 1.819638769668668887e-02 1.857109879736766611e-02 1.894157182080602117e-02 1.930552462641765832e-02 1.966051356892545288e-02 2.000394289394219136e-02 2.033307662103961758e-02 2.064505309725338938e-02 2.093690237272443494e-02 2.120556651233789988e-02 2.144792291381926105e-02 2.166081065483730847e-02 2.184105984039699799e-02 2.198552386838073525e-02 2.209111447676070580e-02 2.215483938212583701e-02 2.217384226722009591e-02 2.214544482684283402e-02 2.206719053864525035e-02 2.193688979036598902e-02 2.175266597063326562e-02 2.151300212009117641e-02 2.121678774757363925e-02 2.086336544795478962e-02 2.045257702132788347e-02 1.998480889685199866e-02 1.946103682149914055e-02 1.888287000075396585e-02 1.825259519703000682e-02 1.757322173065267723e-02 1.684852892286698919e-02 1.608311831019158117e-02 1.528247397935271305e-02 1.445303562586302930e-02 1.360229033532729150e-02 1.273889028990768391e-02 1.187280371605304273e-02 1.101550331079408779e-02 1.018018563231316148e-02 9.381987936002412348e-03 8.638111843881614293e-03 7.967661314677720527e-03 7.390862865922070805e-03 6.927246016876976997e-03 6.592552143308660732e-03 6.394873228999811005e-03 6.331586782369621504e-03 6.388970357859563923e-03 6.545048016815255276e-03 6.774232607534686444e-03 7.051642504043595383e-03 7.355878380095811318e-03 7.670235049216937891e-03 7.982884232781107745e-03 8.286559087768928175e-03 8.578068104427301332e-03 8.857782189444390539e-03 9.129126690537338676e-03 9.398056068232839635e-03 9.672471502742382640e-03 9.961547922427238175e-03 1.027496050812794215e-02 1.062203636049132392e-02 1.101089555730578283e-02 1.144767353835879874e-02 1.193592017436252532e-02 1.247624490287927920e-02 1.306623019263151997e-02 1.370058550387727447e-02 1.437147879258069381e-02 1.506897099989895628e-02 1.578148807986766780e-02 1.649628558429822728e-02 1.719988306972690048e-02 1.787846359589194412e-02 1.851824534071747769e-02 1.910583850391887883e-02 1.962860291200467164e-02 2.007502178732676126e-02 2.043510627992031065e-02 2.070084432722152368e-02 2.086670643496003549e-02 2.093021974574848024e-02 2.089261920633078695e-02 2.075957845379982486e-02 2.054200887326726802e-02 2.025688574719625504e-02 1.992800462785377161e-02 1.958647706745804060e-02 1.927064012961989328e-02 1.902491097102574844e-02 1.889707075229172042e-02 1.893369692854295766e-02 1.917413317286910390e-02 1.964433761000392714e-02 2.035254850913096464e-02 2.128825814474379075e-02 2.242458277107890752e-02 2.372276121843657631e-02 2.513710094743356813e-02 2.661918049732000732e-02 2.812087430138388022e-02 2.959629649118941316e-02 3.100296530617792368e-02 3.230248557940490484e-02 3.346096489868019552e-02 3.444929384785259258e-02 3.524335787764936584e-02 3.582420939451933656e-02 3.617820756929428228e-02 3.629712375914037614e-02 3.617820756929428228e-02 3.582420939451933656e-02 3.524335787764935890e-02 3.444929384785259951e-02 3.346096489868018858e-02 3.230248557940490484e-02 3.100296530617790980e-02 2.959629649118941316e-02 2.812087430138388022e-02 2.661918049732001426e-02 2.513710094743358200e-02 2.372276121843656937e-02 2.242458277107890405e-02 2.128825814474380115e-02 2.035254850913096464e-02 1.964433761000392367e-02 1.917413317286910043e-02 1.893369692854295072e-02 1.889707075229171696e-02 1.902491097102574844e-02 1.927064012961987940e-02 1.958647706745804060e-02 1.992800462785375773e-02 2.025688574719625504e-02 2.054200887326726802e-02 2.075957845379982486e-02 2.089261920633079389e-02 2.093021974574848371e-02 2.086670643496004937e-02 2.070084432722152715e-02 2.043510627992033146e-02 2.007502178732674739e-02 1.962860291200467858e-02 1.910583850391887190e-02 1.851824534071748810e-02 1.787846359589193024e-02 1.719988306972688313e-02 1.649628558429823075e-02 1.578148807986766086e-02 1.506897099989894760e-02 1.437147879258068514e-02 1.370058550387728315e-02 1.306623019263150956e-02 1.247624490287927920e-02 1.193592017436253400e-02 1.144767353835881088e-02 1.101089555730578630e-02 1.062203636049133433e-02 1.027496050812793695e-02 9.961547922427248583e-03 9.672471502742384375e-03 9.398056068232836166e-03 9.129126690537335206e-03 8.857782189444387069e-03 8.578068104427290924e-03 8.286559087768917767e-03 7.982884232781123357e-03 7.670235049216935289e-03 7.355878380095803512e-03 7.051642504043585842e-03 6.774232607534687312e-03 6.545048016815266552e-03 6.388970357859574331e-03 6.331586782369617167e-03 6.394873228999804933e-03 6.592552143308662467e-03 6.927246016876969191e-03 7.390862865922076877e-03 7.967661314677717058e-03 8.638111843881626437e-03 9.381987936002412348e-03 1.018018563231316322e-02 1.101550331079408258e-02 1.187280371605304273e-02 1.273889028990768044e-02 1.360229033532728456e-02 1.445303562586302583e-02 1.528247397935270958e-02 1.608311831019157423e-02 1.684852892286699613e-02 1.757322173065268070e-02 1.825259519703000335e-02 1.888287000075396932e-02 1.946103682149914055e-02 1.998480889685200212e-02 2.045257702132788694e-02 2.086336544795479309e-02 2.121678774757364272e-02 2.151300212009116947e-02 2.175266597063325522e-02 2.193688979036598208e-02 2.206719053864525729e-02 2.214544482684283749e-02 2.217384226722009591e-02 2.215483938212583701e-02 2.209111447676069886e-02 2.198552386838073178e-02 2.184105984039699799e-02 2.166081065483731194e-02 2.144792291381924718e-02 2.120556651233789641e-02 2.093690237272444188e-02 2.064505309725339632e-02 2.033307662103962105e-02 2.000394289394219136e-02 1.966051356892545982e-02 1.930552462641766526e-02 1.894157182080602117e-02 1.857109879736766958e-02 1.819638769668669234e-02 1.781955203980868305e-02 1.744253167176808630e-02 1.706708953417375094e-02 1.669481003946306913e-02 1.632709883005499518e-02 1.596518372436139116e-02 1.561011667740255446e-02 1.526277661505455810e-02 1.492387303575162805e-02 1.459395030941431498e-02 1.427339263784395233e-02 1.396242967118364355e-02 1.366114279880701818e-02 1.336947214808297847e-02 1.308722432952581782e-02 1.281408096129371850e-02 1.254960799030726756e-02 1.229326580280732523e-02 1.204442008624493667e-02 1.180235336987870733e-02 1.156627713660113646e-02 1.133534436650571013e-02 1.110866234639583221e-02 1.088530556096357731e-02 1.066432847207987589e-02 1.044477799290995275e-02 1.022570547294423225e-02 1.000617802731708014e-02 9.785289067266143143e-03 9.562167916300112064e-03 9.335988426599032067e-03 9.105976540491443269e-03 8.871416771058907719e-03 8.631657602772749294e-03 8.386115836927972647e-03 8.134279927111125186e-03 7.875712367105314887e-03 7.610051207918070403e-03 7.337010792706937130e-03 7.056381809358483470e-03
6.819951650635203144e-03 7.119975455625534438e-03 7.412215763690108324e-03 7.696781684492557014e-03 7.973862112381440923e-03 8.243726045167390493e-03 8.506722414262538751e-03 8.763279287117580266e-03 9.013902321800710063e-03 9.259172369515880976e-03 9.499742136234511775e-03 9.736331831055936720e-03 9.969723747488437246e-03 1.020075574522880980e-02 1.043031362444390119e-02 1.065932241182023302e-02 1.088873660716820589e-02 1.111952947004037420e-02 1.135268145622188307e-02 1.158916794229968537e-02 1.182994640083646215e-02 1.207594320705045361e-02 1.232804026860727376e-02 1.258706167195168188e-02 1.285376053101228849e-02 1.312880620742110267e-02 1.341277204684612583e-02 1.370612374569945245e-02 1.400920842914505499e-02 1.432224448811450848e-02 1.464531219318470322e-02 1.497834507956930135e-02 1.532112208243988777e-02 1.567326039676548641e-02 1.603420904131119124e-02 1.640324312187469227e-02 1.677945881288425006e-02 1.716176910707243458e-02 1.754890041758484093e-02 1.793939015287683222e-02 1.833158541943633729e-02 1.872364303833350813e-02 1.911353108678716384e-02 1.949903219377694882e-02 1.987774882810885990e-02 2.024711081768904020e-02 2.060438532985858426e-02 2.094668952473796586e-02 2.127100606711482614e-02 2.157420164821032341e-02 2.185304862763259512e-02 2.210424985894538993e-02 2.232446671071213265e-02 2.251035023975705290e-02 2.265857541598203725e-02 2.276587823968378305e-02 2.282909553434205735e-02 2.284520714186427659e-02 2.281138019500474068e-02 2.272501509519467972e-02 2.258379278575083776e-02 2.238572288333257748e-02 2.212919221836805519e-02 2.181301334268327327e-02 2.143647259600004948e-02 2.099937739058083119e-02 2.050210248624860163e-02 1.994563520162076151e-02 1.933161976283443231e-02 1.866240135782309614e-02 1.794107098332825903e-02 1.717151289970486258e-02 1.635845752058640717e-02 1.550754395516929646e-02 1.462539829257279884e-02 1.371973613549584865e-02 1.279950075204732557e-02 1.187505091546070535e-02 1.095841313742783839e-02 1.006360662240548924e-02 9.207024510911723802e-03 8.407789138579143534e-03 7.687856747871360183e-03 7.071404570257761903e-03 6.582778051415426671e-03 6.242392659236139889e-03 6.061103320198202131e-03 6.035546373579671678e-03 6.147715662753138605e-03 6.369544186452236884e-03 6.669708239985003978e-03 7.019206786458789642e-03 7.394317887040164489e-03 7.777417404754530250e-03 8.156662931303819072e-03 8.525275630612417013e-03 8.880775079838252803e-03 9.224277436895633731e-03 9.559851173683131531e-03 9.893884189929478754e-03 1.023441411244273812e-02 1.059039199512328347e-02 1.097088005891254901e-02 1.138421949420058074e-02 1.183723511905772179e-02 1.233455882460430392e-02 1.287814573073562188e-02 1.346702699806516176e-02 1.409730194767419217e-02 1.476233447474161256e-02 1.545309625077879480e-02 1.615859526872567148e-02 1.686633875255135959e-02 1.756279683875727748e-02 1.823385105394045164e-02 1.886522559641406332e-02 1.944290868731663943e-02 1.995357642722596705e-02 2.038503398269316327e-02 2.072668980822572546e-02 2.097007889573141923e-02 2.110945113823552155e-02 2.114244053249295444e-02 2.107082884327160510e-02 2.090141049679406643e-02 2.064694790403991120e-02 2.032716766031347419e-02 1.996967235581523226e-02 1.961051285810250927e-02 1.929398031609368819e-02 1.907099086279761407e-02 1.899541712580708752e-02 1.911814370449958084e-02 1.947964588385251231e-02 2.010311979566530363e-02 2.099060943096088538e-02 2.212345519267025842e-02 2.346639094333805714e-02 2.497328203416606524e-02 2.659257090363515569e-02 2.827141959731808984e-02 2.995842184984085638e-02 3.160520555478136401e-02 3.316732886552886672e-02 3.460478718292229333e-02 3.588233077754880013e-02 3.696969943328024671e-02 3.784182073263017004e-02 3.847898540805638062e-02 3.886699724900844616e-02 3.899728923112391610e-02 3.886699724900843922e-02 3.847898540805637368e-02 3.784182073263015617e-02 3.696969943328023284e-02 3.588233077754878625e-02 3.460478718292229333e-02 3.316732886552885978e-02 3.160520555478135707e-02 2.995842184984084250e-02 2.827141959731807597e-02 2.659257090363515222e-02 2.497328203416605830e-02 2.346639094333804326e-02 2.212345519267026536e-02 2.099060943096088538e-02 2.010311979566530016e-02 1.947964588385249843e-02 1.911814370449956696e-02 1.899541712580708752e-02 1.907099086279760713e-02 1.929398031609369860e-02 1.961051285810250580e-02 1.996967235581522879e-02 2.032716766031346378e-02 2.064694790403991120e-02 2.090141049679406296e-02 2.107082884327160857e-02 2.114244053249297178e-02 2.110945113823551114e-02 2.097007889573140882e-02 2.072668980822571852e-02 2.038503398269313899e-02 1.995357642722598093e-02 1.944290868731663943e-02 1.886522559641405292e-02 1.823385105394045164e-02 1.756279683875726361e-02 1.686633875255135959e-02 1.615859526872565413e-02 1.545309625077878612e-02 1.476233447474162470e-02 1.409730194767419391e-02 1.346702699806516176e-02 1.287814573073561841e-02 1.233455882460430912e-02 1.183723511905772179e-02 1.138421949420058074e-02 1.097088005891255595e-02 1.059039199512328347e-02 1.023441411244273812e-02 9.893884189929473549e-03 9.559851173683121123e-03 9.224277436895640669e-03 8.880775079838263211e-03 8.525275630612418748e-03 8.156662931303820807e-03 7.777417404754527648e-03 7.394317887040162754e-03 7.019206786458789642e-03 6.669708239985022193e-03 6.369544186452236016e-03 6.147715662753143809e-03 6.035546373579674280e-03 6.061103320198208202e-03 6.242392659236148562e-03 6.582778051415421466e-03 7.071404570257764505e-03 7.687856747871352377e-03 8.407789138579145269e-03 9.207024510911711659e-03 1.006360662240550485e-02 1.095841313742782798e-02 1.187505091546070882e-02 1.279950075204732383e-02 1.371973613549585039e-02 1.462539829257280058e-02 1.550754395516929646e-02 1.635845752058641064e-02 1.717151289970485911e-02 1.794107098332825209e-02 1.866240135782309614e-02 1.933161976283441844e-02 1.994563520162076845e-02 2.050210248624860163e-02 2.099937739058082772e-02 2.143647259600005295e-02 2.181301334268327327e-02 2.212919221836805866e-02 2.238572288333258095e-02 2.258379278575083429e-02 2.272501509519467278e-02 2.281138019500473721e-02 2.284520714186427312e-02 2.282909553434207123e-02 2.276587823968378652e-02 2.265857541598202338e-02 2.251035023975705290e-02 2.232446671071212918e-02 2.210424985894537606e-02 2.185304862763259512e-02 2.157420164821031994e-02 2.127100606711482614e-02 2.094668952473795892e-02 2.060438532985859120e-02 2.024711081768903326e-02 1.987774882810885643e-02 1.949903219377694882e-02 1.911353108678717078e-02 1.872364303833350813e-02 1.833158541943633382e-02 1.793939015287683569e-02 1.754890041758484440e-02 1.716176910707243805e-02 1.677945881288424659e-02 1.640324312187469227e-02 1.603420904131119124e-02 1.567326039676548988e-02 1.532112208243988777e-02 1.497834507956930135e-02 1.464531219318471016e-02 1.432224448811451369e-02 1.400920842914505846e-02 1.370612374569945592e-02 1.341277204684612756e-02 1.312880620742110788e-02 1.285376053101228849e-02 1.258706167195167841e-02 1.232804026860727029e-02 1.207594320705045708e-02 1.182994640083646042e-02 1.158916794229968711e-02 1.135268145622188307e-02 1.111952947004037073e-02 1.088873660716820589e-02 1.065932241182023302e-02 1.043031362444389425e-02 1.020075574522880807e-02 9.969723747488437246e-03 9.736331831055933250e-03 9.499742136234511775e-03 9.259172369515882711e-03 9.013902321800710063e-03 8.763279287117580266e-03 8.506722414262535281e-03 8.243726045167392227e-03 7.973862112381440923e-03 7.696781684492561351e-03 7.412215763690110058e-03 7.119975455625534438e-03 6.819951650635203144e-03
6.557254867901147859e-03 6.876943250457280728e-03 7.188813282420696699e-03 7.492860077345639934e-03 7.789163204700158723e-03 8.077886790739298092e-03 8.359279480870127413e-03 8.633674040498619251e-03 8.901486414468098851e-03 9.163214095643298224e-03 9.419433676738071456e-03 9.670797479905525115e-03 9.918029178381426031e-03 1.016191834526293698e-02 1.040331388733381490e-02 1.064311634721806267e-02 1.088226908505649133e-02 1.112174838091046190e-02 1.136255253024008767e-02 1.160569003575661826e-02 1.185216702800951684e-02 1.210297407233417930e-02 1.235907253936024790e-02 1.262138072846496518e-02 1.289075993707639381e-02 1.316800066302954708e-02 1.345380911247746024e-02 1.374879416329393908e-02 1.405345490548764835e-02 1.436816884852712417e-02 1.469318085376826455e-02 1.502859282156448692e-02 1.537435414002489946e-02 1.573025288811204236e-02 1.609590778131020708e-02 1.647076085398221229e-02 1.685407088829622355e-02 1.724490762390007773e-02 1.764214681329066142e-02 1.804446622255305444e-02 1.845034271309732229e-02 1.885805057448894720e-02 1.926566130899716109e-02 1.967104509296026260e-02 2.007187415687653603e-02 2.046562833415357247e-02 2.084960302704864238e-02 2.122091982735828039e-02 2.157654000904875302e-02 2.191328108081575313e-02 2.222783654925949981e-02 2.251679899892221684e-02 2.277668654490143732e-02 2.300397265829158544e-02 2.319511930551089798e-02 2.334661328095322119e-02 2.345500554969444026e-02 2.351695335466613343e-02 2.352926478241387093e-02 2.348894542511632474e-02 2.339324672612388273e-02 2.323971555444793308e-02 2.302624452359849222e-02 2.275112255592274396e-02 2.241308520033974058e-02 2.201136424597797611e-02 2.154573624597751896e-02 2.101656968748235807e-02 2.042487073371281742e-02 1.977232774782995001e-02 1.906135522362188348e-02 1.829513834966662450e-02 1.747768030196405684e-02 1.661385561232607555e-02 1.570947476388311406e-02 1.477136775050094490e-02 1.380749798666183054e-02 1.282712292474136144e-02 1.184102396321482474e-02 1.086183445228736978e-02 9.904496039337894533e-03 8.986856366938845292e-03 8.130351008176042379e-03 7.360520252966028069e-03 6.706706395947894042e-03 6.199707001564168547e-03 5.866065278812517512e-03 5.719506335084941634e-03 5.753920627985034675e-03 5.943685921181770387e-03 6.251749141228823796e-03 6.639639629291782877e-03 7.074141251880772252e-03 7.529769831266696495e-03 7.988680998849896631e-03 8.439609094518490950e-03 8.876677494080853839e-03 9.298362929722015641e-03 9.706636807327402236e-03 1.010622010002816540e-02 1.050387731576159916e-02 1.090769320037423065e-02 1.132630583462467845e-02 1.176810436213483226e-02 1.224043243021290597e-02 1.274886162709303224e-02 1.329660529083055535e-02 1.388412914094143760e-02 1.450898565490682697e-02 1.516586441528421092e-02 1.584682230137500827e-02 1.654164270192204356e-02 1.723827274514284219e-02 1.792329775462308053e-02 1.858242689690588548e-02 1.920097846933924851e-02 1.976436484961779927e-02 2.025858515134496343e-02 2.067073868363013614e-02 2.098957543391694047e-02 2.120610194540864524e-02 2.131426269300130613e-02 2.131171818016268371e-02 2.120073998875202786e-02 2.098923605273347523e-02 2.069189842254034670e-02 2.033141593763500635e-02 1.993959249897278574e-02 1.955803243794626209e-02 1.923779684007480284e-02 1.903718867315272109e-02 1.901685731754329534e-02 1.923212788023213535e-02 1.972397907043895240e-02 2.051160767426004131e-02 2.158949925146605789e-02 2.292983909553256844e-02 2.448853023072134275e-02 2.621206097891293912e-02 2.804322305567191059e-02 2.992500966890124930e-02 3.180292131534460942e-02 3.362620316854637165e-02 3.534848405789282194e-02 3.692812991634090297e-02 3.832848406636991251e-02 3.951807298610372776e-02 4.047080302454555967e-02 4.116614722122927117e-02 4.158931070547901288e-02 4.173136089021557693e-02 4.158931070547901981e-02 4.116614722122925729e-02 4.047080302454555273e-02 3.951807298610373470e-02 3.832848406636991251e-02 3.692812991634089603e-02 3.534848405789282888e-02 3.362620316854636471e-02 3.180292131534460942e-02 2.992500966890126665e-02 2.804322305567191059e-02 2.621206097891293912e-02 2.448853023072134968e-02 2.292983909553256150e-02 2.158949925146605789e-02 2.051160767426003784e-02 1.972397907043894547e-02 1.923212788023214229e-02 1.901685731754329881e-02 1.903718867315272456e-02 1.923779684007480631e-02 1.955803243794627250e-02 1.993959249897278574e-02 2.033141593763500288e-02 2.069189842254033976e-02 2.098923605273347176e-02 2.120073998875202786e-02 2.131171818016268024e-02 2.131426269300130960e-02 2.120610194540864177e-02 2.098957543391693006e-02 2.067073868363012573e-02 2.025858515134496343e-02 1.976436484961779233e-02 1.920097846933924157e-02 1.858242689690587507e-02 1.792329775462309441e-02 1.723827274514285260e-02 1.654164270192202621e-02 1.584682230137499787e-02 1.516586441528420225e-02 1.450898565490682524e-02 1.388412914094142893e-02 1.329660529083055882e-02 1.274886162709302183e-02 1.224043243021290077e-02 1.176810436213483399e-02 1.132630583462467845e-02 1.090769320037423586e-02 1.050387731576159570e-02 1.010622010002815846e-02 9.706636807327381419e-03 9.298362929722008702e-03 8.876677494080855574e-03 8.439609094518497889e-03 7.988680998849894896e-03 7.529769831266688689e-03 7.074141251880770517e-03 6.639639629291774203e-03 6.251749141228822929e-03 5.943685921181782530e-03 5.753920627985036410e-03 5.719506335084918215e-03 5.866065278812507972e-03 6.199707001564167680e-03 6.706706395947893175e-03 7.360520252966018528e-03 8.130351008176035441e-03 8.986856366938841822e-03 9.904496039337899738e-03 1.086183445228736978e-02 1.184102396321482994e-02 1.282712292474136317e-02 1.380749798666182533e-02 1.477136775050094664e-02 1.570947476388310712e-02 1.661385561232605820e-02 1.747768030196405684e-02 1.829513834966662103e-02 1.906135522362189041e-02 1.977232774782996041e-02 2.042487073371281395e-02 2.101656968748237889e-02 2.154573624597752937e-02 2.201136424597795876e-02 2.241308520033974752e-02 2.275112255592274049e-02 2.302624452359849222e-02 2.323971555444794349e-02 2.339324672612388967e-02 2.348894542511632821e-02 2.352926478241387440e-02 2.351695335466614384e-02 2.345500554969443679e-02 2.334661328095322119e-02 2.319511930551090145e-02 2.300397265829157503e-02 2.277668654490144773e-02 2.251679899892221684e-02 2.222783654925951022e-02 2.191328108081574619e-02 2.157654000904875996e-02 2.122091982735828039e-02 2.084960302704865973e-02 2.046562833415357247e-02 2.007187415687653950e-02 1.967104509296026260e-02 1.926566130899715762e-02 1.885805057448894720e-02 1.845034271309731883e-02 1.804446622255304750e-02 1.764214681329066142e-02 1.724490762390007773e-02 1.685407088829622355e-02 1.647076085398221923e-02 1.609590778131020014e-02 1.573025288811204236e-02 1.537435414002490293e-02 1.502859282156449039e-02 1.469318085376826802e-02 1.436816884852712070e-02 1.405345490548765182e-02 1.374879416329393561e-02 1.345380911247746544e-02 1.316800066302955922e-02 1.289075993707639554e-02 1.262138072846496518e-02 1.235907253936025310e-02 1.210297407233417409e-02 1.185216702800952031e-02 1.160569003575661999e-02 1.136255253024008247e-02 1.112174838091046190e-02 1.088226908505650001e-02 1.064311634721805747e-02 1.040331388733381317e-02 1.016191834526293525e-02 9.918029178381420827e-03 9.670797479905526850e-03 9.419433676738067987e-03 9.163214095643298224e-03 8.901486414468104055e-03 8.633674040498615782e-03 8.359279480870127413e-03 8.077886790739294623e-03 7.789163204700156988e-03 7.492860077345645138e-03 7.188813282420696699e-03 6.876943250457279860e-03 6.557254867901147859e-03
6.268549212758240709e-03 6.607849107013022416e-03 6.939498740240346991e-03 7.263358694751860349e-03 7.579381869596868090e-03 7.887612215815477043e-03 8.188184012505077963e-03 8.481321271822607824e-03 8.767336966585593389e-03 9.046631843074151580e-03 9.319692628839845727e-03 9.587089479912680803e-03 9.849472539512786617e-03 1.010756750504906119e-02 1.036217012421190332e-02 1.061413956595472913e-02 1.086439063896607951e-02 1.111388485912671344e-02 1.136362039816601888e-02 1.161462097753256616e-02 1.186792380310476049e-02 1.212456666627217960e-02 1.238557436321850377e-02 1.265194460516886124e-02 1.292463360613394820e-02 1.320454154010808692e-02 1.349249805605224999e-02 1.378924802649463162e-02 1.409543768525548316e-02 1.441160128351964310e-02 1.473814836382799157e-02 1.507535172157610515e-02 1.542333609642677385e-02 1.578206761457859320e-02 1.615134398942714294e-02 1.653078548434373102e-02 1.691982664764521416e-02 1.731770884591149820e-02 1.772347364632387637e-02 1.813595712956806577e-02 1.855378524958058509e-02 1.897537039221827357e-02 1.939890931907407856e-02 1.982238271262078133e-02 2.024355656250592314e-02 2.065998564846013158e-02 2.106901938179855591e-02 2.146781026421942795e-02 2.185332520937795578e-02 2.222235994973434381e-02 2.257155671899998758e-02 2.289742535991457634e-02 2.319636795902656548e-02 2.346470705574998927e-02 2.369871741337876980e-02 2.389466127622980746e-02 2.404882697097808150e-02 2.415757064296310264e-02 2.421736085130381591e-02 2.422482568176181211e-02 2.417680197539733011e-02 2.407038621639645895e-02 2.390298657678687280e-02 2.367237558244218026e-02 2.337674284812070458e-02 2.301474733486656363e-02 2.258556861844207911e-02 2.208895673284290082e-02 2.152528028291620169e-02 2.089557272556244114e-02 2.020157703072329725e-02 1.944578939742618376e-02 1.863150338654826280e-02 1.776285684825827660e-02 1.684488553468274641e-02 1.588358955459747909e-02 1.488602224018773131e-02 1.386041613752925922e-02 1.281636849276963398e-02 1.176511963316749683e-02 1.071997216104525995e-02 9.696913539043403377e-03 8.715504343992061184e-03 7.800030829879167453e-03 6.980668765580190158e-03 6.293735149765953066e-03 5.778912745326487792e-03 5.470724365314060846e-03 5.384892445518987651e-03 5.508224314045020824e-03 5.802167201786049243e-03 6.217491604505155471e-03 6.708110917866631426e-03 7.237617029870599926e-03 7.780088346292859947e-03 8.318543744104735585e-03 8.843027947431981658e-03 9.349004959527208725e-03 9.836135169147865176e-03 1.030733011894176959e-02 1.076795921185492132e-02 1.122511050790410761e-02 1.168684579954129034e-02 1.216142874586520657e-02 1.265654074365207132e-02 1.317852829748712359e-02 1.373174236424869708e-02 1.431803014180845282e-02 1.493642313403718315e-02 1.558303778285887765e-02 1.625117583784504299e-02 1.693158971960386644e-02 1.761286814088517186e-02 1.828189889348783015e-02 1.892437528098841332e-02 1.952532555928127370e-02 2.006965732327910604e-02 2.054271915799926393e-02 2.093088968301553415e-02 2.122220990571618490e-02 2.140707941050401172e-02 2.147904098749367843e-02 2.143568174079535024e-02 2.127967982949139497e-02 2.102001995628748413e-02 2.067337676372563854e-02 2.026560264031445485e-02 1.983312122674370237e-02 1.942378089051914267e-02 1.909636146739043111e-02 1.891759564834467541e-02 1.895568616664361841e-02 1.927046409765903121e-02 1.990254879511547600e-02 2.086562703778167133e-02 2.214511011836624646e-02 2.370304189713565157e-02 2.548615794242443944e-02 2.743368092904477709e-02 2.948304177405510623e-02 3.157335018634254559e-02 3.364721663023909071e-02 3.565161413438461269e-02 3.753827813616997244e-02 3.926393060873543950e-02 4.079046434278563171e-02 4.208513602440916435e-02 4.312077284349766920e-02 4.387597860177829684e-02 4.433531977899595605e-02 4.448947304422469495e-02 4.433531977899595605e-02 4.387597860177828990e-02 4.312077284349766226e-02 4.208513602440916435e-02 4.079046434278561090e-02 3.926393060873543950e-02 3.753827813616995163e-02 3.565161413438461269e-02 3.364721663023908377e-02 3.157335018634254559e-02 2.948304177405508888e-02 2.743368092904477362e-02 2.548615794242441862e-02 2.370304189713563769e-02 2.214511011836623952e-02 2.086562703778166786e-02 1.990254879511546907e-02 1.927046409765902774e-02 1.895568616664362535e-02 1.891759564834467888e-02 1.909636146739042764e-02 1.942378089051914961e-02 1.983312122674370584e-02 2.026560264031446179e-02 2.067337676372566282e-02 2.102001995628747372e-02 2.127967982949139497e-02 2.143568174079536065e-02 2.147904098749367843e-02 2.140707941050402560e-02 2.122220990571620225e-02 2.093088968301552374e-02 2.054271915799926740e-02 2.006965732327910951e-02 1.952532555928128757e-02 1.892437528098841332e-02 1.828189889348783709e-02 1.761286814088518227e-02 1.693158971960386644e-02 1.625117583784504299e-02 1.558303778285886898e-02 1.493642313403719356e-02 1.431803014180843721e-02 1.373174236424870055e-02 1.317852829748711839e-02 1.265654074365207306e-02 1.216142874586520484e-02 1.168684579954128687e-02 1.122511050790410934e-02 1.076795921185491438e-02 1.030733011894176612e-02 9.836135169147865176e-03 9.349004959527208725e-03 8.843027947431976454e-03 8.318543744104732116e-03 7.780088346292862549e-03 7.237617029870588650e-03 6.708110917866634028e-03 6.217491604505156338e-03 5.802167201786061386e-03 5.508224314045022559e-03 5.384892445518996325e-03 5.470724365314058243e-03 5.778912745326497333e-03 6.293735149765954801e-03 6.980668765580198831e-03 7.800030829879173525e-03 8.715504343992055980e-03 9.696913539043399907e-03 1.071997216104526168e-02 1.176511963316749509e-02 1.281636849276963572e-02 1.386041613752926269e-02 1.488602224018772784e-02 1.588358955459748950e-02 1.684488553468274294e-02 1.776285684825828354e-02 1.863150338654825933e-02 1.944578939742618723e-02 2.020157703072329031e-02 2.089557272556243767e-02 2.152528028291620169e-02 2.208895673284290082e-02 2.258556861844207217e-02 2.301474733486657057e-02 2.337674284812071152e-02 2.367237558244217333e-02 2.390298657678686586e-02 2.407038621639645895e-02 2.417680197539732317e-02 2.422482568176181558e-02 2.421736085130380897e-02 2.415757064296309570e-02 2.404882697097808497e-02 2.389466127622980052e-02 2.369871741337876286e-02 2.346470705574999621e-02 2.319636795902656895e-02 2.289742535991458675e-02 2.257155671899998758e-02 2.222235994973434034e-02 2.185332520937795578e-02 2.146781026421943836e-02 2.106901938179855591e-02 2.065998564846012464e-02 2.024355656250592661e-02 1.982238271262077786e-02 1.939890931907407856e-02 1.897537039221828398e-02 1.855378524958057815e-02 1.813595712956805883e-02 1.772347364632387290e-02 1.731770884591149820e-02 1.691982664764521763e-02 1.653078548434373449e-02 1.615134398942714988e-02 1.578206761457859320e-02 1.542333609642677385e-02 1.507535172157609821e-02 1.473814836382798810e-02 1.441160128351964657e-02 1.409543768525547969e-02 1.378924802649462641e-02 1.349249805605225692e-02 1.320454154010809213e-02 1.292463360613395167e-02 1.265194460516886124e-02 1.238557436321850030e-02 1.212456666627218654e-02 1.186792380310475355e-02 1.161462097753256269e-02 1.136362039816601714e-02 1.111388485912671344e-02 1.086439063896608125e-02 1.061413956595473260e-02 1.036217012421190506e-02 1.010756750504905599e-02 9.849472539512788352e-03 9.587089479912684273e-03 9.319692628839845727e-03 9.046631843074149845e-03 8.767336966585598593e-03 8.481321271822609559e-03 8.188184012505077963e-03 7.887612215815475308e-03 7.579381869596868090e-03 7.263358694751860349e-03 6.939498740240348726e-03 6.607849107013023283e-03 6.268549212758243311e-03
5.954823764550339418e-03 6.313241702446753360e-03 6.664445657546546470e-03 7.008128410976647432e-03 7.344089831355154682e-03 7.672231972169847938e-03 7.992556090259984869e-03 8.305160745203005873e-03 8.610240396870260521e-03 8.908084080447386741e-03 9.199073843165294848e-03 9.483682697528323519e-03 9.762471895747536904e-03 1.003608736800991851e-02 1.030525519868122873e-02 1.057077604314605838e-02 1.083351841602414427e-02 1.109441081035347429e-02 1.135443263764066880e-02 1.161460401040853054e-02 1.187597442152257994e-02 1.213961040703373170e-02 1.240658231012602142e-02 1.267795029126597868e-02 1.295474975201489111e-02 1.323797635553815993e-02 1.352857083430569068e-02 1.382740377415816319e-02 1.413526055384754787e-02 1.445282660131527730e-02 1.478067310408618523e-02 1.511924328372551453e-02 1.546883931628671889e-02 1.582960995513926078e-02 1.620153889242310213e-02 1.658443388297787049e-02 1.697791665151117055e-02 1.738141361062254739e-02 1.779414743371024107e-02 1.821512955146380522e-02 1.864315367157415651e-02 1.907679045591657505e-02 1.951438352501505546e-02 1.995404699327873316e-02 2.039366476777050574e-02 2.083089186590998329e-02 2.126315802186822326e-02 2.168767385624341404e-02 2.210143987831688847e-02 2.250125857453752834e-02 2.288374981112224066e-02 2.324536974332926109e-02 2.358243337986608984e-02 2.389114089902168517e-02 2.416760775458898919e-02 2.440789854568879702e-02 2.460806455649413790e-02 2.476418480100375102e-02 2.487241033582460528e-02 2.492901153207305320e-02 2.493042792768396243e-02 2.487332021573693611e-02 2.475462386517742613e-02 2.457160382045556896e-02 2.432190968965458958e-02 2.400363081120246433e-02 2.361535059322725574e-02 2.315619955512122907e-02 2.262590657922835050e-02 2.202484801788123087e-02 2.135409452113273127e-02 2.061545578922464178e-02 1.981152396632585716e-02 1.894571716491831245e-02 1.802232578174122607e-02 1.704656606036093758e-02 1.602464813896134141e-02 1.496387019802928806e-02 1.387275727797869854e-02 1.276127444345334823e-02 1.164116155338084345e-02 1.052646369884058936e-02 9.434367923802955067e-03 8.386490385656425114e-03 7.410725102338729456e-03 6.543449842377098424e-03 5.830757586216919405e-03 5.324896419835918604e-03 5.070337180081305184e-03 5.081196037769905756e-03 5.328710610491399144e-03 5.754390887601104447e-03 6.295073465889729561e-03 6.898807057099441351e-03 7.528476287128205852e-03 8.159657788654879965e-03 8.777447010532579003e-03 9.373872374043768288e-03 9.946071366307120826e-03 1.049502020001620746e-02 1.102458868431869729e-02 1.154075193430530166e-02 1.205085245937649249e-02 1.256285741104862068e-02 1.308459800223415841e-02 1.362301251499312311e-02 1.418343892823688800e-02 1.476901447051103683e-02 1.538023521860812717e-02 1.601471102986892769e-02 1.666712566966363843e-02 1.732938708119328985e-02 1.799093516867670065e-02 1.863916738288841010e-02 1.925994502369713507e-02 1.983815226132405393e-02 2.035829169877247796e-02 2.080511205208334519e-02 2.116427383365528450e-02 2.142306762955026311e-02 2.157120721240235461e-02 2.160172697166630115e-02 2.151201998020743633e-02 2.130505764927833473e-02 2.099082850917678711e-02 2.058800812240598258e-02 2.012579558304963129e-02 1.964567457942516596e-02 1.920251686173183106e-02 1.886393483910332736e-02 1.870632974263193582e-02 1.880634157870858178e-02 1.922826386560719594e-02 2.001117802863695838e-02 2.116141912319468785e-02 2.265365975055804587e-02 2.443887263567610588e-02 2.645443782472327657e-02 2.863255833932274938e-02 3.090567791530580630e-02 3.320934951092639059e-02 3.548351505801854155e-02 3.767299500604451290e-02 3.972767375387922101e-02 4.160262097362099620e-02 4.325824152555349245e-02 4.466047170784294418e-02 4.578100682914233027e-02 4.659753414056518050e-02 4.709394457834752135e-02 4.726050076496894625e-02 4.709394457834752135e-02 4.659753414056517357e-02 4.578100682914233721e-02 4.466047170784293724e-02 4.325824152555347857e-02 4.160262097362100314e-02 3.972767375387922795e-02 3.767299500604450596e-02 3.548351505801854155e-02 3.320934951092636978e-02 3.090567791530580283e-02 2.863255833932274938e-02 2.645443782472326963e-02 2.443887263567611629e-02 2.265365975055802852e-02 2.116141912319467397e-02 2.001117802863694103e-02 1.922826386560719594e-02 1.880634157870859219e-02 1.870632974263194276e-02 1.886393483910332042e-02 1.920251686173183106e-02 1.964567457942517290e-02 2.012579558304963476e-02 2.058800812240598604e-02 2.099082850917679058e-02 2.130505764927834167e-02 2.151201998020742939e-02 2.160172697166629421e-02 2.157120721240237543e-02 2.142306762955025964e-02 2.116427383365529838e-02 2.080511205208333478e-02 2.035829169877247449e-02 1.983815226132405046e-02 1.925994502369713507e-02 1.863916738288839622e-02 1.799093516867670411e-02 1.732938708119328292e-02 1.666712566966364537e-02 1.601471102986892769e-02 1.538023521860813932e-02 1.476901447051104030e-02 1.418343892823687065e-02 1.362301251499313699e-02 1.308459800223414453e-02 1.256285741104863803e-02 1.205085245937648035e-02 1.154075193430529472e-02 1.102458868431868688e-02 1.049502020001621093e-02 9.946071366307112152e-03 9.373872374043768288e-03 8.777447010532579003e-03 8.159657788654902516e-03 7.528476287128200647e-03 6.898807057099449157e-03 6.295073465889716550e-03 5.754390887601087100e-03 5.328710610491421695e-03 5.081196037769913562e-03 5.070337180081293041e-03 5.324896419835910798e-03 5.830757586216942824e-03 6.543449842377088883e-03 7.410725102338721650e-03 8.386490385656430319e-03 9.434367923802958536e-03 1.052646369884058242e-02 1.164116155338083998e-02 1.276127444345334996e-02 1.387275727797869507e-02 1.496387019802928459e-02 1.602464813896135529e-02 1.704656606036093758e-02 1.802232578174121566e-02 1.894571716491831592e-02 1.981152396632586757e-02 2.061545578922463831e-02 2.135409452113273474e-02 2.202484801788123087e-02 2.262590657922836090e-02 2.315619955512121866e-02 2.361535059322725227e-02 2.400363081120247127e-02 2.432190968965458958e-02 2.457160382045556896e-02 2.475462386517741920e-02 2.487332021573693958e-02 2.493042792768396243e-02 2.492901153207304626e-02 2.487241033582459487e-02 2.476418480100375449e-02 2.460806455649414484e-02 2.440789854568879702e-02 2.416760775458898919e-02 2.389114089902168517e-02 2.358243337986610025e-02 2.324536974332926803e-02 2.288374981112223372e-02 2.250125857453753875e-02 2.210143987831688847e-02 2.168767385624341404e-02 2.126315802186822326e-02 2.083089186590999023e-02 2.039366476777050574e-02 1.995404699327873316e-02 1.951438352501505546e-02 1.907679045591656117e-02 1.864315367157416345e-02 1.821512955146380522e-02 1.779414743371024107e-02 1.738141361062254739e-02 1.697791665151117055e-02 1.658443388297787743e-02 1.620153889242310213e-02 1.582960995513926078e-02 1.546883931628671889e-02 1.511924328372551800e-02 1.478067310408619391e-02 1.445282660131528597e-02 1.413526055384754787e-02 1.382740377415816319e-02 1.352857083430569589e-02 1.323797635553815993e-02 1.295474975201488937e-02 1.267795029126598041e-02 1.240658231012601795e-02 1.213961040703373864e-02 1.187597442152258688e-02 1.161460401040853400e-02 1.135443263764067227e-02 1.109441081035347429e-02 1.083351841602414600e-02 1.057077604314605838e-02 1.030525519868123394e-02 1.003608736800992544e-02 9.762471895747535169e-03 9.483682697528323519e-03 9.199073843165296582e-03 8.908084080447388475e-03 8.610240396870262256e-03 8.305160745203007608e-03 7.992556090259983134e-03 7.672231972169850540e-03 7.344089831355159019e-03 7.008128410976650902e-03 6.664445657546541266e-03 6.313241702446755095e-03 5.954823764550341153e-03
5.618086970348662099e-03 5.994510707206818050e-03 6.364528907785340327e-03 6.727609618141993167e-03 7.083356763629468540e-03 7.431497063654519605e-03 7.771871740704524266e-03 8.104431218044759813e-03 8.429231617545121513e-03 8.746432247488840350e-03 9.056293507912375335e-03 9.359174794207659326e-03 9.655532081523985136e-03 9.945914943001902403e-03 1.023096280645982223e-02 1.051140029479085379e-02 1.078803153009395485e-02 1.106173331375577377e-02 1.133344712636241008e-02 1.160416992355061197e-02 1.187494373703714204e-02 1.214684412381734392e-02 1.242096754002081777e-02 1.269841774787564513e-02 1.298029139307573659e-02 1.326766291381548807e-02 1.356156896026298672e-02 1.386299251296012336e-02 1.417284688981064467e-02 1.449195982395203898e-02 1.482105777968351600e-02 1.516075065242666019e-02 1.551151697375756193e-02 1.587368971674852844e-02 1.624744277320255489e-02 1.663277815573393006e-02 1.702951396641133597e-02 1.743727317142470742e-02 1.785547322863927436e-02 1.828331663163869358e-02 1.871978245866647364e-02 1.916361904577060585e-02 1.961333793788056640e-02 2.006720930672333328e-02 2.052325905757263272e-02 2.097926787525447589e-02 2.143277248134681234e-02 2.188106938739162524e-02 2.232122143196658276e-02 2.275006738196158965e-02 2.316423486017733097e-02 2.356015683263307584e-02 2.393409185028021885e-02 2.428214819202579103e-02 2.460031200003285484e-02 2.488447943538715096e-02 2.513049281360975676e-02 2.533418060652215670e-02 2.549140112102204689e-02 2.559808958796425810e-02 2.565030831719545754e-02 2.564429949973713943e-02 2.557654016725348020e-02 2.544379875479224271e-02 2.524319265832570061e-02 2.497224613761365661e-02 2.462894789211360000e-02 2.421180763944236550e-02 2.371991106086123943e-02 2.315297255863784168e-02 2.251138541366864629e-02 2.179626916506659587e-02 2.100951439750226718e-02 2.015382568171077138e-02 1.923276427338186864e-02 1.825079350848738888e-02 1.721333193020902971e-02 1.612682254381049216e-02 1.499883209237519097e-02 1.383820341322653143e-02 1.265529947701394577e-02 1.146240429192670225e-02 1.027439091578113799e-02 9.109839455701738281e-03 7.992886396950399028e-03 6.956137343226785792e-03 6.044609897784272538e-03 5.318698258756638687e-03 4.848770168936884957e-03 4.689916033197563325e-03 4.844455084847258675e-03 5.254025017877175276e-03 5.834502050422374700e-03 6.511409316770860531e-03 7.231592892445177015e-03 7.960681017397872039e-03 8.677687278680226365e-03 9.370726485718700732e-03 1.003421189683232836e-02 1.066708264066121986e-02 1.127162633973024727e-02 1.185260531879177466e-02 1.241651059606809111e-02 1.297084633080554904e-02 1.352340197134001970e-02 1.408151014416458152e-02 1.465131906121950288e-02 1.523712808375278158e-02 1.584084176554621110e-02 1.646159046875709034e-02 1.709554721171739622e-02 1.773594671899893227e-02 1.837329075894902214e-02 1.899570924348366330e-02 1.958944143938590524e-02 2.013940501575732164e-02 2.062982969920178905e-02 2.104494396993786265e-02 2.136971532764905465e-02 2.159065624219204046e-02 2.169671906336111469e-02 2.168031444908199989e-02 2.153849943892609600e-02 2.127439138036472249e-02 2.089886574155149987e-02 2.043257152214162514e-02 1.990820786897061490e-02 1.937277616392293553e-02 1.888905447276616884e-02 1.853480943815311033e-02 1.839760149474711087e-02 1.856351785604130888e-02 1.910109847509095654e-02 2.004628084720567679e-02 2.139580989768461589e-02 2.311182541495555853e-02 2.513341323445675637e-02 2.738860317199431557e-02 2.980298012657001810e-02 3.230446496596267592e-02 3.482542436533177244e-02 3.730337282708999502e-02 3.968110780137187182e-02 4.190671212748851848e-02 4.393360135510532283e-02 4.572066131652312293e-02 4.723246318800302518e-02 4.843952279192084709e-02 4.931856765638430867e-02 4.985277930375778266e-02 5.003198484171840488e-02 4.985277930375778266e-02 4.931856765638430173e-02 4.843952279192085403e-02 4.723246318800303212e-02 4.572066131652312987e-02 4.393360135510532283e-02 4.190671212748851848e-02 3.968110780137186488e-02 3.730337282708999502e-02 3.482542436533175856e-02 3.230446496596267592e-02 2.980298012657000770e-02 2.738860317199430863e-02 2.513341323445675637e-02 2.311182541495555159e-02 2.139580989768460895e-02 2.004628084720567679e-02 1.910109847509096001e-02 1.856351785604131582e-02 1.839760149474710740e-02 1.853480943815311033e-02 1.888905447276615843e-02 1.937277616392294247e-02 1.990820786897061836e-02 2.043257152214163902e-02 2.089886574155150681e-02 2.127439138036472249e-02 2.153849943892610641e-02 2.168031444908199989e-02 2.169671906336111469e-02 2.159065624219203006e-02 2.136971532764906506e-02 2.104494396993785224e-02 2.062982969920177170e-02 2.013940501575731817e-02 1.958944143938591217e-02 1.899570924348366677e-02 1.837329075894901867e-02 1.773594671899892880e-02 1.709554721171739969e-02 1.646159046875709728e-02 1.584084176554620416e-02 1.523712808375279372e-02 1.465131906121951849e-02 1.408151014416458673e-02 1.352340197134001450e-02 1.297084633080556292e-02 1.241651059606810152e-02 1.185260531879177466e-02 1.127162633973024554e-02 1.066708264066121986e-02 1.003421189683233877e-02 9.370726485718712875e-03 8.677687278680221161e-03 7.960681017397865100e-03 7.231592892445177015e-03 6.511409316770871807e-03 5.834502050422378169e-03 5.254025017877183949e-03 4.844455084847258675e-03 4.689916033197549447e-03 4.848770168936892763e-03 5.318698258756644759e-03 6.044609897784271671e-03 6.956137343226782323e-03 7.992886396950386885e-03 9.109839455701736546e-03 1.027439091578112584e-02 1.146240429192670919e-02 1.265529947701394750e-02 1.383820341322652275e-02 1.499883209237519964e-02 1.612682254381048869e-02 1.721333193020902624e-02 1.825079350848738888e-02 1.923276427338187905e-02 2.015382568171077485e-02 2.100951439750227065e-02 2.179626916506658199e-02 2.251138541366864629e-02 2.315297255863784168e-02 2.371991106086123596e-02 2.421180763944236897e-02 2.462894789211359653e-02 2.497224613761367396e-02 2.524319265832570061e-02 2.544379875479224271e-02 2.557654016725348367e-02 2.564429949973713943e-02 2.565030831719545407e-02 2.559808958796425810e-02 2.549140112102204689e-02 2.533418060652216364e-02 2.513049281360976023e-02 2.488447943538715790e-02 2.460031200003285484e-02 2.428214819202578062e-02 2.393409185028022232e-02 2.356015683263308971e-02 2.316423486017734484e-02 2.275006738196158965e-02 2.232122143196659664e-02 2.188106938739162524e-02 2.143277248134681234e-02 2.097926787525447589e-02 2.052325905757263272e-02 2.006720930672333675e-02 1.961333793788057681e-02 1.916361904577060932e-02 1.871978245866647017e-02 1.828331663163869358e-02 1.785547322863928477e-02 1.743727317142471436e-02 1.702951396641134291e-02 1.663277815573392313e-02 1.624744277320255142e-02 1.587368971674852844e-02 1.551151697375756019e-02 1.516075065242666019e-02 1.482105777968350906e-02 1.449195982395202684e-02 1.417284688981064814e-02 1.386299251296012336e-02 1.356156896026297978e-02 1.326766291381548460e-02 1.298029139307574180e-02 1.269841774787563993e-02 1.242096754002081603e-02 1.214684412381734045e-02 1.187494373703713510e-02 1.160416992355061197e-02 1.133344712636240315e-02 1.106173331375577898e-02 1.078803153009395138e-02 1.051140029479085553e-02 1.023096280645982223e-02 9.945914943001909342e-03 9.655532081523978197e-03 9.359174794207667999e-03 9.056293507912375335e-03 8.746432247488845554e-03 8.429231617545131922e-03 8.104431218044756344e-03 7.771871740704522531e-03 7.431497063654523075e-03 7.083356763629469408e-03 6.727609618141994902e-03 6.364528907785348133e-03 5.994510707206819784e-03 5.618086970348664701e-03
5.261797943007418162e-03 5.654217786165149050e-03 6.041583953064848939e-03 6.423039215836571884e-03 6.797918631328391491e-03 7.165719172908743828e-03 7.526080174407601305e-03 7.878770639361846670e-03 8.223680912574212951e-03 8.560817078531277047e-03 8.890296984293272545e-03 9.212347119432686901e-03 9.527299800987456407e-03 9.835590253625852916e-03 1.013775327234128255e-02 1.043441922433584711e-02 1.072630919930468718e-02 1.101422916016072534e-02 1.129906298387777647e-02 1.158176431751542848e-02 1.186334720926645291e-02 1.214487550932970110e-02 1.242745107059015086e-02 1.271220081384004212e-02 1.300026275555614570e-02 1.329277112656058850e-02 1.359084073564913002e-02 1.389555075187148131e-02 1.420792809131761480e-02 1.452893059816173262e-02 1.485943020529523380e-02 1.520019624776536120e-02 1.555187908402082091e-02 1.591499415781204643e-02 1.628990661030183321e-02 1.667681653043049175e-02 1.707574491467455172e-02 1.748652039744072462e-02 1.790876681201475709e-02 1.834189165001333735e-02 1.878507550434750997e-02 1.923726260561451143e-02 1.969715259261124035e-02 2.016319369178944110e-02 2.063357751513365465e-02 2.110623571829836273e-02 2.157883878827423010e-02 2.204879725007316202e-02 2.251326559318611240e-02 2.296914921959855929e-02 2.341311470529021041e-02 2.384160364614779093e-02 2.425085032732040430e-02 2.463690341281587343e-02 2.499565180039067108e-02 2.532285472656025868e-02 2.561417613903700999e-02 2.586522328036893609e-02 2.607158934836110997e-02 2.622890001753001854e-02 2.633286352289364654e-02 2.637932392462023420e-02 2.636431709135408225e-02 2.628412886361095047e-02 2.613535478912752674e-02 2.591496076252534572e-02 2.562034385607185952e-02 2.524939260162305590e-02 2.480054598268461100e-02 2.427285042904727547e-02 2.366601418764601936e-02 2.298045859143853925e-02 2.221736599248069072e-02 2.137872451223514492e-02 2.046737036607762517e-02 1.948702946405127603e-02 1.844236148742754017e-02 1.733901205975405674e-02 1.618368263272110946e-02 1.498423450364909544e-02 1.374985524600898755e-02 1.249133710592905191e-02 1.122155592900433811e-02 9.956311601223904670e-03 8.715823520749538256e-03 7.527396786822436632e-03 6.430027859922173884e-03 5.481374762800469286e-03 4.763783301893655640e-03 4.373625539810720338e-03 4.371047637239717891e-03 4.723479656222196420e-03 5.326800114319387748e-03 6.073772252673286659e-03 6.887388213072863537e-03 7.719552941377354725e-03 8.541693343931663907e-03 9.337474840001708937e-03 1.009840967284521621e-02 1.082133249693685052e-02 1.150689321614342848e-02 1.215856013049171520e-02 1.278185251566978792e-02 1.338365109478113595e-02 1.397151093836115562e-02 1.455295108072928410e-02 1.513473114735694805e-02 1.572215130287324403e-02 1.631842710806660768e-02 1.692419369208599325e-02 1.753718404634582034e-02 1.815210738224587103e-02 1.876073107927568248e-02 1.935215003698004949e-02 1.991321478580580784e-02 2.042908614613687251e-02 2.088388852806861637e-02 2.126144369118873265e-02 2.154607945266854424e-02 2.172352184256766405e-02 2.178189410417817259e-02 2.171286211667220953e-02 2.151298365475888194e-02 2.118533692959198231e-02 2.074151473555416875e-02 2.020405231218967354e-02 1.960925646559864843e-02 1.901011315714240882e-02 1.847831099135893718e-02 1.810335863835009843e-02 1.798579635287445369e-02 1.822231554935600795e-02 1.888521481377172101e-02 2.000510034528061448e-02 2.156642207844606043e-02 2.351690832629196523e-02 2.578313624319453212e-02 2.828403674148050398e-02 3.093915432112223987e-02 3.367244683734356425e-02 3.641350923642886622e-02 3.909768919467154075e-02 4.166590085561028972e-02 4.406448228087972430e-02 4.624519973349146273e-02 4.816539529745215292e-02 4.978823619277300550e-02 5.108301629143190831e-02 5.202546438876157198e-02 5.259802176806752799e-02 5.279006040493934571e-02 5.259802176806752105e-02 5.202546438876155116e-02 5.108301629143188055e-02 4.978823619277299162e-02 4.816539529745213905e-02 4.624519973349143498e-02 4.406448228087973817e-02 4.166590085561029666e-02 3.909768919467154075e-02 3.641350923642884541e-02 3.367244683734355037e-02 3.093915432112222946e-02 2.828403674148049704e-02 2.578313624319452518e-02 2.351690832629195829e-02 2.156642207844606390e-02 2.000510034528060754e-02 1.888521481377172448e-02 1.822231554935601835e-02 1.798579635287444675e-02 1.810335863835010189e-02 1.847831099135893718e-02 1.901011315714240535e-02 1.960925646559863109e-02 2.020405231218966660e-02 2.074151473555415834e-02 2.118533692959198925e-02 2.151298365475887500e-02 2.171286211667221300e-02 2.178189410417817259e-02 2.172352184256767793e-02 2.154607945266853730e-02 2.126144369118873265e-02 2.088388852806861637e-02 2.042908614613687251e-02 1.991321478580580437e-02 1.935215003698004949e-02 1.876073107927568595e-02 1.815210738224587103e-02 1.753718404634581340e-02 1.692419369208598631e-02 1.631842710806660768e-02 1.572215130287324056e-02 1.513473114735696366e-02 1.455295108072928063e-02 1.397151093836116430e-02 1.338365109478114462e-02 1.278185251566978792e-02 1.215856013049171000e-02 1.150689321614342502e-02 1.082133249693683665e-02 1.009840967284522315e-02 9.337474840001712406e-03 8.541693343931667376e-03 7.719552941377347786e-03 6.887388213072873078e-03 6.073772252673272781e-03 5.326800114319380809e-03 4.723479656222187746e-03 4.371047637239724830e-03 4.373625539810724674e-03 4.763783301893651304e-03 5.481374762800471021e-03 6.430027859922170415e-03 7.527396786822433163e-03 8.715823520749543460e-03 9.956311601223904670e-03 1.122155592900433638e-02 1.249133710592906926e-02 1.374985524600899449e-02 1.498423450364907983e-02 1.618368263272111293e-02 1.733901205975406368e-02 1.844236148742754711e-02 1.948702946405127256e-02 2.046737036607762864e-02 2.137872451223514492e-02 2.221736599248070113e-02 2.298045859143854619e-02 2.366601418764601936e-02 2.427285042904726506e-02 2.480054598268461793e-02 2.524939260162305590e-02 2.562034385607185258e-02 2.591496076252533184e-02 2.613535478912753021e-02 2.628412886361095394e-02 2.636431709135408225e-02 2.637932392462023073e-02 2.633286352289365695e-02 2.622890001753002201e-02 2.607158934836109956e-02 2.586522328036895690e-02 2.561417613903700305e-02 2.532285472656025174e-02 2.499565180039067455e-02 2.463690341281586996e-02 2.425085032732040083e-02 2.384160364614779787e-02 2.341311470529021735e-02 2.296914921959855582e-02 2.251326559318611933e-02 2.204879725007316896e-02 2.157883878827423704e-02 2.110623571829836620e-02 2.063357751513365118e-02 2.016319369178944457e-02 1.969715259261124729e-02 1.923726260561451490e-02 1.878507550434751344e-02 1.834189165001333735e-02 1.790876681201476056e-02 1.748652039744072115e-02 1.707574491467455519e-02 1.667681653043049522e-02 1.628990661030184015e-02 1.591499415781204990e-02 1.555187908402082438e-02 1.520019624776535773e-02 1.485943020529523727e-02 1.452893059816173608e-02 1.420792809131762001e-02 1.389555075187148131e-02 1.359084073564913522e-02 1.329277112656059197e-02 1.300026275555614397e-02 1.271220081384003518e-02 1.242745107059015086e-02 1.214487550932970283e-02 1.186334720926644944e-02 1.158176431751542675e-02 1.129906298387777126e-02 1.101422916016072187e-02 1.072630919930468718e-02 1.043441922433584537e-02 1.013775327234128429e-02 9.835590253625851181e-03 9.527299800987456407e-03 9.212347119432693840e-03 8.890296984293272545e-03 8.560817078531275312e-03 8.223680912574212951e-03 7.878770639361843200e-03 7.526080174407601305e-03 7.165719172908746430e-03 6.797918631328394093e-03 6.423039215836568415e-03 6.041583953064847204e-03 5.654217786165151652e-03 5.261797943007421631e-03
4.891523443239155500e-03 5.296588420196992296e-03 5.698782518027676637e-03 6.096743224835882505e-03 6.489409944613419405e-03 6.875958382083350792e-03 7.255758178172379801e-03 7.628345260199984740e-03 7.993403619745667599e-03 8.350753161845199390e-03 8.700341438347657108e-03 9.042237800342188200e-03 9.376628959498520266e-03 9.703815240857427069e-03 1.002420700229735527e-02 1.033832082640264403e-02 1.064677518211807998e-02 1.095028532117987494e-02 1.124965722732963400e-02 1.154578048092952565e-02 1.183961994170891312e-02 1.213220619044550613e-02 1.242462470769231143e-02 1.271800380461346296e-02 1.301350135729202606e-02 1.331229043065226825e-02 1.361554391012314257e-02 1.392441828685789078e-02 1.424003676422405315e-02 1.456347186807497446e-02 1.489572775020067338e-02 1.523772237311243199e-02 1.559026975553594839e-02 1.595406244303278209e-02 1.632965434914868813e-02 1.671744409198870282e-02 1.711765893204688152e-02 1.753033940218245643e-02 1.795532471225301865e-02 1.839223901068540515e-02 1.884047859396703606e-02 1.929920017245669375e-02 1.976731032586502221e-02 2.024345631236314225e-02 2.072601842895484617e-02 2.121310415478147235e-02 2.170254434048912023e-02 2.219189173305787313e-02 2.267842214426317102e-02 2.315913858040022366e-02 2.363077864978229553e-02 2.408982555211276050e-02 2.453252292988167271e-02 2.495489382667636508e-02 2.535276395128677543e-02 2.572178939056417660e-02 2.605748884919580066e-02 2.635528042212603728e-02 2.661052282653966414e-02 2.681856093661358700e-02 2.697477537710447557e-02 2.707463584295299874e-02 2.711375772323010303e-02 2.708796152095446427e-02 2.699333447786779125e-02 2.682629373786339644e-02 2.658365031766502656e-02 2.626267310255955487e-02 2.586115205367041023e-02 2.537745980827238110e-02 2.481061088551190369e-02 2.416031779030780244e-02 2.342704345869850088e-02 2.261204974030687348e-02 2.171744201904668436e-02 2.074621071628297148e-02 1.970227144570858152e-02 1.859050724951701733e-02 1.741681909916924925e-02 1.618819554503125174e-02 1.491282068992983399e-02 1.360025480482580061e-02 1.226175058693324688e-02 1.091082435442062085e-02 9.564315357891817193e-03 8.244399911087354343e-03 6.982488462805778312e-03 5.826663749523689796e-03 4.854232383468807914e-03 4.182960740862132383e-03 3.943522014986450101e-03 4.175758379170542954e-03 4.773844300721445319e-03 5.584595240553344095e-03 6.494065370634080105e-03 7.434494044961966266e-03 8.367674800324574266e-03 9.272235203912992593e-03 1.013665662743243497e-02 1.095564973791188570e-02 1.172820405347889568e-02 1.245643312733822443e-02 1.314477679033343969e-02 1.379933874930233846e-02 1.442724798956433394e-02 1.503599484159809548e-02 1.563273371649172988e-02 1.622357464814263087e-02 1.681290709963454907e-02 1.740281071154429343e-02 1.799260725802669450e-02 1.857859652683225074e-02 1.915399954526377652e-02 1.970911103805853340e-02 2.023164491351821942e-02 2.070724588649860975e-02 2.112013837969529961e-02 2.145388965491765859e-02 2.169227568858072067e-02 2.182025376663043748e-02 2.182506425486111998e-02 2.169750574930805198e-02 2.143345357353698341e-02 2.103572065519595038e-02 2.051638503501351796e-02 1.989970408166470348e-02 1.922563235385858077e-02 1.855360279903845236e-02 1.796536098725583230e-02 1.756409248710458573e-02 1.746557963295681387e-02 1.777844382777632806e-02 1.857782502735377470e-02 1.988601720052397825e-02 2.167193979896146067e-02 2.386703363380456022e-02 2.638504742136742534e-02 2.913636959174523838e-02 3.203527624181338324e-02 3.500241891857091420e-02 3.796507728541573257e-02 4.085671056005142632e-02 4.361649850276929502e-02 4.618909812357364225e-02 4.852463778675329686e-02 5.057889749910319394e-02 5.231360766341045659e-02 5.369680298023696979e-02 5.470317877275977791e-02 5.531440839878400823e-02 5.551939099870038113e-02 5.531440839878399435e-02 5.470317877275976404e-02 5.369680298023696285e-02 5.231360766341049129e-02 5.057889749910319394e-02 4.852463778675329686e-02 4.618909812357365613e-02 4.361649850276928808e-02 4.085671056005140550e-02 3.796507728541573257e-02 3.500241891857091420e-02 3.203527624181336936e-02 2.913636959174522104e-02 2.638504742136741146e-02 2.386703363380454634e-02 2.167193979896145720e-02 1.988601720052398172e-02 1.857782502735376776e-02 1.777844382777632806e-02 1.746557963295681040e-02 1.756409248710459961e-02 1.796536098725583230e-02 1.855360279903845930e-02 1.922563235385856689e-02 1.989970408166469654e-02 2.051638503501351102e-02 2.103572065519596079e-02 2.143345357353698341e-02 2.169750574930807627e-02 2.182506425486113386e-02 2.182025376663043401e-02 2.169227568858071373e-02 2.145388965491765165e-02 2.112013837969529961e-02 2.070724588649860629e-02 2.023164491351822983e-02 1.970911103805854034e-02 1.915399954526377305e-02 1.857859652683225421e-02 1.799260725802669797e-02 1.740281071154430037e-02 1.681290709963455254e-02 1.622357464814263434e-02 1.563273371649174029e-02 1.503599484159810588e-02 1.442724798956433220e-02 1.379933874930234367e-02 1.314477679033344490e-02 1.245643312733821749e-02 1.172820405347890955e-02 1.095564973791189438e-02 1.013665662743243844e-02 9.272235203912992593e-03 8.367674800324569062e-03 7.434494044961966266e-03 6.494065370634100054e-03 5.584595240553338023e-03 4.773844300721448788e-03 4.175758379170549893e-03 3.943522014986452703e-03 4.182960740862120240e-03 4.854232383468809649e-03 5.826663749523681123e-03 6.982488462805775710e-03 8.244399911087356078e-03 9.564315357891815458e-03 1.091082435442061217e-02 1.226175058693323473e-02 1.360025480482579541e-02 1.491282068992983052e-02 1.618819554503124480e-02 1.741681909916927007e-02 1.859050724951700345e-02 1.970227144570857805e-02 2.074621071628296107e-02 2.171744201904669477e-02 2.261204974030686654e-02 2.342704345869849047e-02 2.416031779030780244e-02 2.481061088551190716e-02 2.537745980827238804e-02 2.586115205367039635e-02 2.626267310255954793e-02 2.658365031766502309e-02 2.682629373786339644e-02 2.699333447786780860e-02 2.708796152095446774e-02 2.711375772323010303e-02 2.707463584295299874e-02 2.697477537710448597e-02 2.681856093661359047e-02 2.661052282653967802e-02 2.635528042212603728e-02 2.605748884919579025e-02 2.572178939056418007e-02 2.535276395128677196e-02 2.495489382667635120e-02 2.453252292988167271e-02 2.408982555211276050e-02 2.363077864978230941e-02 2.315913858040024101e-02 2.267842214426316755e-02 2.219189173305786966e-02 2.170254434048912370e-02 2.121310415478147929e-02 2.072601842895484617e-02 2.024345631236314225e-02 1.976731032586502221e-02 1.929920017245669375e-02 1.884047859396703606e-02 1.839223901068540515e-02 1.795532471225301518e-02 1.753033940218245643e-02 1.711765893204688499e-02 1.671744409198870976e-02 1.632965434914868813e-02 1.595406244303278209e-02 1.559026975553595533e-02 1.523772237311243199e-02 1.489572775020067859e-02 1.456347186807497099e-02 1.424003676422404968e-02 1.392441828685788384e-02 1.361554391012313736e-02 1.331229043065226825e-02 1.301350135729202433e-02 1.271800380461346296e-02 1.242462470769230796e-02 1.213220619044550613e-02 1.183961994170891312e-02 1.154578048092952391e-02 1.124965722732963573e-02 1.095028532117987494e-02 1.064677518211806957e-02 1.033832082640264403e-02 1.002420700229736047e-02 9.703815240857423599e-03 9.376628959498516797e-03 9.042237800342193405e-03 8.700341438347662312e-03 8.350753161845197656e-03 7.993403619745665864e-03 7.628345260199984740e-03 7.255758178172378066e-03 6.875958382083344721e-03 6.489409944613421140e-03 6.096743224835883372e-03 5.698782518027680974e-03 5.296588420196994898e-03 4.891523443239155500e-03
4.515940852857384079e-03 4.928249390375464591e-03 5.341184510931647374e-03 5.752557438433428608e-03 6.160690271552830485e-03 6.564281221305742764e-03 6.962317679731269519e-03 7.354019473558666940e-03 7.738801416463623149e-03 8.116248342004354910e-03 8.486098263905457462e-03 8.848230822196458817e-03 9.202659115539373394e-03 9.549523616862875749e-03 9.889087254507152730e-03 1.022173099464271720e-02 1.054794943173267135e-02 1.086834601269828608e-02 1.118362760649467373e-02 1.149459819640409955e-02 1.180215152554856331e-02 1.210726257216763677e-02 1.241097777336783864e-02 1.271440395628562620e-02 1.301869597475222885e-02 1.332504308768917012e-02 1.363465415197449328e-02 1.394874173636756996e-02 1.426850529288348039e-02 1.459511354637952479e-02 1.492968628077476906e-02 1.527327571040881446e-02 1.562684762728290891e-02 1.599126250976552061e-02 1.636725676700440460e-02 1.675542427771114021e-02 1.715619836464162343e-02 1.756983432974870696e-02 1.799639266230165444e-02 1.843572302561368587e-02 1.888744912902742476e-02 1.935095460128257935e-02 1.982536999917046058e-02 2.030956111036831199e-02 2.080211873965556735e-02 2.130135020088163092e-02 2.180527277026767657e-02 2.231160938705061686e-02 2.281778691241563226e-02 2.332093727479651879e-02 2.381790183711902237e-02 2.430523931809543126e-02 2.477923758454162600e-02 2.523592960458149320e-02 2.567111381277380547e-02 2.608037908817309805e-02 2.645913448598068846e-02 2.680264379379375395e-02 2.710606490577647382e-02 2.736449392366232039e-02 2.757301380385130882e-02 2.772674727653429150e-02 2.782091366748551051e-02 2.785088915777366933e-02 2.781226992325611103e-02 2.770093750671763153e-02 2.751312569368436975e-02 2.724548809160180080e-02 2.689516555535262365e-02 2.645985256523180132e-02 2.593786165353766451e-02 2.532818500261028311e-02 2.463055241463794551e-02 2.384548500334894572e-02 2.297434421374278807e-02 2.201937619380632191e-02 2.098375221574552696e-02 1.987160693827430200e-02 1.868807811360631566e-02 1.743935443010339106e-02 1.613274362431627029e-02 1.477678297213903293e-02 1.338143335330975285e-02 1.195843632050602734e-02 1.052199403758194256e-02 9.090109523495320740e-03 7.687332386655136574e-03 6.350594421264781075e-03 5.141700925461139063e-03 4.170908214656204351e-03 3.615282382613271839e-03 3.634645581341469037e-03 4.180052972505502416e-03 5.043026351879979947e-03 6.050139721410610454e-03 7.104096177624101907e-03 8.154196817575521880e-03 9.173412276609454671e-03 1.014714517619035895e-02 1.106802781204955025e-02 1.193340552267587937e-02 1.274399812091277402e-02 1.350307064799404107e-02 1.421580313757010890e-02 1.488870888731053804e-02 1.552902996545669177e-02 1.614408515646171410e-02 1.674057813969728747e-02 1.732389853128239732e-02 1.789746573277620559e-02 1.846217336859004923e-02 1.901598898710377475e-02 1.955375046265419095e-02 2.006718075479547309e-02 2.054512175158320145e-02 2.097397119515703734e-02 2.133829778126330665e-02 2.162160965546826991e-02 2.180725999964620160e-02 2.187948878752793078e-02 2.182462115034482925e-02 2.163247042037891310e-02 2.129802920258805354e-02 2.082357551419977693e-02 2.022136757150294270e-02 1.951712271735238716e-02 1.875438604684934868e-02 1.799947274745592948e-02 1.734549801964125476e-02 1.691172112212643158e-02 1.683203430647648921e-02 1.722850106847030605e-02 1.817750130013370824e-02 1.968895166293632010e-02 2.171243779442237273e-02 2.416139166974377514e-02 2.693685643334467125e-02 2.994160130500255965e-02 3.308561236676655498e-02 3.628698445270706063e-02 3.947117480743407569e-02 4.257004669197340246e-02 4.552120169021196122e-02 4.826768550640415933e-02 5.075800617798107567e-02 5.294636962457543311e-02 5.479304262626657346e-02 5.626476888778235430e-02 5.733517996119787824e-02 5.798515687911819788e-02 5.820311025713533620e-02 5.798515687911819788e-02 5.733517996119787824e-02 5.626476888778234042e-02 5.479304262626661509e-02 5.294636962457541923e-02 5.075800617798106873e-02 4.826768550640416627e-02 4.552120169021193347e-02 4.257004669197337471e-02 3.947117480743406182e-02 3.628698445270706063e-02 3.308561236676657580e-02 2.994160130500255965e-02 2.693685643334467472e-02 2.416139166974377514e-02 2.171243779442237967e-02 1.968895166293632010e-02 1.817750130013370477e-02 1.722850106847030258e-02 1.683203430647648921e-02 1.691172112212641770e-02 1.734549801964124088e-02 1.799947274745592601e-02 1.875438604684935909e-02 1.951712271735239757e-02 2.022136757150294270e-02 2.082357551419977693e-02 2.129802920258805701e-02 2.163247042037889575e-02 2.182462115034482578e-02 2.187948878752792731e-02 2.180725999964619119e-02 2.162160965546827338e-02 2.133829778126331012e-02 2.097397119515704428e-02 2.054512175158319104e-02 2.006718075479546962e-02 1.955375046265418401e-02 1.901598898710376781e-02 1.846217336859004576e-02 1.789746573277620559e-02 1.732389853128238344e-02 1.674057813969729441e-02 1.614408515646171410e-02 1.552902996545669177e-02 1.488870888731053804e-02 1.421580313757011930e-02 1.350307064799402545e-02 1.274399812091277055e-02 1.193340552267586896e-02 1.106802781204955025e-02 1.014714517619037630e-02 9.173412276609470284e-03 8.154196817575521880e-03 7.104096177624104509e-03 6.050139721410624331e-03 5.043026351879981682e-03 4.180052972505490273e-03 3.634645581341467736e-03 3.615282382613265334e-03 4.170908214656214759e-03 5.141700925461139930e-03 6.350594421264792351e-03 7.687332386655136574e-03 9.090109523495322474e-03 1.052199403758193562e-02 1.195843632050602387e-02 1.338143335330975285e-02 1.477678297213903640e-02 1.613274362431626682e-02 1.743935443010339106e-02 1.868807811360630525e-02 1.987160693827430893e-02 2.098375221574552349e-02 2.201937619380632538e-02 2.297434421374280195e-02 2.384548500334894572e-02 2.463055241463795592e-02 2.532818500261028657e-02 2.593786165353766451e-02 2.645985256523181867e-02 2.689516555535262018e-02 2.724548809160180080e-02 2.751312569368436975e-02 2.770093750671763153e-02 2.781226992325609021e-02 2.785088915777366933e-02 2.782091366748550010e-02 2.772674727653427762e-02 2.757301380385131576e-02 2.736449392366232386e-02 2.710606490577647035e-02 2.680264379379375395e-02 2.645913448598069539e-02 2.608037908817309805e-02 2.567111381277379853e-02 2.523592960458149667e-02 2.477923758454161560e-02 2.430523931809543819e-02 2.381790183711902584e-02 2.332093727479651879e-02 2.281778691241564266e-02 2.231160938705061686e-02 2.180527277026768004e-02 2.130135020088162745e-02 2.080211873965556735e-02 2.030956111036831199e-02 1.982536999917046752e-02 1.935095460128258629e-02 1.888744912902742476e-02 1.843572302561367546e-02 1.799639266230165791e-02 1.756983432974870349e-02 1.715619836464163037e-02 1.675542427771114715e-02 1.636725676700440460e-02 1.599126250976552754e-02 1.562684762728290891e-02 1.527327571040882140e-02 1.492968628077476906e-02 1.459511354637952479e-02 1.426850529288348039e-02 1.394874173636756649e-02 1.363465415197448807e-02 1.332504308768917012e-02 1.301869597475223059e-02 1.271440395628563140e-02 1.241097777336784211e-02 1.210726257216764024e-02 1.180215152554856158e-02 1.149459819640409608e-02 1.118362760649467200e-02 1.086834601269828435e-02 1.054794943173267829e-02 1.022173099464271546e-02 9.889087254507154465e-03 9.549523616862874015e-03 9.202659115539378598e-03 8.848230822196465756e-03 8.486098263905457462e-03 8.116248342004351440e-03 7.738801416463624884e-03 7.354019473558671277e-03 6.962317679731268652e-03 6.564281221305741029e-03 6.160690271552833087e-03 5.752557438433432944e-03 5.341184510931649976e-03 4.928249390375468060e-03 4.515940852857384079e-03
4.148327968222216208e-03 4.559322726639441527e-03 4.976548590623609825e-03 5.396436098358757018e-03 5.816308428865256744e-03 6.234120527584104988e-03 6.648289438694188550e-03 7.057583241811100742e-03 7.461047689084434643e-03 7.857957276929046150e-03 8.247782294779956030e-03 8.630166391080551502e-03 9.004911071508430245e-03 9.371964727993490132e-03 9.731414553863360420e-03 1.008348019168034231e-02 1.042850828470664321e-02 1.076696732154047015e-02 1.109944231460027915e-02 1.142662896116782706e-02 1.174932701637075062e-02 1.206843267105601678e-02 1.238492978071385579e-02 1.269987983876889534e-02 1.301441063133929391e-02 1.332970355237683008e-02 1.364697959838932599e-02 1.396748410046782032e-02 1.429247028723184751e-02 1.462318180443312847e-02 1.496083434397956109e-02 1.530659655588236141e-02 1.566157043015304132e-02 1.602677134169079934e-02 1.640310794995926413e-02 1.679136213789461651e-02 1.719216916270480816e-02 1.760599817740138989e-02 1.803313326861831489e-02 1.847365514614126777e-02 1.892742361488946104e-02 1.939406096251557535e-02 1.987293640613330484e-02 2.036315175987347265e-02 2.086352850995025834e-02 2.137259651387122053e-02 2.188858457293060486e-02 2.240941315939582595e-02 2.293268960900341630e-02 2.345570611281045173e-02 2.397544085776968578e-02 2.448856267073073328e-02 2.499143951458369234e-02 2.548015116718765904e-02 2.595050638327275894e-02 2.639806479686292520e-02 2.681816376749864700e-02 2.720595030844599402e-02 2.755641816029094984e-02 2.786444999000925460e-02 2.812486460521348985e-02 2.833246897725872140e-02 2.848211476691574900e-02 2.856875894411387354e-02 2.858752799080783655e-02 2.853378507547632906e-02 2.840319949158375337e-02 2.819181756339775649e-02 2.789613414423207371e-02 2.751316376864789207e-02 2.704051047667871757e-02 2.647643531178727958e-02 2.581992051480814718e-02 2.507072950792677349e-02 2.422946190779321635e-02 2.329760306044731388e-02 2.227756801172973283e-02 2.117274051730601639e-02 1.998750883972540832e-02 1.872730201784488305e-02 1.739863368853981559e-02 1.600916672863606297e-02 1.456782379240391043e-02 1.308499253293576511e-02 1.157292471141525142e-02 1.004654256020994819e-02 8.525142487654669560e-03 7.036203621258227577e-03 5.624450163808377041e-03 4.374151239581450766e-03 3.456245533027700687e-03 3.143695003072429633e-03 3.554716587679911544e-03 4.448813972519556452e-03 5.554510646920478474e-03 6.727442656901620049e-03 7.900295245608092778e-03 9.039790538554826407e-03 1.012834008790996880e-02 1.115662936717911821e-02 1.212041982183139840e-02 1.301902010853235592e-02 1.385443618043403699e-02 1.463078383073185100e-02 1.535377357768132750e-02 1.603017725776227295e-02 1.666723745165360829e-02 1.727201446386406047e-02 1.785069161936082838e-02 1.840788048078832034e-02 1.894598180235069346e-02 1.946466313974623552e-02 1.996050863990718460e-02 2.042688175912893422e-02 2.085402133156094920e-02 2.122937096534294535e-02 2.153812642170532810e-02 2.176397897824765976e-02 2.189003617127205717e-02 2.189991462105921050e-02 2.177902252845204806e-02 2.151608264806964196e-02 2.110499260839069843e-02 2.054718161457333783e-02 1.985469914605770061e-02 1.905433663352442894e-02 1.819303434357509922e-02 1.734436072730020234e-02 1.661430550283999469e-02 1.614122720031371111e-02 1.608084919801384613e-02 1.657037616318614640e-02 1.768472285803361979e-02 1.941588905986288763e-02 2.168978862720317979e-02 2.440052623838414800e-02 2.743717901349879834e-02 3.069624434293002566e-02 3.408460450003723829e-02 3.751862879510015764e-02 4.092247179539925533e-02 4.422670163873516219e-02 4.736750211531644966e-02 5.028638186121615894e-02 5.293025168574274492e-02 5.525173754613060123e-02 5.720962191450995604e-02 5.876933125266309288e-02 5.990340769504146762e-02 6.059191902331140939e-02 6.082277377827695342e-02 6.059191902331142326e-02 5.990340769504146762e-02 5.876933125266307900e-02 5.720962191450995604e-02 5.525173754613060123e-02 5.293025168574274492e-02 5.028638186121615894e-02 4.736750211531642885e-02 4.422670163873514138e-02 4.092247179539925533e-02 3.751862879510016457e-02 3.408460450003723136e-02 3.069624434293001872e-02 2.743717901349879834e-02 2.440052623838416188e-02 2.168978862720317979e-02 1.941588905986289110e-02 1.768472285803361632e-02 1.657037616318614640e-02 1.608084919801384266e-02 1.614122720031370764e-02 1.661430550284000163e-02 1.734436072730018152e-02 1.819303434357508881e-02 1.905433663352443588e-02 1.985469914605769715e-02 2.054718161457334130e-02 2.110499260839068802e-02 2.151608264806965237e-02 2.177902252845204806e-02 2.189991462105922784e-02 2.189003617127207799e-02 2.176397897824765976e-02 2.153812642170531075e-02 2.122937096534294188e-02 2.085402133156094920e-02 2.042688175912894463e-02 1.996050863990718113e-02 1.946466313974622858e-02 1.894598180235068999e-02 1.840788048078830993e-02 1.785069161936084225e-02 1.727201446386406394e-02 1.666723745165363257e-02 1.603017725776226601e-02 1.535377357768132403e-02 1.463078383073185447e-02 1.385443618043404219e-02 1.301902010853235765e-02 1.212041982183140014e-02 1.115662936717910954e-02 1.012834008790997227e-02 9.039790538554824673e-03 7.900295245608099717e-03 6.727442656901633060e-03 5.554510646920488015e-03 4.448813972519552115e-03 3.554716587679912845e-03 3.143695003072439174e-03 3.456245533027693315e-03 4.374151239581461174e-03 5.624450163808373572e-03 7.036203621258220638e-03 8.525142487654664356e-03 1.004654256020994299e-02 1.157292471141527050e-02 1.308499253293577899e-02 1.456782379240392604e-02 1.600916672863605950e-02 1.739863368853982253e-02 1.872730201784488305e-02 1.998750883972541179e-02 2.117274051730602680e-02 2.227756801172973977e-02 2.329760306044731041e-02 2.422946190779320594e-02 2.507072950792678737e-02 2.581992051480814718e-02 2.647643531178727958e-02 2.704051047667872451e-02 2.751316376864789900e-02 2.789613414423208759e-02 2.819181756339776343e-02 2.840319949158375337e-02 2.853378507547632906e-02 2.858752799080785043e-02 2.856875894411387701e-02 2.848211476691574900e-02 2.833246897725873528e-02 2.812486460521349679e-02 2.786444999000925460e-02 2.755641816029096025e-02 2.720595030844599749e-02 2.681816376749865047e-02 2.639806479686294255e-02 2.595050638327276588e-02 2.548015116718766251e-02 2.499143951458368887e-02 2.448856267073073675e-02 2.397544085776967884e-02 2.345570611281044826e-02 2.293268960900341283e-02 2.240941315939581902e-02 2.188858457293061180e-02 2.137259651387122400e-02 2.086352850995025487e-02 2.036315175987347265e-02 1.987293640613330484e-02 1.939406096251557188e-02 1.892742361488946451e-02 1.847365514614126430e-02 1.803313326861830795e-02 1.760599817740139683e-02 1.719216916270480469e-02 1.679136213789462692e-02 1.640310794995926413e-02 1.602677134169079934e-02 1.566157043015304479e-02 1.530659655588236315e-02 1.496083434397956109e-02 1.462318180443312153e-02 1.429247028723184404e-02 1.396748410046781512e-02 1.364697959838933466e-02 1.332970355237683702e-02 1.301441063133929391e-02 1.269987983876889881e-02 1.238492978071385579e-02 1.206843267105601678e-02 1.174932701637075930e-02 1.142662896116782359e-02 1.109944231460027741e-02 1.076696732154047709e-02 1.042850828470665014e-02 1.008348019168034231e-02 9.731414553863355216e-03 9.371964727993490132e-03 9.004911071508430245e-03 8.630166391080548033e-03 8.247782294779959500e-03 7.857957276929046150e-03 7.461047689084434643e-03 7.057583241811103344e-03 6.648289438694187682e-03 6.234120527584105856e-03 5.816308428865263683e-03 5.396436098358762222e-03 4.976548590623606355e-03 4.559322726639441527e-03 4.148327968222217943e-03
3.808578706175632256e-03 4.204967296830837246e-03 4.616491091472139235e-03 5.037322440623343694e-03 5.463161225556708092e-03 5.890779723373888201e-03 6.317714453221969818e-03 6.742060485975942020e-03 7.162334324280107342e-03 7.577382071306870692e-03 7.986317490340642811e-03 8.388479877531591564e-03 8.783405131440765595e-03 9.170805628843127499e-03 9.550555948434997708e-03 9.922682412086014994e-03 1.028735502115547991e-02 1.064488076910758557e-02 1.099569758435409161e-02 1.134036834542917829e-02 1.167957454411124897e-02 1.201410927037635176e-02 1.234486926883285839e-02 1.267284587797339393e-02 1.299911471666669732e-02 1.332482403033709122e-02 1.365118165422016076e-02 1.397944059389960407e-02 1.431088326410564875e-02 1.464680446492438656e-02 1.498849320919321340e-02 1.533721354474240628e-02 1.569418453916299541e-02 1.606055961201351481e-02 1.643740540943936651e-02 1.682568041921083182e-02 1.722621352114780957e-02 1.763968266033150503e-02 1.806659382056232874e-02 1.850726046568624411e-02 1.896178360914702737e-02 1.943003266969494866e-02 1.991162727520124145e-02 2.040592018789210565e-02 2.091198154294474434e-02 2.142858461735596548e-02 2.195419337550314279e-02 2.248695206954916606e-02 2.302467720400334927e-02 2.356485220157678376e-02 2.410462512920311454e-02 2.464080985641997276e-02 2.516989102128801628e-02 2.568803317032617925e-02 2.619109441772301400e-02 2.667464493506782261e-02 2.713399053615381598e-02 2.756420156260868184e-02 2.796014720599862557e-02 2.831653532174745885e-02 2.862795770092455699e-02 2.888894066912794240e-02 2.909400077885133246e-02 2.923770525455742300e-02 2.931473674002724530e-02 2.931996178742792697e-02 2.924850241919687080e-02 2.909580998979257455e-02 2.885774047754740765e-02 2.853063025067266792e-02 2.811137128008275865e-02 2.759748472032416688e-02 2.698719175543840693e-02 2.627948061861156565e-02 2.547416875708278725e-02 2.457195924882027774e-02 2.357449082041301186e-02 2.248438122697444738e-02 2.130526444174192860e-02 2.004182326343780310e-02 1.869982096376948330e-02 1.728613922952249374e-02 1.580883651188659880e-02 1.427725455308617719e-02 1.270222975628728344e-02 1.109653158243084983e-02 9.475811026792227074e-03 7.860775062827554324e-03 6.282591298478614784e-03 4.797724565626115996e-03 3.531601052594825294e-03 2.778822980572464175e-03 2.917647214843684285e-03 3.802587149268129608e-03 5.006556099169123114e-03 6.304277421154522339e-03 7.605627187379848837e-03 8.870647957165930450e-03 1.007906266611474817e-02 1.121984992707341158e-02 1.228729403989047529e-02 1.327929402330117227e-02 1.419652054503429961e-02 1.504188875863391416e-02 1.582012137359983112e-02 1.653729690040448702e-02 1.720033403901865751e-02 1.781639629797708915e-02 1.839222615515337042e-02 1.893343994711427919e-02 1.944383287065477514e-02 1.992475542415124770e-02 2.037462550326916283e-02 2.078863295409155709e-02 2.115867715057334966e-02 2.147355727641815995e-02 2.171941511886671741e-02 2.188041672482030076e-02 2.193965603681796023e-02 2.188027261776161192e-02 2.168679793538591527e-02 2.134678236161695677e-02 2.085281243474322588e-02 2.020511222616247493e-02 1.941503942898523821e-02 1.850991926062369938e-02 1.753969764774047577e-02 1.658544259049270914e-02 1.576773954970301858e-02 1.524794967354035045e-02 1.520858935918291063e-02 1.580384285636872443e-02 1.710264630742216671e-02 1.907156715429913704e-02 2.160816192090336124e-02 2.458667498626114153e-02 2.788577369759115410e-02 3.139749547732381685e-02 3.502699727407427438e-02 3.868981466607480241e-02 4.230933175500458526e-02 4.581512248322912317e-02 4.914211305176491990e-02 5.223035159083035811e-02 5.502517933723628102e-02 5.747764222556146080e-02 5.954502387856121237e-02 6.119141303099260437e-02 6.238824164076720025e-02 6.311474699923619314e-02 6.335832430623727918e-02 6.311474699923619314e-02 6.238824164076721412e-02 6.119141303099260437e-02 5.954502387856123319e-02 5.747764222556146080e-02 5.502517933723628102e-02 5.223035159083035811e-02 4.914211305176492683e-02 4.581512248322908848e-02 4.230933175500457832e-02 3.868981466607478853e-02 3.502699727407426050e-02 3.139749547732380297e-02 2.788577369759115063e-02 2.458667498626112766e-02 2.160816192090335430e-02 1.907156715429912316e-02 1.710264630742215630e-02 1.580384285636873137e-02 1.520858935918291063e-02 1.524794967354033831e-02 1.576773954970302205e-02 1.658544259049271261e-02 1.753969764774049658e-02 1.850991926062369591e-02 1.941503942898522780e-02 2.020511222616246452e-02 2.085281243474321894e-02 2.134678236161695677e-02 2.168679793538592221e-02 2.188027261776161192e-02 2.193965603681796023e-02 2.188041672482030076e-02 2.171941511886672088e-02 2.147355727641817036e-02 2.115867715057336354e-02 2.078863295409156750e-02 2.037462550326915589e-02 1.992475542415125811e-02 1.944383287065477861e-02 1.893343994711429307e-02 1.839222615515338083e-02 1.781639629797707527e-02 1.720033403901865404e-02 1.653729690040448008e-02 1.582012137359984499e-02 1.504188875863390548e-02 1.419652054503430655e-02 1.327929402330115666e-02 1.228729403989047529e-02 1.121984992707340638e-02 1.007906266611475685e-02 8.870647957165940858e-03 7.605627187379853174e-03 6.304277421154525808e-03 5.006556099169142196e-03 3.802587149268130476e-03 2.917647214843685586e-03 2.778822980572461139e-03 3.531601052594828330e-03 4.797724565626122935e-03 6.282591298478619989e-03 7.860775062827564733e-03 9.475811026792216665e-03 1.109653158243084983e-02 1.270222975628730600e-02 1.427725455308617719e-02 1.580883651188658839e-02 1.728613922952248333e-02 1.869982096376948330e-02 2.004182326343781004e-02 2.130526444174192860e-02 2.248438122697445085e-02 2.357449082041303268e-02 2.457195924882029162e-02 2.547416875708278378e-02 2.627948061861155524e-02 2.698719175543840346e-02 2.759748472032416342e-02 2.811137128008276559e-02 2.853063025067266792e-02 2.885774047754740765e-02 2.909580998979256067e-02 2.924850241919686733e-02 2.931996178742792350e-02 2.931473674002723837e-02 2.923770525455741606e-02 2.909400077885132552e-02 2.888894066912794240e-02 2.862795770092456393e-02 2.831653532174747273e-02 2.796014720599860476e-02 2.756420156260868184e-02 2.713399053615382292e-02 2.667464493506782261e-02 2.619109441772302441e-02 2.568803317032619313e-02 2.516989102128801281e-02 2.464080985641997970e-02 2.410462512920312494e-02 2.356485220157678376e-02 2.302467720400335274e-02 2.248695206954917647e-02 2.195419337550313238e-02 2.142858461735597242e-02 2.091198154294474781e-02 2.040592018789211259e-02 1.991162727520124492e-02 1.943003266969495560e-02 1.896178360914702390e-02 1.850726046568624411e-02 1.806659382056232874e-02 1.763968266033150156e-02 1.722621352114780957e-02 1.682568041921082488e-02 1.643740540943936651e-02 1.606055961201351481e-02 1.569418453916299194e-02 1.533721354474240975e-02 1.498849320919320993e-02 1.464680446492439003e-02 1.431088326410565048e-02 1.397944059389960927e-02 1.365118165422015382e-02 1.332482403033708775e-02 1.299911471666669212e-02 1.267284587797340087e-02 1.234486926883286012e-02 1.201410927037634656e-02 1.167957454411125244e-02 1.134036834542918176e-02 1.099569758435409335e-02 1.064488076910758904e-02 1.028735502115548164e-02 9.922682412086014994e-03 9.550555948434995973e-03 9.170805628843124030e-03 8.783405131440767330e-03 8.388479877531593298e-03 7.986317490340641076e-03 7.577382071306868090e-03 7.162334324280109077e-03 6.742060485975945490e-03 6.317714453221968951e-03 5.890779723373889068e-03 5.463161225556708092e-03 5.037322440623339358e-03 4.616491091472140970e-03 4.204967296830840716e-03 3.808578706175633991e-03
3.525257612014072624e-03 3.887253469276738798e-03 4.278011776463266046e-03 4.688336947586010939e-03 5.111405033614541127e-03 5.542131396107572577e-03 5.976682699174275422e-03 6.412128880192389906e-03 6.846202981164854241e-03 7.277137362191629481e-03 7.703552184618606656e-03 8.124379224870055885e-03 8.538809512973857471e-03 8.946257057799437973e-03 9.346333442802792768e-03 9.738829742427448574e-03 1.012370330913585879e-02 1.050106771086931588e-02 1.087118458771585243e-02 1.123445652858357478e-02 1.159142029807774116e-02 1.194273990599459961e-02 1.228919913012479007e-02 1.263169319281181799e-02 1.297121936318048133e-02 1.330886631694425462e-02 1.364580213863843781e-02 1.398326089972475907e-02 1.432252779171578130e-02 1.466492283677482342e-02 1.501178323892045016e-02 1.536444447628174115e-02 1.572422026779316320e-02 1.609238157522906859e-02 1.647013482268293305e-02 1.685859952997698433e-02 1.725878556415449960e-02 1.767157021486500529e-02 1.809767529648957998e-02 1.853764447422720854e-02 1.899182100535273809e-02 1.946032608283719892e-02 1.994303796862548217e-02 2.043957210974704786e-02 2.094926244292665690e-02 2.147114411253885427e-02 2.200393785166002147e-02 2.254603630500569278e-02 2.309549260334444951e-02 2.365001152890678152e-02 2.420694363755610326e-02 2.476328272334872918e-02 2.531566702223832233e-02 2.586038455211343151e-02 2.639338297474220357e-02 2.691028434062117322e-02 2.740640503991012902e-02 2.787678123163340668e-02 2.831619995971225434e-02 2.871923608892822458e-02 2.908029510770689455e-02 2.939366174892210637e-02 2.965355427616717110e-02 2.985418417274280853e-02 2.998982085567847636e-02 3.005486091936311610e-02 3.004390129488114167e-02 2.995181559427379653e-02 2.977383279623035256e-02 2.950561732415685548e-02 2.914334947252323824e-02 2.868380505697884497e-02 2.812443310294693299e-02 2.746343035285942966e-02 2.669981137287708722e-02 2.583347308918167509e-02 2.486525270237782692e-02 2.379697815034401143e-02 2.263151067419702511e-02 2.137277969629570659e-02 2.002581134730484214e-02 1.859675398617189820e-02 1.709290778647993073e-02 1.552277277293294573e-02 1.389614493484817893e-02 1.222432418293080240e-02 1.052058104827544548e-02 8.801252718508498218e-03 7.088518452857210314e-03 5.418292654665378232e-03 3.866488895719023648e-03 2.647430229391546652e-03 2.314090098688154854e-03 3.106496323717946803e-03 4.406274448897579653e-03 5.835260269040693469e-03 7.270674579324311153e-03 8.665897100352811661e-03 9.998589551354859772e-03 1.125639036769380402e-02 1.243225565296444957e-02 1.352268831932084553e-02 1.452695032316685814e-02 1.544662065781717518e-02 1.628524987559334947e-02 1.704799944747938112e-02 1.774121183194062729e-02 1.837188799555656768e-02 1.894707179360986815e-02 1.947316135179940136e-02 1.995518728039724285e-02 2.039611420678017970e-02 2.079623243695696497e-02 2.115270759274381213e-02 2.145934680441083722e-02 2.170662238781843195e-02 2.188197258593164995e-02 2.197038007135539844e-02 2.195521844025886612e-02 2.181935952816450863e-02 2.154655361566529953e-02 2.112313459503621649e-02 2.054017023418890434e-02 1.979628678420234170e-02 1.890156485637163944e-02 1.788313319352622180e-02 1.679328313983354318e-02 1.572060473529389435e-02 1.480222891038838855e-02 1.422768325276241308e-02 1.421310899156047469e-02 1.493147362974509701e-02 1.643820563981238797e-02 1.866437065181745028e-02 2.147462705648204781e-02 2.472416459310123812e-02 2.828381534919339330e-02 3.204343724905853869e-02 3.590799246780479459e-02 3.979310214071502677e-02 4.362190462171788852e-02 4.732326982484187650e-02 5.083102074248797841e-02 5.408382106556589020e-02 5.702547337402204958e-02 5.960544886108386925e-02 6.177952386412784158e-02 6.351043484009542828e-02 6.476848793955056194e-02 6.553207663441217024e-02 6.578807395496681643e-02 6.553207663441215636e-02 6.476848793955058969e-02 6.351043484009546991e-02 6.177952386412785546e-02 5.960544886108385537e-02 5.702547337402208427e-02 5.408382106556590407e-02 5.083102074248795760e-02 4.732326982484184874e-02 4.362190462171787464e-02 3.979310214071502677e-02 3.590799246780479459e-02 3.204343724905853869e-02 2.828381534919339677e-02 2.472416459310125200e-02 2.147462705648205128e-02 1.866437065181745028e-02 1.643820563981240532e-02 1.493147362974510915e-02 1.421310899156047122e-02 1.422768325276241481e-02 1.480222891038839202e-02 1.572060473529389088e-02 1.679328313983353277e-02 1.788313319352621833e-02 1.890156485637164638e-02 1.979628678420234864e-02 2.054017023418888699e-02 2.112313459503620955e-02 2.154655361566530300e-02 2.181935952816450863e-02 2.195521844025888000e-02 2.197038007135541232e-02 2.188197258593164995e-02 2.170662238781842154e-02 2.145934680441083028e-02 2.115270759274381907e-02 2.079623243695696150e-02 2.039611420678018663e-02 1.995518728039724979e-02 1.947316135179940136e-02 1.894707179360987856e-02 1.837188799555655033e-02 1.774121183194064810e-02 1.704799944747938806e-02 1.628524987559334947e-02 1.544662065781717171e-02 1.452695032316684599e-02 1.352268831932085594e-02 1.243225565296444089e-02 1.125639036769381443e-02 9.998589551354861507e-03 8.665897100352792579e-03 7.270674579324322429e-03 5.835260269040684795e-03 4.406274448897561438e-03 3.106496323717938997e-03 2.314090098688163094e-03 2.647430229391532341e-03 3.866488895719017577e-03 5.418292654665375629e-03 7.088518452857199906e-03 8.801252718508489545e-03 1.052058104827545068e-02 1.222432418293080240e-02 1.389614493484817200e-02 1.552277277293294053e-02 1.709290778647993073e-02 1.859675398617189473e-02 2.002581134730483520e-02 2.137277969629571353e-02 2.263151067419701817e-02 2.379697815034400796e-02 2.486525270237783039e-02 2.583347308918167162e-02 2.669981137287708722e-02 2.746343035285944353e-02 2.812443310294693299e-02 2.868380505697884497e-02 2.914334947252324517e-02 2.950561732415685895e-02 2.977383279623035950e-02 2.995181559427378959e-02 3.004390129488114167e-02 3.005486091936312304e-02 2.998982085567848330e-02 2.985418417274280506e-02 2.965355427616717110e-02 2.939366174892210637e-02 2.908029510770689455e-02 2.871923608892823152e-02 2.831619995971225434e-02 2.787678123163340668e-02 2.740640503991011862e-02 2.691028434062117669e-02 2.639338297474220010e-02 2.586038455211343151e-02 2.531566702223831886e-02 2.476328272334873265e-02 2.420694363755608591e-02 2.365001152890677805e-02 2.309549260334444951e-02 2.254603630500568584e-02 2.200393785166003535e-02 2.147114411253886468e-02 2.094926244292665690e-02 2.043957210974704786e-02 1.994303796862547870e-02 1.946032608283720586e-02 1.899182100535275197e-02 1.853764447422720507e-02 1.809767529648957998e-02 1.767157021486501223e-02 1.725878556415450654e-02 1.685859952997698780e-02 1.647013482268292958e-02 1.609238157522907206e-02 1.572422026779316320e-02 1.536444447628174115e-02 1.501178323892045016e-02 1.466492283677483209e-02 1.432252779171578130e-02 1.398326089972475907e-02 1.364580213863843261e-02 1.330886631694425982e-02 1.297121936318048653e-02 1.263169319281181625e-02 1.228919913012478833e-02 1.194273990599460135e-02 1.159142029807775157e-02 1.123445652858357825e-02 1.087118458771586631e-02 1.050106771086931588e-02 1.012370330913585532e-02 9.738829742427450309e-03 9.346333442802787564e-03 8.946257057799436238e-03 8.538809512973857471e-03 8.124379224870052416e-03 7.703552184618610126e-03 7.277137362191627747e-03 6.846202981164849904e-03 6.412128880192393375e-03 5.976682699174274555e-03 5.542131396107570843e-03 5.111405033614540259e-03 4.688336947586010939e-03 4.278011776463267780e-03 3.887253469276737497e-03 3.525257612014078262e-03
3.335757798127253482e-03 3.636549138030472673e-03 3.985089748150766852e-03 4.368208566110066970e-03 4.775629528465299284e-03 5.199545521852712814e-03 5.634057857936056873e-03 6.074685233747524615e-03 6.517988714068563560e-03 6.961301750707114995e-03 7.402540796481241192e-03 7.840073760967620001e-03 8.272628794051443274e-03 8.699230858410738829e-03 9.119157373808551084e-03 9.531906927217720718e-03 9.937176901940616633e-03 1.033484713715880979e-02 1.072496757909212339e-02 1.110774846132670836e-02 1.148355194645246484e-02 1.185288443493184157e-02 1.221638894072374706e-02 1.257483707363003626e-02 1.292912027372242721e-02 1.328024002572630001e-02 1.362929684906869811e-02 1.397747791785373429e-02 1.432604321778624054e-02 1.467631019603212426e-02 1.502963690612878558e-02 1.538740369345297648e-02 1.575099350695405298e-02 1.612177095905583876e-02 1.650106028684961840e-02 1.689012239309712823e-02 1.729013116460201976e-02 1.770214927811566627e-02 1.812710371070834145e-02 1.856576117360646955e-02 1.901870368761364796e-02 1.948630451648892398e-02 1.996870467426499832e-02 2.046579022548005583e-02 2.097717060527557950e-02 2.150215820014550819e-02 2.203974944989734591e-02 2.258860775629831577e-02 2.314704851233552116e-02 2.371302659581482272e-02 2.428412669955113193e-02 2.485755689490691533e-02 2.543014584321873911e-02 2.599834407840086875e-02 2.655822978169210952e-02 2.710551945475318802e-02 2.763558386918298429e-02 2.814346962862742524e-02 2.862392662408464600e-02 2.907144159422991869e-02 2.948027792139798486e-02 2.984452170132221097e-02 3.015813402213550834e-02 3.041500927693139775e-02 3.060903921601423189e-02 3.073418232161213501e-02 3.078453796128674883e-02 3.075442464867271519e-02 3.063846161395181525e-02 3.043165276421244334e-02 3.012947199855553829e-02 2.972794873783355871e-02 2.922375243816490581e-02 2.861427478559222179e-02 2.789770822242832252e-02 2.707311944209862473e-02 2.614051652038998363e-02 2.510090844529080933e-02 2.395635599555861681e-02 2.271001325353849340e-02 2.136615962052126200e-02 1.993022322827282464e-02 1.840879850932042663e-02 1.680966427142462083e-02 1.514181592753124916e-02 1.341554154635495391e-02 1.164260958962083127e-02 9.836737056667949758e-03 8.014808659091734316e-03 6.200379382465814014e-03 4.435610023063132554e-03 2.833926029918156994e-03 1.851767287066997817e-03 2.366092172433023350e-03 3.754540029567772497e-03 5.322382778127721613e-03 6.897029394103531760e-03 8.426262736936565925e-03 9.886768895608123026e-03 1.126533902913889190e-02 1.255377444155300094e-02 1.374719354574252192e-02 1.484337016404657823e-02 1.584240744896051392e-02 1.674649770545439537e-02 1.755966073897794605e-02 1.828740744170137544e-02 1.893630176255232250e-02 1.951341284731419531e-02 2.002566701077610964e-02 2.047912814217675917e-02 2.087825405999988587e-02 2.122519224709262450e-02 2.151918756697756424e-02 2.175617398279933862e-02 2.192861126489449933e-02 2.202560868494584864e-02 2.203335620728884281e-02 2.193586678581525146e-02 2.171602823768685117e-02 2.135697645942278081e-02 2.084384084122587952e-02 2.016598908405111898e-02 1.932003314439596775e-02 1.831408600258892239e-02 1.717412083702068645e-02 1.595373963517685359e-02 1.474869004758516851e-02 1.371480203416506997e-02 1.307680236476418088e-02 1.309422825536020463e-02 1.396009997489491491e-02 1.570369572856309195e-02 1.820747778475466719e-02 2.129986209609449274e-02 2.481985853380154830e-02 2.863420585087675385e-02 3.263327210785294669e-02 3.672343402818911001e-02 4.082129784113848470e-02 4.485024748191581562e-02 4.873871476033274364e-02 5.241956112314732213e-02 5.583013794849443767e-02 5.891274172022745864e-02 6.161527887943712284e-02 6.389201603216536351e-02 6.570432887681841583e-02 6.702138748264512003e-02 6.782073230499918726e-02 6.808870796824974259e-02 6.782073230499920113e-02 6.702138748264510615e-02 6.570432887681840195e-02 6.389201603216533576e-02 6.161527887943710896e-02 5.891274172022745864e-02 5.583013794849443767e-02 5.241956112314728744e-02 4.873871476033275751e-02 4.485024748191581562e-02 4.082129784113845000e-02 3.672343402818908920e-02 3.263327210785293975e-02 2.863420585087675385e-02 2.481985853380154483e-02 2.129986209609449621e-02 1.820747778475467066e-02 1.570369572856309195e-02 1.396009997489492532e-02 1.309422825536019942e-02 1.307680236476418088e-02 1.371480203416507518e-02 1.474869004758516851e-02 1.595373963517686053e-02 1.717412083702069339e-02 1.831408600258890851e-02 1.932003314439594693e-02 2.016598908405112592e-02 2.084384084122587258e-02 2.135697645942277734e-02 2.171602823768686158e-02 2.193586678581524799e-02 2.203335620728886016e-02 2.202560868494586599e-02 2.192861126489450974e-02 2.175617398279932474e-02 2.151918756697757812e-02 2.122519224709263144e-02 2.087825405999989628e-02 2.047912814217676264e-02 2.002566701077610617e-02 1.951341284731420225e-02 1.893630176255232944e-02 1.828740744170137544e-02 1.755966073897794605e-02 1.674649770545441271e-02 1.584240744896052086e-02 1.484337016404657129e-02 1.374719354574252539e-02 1.255377444155299921e-02 1.126533902913889017e-02 9.886768895608110883e-03 8.426262736936576334e-03 6.897029394103519617e-03 5.322382778127734623e-03 3.754540029567782905e-03 2.366092172433032024e-03 1.851767287066999768e-03 2.833926029918156994e-03 4.435610023063127350e-03 6.200379382465797534e-03 8.014808659091748194e-03 9.836737056667944554e-03 1.164260958962081913e-02 1.341554154635495738e-02 1.514181592753124743e-02 1.680966427142462083e-02 1.840879850932043704e-02 1.993022322827283505e-02 2.136615962052127934e-02 2.271001325353851422e-02 2.395635599555862721e-02 2.510090844529079893e-02 2.614051652038998363e-02 2.707311944209861085e-02 2.789770822242834680e-02 2.861427478559222179e-02 2.922375243816489193e-02 2.972794873783356565e-02 3.012947199855554176e-02 3.043165276421245027e-02 3.063846161395180831e-02 3.075442464867270825e-02 3.078453796128673495e-02 3.073418232161213501e-02 3.060903921601423189e-02 3.041500927693139081e-02 3.015813402213550487e-02 2.984452170132221097e-02 2.948027792139797446e-02 2.907144159422992910e-02 2.862392662408464600e-02 2.814346962862742524e-02 2.763558386918296694e-02 2.710551945475318802e-02 2.655822978169210605e-02 2.599834407840088263e-02 2.543014584321873564e-02 2.485755689490690493e-02 2.428412669955114234e-02 2.371302659581481578e-02 2.314704851233551769e-02 2.258860775629831577e-02 2.203974944989734591e-02 2.150215820014550819e-02 2.097717060527557256e-02 2.046579022548004542e-02 1.996870467426499832e-02 1.948630451648892051e-02 1.901870368761364796e-02 1.856576117360646955e-02 1.812710371070834145e-02 1.770214927811567321e-02 1.729013116460202323e-02 1.689012239309712129e-02 1.650106028684962187e-02 1.612177095905584570e-02 1.575099350695405298e-02 1.538740369345297648e-02 1.502963690612878211e-02 1.467631019603212426e-02 1.432604321778624054e-02 1.397747791785374123e-02 1.362929684906869637e-02 1.328024002572629654e-02 1.292912027372243068e-02 1.257483707363003626e-02 1.221638894072375574e-02 1.185288443493184157e-02 1.148355194645246484e-02 1.110774846132670489e-02 1.072496757909211992e-02 1.033484713715880805e-02 9.937176901940614898e-03 9.531906927217717249e-03 9.119157373808552819e-03 8.699230858410730155e-03 8.272628794051439804e-03 7.840073760967616531e-03 7.402540796481237723e-03 6.961301750707124536e-03 6.517988714068563560e-03 6.074685233747526350e-03 5.634057857936063812e-03 5.199545521852710211e-03 4.775629528465302753e-03 4.368208566110067838e-03 3.985089748150765117e-03 3.636549138030471372e-03 3.335757798127256517e-03
3.280698788563530741e-03 3.490130965070600399e-03 3.769222798289723845e-03 4.102460292987381366e-03 4.476111381427705892e-03 4.878999401443416886e-03 5.302393486962854452e-03 5.739579645576908633e-03 6.185402147964332194e-03 6.635879349157428574e-03 7.087911804980497749e-03 7.539070263973562773e-03 7.987444825694108366e-03 8.431538496607752023e-03 8.870192182141044268e-03 9.302531683161585629e-03 9.727930004450036777e-03 1.014598026266786725e-02 1.055647586784327560e-02 1.095939561092584488e-02 1.135489195090646532e-02 1.174328125264750659e-02 1.212503504642767869e-02 1.250077160706205247e-02 1.287124731476584939e-02 1.323734738239529078e-02 1.360007562838245684e-02 1.396054305123261598e-02 1.431995502629258496e-02 1.467959700290396782e-02 1.504081863266363076e-02 1.540501630873104301e-02 1.577361414244511997e-02 1.614804344680104836e-02 1.652972083594846792e-02 1.692002508500557723e-02 1.732027292432622434e-02 1.773169396631946171e-02 1.815540498083876783e-02 1.859238374742710337e-02 1.904344272024073234e-02 1.950920274580682234e-02 1.999006707675731603e-02 2.048619592834007019e-02 2.099748183077728217e-02 2.152352604091038735e-02 2.206361629196424215e-02 2.261670618076994099e-02 2.318139651672097845e-02 2.375591898459426116e-02 2.433812250204966943e-02 2.492546267960844136e-02 2.551499481348408482e-02 2.610337085718999334e-02 2.668684082396753643e-02 2.726125906682169697e-02 2.782209586480712676e-02 2.836445471225454082e-02 2.888309566139377060e-02 2.937246500835307556e-02 2.982673153822917519e-02 3.023982945757288515e-02 3.060550804330255947e-02 3.091738792700091110e-02 3.116902381427393703e-02 3.135397331203222671e-02 3.146587140404241700e-02 3.149850997893910431e-02 3.144592167734288485e-02 3.130246718822621982e-02 3.106292499193132051e-02 3.072258242120503788e-02 3.027732679557514420e-02 2.972373528206031373e-02 2.905916205084128207e-02 2.828182123340088408e-02 2.739086415948300060e-02 2.638644935756327692e-02 2.526980386592059952e-02 2.404327454194987723e-02 2.271036831915173096e-02 2.127578082594419606e-02 1.974541361235289741e-02 1.812638177963819125e-02 1.642701686665726246e-02 1.465687634266344026e-02 1.282678608441440056e-02 1.094898068879016952e-02 9.037517987193564861e-03 7.109523420722602995e-03 5.189425852303171730e-03 3.327734644924560965e-03 1.734426184644539525e-03 1.597940564449938563e-03 3.053680425998551128e-03 4.769703672451730721e-03 6.487807692366377721e-03 8.153508332525389452e-03 9.744157053294975890e-03 1.124626419965267521e-02 1.265063097841014582e-02 1.395097596025504823e-02 1.514348578154899559e-02 1.622663663181602572e-02 1.720107113164668494e-02 1.806944077744086774e-02 1.883616762180160761e-02 1.950709840643253049e-02 2.008903785324104435e-02 2.058916168433004568e-02 2.101432638656989746e-02 2.137031156323450712e-02 2.166104979691623952e-02 2.188791469199854664e-02 2.204914610763863275e-02 2.213948954413775747e-02 2.215011390348949755e-02 2.206885171473680837e-02 2.188078503756324747e-02 2.156918738341934844e-02 2.111683689114603538e-02 2.050775004194645840e-02 1.972946523101154134e-02 1.877616245456483618e-02 1.765319847480708443e-02 1.638416548435375070e-02 1.502242921563054154e-02 1.366987335226038137e-02 1.250326237316518908e-02 1.179242909020621240e-02 1.185493372116193378e-02 1.290323237756262238e-02 1.491904375200680567e-02 1.772028227587662055e-02 2.109895151847790765e-02 2.488364587144242454e-02 2.894191892915108644e-02 3.316759106537996160e-02 3.747002799670247353e-02 4.176763861801156136e-02 4.598447884000343711e-02 5.004876825323668205e-02 5.389252776667284583e-02 5.745186067627067877e-02 6.066758969435524784e-02 6.348607042858256388e-02 6.586006310116407358e-02 6.774958033137615243e-02 6.912265139145737369e-02 6.995595886103818384e-02 7.023531546084957333e-02 6.995595886103819772e-02 6.912265139145735982e-02 6.774958033137616631e-02 6.586006310116405971e-02 6.348607042858255001e-02 6.066758969435523396e-02 5.745186067627067877e-02 5.389252776667284583e-02 5.004876825323667511e-02 4.598447884000342323e-02 4.176763861801154748e-02 3.747002799670246659e-02 3.316759106537996854e-02 2.894191892915108644e-02 2.488364587144242801e-02 2.109895151847791459e-02 1.772028227587662055e-02 1.491904375200680567e-02 1.290323237756262585e-02 1.185493372116193204e-02 1.179242909020622281e-02 1.250326237316518908e-02 1.366987335226037964e-02 1.502242921563054154e-02 1.638416548435373682e-02 1.765319847480708790e-02 1.877616245456483271e-02 1.972946523101153787e-02 2.050775004194646534e-02 2.111683689114602844e-02 2.156918738341933803e-02 2.188078503756325441e-02 2.206885171473680490e-02 2.215011390348949061e-02 2.213948954413776093e-02 2.204914610763863969e-02 2.188791469199853276e-02 2.166104979691623952e-02 2.137031156323451753e-02 2.101432638656989052e-02 2.058916168433003527e-02 2.008903785324105476e-02 1.950709840643252008e-02 1.883616762180161455e-02 1.806944077744087468e-02 1.720107113164669882e-02 1.622663663181602919e-02 1.514348578154899906e-02 1.395097596025503955e-02 1.265063097841014061e-02 1.124626419965267174e-02 9.744157053294979359e-03 8.153508332525403329e-03 6.487807692366382058e-03 4.769703672451742864e-03 3.053680425998550694e-03 1.597940564449927721e-03 1.734426184644537790e-03 3.327734644924558362e-03 5.189425852303170862e-03 7.109523420722599525e-03 9.037517987193540575e-03 1.094898068879016952e-02 1.282678608441439362e-02 1.465687634266342639e-02 1.642701686665726593e-02 1.812638177963819472e-02 1.974541361235291129e-02 2.127578082594420647e-02 2.271036831915173096e-02 2.404327454194989111e-02 2.526980386592059952e-02 2.638644935756328733e-02 2.739086415948300060e-02 2.828182123340088408e-02 2.905916205084127513e-02 2.972373528206033108e-02 3.027732679557514420e-02 3.072258242120502400e-02 3.106292499193132051e-02 3.130246718822621288e-02 3.144592167734288485e-02 3.149850997893911125e-02 3.146587140404241006e-02 3.135397331203225446e-02 3.116902381427393703e-02 3.091738792700094232e-02 3.060550804330256641e-02 3.023982945757288515e-02 2.982673153822918213e-02 2.937246500835307556e-02 2.888309566139377060e-02 2.836445471225454082e-02 2.782209586480712676e-02 2.726125906682169697e-02 2.668684082396753990e-02 2.610337085718998987e-02 2.551499481348407788e-02 2.492546267960844830e-02 2.433812250204967984e-02 2.375591898459427156e-02 2.318139651672097845e-02 2.261670618076994099e-02 2.206361629196423521e-02 2.152352604091039082e-02 2.099748183077728564e-02 2.048619592834006325e-02 1.999006707675731256e-02 1.950920274580682234e-02 1.904344272024073581e-02 1.859238374742711031e-02 1.815540498083876783e-02 1.773169396631946171e-02 1.732027292432623128e-02 1.692002508500557723e-02 1.652972083594846445e-02 1.614804344680105183e-02 1.577361414244512691e-02 1.540501630873104821e-02 1.504081863266363422e-02 1.467959700290397303e-02 1.431995502629258843e-02 1.396054305123261945e-02 1.360007562838246205e-02 1.323734738239529078e-02 1.287124731476585633e-02 1.250077160706205594e-02 1.212503504642767696e-02 1.174328125264750833e-02 1.135489195090646879e-02 1.095939561092584141e-02 1.055647586784328254e-02 1.014598026266786898e-02 9.727930004450033308e-03 9.302531683161589099e-03 8.870192182141042533e-03 8.431538496607745084e-03 7.987444825694108366e-03 7.539070263973565375e-03 7.087911804980502085e-03 6.635879349157428574e-03 6.185402147964331326e-03 5.739579645576907765e-03 5.302393486962857054e-03 4.878999401443421223e-03 4.476111381427704157e-03 4.102460292987378764e-03 3.769222798289724279e-03 3.490130965070599965e-03 3.280698788563530741e-03
3.390577060001015094e-03 3.484780386746981484e-03 3.666530635014269776e-03 3.922997506979844506e-03 4.239480917472703177e-03 4.602074782226795759e-03 4.998928170149239021e-03 5.420488265020818874e-03 5.859254056447843299e-03 6.309387208062011698e-03 6.766340127488982940e-03 7.226553044437426972e-03 7.687224318297446006e-03 8.146142219724462896e-03 8.601563755870046679e-03 9.052127964642902105e-03 9.496793921302596614e-03 9.934796255739463539e-03 1.036561297610586428e-02 1.078894186072753940e-02 1.120468272588915314e-02 1.161292361382507479e-02 1.201392946315219500e-02 1.240813218966828162e-02 1.279612136636405773e-02 1.317863488075689780e-02 1.355654908825790553e-02 1.393086808808613637e-02 1.430271183426640690e-02 1.467330286597868724e-02 1.504395150405341171e-02 1.541603941699365259e-02 1.579100151247784731e-02 1.617030615977059146e-02 1.655543379498769160e-02 1.694785400438422393e-02 1.734900122004906856e-02 1.776024919691095855e-02 1.818288446912331643e-02 1.861807900747849964e-02 1.906686231765845202e-02 1.953009323261107461e-02 2.000843166236630083e-02 2.050231057281917332e-02 2.101190847319799049e-02 2.153712270188695016e-02 2.207754381340582342e-02 2.263243138654171677e-02 2.320069159504522041e-02 2.378085690732616164e-02 2.437106830883563682e-02 2.496906046830929191e-02 2.557215029435052148e-02 2.617722934933534515e-02 2.678076060070572195e-02 2.737877999304199478e-02 2.796690331585564848e-02 2.854033882028910590e-02 2.909390600186445228e-02 2.962206091553845275e-02 3.011892832359532729e-02 3.057834089668892349e-02 3.099388559437372959e-02 3.135895724476810836e-02 3.166681922486890011e-02 3.191067101498328701e-02 3.208372226451252501e-02 3.217927286381813690e-02 3.219079837026096041e-02 3.211203998806889254e-02 3.193709815397346302e-02 3.166052863634041814e-02 3.127743991775932403e-02 3.078359050293603266e-02 3.017548467876893931e-02 2.945046515542545582e-02 2.860680094042952065e-02 2.764376874734420994e-02 2.656172622325199753e-02 2.536217530441048709e-02 2.404781409243862689e-02 2.262257581094073017e-02 2.109165370604070000e-02 1.946151129996170209e-02 1.773987842883805593e-02 1.593573555035287040e-02 1.405929332460460930e-02 1.212198551297684508e-02 1.013652381054480460e-02 8.117162087575527374e-03 6.080711359274495499e-03 4.050987192991246065e-03 2.089442871295543909e-03 8.798221297277497490e-04 2.309178416867408053e-03 4.184761942176483049e-03 6.048270511061546069e-03 7.850727828196233868e-03 9.572179088515512732e-03 1.119931743776985539e-02 1.272199160608549103e-02 1.413243607712182451e-02 1.542511127648094407e-02 1.659669373803129150e-02 1.764607465416515378e-02 1.857430662254951764e-02 1.938446396647125133e-02 2.008139271222818961e-02 2.067133410052446330e-02 2.116141486710344452e-02 2.155901040095488039e-02 2.187100372529072675e-02 2.210298297195707404e-02 2.225843991189287163e-02 2.233804810503691590e-02 2.233910699594874802e-02 2.225523486410849530e-02 2.207637917680172271e-02 2.178919205239126036e-02 2.137779978783318005e-02 2.082499060112375303e-02 2.011386925637004275e-02 1.923010392481394257e-02 1.816506171318470544e-02 1.692048291132273660e-02 1.551606229105194704e-02 1.400269707919396013e-02 1.248627995809181712e-02 1.116646020630411400e-02 1.037269268152463120e-02 1.050369988307479560e-02 1.178518925401077048e-02 1.411498278931094287e-02 1.723004309106720283e-02 2.089221599081338837e-02 2.492894391570840695e-02 2.921437041492717934e-02 3.364867705181191770e-02 3.814560165091233912e-02 4.262601591936367867e-02 4.701497344714901383e-02 5.124065019916729941e-02 5.523431839108436381e-02 5.893088535456943167e-02 6.226973009595270642e-02 6.519567436869753985e-02 6.765998088989755299e-02 6.962130307854474953e-02 7.104653041468127206e-02 7.191148725867321789e-02 7.220145379769588034e-02 7.191148725867321789e-02 7.104653041468129981e-02 6.962130307854473565e-02 6.765998088989755299e-02 6.519567436869752597e-02 6.226973009595270642e-02 5.893088535456941779e-02 5.523431839108436381e-02 5.124065019916729247e-02 4.701497344714899995e-02 4.262601591936365786e-02 3.814560165091233912e-02 3.364867705181191770e-02 2.921437041492717934e-02 2.492894391570840348e-02 2.089221599081338490e-02 1.723004309106721324e-02 1.411498278931095328e-02 1.178518925401078436e-02 1.050369988307479734e-02 1.037269268152464334e-02 1.116646020630410706e-02 1.248627995809181886e-02 1.400269707919396360e-02 1.551606229105194704e-02 1.692048291132273313e-02 1.816506171318469851e-02 1.923010392481392522e-02 2.011386925637002887e-02 2.082499060112375303e-02 2.137779978783318005e-02 2.178919205239125342e-02 2.207637917680171577e-02 2.225523486410847449e-02 2.233910699594872720e-02 2.233804810503692284e-02 2.225843991189287510e-02 2.210298297195709485e-02 2.187100372529072675e-02 2.155901040095485957e-02 2.116141486710345146e-02 2.067133410052446330e-02 2.008139271222819655e-02 1.938446396647123746e-02 1.857430662254952111e-02 1.764607465416515378e-02 1.659669373803130191e-02 1.542511127648095275e-02 1.413243607712181930e-02 1.272199160608548409e-02 1.119931743776986927e-02 9.572179088515514467e-03 7.850727828196244276e-03 6.048270511061543467e-03 4.184761942176500396e-03 2.309178416867397211e-03 8.798221297277666626e-04 2.089442871295537837e-03 4.050987192991248667e-03 6.080711359274499836e-03 8.117162087575527374e-03 1.013652381054480286e-02 1.212198551297684335e-02 1.405929332460459889e-02 1.593573555035287734e-02 1.773987842883806981e-02 1.946151129996169862e-02 2.109165370604068959e-02 2.262257581094073364e-02 2.404781409243863036e-02 2.536217530441047668e-02 2.656172622325200100e-02 2.764376874734420647e-02 2.860680094042950677e-02 2.945046515542545582e-02 3.017548467876895665e-02 3.078359050293603613e-02 3.127743991775933097e-02 3.166052863634041120e-02 3.193709815397346302e-02 3.211203998806889254e-02 3.219079837026096041e-02 3.217927286381813690e-02 3.208372226451252501e-02 3.191067101498328007e-02 3.166681922486889317e-02 3.135895724476810836e-02 3.099388559437370877e-02 3.057834089668892349e-02 3.011892832359533423e-02 2.962206091553847703e-02 2.909390600186444534e-02 2.854033882028911284e-02 2.796690331585565889e-02 2.737877999304198784e-02 2.678076060070572889e-02 2.617722934933534515e-02 2.557215029435051801e-02 2.496906046830928497e-02 2.437106830883563335e-02 2.378085690732616511e-02 2.320069159504520653e-02 2.263243138654170636e-02 2.207754381340581995e-02 2.153712270188695363e-02 2.101190847319799743e-02 2.050231057281917679e-02 2.000843166236630777e-02 1.953009323261108154e-02 1.906686231765845549e-02 1.861807900747850311e-02 1.818288446912331296e-02 1.776024919691095508e-02 1.734900122004906856e-02 1.694785400438422393e-02 1.655543379498768813e-02 1.617030615977059146e-02 1.579100151247784731e-02 1.541603941699364912e-02 1.504395150405341171e-02 1.467330286597868724e-02 1.430271183426640690e-02 1.393086808808613117e-02 1.355654908825790726e-02 1.317863488075690474e-02 1.279612136636405773e-02 1.240813218966827641e-02 1.201392946315219847e-02 1.161292361382508000e-02 1.120468272588915314e-02 1.078894186072754113e-02 1.036561297610586428e-02 9.934796255739467008e-03 9.496793921302593144e-03 9.052127964642898636e-03 8.601563755870051883e-03 8.146142219724462896e-03 7.687224318297447741e-03 7.226553044437426972e-03 6.766340127488987277e-03 6.309387208062009963e-03 5.859254056447845901e-03 5.420488265020818874e-03 4.998928170149239888e-03 4.602074782226798361e-03 4.239480917472703177e-03 3.922997506979842772e-03 3.666530635014266740e-03 3.484780386746985387e-03 3.390577060001019865e-03
[truncated: 1,866,201 more chars]
