# Supplementary material for: Intelligent wireless power transfer via a 2-bit compact reconfigurable transmissive-metasurface-based router
Source: Nat Commun. 2024 Apr 1;15:2807. doi: 10.1038/s41467-024-46984-4 (PMC10984985; doi:10.1038/s41467-024-46984-4)
Supplement: Supplementary file 12 — Source Data [file 41467_2024_46984_MOESM12_ESM.zip › source_data/figure3j_s3.txt]

# x = -487.50:487.50:301
# y = -487.50:487.50:301
1.858781085460213534e-02 1.866045500322585649e-02 1.869407747610081494e-02 1.868802750010803773e-02 1.864187136396840486e-02 1.855540493818956874e-02 1.842866705195807600e-02 1.826195381942541038e-02 1.805583405376968292e-02 1.781116595917263401e-02 1.752911534796174758e-02 1.721117569050495746e-02 1.685919036426530501e-02 1.647537751622873275e-02 1.606235797256578765e-02 1.562318659111707961e-02 1.516138730681471092e-02 1.468099178843343226e-02 1.418658098558421218e-02 1.368332771995375667e-02 1.317703662315279634e-02 1.267417485577771938e-02 1.218188289311740620e-02 1.170794917716221940e-02 1.126072613669015440e-02 1.084895965250930183e-02 1.048150296756602401e-02 1.016689465557004020e-02 9.912804179742528907e-03 9.725389344908162009e-03 9.608658983360319344e-03 9.563970119086889418e-03 9.589785430387121751e-03 9.681762052330691870e-03 9.833154284291170666e-03 1.003543134786127368e-02 1.027897327938575266e-02 1.055372151796790670e-02 1.084970655036653076e-02 1.115742563082918436e-02 1.146808066587431951e-02 1.177370495568781997e-02 1.206721152826144977e-02 1.234239170235551346e-02 1.259388547938256400e-02 1.281713841899853948e-02 1.300835406185043425e-02 1.316444695940139145e-02 1.328299873315422035e-02 1.336221796721095804e-02 1.340090381704412727e-02 1.339841274446789202e-02 1.335462758909885909e-02 1.326992814460436869e-02 1.314516245085289511e-02 1.298161809633361849e-02 1.278099292258779059e-02 1.254536461871872191e-02 1.227715878062957469e-02 1.197911508145681897e-02 1.165425125386659704e-02 1.130582461979230333e-02 1.093729091841730457e-02 1.055226017993403202e-02 1.015444937476095953e-02 9.747631543852761093e-03 9.335581100789329054e-03 8.922015015543712305e-03 8.510529681006033867e-03 8.104533478193018739e-03 7.707175457973556784e-03 7.321271211124445906e-03 6.949227950883532165e-03 6.592972077123198348e-03 6.253883930455389831e-03 5.932745854084562308e-03 5.629710714761911559e-03 5.344298293416983349e-03 5.075426142164891040e-03 4.821479620502805430e-03 4.580423343462407086e-03 4.349954175497696730e-03 4.127695512872981733e-03 3.911435309435726607e-03 3.699417298751774604e-03 3.490706862486858079e-03 3.285669577271571867e-03 3.086617573611879183e-03 2.898680744098320987e-03 2.730899745347285367e-03 2.597309804851073711e-03 2.517258215370715702e-03 2.513559201812382189e-03 2.607517837154211572e-03 2.812690823532538673e-03 3.131951571799679226e-03 3.559903138568235557e-03 4.087666325755033407e-03 4.706476731134997399e-03 5.409195951852296090e-03 6.190482319968595645e-03 7.046433910032679805e-03 7.974135258877100563e-03 8.971264233935899793e-03 1.003579152679317556e-02 1.116576358445355369e-02 1.235915105981430333e-02 1.361374656883912460e-02 1.492709937229068709e-02 1.629647802118970243e-02 1.771885451153812352e-02 1.919090518187263963e-02 2.070902467322734489e-02 2.226934995029007311e-02 2.386779180164498929e-02 2.550007149935879305e-02 2.716176047493140677e-02 2.884832100859531859e-02 3.055514606559388974e-02 3.227759656917202069e-02 3.401103459037255194e-02 3.575085116796351825e-02 3.749248775094005809e-02 3.923145057916357231e-02 4.096331767817396746e-02 4.268373853091328440e-02 4.438842688698995537e-02 4.607314756093729841e-02 4.773369843419763420e-02 4.936588919010343607e-02 5.096551855648600443e-02 5.252835198887811918e-02 5.405010178492897915e-02 5.552641156970138797e-02 5.695284693064969067e-02 5.832489371625061703e-02 5.963796515628962819e-02 6.088741853369204760e-02 6.206858166128505910e-02 6.317678891859650203e-02 6.420742611140495271e-02 6.515598295680859187e-02 6.601811159294905529e-02 6.678968918491930140e-02 6.746688246153159652e-02 6.804621188074867766e-02 6.852461308854169986e-02 6.889949340545949152e-02 6.916878124156214391e-02 6.933096659413701124e-02 6.938513111135982681e-02 6.933096659413699736e-02 6.916878124156214391e-02 6.889949340545951928e-02 6.852461308854171373e-02 6.804621188074864990e-02 6.746688246153159652e-02 6.678968918491930140e-02 6.601811159294904141e-02 6.515598295680859187e-02 6.420742611140493883e-02 6.317678891859650203e-02 6.206858166128505910e-02 6.088741853369204066e-02 5.963796515628962125e-02 5.832489371625061703e-02 5.695284693064969067e-02 5.552641156970137409e-02 5.405010178492896528e-02 5.252835198887810531e-02 5.096551855648601137e-02 4.936588919010343607e-02 4.773369843419763420e-02 4.607314756093731228e-02 4.438842688698995537e-02 4.268373853091328440e-02 4.096331767817394665e-02 3.923145057916358619e-02 3.749248775094005809e-02 3.575085116796353213e-02 3.401103459037255194e-02 3.227759656917202069e-02 3.055514606559389668e-02 2.884832100859531859e-02 2.716176047493138943e-02 2.550007149935878958e-02 2.386779180164498929e-02 2.226934995029007311e-02 2.070902467322735183e-02 1.919090518187263963e-02 1.771885451153813393e-02 1.629647802118970937e-02 1.492709937229068709e-02 1.361374656883912460e-02 1.235915105981429812e-02 1.116576358445356930e-02 1.003579152679317035e-02 8.971264233935899793e-03 7.974135258877110971e-03 7.046433910032684142e-03 6.190482319968588706e-03 5.409195951852304764e-03 4.706476731135003470e-03 4.087666325755044683e-03 3.559903138568225583e-03 3.131951571799689200e-03 2.812690823532536504e-03 2.607517837154220246e-03 2.513559201812385225e-03 2.517258215370725243e-03 2.597309804851071109e-03 2.730899745347281464e-03 2.898680744098320120e-03 3.086617573611882652e-03 3.285669577271574902e-03 3.490706862486855043e-03 3.699417298751775472e-03 3.911435309435729209e-03 4.127695512872986069e-03 4.349954175497699332e-03 4.580423343462402749e-03 4.821479620502807165e-03 5.075426142164886703e-03 5.344298293416981614e-03 5.629710714761918498e-03 5.932745854084558838e-03 6.253883930455387229e-03 6.592972077123197480e-03 6.949227950883531298e-03 7.321271211124447641e-03 7.707175457973555917e-03 8.104533478193015270e-03 8.510529681006032132e-03 8.922015015543712305e-03 9.335581100789325584e-03 9.747631543852750685e-03 1.015444937476096474e-02 1.055226017993403896e-02 1.093729091841730457e-02 1.130582461979230333e-02 1.165425125386659704e-02 1.197911508145681377e-02 1.227715878062957990e-02 1.254536461871872538e-02 1.278099292258779059e-02 1.298161809633361675e-02 1.314516245085289858e-02 1.326992814460437042e-02 1.335462758909885389e-02 1.339841274446788508e-02 1.340090381704412553e-02 1.336221796721094937e-02 1.328299873315422035e-02 1.316444695940139319e-02 1.300835406185043425e-02 1.281713841899853948e-02 1.259388547938256227e-02 1.234239170235550999e-02 1.206721152826145671e-02 1.177370495568781129e-02 1.146808066587432472e-02 1.115742563082917568e-02 1.084970655036653076e-02 1.055372151796791017e-02 1.027897327938575613e-02 1.003543134786126848e-02 9.833154284291165462e-03 9.681762052330681462e-03 9.589785430387118281e-03 9.563970119086892888e-03 9.608658983360317610e-03 9.725389344908163744e-03 9.912804179742528907e-03 1.016689465557003846e-02 1.048150296756602748e-02 1.084895965250930357e-02 1.126072613669015961e-02 1.170794917716221767e-02 1.218188289311740620e-02 1.267417485577771591e-02 1.317703662315280327e-02 1.368332771995375667e-02 1.418658098558421045e-02 1.468099178843344094e-02 1.516138730681471092e-02 1.562318659111707961e-02 1.606235797256578765e-02 1.647537751622873275e-02 1.685919036426530154e-02 1.721117569050496440e-02 1.752911534796174758e-02 1.781116595917263748e-02 1.805583405376967945e-02 1.826195381942541038e-02 1.842866705195807600e-02 1.855540493818957221e-02 1.864187136396840833e-02 1.868802750010803773e-02 1.869407747610081841e-02 1.866045500322585649e-02 1.858781085460213880e-02
1.869166920058259324e-02 1.880062738153593163e-02 1.887042258936656725e-02 1.890018051991054771e-02 1.888924126176656434e-02 1.883717170765102436e-02 1.874377885027013815e-02 1.860912402827398504e-02 1.843353823292737115e-02 1.821763863764961494e-02 1.796234657081191913e-02 1.766890721651526164e-02 1.733891139597562928e-02 1.697431984786229933e-02 1.657749047809979961e-02 1.615120906746708371e-02 1.569872387286000426e-02 1.522378437538300655e-02 1.473068401947663815e-02 1.422430600441575675e-02 1.371016981793462229e-02 1.319447395332155014e-02 1.268412679096996877e-02 1.218675267459384814e-02 1.171065380352889936e-02 1.126470152461066764e-02 1.085812528479424520e-02 1.050016842439099179e-02 1.019959359817168738e-02 9.964052650154859789e-03 9.799385402467393480e-03 9.708964906322370067e-03 9.693235637249070918e-03 9.749568733191143338e-03 9.872481109832695681e-03 1.005416440077397909e-02 1.028519351318018214e-02 1.055526455272711578e-02 1.085384401530009243e-02 1.117066727323035719e-02 1.149607589230429786e-02 1.182121573986078152e-02 1.213813071323436958e-02 1.243978659667066555e-02 1.272005299700789023e-02 1.297366329938596900e-02 1.319616552811096223e-02 1.338387167664179325e-02 1.353380943736501307e-02 1.364367796454440777e-02 1.371180795294835338e-02 1.373712558669351255e-02 1.371911957207768047e-02 1.365781035572137363e-02 1.355372064360960832e-02 1.340784641525765916e-02 1.322162773325604238e-02 1.299691876053391849e-02 1.273595650383946461e-02 1.244132789543310122e-02 1.211593490191258289e-02 1.176295740697235782e-02 1.138581365200110398e-02 1.098811803366329075e-02 1.057363605097605755e-02 1.014623616791106298e-02 9.709838317034535926e-03 9.268358727324085486e-03 8.825650736950839750e-03 8.385441285175676898e-03 7.951262919385849309e-03 7.526381474642174912e-03 7.113720167223591337e-03 6.715781769427435488e-03 6.334571841781081250e-03 5.971527646665838844e-03 5.627459172545861733e-03 5.302510316155527835e-03 4.996149239533667283e-03 4.707196816780639947e-03 4.433900789699509078e-03 4.174061230980147946e-03 3.925211412266279773e-03 3.684859184359064871e-03 3.450800022005950408e-03 3.221526722955225797e-03 2.996784773078753957e-03 2.778356007121106711e-03 2.571181904706807374e-03 2.384897446483766597e-03 2.235542274543195120e-03 2.146296251513940545e-03 2.144706502726053191e-03 2.254631352741177409e-03 2.487194049246347315e-03 2.839184488204778492e-03 3.299437679190011640e-03 3.855802792388948047e-03 4.498484780578326445e-03 5.220553874906836388e-03 6.017363949831772661e-03 6.885812576529001458e-03 7.823735771614272541e-03 8.829472460053815891e-03 9.901565047038634465e-03 1.103855704817835459e-02 1.223885793300733167e-02 1.350065489523140545e-02 1.482185824962330492e-02 1.620007171634476120e-02 1.763258168225416075e-02 1.911636123111748811e-02 2.064808573464266966e-02 2.222415737000475039e-02 2.384073625277727954e-02 2.549377605862241519e-02 2.717906212483502809e-02 2.889225012091592784e-02 3.062890348716862735e-02 3.238452798240530617e-02 3.415460186910716095e-02 3.593460050340164386e-02 3.772001438911327248e-02 3.950636009587497888e-02 4.128918382192791475e-02 4.306405778924388139e-02 4.482657007445038644e-02 4.657230888303649785e-02 4.829684264392399701e-02 4.999569761380662225e-02 5.166433491432727981e-02 5.329812906211121165e-02 5.489235007896499374e-02 5.644215118074097370e-02 5.794256383937055471e-02 5.938850170198619466e-02 6.077477444954363511e-02 6.209611220674933485e-02 6.334720060142561004e-02 6.452272604325230698e-02 6.561743027782511450e-02 6.662617279914227753e-02 6.754399929562750204e-02 6.836621398050406195e-02 6.908845343035195652e-02 6.970675943393679630e-02 7.021764833932962746e-02 7.061817447850701757e-02 7.090598543819313926e-02 7.107936722348079384e-02 7.113727771373176689e-02 7.107936722348079384e-02 7.090598543819315314e-02 7.061817447850700369e-02 7.021764833932961358e-02 6.970675943393682406e-02 6.908845343035195652e-02 6.836621398050406195e-02 6.754399929562750204e-02 6.662617279914227753e-02 6.561743027782510063e-02 6.452272604325229310e-02 6.334720060142558229e-02 6.209611220674934179e-02 6.077477444954362124e-02 5.938850170198619466e-02 5.794256383937056165e-02 5.644215118074099452e-02 5.489235007896499374e-02 5.329812906211121165e-02 5.166433491432728675e-02 4.999569761380662225e-02 4.829684264392401782e-02 4.657230888303649091e-02 4.482657007445037256e-02 4.306405778924386751e-02 4.128918382192789394e-02 3.950636009587497194e-02 3.772001438911327248e-02 3.593460050340161610e-02 3.415460186910715401e-02 3.238452798240530617e-02 3.062890348716863775e-02 2.889225012091591396e-02 2.717906212483503503e-02 2.549377605862240825e-02 2.384073625277726913e-02 2.222415737000475039e-02 2.064808573464268354e-02 1.911636123111748464e-02 1.763258168225416422e-02 1.620007171634476467e-02 1.482185824962329451e-02 1.350065489523140025e-02 1.223885793300732126e-02 1.103855704817835980e-02 9.901565047038641404e-03 8.829472460053824565e-03 7.823735771614269072e-03 6.885812576528993652e-03 6.017363949831778733e-03 5.220553874906847663e-03 4.498484780578319506e-03 3.855802792388948481e-03 3.299437679190007303e-03 2.839184488204778926e-03 2.487194049246349049e-03 2.254631352741180445e-03 2.144706502726058828e-03 2.146296251513939244e-03 2.235542274543196855e-03 2.384897446483773970e-03 2.571181904706797833e-03 2.778356007121095868e-03 2.996784773078758294e-03 3.221526722955224496e-03 3.450800022005952577e-03 3.684859184359065305e-03 3.925211412266278038e-03 4.174061230980135803e-03 4.433900789699499537e-03 4.707196816780644284e-03 4.996149239533670752e-03 5.302510316155527835e-03 5.627459172545862601e-03 5.971527646665834507e-03 6.334571841781074311e-03 6.715781769427438090e-03 7.113720167223594806e-03 7.526381474642168841e-03 7.951262919385856248e-03 8.385441285175668225e-03 8.825650736950834546e-03 9.268358727324083751e-03 9.709838317034537661e-03 1.014623616791106124e-02 1.057363605097606449e-02 1.098811803366328901e-02 1.138581365200109878e-02 1.176295740697235956e-02 1.211593490191258116e-02 1.244132789543310816e-02 1.273595650383946114e-02 1.299691876053391502e-02 1.322162773325603891e-02 1.340784641525766090e-02 1.355372064360960659e-02 1.365781035572137189e-02 1.371911957207767700e-02 1.373712558669351082e-02 1.371180795294835685e-02 1.364367796454440084e-02 1.353380943736501307e-02 1.338387167664178805e-02 1.319616552811096397e-02 1.297366329938596727e-02 1.272005299700789023e-02 1.243978659667066902e-02 1.213813071323437305e-02 1.182121573986078672e-02 1.149607589230429439e-02 1.117066727323035198e-02 1.085384401530009590e-02 1.055526455272711578e-02 1.028519351318017867e-02 1.005416440077397562e-02 9.872481109832695681e-03 9.749568733191145073e-03 9.693235637249079592e-03 9.708964906322368332e-03 9.799385402467396949e-03 9.964052650154856319e-03 1.019959359817169259e-02 1.050016842439099873e-02 1.085812528479424867e-02 1.126470152461066243e-02 1.171065380352889762e-02 1.218675267459385161e-02 1.268412679096996877e-02 1.319447395332155534e-02 1.371016981793461709e-02 1.422430600441575675e-02 1.473068401947663815e-02 1.522378437538300655e-02 1.569872387286000773e-02 1.615120906746709065e-02 1.657749047809980655e-02 1.697431984786230280e-02 1.733891139597562928e-02 1.766890721651525817e-02 1.796234657081192607e-02 1.821763863764961494e-02 1.843353823292737115e-02 1.860912402827398504e-02 1.874377885027013815e-02 1.883717170765103477e-02 1.888924126176656088e-02 1.890018051991055117e-02 1.887042258936656031e-02 1.880062738153593510e-02 1.869166920058259670e-02
1.876174280278470122e-02 1.890771516423486384e-02 1.901460120425942091e-02 1.908129661111045844e-02 1.910690878092709960e-02 1.909076904186879364e-02 1.903244581429378024e-02 1.893175874430395519e-02 1.878879389185561175e-02 1.860392010508941582e-02 1.837780677042869307e-02 1.811144319366021077e-02 1.780615993980640133e-02 1.746365253612100488e-02 1.708600801601515076e-02 1.667573483841989362e-02 1.623579673183929081e-02 1.576965094140291013e-02 1.528129112763046416e-02 1.477529466017906030e-02 1.425687308878829246e-02 1.373192289687550326e-02 1.320707090714997103e-02 1.268970452841690702e-02 1.218797113043327933e-02 1.171072338434446525e-02 1.126737967211670528e-02 1.086766387237107258e-02 1.052119279075559334e-02 1.023689979291720828e-02 1.002232507788037089e-02 9.882861817364089335e-03 9.821101794282909025e-03 9.836440537632846343e-03 9.925055343584931675e-03 1.008026925579579708e-02 1.029320603747957766e-02 1.055357752332733087e-02 1.085044689047761149e-02 1.117286160376088598e-02 1.151031297804062763e-02 1.185302854789189314e-02 1.219212960869227660e-02 1.251969318519076738e-02 1.282875341967377493e-02 1.311326889823997283e-02 1.336807386646022590e-02 1.358882436469284298e-02 1.377194537955187675e-02 1.391458188572215933e-02 1.401455469832058216e-02 1.407032096086782355e-02 1.408093854395537671e-02 1.404603340743816077e-02 1.396576894306033982e-02 1.384081637714764529e-02 1.367232542202677543e-02 1.346189449000417468e-02 1.321153990822678329e-02 1.292366368736676090e-02 1.260101949688004382e-02 1.224667658156660538e-02 1.186398141631205168e-02 1.145651693635895904e-02 1.102805919764619953e-02 1.058253131448811182e-02 1.012395449036360834e-02 9.656395904897941210e-03 9.183913154764576300e-03 8.710494885606604593e-03 8.239997227450716888e-03 7.776075707699610200e-03 7.322112537423667612e-03 6.881139645181770514e-03 6.455758677796802868e-03 6.048060494441676906e-03 5.659548479724330061e-03 5.291072193131770088e-03 4.942780168152009594e-03 4.614102605127154248e-03 4.303775756571989221e-03 4.009919751282581962e-03 3.730180962565359925e-03 3.461950558595592621e-03 3.202675972420391919e-03 2.950297001707837593e-03 2.703870490443660221e-03 2.464505177606798273e-03 2.236808299859934478e-03 2.031074880463364877e-03 1.866084626879736547e-03 1.770691365272882055e-03 1.779175037668454971e-03 1.917060421150742480e-03 2.188587433511556164e-03 2.580705932914489128e-03 3.075983894894885641e-03 3.660344606430134679e-03 4.324426172223493417e-03 5.062505536652572337e-03 5.871196523003596561e-03 6.748482890687366835e-03 7.693083691637755614e-03 8.704049305015436680e-03 9.780503770056429499e-03 1.092147873669143711e-02 1.212580608575392072e-02 1.339204970372695654e-02 1.471846473925611520e-02 1.610297714259285862e-02 1.754317880556995751e-02 1.903633501042819448e-02 2.057940164196741736e-02 2.216904999880241200e-02 2.380169722129300489e-02 2.547354043637280532e-02 2.718059276565638546e-02 2.891871939323615096e-02 3.068367196984557108e-02 3.247111975762224240e-02 3.427667610453553199e-02 3.609591908383443654e-02 3.792440544030149102e-02 3.975767734519296964e-02 4.159126186393869579e-02 4.342066346869162541e-02 4.524135036139891042e-02 4.704873578896040520e-02 4.883815590550034946e-02 5.060484604337445874e-02 5.234391747204951428e-02 5.405033683456639260e-02 5.571891044297287016e-02 5.734427548242606448e-02 5.892089992207466542e-02 6.044309257092268101e-02 6.190502426740516345e-02 6.330076067695396269e-02 6.462430662087531585e-02 6.586966130250258844e-02 6.703088326248599071e-02 6.810216341136943186e-02 6.907790407737540717e-02 6.995280168852242852e-02 7.072193049310347701e-02 7.138082461765285491e-02 7.192555576794727734e-02 7.235280399254273576e-02 7.265991914213103253e-02 7.284497096055417287e-02 7.290678612120719826e-02 7.284497096055417287e-02 7.265991914213103253e-02 7.235280399254272188e-02 7.192555576794727734e-02 7.138082461765284104e-02 7.072193049310350477e-02 6.995280168852242852e-02 6.907790407737539329e-02 6.810216341136943186e-02 6.703088326248600459e-02 6.586966130250260232e-02 6.462430662087530198e-02 6.330076067695397657e-02 6.190502426740517039e-02 6.044309257092269488e-02 5.892089992207466542e-02 5.734427548242606448e-02 5.571891044297287710e-02 5.405033683456639260e-02 5.234391747204950041e-02 5.060484604337445180e-02 4.883815590550034252e-02 4.704873578896038439e-02 4.524135036139890348e-02 4.342066346869163929e-02 4.159126186393871660e-02 3.975767734519296270e-02 3.792440544030149102e-02 3.609591908383445041e-02 3.427667610453552505e-02 3.247111975762223546e-02 3.068367196984556414e-02 2.891871939323616483e-02 2.718059276565639240e-02 2.547354043637280879e-02 2.380169722129301876e-02 2.216904999880242241e-02 2.057940164196742430e-02 1.903633501042818754e-02 1.754317880556996445e-02 1.610297714259286556e-02 1.471846473925611000e-02 1.339204970372695307e-02 1.212580608575392245e-02 1.092147873669143364e-02 9.780503770056438173e-03 8.704049305015436680e-03 7.693083691637764288e-03 6.748482890687359896e-03 5.871196523003611306e-03 5.062505536652571470e-03 4.324426172223502091e-03 3.660344606430137281e-03 3.075983894894886075e-03 2.580705932914490863e-03 2.188587433511549225e-03 1.917060421150748985e-03 1.779175037668455188e-03 1.770691365272881405e-03 1.866084626879741101e-03 2.031074880463356203e-03 2.236808299859940549e-03 2.464505177606796972e-03 2.703870490443649813e-03 2.950297001707835858e-03 3.202675972420386714e-03 3.461950558595594356e-03 3.730180962565359925e-03 4.009919751282584564e-03 4.303775756571987486e-03 4.614102605127150779e-03 4.942780168152012196e-03 5.291072193131771823e-03 5.659548479724334398e-03 6.048060494441689049e-03 6.455758677796796796e-03 6.881139645181772249e-03 7.322112537423668480e-03 7.776075707699614536e-03 8.239997227450722092e-03 8.710494885606602858e-03 9.183913154764572831e-03 9.656395904897942944e-03 1.012395449036360140e-02 1.058253131448811182e-02 1.102805919764620127e-02 1.145651693635896078e-02 1.186398141631205862e-02 1.224667658156660538e-02 1.260101949688004035e-02 1.292366368736676090e-02 1.321153990822678502e-02 1.346189449000417468e-02 1.367232542202676676e-02 1.384081637714763835e-02 1.396576894306033982e-02 1.404603340743815730e-02 1.408093854395537151e-02 1.407032096086782702e-02 1.401455469832058390e-02 1.391458188572215933e-02 1.377194537955188369e-02 1.358882436469285165e-02 1.336807386646022763e-02 1.311326889823997977e-02 1.282875341967377840e-02 1.251969318519076911e-02 1.219212960869227487e-02 1.185302854789188620e-02 1.151031297804062242e-02 1.117286160376088251e-02 1.085044689047761322e-02 1.055357752332733261e-02 1.029320603747958113e-02 1.008026925579579014e-02 9.925055343584933409e-03 9.836440537632846343e-03 9.821101794282910760e-03 9.882861817364091070e-03 1.002232507788036915e-02 1.023689979291720308e-02 1.052119279075558987e-02 1.086766387237107258e-02 1.126737967211670355e-02 1.171072338434447219e-02 1.218797113043327933e-02 1.268970452841690702e-02 1.320707090714997277e-02 1.373192289687550499e-02 1.425687308878829593e-02 1.477529466017906030e-02 1.528129112763047109e-02 1.576965094140291013e-02 1.623579673183929775e-02 1.667573483841989709e-02 1.708600801601515770e-02 1.746365253612100141e-02 1.780615993980640133e-02 1.811144319366020383e-02 1.837780677042870001e-02 1.860392010508942276e-02 1.878879389185561521e-02 1.893175874430394826e-02 1.903244581429378024e-02 1.909076904186880058e-02 1.910690878092709266e-02 1.908129661111045844e-02 1.901460120425943132e-02 1.890771516423486731e-02 1.876174280278470122e-02
1.879686583431341637e-02 1.898033847319031964e-02 1.912503481529263111e-02 1.922961370383348412e-02 1.929294310549274985e-02 1.931411204046429991e-02 1.929244352685966987e-02 1.922750854729632017e-02 1.911914108805658555e-02 1.896745435016197398e-02 1.877285828831447637e-02 1.853607869885422546e-02 1.825817815206336181e-02 1.794057914621019142e-02 1.758508994707446912e-02 1.719393365886418348e-02 1.676978113377047830e-02 1.631578833730311720e-02 1.583563869164760982e-02 1.533359063037517504e-02 1.481452997155859215e-02 1.428402553320403008e-02 1.374838435966468757e-02 1.321469959141719983e-02 1.269087895671932621e-02 1.218563483823480870e-02 1.170840826932860977e-02 1.126919091540186726e-02 1.087820547302261777e-02 1.054541333848747070e-02 1.027984742763398546e-02 1.008882144468187768e-02 9.977134260782859199e-03 9.946439445847131411e-03 9.994946958150591199e-03 1.011754849674881968e-02 1.030633651281090760e-02 1.055137923602618953e-02 1.084157046207522533e-02 1.116539979599987138e-02 1.151155502388602134e-02 1.186933453426477700e-02 1.222889178655673856e-02 1.258135266279500515e-02 1.291884760995173562e-02 1.323449287725821100e-02 1.352234533536638902e-02 1.377734662042271949e-02 1.399526576269224422e-02 1.417264499684765117e-02 1.430675065980759227e-02 1.439552946342614707e-02 1.443756957318621977e-02 1.443206553517739459e-02 1.437878597596202630e-02 1.427804303011386174e-02 1.413066255400969619e-02 1.393795431883008799e-02 1.370168151671556818e-02 1.342402904875956114e-02 1.310757018534368032e-02 1.275523129475097765e-02 1.237025442294675120e-02 1.195615757425573522e-02 1.151669258758579277e-02 1.105580052385665875e-02 1.057756447535525800e-02 1.008615967541712927e-02 9.585800727685129391e-03 9.080685692800537223e-03 8.574936678952005745e-03 8.072536505992156108e-03 7.577260994777549989e-03 7.092606544374887613e-03 6.621713002259144686e-03 6.167282539564982596e-03 5.731496462024174114e-03 5.315933737647802332e-03 4.921497529201335902e-03 4.548359032321664525e-03 4.195931076969068238e-03 3.862886789484885723e-03 3.547240963939511226e-03 3.246514548253018762e-03 2.958008986396329452e-03 2.679234314770856905e-03 2.408577015942718353e-03 2.146385609788708029e-03 1.896825864543164259e-03 1.671074937350976609e-03 1.492111598824151465e-03 1.398047219831171847e-03 1.432629846612959142e-03 1.617961606422010272e-03 1.942191503511675943e-03 2.379495680195004622e-03 2.908719504031410941e-03 3.516944404592973854e-03 4.197155174902851039e-03 4.945770803324193998e-03 5.761062365390043696e-03 6.642241137777297501e-03 7.588937032363186376e-03 8.600892518362667633e-03 9.677776673604672822e-03 1.081906882661747178e-02 1.202398485953874545e-02 1.329143153539004765e-02 1.461998064110989551e-02 1.600785810719328531e-02 1.745294501289774633e-02 1.895278826068534303e-02 2.050461910480861835e-02 2.210537786791177267e-02 2.375174320323709606e-02 2.544016423468054011e-02 2.716689388015706627e-02 2.892802166648630532e-02 3.071950439664334828e-02 3.253719314566807380e-02 3.437685524672581816e-02 3.623419018519444257e-02 3.810483864236516999e-02 3.998438431210458999e-02 4.186834853922479643e-02 4.375217827804723375e-02 4.563122832052164679e-02 4.750073916929668100e-02 4.935581230545631887e-02 5.119138489726976493e-02 5.300220619261877819e-02 5.478281791629071446e-02 5.652754094371371246e-02 5.823047034277615414e-02 5.988548057162342703e-02 6.148624220759143361e-02 6.302625108271017740e-02 6.449887014195818113e-02 6.589738375231615763e-02 6.721506360525886237e-02 6.844524480289841672e-02 6.958141022550176635e-02 7.061728086794970272e-02 7.154690952155617900e-02 7.236477497640383949e-02 7.306587383298761285e-02 7.364580704017185953e-02 7.410085841437175080e-02 7.442806263373807907e-02 7.462526052926592157e-02 7.469113989828607414e-02 7.462526052926592157e-02 7.442806263373809295e-02 7.410085841437175080e-02 7.364580704017185953e-02 7.306587383298762672e-02 7.236477497640382561e-02 7.154690952155617900e-02 7.061728086794968884e-02 6.958141022550178023e-02 6.844524480289841672e-02 6.721506360525884849e-02 6.589738375231615763e-02 6.449887014195815338e-02 6.302625108271019128e-02 6.148624220759142667e-02 5.988548057162344090e-02 5.823047034277616107e-02 5.652754094371371246e-02 5.478281791629072833e-02 5.300220619261879901e-02 5.119138489726977881e-02 4.935581230545631887e-02 4.750073916929668100e-02 4.563122832052165373e-02 4.375217827804721987e-02 4.186834853922478256e-02 3.998438431210458305e-02 3.810483864236515611e-02 3.623419018519444951e-02 3.437685524672580428e-02 3.253719314566807380e-02 3.071950439664335175e-02 2.892802166648631226e-02 2.716689388015704892e-02 2.544016423468054705e-02 2.375174320323709259e-02 2.210537786791177267e-02 2.050461910480862529e-02 1.895278826068533956e-02 1.745294501289775674e-02 1.600785810719329225e-02 1.461998064110989377e-02 1.329143153539004071e-02 1.202398485953874024e-02 1.081906882661747872e-02 9.677776673604676291e-03 8.600892518362660694e-03 7.588937032363189845e-03 6.642241137777292297e-03 5.761062365390042829e-03 4.945770803324193998e-03 4.197155174902853642e-03 3.516944404592982527e-03 2.908719504031413109e-03 2.379495680195003321e-03 1.942191503511671606e-03 1.617961606422018946e-03 1.432629846612964346e-03 1.398047219831174666e-03 1.492111598824149296e-03 1.671074937350970971e-03 1.896825864543169246e-03 2.146385609788693718e-03 2.408577015942714884e-03 2.679234314770847798e-03 2.958008986396320778e-03 3.246514548253018762e-03 3.547240963939498649e-03 3.862886789484879652e-03 4.195931076969065636e-03 4.548359032321664525e-03 4.921497529201330698e-03 5.315933737647802332e-03 5.731496462024170645e-03 6.167282539564973055e-03 6.621713002259148155e-03 7.092606544374891082e-03 7.577260994777547387e-03 8.072536505992157843e-03 8.574936678951995336e-03 9.080685692800544162e-03 9.585800727685132860e-03 1.008615967541713274e-02 1.057756447535525279e-02 1.105580052385665528e-02 1.151669258758578930e-02 1.195615757425573175e-02 1.237025442294675814e-02 1.275523129475097765e-02 1.310757018534367511e-02 1.342402904875956288e-02 1.370168151671557685e-02 1.393795431883008973e-02 1.413066255400969619e-02 1.427804303011386694e-02 1.437878597596202457e-02 1.443206553517739112e-02 1.443756957318622150e-02 1.439552946342614534e-02 1.430675065980759574e-02 1.417264499684764596e-02 1.399526576269224248e-02 1.377734662042272122e-02 1.352234533536637862e-02 1.323449287725821447e-02 1.291884760995173909e-02 1.258135266279500342e-02 1.222889178655673682e-02 1.186933453426477353e-02 1.151155502388602828e-02 1.116539979599986965e-02 1.084157046207522880e-02 1.055137923602618606e-02 1.030633651281090760e-02 1.011754849674881447e-02 9.994946958150589464e-03 9.946439445847124472e-03 9.977134260782866138e-03 1.008882144468187768e-02 1.027984742763398893e-02 1.054541333848747764e-02 1.087820547302262471e-02 1.126919091540186726e-02 1.170840826932860804e-02 1.218563483823480523e-02 1.269087895671932621e-02 1.321469959141720156e-02 1.374838435966467889e-02 1.428402553320402835e-02 1.481452997155859215e-02 1.533359063037517331e-02 1.583563869164760982e-02 1.631578833730311720e-02 1.676978113377047830e-02 1.719393365886418695e-02 1.758508994707447606e-02 1.794057914621018796e-02 1.825817815206335140e-02 1.853607869885422546e-02 1.877285828831447290e-02 1.896745435016197398e-02 1.911914108805658555e-02 1.922750854729632364e-02 1.929244352685966987e-02 1.931411204046429644e-02 1.929294310549274985e-02 1.922961370383348412e-02 1.912503481529262070e-02 1.898033847319032311e-02 1.879686583431340943e-02
1.879609046816901885e-02 1.901731006456905404e-02 1.920031341282437201e-02 1.934351513542175924e-02 1.944553664771707380e-02 1.950521765452804812e-02 1.952162876900925825e-02 1.949408523099188661e-02 1.942216174315643598e-02 1.930570849067601152e-02 1.914486846474864820e-02 1.894009627404286827e-02 1.869217870170078455e-02 1.840225734945248950e-02 1.807185380336318037e-02 1.770289785327430060e-02 1.729775938988035999e-02 1.685928466932065314e-02 1.639083763778875422e-02 1.589634688266713253e-02 1.538035841258843066e-02 1.484809369073106754e-02 1.430551088491469579e-02 1.375936477236882824e-02 1.321725666135162812e-02 1.268765957937465633e-02 1.217989563721044374e-02 1.170403264844484086e-02 1.127065848628612359e-02 1.089049016540452088e-02 1.057378938789243876e-02 1.032959647337643345e-02 1.016486095806873324e-02 1.008362116368555911e-02 1.008642712468804138e-02 1.017017112292348084e-02 1.032838258308620659e-02 1.055190633499802910e-02 1.082978551747093218e-02 1.115015368740262386e-02 1.150099293040424651e-02 1.187069258672700765e-02 1.224840819389014235e-02 1.262425672047754951e-02 1.298939516691352374e-02 1.333602536607324252e-02 1.365735759484641189e-02 1.394755500742143363e-02 1.420167231249750382e-02 1.441559602679773518e-02 1.458598969842996897e-02 1.471024513589080408e-02 1.478643937886815751e-02 1.481329650960949186e-02 1.479015315804145872e-02 1.471692652692317173e-02 1.459408384967236273e-02 1.442261233148225269e-02 1.420398877945835102e-02 1.394014828125390848e-02 1.363345143466757232e-02 1.328664975842812172e-02 1.290284902471500010e-02 1.248547034558482316e-02 1.203820891716413967e-02 1.156499037556095802e-02 1.106992474484350987e-02 1.055725795748505870e-02 1.003132089888586834e-02 9.496475868389165145e-03 8.957060260788421435e-03 8.417327161620823117e-03 7.881382433847399990e-03 7.353117787450550238e-03 6.836139328032559206e-03 6.333691273393437897e-03 5.848575050874581412e-03 5.383065029419772420e-03 4.938823908878909805e-03 4.516823469606407251e-03 4.117280065805128779e-03 3.739618875582105626e-03 3.382486439252462181e-03 3.043837939936722831e-03 2.721136643381120383e-03 2.411726173483687806e-03 2.113493564356882549e-03 1.826085376867784670e-03 1.553288627801448522e-03 1.307891896030563160e-03 1.120566358120495204e-03 1.046520352302865269e-03 1.139226381451119733e-03 1.398282824476474112e-03 1.784208157909572372e-03 2.263731340038257697e-03 2.819162432153606360e-03 3.442462816135483713e-03 4.130354848184195765e-03 4.881795203529852231e-03 5.696750393610957620e-03 6.575586224713876431e-03 7.518746234949959424e-03 8.526571709636171156e-03 9.599195083801772416e-03 1.073647415217146919e-02 1.193795103122487211e-02 1.320282772964088448e-02 1.452995404343178712e-02 1.591782536441496004e-02 1.736458885254745302e-02 1.886805675936159901e-02 2.042572575446563454e-02 2.203480103905423523e-02 2.369222391073474293e-02 2.539470132267269281e-02 2.713873588987693666e-02 2.892065475840650823e-02 3.073663578446969233e-02 3.258272957899720212e-02 3.445487616350031979e-02 3.634891525365872844e-02 3.826058953162597004e-02 4.018554067430267496e-02 4.211929835525261151e-02 4.405726291000790218e-02 4.599468282185971424e-02 4.792662861913402766e-02 4.984796514635287529e-02 5.175332445340932036e-02 5.363708171612183856e-02 5.549333664173246999e-02 5.731590271580643686e-02 5.909830641315132194e-02 6.083379813483089787e-02 6.251537616435756672e-02 6.413582438418512222e-02 6.568776388887227757e-02 6.716371800650465518e-02 6.855618962791776294e-02 6.985774917448311916e-02 7.106113103628591832e-02 7.215933590470659242e-02 7.314573612207894704e-02 7.401418098553233516e-02 7.475909887581387581e-02 7.537559313317390708e-02 7.585952876525628441e-02 7.620760733673979936e-02 7.641742774501897317e-02 7.648753101614713668e-02 7.641742774501897317e-02 7.620760733673981324e-02 7.585952876525628441e-02 7.537559313317390708e-02 7.475909887581383417e-02 7.401418098553229352e-02 7.314573612207896092e-02 7.215933590470662018e-02 7.106113103628590444e-02 6.985774917448310528e-02 6.855618962791777682e-02 6.716371800650462742e-02 6.568776388887227757e-02 6.413582438418512222e-02 6.251537616435755285e-02 6.083379813483087012e-02 5.909830641315132194e-02 5.731590271580645768e-02 5.549333664173244918e-02 5.363708171612181080e-02 5.175332445340933424e-02 4.984796514635288917e-02 4.792662861913401379e-02 4.599468282185970036e-02 4.405726291000790912e-02 4.211929835525261151e-02 4.018554067430266802e-02 3.826058953162597004e-02 3.634891525365872844e-02 3.445487616350031979e-02 3.258272957899720212e-02 3.073663578446969233e-02 2.892065475840651170e-02 2.713873588987694360e-02 2.539470132267268934e-02 2.369222391073472905e-02 2.203480103905423176e-02 2.042572575446563454e-02 1.886805675936160595e-02 1.736458885254743914e-02 1.591782536441495657e-02 1.452995404343178192e-02 1.320282772964088969e-02 1.193795103122487558e-02 1.073647415217146919e-02 9.599195083801772416e-03 8.526571709636174626e-03 7.518746234949959424e-03 6.575586224713879900e-03 5.696750393610961957e-03 4.881795203529838353e-03 4.130354848184201837e-03 3.442462816135485448e-03 2.819162432153606360e-03 2.263731340038260733e-03 1.784208157909567601e-03 1.398282824476475630e-03 1.139226381451128841e-03 1.046520352302861582e-03 1.120566358120501059e-03 1.307891896030565979e-03 1.553288627801442667e-03 1.826085376867786188e-03 2.113493564356885585e-03 2.411726173483690842e-03 2.721136643381125587e-03 3.043837939936714591e-03 3.382486439252458711e-03 3.739618875582115167e-03 4.117280065805129646e-03 4.516823469606403782e-03 4.938823908878914141e-03 5.383065029419769817e-03 5.848575050874578810e-03 6.333691273393437897e-03 6.836139328032568747e-03 7.353117787450547636e-03 7.881382433847396521e-03 8.417327161620824852e-03 8.957060260788419701e-03 9.496475868389159941e-03 1.003132089888586660e-02 1.055725795748505870e-02 1.106992474484351507e-02 1.156499037556096149e-02 1.203820891716413446e-02 1.248547034558482489e-02 1.290284902471500357e-02 1.328664975842812172e-02 1.363345143466757232e-02 1.394014828125390848e-02 1.420398877945835102e-02 1.442261233148224749e-02 1.459408384967236100e-02 1.471692652692316305e-02 1.479015315804145005e-02 1.481329650960948666e-02 1.478643937886815751e-02 1.471024513589080582e-02 1.458598969842996897e-02 1.441559602679773344e-02 1.420167231249750556e-02 1.394755500742143363e-02 1.365735759484640842e-02 1.333602536607324252e-02 1.298939516691352374e-02 1.262425672047754778e-02 1.224840819389014582e-02 1.187069258672700765e-02 1.150099293040426039e-02 1.115015368740262559e-02 1.082978551747092698e-02 1.055190633499802910e-02 1.032838258308620659e-02 1.017017112292348258e-02 1.008642712468804312e-02 1.008362116368556605e-02 1.016486095806873498e-02 1.032959647337643519e-02 1.057378938789244570e-02 1.089049016540452088e-02 1.127065848628611665e-02 1.170403264844484086e-02 1.217989563721044721e-02 1.268765957937466153e-02 1.321725666135162812e-02 1.375936477236883518e-02 1.430551088491469058e-02 1.484809369073106754e-02 1.538035841258843933e-02 1.589634688266713253e-02 1.639083763778875769e-02 1.685928466932065661e-02 1.729775938988035999e-02 1.770289785327430060e-02 1.807185380336318731e-02 1.840225734945248950e-02 1.869217870170079843e-02 1.894009627404286134e-02 1.914486846474865167e-02 1.930570849067601152e-02 1.942216174315643598e-02 1.949408523099189355e-02 1.952162876900926172e-02 1.950521765452804812e-02 1.944553664771707380e-02 1.934351513542176618e-02 1.920031341282436854e-02 1.901731006456905057e-02 1.879609046816902232e-02
1.875872493990388482e-02 1.901767069148184441e-02 1.923922844093519172e-02 1.942156044758169137e-02 1.956303388323740386e-02 1.966223171921480453e-02 1.971796487584132410e-02 1.972928558007321781e-02 1.969550191648530499e-02 1.961619360242871507e-02 1.949122907081892592e-02 1.932078400540047924e-02 1.910536154500713790e-02 1.884581445657632082e-02 1.854336967183298907e-02 1.819965568801974395e-02 1.781673344336402731e-02 1.739713138067779455e-02 1.694388548274752132e-02 1.646058505524941248e-02 1.595142486651872013e-02 1.542126379383227351e-02 1.487568915642230490e-02 1.432108410673590439e-02 1.376469233980340615e-02 1.321466939353139677e-02 1.268010242129435049e-02 1.217097045471036976e-02 1.169800608664885687e-02 1.127241107848335130e-02 1.090538040195374037e-02 1.060741272718173679e-02 1.038743937463244144e-02 1.025188379048624226e-02 1.020384044097093906e-02 1.024258646427038399e-02 1.036357436100136635e-02 1.055891413312516625e-02 1.081820772904397605e-02 1.112952150230832153e-02 1.148029773951696197e-02 1.185808184940245237e-02 1.225102627003906916e-02 1.264819167760457101e-02 1.303969321233714763e-02 1.341674267901005017e-02 1.377162890228592236e-02 1.409766634747164696e-02 1.438913125086357242e-02 1.464119634219862402e-02 1.484986975539766101e-02 1.501194033311287375e-02 1.512492959431026122e-02 1.518704963055669648e-02 1.519716575574881802e-02 1.515476261363977485e-02 1.505991249814612673e-02 1.491324477459775484e-02 1.471591545600847532e-02 1.446957616006969670e-02 1.417634183629874062e-02 1.383875680215680345e-02 1.345975875937643722e-02 1.304264057607285553e-02 1.259100971595719133e-02 1.210874527221437492e-02 1.159995261909057759e-02 1.106891572679638037e-02 1.052004719231943754e-02 9.957836017047376823e-03 9.386793108947195929e-03 8.811394401251200839e-03 8.236021363828321257e-03 7.664898548222722277e-03 7.102027677266500166e-03 6.551117713339861537e-03 6.015510400221088863e-03 5.498101108874138034e-03 5.001255632325971555e-03 4.526725152234280410e-03 4.075564301702518273e-03 3.648061518300868555e-03 3.243697325324540991e-03 2.861155999774998241e-03 2.498432629061562472e-03 2.153111194963531084e-03 1.822972489113267426e-03 1.507326206630773928e-03 1.210179367609012270e-03 9.484505210586363297e-04 7.710631827601799283e-04 7.664102184153804296e-04 9.686196330534932973e-04 1.315685338555196929e-03 1.753605878632228266e-03 2.259789835766789004e-03 2.826609769277298005e-03 3.452189395460644739e-03 4.136849442571519965e-03 4.881713082580095737e-03 5.688113906555803366e-03 6.557323236670546326e-03 7.490414448067275049e-03 8.488190258712094774e-03 9.551141075102791145e-03 1.067942013257304479e-02 1.187282900072701361e-02 1.313081060932556193e-02 1.445244857184461475e-02 1.583647224822406357e-02 1.728126716814967073e-02 1.878489036947174340e-02 2.034509002119582605e-02 2.195932847106515234e-02 2.362480763062628150e-02 2.533849541712483375e-02 2.709715183398146363e-02 2.889735320627769000e-02 3.073551310597446087e-02 3.260789861035073151e-02 3.451064073816323408e-02 3.643973819791104796e-02 3.839105395201475313e-02 4.036030453455895922e-02 4.234304253748012725e-02 4.433463317480199062e-02 4.633022631697931298e-02 4.832472582613911438e-02 5.031275838685814183e-02 5.228864428806580256e-02 5.424637274705965129e-02 5.617958436152557800e-02 5.808156312406653754e-02 5.994524014014324109e-02 6.176321076821991718e-02 6.352776637248204461e-02 6.523094127253677155e-02 6.686457482398203145e-02 6.842038790316365415e-02 6.989007243248976375e-02 7.126539199974812888e-02 7.253829112189959238e-02 7.370101030063683223e-02 7.474620372756164699e-02 7.566705632865985964e-02 7.645739679292133661e-02 7.711180330541528294e-02 7.762569889384871025e-02 7.799543358922264580e-02 7.821835098290530475e-02 7.829283721963549436e-02 7.821835098290533250e-02 7.799543358922261804e-02 7.762569889384871025e-02 7.711180330541528294e-02 7.645739679292133661e-02 7.566705632865985964e-02 7.474620372756166087e-02 7.370101030063685998e-02 7.253829112189957851e-02 7.126539199974812888e-02 6.989007243248977763e-02 6.842038790316366803e-02 6.686457482398201757e-02 6.523094127253677155e-02 6.352776637248204461e-02 6.176321076821991718e-02 5.994524014014322028e-02 5.808156312406652366e-02 5.617958436152557800e-02 5.424637274705965823e-02 5.228864428806579562e-02 5.031275838685812102e-02 4.832472582613912132e-02 4.633022631697929217e-02 4.433463317480197674e-02 4.234304253748012725e-02 4.036030453455895228e-02 3.839105395201475313e-02 3.643973819791104102e-02 3.451064073816324101e-02 3.260789861035074538e-02 3.073551310597446781e-02 2.889735320627766918e-02 2.709715183398146016e-02 2.533849541712485109e-02 2.362480763062628497e-02 2.195932847106515234e-02 2.034509002119583299e-02 1.878489036947173993e-02 1.728126716814964992e-02 1.583647224822408439e-02 1.445244857184461822e-02 1.313081060932557234e-02 1.187282900072700841e-02 1.067942013257304132e-02 9.551141075102794614e-03 8.488190258712106917e-03 7.490414448067282856e-03 6.557323236670556735e-03 5.688113906555806835e-03 4.881713082580105278e-03 4.136849442571520832e-03 3.452189395460640835e-03 2.826609769277299740e-03 2.259789835766789004e-03 1.753605878632226748e-03 1.315685338555195412e-03 9.686196330534967668e-04 7.664102184153809717e-04 7.710631827601884935e-04 9.484505210586351371e-04 1.210179367609016173e-03 1.507326206630774578e-03 1.822972489113269378e-03 2.153111194963524145e-03 2.498432629061548161e-03 2.861155999775007348e-03 3.243697325324540123e-03 3.648061518300869856e-03 4.075564301702521743e-03 4.526725152234277808e-03 5.001255632325962014e-03 5.498101108874132829e-03 6.015510400221084526e-03 6.551117713339857200e-03 7.102027677266493227e-03 7.664898548222728349e-03 8.236021363828322991e-03 8.811394401251211247e-03 9.386793108947195929e-03 9.957836017047380292e-03 1.052004719231943580e-02 1.106891572679637864e-02 1.159995261909057239e-02 1.210874527221437492e-02 1.259100971595719307e-02 1.304264057607285900e-02 1.345975875937644069e-02 1.383875680215679825e-02 1.417634183629874235e-02 1.446957616006969323e-02 1.471591545600847532e-02 1.491324477459775831e-02 1.505991249814611806e-02 1.515476261363977485e-02 1.519716575574881802e-02 1.518704963055669821e-02 1.512492959431025949e-02 1.501194033311287201e-02 1.484986975539765927e-02 1.464119634219862923e-02 1.438913125086357415e-02 1.409766634747164349e-02 1.377162890228592236e-02 1.341674267901005711e-02 1.303969321233714937e-02 1.264819167760457969e-02 1.225102627003906569e-02 1.185808184940245411e-02 1.148029773951696891e-02 1.112952150230832153e-02 1.081820772904396911e-02 1.055891413312516625e-02 1.036357436100136808e-02 1.024258646427038226e-02 1.020384044097093906e-02 1.025188379048624747e-02 1.038743937463244664e-02 1.060741272718172812e-02 1.090538040195374037e-02 1.127241107848335304e-02 1.169800608664885513e-02 1.217097045471037670e-02 1.268010242129435396e-02 1.321466939353140024e-02 1.376469233980341482e-02 1.432108410673590439e-02 1.487568915642230837e-02 1.542126379383227872e-02 1.595142486651871319e-02 1.646058505524941248e-02 1.694388548274752479e-02 1.739713138067779455e-02 1.781673344336402731e-02 1.819965568801974395e-02 1.854336967183298907e-02 1.884581445657632082e-02 1.910536154500713790e-02 1.932078400540047231e-02 1.949122907081892939e-02 1.961619360242871854e-02 1.969550191648530499e-02 1.972928558007321781e-02 1.971796487584132410e-02 1.966223171921481147e-02 1.956303388323741080e-02 1.942156044758169137e-02 1.923922844093519172e-02 1.901767069148184441e-02 1.875872493990389175e-02
1.868437668803996435e-02 1.898072903286467453e-02 1.924080988294222389e-02 1.946251993803268035e-02 1.964396362509892094e-02 1.978345915912294029e-02 1.987955004108415274e-02 1.993101790665036468e-02 1.993689667700173501e-02 1.989648800678341101e-02 1.980937807463261854e-02 1.967545582051552153e-02 1.949493280306703255e-02 1.926836493104387704e-02 1.899667641732754111e-02 1.868118641201840097e-02 1.832363889099902776e-02 1.792623650123680371e-02 1.749167917877478273e-02 1.702320842938639944e-02 1.652465813891786789e-02 1.600051256140076761e-02 1.545597155153924547e-02 1.489702189681059441e-02 1.433051135838632299e-02 1.376421818728311257e-02 1.320690277193643271e-02 1.266831914313800399e-02 1.215915246269914235e-02 1.169083634677476474e-02 1.127519639107811902e-02 1.092387369133110062e-02 1.064751742613497150e-02 1.045480613247485972e-02 1.035145048685741365e-02 1.033940371597094621e-02 1.041650228422590953e-02 1.057665277408880236e-02 1.081051216998303588e-02 1.110646721609893223e-02 1.145167255964081240e-02 1.183295726171829272e-02 1.223750363701439810e-02 1.265328757147284738e-02 1.306931989200507682e-02 1.347574523295968184e-02 1.386385092288119035e-02 1.422602606360168394e-02 1.455569781661789075e-02 1.484726122748647112e-02 1.509601139132097682e-02 1.529808194658355963e-02 1.545039104256548668e-02 1.555059438793981313e-02 1.559704425318101523e-02 1.558875303183569067e-02 1.552535995282154115e-02 1.540709965148262008e-02 1.523477147869271159e-02 1.500970861541020204e-02 1.473374624452458877e-02 1.440918820302979943e-02 1.403877169164839678e-02 1.362562975483878197e-02 1.317325136151736679e-02 1.268543901580324561e-02 1.216626390726793794e-02 1.162001867048172501e-02 1.105116786233746595e-02 1.046429628021485793e-02 9.864055231514476038e-03 9.255106822452919060e-03 8.642066259098126965e-03 8.029442047007446029e-03 7.421573843800470353e-03 6.822567578956663728e-03 6.236227344444698895e-03 5.665983549629209637e-03 5.114817050953973480e-03 4.585179626099108313e-03 4.078912619305731339e-03 3.597168432822034270e-03 3.140344838875166154e-03 2.708052027098066267e-03 2.299152372751808639e-03 1.911959540580458186e-03 1.544813403849784042e-03 1.197683498864462060e-03 8.771973022719385150e-04 6.149092969165246420e-04 5.156965248872529689e-04 6.779809101659357937e-04 1.004480284474809247e-03 1.410106522446044489e-03 1.870496375703817153e-03 2.380894850598002776e-03 2.942064564763600346e-03 3.556362218434883007e-03 4.226481675552490498e-03 4.954998625200368427e-03 5.744195156223571956e-03 6.595992708817665327e-03 7.511929138066387839e-03 8.493153708117272965e-03 9.540429072126365220e-03 1.065413592474324760e-02 1.183427901496525263e-02 1.308049452671262471e-02 1.439205931860786797e-02 1.576790256515539501e-02 1.720662016558070426e-02 1.870649199858171602e-02 2.026550176967174474e-02 2.188135886696186694e-02 2.355152134225712776e-02 2.527321889044966199e-02 2.704347452948011390e-02 2.885912359941599642e-02 3.071682871229783687e-02 3.261308939955009922e-02 3.454424542110314661e-02 3.650647301422437624e-02 3.849577375832276271e-02 4.050795619618084709e-02 4.253861085753359028e-02 4.458307984791261974e-02 4.663642266110015755e-02 4.869338031297287123e-02 5.074834024514497666e-02 5.279530467993678172e-02 5.482786520207282716e-02 5.683918628426236352e-02 5.882200026090671913e-02 6.076861589459896934e-02 6.267094219172050784e-02 6.452052853254167109e-02 6.630862151991519238e-02 6.802623825446546535e-02 6.966425504908682620e-02 7.121350993569469656e-02 7.266491672257073542e-02 7.400958785600859902e-02 7.523896294376276883e-02 7.634493952213626533e-02 7.732000249937849568e-02 7.815734868590257234e-02 7.885100292244970333e-02 7.939592253271554601e-02 7.978808714609945951e-02 8.002457134590873489e-02 8.010359808373973545e-02 8.002457134590874877e-02 7.978808714609944563e-02 7.939592253271554601e-02 7.885100292244971720e-02 7.815734868590258622e-02 7.732000249937852343e-02 7.634493952213625145e-02 7.523896294376278271e-02 7.400958785600857126e-02 7.266491672257073542e-02 7.121350993569471044e-02 6.966425504908682620e-02 6.802623825446546535e-02 6.630862151991519238e-02 6.452052853254167109e-02 6.267094219172050784e-02 6.076861589459897628e-02 5.882200026090673300e-02 5.683918628426237740e-02 5.482786520207284103e-02 5.279530467993675397e-02 5.074834024514496972e-02 4.869338031297286429e-02 4.663642266110016449e-02 4.458307984791261974e-02 4.253861085753359028e-02 4.050795619618081933e-02 3.849577375832274190e-02 3.650647301422436236e-02 3.454424542110316049e-02 3.261308939955009228e-02 3.071682871229783687e-02 2.885912359941601030e-02 2.704347452948011737e-02 2.527321889044965506e-02 2.355152134225712082e-02 2.188135886696187388e-02 2.026550176967174127e-02 1.870649199858172296e-02 1.720662016558071120e-02 1.576790256515538807e-02 1.439205931860786450e-02 1.308049452671262471e-02 1.183427901496525957e-02 1.065413592474325453e-02 9.540429072126360016e-03 8.493153708117264292e-03 7.511929138066379165e-03 6.595992708817675736e-03 5.744195156223571089e-03 4.954998625200378835e-03 4.226481675552478355e-03 3.556362218434882573e-03 2.942064564763602081e-03 2.380894850598006679e-03 1.870496375703816719e-03 1.410106522446039502e-03 1.004480284474811415e-03 6.779809101659286380e-04 5.156965248872579562e-04 6.149092969165235577e-04 8.771973022719416592e-04 1.197683498864457073e-03 1.544813403849791631e-03 1.911959540580452982e-03 2.299152372751802568e-03 2.708052027098061497e-03 3.140344838875157914e-03 3.597168432822011718e-03 4.078912619305738278e-03 4.585179626099111783e-03 5.114817050953977817e-03 5.665983549629205300e-03 6.236227344444695425e-03 6.822567578956659391e-03 7.421573843800475558e-03 8.029442047007446029e-03 8.642066259098132169e-03 9.255106822452919060e-03 9.864055231514484712e-03 1.046429628021484752e-02 1.105116786233745728e-02 1.162001867048171808e-02 1.216626390726793794e-02 1.268543901580324561e-02 1.317325136151735986e-02 1.362562975483878197e-02 1.403877169164839678e-02 1.440918820302979769e-02 1.473374624452458009e-02 1.500970861541019684e-02 1.523477147869271506e-02 1.540709965148262355e-02 1.552535995282153421e-02 1.558875303183569760e-02 1.559704425318102043e-02 1.555059438793981834e-02 1.545039104256548321e-02 1.529808194658355963e-02 1.509601139132097855e-02 1.484726122748646765e-02 1.455569781661789248e-02 1.422602606360168914e-02 1.386385092288119902e-02 1.347574523295968184e-02 1.306931989200508029e-02 1.265328757147283871e-02 1.223750363701440157e-02 1.183295726171829793e-02 1.145167255964081587e-02 1.110646721609894264e-02 1.081051216998303935e-02 1.057665277408880236e-02 1.041650228422590953e-02 1.033940371597094794e-02 1.035145048685741712e-02 1.045480613247485452e-02 1.064751742613497497e-02 1.092387369133110582e-02 1.127519639107811382e-02 1.169083634677476301e-02 1.215915246269914582e-02 1.266831914313800052e-02 1.320690277193643444e-02 1.376421818728311257e-02 1.433051135838631779e-02 1.489702189681059094e-02 1.545597155153924374e-02 1.600051256140077802e-02 1.652465813891786095e-02 1.702320842938640638e-02 1.749167917877478273e-02 1.792623650123679677e-02 1.832363889099903470e-02 1.868118641201840097e-02 1.899667641732754111e-02 1.926836493104387704e-02 1.949493280306704296e-02 1.967545582051552153e-02 1.980937807463261160e-02 1.989648800678341448e-02 1.993689667700173501e-02 1.993101790665036468e-02 1.987955004108415621e-02 1.978345915912294375e-02 1.964396362509892094e-02 1.946251993803268035e-02 1.924080988294222042e-02 1.898072903286467453e-02 1.868437668803996435e-02
1.857300146254303730e-02 1.890610697282210304e-02 1.920436816086533785e-02 1.946541356506717446e-02 1.968707525775153025e-02 1.986739782074028668e-02 2.000464896771200762e-02 2.009733169577830256e-02 2.014419788372390566e-02 2.014426329555315393e-02 2.009682399598302152e-02 2.000147424053845893e-02 1.985812596869946170e-02 1.966703010617509503e-02 1.942879997393591462e-02 1.914443720874532684e-02 1.881536072298023096e-02 1.844343936790708571e-02 1.803102910611311185e-02 1.758101562663760831e-02 1.709686341309201926e-02 1.658267223103861501e-02 1.604324171355417383e-02 1.548414398670715404e-02 1.491180275853818543e-02 1.433357449800616232e-02 1.375782257390790152e-02 1.319396773061247245e-02 1.265248750717748796e-02 1.214482367176735779e-02 1.168314351525108659e-02 1.127989550531971821e-02 1.094711526605320756e-02 1.069548852785254245e-02 1.053326721704043144e-02 1.046523860831849624e-02 1.049200787530836856e-02 1.060981140988218226e-02 1.081092578964715917e-02 1.108454817075839836e-02 1.141790079634254045e-02 1.179730655220546237e-02 1.220906592956564653e-02 1.264007239183247144e-02 1.307818305801392716e-02 1.351240021341329825e-02 1.393292568668628821e-02 1.433114005544277279e-02 1.469954375834072423e-02 1.503168364856709988e-02 1.532207838579542972e-02 1.556614931352409865e-02 1.576015935217733865e-02 1.590116012709428400e-02 1.598694637953621336e-02 1.601601621368513653e-02 1.598753561458798184e-02 1.590130574990704718e-02 1.575773173731667698e-02 1.555779176161226421e-02 1.530300563096488077e-02 1.499540205571603391e-02 1.463748410966362462e-02 1.423219249108435835e-02 1.378286633884343894e-02 1.329320147844810507e-02 1.276720607427724551e-02 1.220915374743446885e-02 1.162353428304658404e-02 1.101500209502358565e-02 1.038832263834945681e-02 9.748316956605645317e-03 9.099804523369635356e-03 8.447544479161444436e-03 7.796175282109346974e-03 7.150152687498591807e-03 6.513685867200251674e-03 5.890671414289495172e-03 5.284625030954329637e-03 4.698611025931032602e-03 4.135170660938851037e-03 3.596252520898051992e-03 3.083152856685684225e-03 2.596484794771938831e-03 2.136222587929939229e-03 1.701945035636461944e-03 1.293669984964835283e-03 9.148287531027751458e-04 5.853880711006139489e-04 4.042938859354199281e-04 5.394480944011634162e-04 8.594935931232029151e-04 1.242506136967558164e-03 1.664089459206333221e-03 2.122540408687511367e-03 2.621260929118174581e-03 3.164821245962233173e-03 3.757798290237193348e-03 4.404370438467376456e-03 5.108176417030506344e-03 5.872282062937203562e-03 6.699193235217909374e-03 7.590886736831131514e-03 8.548845731239849283e-03 9.574093495164000614e-03 1.066722329012824086e-02 1.182842421550881276e-02 1.305750389365131769e-02 1.435390917195326736e-02 1.571674597649940289e-02 1.714479918635074956e-02 1.863655302505089553e-02 2.019021205664770294e-02 2.180372247464311061e-02 2.347479301703263299e-02 2.520091455343511158e-02 2.697937718990643663e-02 2.880728363728605676e-02 3.068155759910945121e-02 3.259894605943962353e-02 3.455601458774654189e-02 3.654913511894489903e-02 3.857446609656134395e-02 4.062792536337039850e-02 4.270515671789933826e-02 4.480149159309122081e-02 4.691190781832692280e-02 4.903098786077308979e-02 5.115287927225238562e-02 5.327126026480843990e-02 5.537931338156441841e-02 5.746971010936947205e-02 5.953460899741738060e-02 6.156566941402574766e-02 6.355408251450082868e-02 6.549062033685315587e-02 6.736570322450409487e-02 6.916948503377584601e-02 7.089195485598617785e-02 7.252305330347375012e-02 7.405280080511315866e-02 7.547143485307618305e-02 7.676955275549829372e-02 7.793825618960320556e-02 7.896929372102180766e-02 7.985519745657761181e-02 8.058941012439164997e-02 8.116639911792090933e-02 8.158175438798234702e-02 8.183226750531977234e-02 8.191598973084970869e-02 8.183226750531975846e-02 8.158175438798236090e-02 8.116639911792089546e-02 8.058941012439164997e-02 7.985519745657761181e-02 7.896929372102180766e-02 7.793825618960320556e-02 7.676955275549827984e-02 7.547143485307621080e-02 7.405280080511314478e-02 7.252305330347375012e-02 7.089195485598615010e-02 6.916948503377584601e-02 6.736570322450409487e-02 6.549062033685314199e-02 6.355408251450082868e-02 6.156566941402574072e-02 5.953460899741736673e-02 5.746971010936946511e-02 5.537931338156440453e-02 5.327126026480841908e-02 5.115287927225236481e-02 4.903098786077309673e-02 4.691190781832691586e-02 4.480149159309120693e-02 4.270515671789935214e-02 4.062792536337040544e-02 3.857446609656134395e-02 3.654913511894491290e-02 3.455601458774653495e-02 3.259894605943962353e-02 3.068155759910945121e-02 2.880728363728606023e-02 2.697937718990642969e-02 2.520091455343509423e-02 2.347479301703263993e-02 2.180372247464312796e-02 2.019021205664772028e-02 1.863655302505088165e-02 1.714479918635074610e-02 1.571674597649939942e-02 1.435390917195324828e-02 1.305750389365131769e-02 1.182842421550881797e-02 1.066722329012824259e-02 9.574093495164002349e-03 8.548845731239856222e-03 7.590886736831141922e-03 6.699193235217911109e-03 5.872282062937205296e-03 5.108176417030501140e-03 4.404370438467375588e-03 3.757798290237190746e-03 3.164821245962238377e-03 2.621260929118173280e-03 2.122540408687508765e-03 1.664089459206339943e-03 1.242506136967560550e-03 8.594935931232075771e-04 5.394480944011730656e-04 4.042938859354228013e-04 5.853880711006144910e-04 9.148287531027738447e-04 1.293669984964827911e-03 1.701945035636467799e-03 2.136222587929937928e-03 2.596484794771942300e-03 3.083152856685684659e-03 3.596252520898051558e-03 4.135170660938845832e-03 4.698611025931027398e-03 5.284625030954323566e-03 5.890671414289486499e-03 6.513685867200249072e-03 7.150152687498598746e-03 7.796175282109350443e-03 8.447544479161439232e-03 9.099804523369635356e-03 9.748316956605636643e-03 1.038832263834946375e-02 1.101500209502359259e-02 1.162353428304658404e-02 1.220915374743446712e-02 1.276720607427724377e-02 1.329320147844811027e-02 1.378286633884344067e-02 1.423219249108436703e-02 1.463748410966361942e-02 1.499540205571603044e-02 1.530300563096488251e-02 1.555779176161225553e-02 1.575773173731667351e-02 1.590130574990704371e-02 1.598753561458797837e-02 1.601601621368513306e-02 1.598694637953621683e-02 1.590116012709428053e-02 1.576015935217734212e-02 1.556614931352409345e-02 1.532207838579542625e-02 1.503168364856709467e-02 1.469954375834072596e-02 1.433114005544277279e-02 1.393292568668628821e-02 1.351240021341329825e-02 1.307818305801392890e-02 1.264007239183247318e-02 1.220906592956564826e-02 1.179730655220545890e-02 1.141790079634254045e-02 1.108454817075840010e-02 1.081092578964715917e-02 1.060981140988218746e-02 1.049200787530836336e-02 1.046523860831849798e-02 1.053326721704044011e-02 1.069548852785254765e-02 1.094711526605320756e-02 1.127989550531972168e-02 1.168314351525109179e-02 1.214482367176735605e-02 1.265248750717748970e-02 1.319396773061247419e-02 1.375782257390790152e-02 1.433357449800616058e-02 1.491180275853818196e-02 1.548414398670716098e-02 1.604324171355418077e-02 1.658267223103862542e-02 1.709686341309201926e-02 1.758101562663761178e-02 1.803102910611311532e-02 1.844343936790709265e-02 1.881536072298023096e-02 1.914443720874532684e-02 1.942879997393591116e-02 1.966703010617509850e-02 1.985812596869946170e-02 2.000147424053847628e-02 2.009682399598302152e-02 2.014426329555315393e-02 2.014419788372390913e-02 2.009733169577829909e-02 2.000464896771200415e-02 1.986739782074028668e-02 1.968707525775153025e-02 1.946541356506717446e-02 1.920436816086534826e-02 1.890610697282209957e-02 1.857300146254303730e-02
1.842495944691926318e-02 1.879379116410283615e-02 1.912954167348059065e-02 1.942955492820229446e-02 1.969137956262776573e-02 1.991277648272344811e-02 2.009172834527853807e-02 2.022645078083993089e-02 2.031540524525987657e-02 2.035731342240574074e-02 2.035117314556945944e-02 2.029627585806722742e-02 2.019222569588207186e-02 2.003896034900066320e-02 1.983677394567610539e-02 1.958634230766102477e-02 1.928875104634444546e-02 1.894552711002433013e-02 1.855867454801469682e-02 1.813071541774485124e-02 1.766473690326301679e-02 1.716444579124323452e-02 1.663423137739261995e-02 1.607923749960362206e-02 1.550544345732449494e-02 1.491975166833176512e-02 1.433007642080404848e-02 1.374542217927486251e-02 1.317593071017777832e-02 1.263286334150044016e-02 1.212846905062574948e-02 1.167567538985229969e-02 1.128753785440487004e-02 1.097641026960297084e-02 1.075286899902848890e-02 1.062453371218913083e-02 1.059503623844636720e-02 1.066342390234144462e-02 1.082418970054966310e-02 1.106792389951359069e-02 1.138238588744962948e-02 1.175370605559630105e-02 1.216746771403531650e-02 1.260953135935247681e-02 1.306657450545928995e-02 1.352638954146149174e-02 1.397800726857776135e-02 1.441171063892853627e-02 1.481898826804240593e-02 1.519246091034498480e-02 1.552580076351633802e-02 1.581365415065724353e-02 1.605157224093264542e-02 1.623595104938417577e-02 1.636398014311470778e-02 1.643359864064619646e-02 1.644345680508072643e-02 1.639288154089930255e-02 1.628184425720743261e-02 1.611092977224337641e-02 1.588130516016019594e-02 1.559468765943782496e-02 1.525331096316636000e-02 1.485988939168411509e-02 1.441757960756460955e-02 1.392993967269930133e-02 1.340088536844837551e-02 1.283464380338630341e-02 1.223570441943302826e-02 1.160876757596039123e-02 1.095869094217379741e-02 1.029043395990451859e-02 9.609000651376802676e-03 8.919381040182394402e-03 8.226491432083848573e-03 7.535113774848985722e-03 6.849834304854759449e-03 6.174981739490915944e-03 5.514565487411705533e-03 4.872214936088670699e-03 4.251122313243349202e-03 3.653995038283636837e-03 3.083031824050604629e-03 2.539958584278197151e-03 2.026223717282893844e-03 1.543668255602677905e-03 1.096888599652850235e-03 7.033834815716335067e-04 4.455368237926343798e-04 5.207764553365675257e-04 8.299139135118278627e-04 1.203742604010260694e-03 1.604441361206072284e-03 2.028157423552471358e-03 2.478723215297427840e-03 2.962063919672597648e-03 3.484511301473356294e-03 4.052126907642287362e-03 4.670390544188558757e-03 5.344064106737252649e-03 6.077153916369838586e-03 6.872929584049932393e-03 7.733972454253428691e-03 8.662236019189840930e-03 9.659107575050878552e-03 1.072546543527477282e-02 1.186172944090263699e-02 1.306790458954907794e-02 1.434361867429844416e-02 1.568815519931972269e-02 1.710048277912146544e-02 1.857928192400024048e-02 2.012296969714750736e-02 2.172972228698121996e-02 2.339749512961600622e-02 2.512403987964089910e-02 2.690691728860539894e-02 2.874350492710422630e-02 3.063099868813588464e-02 3.256640713977908275e-02 3.454653805028142649e-02 3.656797677681878495e-02 3.862705667105986729e-02 4.071982218309571494e-02 4.284198590661605216e-02 4.498888136382173109e-02 4.715541383774109890e-02 4.933601198246245767e-02 5.152458324269706957e-02 5.371447626493106031e-02 5.589845346512697238e-02 5.806867672619397264e-02 6.021670883826323040e-02 6.233353278366311756e-02 6.440959033375384668e-02 6.643484070087407600e-02 6.839883921417283519e-02 7.029083520253423534e-02 7.209988750893733811e-02 7.381499536198389555e-02 7.542524171999163973e-02 7.691994570250233754e-02 7.828882034803807954e-02 7.952213169392906289e-02 8.061085506668227985e-02 8.154682449738738514e-02 8.232287132981531974e-02 8.293294835962730649e-02 8.337223621953358810e-02 8.363722919349007856e-02 8.372579818793746131e-02 8.363722919349007856e-02 8.337223621953357422e-02 8.293294835962730649e-02 8.232287132981533362e-02 8.154682449738738514e-02 8.061085506668232148e-02 7.952213169392903513e-02 7.828882034803807954e-02 7.691994570250236529e-02 7.542524171999162586e-02 7.381499536198390943e-02 7.209988750893733811e-02 7.029083520253423534e-02 6.839883921417283519e-02 6.643484070087407600e-02 6.440959033375386056e-02 6.233353278366311756e-02 6.021670883826321652e-02 5.806867672619397264e-02 5.589845346512696544e-02 5.371447626493106031e-02 5.152458324269708345e-02 4.933601198246245073e-02 4.715541383774109890e-02 4.498888136382172415e-02 4.284198590661605216e-02 4.071982218309570800e-02 3.862705667105986729e-02 3.656797677681876413e-02 3.454653805028144731e-02 3.256640713977906887e-02 3.063099868813587770e-02 2.874350492710422630e-02 2.690691728860540588e-02 2.512403987964089563e-02 2.339749512961599928e-02 2.172972228698122343e-02 2.012296969714750736e-02 1.857928192400024395e-02 1.710048277912146197e-02 1.568815519931972963e-02 1.434361867429844416e-02 1.306790458954908141e-02 1.186172944090265434e-02 1.072546543527476588e-02 9.659107575050883757e-03 8.662236019189840930e-03 7.733972454253434763e-03 6.872929584049930658e-03 6.077153916369835117e-03 5.344064106737263925e-03 4.670390544188577839e-03 4.052126907642281291e-03 3.484511301473361498e-03 2.962063919672597648e-03 2.478723215297428707e-03 2.028157423552477429e-03 1.604441361206065562e-03 1.203742604010261561e-03 8.299139135118238511e-04 5.207764553365588521e-04 4.455368237926327535e-04 7.033834815716215804e-04 1.096888599652858908e-03 1.543668255602675737e-03 2.026223717282907288e-03 2.539958584278197151e-03 3.083031824050602027e-03 3.653995038283637704e-03 4.251122313243349202e-03 4.872214936088668097e-03 5.514565487411704665e-03 6.174981739490908138e-03 6.849834304854755980e-03 7.535113774848983988e-03 8.226491432083845104e-03 8.919381040182396136e-03 9.609000651376802676e-03 1.029043395990451512e-02 1.095869094217379915e-02 1.160876757596038776e-02 1.223570441943302653e-02 1.283464380338629647e-02 1.340088536844837031e-02 1.392993967269929786e-02 1.441757960756460261e-02 1.485988939168410815e-02 1.525331096316636693e-02 1.559468765943782496e-02 1.588130516016019594e-02 1.611092977224337641e-02 1.628184425720742567e-02 1.639288154089929908e-02 1.644345680508072643e-02 1.643359864064619300e-02 1.636398014311470431e-02 1.623595104938418271e-02 1.605157224093264889e-02 1.581365415065724700e-02 1.552580076351633802e-02 1.519246091034498654e-02 1.481898826804240593e-02 1.441171063892854147e-02 1.397800726857776135e-02 1.352638954146148480e-02 1.306657450545928995e-02 1.260953135935247681e-02 1.216746771403531477e-02 1.175370605559629758e-02 1.138238588744962948e-02 1.106792389951358549e-02 1.082418970054966657e-02 1.066342390234145156e-02 1.059503623844636026e-02 1.062453371218912562e-02 1.075286899902848717e-02 1.097641026960296910e-02 1.128753785440487524e-02 1.167567538985229969e-02 1.212846905062574254e-02 1.263286334150043842e-02 1.317593071017778006e-02 1.374542217927486251e-02 1.433007642080404848e-02 1.491975166833176165e-02 1.550544345732449321e-02 1.607923749960361512e-02 1.663423137739262342e-02 1.716444579124323105e-02 1.766473690326301679e-02 1.813071541774485124e-02 1.855867454801469682e-02 1.894552711002433013e-02 1.928875104634444546e-02 1.958634230766102130e-02 1.983677394567611926e-02 2.003896034900066320e-02 2.019222569588207186e-02 2.029627585806722742e-02 2.035117314556945944e-02 2.035731342240574074e-02 2.031540524525987657e-02 2.022645078083993089e-02 2.009172834527853460e-02 1.991277648272345158e-02 1.969137956262777961e-02 1.942955492820229446e-02 1.912954167348059065e-02 1.879379116410282921e-02 1.842495944691927012e-02
1.824107959013282834e-02 1.864419196732073139e-02 1.901635095154356747e-02 1.935460119175394511e-02 1.965619489718554991e-02 1.991859771060438059e-02 2.013949673608192090e-02 2.031681055744440079e-02 2.044870110425242929e-02 2.053358725380994773e-02 2.057016009833509060e-02 2.055739985563214203e-02 2.049459446018982514e-02 2.038135994122611955e-02 2.021766277716054508e-02 2.000384451504694586e-02 1.974064906144607640e-02 1.942925319022208164e-02 1.907130097301307226e-02 1.866894301559243394e-02 1.822488156535342213e-02 1.774242271292363407e-02 1.722553698688432042e-02 1.667892952714927074e-02 1.610812052950287218e-02 1.551953546014501507e-02 1.492060213311092315e-02 1.431984736889235950e-02 1.372697862293322489e-02 1.315292469742065408e-02 1.260979414550194612e-02 1.211069222447146675e-02 1.166932400996400013e-02 1.129931642374601593e-02 1.101323486135985692e-02 1.082136422715564844e-02 1.073045410043013508e-02 1.074273208298626853e-02 1.085548308253705095e-02 1.106133760386132994e-02 1.134917592791271149e-02 1.170537126683634382e-02 1.211505451901273220e-02 1.256317066373524756e-02 1.303522994283965765e-02 1.351776365834651480e-02 1.399854880194833888e-02 1.446667713850721508e-02 1.491253287834496538e-02 1.532772466043525426e-02 1.570500064094564746e-02 1.603816286615417086e-02 1.632198879880569428e-02 1.655216287358807215e-02 1.672521820608896884e-02 1.683848722101582290e-02 1.689005941659080592e-02 1.687874437472672989e-02 1.680403824183947584e-02 1.666609211900184351e-02 1.646568104606603231e-02 1.620417250889725699e-02 1.588349362682883043e-02 1.550609638337588532e-02 1.507492044639335144e-02 1.459335328544825172e-02 1.406518743614052283e-02 1.349457488524346584e-02 1.288597865832659221e-02 1.224412178422029998e-02 1.157393388932927494e-02 1.088049574099892759e-02 1.016898211563828022e-02 9.444603420002787089e-03 8.712546554813103278e-03 7.977915603230665426e-03 7.245673102446454315e-03 6.520583018166694646e-03 5.807157309861586333e-03 5.109609642090332492e-03 4.431823530556659035e-03 3.777350984577963929e-03 3.149479824767252491e-03 2.551469239461120857e-03 1.987246528134857266e-03 1.463574374518997233e-03 9.978989490539976002e-04 6.510845088557179949e-04 5.921984100562109350e-04 8.458165284212283176e-04 1.214875748821637102e-03 1.616212485942990608e-03 2.031970469689568185e-03 2.461411895259786597e-03 2.909139827190302622e-03 3.381722267692652967e-03 3.886367225750121668e-03 4.430239843878296981e-03 5.020054032978677437e-03 5.661826673914280295e-03 6.360748898689584825e-03 7.121144596018079767e-03 7.946489857793111872e-03 8.839469992554803077e-03 9.802055246282144474e-03 1.083558178119040094e-02 1.194082958643161337e-02 1.311809306533464128e-02 1.436724282866269284e-02 1.568777884551637164e-02 1.707887583917571533e-02 1.853942195723443792e-02 2.006805153931121716e-02 2.166317243329674708e-02 2.332298789763369296e-02 2.504551275442844227e-02 2.682858317814544591e-02 2.866985934830457855e-02 3.056682017838388207e-02 3.251674946166066560e-02 3.451671304244746663e-02 3.656352701284540374e-02 3.865371742620043322e-02 4.078347257611812660e-02 4.294858947454121417e-02 4.514441673013202400e-02 4.736579653397621908e-02 4.960700886088351136e-02 5.186172125497222340e-02 5.412294766089361525e-02 5.638301967210874316e-02 5.863357329330817075e-02 6.086555386673915546e-02 6.306924121500162572e-02 6.523429633811185513e-02 6.734983020886210758e-02 6.940449437900576835e-02 7.138659228041016602e-02 7.328420931781522152e-02 7.508535913579210408e-02 7.677814282822521819e-02 7.835091736354812819e-02 7.979246913583722123e-02 8.109218832717449144e-02 8.224023968160110165e-02 8.322772534207799333e-02 8.404683558202806493e-02 8.469098356231596902e-02 8.515492065061139315e-02 8.543482933906368371e-02 8.552839137273794690e-02 8.543482933906368371e-02 8.515492065061137927e-02 8.469098356231596902e-02 8.404683558202805105e-02 8.322772534207799333e-02 8.224023968160108777e-02 8.109218832717447756e-02 7.979246913583722123e-02 7.835091736354812819e-02 7.677814282822521819e-02 7.508535913579209020e-02 7.328420931781522152e-02 7.138659228041017990e-02 6.940449437900576835e-02 6.734983020886210758e-02 6.523429633811185513e-02 6.306924121500161184e-02 6.086555386673916934e-02 5.863357329330817769e-02 5.638301967210874316e-02 5.412294766089358750e-02 5.186172125497222340e-02 4.960700886088349748e-02 4.736579653397623296e-02 4.514441673013203093e-02 4.294858947454120029e-02 4.078347257611812660e-02 3.865371742620043322e-02 3.656352701284540374e-02 3.451671304244746663e-02 3.251674946166066560e-02 3.056682017838387513e-02 2.866985934830457161e-02 2.682858317814546326e-02 2.504551275442844227e-02 2.332298789763370683e-02 2.166317243329674361e-02 2.006805153931122410e-02 1.853942195723443792e-02 1.707887583917571880e-02 1.568777884551637164e-02 1.436724282866267376e-02 1.311809306533464128e-02 1.194082958643162898e-02 1.083558178119040961e-02 9.802055246282139270e-03 8.839469992554797872e-03 7.946489857793113606e-03 7.121144596018082369e-03 6.360748898689574417e-03 5.661826673914277692e-03 5.020054032978667029e-03 4.430239843878286572e-03 3.886367225750126438e-03 3.381722267692644727e-03 2.909139827190316933e-03 2.461411895259783995e-03 2.031970469689576859e-03 1.616212485943000149e-03 1.214875748821642306e-03 8.458165284212277755e-04 5.921984100562196086e-04 6.510845088557205970e-04 9.978989490540021538e-04 1.463574374518993113e-03 1.987246528134861603e-03 2.551469239461126495e-03 3.149479824767245553e-03 3.777350984577957857e-03 4.431823530556662505e-03 5.109609642090331624e-03 5.807157309861581997e-03 6.520583018166698983e-03 7.245673102446453448e-03 7.977915603230665426e-03 8.712546554813099808e-03 9.444603420002794028e-03 1.016898211563827849e-02 1.088049574099892933e-02 1.157393388932926280e-02 1.224412178422029998e-02 1.288597865832658874e-02 1.349457488524347624e-02 1.406518743614052283e-02 1.459335328544823784e-02 1.507492044639334450e-02 1.550609638337587318e-02 1.588349362682883043e-02 1.620417250889724659e-02 1.646568104606602537e-02 1.666609211900184698e-02 1.680403824183946890e-02 1.687874437472672989e-02 1.689005941659080592e-02 1.683848722101582637e-02 1.672521820608896884e-02 1.655216287358806868e-02 1.632198879880569428e-02 1.603816286615417086e-02 1.570500064094564746e-02 1.532772466043525773e-02 1.491253287834496885e-02 1.446667713850721682e-02 1.399854880194833888e-02 1.351776365834652868e-02 1.303522994283965938e-02 1.256317066373524929e-02 1.211505451901273567e-02 1.170537126683634556e-02 1.134917592791271496e-02 1.106133760386133168e-02 1.085548308253706136e-02 1.074273208298627373e-02 1.073045410043013161e-02 1.082136422715564497e-02 1.101323486135985866e-02 1.129931642374601766e-02 1.166932400996400013e-02 1.211069222447146501e-02 1.260979414550194265e-02 1.315292469742065755e-02 1.372697862293321275e-02 1.431984736889235256e-02 1.492060213311092141e-02 1.551953546014501507e-02 1.610812052950287565e-02 1.667892952714927768e-02 1.722553698688431348e-02 1.774242271292363754e-02 1.822488156535341866e-02 1.866894301559243394e-02 1.907130097301306532e-02 1.942925319022207470e-02 1.974064906144607986e-02 2.000384451504694933e-02 2.021766277716054855e-02 2.038135994122611955e-02 2.049459446018982861e-02 2.055739985563214203e-02 2.057016009833509407e-02 2.053358725380995120e-02 2.044870110425242929e-02 2.031681055744440426e-02 2.013949673608192090e-02 1.991859771060437712e-02 1.965619489718555685e-02 1.935460119175393817e-02 1.901635095154356400e-02 1.864419196732073139e-02 1.824107959013283528e-02
1.802273346038947219e-02 1.845821100622922761e-02 1.886526056868668977e-02 1.924060997626533820e-02 1.958119963818237552e-02 1.988418635837870679e-02 2.014694957360131655e-02 2.036709985108884138e-02 2.054248948503994629e-02 2.067122505188066089e-02 2.075168181781625321e-02 2.078251993607254516e-02 2.076270242522005108e-02 2.069151498493801769e-02 2.056858778344166847e-02 2.039391944427278169e-02 2.016790357243189794e-02 1.989135829414074089e-02 1.956555944335212904e-02 1.919227821154055949e-02 1.877382428017964483e-02 1.831309566176636885e-02 1.781363664954829784e-02 1.727970534627087940e-02 1.671635207382527258e-02 1.612950932009345542e-02 1.552609235447007831e-02 1.491410660092511511e-02 1.430275236522019107e-02 1.370250839356171660e-02 1.312516192572885272e-02 1.258373446518094158e-02 1.209223275080253089e-02 1.166514310263814559e-02 1.131660267041938867e-02 1.105924549499062368e-02 1.090284328801736577e-02 1.085300715404735779e-02 1.091030204678445151e-02 1.107006083574252342e-02 1.132296465003497683e-02 1.165619618979254341e-02 1.205482267722702248e-02 1.250308431336186014e-02 1.298539452121624284e-02 1.348700153301842473e-02 1.399435544619516067e-02 1.449526177553290239e-02 1.497890090896565260e-02 1.543577474513307263e-02 1.585762132629576701e-02 1.623732162662752665e-02 1.656881111105355797e-02 1.684700148203519335e-02 1.706771392379612812e-02 1.722762302441581753e-02 1.732420960362296078e-02 1.735572037704444584e-02 1.732113243052720367e-02 1.722012068002361229e-02 1.705302675477157054e-02 1.682082801366063807e-02 1.652510566303298095e-02 1.616801117953357847e-02 1.575223045190713919e-02 1.528094524217937789e-02 1.475779173207808145e-02 1.418681606775536695e-02 1.357242694783375447e-02 1.291934541960180170e-02 1.223255215948585058e-02 1.151723262208143375e-02 1.077872055586153073e-02 1.002244051904829618e-02 9.253850215759864065e-03 8.478383767723245146e-03 7.701397554534823893e-03 6.928121230150615338e-03 6.163618459629043207e-03 5.412765962605696479e-03 4.680268365884841103e-03 3.970747375584738822e-03 3.288997477900351771e-03 2.640652046848146733e-03 2.033986004577402040e-03 1.485313944932331424e-03 1.036777263735509137e-03 8.009481420451084258e-04 9.015063426452982545e-04 1.228225937029956338e-03 1.633017982903957289e-03 2.060767387546479524e-03 2.496632193349011646e-03 2.939177523277298077e-03 3.392209241422214014e-03 3.861934635124216267e-03 4.355694709142236484e-03 4.881232313109938256e-03 5.446188710276298091e-03 6.057737693703918631e-03 6.722331997672850376e-03 7.445551321149257266e-03 8.232038811651987489e-03 9.085507429418075362e-03 1.000879489013590043e-02 1.100394699674850027e-02 1.207231300381679528e-02 1.321464151226672649e-02 1.443116992051111935e-02 1.572170395392348194e-02 1.708568609576105457e-02 1.852225300510900591e-02 2.003028251013048988e-02 2.160843078892674823e-02 2.325516012587230605e-02 2.496875732618306087e-02 2.674734259808450934e-02 2.858886853999015668e-02 3.049110883784850526e-02 3.245163640033953134e-02 3.446779093420372642e-02 3.653663637137499060e-02 3.865490907441191532e-02 4.081895832777191618e-02 4.302468122355165847e-02 4.526745462142444526e-02 4.754206735413189777e-02 4.984265621686573278e-02 5.216264948476109775e-02 5.449472172276537824e-02 5.683076347563265768e-02 5.916186905649579997e-02 6.147834510798814989e-02 6.376974191927889390e-02 6.602490868318373896e-02 6.823207301204570197e-02 7.037894414280439215e-02 7.245283839221203226e-02 7.444082460952121394e-02 7.632988664723962258e-02 7.810709925481466864e-02 7.975981331256118412e-02 8.127584597426754098e-02 8.264367108148082397e-02 8.385260515012912808e-02 8.489298430654802774e-02 8.575632775742896008e-02 8.643548370637484102e-02 8.692475406625474466e-02 8.721999484728665264e-02 8.731868971037964888e-02 8.721999484728663876e-02 8.692475406625475853e-02 8.643548370637485490e-02 8.575632775742897396e-02 8.489298430654802774e-02 8.385260515012912808e-02 8.264367108148082397e-02 8.127584597426754098e-02 7.975981331256121187e-02 7.810709925481466864e-02 7.632988664723962258e-02 7.444082460952122782e-02 7.245283839221203226e-02 7.037894414280440603e-02 6.823207301204568809e-02 6.602490868318373896e-02 6.376974191927890778e-02 6.147834510798814295e-02 5.916186905649579997e-02 5.683076347563263686e-02 5.449472172276537824e-02 5.216264948476110469e-02 4.984265621686571196e-02 4.754206735413189083e-02 4.526745462142445220e-02 4.302468122355164459e-02 4.081895832777193006e-02 3.865490907441190838e-02 3.653663637137499060e-02 3.446779093420373336e-02 3.245163640033954522e-02 3.049110883784852261e-02 2.858886853999015668e-02 2.674734259808450587e-02 2.496875732618307128e-02 2.325516012587230605e-02 2.160843078892673436e-02 2.003028251013048988e-02 1.852225300510901285e-02 1.708568609576106151e-02 1.572170395392348888e-02 1.443116992051113323e-02 1.321464151226673343e-02 1.207231300381679702e-02 1.100394699674849507e-02 1.000879489013589176e-02 9.085507429418073627e-03 8.232038811651984020e-03 7.445551321149252062e-03 6.722331997672839100e-03 6.057737693703916029e-03 5.446188710276292887e-03 4.881232313109953869e-03 4.355694709142235617e-03 3.861934635124208894e-03 3.392209241422220085e-03 2.939177523277296776e-03 2.496632193349009911e-03 2.060767387546480825e-03 1.633017982903962276e-03 1.228225937029956989e-03 9.015063426453018324e-04 8.009481420451090763e-04 1.036777263735513474e-03 1.485313944932343134e-03 2.033986004577402907e-03 2.640652046848148034e-03 3.288997477900344833e-03 3.970747375584737955e-03 4.680268365884830695e-03 5.412765962605700816e-03 6.163618459629047544e-03 6.928121230150622277e-03 7.701397554534823893e-03 8.478383767723248615e-03 9.253850215759864065e-03 1.002244051904828924e-02 1.077872055586153247e-02 1.151723262208144069e-02 1.223255215948585405e-02 1.291934541960180170e-02 1.357242694783374580e-02 1.418681606775535828e-02 1.475779173207808145e-02 1.528094524217937442e-02 1.575223045190713225e-02 1.616801117953357847e-02 1.652510566303297748e-02 1.682082801366063807e-02 1.705302675477156360e-02 1.722012068002361229e-02 1.732113243052720714e-02 1.735572037704443890e-02 1.732420960362296078e-02 1.722762302441581753e-02 1.706771392379613506e-02 1.684700148203519335e-02 1.656881111105355450e-02 1.623732162662753012e-02 1.585762132629576007e-02 1.543577474513306916e-02 1.497890090896565086e-02 1.449526177553290412e-02 1.399435544619515720e-02 1.348700153301842300e-02 1.298539452121624284e-02 1.250308431336186361e-02 1.205482267722701901e-02 1.165619618979254514e-02 1.132296465003498030e-02 1.107006083574250434e-02 1.091030204678445151e-02 1.085300715404736126e-02 1.090284328801736403e-02 1.105924549499061500e-02 1.131660267041938867e-02 1.166514310263814559e-02 1.209223275080252742e-02 1.258373446518094678e-02 1.312516192572884925e-02 1.370250839356171660e-02 1.430275236522019280e-02 1.491410660092510297e-02 1.552609235447008525e-02 1.612950932009345542e-02 1.671635207382528646e-02 1.727970534627087593e-02 1.781363664954829437e-02 1.831309566176637232e-02 1.877382428017965177e-02 1.919227821154055949e-02 1.956555944335213251e-02 1.989135829414073742e-02 2.016790357243189794e-02 2.039391944427278169e-02 2.056858778344166847e-02 2.069151498493801769e-02 2.076270242522005455e-02 2.078251993607254516e-02 2.075168181781625321e-02 2.067122505188065743e-02 2.054248948503993588e-02 2.036709985108884138e-02 2.014694957360131655e-02 1.988418635837870679e-02 1.958119963818237205e-02 1.924060997626534167e-02 1.886526056868668977e-02 1.845821100622922761e-02 1.802273346038947219e-02
1.777191995857419632e-02 1.823731868420540997e-02 1.867725009173948000e-02 1.908810440380164300e-02 1.946649196182173233e-02 1.980924467340541839e-02 2.011342011810186847e-02 2.037630818075745337e-02 2.059544005475632752e-02 2.076859945883188785e-02 2.089383593206365838e-02 2.096948010712968574e-02 2.099416090949448449e-02 2.096682468958706649e-02 2.088675636725358456e-02 2.075360275510669192e-02 2.056739833296685263e-02 2.032859387315615399e-02 2.003808846968104310e-02 1.969726570618601097e-02 1.930803490787003085e-02 1.887287865470356485e-02 1.839490796748364729e-02 1.787792676964194277e-02 1.732650728617015495e-02 1.674607779751533659e-02 1.614302332069485549e-02 1.552479783664118679e-02 1.490004282364796803e-02 1.427869994486844971e-02 1.367209438164900676e-02 1.309294841632347578e-02 1.255526313691934445e-02 1.207398488975961609e-02 1.166436607717941457e-02 1.134096047738942549e-02 1.111628548975249729e-02 1.099933618780972455e-02 1.099429052035272129e-02 1.109979236731484416e-02 1.130905859286250766e-02 1.161077336852997001e-02 1.199047188695707283e-02 1.243202160036177562e-02 1.291889315042494407e-02 1.343507706178342052e-02 1.396564388648857333e-02 1.449702154072078468e-02 1.501708211789231674e-02 1.551511748986531859e-02 1.598176015714996775e-02 1.640888459053315915e-02 1.678950858097948140e-02 1.711770388041730998e-02 1.738851936600467607e-02 1.759791669582945473e-02 1.774271685841837670e-02 1.782055542014471944e-02 1.782984419060305512e-02 1.776973719249313674e-02 1.764009909376267060e-02 1.744147455980769520e-02 1.717505727577536487e-02 1.684265765829287900e-02 1.644666851791087847e-02 1.599002814929235267e-02 1.547618051902469385e-02 1.490903239520012698e-02 1.429290742345860551e-02 1.363249730666911928e-02 1.293281039723765020e-02 1.219911817321931227e-02 1.143690026006967224e-02 1.065178891087379363e-02 9.849514227585591183e-03 9.035852005374919726e-03 8.216577130864070530e-03 7.397427413372090720e-03 6.584086545984719520e-03 5.782202782822850121e-03 4.997477203218017236e-03 4.235895920079136082e-03 3.504283028218598862e-03 2.811633413008776932e-03 2.172527494898284298e-03 1.616465343718034159e-03 1.211434458121907762e-03 1.080053080617788142e-03 1.264165517520951477e-03 1.631483553717844774e-03 2.067104083159133389e-03 2.523496254585436572e-03 2.984706151218991053e-03 3.447355742835064765e-03 3.913712723355165443e-03 4.388974936460051345e-03 4.879990927098186264e-03 5.394502139304319620e-03 5.940595209281628389e-03 6.526262832138703118e-03 7.159049544106669237e-03 7.845784569392326435e-03 8.592406260057422127e-03 9.403875199158671233e-03 1.028416387130064516e-02 1.123630451580457518e-02 1.226247490173996112e-02 1.336410365476589819e-02 1.454198078976810977e-02 1.579636364353015007e-02 1.712707237332085700e-02 1.853357211187818196e-02 2.001504071426603304e-02 2.157042200099006102e-02 2.319846477224633483e-02 2.489774789980292100e-02 2.666669169935028880e-02 2.850355568896157862e-02 3.040642283623949671e-02 3.237317053268932293e-02 3.440142882103740946e-02 3.648852682719561091e-02 3.863142888231657635e-02 4.082666241755697478e-02 4.307024032202560332e-02 4.535758101689844890e-02 4.768342996174051995e-02 5.004178662548958850e-02 5.242584108848158397e-02 5.482792437187661294e-02 5.723947631148090104e-02 5.965103431466216993e-02 6.205224568634042093e-02 6.443190541835355778e-02 6.677802044841986417e-02 6.907790045615767871e-02 7.131827431923486171e-02 7.348543044412508829e-02 7.556537834888177319e-02 7.754402813858074506e-02 7.940738389921907225e-02 8.114174655748206122e-02 8.273392142024092732e-02 8.417142542190886312e-02 8.544268906832172550e-02 8.653724816751472149e-02 8.744592067255861634e-02 8.816096431902838149e-02 8.867621120728466644e-02 8.898717604344959231e-02 8.909113539728474862e-02 8.898717604344959231e-02 8.867621120728466644e-02 8.816096431902838149e-02 8.744592067255860246e-02 8.653724816751472149e-02 8.544268906832172550e-02 8.417142542190887700e-02 8.273392142024094120e-02 8.114174655748204734e-02 7.940738389921907225e-02 7.754402813858074506e-02 7.556537834888175931e-02 7.348543044412508829e-02 7.131827431923484784e-02 6.907790045615767871e-02 6.677802044841985030e-02 6.443190541835355778e-02 6.205224568634043480e-02 5.965103431466216993e-02 5.723947631148090798e-02 5.482792437187661988e-02 5.242584108848158397e-02 5.004178662548957462e-02 4.768342996174054771e-02 4.535758101689844890e-02 4.307024032202561026e-02 4.082666241755698866e-02 3.863142888231657635e-02 3.648852682719561091e-02 3.440142882103740252e-02 3.237317053268932293e-02 3.040642283623949324e-02 2.850355568896160291e-02 2.666669169935027839e-02 2.489774789980292793e-02 2.319846477224633136e-02 2.157042200099007143e-02 2.001504071426601916e-02 1.853357211187817849e-02 1.712707237332086740e-02 1.579636364353014313e-02 1.454198078976811324e-02 1.336410365476591207e-02 1.226247490173996632e-02 1.123630451580456997e-02 1.028416387130065036e-02 9.403875199158662559e-03 8.592406260057416922e-03 7.845784569392333374e-03 7.159049544106664900e-03 6.526262832138699649e-03 5.940595209281630124e-03 5.394502139304325691e-03 4.879990927098179325e-03 4.388974936460053947e-03 3.913712723355161974e-03 3.447355742835076040e-03 2.984706151218999293e-03 2.523496254585445246e-03 2.067104083159130353e-03 1.631483553717845642e-03 1.264165517520957115e-03 1.080053080617795298e-03 1.211434458121905594e-03 1.616465343718044350e-03 2.172527494898281696e-03 2.811633413008779534e-03 3.504283028218616210e-03 4.235895920079129143e-03 4.997477203218017236e-03 5.782202782822853590e-03 6.584086545984718652e-03 7.397427413372081179e-03 8.216577130864070530e-03 9.035852005374916257e-03 9.849514227585598122e-03 1.065178891087380231e-02 1.143690026006967224e-02 1.219911817321931748e-02 1.293281039723765194e-02 1.363249730666911928e-02 1.429290742345860725e-02 1.490903239520010790e-02 1.547618051902470600e-02 1.599002814929235614e-02 1.644666851791088194e-02 1.684265765829288247e-02 1.717505727577535793e-02 1.744147455980770214e-02 1.764009909376266713e-02 1.776973719249314021e-02 1.782984419060305512e-02 1.782055542014471597e-02 1.774271685841838017e-02 1.759791669582946166e-02 1.738851936600467260e-02 1.711770388041730998e-02 1.678950858097948487e-02 1.640888459053315568e-02 1.598176015714997122e-02 1.551511748986531512e-02 1.501708211789232368e-02 1.449702154072078121e-02 1.396564388648856118e-02 1.343507706178342573e-02 1.291889315042494581e-02 1.243202160036177735e-02 1.199047188695707630e-02 1.161077336852996307e-02 1.130905859286250245e-02 1.109979236731484936e-02 1.099429052035272129e-02 1.099933618780972976e-02 1.111628548975249729e-02 1.134096047738943937e-02 1.166436607717941457e-02 1.207398488975962129e-02 1.255526313691934445e-02 1.309294841632347578e-02 1.367209438164900676e-02 1.427869994486844797e-02 1.490004282364795762e-02 1.552479783664118332e-02 1.614302332069485896e-02 1.674607779751533659e-02 1.732650728617015842e-02 1.787792676964194624e-02 1.839490796748364035e-02 1.887287865470356485e-02 1.930803490787003085e-02 1.969726570618601444e-02 2.003808846968103963e-02 2.032859387315614358e-02 2.056739833296685263e-02 2.075360275510668151e-02 2.088675636725358803e-02 2.096682468958706996e-02 2.099416090949448449e-02 2.096948010712969268e-02 2.089383593206366185e-02 2.076859945883188785e-02 2.059544005475633099e-02 2.037630818075745684e-02 2.011342011810186847e-02 1.980924467340541839e-02 1.946649196182173233e-02 1.908810440380164647e-02 1.867725009173948347e-02 1.823731868420540997e-02 1.777191995857419979e-02
1.749136206894441950e-02 1.798364300543160710e-02 1.845389544512550384e-02 1.889814762308015747e-02 1.931265819456792418e-02 1.969391512614425757e-02 2.003863737317744531e-02 2.034377930770580115e-02 2.060653778073806217e-02 2.082436167014422440e-02 2.099496376406573619e-02 2.111633485073508010e-02 2.118675992323961962e-02 2.120483645951463242e-02 2.116949480332237787e-02 2.108002075251055873e-02 2.093608055902033624e-02 2.073774866467743838e-02 2.048553864202381711e-02 2.018043798477496889e-02 1.982394760111227255e-02 1.941812710455561447e-02 1.896564726314396709e-02 1.846985123310455543e-02 1.793482641173174338e-02 1.736548878230964946e-02 1.676768127828581062e-02 1.614828658537078784e-02 1.551535229118558741e-02 1.487822138314294669e-02 1.424765237833717883e-02 1.363589922367568208e-02 1.305670053246388990e-02 1.252510244689266847e-02 1.205701767066309597e-02 1.166842402388561066e-02 1.137415826813419420e-02 1.118638790406235178e-02 1.111302633229054211e-02 1.115650478101069473e-02 1.131329960958160630e-02 1.157438427883380853e-02 1.192644313943903162e-02 1.235345104523524230e-02 1.283820388357137694e-02 1.336353159361570141e-02 1.391310881094625154e-02 1.447190675278582292e-02 1.502638328219105777e-02 1.556450905419695142e-02 1.607570562601460737e-02 1.655074576712861970e-02 1.698164534146000618e-02 1.736156181374419114e-02 1.768470563774795362e-02 1.794626586084873548e-02 1.814234879248555893e-02 1.826992751616996966e-02 1.832679972899387347e-02 1.831155148523121168e-02 1.822352468675350612e-02 1.806278648873868922e-02 1.783009911837955125e-02 1.752688891246848707e-02 1.715521365873900334e-02 1.671772757589178732e-02 1.621764349232983002e-02 1.565869198970920237e-02 1.504507747166896649e-02 1.438143130951441417e-02 1.367276241737992379e-02 1.292440583805988183e-02 1.214197020761334511e-02 1.133128536509920778e-02 1.049835197969941659e-02 9.649296063131841683e-03 8.790332977403295112e-03 7.927748764957541841e-03 7.067912875473427239e-03 6.217349134514878022e-03 5.382919390792775642e-03 4.572237601057459709e-03 3.794586960339442049e-03 3.063013255364555737e-03 2.399313231714898277e-03 1.845799051263764898e-03 1.485128386728861013e-03 1.421439983097621575e-03 1.649593610455257504e-03 2.045745007841841181e-03 2.510695138330791987e-03 2.997910583783265550e-03 3.488814069428239004e-03 3.977498593639339393e-03 4.464276004259453562e-03 4.952918912713042028e-03 5.449325592979011902e-03 5.960741418825444247e-03 6.495202395153254135e-03 7.061074067166953072e-03 7.666647275696171146e-03 8.319790789247886315e-03 9.027674390264436508e-03 9.796575052146448692e-03 1.063177023489053803e-02 1.153751169253869856e-02 1.251706469556537749e-02 1.357279328349407510e-02 1.470627208824054621e-02 1.591840813134478075e-02 1.720956017241465075e-02 1.857964735654567615e-02 2.002824232119144315e-02 2.155464633295846311e-02 2.315794551668416343e-02 2.483704804823987089e-02 2.659070257098534312e-02 2.841749828771242270e-02 3.031584733782072966e-02 3.228395029397997801e-02 3.431974595148458429e-02 3.642084704339020734e-02 3.858446407136375406e-02 4.080732005131416928e-02 4.308555957755860755e-02 4.541465614871868089e-02 4.778932211516537243e-02 5.020342585341348862e-02 5.264992081353897513e-02 5.512079090473930715e-02 5.760701628290158804e-02 6.009856300074752772e-02 6.258439920793210098e-02 6.505253968744803550e-02 6.749011953323806601e-02 6.988349676047184156e-02 7.221838264022707732e-02 7.447999760477745645e-02 7.665324971178875957e-02 7.872293191143965585e-02 8.067393374841415332e-02 8.249146266273639505e-02 8.416126973572866932e-02 8.566987456133166867e-02 8.700478390615645763e-02 8.815469894832128617e-02 8.910970614711780091e-02 8.986144718247306151e-02 9.040326390263903056e-02 9.073031481653202890e-02 9.083966034804151490e-02 9.073031481653204278e-02 9.040326390263905831e-02 8.986144718247306151e-02 8.910970614711780091e-02 8.815469894832128617e-02 8.700478390615647151e-02 8.566987456133166867e-02 8.416126973572865544e-02 8.249146266273639505e-02 8.067393374841415332e-02 7.872293191143964197e-02 7.665324971178877345e-02 7.447999760477745645e-02 7.221838264022706344e-02 6.988349676047181380e-02 6.749011953323805213e-02 6.505253968744806325e-02 6.258439920793208711e-02 6.009856300074752772e-02 5.760701628290160192e-02 5.512079090473928633e-02 5.264992081353896125e-02 5.020342585341349556e-02 4.778932211516537243e-02 4.541465614871868089e-02 4.308555957755860755e-02 4.080732005131416235e-02 3.858446407136375406e-02 3.642084704339021428e-02 3.431974595148459123e-02 3.228395029397996413e-02 3.031584733782073313e-02 2.841749828771241229e-02 2.659070257098535700e-02 2.483704804823987436e-02 2.315794551668415649e-02 2.155464633295846658e-02 2.002824232119144662e-02 1.857964735654567268e-02 1.720956017241465075e-02 1.591840813134477034e-02 1.470627208824054621e-02 1.357279328349407337e-02 1.251706469556537749e-02 1.153751169253870897e-02 1.063177023489053283e-02 9.796575052146450427e-03 9.027674390264433038e-03 8.319790789247881110e-03 7.666647275696185024e-03 7.061074067166972154e-03 6.495202395153251533e-03 5.960741418825452054e-03 5.449325592979011035e-03 4.952918912713043763e-03 4.464276004259451827e-03 3.977498593639328117e-03 3.488814069428240738e-03 2.997910583783264683e-03 2.510695138330798926e-03 2.045745007841842916e-03 1.649593610455260539e-03 1.421439983097621141e-03 1.485128386728863615e-03 1.845799051263758176e-03 2.399313231714901313e-03 3.063013255364559206e-03 3.794586960339435544e-03 4.572237601057459709e-03 5.382919390792770438e-03 6.217349134514871950e-03 7.067912875473435913e-03 7.927748764957540106e-03 8.790332977403284703e-03 9.649296063131846887e-03 1.049835197969941139e-02 1.133128536509920778e-02 1.214197020761335379e-02 1.292440583805987836e-02 1.367276241737991685e-02 1.438143130951439683e-02 1.504507747166895955e-02 1.565869198970919196e-02 1.621764349232983002e-02 1.671772757589178732e-02 1.715521365873899987e-02 1.752688891246848360e-02 1.783009911837955472e-02 1.806278648873868575e-02 1.822352468675350612e-02 1.831155148523121862e-02 1.832679972899387347e-02 1.826992751616996619e-02 1.814234879248555893e-02 1.794626586084873548e-02 1.768470563774795362e-02 1.736156181374419807e-02 1.698164534146000618e-02 1.655074576712862316e-02 1.607570562601461431e-02 1.556450905419695316e-02 1.502638328219105431e-02 1.447190675278582986e-02 1.391310881094624460e-02 1.336353159361570661e-02 1.283820388357138041e-02 1.235345104523524404e-02 1.192644313943903855e-02 1.157438427883381374e-02 1.131329960958160630e-02 1.115650478101069994e-02 1.111302633229053864e-02 1.118638790406235525e-02 1.137415826813419420e-02 1.166842402388561240e-02 1.205701767066310465e-02 1.252510244689267020e-02 1.305670053246389510e-02 1.363589922367568381e-02 1.424765237833717016e-02 1.487822138314294843e-02 1.551535229118558915e-02 1.614828658537078784e-02 1.676768127828581756e-02 1.736548878230965640e-02 1.793482641173175379e-02 1.846985123310455543e-02 1.896564726314397403e-02 1.941812710455561447e-02 1.982394760111227602e-02 2.018043798477497236e-02 2.048553864202382058e-02 2.073774866467744185e-02 2.093608055902033624e-02 2.108002075251055873e-02 2.116949480332238134e-02 2.120483645951462895e-02 2.118675992323961962e-02 2.111633485073508010e-02 2.099496376406573966e-02 2.082436167014422440e-02 2.060653778073806217e-02 2.034377930770580115e-02 2.003863737317744531e-02 1.969391512614425757e-02 1.931265819456792418e-02 1.889814762308015747e-02 1.845389544512550384e-02 1.798364300543161057e-02 1.749136206894441950e-02
1.718461632030866479e-02 1.770007082866072168e-02 1.819746202970703997e-02 1.867242821398360647e-02 1.912085110098194277e-02 1.953885224622430375e-02 1.992279213461465789e-02 2.026927212210612173e-02 2.057513921970041335e-02 2.083749362198989569e-02 2.105369884264977898e-02 2.122139431507115079e-02 2.133851033726627544e-02 2.140328528024547025e-02 2.141428503546849438e-02 2.137042474939112105e-02 2.127099298313782361e-02 2.111567854600872318e-02 2.090460038722587177e-02 2.063834109605939757e-02 2.031798476146546434e-02 1.994516018217068129e-02 1.952209069603481201e-02 1.905165220253816558e-02 1.853744125277242971e-02 1.798385530615119465e-02 1.739618725850127987e-02 1.678073586191647718e-02 1.614493220177824068e-02 1.549747916419025838e-02 1.484849456547564228e-02 1.420963760288155436e-02 1.359418067479200090e-02 1.301696369568456323e-02 1.249413917217786184e-02 1.204259589965907783e-02 1.167896295884274412e-02 1.141817821496032663e-02 1.127177366247144978e-02 1.124623760984133115e-02 1.134193302395673959e-02 1.155294806064610311e-02 1.186793206991709586e-02 1.227161447649171774e-02 1.274653122451357458e-02 1.327455157636439273e-02 1.383799652213693089e-02 1.442032695797238438e-02 1.500648549010941482e-02 1.558300459775712257e-02 1.613797942531570648e-02 1.666097502346589737e-02 1.714291118728967014e-02 1.757594840524570948e-02 1.795338582587983900e-02 1.826957482927649840e-02 1.851984793073965102e-02 1.870046095422974938e-02 1.880854577474059056e-02 1.884207088593638571e-02 1.879980728549014365e-02 1.868129751552861928e-02 1.848682606366976872e-02 1.821738968236498793e-02 1.787466650631045623e-02 1.746098313789916021e-02 1.697927913342844528e-02 1.643306856576022199e-02 1.582639857220915353e-02 1.516380503247300414e-02 1.445026577826775092e-02 1.369115204123793131e-02 1.289217924332117238e-02 1.205935880130023369e-02 1.119895349417005491e-02 1.031744038908386819e-02 9.421487845459453406e-03 8.517957739135053122e-03 7.613952918127833529e-03 6.716947744328413163e-03 5.835077272837407326e-03 4.977744310769063353e-03 4.156897596981935783e-03 3.389790322634504346e-03 2.704995010905920667e-03 2.154259928612952974e-03 1.823926243457348268e-03 1.796848995528522010e-03 2.048786919544221072e-03 2.467386304608209981e-03 2.960662579327997222e-03 3.480337957418487387e-03 4.004421914326700485e-03 4.524098565077535813e-03 5.037441382031978242e-03 5.546519743345265305e-03 6.055965297263549672e-03 6.572156371453217148e-03 7.102660477966338606e-03 7.655780516537088326e-03 8.240144247982968823e-03 8.864323517331724675e-03 9.536493259972460279e-03 1.026414917219613428e-02 1.105390124451575279e-02 1.191135192226846010e-02 1.284105666041420249e-02 1.384655488941931994e-02 1.493045331622698361e-02 1.609454165406004958e-02 1.733992248603524744e-02 1.866714055224745136e-02 2.007630090307363849e-02 2.156716912611137890e-02 2.313924978590505693e-02 2.479184125991480345e-02 2.652406647421758426e-02 2.833487987640062253e-02 3.022305155562532430e-02 3.218712990077542135e-02 3.422538468148233343e-02 3.633573298885434122e-02 3.851565108095469925e-02 4.076207580768437255e-02 4.307129988644571583e-02 4.543886580246717793e-02 4.785946345773238464e-02 5.032683684342258851e-02 5.283370493292655068e-02 5.537170167592819076e-02 5.793133942885631688e-02 6.050199941038254120e-02 6.307195186329900283e-02 6.562840758478001579e-02 6.815760140741751461e-02 7.064490712388457605e-02 7.307498229391040656e-02 7.543194039184668298e-02 7.769954687679503369e-02 7.986143501754720819e-02 8.190133669672017280e-02 8.380332296152290250e-02 8.555204878667670154e-02 8.713299636812697757e-02 8.853271127116790762e-02 8.973902590759975928e-02 9.074126510545481306e-02 9.153042895142210478e-02 9.209934861828930619e-02 9.244281152345887320e-02 9.255765288419740000e-02 9.244281152345884545e-02 9.209934861828927843e-02 9.153042895142211866e-02 9.074126510545481306e-02 8.973902590759973152e-02 8.853271127116790762e-02 8.713299636812696369e-02 8.555204878667671542e-02 8.380332296152288862e-02 8.190133669672014505e-02 7.986143501754720819e-02 7.769954687679503369e-02 7.543194039184671074e-02 7.307498229391040656e-02 7.064490712388456217e-02 6.815760140741751461e-02 6.562840758478001579e-02 6.307195186329898895e-02 6.050199941038254120e-02 5.793133942885630994e-02 5.537170167592819769e-02 5.283370493292657150e-02 5.032683684342260239e-02 4.785946345773237770e-02 4.543886580246717793e-02 4.307129988644570889e-02 4.076207580768438643e-02 3.851565108095469925e-02 3.633573298885434816e-02 3.422538468148234037e-02 3.218712990077542135e-02 3.022305155562533124e-02 2.833487987640063294e-02 2.652406647421758426e-02 2.479184125991481039e-02 2.313924978590506040e-02 2.156716912611138237e-02 2.007630090307363155e-02 1.866714055224745136e-02 1.733992248603526479e-02 1.609454165406004264e-02 1.493045331622698361e-02 1.384655488941931821e-02 1.284105666041421116e-02 1.191135192226846010e-02 1.105390124451576493e-02 1.026414917219613428e-02 9.536493259972467218e-03 8.864323517331719471e-03 8.240144247982967088e-03 7.655780516537087459e-03 7.102660477966337739e-03 6.572156371453229291e-03 6.055965297263557479e-03 5.546519743345260968e-03 5.037441382031986915e-03 4.524098565077539283e-03 4.004421914326698750e-03 3.480337957418488254e-03 2.960662579327995488e-03 2.467386304608203476e-03 2.048786919544231481e-03 1.796848995528521793e-03 1.823926243457344798e-03 2.154259928612962081e-03 2.704995010905921100e-03 3.389790322634507382e-03 4.156897596981930579e-03 4.977744310769062486e-03 5.835077272837416867e-03 6.716947744328407091e-03 7.613952918127833529e-03 8.517957739135061795e-03 9.421487845459451671e-03 1.031744038908386819e-02 1.119895349417004624e-02 1.205935880130023369e-02 1.289217924332117064e-02 1.369115204123792437e-02 1.445026577826775786e-02 1.516380503247301108e-02 1.582639857220916740e-02 1.643306856576022892e-02 1.697927913342844181e-02 1.746098313789916021e-02 1.787466650631044929e-02 1.821738968236498446e-02 1.848682606366976872e-02 1.868129751552862622e-02 1.879980728549014019e-02 1.884207088593638571e-02 1.880854577474058709e-02 1.870046095422974938e-02 1.851984793073965449e-02 1.826957482927650533e-02 1.795338582587984247e-02 1.757594840524570948e-02 1.714291118728966321e-02 1.666097502346589737e-02 1.613797942531570995e-02 1.558300459775712778e-02 1.500648549010942176e-02 1.442032695797237744e-02 1.383799652213693263e-02 1.327455157636439446e-02 1.274653122451357978e-02 1.227161447649172295e-02 1.186793206991710280e-02 1.155294806064610311e-02 1.134193302395674133e-02 1.124623760984132942e-02 1.127177366247145152e-02 1.141817821496032663e-02 1.167896295884274412e-02 1.204259589965907783e-02 1.249413917217785663e-02 1.301696369568456323e-02 1.359418067479199396e-02 1.420963760288155783e-02 1.484849456547563534e-02 1.549747916419026011e-02 1.614493220177824068e-02 1.678073586191648064e-02 1.739618725850127987e-02 1.798385530615120506e-02 1.853744125277242971e-02 1.905165220253816905e-02 1.952209069603481548e-02 1.994516018217068476e-02 2.031798476146546434e-02 2.063834109605939757e-02 2.090460038722587177e-02 2.111567854600871971e-02 2.127099298313783401e-02 2.137042474939112105e-02 2.141428503546849438e-02 2.140328528024547025e-02 2.133851033726627544e-02 2.122139431507115426e-02 2.105369884264977898e-02 2.083749362198989569e-02 2.057513921970041335e-02 2.026927212210611479e-02 1.992279213461465789e-02 1.953885224622430375e-02 1.912085110098193583e-02 1.867242821398360300e-02 1.819746202970704690e-02 1.770007082866071821e-02 1.718461632030866479e-02
1.685619453315350888e-02 1.739036207609167758e-02 1.791101065662775715e-02 1.841335779809684381e-02 1.889287952721525540e-02 1.934530486897930585e-02 1.976661250021651689e-02 2.015303008949967042e-02 2.050103654171081535e-02 2.080736717642772335e-02 2.106902176407460942e-02 2.128327529626481557e-02 2.144769135914590188e-02 2.156013799940636674e-02 2.161880601537544133e-02 2.162222966731491836e-02 2.156930988131987997e-02 2.145934012213344261e-02 2.129203523526105105e-02 2.106756371313978776e-02 2.078658402974226452e-02 2.045028591884675076e-02 2.006043774746080546e-02 1.961944145609618301e-02 1.913039688762202539e-02 1.859717766608575892e-02 1.802452102568027556e-02 1.741813394536304363e-02 1.678481727221527164e-02 1.613260760409391745e-02 1.547093252666811164e-02 1.481076679234071512e-02 1.416476309791416671e-02 1.354730922692621090e-02 1.297443336762480262e-02 1.246344734961950772e-02 1.203220154880721426e-02 1.169785931219653914e-02 1.147522130307665825e-02 1.137484391120322826e-02 1.140141570932872057e-02 1.155291627575894160e-02 1.182086527530157131e-02 1.219156214388173592e-02 1.264787417691558453e-02 1.317104914190727477e-02 1.374218530354922793e-02 1.434322466521885733e-02 1.495750894722030523e-02 1.557001408059096974e-02 1.616738413920551856e-02 1.673785884266589669e-02 1.727115651925861459e-02 1.775834822244409805e-02 1.819174091644462643e-02 1.856477690791999771e-02 1.887195081591724888e-02 1.910874248366477290e-02 1.927156305464165428e-02 1.935771115926208930e-02 1.936533632250155706e-02 1.929340705307642373e-02 1.914168148111303897e-02 1.891067881239894000e-02 1.860165023900168732e-02 1.821654828291915940e-02 1.775799385582005341e-02 1.722924060304462449e-02 1.663413637673308298e-02 1.597708196825120899e-02 1.526298754794838501e-02 1.449722764716420385e-02 1.368559603278125293e-02 1.283426257043074857e-02 1.194973533095771215e-02 1.103883310332510678e-02 1.010867678227810908e-02 9.166714084378559113e-03 8.220803354966194076e-03 7.279404510636929178e-03 6.351970899924092029e-03 5.449733192668786315e-03 4.587277299031450491e-03 3.785756786229585273e-03 3.079263937209439014e-03 2.525226417233543495e-03 2.208125966154929516e-03 2.195687026142196033e-03 2.458705660226674812e-03 2.894816623583368678e-03 3.415170033866805552e-03 3.968338357211199929e-03 4.528368467398699235e-03 5.083213002982848831e-03 5.628470145297174466e-03 6.164295028378317248e-03 6.693827181716091243e-03 7.222311067798332408e-03 7.756526000693506583e-03 8.304345629055758307e-03 8.874344637166992067e-03 9.475421426646816331e-03 1.011643487640343647e-02 1.080586985125459726e-02 1.155155285757090283e-02 1.236043760642905123e-02 1.323847240235941948e-02 1.419055042816323720e-02 1.522053358825318364e-02 1.633133319052150131e-02 1.752502745732134604e-02 1.880299628288117572e-02 2.016605656931540549e-02 2.161458548494668563e-02 2.314862301122149954e-02 2.476794856415150126e-02 2.647212909615536541e-02 2.826053797538473009e-02 3.013234529254620736e-02 3.208648126406291046e-02 3.412157524644010564e-02 3.623587364804039396e-02 3.842714075859549744e-02 4.069254720373104151e-02 4.302855133129351861e-02 4.543077929468104098e-02 4.789390986317045018e-02 5.041157001988475633e-02 5.297624718307206160e-02 5.557922340603661110e-02 5.821053619645496363e-02 6.085896968515415451e-02 6.351207881758043350e-02 6.615624809354082869e-02 6.877678519779234501e-02 7.135804869673224859e-02 7.388360786845851735e-02 7.633643171996620791e-02 7.869910335246836641e-02 8.095405508214195689e-02 8.308381912061207908e-02 8.507128817345170624e-02 8.689998002804702470e-02 8.855430007328739250e-02 9.001979571915866285e-02 9.128339685866751485e-02 9.233363682984359333e-02 9.316084878204845821e-02 9.375733291660974522e-02 9.411749074298599027e-02 9.423792325235752498e-02 9.411749074298599027e-02 9.375733291660970359e-02 9.316084878204844433e-02 9.233363682984363496e-02 9.128339685866751485e-02 9.001979571915866285e-02 8.855430007328740638e-02 8.689998002804702470e-02 8.507128817345170624e-02 8.308381912061207908e-02 8.095405508214194301e-02 7.869910335246836641e-02 7.633643171996620791e-02 7.388360786845851735e-02 7.135804869673224859e-02 6.877678519779234501e-02 6.615624809354082869e-02 6.351207881758043350e-02 6.085896968515416144e-02 5.821053619645496363e-02 5.557922340603661110e-02 5.297624718307206160e-02 5.041157001988474939e-02 4.789390986317042936e-02 4.543077929468104098e-02 4.302855133129351167e-02 4.069254720373104151e-02 3.842714075859550438e-02 3.623587364804038702e-02 3.412157524644011258e-02 3.208648126406291046e-02 3.013234529254618654e-02 2.826053797538470927e-02 2.647212909615535847e-02 2.476794856415150820e-02 2.314862301122150648e-02 2.161458548494668563e-02 2.016605656931540896e-02 1.880299628288118960e-02 1.752502745732133910e-02 1.633133319052150825e-02 1.522053358825319058e-02 1.419055042816325454e-02 1.323847240235942295e-02 1.236043760642904429e-02 1.155155285757091324e-02 1.080586985125459205e-02 1.011643487640343300e-02 9.475421426646828474e-03 8.874344637166993802e-03 8.304345629055768715e-03 7.756526000693501378e-03 7.222311067798331541e-03 6.693827181716089508e-03 6.164295028378312911e-03 5.628470145297168395e-03 5.083213002982848831e-03 4.528368467398703572e-03 3.968338357211204266e-03 3.415170033866805552e-03 2.894816623583368245e-03 2.458705660226667873e-03 2.195687026142200370e-03 2.208125966154933853e-03 2.525226417233543495e-03 3.079263937209440315e-03 3.785756786229589610e-03 4.587277299031462634e-03 5.449733192668786315e-03 6.351970899924086825e-03 7.279404510636931780e-03 8.220803354966204485e-03 9.166714084378559113e-03 1.010867678227811255e-02 1.103883310332511719e-02 1.194973533095771215e-02 1.283426257043074857e-02 1.368559603278125467e-02 1.449722764716419691e-02 1.526298754794838675e-02 1.597708196825120552e-02 1.663413637673308298e-02 1.722924060304461755e-02 1.775799385582004994e-02 1.821654828291915593e-02 1.860165023900170120e-02 1.891067881239893653e-02 1.914168148111303897e-02 1.929340705307642026e-02 1.936533632250155706e-02 1.935771115926208930e-02 1.927156305464165428e-02 1.910874248366475556e-02 1.887195081591724888e-02 1.856477690791999424e-02 1.819174091644462643e-02 1.775834822244409805e-02 1.727115651925861459e-02 1.673785884266589669e-02 1.616738413920551509e-02 1.557001408059097841e-02 1.495750894722031217e-02 1.434322466521886427e-02 1.374218530354922620e-02 1.317104914190727477e-02 1.264787417691558627e-02 1.219156214388173939e-02 1.182086527530157131e-02 1.155291627575895028e-02 1.140141570932871537e-02 1.137484391120322826e-02 1.147522130307666345e-02 1.169785931219653741e-02 1.203220154880721079e-02 1.246344734961951292e-02 1.297443336762480262e-02 1.354730922692621263e-02 1.416476309791415977e-02 1.481076679234071512e-02 1.547093252666811858e-02 1.613260760409391745e-02 1.678481727221527164e-02 1.741813394536305057e-02 1.802452102568027209e-02 1.859717766608575545e-02 1.913039688762202539e-02 1.961944145609618301e-02 2.006043774746080546e-02 2.045028591884675423e-02 2.078658402974227493e-02 2.106756371313978082e-02 2.129203523526105105e-02 2.145934012213344608e-02 2.156930988131987997e-02 2.162222966731492529e-02 2.161880601537544133e-02 2.156013799940637021e-02 2.144769135914589842e-02 2.128327529626481557e-02 2.106902176407460942e-02 2.080736717642771988e-02 2.050103654171080494e-02 2.015303008949967042e-02 1.976661250021651689e-02 1.934530486897930932e-02 1.889287952721525887e-02 1.841335779809684381e-02 1.791101065662775021e-02 1.739036207609168105e-02 1.685619453315351235e-02
1.651169536716757744e-02 1.705927615096302155e-02 1.759851663636354327e-02 1.812418182794975352e-02 1.863131070042577109e-02 1.911521022297412234e-02 1.957145027898341341e-02 1.999586063172896500e-02 2.038453056185442550e-02 2.073381145901105269e-02 2.104032243762452362e-02 2.130095892658315920e-02 2.151290412649444969e-02 2.167364321664469809e-02 2.178098021453325414e-02 2.183305743663710441e-02 2.182837757669224901e-02 2.176582850715262640e-02 2.164471102283956755e-02 2.146476988754564968e-02 2.122622872040388908e-02 2.092982947625071644e-02 2.057687754000418756e-02 2.016929377390834846e-02 1.970967522603124175e-02 1.920136661032529474e-02 1.864854505136801996e-02 1.805632083523089904e-02 1.743085678842010156e-02 1.677950797924000759e-02 1.611098091763058307e-02 1.543550602039965754e-02 1.476500684446863977e-02 1.411323195648562200e-02 1.349578817461215101e-02 1.292997832393942385e-02 1.243431244919164513e-02 1.202755471112561779e-02 1.172723239662440062e-02 1.154770689570652070e-02 1.149816571441331613e-02 1.158110362778492879e-02 1.179182547307871740e-02 1.211915668671786038e-02 1.254708112541317103e-02 1.305674167101386098e-02 1.362827124605600973e-02 1.424215705993593824e-02 1.488008604580198443e-02 1.552536559418218193e-02 1.616305741646915581e-02 1.677994653622845098e-02 1.736443186829606314e-02 1.790639122779388512e-02 1.839704905949075125e-02 1.882885964703571655e-02 1.919540971999664225e-02 1.949133983267093209e-02 1.971228186058678056e-02 1.985480929838565750e-02 1.991639706536164206e-02 1.989538785455373382e-02 1.979096250069609791e-02 1.960311229626912968e-02 1.933261161313669027e-02 1.898098957819946073e-02 1.855049990808431762e-02 1.804408834071656587e-02 1.746535742642687031e-02 1.681852877934637142e-02 1.610840327135667008e-02 1.534032012130958668e-02 1.452011646515582836e-02 1.365408991291392968e-02 1.274896802663249597e-02 1.181189099283135729e-02 1.085041777407911093e-02 9.872573189052850570e-03 8.886966665190973100e-03 7.903038982393636308e-03 6.931544121412354549e-03 5.985476356278861439e-03 5.081859512067693138e-03 4.245186703701637511e-03 3.513644857169445895e-03 2.947571093669321390e-03 2.628049532664138415e-03 2.614143734213984511e-03 2.878493461594001067e-03 3.327347843497564794e-03 3.873012213072277166e-03 4.460090313661914906e-03 5.058206473311086492e-03 5.651759986747404395e-03 6.233637936614971550e-03 6.801892149317383465e-03 7.357991616913703639e-03 7.905849474858006598e-03 8.451219530614381692e-03 9.001259771891661002e-03 9.564161068413033762e-03 1.014879281117760622e-02 1.076434900837851781e-02 1.141999893138215434e-02 1.212455921756871655e-02 1.288620994664403836e-02 1.371227581047302149e-02 1.460908630679647220e-02 1.558191839357396177e-02 1.663501433593937359e-02 1.777165920131703117e-02 1.899429801042657948e-02 2.030467194518826776e-02 2.170395528558645426e-02 2.319287858251141768e-02 2.477182781711564225e-02 2.644091319843827614e-02 2.820000447526738521e-02 3.004873215097628170e-02 3.198645591336601868e-02 3.401220308940742371e-02 3.612458114481700150e-02 3.832166925429168064e-02 4.060089479911060256e-02 4.295890129324544254e-02 4.539141466403349284e-02 4.789311498229459341e-02 5.045752062363165202e-02 5.307689144079551918e-02 5.574215685196740738e-02 5.844287383758133697e-02 6.116721874035136591e-02 6.390201553957251812e-02 6.663280198364014695e-02 6.934393367221312887e-02 7.201872493205588310e-02 7.463962416885250306e-02 7.718842033176998019e-02 7.964647621941547961e-02 8.199498359873931552e-02 8.421523451006099337e-02 8.628890269521197198e-02 8.819832881222020027e-02 8.992680298723794430e-02 9.145883829891532368e-02 9.278042898681330974e-02 9.387928751653169812e-02 9.474505511072710273e-02 9.536948095563779759e-02 9.574656600327093037e-02 9.587266809385662503e-02 9.574656600327094425e-02 9.536948095563779759e-02 9.474505511072714437e-02 9.387928751653169812e-02 9.278042898681330974e-02 9.145883829891532368e-02 8.992680298723795818e-02 8.819832881222020027e-02 8.628890269521197198e-02 8.421523451006099337e-02 8.199498359873930164e-02 7.964647621941549349e-02 7.718842033176998019e-02 7.463962416885247531e-02 7.201872493205588310e-02 6.934393367221312887e-02 6.663280198364014695e-02 6.390201553957250424e-02 6.116721874035136591e-02 5.844287383758134391e-02 5.574215685196742820e-02 5.307689144079551918e-02 5.045752062363167284e-02 4.789311498229460035e-02 4.539141466403348590e-02 4.295890129324544254e-02 4.060089479911060256e-02 3.832166925429168758e-02 3.612458114481699456e-02 3.401220308940741677e-02 3.198645591336601174e-02 3.004873215097628864e-02 2.820000447526738174e-02 2.644091319843827614e-02 2.477182781711563531e-02 2.319287858251141074e-02 2.170395528558644385e-02 2.030467194518826429e-02 1.899429801042657254e-02 1.777165920131703117e-02 1.663501433593938400e-02 1.558191839357396524e-02 1.460908630679646179e-02 1.371227581047302670e-02 1.288620994664404357e-02 1.212455921756872348e-02 1.141999893138215955e-02 1.076434900837850740e-02 1.014879281117760101e-02 9.564161068413044170e-03 9.001259771891650593e-03 8.451219530614378223e-03 7.905849474858003129e-03 7.357991616913700170e-03 6.801892149317386935e-03 6.233637936614970683e-03 5.651759986747409599e-03 5.058206473311087359e-03 4.460090313661922712e-03 3.873012213072281502e-03 3.327347843497566963e-03 2.878493461594003235e-03 2.614143734213984511e-03 2.628049532664130175e-03 2.947571093669323992e-03 3.513644857169441992e-03 4.245186703701634909e-03 5.081859512067690536e-03 5.985476356278854500e-03 6.931544121412357151e-03 7.903038982393639778e-03 8.886966665190971365e-03 9.872573189052838427e-03 1.085041777407911266e-02 1.181189099283135382e-02 1.274896802663250638e-02 1.365408991291392968e-02 1.452011646515583183e-02 1.534032012130957627e-02 1.610840327135665967e-02 1.681852877934637142e-02 1.746535742642686684e-02 1.804408834071656587e-02 1.855049990808432109e-02 1.898098957819947114e-02 1.933261161313667986e-02 1.960311229626912274e-02 1.979096250069610485e-02 1.989538785455373382e-02 1.991639706536164553e-02 1.985480929838565750e-02 1.971228186058678056e-02 1.949133983267092862e-02 1.919540971999664572e-02 1.882885964703573042e-02 1.839704905949074432e-02 1.790639122779389206e-02 1.736443186829605967e-02 1.677994653622845445e-02 1.616305741646915234e-02 1.552536559418217846e-02 1.488008604580198443e-02 1.424215705993593997e-02 1.362827124605602014e-02 1.305674167101386791e-02 1.254708112541317276e-02 1.211915668671786385e-02 1.179182547307872260e-02 1.158110362778491664e-02 1.149816571441331960e-02 1.154770689570652244e-02 1.172723239662440582e-02 1.202755471112561952e-02 1.243431244919164166e-02 1.292997832393942559e-02 1.349578817461214580e-02 1.411323195648562200e-02 1.476500684446864671e-02 1.543550602039965580e-02 1.611098091763057960e-02 1.677950797924000759e-02 1.743085678842010502e-02 1.805632083523089557e-02 1.864854505136801649e-02 1.920136661032528780e-02 1.970967522603124175e-02 2.016929377390835540e-02 2.057687754000418756e-02 2.092982947625071991e-02 2.122622872040388214e-02 2.146476988754564968e-02 2.164471102283956408e-02 2.176582850715262293e-02 2.182837757669225248e-02 2.183305743663710441e-02 2.178098021453325414e-02 2.167364321664469809e-02 2.151290412649443928e-02 2.130095892658315920e-02 2.104032243762451321e-02 2.073381145901105269e-02 2.038453056185442896e-02 1.999586063172896500e-02 1.957145027898340647e-02 1.911521022297412234e-02 1.863131070042577803e-02 1.812418182794975352e-02 1.759851663636354327e-02 1.705927615096302502e-02 1.651169536716757744e-02
1.615793965338617466e-02 1.671270748403446207e-02 1.726500090197187823e-02 1.780910367661609622e-02 1.833958604503291984e-02 1.885130111741707346e-02 1.933937973326134430e-02 1.979922591039767060e-02 2.022651419846625831e-02 2.061718967260719321e-02 2.096747092250663552e-02 2.127385615389683696e-02 2.153313238285204864e-02 2.174238763738901153e-02 2.189902606499774876e-02 2.200078586527944025e-02 2.204576001606139285e-02 2.203241983580186275e-02 2.195964152478797893e-02 2.182673595541850114e-02 2.163348214286288720e-02 2.138016502867255003e-02 2.106761845979910827e-02 2.069727455214817602e-02 2.027122099646777934e-02 1.979226829148312758e-02 1.926402935072488165e-02 1.869101435936831868e-02 1.807874400758593264e-02 1.743388399788611473e-02 1.676440245012473726e-02 1.607974850564747663e-02 1.539104340583251525e-02 1.471126213704657126e-02 1.405536141317659596e-02 1.344027629397565211e-02 1.288466612665446591e-02 1.240825639960144687e-02 1.203063300168013237e-02 1.176945234242797976e-02 1.163826542518088883e-02 1.164445047776442935e-02 1.178791174013579281e-02 1.206103096336350912e-02 1.244988027937574647e-02 1.293622384398881477e-02 1.349965677222188937e-02 1.411938517776838500e-02 1.477544325489761438e-02 1.544937714993389194e-02 1.612453356799723944e-02 1.678610273095800312e-02 1.742103266656210708e-02 1.801789114325057228e-02 1.856671860467363697e-02 1.905889337040510972e-02 1.948701726783071478e-02 1.984482284621113049e-02 2.012709999032214619e-02 2.032963846553233200e-02 2.044918269570019861e-02 2.048339533866130879e-02 2.043082668352706396e-02 2.029088740222856346e-02 2.006382267954775339e-02 1.975068619902166020e-02 1.935331287641303341e-02 1.887428961905089284e-02 1.831692376675207387e-02 1.768520926372322763e-02 1.698379105683956239e-02 1.621792876786711315e-02 1.539346143165266911e-02 1.451677617333727195e-02 1.359478536699746005e-02 1.263491952913716257e-02 1.164514779429287432e-02 1.063404590055205302e-02 9.610946315392759204e-03 8.586232698639725130e-03 7.571893775296171560e-03 6.582553660129405668e-03 5.637384329786704514e-03 4.763591856356417381e-03 4.002226819777106662e-03 3.414871425365342220e-03 3.079496120612431644e-03 3.051323026792988717e-03 3.308352215572670472e-03 3.764827828812297977e-03 4.333372812199011437e-03 4.954133099259840252e-03 5.591890337581339153e-03 6.227147083704744242e-03 6.849822176010216153e-03 7.455670240514039419e-03 8.044327672406934374e-03 8.618216939275545954e-03 9.181885906892168006e-03 9.741558596322624081e-03 1.030477842084236324e-02 1.088008095180286773e-02 1.147666613343273183e-02 1.210406171527508845e-02 1.277178532966182292e-02 1.348902317534926912e-02 1.426434818060578515e-02 1.510549935638903080e-02 1.601923744010770242e-02 1.701128184089182455e-02 1.808632310409079638e-02 1.924809623600422237e-02 2.049949489992436424e-02 2.184270504690285358e-02 2.327933827233514760e-02 2.481054888768548933e-02 2.643712318015086632e-02 2.815953373955185080e-02 2.997795559390488418e-02 3.189224406262834016e-02 3.390187674564788117e-02 3.600586402532066077e-02 3.820263397018110879e-02 4.048989866289043338e-02 4.286450975804673158e-02 4.532231151100067634e-02 4.785799960045131196e-02 5.046499379658157813e-02 5.313533192124141047e-02 5.585959164590807019e-02 5.862684553341576676e-02 6.142465341890455954e-02 6.423909481613691852e-02 6.705484259601530994e-02 6.985527777489607126e-02 7.262264391945853770e-02 7.533823845841616795e-02 7.798263711375071072e-02 8.053594674059609548e-02 8.297808110367595191e-02 8.528905352295167164e-02 8.744927989261387646e-02 8.943988531478104520e-02 9.124300749007417666e-02 9.284209006835926481e-02 9.422215937971174793e-02 9.537007833168206772e-02 9.627477176564569472e-02 9.692741820126846153e-02 9.732160365016075121e-02 9.745343403103653990e-02 9.732160365016075121e-02 9.692741820126846153e-02 9.627477176564570860e-02 9.537007833168202608e-02 9.422215937971176181e-02 9.284209006835926481e-02 9.124300749007417666e-02 8.943988531478104520e-02 8.744927989261383483e-02 8.528905352295167164e-02 8.297808110367595191e-02 8.053594674059610936e-02 7.798263711375071072e-02 7.533823845841615408e-02 7.262264391945853770e-02 6.985527777489607126e-02 6.705484259601530994e-02 6.423909481613693240e-02 6.142465341890456648e-02 5.862684553341576676e-02 5.585959164590808407e-02 5.313533192124138271e-02 5.046499379658159895e-02 4.785799960045131196e-02 4.532231151100067634e-02 4.286450975804673158e-02 4.048989866289043338e-02 3.820263397018110879e-02 3.600586402532065383e-02 3.390187674564789505e-02 3.189224406262835404e-02 2.997795559390489459e-02 2.815953373955183345e-02 2.643712318015086632e-02 2.481054888768547892e-02 2.327933827233512332e-02 2.184270504690286052e-02 2.049949489992436077e-02 1.924809623600420155e-02 1.808632310409078944e-02 1.701128184089182455e-02 1.601923744010770242e-02 1.510549935638904814e-02 1.426434818060578168e-02 1.348902317534925697e-02 1.277178532966182813e-02 1.210406171527508845e-02 1.147666613343274918e-02 1.088008095180286079e-02 1.030477842084237192e-02 9.741558596322637958e-03 9.181885906892168006e-03 8.618216939275542485e-03 8.044327672406930904e-03 7.455670240514030746e-03 6.849822176010212683e-03 6.227147083704756385e-03 5.591890337581345224e-03 4.954133099259833313e-03 4.333372812199008835e-03 3.764827828812299278e-03 3.308352215572675677e-03 3.051323026792996957e-03 3.079496120612434679e-03 3.414871425365353496e-03 4.002226819777100590e-03 4.763591856356420851e-03 5.637384329786704514e-03 6.582553660129407402e-03 7.571893775296169825e-03 8.586232698639719926e-03 9.610946315392757469e-03 1.063404590055205302e-02 1.164514779429287432e-02 1.263491952913716257e-02 1.359478536699746526e-02 1.451677617333726848e-02 1.539346143165267605e-02 1.621792876786711315e-02 1.698379105683955545e-02 1.768520926372323457e-02 1.831692376675207734e-02 1.887428961905089631e-02 1.935331287641304035e-02 1.975068619902165673e-02 2.006382267954775339e-02 2.029088740222856346e-02 2.043082668352706396e-02 2.048339533866130879e-02 2.044918269570020555e-02 2.032963846553233200e-02 2.012709999032214966e-02 1.984482284621113396e-02 1.948701726783072172e-02 1.905889337040510972e-02 1.856671860467363697e-02 1.801789114325057228e-02 1.742103266656210708e-02 1.678610273095800659e-02 1.612453356799723597e-02 1.544937714993389714e-02 1.477544325489761959e-02 1.411938517776839021e-02 1.349965677222189457e-02 1.293622384398881650e-02 1.244988027937574127e-02 1.206103096336351606e-02 1.178791174013579107e-02 1.164445047776444322e-02 1.163826542518089403e-02 1.176945234242797456e-02 1.203063300168012717e-02 1.240825639960144514e-02 1.288466612665446591e-02 1.344027629397564864e-02 1.405536141317660116e-02 1.471126213704657126e-02 1.539104340583251525e-02 1.607974850564748356e-02 1.676440245012474073e-02 1.743388399788610432e-02 1.807874400758593611e-02 1.869101435936832215e-02 1.926402935072488512e-02 1.979226829148311717e-02 2.027122099646778280e-02 2.069727455214817602e-02 2.106761845979911521e-02 2.138016502867256044e-02 2.163348214286289761e-02 2.182673595541850461e-02 2.195964152478797893e-02 2.203241983580185581e-02 2.204576001606138244e-02 2.200078586527943678e-02 2.189902606499775570e-02 2.174238763738901847e-02 2.153313238285204517e-02 2.127385615389683349e-02 2.096747092250663899e-02 2.061718967260720015e-02 2.022651419846625484e-02 1.979922591039767060e-02 1.933937973326134083e-02 1.885130111741707346e-02 1.833958604503291637e-02 1.780910367661609969e-02 1.726500090197187823e-02 1.671270748403445860e-02 1.615793965338617466e-02
1.580309789265190584e-02 1.635782319423027473e-02 1.691666941020351922e-02 1.747342047254766412e-02 1.802215037752958465e-02 1.855722695092642746e-02 1.907330985368394655e-02 1.956534643890522202e-02 2.002856784979192839e-02 2.045848684786640004e-02 2.085089823018286201e-02 2.120188227308346038e-02 2.150781137384951552e-02 2.176535990644573593e-02 2.197151723092007763e-02 2.212360377521009960e-02 2.221929012844785223e-02 2.225661913792244956e-02 2.223403108405731451e-02 2.215039211934574995e-02 2.200502630160954681e-02 2.179775173531580540e-02 2.152892156539022370e-02 2.119947085582025992e-02 2.081097073994292099e-02 2.036569165646558155e-02 1.986667797951857661e-02 1.931783688097456902e-02 1.872404474348024483e-02 1.809127468229703578e-02 1.742674834685471394e-02 1.673911342917272158e-02 1.603864391461441025e-02 1.533745096055675293e-02 1.464967532992784635e-02 1.399160408382367667e-02 1.338161323095737876e-02 1.283979052459708128e-02 1.238706261714759942e-02 1.204368794463312603e-02 1.182714178675815797e-02 1.174972295722371413e-02 1.181652490691160844e-02 1.202448326534112655e-02 1.236287077032965920e-02 1.281502230763144519e-02 1.336063687547674010e-02 1.397796888135006792e-02 1.464549195868078760e-02 1.534293779214535372e-02 1.605181362563099998e-02 1.675556708352553964e-02 1.743955005396004287e-02 1.809088885228923513e-02 1.869832539610818967e-02 1.925206337892566150e-02 1.974363429782015344e-02 2.016578753078615560e-02 2.051240333415518466e-02 2.077842535669454163e-02 2.095980860578966487e-02 2.105347892143715621e-02 2.105730046691947979e-02 2.097004830451246193e-02 2.079138368627929043e-02 2.052183021438704416e-02 2.016274950599540247e-02 1.971631544519922979e-02 1.918548653941263074e-02 1.857397634943838347e-02 1.788622247268693496e-02 1.712735518889174635e-02 1.630316772373292464e-02 1.542009130759744787e-02 1.448518007868882657e-02 1.350611388855100375e-02 1.249123210057716780e-02 1.144962018228435664e-02 1.039128642271032812e-02 9.327494476247456812e-03 8.271369980476105457e-03 7.238995854898592694e-03 6.251375033751918782e-03 5.337844101501442243e-03 4.541381758839665300e-03 3.923934166694531891e-03 3.561197205033032106e-03 3.507802766028891763e-03 3.749147295114123660e-03 4.207514581095279406e-03 4.795737049632986526e-03 5.449257303795452222e-03 6.127623885298004620e-03 6.807070563804950777e-03 7.474258034693185074e-03 8.122429237812233901e-03 8.749222253532223936e-03 9.355424385668286574e-03 9.944230287172547977e-03 1.052076049779249178e-02 1.109170548017392524e-02 1.166501952538071332e-02 1.224962300936365163e-02 1.285509352924426099e-02 1.349134266785597877e-02 1.416828775977802858e-02 1.489553703396265076e-02 1.568211090388123286e-02 1.653622117407926861e-02 1.746512378751485448e-02 1.847505103415664901e-02 1.957121838126452823e-02 2.075789183291899473e-02 2.203849576576317679e-02 2.341573911443216999e-02 2.489173911745738016e-02 2.646812549407926568e-02 2.814611270929848544e-02 2.992653293976479945e-02 3.180982687864117309e-02 3.379599333839619635e-02 3.588450166531625268e-02 3.807417331089307799e-02 4.036304058361076669e-02 4.274819169205267694e-02 4.522561173333022877e-02 4.779002931915521390e-02 5.043477810997304411e-02 5.315168170338304549e-02 5.593096917020451420e-02 5.876122713552332094e-02 6.162939275311341003e-02 6.452079030633817158e-02 6.741921256306765420e-02 7.030704647738605928e-02 7.316544141174963212e-02 7.597451677941870207e-02 7.871360489556414319e-02 8.136152388466888485e-02 8.389687472413150104e-02 8.629835590880703677e-02 8.854508879684463984e-02 9.061694644150729283e-02 9.249487862456154397e-02 9.416122588166896124e-02 9.560001554534412749e-02 9.679723322107468275e-02 9.774106364925577717e-02 9.842209557903493222e-02 9.883348607608281877e-02 9.897108058775669348e-02 9.883348607608281877e-02 9.842209557903497386e-02 9.774106364925579105e-02 9.679723322107471051e-02 9.560001554534411361e-02 9.416122588166894736e-02 9.249487862456154397e-02 9.061694644150727895e-02 8.854508879684463984e-02 8.629835590880700902e-02 8.389687472413150104e-02 8.136152388466888485e-02 7.871360489556411544e-02 7.597451677941870207e-02 7.316544141174963212e-02 7.030704647738604540e-02 6.741921256306765420e-02 6.452079030633817158e-02 6.162939275311338921e-02 5.876122713552330012e-02 5.593096917020450726e-02 5.315168170338304549e-02 5.043477810997305105e-02 4.779002931915519309e-02 4.522561173333022877e-02 4.274819169205267000e-02 4.036304058361075281e-02 3.807417331089309881e-02 3.588450166531626656e-02 3.379599333839620329e-02 3.180982687864118696e-02 2.992653293976479945e-02 2.814611270929848544e-02 2.646812549407926915e-02 2.489173911745738016e-02 2.341573911443218386e-02 2.203849576576318720e-02 2.075789183291898779e-02 1.957121838126453517e-02 1.847505103415665595e-02 1.746512378751486141e-02 1.653622117407929637e-02 1.568211090388124326e-02 1.489553703396264729e-02 1.416828775977801991e-02 1.349134266785597877e-02 1.285509352924426446e-02 1.224962300936363775e-02 1.166501952538071679e-02 1.109170548017392524e-02 1.052076049779247617e-02 9.944230287172561855e-03 9.355424385668307391e-03 8.749222253532218732e-03 8.122429237812239106e-03 7.474258034693185074e-03 6.807070563804961186e-03 6.127623885298002018e-03 5.449257303795453089e-03 4.795737049632990863e-03 4.207514581095282008e-03 3.749147295114132767e-03 3.507802766028892631e-03 3.561197205033029070e-03 3.923934166694535361e-03 4.541381758839665300e-03 5.337844101501437039e-03 6.251375033751904037e-03 7.238995854898588357e-03 8.271369980476114131e-03 9.327494476247456812e-03 1.039128642271033333e-02 1.144962018228436358e-02 1.249123210057715913e-02 1.350611388855099682e-02 1.448518007868881963e-02 1.542009130759744613e-02 1.630316772373291076e-02 1.712735518889174635e-02 1.788622247268692803e-02 1.857397634943836959e-02 1.918548653941262033e-02 1.971631544519922979e-02 2.016274950599540247e-02 2.052183021438704069e-02 2.079138368627928696e-02 2.097004830451245846e-02 2.105730046691947979e-02 2.105347892143716315e-02 2.095980860578967181e-02 2.077842535669454857e-02 2.051240333415518466e-02 2.016578753078615560e-02 1.974363429782016038e-02 1.925206337892566150e-02 1.869832539610819314e-02 1.809088885228923513e-02 1.743955005396005328e-02 1.675556708352553964e-02 1.605181362563100345e-02 1.534293779214534678e-02 1.464549195868078586e-02 1.397796888135008006e-02 1.336063687547674010e-02 1.281502230763144866e-02 1.236287077032965573e-02 1.202448326534111961e-02 1.181652490691160844e-02 1.174972295722371933e-02 1.182714178675816491e-02 1.204368794463313470e-02 1.238706261714760115e-02 1.283979052459708822e-02 1.338161323095738049e-02 1.399160408382367146e-02 1.464967532992786370e-02 1.533745096055675466e-02 1.603864391461441372e-02 1.673911342917272504e-02 1.742674834685471741e-02 1.809127468229704619e-02 1.872404474348024137e-02 1.931783688097457249e-02 1.986667797951856967e-02 2.036569165646558502e-02 2.081097073994292099e-02 2.119947085582025298e-02 2.152892156539022717e-02 2.179775173531580540e-02 2.200502630160954681e-02 2.215039211934575342e-02 2.223403108405731798e-02 2.225661913792245650e-02 2.221929012844784876e-02 2.212360377521009960e-02 2.197151723092007763e-02 2.176535990644573246e-02 2.150781137384951552e-02 2.120188227308346038e-02 2.085089823018286201e-02 2.045848684786638963e-02 2.002856784979192839e-02 1.956534643890522202e-02 1.907330985368394308e-02 1.855722695092643093e-02 1.802215037752959159e-02 1.747342047254766065e-02 1.691666941020351575e-02 1.635782319423027473e-02 1.580309789265190584e-02
1.545679009592134355e-02 1.600318969654645346e-02 1.656105268791172036e-02 1.712366615542783299e-02 1.768459242363856765e-02 1.823768809627176329e-02 1.877711071693761655e-02 1.929731864298149871e-02 1.979306809469754888e-02 2.025941003867603660e-02 2.069168859051137566e-02 2.108554193264939799e-02 2.143690627806588492e-02 2.174202311333338009e-02 2.199744977915515584e-02 2.220007335776124496e-02 2.234712781024896650e-02 2.243621432705583674e-02 2.246532491225441616e-02 2.243286931343970933e-02 2.233770553427971706e-02 2.217917433047089312e-02 2.195713829925320659e-02 2.167202643770943862e-02 2.132488537744504919e-02 2.091743891418102255e-02 2.045215794658499994e-02 1.993234351129699600e-02 1.936222620918662957e-02 1.874708585049407808e-02 1.809339535641829241e-02 1.740899234121862094e-02 1.670327941662692536e-02 1.598744844276741434e-02 1.527471200656485215e-02 1.458050357209814477e-02 1.392257214641982183e-02 1.332084757957850349e-02 1.279690026348564470e-02 1.237279982208969870e-02 1.206925653827201073e-02 1.190316951258523631e-02 1.188507668219587927e-02 1.201729486044703435e-02 1.229345641279539457e-02 1.269961899523975972e-02 1.321647492713061943e-02 1.382186414891038370e-02 1.449292755284397986e-02 1.520759867295466347e-02 1.594544494284785494e-02 1.668802231264548616e-02 1.741892865328942275e-02 1.812370158270539336e-02 1.878965490225755972e-02 1.940570627501325696e-02 1.996222131745663958e-02 2.045088330759612175e-02 2.086458937926632257e-02 2.119737025300767047e-02 2.144432918237102956e-02 2.160159564520071004e-02 2.166628970800607221e-02 2.163649359105075318e-02 2.151122759782492927e-02 2.129042817781344119e-02 2.097492644842346640e-02 2.056642601853274008e-02 2.006747945439382730e-02 1.948146324161964885e-02 1.881255167093670577e-02 1.806569077797146733e-02 1.724657440323582036e-02 1.636162577827829021e-02 1.541799007642604379e-02 1.442354659585253981e-02 1.338695457063934259e-02 1.231775567699979791e-02 1.122657215442506018e-02 1.012546769164690379e-02 9.028588781165346536e-03 7.953292600909118298e-03 6.922106408812271280e-03 5.966002276564732684e-03 5.129218085569517242e-03 4.473638167050416302e-03 4.073531059484053994e-03 3.985036191478085084e-03 4.202253542976558225e-03 4.656040174042065660e-03 5.259870293818372233e-03 5.944464908684235493e-03 6.663788453577208261e-03 7.389406329079758508e-03 8.104392852151396515e-03 8.799234650384233844e-03 9.469389198276074310e-03 1.011386279471346121e-02 1.073436416646173300e-02 1.133477094248586114e-02 1.192075835187022051e-02 1.249950288019678959e-02 1.307940979514696234e-02 1.366983584452758325e-02 1.428079430379871478e-02 1.492264230525101702e-02 1.560576097118448156e-02 1.634024674626562840e-02 1.713563627795898492e-02 1.800068626557699974e-02 1.894322390631696801e-02 1.997007421021696968e-02 2.108705981140619745e-02 2.229905946139373180e-02 2.361010503710577607e-02 2.502349442930943205e-02 2.654189881441300358e-02 2.816744657139970409e-02 2.990177128348121480e-02 3.174601680894773709e-02 3.370079758701317180e-02 3.576611675727692230e-02 3.794124815358144998e-02 4.022459076633512487e-02 4.261350590312867198e-02 4.510414809530908370e-02 4.769130089072952383e-02 5.036822814378705965e-02 5.312655037803633296e-02 5.595615437812560128e-02 5.884514249300893535e-02 6.177982632156898968e-02 6.474476761046130124e-02 6.772286740705041330e-02 7.069550283965961301e-02 7.364270938308921377e-02 7.654340513129745394e-02 7.937565244989880364e-02 8.211695141902360107e-02 8.474455869838985744e-02 8.723582484641140278e-02 8.956854269980557559e-02 9.172129916665100469e-02 9.367382270242965991e-02 9.540731882366146333e-02 9.690478626486824509e-02 9.815130679752771814e-02 9.913430229734988830e-02 9.984375335834126675e-02 1.002723745946679512e-01 1.004157427266962888e-01 1.002723745946679512e-01 9.984375335834125287e-02 9.913430229734994381e-02 9.815130679752769038e-02 9.690478626486824509e-02 9.540731882366147720e-02 9.367382270242964604e-02 9.172129916665094918e-02 8.956854269980558947e-02 8.723582484641138890e-02 8.474455869838984357e-02 8.211695141902360107e-02 7.937565244989876201e-02 7.654340513129744006e-02 7.364270938308919989e-02 7.069550283965961301e-02 6.772286740705038555e-02 6.474476761046130124e-02 6.177982632156898968e-02 5.884514249300894229e-02 5.595615437812560128e-02 5.312655037803632602e-02 5.036822814378705271e-02 4.769130089072952383e-02 4.510414809530906288e-02 4.261350590312867892e-02 4.022459076633511099e-02 3.794124815358145691e-02 3.576611675727692230e-02 3.370079758701315792e-02 3.174601680894773709e-02 2.990177128348123214e-02 2.816744657139971450e-02 2.654189881441300358e-02 2.502349442930945286e-02 2.361010503710577607e-02 2.229905946139372139e-02 2.108705981140621480e-02 1.997007421021698009e-02 1.894322390631696801e-02 1.800068626557699974e-02 1.713563627795898145e-02 1.634024674626563881e-02 1.560576097118449024e-02 1.492264230525103264e-02 1.428079430379871652e-02 1.366983584452758325e-02 1.307940979514695193e-02 1.249950288019678613e-02 1.192075835187022398e-02 1.133477094248585941e-02 1.073436416646174688e-02 1.011386279471347162e-02 9.469389198276074310e-03 8.799234650384232109e-03 8.104392852151380902e-03 7.389406329079754171e-03 6.663788453577201322e-03 5.944464908684242432e-03 5.259870293818378305e-03 4.656040174042076069e-03 4.202253542976557357e-03 3.985036191478078145e-03 4.073531059484063535e-03 4.473638167050420639e-03 5.129218085569514640e-03 5.966002276564737888e-03 6.922106408812264342e-03 7.953292600909109625e-03 9.028588781165343066e-03 1.012546769164690379e-02 1.122657215442505498e-02 1.231775567699978750e-02 1.338695457063933565e-02 1.442354659585254849e-02 1.541799007642604379e-02 1.636162577827830061e-02 1.724657440323583077e-02 1.806569077797147427e-02 1.881255167093670230e-02 1.948146324161963844e-02 2.006747945439382036e-02 2.056642601853273314e-02 2.097492644842345946e-02 2.129042817781344812e-02 2.151122759782493621e-02 2.163649359105074971e-02 2.166628970800607915e-02 2.160159564520071698e-02 2.144432918237102956e-02 2.119737025300766353e-02 2.086458937926632604e-02 2.045088330759612175e-02 1.996222131745663958e-02 1.940570627501325696e-02 1.878965490225755972e-02 1.812370158270539336e-02 1.741892865328942622e-02 1.668802231264549310e-02 1.594544494284785494e-02 1.520759867295466868e-02 1.449292755284397986e-02 1.382186414891038544e-02 1.321647492713061423e-02 1.269961899523976145e-02 1.229345641279539630e-02 1.201729486044702741e-02 1.188507668219587927e-02 1.190316951258523978e-02 1.206925653827202287e-02 1.237279982208969696e-02 1.279690026348563950e-02 1.332084757957851043e-02 1.392257214641982356e-02 1.458050357209814477e-02 1.527471200656485388e-02 1.598744844276741781e-02 1.670327941662692536e-02 1.740899234121862788e-02 1.809339535641829241e-02 1.874708585049407808e-02 1.936222620918663304e-02 1.993234351129699600e-02 2.045215794658500341e-02 2.091743891418102602e-02 2.132488537744504226e-02 2.167202643770943515e-02 2.195713829925320312e-02 2.217917433047089312e-02 2.233770553427970318e-02 2.243286931343970933e-02 2.246532491225441616e-02 2.243621432705582980e-02 2.234712781024896303e-02 2.220007335776124496e-02 2.199744977915515237e-02 2.174202311333338355e-02 2.143690627806588145e-02 2.108554193264939453e-02 2.069168859051138259e-02 2.025941003867603660e-02 1.979306809469754888e-02 1.929731864298149524e-02 1.877711071693761655e-02 1.823768809627175982e-02 1.768459242363856765e-02 1.712366615542783299e-02 1.656105268791171342e-02 1.600318969654645693e-02 1.545679009592133835e-02
1.513012729322258526e-02 1.565886623519806287e-02 1.620713065306326334e-02 1.676775237301158725e-02 1.733379126453441638e-02 1.789858102863260345e-02 1.845575312028945036e-02 1.899924671151104541e-02 1.952331073312630824e-02 2.002250233244024652e-02 2.049168469743907137e-02 2.092602614808359088e-02 2.132100164301619846e-02 2.167239733732045578e-02 2.197631849601430071e-02 2.222920087002190973e-02 2.242782553933328482e-02 2.256933719558562243e-02 2.265126585622176045e-02 2.267155206494217770e-02 2.262857573450186358e-02 2.252118892901514013e-02 2.234875306898413336e-02 2.211118128201893657e-02 2.180898692754677098e-02 2.144333970849790841e-02 2.101613126016720068e-02 2.053005268297340355e-02 1.998868714990224144e-02 1.939662141633182249e-02 1.875958064488931001e-02 1.808459110898192126e-02 1.738017440361761326e-02 1.665657354127067849e-02 1.592600358786940007e-02 1.520290387310198853e-02 1.450414068519442247e-02 1.384906463426140502e-02 1.325926745332628963e-02 1.275782845412149792e-02 1.236784299879884787e-02 1.211016588226759665e-02 1.200063431418949174e-02 1.204746090197021495e-02 1.224970309261310883e-02 1.259742485997530047e-02 1.307345571944772654e-02 1.365601639948396326e-02 1.432133468935697235e-02 1.504567420093600415e-02 1.580661135231429398e-02 1.658367175887293099e-02 1.735853241144601211e-02 1.811497876192735487e-02 1.883874987064435361e-02 1.951735093403802676e-02 2.013987396090181209e-02 2.069684380187231804e-02 2.118009391195621594e-02 2.158267001633775231e-02 2.189875733146163725e-02 2.212362636953432021e-02 2.225359261448319956e-02 2.228598597141457152e-02 2.221912660222759295e-02 2.205230445582690921e-02 2.178576044625312250e-02 2.142066782793277877e-02 2.095911288630622482e-02 2.040407464020935896e-02 1.975940389018138177e-02 1.902980271725678366e-02 1.822080655062562407e-02 1.733877235737551689e-02 1.639087865927183266e-02 1.538514645828733922e-02 1.433049564680949003e-02 1.323686068276948985e-02 1.211540508483048735e-02 1.097890172431447570e-02 9.842393478578837646e-03 8.724328394181423557e-03 7.648479723904340680e-03 6.647052091140509718e-03 5.765073748809397200e-03 5.064173153302215478e-03 4.617859897797616832e-03 4.485071018503508818e-03 4.669490305660863039e-03 5.111411876892244313e-03 5.725828685445436168e-03 6.438965834899340254e-03 7.198914968955686354e-03 7.972153180057549651e-03 8.737799821320998278e-03 9.483304368085641520e-03 1.020173621555376178e-02 1.089016235132265857e-02 1.154867377667758398e-02 1.217978046376515765e-02 1.278800815602505053e-02 1.337959820184934576e-02 1.396225078552011493e-02 1.454487539803374710e-02 1.513732803651470817e-02 1.575012671403938289e-02 1.639414732278036968e-02 1.708031100985309483e-02 1.781928119330144361e-02 1.862119188156846281e-02 1.949542802599155480e-02 2.045047310380745942e-02 2.149383009188162927e-02 2.263201153993830636e-02 2.387058500049851414e-02 2.521425356676042576e-02 2.666694865659537464e-02 2.823191333123470717e-02 2.991175844799582109e-02 3.170847959646427849e-02 3.362342890684609509e-02 3.565724158335387139e-02 3.780972187325033762e-02 4.007969688219751442e-02 4.246484913214727819e-02 4.496154009183227912e-02 4.756463722317312570e-02 5.026735654868456915e-02 5.306113154323171405e-02 5.593551748050656219e-02 5.887813840307566660e-02 6.187468179631270410e-02 6.490894396220021900e-02 6.796292710593891673e-02 7.101698733006821251e-02 7.405003111220023748e-02 7.703975643658800276e-02 7.996293355568784289e-02 8.279571936747714966e-02 8.551399859745964505e-02 8.809374436221231730e-02 9.051139025797597104e-02 9.274420586004145095e-02 9.477066743553030914e-02 9.657081576326104200e-02 9.812659321876877894e-02 9.942215271712384617e-02 1.004441317047778393e-01 1.011818851441882994e-01 1.016276723272014626e-01 1.017767933665666980e-01 1.016276723272014626e-01 1.011818851441883271e-01 1.004441317047778254e-01 9.942215271712383229e-02 9.812659321876877894e-02 9.657081576326104200e-02 9.477066743553032302e-02 9.274420586004143707e-02 9.051139025797594329e-02 8.809374436221231730e-02 8.551399859745963117e-02 8.279571936747713579e-02 7.996293355568784289e-02 7.703975643658797501e-02 7.405003111220025136e-02 7.101698733006821251e-02 6.796292710593891673e-02 6.490894396220023288e-02 6.187468179631272491e-02 5.887813840307565966e-02 5.593551748050656219e-02 5.306113154323171405e-02 5.026735654868452058e-02 4.756463722317313958e-02 4.496154009183227912e-02 4.246484913214726431e-02 4.007969688219749360e-02 3.780972187325033068e-02 3.565724158335387139e-02 3.362342890684611590e-02 3.170847959646428543e-02 2.991175844799581415e-02 2.823191333123472105e-02 2.666694865659536423e-02 2.521425356676043270e-02 2.387058500049852108e-02 2.263201153993831677e-02 2.149383009188162927e-02 2.045047310380745248e-02 1.949542802599155134e-02 1.862119188156845587e-02 1.781928119330144708e-02 1.708031100985308443e-02 1.639414732278037315e-02 1.575012671403938636e-02 1.513732803651469602e-02 1.454487539803375230e-02 1.396225078552012361e-02 1.337959820184933361e-02 1.278800815602504533e-02 1.217978046376515938e-02 1.154867377667759265e-02 1.089016235132267071e-02 1.020173621555376352e-02 9.483304368085644989e-03 8.737799821321017360e-03 7.972153180057544447e-03 7.198914968955681150e-03 6.438965834899334183e-03 5.725828685445430097e-03 5.111411876892250385e-03 4.669490305660853498e-03 4.485071018503510552e-03 4.617859897797609026e-03 5.064173153302222417e-03 5.765073748809392863e-03 6.647052091140494105e-03 7.648479723904338078e-03 8.724328394181414884e-03 9.842393478578835911e-03 1.097890172431446876e-02 1.211540508483049255e-02 1.323686068276948985e-02 1.433049564680949871e-02 1.538514645828733228e-02 1.639087865927182572e-02 1.733877235737552730e-02 1.822080655062562754e-02 1.902980271725678366e-02 1.975940389018138871e-02 2.040407464020936243e-02 2.095911288630621441e-02 2.142066782793277877e-02 2.178576044625311556e-02 2.205230445582690574e-02 2.221912660222759295e-02 2.228598597141458193e-02 2.225359261448320303e-02 2.212362636953433062e-02 2.189875733146162684e-02 2.158267001633774537e-02 2.118009391195622981e-02 2.069684380187232151e-02 2.013987396090181209e-02 1.951735093403801982e-02 1.883874987064435708e-02 1.811497876192735487e-02 1.735853241144601211e-02 1.658367175887292752e-02 1.580661135231429745e-02 1.504567420093601109e-02 1.432133468935697582e-02 1.365601639948396326e-02 1.307345571944772827e-02 1.259742485997530220e-02 1.224970309261310883e-02 1.204746090197021322e-02 1.200063431418949694e-02 1.211016588226760358e-02 1.236784299879884787e-02 1.275782845412150833e-02 1.325926745332630351e-02 1.384906463426139808e-02 1.450414068519441900e-02 1.520290387310198679e-02 1.592600358786940007e-02 1.665657354127068196e-02 1.738017440361761326e-02 1.808459110898192820e-02 1.875958064488933083e-02 1.939662141633182943e-02 1.998868714990224837e-02 2.053005268297339661e-02 2.101613126016719374e-02 2.144333970849790494e-02 2.180898692754677098e-02 2.211118128201893657e-02 2.234875306898412989e-02 2.252118892901514707e-02 2.262857573450186358e-02 2.267155206494217423e-02 2.265126585622176045e-02 2.256933719558563284e-02 2.242782553933328482e-02 2.222920087002190279e-02 2.197631849601429724e-02 2.167239733732046619e-02 2.132100164301620193e-02 2.092602614808358394e-02 2.049168469743906790e-02 2.002250233244024305e-02 1.952331073312629436e-02 1.899924671151104541e-02 1.845575312028945036e-02 1.789858102863259304e-02 1.733379126453440944e-02 1.676775237301158725e-02 1.620713065306326334e-02 1.565886623519806287e-02 1.513012729322258179e-02
1.483565179763658530e-02 1.533643189584709896e-02 1.586541831939909317e-02 1.641509047982221345e-02 1.697805794393830378e-02 1.754714782335778725e-02 1.811545820007774005e-02 1.867638751015763057e-02 1.922364825756497225e-02 1.975127155828281314e-02 2.025360725004570622e-02 2.072532283397963970e-02 2.116140338475423766e-02 2.155715374690783670e-02 2.190820377097935090e-02 2.221051697517704288e-02 2.246040279567751777e-02 2.265453247179998950e-02 2.278995857301476663e-02 2.286413819452576615e-02 2.287495991659678832e-02 2.282077473593684125e-02 2.270043133692264264e-02 2.251331628250144434e-02 2.225939997986629837e-02 2.193928962856276504e-02 2.155429080496529259e-02 2.110647989244666262e-02 2.059879023808196263e-02 2.003511568741113066e-02 1.942043594595450201e-02 1.876096884980405985e-02 1.806435467620861463e-02 1.733987623537264558e-02 1.659871405079222859e-02 1.585422566282577994e-02 1.512221762622033977e-02 1.442114257691632338e-02 1.377209790706378570e-02 1.319843309320651789e-02 1.272472121984796582e-02 1.237488939351316479e-02 1.216952855400769799e-02 1.212283768623816788e-02 1.224010379570413150e-02 1.251668252145454047e-02 1.293889842863935914e-02 1.348643961755395526e-02 1.413529425922045897e-02 1.486035236151234812e-02 1.563723462092705269e-02 1.644332774399795763e-02 1.725821977630026191e-02 1.806376561449472493e-02 1.884396434256302780e-02 1.958476475435950992e-02 2.027386292536051404e-02 2.090052153736881788e-02 2.145542121796344473e-02 2.193054429045076734e-02 2.231908698942423885e-02 2.261539477065608456e-02 2.281491532339309167e-02 2.291416447179028468e-02 2.291070092937578725e-02 2.280310666530246944e-02 2.259097038700961374e-02 2.227487233145800799e-02 2.185636920641747388e-02 2.133797877225897255e-02 2.072316425776904447e-02 2.001631963785506854e-02 1.922275788199306196e-02 1.834870579106307950e-02 1.740131127387239962e-02 1.638867237482536168e-02 1.531990291618957889e-02 1.420525877461778844e-02 1.305636421779819700e-02 1.188660391598182244e-02 1.071179042086897217e-02 9.551287970672662359e-03 8.429870798802004475e-03 7.380653135880353016e-03 6.449121930063111095e-03 5.696557842430275374e-03 5.196165208656677859e-03 5.010397685758298005e-03 5.153089995150980304e-03 5.575028793467808920e-03 6.193986839436247359e-03 6.932195945566268017e-03 7.731682497672139748e-03 8.553408057679928733e-03 9.372128912834379669e-03 1.017193632371844562e-02 1.094327282829247842e-02 1.168108748447588274e-02 1.238371285721876283e-02 1.305216937912267658e-02 1.368971400131861228e-02 1.430152220197281748e-02 1.489443532962203207e-02 1.547673070577617986e-02 1.605788796831982349e-02 1.664833665332005053e-02 1.725917963602899979e-02 1.790189588319406402e-02 1.858803393581113378e-02 1.932891373045828726e-02 2.013535748792135566e-02 2.101746939869097996e-02 2.198447850461102485e-02 2.304465046027529343e-02 2.420526369784241696e-02 2.547263624982230162e-02 2.685218307633685866e-02 2.834848124160746149e-02 2.996532166188433169e-02 3.170573054436639365e-02 3.357194979368907650e-02 3.556537232536293586e-02 3.768643440319941612e-02 3.993447217289998463e-02 4.230755318856646574e-02 4.480229586819004656e-02 4.741369058433363148e-02 5.013493571490073436e-02 5.295730071234708985e-02 5.587002637360888313e-02 5.886027026342710577e-02 6.191310287746387697e-02 6.501155779560197079e-02 6.813673688502931702e-02 7.126796963502615712e-02 7.438302397117241282e-02 7.745836441023569441e-02 8.046945216757922514e-02 8.339108079980851740e-02 8.619774014010608831e-02 8.886400064964589118e-02 9.136490985799129716e-02 9.367639229537599865e-02 9.577564423024692575e-02 9.764151461764736251e-02 9.925486393845642241e-02 1.005988930643446216e-01 1.016594349131368924e-01 1.024252024541303652e-01 1.028879875681326106e-01 1.030428063429745106e-01 1.028879875681326245e-01 1.024252024541303929e-01 1.016594349131368924e-01 1.005988930643446355e-01 9.925486393845642241e-02 9.764151461764736251e-02 9.577564423024689799e-02 9.367639229537599865e-02 9.136490985799131104e-02 8.886400064964587731e-02 8.619774014010608831e-02 8.339108079980851740e-02 8.046945216757922514e-02 7.745836441023573604e-02 7.438302397117239895e-02 7.126796963502612936e-02 6.813673688502930315e-02 6.501155779560195691e-02 6.191310287746388391e-02 5.886027026342713353e-02 5.587002637360886925e-02 5.295730071234708985e-02 5.013493571490073436e-02 4.741369058433362454e-02 4.480229586819004656e-02 4.230755318856645880e-02 3.993447217289999851e-02 3.768643440319940224e-02 3.556537232536293586e-02 3.357194979368907650e-02 3.170573054436639365e-02 2.996532166188432822e-02 2.834848124160747537e-02 2.685218307633686907e-02 2.547263624982230162e-02 2.420526369784238921e-02 2.304465046027530037e-02 2.198447850461102485e-02 2.101746939869097650e-02 2.013535748792136260e-02 1.932891373045827685e-02 1.858803393581113031e-02 1.790189588319404668e-02 1.725917963602900326e-02 1.664833665332003665e-02 1.605788796831984083e-02 1.547673070577616772e-02 1.489443532962203207e-02 1.430152220197280534e-02 1.368971400131862616e-02 1.305216937912267311e-02 1.238371285721876283e-02 1.168108748447587927e-02 1.094327282829248363e-02 1.017193632371844389e-02 9.372128912834388342e-03 8.553408057679930468e-03 7.731682497672153626e-03 6.932195945566256741e-03 6.193986839436251696e-03 5.575028793467814124e-03 5.153089995150979437e-03 5.010397685758304076e-03 5.196165208656683930e-03 5.696557842430276242e-03 6.449121930063110228e-03 7.380653135880358220e-03 8.429870798802006210e-03 9.551287970672657154e-03 1.071179042086897217e-02 1.188660391598182764e-02 1.305636421779818312e-02 1.420525877461778497e-02 1.531990291618958062e-02 1.638867237482536515e-02 1.740131127387239962e-02 1.834870579106305868e-02 1.922275788199305849e-02 2.001631963785506507e-02 2.072316425776903406e-02 2.133797877225896214e-02 2.185636920641748429e-02 2.227487233145800452e-02 2.259097038700961374e-02 2.280310666530246944e-02 2.291070092937578725e-02 2.291416447179028815e-02 2.281491532339310555e-02 2.261539477065608456e-02 2.231908698942423885e-02 2.193054429045076387e-02 2.145542121796344820e-02 2.090052153736882481e-02 2.027386292536052445e-02 1.958476475435950992e-02 1.884396434256302780e-02 1.806376561449473186e-02 1.725821977630025844e-02 1.644332774399795763e-02 1.563723462092705616e-02 1.486035236151234812e-02 1.413529425922045897e-02 1.348643961755395526e-02 1.293889842863935567e-02 1.251668252145453526e-02 1.224010379570413150e-02 1.212283768623816788e-02 1.216952855400770493e-02 1.237488939351316479e-02 1.272472121984796756e-02 1.319843309320652483e-02 1.377209790706378570e-02 1.442114257691632338e-02 1.512221762622034497e-02 1.585422566282578688e-02 1.659871405079222512e-02 1.733987623537264905e-02 1.806435467620860769e-02 1.876096884980405291e-02 1.942043594595450895e-02 2.003511568741112719e-02 2.059879023808196610e-02 2.110647989244666262e-02 2.155429080496529606e-02 2.193928962856275464e-02 2.225939997986629837e-02 2.251331628250144087e-02 2.270043133692264611e-02 2.282077473593684472e-02 2.287495991659678832e-02 2.286413819452576615e-02 2.278995857301477010e-02 2.265453247179999643e-02 2.246040279567751777e-02 2.221051697517704634e-02 2.190820377097934049e-02 2.155715374690783323e-02 2.116140338475424112e-02 2.072532283397963623e-02 2.025360725004570969e-02 1.975127155828282355e-02 1.922364825756497225e-02 1.867638751015763057e-02 1.811545820007774005e-02 1.754714782335778725e-02 1.697805794393830378e-02 1.641509047982221345e-02 1.586541831939909317e-02 1.533643189584710242e-02 1.483565179763658530e-02
1.458712336816380371e-02 1.504890029559890346e-02 1.554797603677137395e-02 1.607666770499148468e-02 1.662725345520589884e-02 1.719211771493997162e-02 1.776384955660418111e-02 1.833530451083459009e-02 1.889964003798147441e-02 1.945033348553999383e-02 1.998118950652687589e-02 2.048634209514209673e-02 2.096025484596512542e-02 2.139772183137514383e-02 2.179387060240213850e-02 2.214416819896747671e-02 2.244443064735586815e-02 2.269083617300114014e-02 2.287994222346419540e-02 2.300870634967817560e-02 2.307451101330762130e-02 2.307519246330099957e-02 2.300907395156091481e-02 2.287500373842225529e-02 2.267239858105831590e-02 2.240129371476285575e-02 2.206240074518919098e-02 2.165717538858776686e-02 2.118789764478451812e-02 2.065776777108848869e-02 2.007102232014215670e-02 1.943307541394801233e-02 1.875069109925977390e-02 1.803219251161357339e-02 1.728771154484825059e-02 1.652947667548251495e-02 1.577212290069205172e-02 1.503298091127788956e-02 1.433225613059239609e-02 1.369293919408664031e-02 1.314021069453906107e-02 1.270006382505669933e-02 1.239696699908630212e-02 1.225072642391534551e-02 1.227324454114452415e-02 1.246627610741743095e-02 1.282110720116155962e-02 1.332026584141934519e-02 1.394048419972233020e-02 1.465581153185304027e-02 1.544008729906135718e-02 1.626851193227960360e-02 1.711842963382190566e-02 1.796957577534427641e-02 1.880402504412152787e-02 1.960600595516834299e-02 2.036167895792486901e-02 2.105892696489148480e-02 2.168717811427047990e-02 2.223726518287535980e-02 2.270131886496049370e-02 2.307268938394598651e-02 2.334589036814127203e-02 2.351655937456066658e-02 2.358143026552665319e-02 2.353831354167179590e-02 2.338608159595692917e-02 2.312465664745662342e-02 2.275499985539024966e-02 2.227910084187233186e-02 2.169996762358410505e-02 2.102161784897919883e-02 2.024907337705399157e-02 1.938836179850248961e-02 1.844653078380096775e-02 1.743168463313574806e-02 1.635305792670235445e-02 1.522115014721564172e-02 1.404795998829734723e-02 1.284738278573446975e-02 1.163587518780005020e-02 1.043355451122340329e-02 9.265982595163384586e-03 8.166923710247008319e-03 7.182081157739616389e-03 6.372330230962558809e-03 5.810828762113334767e-03 5.563852096409566302e-03 5.655676691475828959e-03 6.048703285572714673e-03 6.665075058149606997e-03 7.423849100320898016e-03 8.260934447352971666e-03 9.131362433435603887e-03 1.000508250282032378e-02 1.086246388910669554e-02 1.169104748373452247e-02 1.248345960972277978e-02 1.323611757256472864e-02 1.394842439777065415e-02 1.462225342150346059e-02 1.526159876500091973e-02 1.587231477053476295e-02 1.646189567766343301e-02 1.703926407391255157e-02 1.761454813948989256e-02 1.819883654798442815e-02 1.880390778822997946e-02 1.944193826084455665e-02 2.012520050926906029e-02 2.086576842526213435e-02 2.167524897225332758e-02 2.256455887402426114e-02 2.354375957405123454e-02 2.462195542584980773e-02 2.580725034350405886e-02 2.710674927385125707e-02 2.852658480420637577e-02 3.007194707921992394e-02 3.174709698684008430e-02 3.355534742933119485e-02 3.549900410216542262e-02 3.757926420767948583e-02 3.979607784036207768e-02 4.214798169653163201e-02 4.463191797121431742e-02 4.724305280879783492e-02 4.997460868179715715e-02 5.281772390904920789e-02 5.576135055303924060e-02 5.879219949842062060e-02 6.189473889732784173e-02 6.505124958695546189e-02 6.824193868274754105e-02 7.144511040400242097e-02 7.463739132653826602e-02 7.779400567630920249e-02 8.088909495872112498e-02 8.389607513615972290e-02 8.678802369859703325e-02 8.953808830312019740e-02 9.211990817899988471e-02 9.450803920276498737e-02 9.667837344400898036e-02 9.860854407016265977e-02 1.002783067793245886e-01 1.016698894038169515e-01 1.027683019885437532e-01 1.035616004875724999e-01 1.040410982242026411e-01 1.042015204033123338e-01 1.040410982242026688e-01 1.035616004875724444e-01 1.027683019885437532e-01 1.016698894038169931e-01 1.002783067793245886e-01 9.860854407016265977e-02 9.667837344400900812e-02 9.450803920276498737e-02 9.211990817899991246e-02 8.953808830312019740e-02 8.678802369859703325e-02 8.389607513615973677e-02 8.088909495872113886e-02 7.779400567630921637e-02 7.463739132653826602e-02 7.144511040400242097e-02 6.824193868274754105e-02 6.505124958695544801e-02 6.189473889732783479e-02 5.879219949842062753e-02 5.576135055303925447e-02 5.281772390904919401e-02 4.997460868179715715e-02 4.724305280879783492e-02 4.463191797121434518e-02 4.214798169653163201e-02 3.979607784036207768e-02 3.757926420767948583e-02 3.549900410216540875e-02 3.355534742933118098e-02 3.174709698684009124e-02 3.007194707921993782e-02 2.852658480420637230e-02 2.710674927385127442e-02 2.580725034350407274e-02 2.462195542584982508e-02 2.354375957405122760e-02 2.256455887402424032e-02 2.167524897225332065e-02 2.086576842526213435e-02 2.012520050926907417e-02 1.944193826084454624e-02 1.880390778822997599e-02 1.819883654798443162e-02 1.761454813948988563e-02 1.703926407391253769e-02 1.646189567766345035e-02 1.587231477053476295e-02 1.526159876500092147e-02 1.462225342150345019e-02 1.394842439777064548e-02 1.323611757256472343e-02 1.248345960972277457e-02 1.169104748373452768e-02 1.086246388910669380e-02 1.000508250282031858e-02 9.131362433435616030e-03 8.260934447352982074e-03 7.423849100320904087e-03 6.665075058149607864e-03 6.048703285572722479e-03 5.655676691475834163e-03 5.563852096409561965e-03 5.810828762113347777e-03 6.372330230962565747e-03 7.182081157739618991e-03 8.166923710247010054e-03 9.265982595163384586e-03 1.043355451122339982e-02 1.163587518780003806e-02 1.284738278573447842e-02 1.404795998829734896e-02 1.522115014721564692e-02 1.635305792670235792e-02 1.743168463313574112e-02 1.844653078380096081e-02 1.938836179850248614e-02 2.024907337705398117e-02 2.102161784897919536e-02 2.169996762358411546e-02 2.227910084187231798e-02 2.275499985539026007e-02 2.312465664745661995e-02 2.338608159595693611e-02 2.353831354167179243e-02 2.358143026552664626e-02 2.351655937456068393e-02 2.334589036814127896e-02 2.307268938394599345e-02 2.270131886496049370e-02 2.223726518287535980e-02 2.168717811427048336e-02 2.105892696489148480e-02 2.036167895792487595e-02 1.960600595516834299e-02 1.880402504412153133e-02 1.796957577534427641e-02 1.711842963382189872e-02 1.626851193227961054e-02 1.544008729906136065e-02 1.465581153185304027e-02 1.394048419972232500e-02 1.332026584141934519e-02 1.282110720116155442e-02 1.246627610741743442e-02 1.227324454114452935e-02 1.225072642391535592e-02 1.239696699908630038e-02 1.270006382505670800e-02 1.314021069453905587e-02 1.369293919408664031e-02 1.433225613059239435e-02 1.503298091127789303e-02 1.577212290069206907e-02 1.652947667548250454e-02 1.728771154484826447e-02 1.803219251161356992e-02 1.875069109925976696e-02 1.943307541394801580e-02 2.007102232014215323e-02 2.065776777108848869e-02 2.118789764478452506e-02 2.165717538858777033e-02 2.206240074518918057e-02 2.240129371476286615e-02 2.267239858105830203e-02 2.287500373842226223e-02 2.300907395156091481e-02 2.307519246330099957e-02 2.307451101330762130e-02 2.300870634967816172e-02 2.287994222346419193e-02 2.269083617300114014e-02 2.244443064735586815e-02 2.214416819896748365e-02 2.179387060240213503e-02 2.139772183137514383e-02 2.096025484596511501e-02 2.048634209514210366e-02 1.998118950652687936e-02 1.945033348553999730e-02 1.889964003798147094e-02 1.833530451083459356e-02 1.776384955660418111e-02 1.719211771493996468e-02 1.662725345520590231e-02 1.607666770499148468e-02 1.554797603677137569e-02 1.504890029559890346e-02 1.458712336816380371e-02
1.439909787819779532e-02 1.481046719651375743e-02 1.526829560761127844e-02 1.576503812891892967e-02 1.629285346276488841e-02 1.684381971382584511e-02 1.741009387397487659e-02 1.798402202147438012e-02 1.855821031481125205e-02 1.912556722760927821e-02 1.967932628935192829e-02 2.021305679064478930e-02 2.072066805181900853e-02 2.119641122594224589e-02 2.163488131223325478e-02 2.203102109228304364e-02 2.238012802306421287e-02 2.267786466898419340e-02 2.292027297576095315e-02 2.310379253770688743e-02 2.322528295495777939e-02 2.328205039713319296e-02 2.327187857311141181e-02 2.319306444935990974e-02 2.304445926484315413e-02 2.282551566848587885e-02 2.253634217080960692e-02 2.217776657503102433e-02 2.175141065777141947e-02 2.125977912648106469e-02 2.070636679604951833e-02 2.009578896617856755e-02 1.943394101381720404e-02 1.872819390903281145e-02 1.798763198458724205e-02 1.722333635812454272e-02 1.644870915472943645e-02 1.567981540091996362e-02 1.493568425298844211e-02 1.423845172617600914e-02 1.361314284169036840e-02 1.308680615377041077e-02 1.268670189694592366e-02 1.243743263392616677e-02 1.235738090176606574e-02 1.245543206164926274e-02 1.272923379781126275e-02 1.316574351787989233e-02 1.374376123460925234e-02 1.443733821572809432e-02 1.521891580135698377e-02 1.606156856853327083e-02 1.694027951766211362e-02 1.783247440995033503e-02 1.871810138908474447e-02 1.957948286777470501e-02 2.040108359120733697e-02 2.116927233724140087e-02 2.187211219600594669e-02 2.249919072834564299e-02 2.304148966491438924e-02 2.349128891988655835e-02 2.384209825975289881e-02 2.408861013773621468e-02 2.422666801892358474e-02 2.425324552121779081e-02 2.416643268750014173e-02 2.396542662270916696e-02 2.365052457920297641e-02 2.322311839194108121e-02 2.268569001164064819e-02 2.204180884308504923e-02 2.129613278773879320e-02 2.045441649637448622e-02 1.952353264561619214e-02 1.851151553080858728e-02 1.742764169774500826e-02 1.628257103166759825e-02 1.508858587942416181e-02 1.385998894171023427e-02 1.261375797722815405e-02 1.137061193011487670e-02 1.015671399182896048e-02 9.006266637078909343e-03 7.965003748683191845e-03 7.093340126422428144e-03 6.464487131154402974e-03 6.148540852029111409e-03 6.180243513557051246e-03 6.534680640568282621e-03 7.140221362867974798e-03 7.913919210053587533e-03 8.785707808461148960e-03 9.704313990805683160e-03 1.063440851083719343e-02 1.155223092304522026e-02 1.244210581882701505e-02 1.329410103357379740e-02 1.410254014364739281e-02 1.486506824525214016e-02 1.558205662299678648e-02 1.625620837501265403e-02 1.689227822344359364e-02 1.749685128230239403e-02 1.807814474393265244e-02 1.864580859166660443e-02 1.921070997887694767e-02 1.978469292722964679e-02 2.038031161987727963e-02 2.101054213690790526e-02 2.168848363484708955e-02 2.242706478510092527e-02 2.323877358053107189e-02 2.413542743335991142e-02 2.512799557499406297e-02 2.622647790120854333e-02 2.743983528881815959e-02 2.877595818899788063e-02 3.024165487425431453e-02 3.184263914772777343e-02 3.358349962281391432e-02 3.546763795670265784e-02 3.749717029078081243e-02 3.967279318785629089e-02 4.199362142204606657e-02 4.445700937572823891e-02 4.705837027783749127e-02 4.979100818058970063e-02 5.264597674327783222e-02 5.561197699841133324e-02 5.867530374601980653e-02 6.181984742444429637e-02 6.502715551663754145e-02 6.827655494960614690e-02 7.154533462688499046e-02 7.480898523299737979e-02 7.804149175811558869e-02 8.121567278442458349e-02 8.430355942186208706e-02 8.727680585308110472e-02 9.010712272712824433e-02 9.276672411907739557e-02 9.522877844667568259e-02 9.746785360776957785e-02 9.946034667841267829e-02 1.011848887946712600e-01 1.026227163316363183e-01 1.037580001865359841e-01 1.045781258589447704e-01 1.050739180835065650e-01 1.052398049869432556e-01 1.050739180835065650e-01 1.045781258589447704e-01 1.037580001865359980e-01 1.026227163316363183e-01 1.011848887946712600e-01 9.946034667841266441e-02 9.746785360776955009e-02 9.522877844667568259e-02 9.276672411907739557e-02 9.010712272712824433e-02 8.727680585308110472e-02 8.430355942186207319e-02 8.121567278442458349e-02 7.804149175811558869e-02 7.480898523299735203e-02 7.154533462688499046e-02 6.827655494960616078e-02 6.502715551663752758e-02 6.181984742444428943e-02 5.867530374601980653e-02 5.561197699841133324e-02 5.264597674327782528e-02 4.979100818058972144e-02 4.705837027783747739e-02 4.445700937572823197e-02 4.199362142204606657e-02 3.967279318785629089e-02 3.749717029078081243e-02 3.546763795670265090e-02 3.358349962281392126e-02 3.184263914772776649e-02 3.024165487425430759e-02 2.877595818899788757e-02 2.743983528881816999e-02 2.622647790120855374e-02 2.512799557499406297e-02 2.413542743335990795e-02 2.323877358053108924e-02 2.242706478510092527e-02 2.168848363484708261e-02 2.101054213690790179e-02 2.038031161987730044e-02 1.978469292722966760e-02 1.921070997887695808e-02 1.864580859166659055e-02 1.807814474393263857e-02 1.749685128230239403e-02 1.689227822344361099e-02 1.625620837501266097e-02 1.558205662299679169e-02 1.486506824525214362e-02 1.410254014364739801e-02 1.329410103357379740e-02 1.244210581882702372e-02 1.155223092304523066e-02 1.063440851083718997e-02 9.704313990805691834e-03 8.785707808461152429e-03 7.913919210053589268e-03 7.140221362867976533e-03 6.534680640568287825e-03 6.180243513557064257e-03 6.148540852029114011e-03 6.464487131154413382e-03 7.093340126422429011e-03 7.965003748683200518e-03 9.006266637078907608e-03 1.015671399182896742e-02 1.137061193011488364e-02 1.261375797722815752e-02 1.385998894171024641e-02 1.508858587942416354e-02 1.628257103166759132e-02 1.742764169774500133e-02 1.851151553080858381e-02 1.952353264561620602e-02 2.045441649637448622e-02 2.129613278773879667e-02 2.204180884308504229e-02 2.268569001164064819e-02 2.322311839194106733e-02 2.365052457920296947e-02 2.396542662270917390e-02 2.416643268750013826e-02 2.425324552121779081e-02 2.422666801892357780e-02 2.408861013773621468e-02 2.384209825975291269e-02 2.349128891988656181e-02 2.304148966491439618e-02 2.249919072834564299e-02 2.187211219600594669e-02 2.116927233724140087e-02 2.040108359120733697e-02 1.957948286777470501e-02 1.871810138908474794e-02 1.783247440995034197e-02 1.694027951766212403e-02 1.606156856853327430e-02 1.521891580135698724e-02 1.443733821572809779e-02 1.374376123460925407e-02 1.316574351787989580e-02 1.272923379781126622e-02 1.245543206164925754e-02 1.235738090176607094e-02 1.243743263392617197e-02 1.268670189694592366e-02 1.308680615377041077e-02 1.361314284169037360e-02 1.423845172617601608e-02 1.493568425298844558e-02 1.567981540091996362e-02 1.644870915472944686e-02 1.722333635812454272e-02 1.798763198458724899e-02 1.872819390903281839e-02 1.943394101381720057e-02 2.009578896617857102e-02 2.070636679604951139e-02 2.125977912648107163e-02 2.175141065777142987e-02 2.217776657503102780e-02 2.253634217080959998e-02 2.282551566848588925e-02 2.304445926484314719e-02 2.319306444935990627e-02 2.327187857311140140e-02 2.328205039713319296e-02 2.322528295495778286e-02 2.310379253770688743e-02 2.292027297576095315e-02 2.267786466898419340e-02 2.238012802306421981e-02 2.203102109228305058e-02 2.163488131223325478e-02 2.119641122594224242e-02 2.072066805181900159e-02 2.021305679064479277e-02 1.967932628935192829e-02 1.912556722760927475e-02 1.855821031481125205e-02 1.798402202147437665e-02 1.741009387397487659e-02 1.684381971382584511e-02 1.629285346276488147e-02 1.576503812891892620e-02 1.526829560761127844e-02 1.481046719651375743e-02 1.439909787819780053e-02
1.428626387752448060e-02 1.463603859231504649e-02 1.504100598316220755e-02 1.549417703342574268e-02 1.598791729968423656e-02 1.651423375685832223e-02 1.706500662256028866e-02 1.763216382759235853e-02 1.820780389999118731e-02 1.878427697177242894e-02 1.935423450246331542e-02 1.991065739215924432e-02 2.044687043003170362e-02 2.095654913918517173e-02 2.143372337867982882e-02 2.187278068438189976e-02 2.226847128930815531e-02 2.261591602264638109e-02 2.291061778774139759e-02 2.314847700743460218e-02 2.332581125419929541e-02 2.343937921851016806e-02 2.348640918929063848e-02 2.346463231283253681e-02 2.337232105790490455e-02 2.320833354933533876e-02 2.297216475193315094e-02 2.266400590977422913e-02 2.228481419692355733e-02 2.183639524234504484e-02 2.132150207813728396e-02 2.074395513120364312e-02 2.010878908469264023e-02 1.942243360180262793e-02 1.869293558793994406e-02 1.793022989286196037e-02 1.714646115812653096e-02 1.635634825072709159e-02 1.557755829204633853e-02 1.483101112808243340e-02 1.414095938934945181e-02 1.353458851940290107e-02 1.304079682892963186e-02 1.268785474611853169e-02 1.249995659935823795e-02 1.249330829168261020e-02 1.267302793547256043e-02 1.303215749636853216e-02 1.355320418347269983e-02 1.421143569763294937e-02 1.497857032712322095e-02 1.582579067840992823e-02 1.672567753223310957e-02 1.765317353336310138e-02 1.858588558332241111e-02 1.950402138745777406e-02 2.039016649215277463e-02 2.122902105657086674e-02 2.200715475376064864e-02 2.271280247546540731e-02 2.333570507548999792e-02 2.386699108688405263e-02 2.429909240047452637e-02 2.462568651316832807e-02 2.484165866793226415e-02 2.494307829017950937e-02 2.492718525650930092e-02 2.479238259436146799e-02 2.453823318801733044e-02 2.416545898982820975e-02 2.367594216660662970e-02 2.307272863656607484e-02 2.236003569412476147e-02 2.154326705819405510e-02 2.062904099283369500e-02 1.962524058425324860e-02 1.854110054801742097e-02 1.738735329684513303e-02 1.617647040897867913e-02 1.492305722849723675e-02 1.364449249261674192e-02 1.236195566268919778e-02 1.110204688849735118e-02 9.899229881868107025e-03 8.799118664172028009e-03 7.861602296961797687e-03 7.159924628803346000e-03 6.767774595333471595e-03 6.730122862475022665e-03 7.035652159652836836e-03 7.620994652729335718e-03 8.402749667616190785e-03 9.305272917695063886e-03 1.027069042650594934e-02 1.125790693358146542e-02 1.223858152956101494e-02 1.319346478150326685e-02 1.410979516355210205e-02 1.497959784403581941e-02 1.579860160878247474e-02 1.656554739169860749e-02 1.728173590088566414e-02 1.795071655338105823e-02 1.857805516845832672e-02 1.917113959766928583e-02 1.973899593853161230e-02 2.029209681049110731e-02 2.084214970684218973e-02 2.140185912087383055e-02 2.198466174660757694e-02 2.260443974010584514e-02 2.327522239399655232e-02 2.401089075773455567e-02 2.482490165243014454e-02 2.573004630790045807e-02 2.673825427043079878e-02 2.786044600912953792e-02 2.910642937341174213e-02 3.048482773337363866e-02 3.200302304718143781e-02 3.366709622681085534e-02 3.548174996155233768e-02 3.745020466524565800e-02 3.957406501582114156e-02 4.185316121526348049e-02 4.428537450703827483e-02 4.686646003054226184e-02 4.958988163279348660e-02 5.244667302192285163e-02 5.542533806423285969e-02 5.851180058534118794e-02 6.168941118118487221e-02 6.493901562142204154e-02 6.823908666524548805e-02 7.156591863283230659e-02 7.489388193112778147e-02 7.819573291710364693e-02 8.144297296725160062e-02 8.460624937474944818e-02 8.765578968615632405e-02 9.056186029813070859e-02 9.329523955225202392e-02 9.582769519182532392e-02 9.813245588285271492e-02 1.001846665584095464e-01 1.019618176262500481e-01 1.034441385847967021e-01 1.046149473183412143e-01 1.054609472775363960e-01 1.059724658784663154e-01 1.061436287484001095e-01 1.059724658784663154e-01 1.054609472775363960e-01 1.046149473183411865e-01 1.034441385847966743e-01 1.019618176262499926e-01 1.001846665584095603e-01 9.813245588285274268e-02 9.582769519182536555e-02 9.329523955225202392e-02 9.056186029813072247e-02 8.765578968615631017e-02 8.460624937474947593e-02 8.144297296725160062e-02 7.819573291710361918e-02 7.489388193112778147e-02 7.156591863283230659e-02 6.823908666524548805e-02 6.493901562142204154e-02 6.168941118118487221e-02 5.851180058534119488e-02 5.542533806423285275e-02 5.244667302192285163e-02 4.958988163279349354e-02 4.686646003054224102e-02 4.428537450703827483e-02 4.185316121526348743e-02 3.957406501582112768e-02 3.745020466524565800e-02 3.548174996155234462e-02 3.366709622681085534e-02 3.200302304718144475e-02 3.048482773337364213e-02 2.910642937341174213e-02 2.786044600912954486e-02 2.673825427043080918e-02 2.573004630790044767e-02 2.482490165243013414e-02 2.401089075773456608e-02 2.327522239399655926e-02 2.260443974010584167e-02 2.198466174660757000e-02 2.140185912087382708e-02 2.084214970684217932e-02 2.029209681049110384e-02 1.973899593853160883e-02 1.917113959766927889e-02 1.857805516845832672e-02 1.795071655338106517e-02 1.728173590088566414e-02 1.656554739169862137e-02 1.579860160878248168e-02 1.497959784403581941e-02 1.410979516355209164e-02 1.319346478150326164e-02 1.223858152956100454e-02 1.125790693358145154e-02 1.027069042650595454e-02 9.305272917695070825e-03 8.402749667616202928e-03 7.620994652729336585e-03 7.035652159652840305e-03 6.730122862475029603e-03 6.767774595333472462e-03 7.159924628803346867e-03 7.861602296961797687e-03 8.799118664172028009e-03 9.899229881868094882e-03 1.110204688849735291e-02 1.236195566268919431e-02 1.364449249261675233e-02 1.492305722849723501e-02 1.617647040897868260e-02 1.738735329684512262e-02 1.854110054801742791e-02 1.962524058425323473e-02 2.062904099283369500e-02 2.154326705819404816e-02 2.236003569412476147e-02 2.307272863656607484e-02 2.367594216660662970e-02 2.416545898982821322e-02 2.453823318801733044e-02 2.479238259436147493e-02 2.492718525650928704e-02 2.494307829017951283e-02 2.484165866793226415e-02 2.462568651316832113e-02 2.429909240047452637e-02 2.386699108688405610e-02 2.333570507548999098e-02 2.271280247546541772e-02 2.200715475376064864e-02 2.122902105657085634e-02 2.039016649215277810e-02 1.950402138745778099e-02 1.858588558332241111e-02 1.765317353336310485e-02 1.672567753223310957e-02 1.582579067840993517e-02 1.497857032712322616e-02 1.421143569763294937e-02 1.355320418347269983e-02 1.303215749636853736e-02 1.267302793547256910e-02 1.249330829168261887e-02 1.249995659935822928e-02 1.268785474611853169e-02 1.304079682892964401e-02 1.353458851940289934e-02 1.414095938934945527e-02 1.483101112808243686e-02 1.557755829204633853e-02 1.635634825072708812e-02 1.714646115812652055e-02 1.793022989286197078e-02 1.869293558793994406e-02 1.942243360180262793e-02 2.010878908469264023e-02 2.074395513120364312e-02 2.132150207813729090e-02 2.183639524234504831e-02 2.228481419692355733e-02 2.266400590977422913e-02 2.297216475193315094e-02 2.320833354933534570e-02 2.337232105790490455e-02 2.346463231283253681e-02 2.348640918929063848e-02 2.343937921851017500e-02 2.332581125419929194e-02 2.314847700743460218e-02 2.291061778774139759e-02 2.261591602264638109e-02 2.226847128930815878e-02 2.187278068438189629e-02 2.143372337867982536e-02 2.095654913918517520e-02 2.044687043003170362e-02 1.991065739215924432e-02 1.935423450246331889e-02 1.878427697177242894e-02 1.820780389999118037e-02 1.763216382759235853e-02 1.706500662256028866e-02 1.651423375685831876e-02 1.598791729968423656e-02 1.549417703342574268e-02 1.504100598316220755e-02 1.463603859231504822e-02 1.428626387752448580e-02
1.426254893003154819e-02 1.454051059636153088e-02 1.488134786574793304e-02 1.527914123916539711e-02 1.572690717615328124e-02 1.621693478250323464e-02 1.674108728604010651e-02 1.729105023461507268e-02 1.785852163652710753e-02 1.843534839177404447e-02 1.901361817975084564e-02 1.958571744605803328e-02 2.014436552833427305e-02 2.068263335120115731e-02 2.119395323021764505e-02 2.167212456007531346e-02 2.211131869963662427e-02 2.250608524526414092e-02 2.285136107551462292e-02 2.314248300059494265e-02 2.337520450278270448e-02 2.354571686151469417e-02 2.365067488313632449e-02 2.368722747659931030e-02 2.365305341999756478e-02 2.354640284584073526e-02 2.336614524150344013e-02 2.311182512980653261e-02 2.278372708566822613e-02 2.238295238751871266e-02 2.191151042964960619e-02 2.137242906170686366e-02 2.076988927598965445e-02 2.010939106223138748e-02 1.939795855598092436e-02 1.864439322724655707e-02 1.785958248858597261e-02 1.705686513105397414e-02 1.625243960758595424e-02 1.546576849550468369e-02 1.471987205220821014e-02 1.404130831199420018e-02 1.345952011690783150e-02 1.300515868572648878e-02 1.270711726327391697e-02 1.258849113526714150e-02 1.266246003954128035e-02 1.292964046244146278e-02 1.337809211824782067e-02 1.398590733632405596e-02 1.472513456393928499e-02 1.556555774636637912e-02 1.647744904127651511e-02 1.743314134398913154e-02 1.840768459647280572e-02 1.937894202383725825e-02 2.032741050280168979e-02 2.123594327217123712e-02 2.208946891620689260e-02 2.287474759823940329e-02 2.358017680230293026e-02 2.419564516667444681e-02 2.471242754657352464e-02 2.512311307170914457e-02 2.542155840519897542e-02 2.560285952935178327e-02 2.566333666065174698e-02 2.560052812482481455e-02 2.541319015053508656e-02 2.510130058859599139e-02 2.466606559296355070e-02 2.410992939925002063e-02 2.343658862957455694e-02 2.265101421701534029e-02 2.175948634787725974e-02 2.076965118946631425e-02 1.969061328923328233e-02 1.853308551168569157e-02 1.730963101734668899e-02 1.603505185658971738e-02 1.472701004803632016e-02 1.340701287827003770e-02 1.210194991069601066e-02 1.084639407497205166e-02 9.685711082294360189e-03 8.679186068426108722e-03 7.899987092843369085e-03 7.425003047390049682e-03 7.308946475889301249e-03 7.554757670503891610e-03 8.109445455275062289e-03 8.891087990632880189e-03 9.819182240484735508e-03 1.082908368868063659e-02 1.187344748370294280e-02 1.291886156309552357e-02 1.394209917906859622e-02 1.492725957639762235e-02 1.586383455963217767e-02 1.674545606270893758e-02 1.756909158001051727e-02 1.833452043497128814e-02 1.904398090043719557e-02 1.970191719306008463e-02 2.031478008700985174e-02 2.089085024641874205e-02 2.144006309566039506e-02 2.197382064618019076e-02 2.250478081571945579e-02 2.304661943465821997e-02 2.361376486804187338e-02 2.422111005762428437e-02 2.488371141145900162e-02 2.561648755841535938e-02 2.643393258963524714e-02 2.734985726246181442e-02 2.837716756292180120e-02 2.952768366875076905e-02 3.081199516857334453e-02 3.223934219483352848e-02 3.381750851370065453e-02 3.555271242321311059e-02 3.744948439905688986e-02 3.951052582090518878e-02 4.173654941152844106e-02 4.412610786233057969e-02 4.667542151472224565e-02 4.937821844448112008e-02 5.222560085901510607e-02 5.520595069629569834e-02 5.830488519339321191e-02 6.150527046336310560e-02 6.478729818844602972e-02 6.812862768974994876e-02 7.150459303413234102e-02 7.488847255944844350e-02 7.825181624972410432e-02 8.156482475056223147e-02 8.479677245066599700e-02 8.791646593978810764e-02 9.089272826840330555e-02 9.369489877223674545e-02 9.629333778642713837e-02 9.865992536567262661e-02 1.007685431558420774e-01 1.025955288351850098e-01 1.041200930609330472e-01 1.053246896152343487e-01 1.061953304312240748e-01 1.067218383763585410e-01 1.068980320493882197e-01 1.067218383763585132e-01 1.061953304312240609e-01 1.053246896152343487e-01 1.041200930609330472e-01 1.025955288351850098e-01 1.007685431558420774e-01 9.865992536567264048e-02 9.629333778642715225e-02 9.369489877223675933e-02 9.089272826840327779e-02 8.791646593978806601e-02 8.479677245066596925e-02 8.156482475056221759e-02 7.825181624972410432e-02 7.488847255944844350e-02 7.150459303413236878e-02 6.812862768974994876e-02 6.478729818844602972e-02 6.150527046336310560e-02 5.830488519339321191e-02 5.520595069629566365e-02 5.222560085901509913e-02 4.937821844448111314e-02 4.667542151472224565e-02 4.412610786233057275e-02 4.173654941152846187e-02 3.951052582090517490e-02 3.744948439905690374e-02 3.555271242321310365e-02 3.381750851370066147e-02 3.223934219483354235e-02 3.081199516857333759e-02 2.952768366875077599e-02 2.837716756292179773e-02 2.734985726246182830e-02 2.643393258963526449e-02 2.561648755841537672e-02 2.488371141145900509e-02 2.422111005762428437e-02 2.361376486804189420e-02 2.304661943465820609e-02 2.250478081571947314e-02 2.197382064618019076e-02 2.144006309566038812e-02 2.089085024641874552e-02 2.031478008700985868e-02 1.970191719306007769e-02 1.904398090043719557e-02 1.833452043497127773e-02 1.756909158001051727e-02 1.674545606270895146e-02 1.586383455963219155e-02 1.492725957639761368e-02 1.394209917906860143e-02 1.291886156309551663e-02 1.187344748370294974e-02 1.082908368868063659e-02 9.819182240484732038e-03 8.891087990632885393e-03 8.109445455275062289e-03 7.554757670503899417e-03 7.308946475889313392e-03 7.425003047390053151e-03 7.899987092843363881e-03 8.679186068426112191e-03 9.685711082294372332e-03 1.084639407497206207e-02 1.210194991069600198e-02 1.340701287827002902e-02 1.472701004803632190e-02 1.603505185658971044e-02 1.730963101734670287e-02 1.853308551168569851e-02 1.969061328923328233e-02 2.076965118946633160e-02 2.175948634787725974e-02 2.265101421701534723e-02 2.343658862957455694e-02 2.410992939925002410e-02 2.466606559296354723e-02 2.510130058859599833e-02 2.541319015053507963e-02 2.560052812482482149e-02 2.566333666065176086e-02 2.560285952935177980e-02 2.542155840519897195e-02 2.512311307170914110e-02 2.471242754657353852e-02 2.419564516667445722e-02 2.358017680230293373e-02 2.287474759823939982e-02 2.208946891620689607e-02 2.123594327217125100e-02 2.032741050280168632e-02 1.937894202383726172e-02 1.840768459647280919e-02 1.743314134398912460e-02 1.647744904127651858e-02 1.556555774636637912e-02 1.472513456393928499e-02 1.398590733632404902e-02 1.337809211824781894e-02 1.292964046244146278e-02 1.266246003954128035e-02 1.258849113526714497e-02 1.270711726327390656e-02 1.300515868572649052e-02 1.345952011690783670e-02 1.404130831199420712e-02 1.471987205220819973e-02 1.546576849550468542e-02 1.625243960758595771e-02 1.705686513105397414e-02 1.785958248858597955e-02 1.864439322724656400e-02 1.939795855598093477e-02 2.010939106223138054e-02 2.076988927598966139e-02 2.137242906170686713e-02 2.191151042964960965e-02 2.238295238751871613e-02 2.278372708566822960e-02 2.311182512980652914e-02 2.336614524150344013e-02 2.354640284584074220e-02 2.365305341999756478e-02 2.368722747659930683e-02 2.365067488313633143e-02 2.354571686151469417e-02 2.337520450278270448e-02 2.314248300059494612e-02 2.285136107551462292e-02 2.250608524526413398e-02 2.211131869963662427e-02 2.167212456007530652e-02 2.119395323021764851e-02 2.068263335120115731e-02 2.014436552833427652e-02 1.958571744605803328e-02 1.901361817975084564e-02 1.843534839177404100e-02 1.785852163652710753e-02 1.729105023461507615e-02 1.674108728604010304e-02 1.621693478250323811e-02 1.572690717615328818e-02 1.527914123916539711e-02 1.488134786574793304e-02 1.454051059636152915e-02 1.426254893003154646e-02
1.434007986090485125e-02 1.453782503495802680e-02 1.480439576334548028e-02 1.513548748881803768e-02 1.552529968218862438e-02 1.596687325640638866e-02 1.645243534259669890e-02 1.697371478006107215e-02 1.752220681696847054e-02 1.808937953985889288e-02 1.866682470740642016e-02 1.924636141726888267e-02 1.982010317920069459e-02 2.038049874718165719e-02 2.092035561377762060e-02 2.143285319892926019e-02 2.191155094664967024e-02 2.235039499914550157e-02 2.274372591451002262e-02 2.308628901523106236e-02 2.337324835062395273e-02 2.360020487087622840e-02 2.376321919443403693e-02 2.385883926634529278e-02 2.388413322796670984e-02 2.383672793510964796e-02 2.371485377020199001e-02 2.351739670243600810e-02 2.324395897606960915e-02 2.289493037825490740e-02 2.247157278935637756e-02 2.197612168990785084e-02 2.141190952094405159e-02 2.078351726521881007e-02 2.009696223685117009e-02 1.935993151392106232e-02 1.858207092353713133e-02 1.777533724440789886e-02 1.695441283310888947e-02 1.613716084285119270e-02 1.534505546038553679e-02 1.460344278319298562e-02 1.394136910623506795e-02 1.339058337992779339e-02 1.298328541392707036e-02 1.274844656333914625e-02 1.270722062321396478e-02 1.286884913436153570e-02 1.322878416845892947e-02 1.376989014138111679e-02 1.446604249904036472e-02 1.528648057571533117e-02 1.619947820384131515e-02 1.717472732050145945e-02 1.818452602874258417e-02 1.920414830632351591e-02 2.021176572347831851e-02 2.118817870736127568e-02 2.211650370863209314e-02 2.298188601931035538e-02 2.377126402136026107e-02 2.447318861146554475e-02 2.507769204354378528e-02 2.557619733832929010e-02 2.596145927823721028e-02 2.622752906389719252e-02 2.636973612076697407e-02 2.638468195957755294e-02 2.627024230071915364e-02 2.602557487098340963e-02 2.565113142776996244e-02 2.514867375155064103e-02 2.452129469713207680e-02 2.377344708377428922e-02 2.291098549324053005e-02 2.194122933460431607e-02 2.087306046201662865e-02 1.971707621839011160e-02 1.848583064702468554e-02 1.719421523513884817e-02 1.586005925953757820e-02 1.450507149398770450e-02 1.315629584571361733e-02 1.184827996349730600e-02 1.062602655747492582e-02 9.548127318712086239e-03 8.687507531135991654e-03 8.123749218151881529e-03 7.920594067738397775e-03 8.095574078747093394e-03 8.608140509924104913e-03 9.380143424012020448e-03 1.032732707584904479e-02 1.137829379440045974e-02 1.247899715246924418e-02 1.359043018776171473e-02 1.468493850837026930e-02 1.574312958893418074e-02 1.675169275379208636e-02 1.770195656404192908e-02 1.858895313604884761e-02 1.941080906934695982e-02 2.016833980504267876e-02 2.086476675096286468e-02 2.150550452960389367e-02 2.209798339876454035e-02 2.265148300820440941e-02 2.317696084570486717e-02 2.368686376611874034e-02 2.419491505587181499e-02 2.471587330323475953e-02 2.526526330197828574e-02 2.585908333226500863e-02 2.651349708712931463e-02 2.724452157907442801e-02 2.806772376270314298e-02 2.899793769970843149e-02 3.004901072605119586e-02 3.123358183400636728e-02 3.256288960465290178e-02 3.404660208785260239e-02 3.569265837810322445e-02 3.750711193841843594e-02 3.949396876328611916e-02 4.165501830158721552e-02 4.398966039948188494e-02 4.649473618154356669e-02 4.916437396744568339e-02 5.198986271567810485e-02 5.495956521233259090e-02 5.805888166142033485e-02 6.127027195462615011e-02 6.457334213808496592e-02 6.794499778267082402e-02 7.135966431330485749e-02 7.478957196961795451e-02 7.820510099059557740e-02 8.157518083480676252e-02 8.486773574467558479e-02 8.805016771709088530e-02 9.108986693997189743e-02 9.395473899114804850e-02 9.661373757571158072e-02 9.903739130911816402e-02 1.011983130447628998e-01 1.030716805032416000e-01 1.046356774876349011e-01 1.058718857596737534e-01 1.067656186925113049e-01 1.073061890857221340e-01 1.074871049979177345e-01 1.073061890857221340e-01 1.067656186925112632e-01 1.058718857596737256e-01 1.046356774876349011e-01 1.030716805032416278e-01 1.011983130447628720e-01 9.903739130911813626e-02 9.661373757571156684e-02 9.395473899114806238e-02 9.108986693997189743e-02 8.805016771709089918e-02 8.486773574467557091e-02 8.157518083480676252e-02 7.820510099059559128e-02 7.478957196961795451e-02 7.135966431330488524e-02 6.794499778267082402e-02 6.457334213808497980e-02 6.127027195462615011e-02 5.805888166142036955e-02 5.495956521233257702e-02 5.198986271567811873e-02 4.916437396744568339e-02 4.649473618154357363e-02 4.398966039948190576e-02 4.165501830158721552e-02 3.949396876328611916e-02 3.750711193841845675e-02 3.569265837810322445e-02 3.404660208785261627e-02 3.256288960465290871e-02 3.123358183400636728e-02 3.004901072605120974e-02 2.899793769970843149e-02 2.806772376270313604e-02 2.724452157907442454e-02 2.651349708712930076e-02 2.585908333226500863e-02 2.526526330197829961e-02 2.471587330323474913e-02 2.419491505587180805e-02 2.368686376611875075e-02 2.317696084570486717e-02 2.265148300820441288e-02 2.209798339876454729e-02 2.150550452960390754e-02 2.086476675096285427e-02 2.016833980504267529e-02 1.941080906934696676e-02 1.858895313604883720e-02 1.770195656404192561e-02 1.675169275379209330e-02 1.574312958893418421e-02 1.468493850837026757e-02 1.359043018776171646e-02 1.247899715246923551e-02 1.137829379440045280e-02 1.032732707584904479e-02 9.380143424012020448e-03 8.608140509924110118e-03 8.095574078747082986e-03 7.920594067738394306e-03 8.123749218151874590e-03 8.687507531135989919e-03 9.548127318712082770e-03 1.062602655747492235e-02 1.184827996349731120e-02 1.315629584571362254e-02 1.450507149398769582e-02 1.586005925953756085e-02 1.719421523513883776e-02 1.848583064702469941e-02 1.971707621839012894e-02 2.087306046201662518e-02 2.194122933460433689e-02 2.291098549324053005e-02 2.377344708377428575e-02 2.452129469713207333e-02 2.514867375155063409e-02 2.565113142776995550e-02 2.602557487098341310e-02 2.627024230071914671e-02 2.638468195957754600e-02 2.636973612076697407e-02 2.622752906389718211e-02 2.596145927823721028e-02 2.557619733832930051e-02 2.507769204354379222e-02 2.447318861146555516e-02 2.377126402136026107e-02 2.298188601931035191e-02 2.211650370863209314e-02 2.118817870736128262e-02 2.021176572347832892e-02 1.920414830632351591e-02 1.818452602874258417e-02 1.717472732050144904e-02 1.619947820384131862e-02 1.528648057571533117e-02 1.446604249904036993e-02 1.376989014138111679e-02 1.322878416845893121e-02 1.286884913436154264e-02 1.270722062321396131e-02 1.274844656333914798e-02 1.298328541392707036e-02 1.339058337992778472e-02 1.394136910623507142e-02 1.460344278319298042e-02 1.534505546038554373e-02 1.613716084285119964e-02 1.695441283310888947e-02 1.777533724440790233e-02 1.858207092353713480e-02 1.935993151392106926e-02 2.009696223685117356e-02 2.078351726521882395e-02 2.141190952094404812e-02 2.197612168990785431e-02 2.247157278935638103e-02 2.289493037825490740e-02 2.324395897606960568e-02 2.351739670243600464e-02 2.371485377020199001e-02 2.383672793510965143e-02 2.388413322796671331e-02 2.385883926634529972e-02 2.376321919443403693e-02 2.360020487087622146e-02 2.337324835062395273e-02 2.308628901523106583e-02 2.274372591451002609e-02 2.235039499914549810e-02 2.191155094664967370e-02 2.143285319892926019e-02 2.092035561377761713e-02 2.038049874718166066e-02 1.982010317920069459e-02 1.924636141726888960e-02 1.866682470740642016e-02 1.808937953985889288e-02 1.752220681696847401e-02 1.697371478006107215e-02 1.645243534259669890e-02 1.596687325640638866e-02 1.552529968218862438e-02 1.513548748881803768e-02 1.480439576334547508e-02 1.453782503495802680e-02 1.434007986090485125e-02
1.452815779894840037e-02 1.463990095955219721e-02 1.482406472093377586e-02 1.507843600195506173e-02 1.539894545542765288e-02 1.577993437710794103e-02 1.621448842410816438e-02 1.669478872453277613e-02 1.721244054117510025e-02 1.775875444399812805e-02 1.832496956324919726e-02 1.890241966049950595e-02 1.948264949580686203e-02 2.005749185638681931e-02 2.061911584271047815e-02 2.116005576783541384e-02 2.167322820306443257e-02 2.215194284401896668e-02 2.258991124995016891e-02 2.298125622233774049e-02 2.332052363610065751e-02 2.360269787449112075e-02 2.382322159210372228e-02 2.397802028906086819e-02 2.406353208429017412e-02 2.407674310089529326e-02 2.401522900887659642e-02 2.387720350891228693e-02 2.366157489627143326e-02 2.336801233822724186e-02 2.299702416468406285e-02 2.255005135276158534e-02 2.202958052854947155e-02 2.143928224897171872e-02 2.078418205224622298e-02 2.007087363669984165e-02 1.930778510465663497e-02 1.850550940959251600e-02 1.767720661468694457e-02 1.683907362431520671e-02 1.601084827625229301e-02 1.521625618430671144e-02 1.448320650760902273e-02 1.384339760973003070e-02 1.333085948532662136e-02 1.297899534627933345e-02 1.281612965153946376e-02 1.286049279482460658e-02 1.311646561309453771e-02 1.357380536893665335e-02 1.421016170818428792e-02 1.499554437638931856e-02 1.589686247547854314e-02 1.688130436947381241e-02 1.791828007571139025e-02 1.898022865317266009e-02 2.004273432508324460e-02 2.108430795540367983e-02 2.208605490064911858e-02 2.303134315008216818e-02 2.390551966406784593e-02 2.469568796992490864e-02 2.539054407264139737e-02 2.598026174125464549e-02 2.645641701830301479e-02 2.681194261312323454e-02 2.704110434680796760e-02 2.713949343435912570e-02 2.710402990616650118e-02 2.693297385048238138e-02 2.662594244773480376e-02 2.618393205710019614e-02 2.560934603262304127e-02 2.490603066450879088e-02 2.407932391215784201e-02 2.313612479845590306e-02 2.208499606224717179e-02 2.093631985475618434e-02 1.970253738610571945e-02 1.839852069300093249e-02 1.704215107155484035e-02 1.565521682939432016e-02 1.426478996418741214e-02 1.290527036057662405e-02 1.162119170351646850e-02 1.047035460244030367e-02 9.525238966503818058e-03 8.867542259896938131e-03 8.569130720844581398e-03 8.662087286283532209e-03 9.120187093991703395e-03 9.871644810576661946e-03 1.083000109787031658e-02 1.191738179438728285e-02 1.307265720310155088e-02 1.425068063509121567e-02 1.541887281191569280e-02 1.655395079806343955e-02 1.763949427487843113e-02 1.866429228944142468e-02 1.962125723523016826e-02 2.050671543349959908e-02 2.131993738211791431e-02 2.206281603336615257e-02 2.273963291015763596e-02 2.335687225940537293e-02 2.392305636379653266e-02 2.444858336343136429e-02 2.494555437632236042e-02 2.542758061840344475e-02 2.590956445491310323e-02 2.640745141071976568e-02 2.693795341109233785e-02 2.751824692775209705e-02 2.816565299058252161e-02 2.889730866341287327e-02 2.972984092528470693e-02 3.067905341959301785e-02 3.175963410209217685e-02 3.298488788647453707e-02 3.436649395219154579e-02 3.591428369932014864e-02 3.763603347933736076e-02 3.953726669246246384e-02 4.162106238855137197e-02 4.388787132224601650e-02 4.633534443313510470e-02 4.895818200563228917e-02 5.174801372590465826e-02 5.469332032721299641e-02 5.777940666818248694e-02 6.098843427483722351e-02 6.429951899369157342e-02 6.768889679286307914e-02 7.113015815735597436e-02 7.459454910167852282e-02 7.805133463993334242e-02 8.146821863422894217e-02 8.481181228712887654e-02 8.804814214659725802e-02 9.114318734922484400e-02 9.406343494203500688e-02 9.677644150308344073e-02 9.925138893731474954e-02 1.014596222674516990e-01 1.033751574772377863e-01 1.049751479975490204e-01 1.062402992484168668e-01 1.071552217470553015e-01 1.077087146398563455e-01 1.078939730827873783e-01 1.077087146398563317e-01 1.071552217470553015e-01 1.062402992484168668e-01 1.049751479975489649e-01 1.033751574772377585e-01 1.014596222674516990e-01 9.925138893731474954e-02 9.677644150308345461e-02 9.406343494203503464e-02 9.114318734922484400e-02 8.804814214659727190e-02 8.481181228712887654e-02 8.146821863422895604e-02 7.805133463993334242e-02 7.459454910167852282e-02 7.113015815735598824e-02 6.768889679286306527e-02 6.429951899369157342e-02 6.098843427483723739e-02 5.777940666818248694e-02 5.469332032721300335e-02 5.174801372590465132e-02 4.895818200563229611e-02 4.633534443313510470e-02 4.388787132224602344e-02 4.162106238855135809e-02 3.953726669246247077e-02 3.763603347933736076e-02 3.591428369932014864e-02 3.436649395219153191e-02 3.298488788647454401e-02 3.175963410209215604e-02 3.067905341959301785e-02 2.972984092528471387e-02 2.889730866341288021e-02 2.816565299058251468e-02 2.751824692775208664e-02 2.693795341109235866e-02 2.640745141071977262e-02 2.590956445491309976e-02 2.542758061840343781e-02 2.494555437632236389e-02 2.444858336343137470e-02 2.392305636379653266e-02 2.335687225940539027e-02 2.273963291015762556e-02 2.206281603336615951e-02 2.131993738211791778e-02 2.050671543349958867e-02 1.962125723523015439e-02 1.866429228944143856e-02 1.763949427487842767e-02 1.655395079806342915e-02 1.541887281191569800e-02 1.425068063509121220e-02 1.307265720310154568e-02 1.191738179438728285e-02 1.083000109787031658e-02 9.871644810576651538e-03 9.120187093991710334e-03 8.662087286283546086e-03 8.569130720844576193e-03 8.867542259896945070e-03 9.525238966503821528e-03 1.047035460244029846e-02 1.162119170351646677e-02 1.290527036057662752e-02 1.426478996418740347e-02 1.565521682939431322e-02 1.704215107155485076e-02 1.839852069300093249e-02 1.970253738610572292e-02 2.093631985475619475e-02 2.208499606224717873e-02 2.313612479845591346e-02 2.407932391215783161e-02 2.490603066450878741e-02 2.560934603262303086e-02 2.618393205710020655e-02 2.662594244773480029e-02 2.693297385048238138e-02 2.710402990616650812e-02 2.713949343435913264e-02 2.704110434680796760e-02 2.681194261312323454e-02 2.645641701830302173e-02 2.598026174125462814e-02 2.539054407264140084e-02 2.469568796992491211e-02 2.390551966406784593e-02 2.303134315008217164e-02 2.208605490064912552e-02 2.108430795540367636e-02 2.004273432508324460e-02 1.898022865317266009e-02 1.791828007571138678e-02 1.688130436947381241e-02 1.589686247547854661e-02 1.499554437638932203e-02 1.421016170818430180e-02 1.357380536893665682e-02 1.311646561309453077e-02 1.286049279482460311e-02 1.281612965153945856e-02 1.297899534627933518e-02 1.333085948532663351e-02 1.384339760973003243e-02 1.448320650760902446e-02 1.521625618430671838e-02 1.601084827625228954e-02 1.683907362431520671e-02 1.767720661468693763e-02 1.850550940959252294e-02 1.930778510465663497e-02 2.007087363669985206e-02 2.078418205224622645e-02 2.143928224897173260e-02 2.202958052854946808e-02 2.255005135276157494e-02 2.299702416468406632e-02 2.336801233822724186e-02 2.366157489627143673e-02 2.387720350891229387e-02 2.401522900887660683e-02 2.407674310089530714e-02 2.406353208429017412e-02 2.397802028906087513e-02 2.382322159210371881e-02 2.360269787449112075e-02 2.332052363610066098e-02 2.298125622233775089e-02 2.258991124995016891e-02 2.215194284401896668e-02 2.167322820306443257e-02 2.116005576783541384e-02 2.061911584271047121e-02 2.005749185638681584e-02 1.948264949580685163e-02 1.890241966049949901e-02 1.832496956324920073e-02 1.775875444399813152e-02 1.721244054117510025e-02 1.669478872453277266e-02 1.621448842410816438e-02 1.577993437710794450e-02 1.539894545542765461e-02 1.507843600195506693e-02 1.482406472093377933e-02 1.463990095955220241e-02 1.452815779894840037e-02
1.483245135682941147e-02 1.485561690776574136e-02 1.495201851169197446e-02 1.512183098880107851e-02 1.536317414635355108e-02 1.567223684867366865e-02 1.604352583344003172e-02 1.647019305066969516e-02 1.694439110605511917e-02 1.745761401770976398e-02 1.800099464700646162e-02 1.856554520393047941e-02 1.914233935396527850e-02 1.972264222066351727e-02 2.029799828188824998e-02 2.086028791203787050e-02 2.140176234697433941e-02 2.191506510827810270e-02 2.239324604165716243e-02 2.282977243204131410e-02 2.321854028769004818e-02 2.355388785624692657e-02 2.383061271179745186e-02 2.404399328107704320e-02 2.418981540826799920e-02 2.426440445109219815e-02 2.426466342940401810e-02 2.418811789832377157e-02 2.403296849179696951e-02 2.379815249324434070e-02 2.348341636490859988e-02 2.308940194690532743e-02 2.261775007235998156e-02 2.207122669193962647e-02 2.145387829938385713e-02 2.077122547469033992e-02 2.003050551509698643e-02 1.924097680244462108e-02 1.841429728845862465e-02 1.756498407687338142e-02 1.671094424657243102e-02 1.587402769793935797e-02 1.508047471913506396e-02 1.436099950932604938e-02 1.375007831922902754e-02 1.328389078165934968e-02 1.299652146250257836e-02 1.291472909912458507e-02 1.305273206912195040e-02 1.340918574169112920e-02 1.396781238815381944e-02 1.470123395406939572e-02 1.557607462964690978e-02 1.655742811724891794e-02 1.761179973895005135e-02 1.870857415735743129e-02 1.982046817862103544e-02 2.092343381916909537e-02 2.199633375943782498e-02 2.302056901510968895e-02 2.397974206006907652e-02 2.485938450644095341e-02 2.564675217563708309e-02 2.633067958787997653e-02 2.690148274580010657e-02 2.735089932362538140e-02 2.767205688058703775e-02 2.785946153870112740e-02 2.790900132521870886e-02 2.781795997876446158e-02 2.758503848231656091e-02 2.721038300399345605e-02 2.669561942672309812e-02 2.604389640411592516e-02 2.525994113586895948e-02 2.435013517140028824e-02 2.332262207648092694e-02 2.218746559441709884e-02 2.095688733552579855e-02 1.964562902980570777e-02 1.827150864682653558e-02 1.685627469263013822e-02 1.542690682407460781e-02 1.401754259815129154e-02 1.267214609563720867e-02 1.144762445634028673e-02 1.041579204100473617e-02 9.659849433987698075e-03 9.258734318884588241e-03 9.258645765956443480e-03 9.649242762655090705e-03 1.036789536484163977e-02 1.132796935674565061e-02 1.244573160512932146e-02 1.365270952661604142e-02 1.489706987269817651e-02 1.614076693386553782e-02 1.735617967222763749e-02 1.852342894799370587e-02 1.962849485439214364e-02 2.066195997435056955e-02 2.161818324581044753e-02 2.249475394403707348e-02 2.329212197742456039e-02 2.401333548313708266e-02 2.466384005837485641e-02 2.525130903543471722e-02 2.578548384567668633e-02 2.627800975254393837e-02 2.674225643192868623e-02 2.719311595064437606e-02 2.764677325727709842e-02 2.812044676281759414e-02 2.863209917792071402e-02 2.920012152148912174e-02 2.984299594037012615e-02 3.057894530420607673e-02 3.142557897730748756e-02 3.239954429931597019e-02 3.351619197989277182e-02 3.478926110608610706e-02 3.623058646777372466e-02 3.784982833269161240e-02 3.965422343765519914e-02 4.164835618146311286e-02 4.383395064700630617e-02 4.620968655314680595e-02 4.877104477345255845e-02 5.151018998732903587e-02 5.441589894803635502e-02 5.747354266730301392e-02 6.066512967184036625e-02 6.396941565212030389e-02 6.736208258917983360e-02 7.081598805772033878e-02 7.430148304065223308e-02 7.778679436232183164e-02 8.123846581637893249e-02 8.462185026120798426e-02 8.790164339862664711e-02 9.104244865357978556e-02 9.400936154791410260e-02 9.676856122528876281e-02 9.928789635226843713e-02 1.015374525054935084e-01 1.034900883645350073e-01 1.051219285655980301e-01 1.064128019250504958e-01 1.073466148969209194e-01 1.079116515585038516e-01 1.081007930874698098e-01 1.079116515585038794e-01 1.073466148969209194e-01 1.064128019250504958e-01 1.051219285655979746e-01 1.034900883645350073e-01 1.015374525054935362e-01 9.928789635226843713e-02 9.676856122528874893e-02 9.400936154791406096e-02 9.104244865357979943e-02 8.790164339862664711e-02 8.462185026120795650e-02 8.123846581637893249e-02 7.778679436232183164e-02 7.430148304065223308e-02 7.081598805772033878e-02 6.736208258917983360e-02 6.396941565212029002e-02 6.066512967184035238e-02 5.747354266730301392e-02 5.441589894803634114e-02 5.151018998732906362e-02 4.877104477345255845e-02 4.620968655314679902e-02 4.383395064700629923e-02 4.164835618146310592e-02 3.965422343765520607e-02 3.784982833269161240e-02 3.623058646777372466e-02 3.478926110608610706e-02 3.351619197989276489e-02 3.239954429931597019e-02 3.142557897730748756e-02 3.057894530420607326e-02 2.984299594037010533e-02 2.920012152148911133e-02 2.863209917792071402e-02 2.812044676281758721e-02 2.764677325727709842e-02 2.719311595064437606e-02 2.674225643192869664e-02 2.627800975254393837e-02 2.578548384567668980e-02 2.525130903543470334e-02 2.466384005837484600e-02 2.401333548313708266e-02 2.329212197742455345e-02 2.249475394403707348e-02 2.161818324581042672e-02 2.066195997435056261e-02 1.962849485439214711e-02 1.852342894799372669e-02 1.735617967222762362e-02 1.614076693386552741e-02 1.489706987269818692e-02 1.365270952661604316e-02 1.244573160512933013e-02 1.132796935674564888e-02 1.036789536484165886e-02 9.649242762655097644e-03 9.258645765956443480e-03 9.258734318884579567e-03 9.659849433987694606e-03 1.041579204100473791e-02 1.144762445634029714e-02 1.267214609563721041e-02 1.401754259815129848e-02 1.542690682407460608e-02 1.685627469263014863e-02 1.827150864682653558e-02 1.964562902980570777e-02 2.095688733552579508e-02 2.218746559441710925e-02 2.332262207648092001e-02 2.435013517140028824e-02 2.525994113586894907e-02 2.604389640411591128e-02 2.669561942672309118e-02 2.721038300399345605e-02 2.758503848231655398e-02 2.781795997876446158e-02 2.790900132521871232e-02 2.785946153870112740e-02 2.767205688058704122e-02 2.735089932362538140e-02 2.690148274580012391e-02 2.633067958787998000e-02 2.564675217563706922e-02 2.485938450644096034e-02 2.397974206006908346e-02 2.302056901510968201e-02 2.199633375943782845e-02 2.092343381916910230e-02 1.982046817862103197e-02 1.870857415735743476e-02 1.761179973895006523e-02 1.655742811724891447e-02 1.557607462964691325e-02 1.470123395406939398e-02 1.396781238815382638e-02 1.340918574169112573e-02 1.305273206912195040e-02 1.291472909912459721e-02 1.299652146250257490e-02 1.328389078165934448e-02 1.375007831922902754e-02 1.436099950932604070e-02 1.508047471913506396e-02 1.587402769793936144e-02 1.671094424657244143e-02 1.756498407687338836e-02 1.841429728845862465e-02 1.924097680244461414e-02 2.003050551509698296e-02 2.077122547469034339e-02 2.145387829938385713e-02 2.207122669193962647e-02 2.261775007235999890e-02 2.308940194690531703e-02 2.348341636490859988e-02 2.379815249324434417e-02 2.403296849179695563e-02 2.418811789832377504e-02 2.426466342940401116e-02 2.426440445109220509e-02 2.418981540826799920e-02 2.404399328107704667e-02 2.383061271179745880e-02 2.355388785624692657e-02 2.321854028769004818e-02 2.282977243204131410e-02 2.239324604165715896e-02 2.191506510827810617e-02 2.140176234697433594e-02 2.086028791203787050e-02 2.029799828188824998e-02 1.972264222066351727e-02 1.914233935396527850e-02 1.856554520393048982e-02 1.800099464700646856e-02 1.745761401770976051e-02 1.694439110605511917e-02 1.647019305066969516e-02 1.604352583344003172e-02 1.567223684867366865e-02 1.536317414635355802e-02 1.512183098880108198e-02 1.495201851169197620e-02 1.485561690776574656e-02 1.483245135682941494e-02
1.525458401094058336e-02 1.519005093472856546e-02 1.519666696405757439e-02 1.527703170757740460e-02 1.543171217547035200e-02 1.565917982725033644e-02 1.595590464436825659e-02 1.631658303848215752e-02 1.673445598079126295e-02 1.720166653891900058e-02 1.770961139281055849e-02 1.824925410568955728e-02 1.881138318162015044e-02 1.938681095279385855e-02 1.996651815544717504e-02 2.054175364344051555e-02 2.110410004269683629e-02 2.164551549947642956e-02 2.215836005795636734e-02 2.263541331967661163e-02 2.306988828299043684e-02 2.345544480848081245e-02 2.378620504802600802e-02 2.405677238641261081e-02 2.426225492622867061e-02 2.439829424881084091e-02 2.446110006533006725e-02 2.444749140544829127e-02 2.435494516409242652e-02 2.418165314262461438e-02 2.392658919705008269e-02 2.358958877656700676e-02 2.317144404985163955e-02 2.267401903623860945e-02 2.210039075043748746e-02 2.145502437574255822e-02 2.074399285692395123e-02 1.997525376913677694e-02 1.915899804182721877e-02 1.830808408754094896e-02 1.743856276777110484e-02 1.657027494484887564e-02 1.572744954131391829e-02 1.493912615175732594e-02 1.423905927345381697e-02 1.366456457549491445e-02 1.325369391833670744e-02 1.304047965007154412e-02 1.304900519806187834e-02 1.328833838470772598e-02 1.375068066213581096e-02 1.441361474665545095e-02 1.524512089655306879e-02 1.620901097123962978e-02 1.726908088717361497e-02 1.839151499002115303e-02 1.954588184229602219e-02 2.070527468895567644e-02 2.184604514464700761e-02 2.294740474815713804e-02 2.399103260237264723e-02 2.496074496150379671e-02 2.584224036903945421e-02 2.662291529891622557e-02 2.729173874277303347e-02 2.783917326143356755e-02 2.825713133287796608e-02 2.853895782565013875e-02 2.867943146085481093e-02 2.867477998832581448e-02 2.852270548273718939e-02 2.822241774375346471e-02 2.777467539069092967e-02 2.718183605123224156e-02 2.644791929349581475e-02 2.557868898347702077e-02 2.458176607966853014e-02 2.346678929437252814e-02 2.224565077179535902e-02 2.093284876175087808e-02 1.954602163338044901e-02 1.810675984669657401e-02 1.664183368293680951e-02 1.518500864014145184e-02 1.377958190994362994e-02 1.248146286309883071e-02 1.136157608259896062e-02 1.050400809287189291e-02 9.993615157170867430e-03 9.889895317610161371e-03 1.019950621055411288e-02 1.087182017831571368e-02 1.182254080528431263e-02 1.296312035902413146e-02 1.421767253589493844e-02 1.552715729221264794e-02 1.684748300966880385e-02 1.814619174392339065e-02 1.939955030679645087e-02 2.059042323679898326e-02 2.170682414071706950e-02 2.274095486107120118e-02 2.368856982734034861e-02 2.454854869198867806e-02 2.532259809029940856e-02 2.601502983788368806e-02 2.663258038700130198e-02 2.718424770759588285e-02 2.768112911032091436e-02 2.813624837186754976e-02 2.856436384018820954e-02 2.898175164433055423e-02 2.940596016037383756e-02 2.985553380259741915e-02 3.034970621295894969e-02 3.090806508324226570e-02 3.155019308912573872e-02 3.229529152118306573e-02 3.316179483386380578e-02 3.416698516382561668e-02 3.532661569538629587e-02 3.665455063862230883e-02 3.816242789635849314e-02 3.985934878601499892e-02 4.175159799626645268e-02 4.384239661959985629e-02 4.613169159904300515e-02 4.861598595204471435e-02 5.128821523047768366e-02 5.413767641506806588e-02 5.715001554935696115e-02 6.030727980652822451e-02 6.358803842227733760e-02 6.696757517876479604e-02 7.041815307469560803e-02 7.390934963398981816e-02 7.740845912396593365e-02 8.088095587018094557e-02 8.429101093691741819e-02 8.760205273828644557e-02 9.077736069235173288e-02 9.378067986056522198e-02 9.657684365375499014e-02 9.913239115615606056e-02 1.014161654372978671e-01 1.033998793974615221e-01 1.050586362269143037e-01 1.063713924433618285e-01 1.073213526869426920e-01 1.078962869680542697e-01 1.080887628410364260e-01 1.078962869680542697e-01 1.073213526869427198e-01 1.063713924433617869e-01 1.050586362269142759e-01 1.033998793974615638e-01 1.014161654372979088e-01 9.913239115615604669e-02 9.657684365375501789e-02 9.378067986056522198e-02 9.077736069235177452e-02 8.760205273828647332e-02 8.429101093691741819e-02 8.088095587018094557e-02 7.740845912396594752e-02 7.390934963398981816e-02 7.041815307469560803e-02 6.696757517876479604e-02 6.358803842227733760e-02 6.030727980652819675e-02 5.715001554935696115e-02 5.413767641506805200e-02 5.128821523047767672e-02 4.861598595204470047e-02 4.613169159904300515e-02 4.384239661959987017e-02 4.175159799626643187e-02 3.985934878601499892e-02 3.816242789635849314e-02 3.665455063862231577e-02 3.532661569538630975e-02 3.416698516382560974e-02 3.316179483386378496e-02 3.229529152118308655e-02 3.155019308912575954e-02 3.090806508324227264e-02 3.034970621295894275e-02 2.985553380259744344e-02 2.940596016037384797e-02 2.898175164433057505e-02 2.856436384018822341e-02 2.813624837186754282e-02 2.768112911032092477e-02 2.718424770759586204e-02 2.663258038700129504e-02 2.601502983788366377e-02 2.532259809029940509e-02 2.454854869198867112e-02 2.368856982734034167e-02 2.274095486107118730e-02 2.170682414071706604e-02 2.059042323679896938e-02 1.939955030679642659e-02 1.814619174392338025e-02 1.684748300966880732e-02 1.552715729221264794e-02 1.421767253589492977e-02 1.296312035902412972e-02 1.182254080528431783e-02 1.087182017831570847e-02 1.019950621055412156e-02 9.889895317610170045e-03 9.993615157170857022e-03 1.050400809287189638e-02 1.136157608259895715e-02 1.248146286309882030e-02 1.377958190994362300e-02 1.518500864014144143e-02 1.664183368293680951e-02 1.810675984669657748e-02 1.954602163338046289e-02 2.093284876175087808e-02 2.224565077179535902e-02 2.346678929437253161e-02 2.458176607966853361e-02 2.557868898347701730e-02 2.644791929349580434e-02 2.718183605123224850e-02 2.777467539069092273e-02 2.822241774375345777e-02 2.852270548273718939e-02 2.867477998832580408e-02 2.867943146085479705e-02 2.853895782565014222e-02 2.825713133287797302e-02 2.783917326143357795e-02 2.729173874277302653e-02 2.662291529891622557e-02 2.584224036903944033e-02 2.496074496150378977e-02 2.399103260237264723e-02 2.294740474815713804e-02 2.184604514464700761e-02 2.070527468895568338e-02 1.954588184229602219e-02 1.839151499002115650e-02 1.726908088717362191e-02 1.620901097123962978e-02 1.524512089655307052e-02 1.441361474665545615e-02 1.375068066213581269e-02 1.328833838470772424e-02 1.304900519806187834e-02 1.304047965007154933e-02 1.325369391833670224e-02 1.366456457549490924e-02 1.423905927345382565e-02 1.493912615175732941e-02 1.572744954131392175e-02 1.657027494484887911e-02 1.743856276777110831e-02 1.830808408754094202e-02 1.915899804182721877e-02 1.997525376913678041e-02 2.074399285692394429e-02 2.145502437574255475e-02 2.210039075043749787e-02 2.267401903623861639e-02 2.317144404985164649e-02 2.358958877656701716e-02 2.392658919705008616e-02 2.418165314262460050e-02 2.435494516409242999e-02 2.444749140544829127e-02 2.446110006533007072e-02 2.439829424881084438e-02 2.426225492622867061e-02 2.405677238641261775e-02 2.378620504802601149e-02 2.345544480848081245e-02 2.306988828299044378e-02 2.263541331967661510e-02 2.215836005795636388e-02 2.164551549947642262e-02 2.110410004269682935e-02 2.054175364344051555e-02 1.996651815544717504e-02 1.938681095279385161e-02 1.881138318162015044e-02 1.824925410568955381e-02 1.770961139281055849e-02 1.720166653891900752e-02 1.673445598079126295e-02 1.631658303848215752e-02 1.595590464436825659e-02 1.565917982725033644e-02 1.543171217547035200e-02 1.527703170757739766e-02 1.519666696405757786e-02 1.519005093472857067e-02 1.525458401094058856e-02
1.579219265917736204e-02 1.564414343510017388e-02 1.556246051309844412e-02 1.555193311700453149e-02 1.561556359846721399e-02 1.575432224358828959e-02 1.596704994478696793e-02 1.625052040928803149e-02 1.659964440165865446e-02 1.700777571929270454e-02 1.746706835331303387e-02 1.796883716713998727e-02 1.850388636324668684e-02 1.906278524035198360e-02 1.963608453169380513e-02 2.021447648177488593e-02 2.078890735809560755e-02 2.135065312610029409e-02 2.189136875716407582e-02 2.240312019036290458e-02 2.287840611109787786e-02 2.331017490515939830e-02 2.369184061582850151e-02 2.401730054317579091e-02 2.428095626806073964e-02 2.447773931506423348e-02 2.460314233957800953e-02 2.465325659345189019e-02 2.462481646371084132e-02 2.451525207875592319e-02 2.432275134188133237e-02 2.404633330614237841e-02 2.368593558915297465e-02 2.324251960129831290e-02 2.271819880143251258e-02 2.211639707852142839e-02 2.144204673110815251e-02 2.070183830282729120e-02 1.990453733292911476e-02 1.906138474550806219e-02 1.818659537145090460e-02 1.729795705626516536e-02 1.641749953560471195e-02 1.557212873327486549e-02 1.479398470954241054e-02 1.412007321138731078e-02 1.359051147404694536e-02 1.324475473710499430e-02 1.311581100179468051e-02 1.322381534656751761e-02 1.357157715516056455e-02 1.414433078249975086e-02 1.491367460530182085e-02 1.584350403359537085e-02 1.689544229921458723e-02 1.803247809387194603e-02 1.922078390284197649e-02 2.043027246209286676e-02 2.163447679585580805e-02 2.281015774303717797e-02 2.393686029349402847e-02 2.499651802001742751e-02 2.597313822588075832e-02 2.685256916452328363e-02 2.762233849329099461e-02 2.827154903546141157e-02 2.879081868114281156e-02 2.917225334203646381e-02 2.940944420201792656e-02 2.949748268129592094e-02 2.943298847895414738e-02 2.921414783945131682e-02 2.884076093258099854e-02 2.831429912004333749e-02 2.763797513997285835e-02 2.681683220119884109e-02 2.585786212317838298e-02 2.477016871436808071e-02 2.356520166066100944e-02 2.225709993857972677e-02 2.086320440294446577e-02 1.940482903049567040e-02 1.790841913300009886e-02 1.640726087870523001e-02 1.494388901768534811e-02 1.357311099254761809e-02 1.236474291751862332e-02 1.140315866397545105e-02 1.077793041742154852e-02 1.056069596494115664e-02 1.077568543446095865e-02 1.138700146718738850e-02 1.231564161024411783e-02 1.346979664020723361e-02 1.476636687239547482e-02 1.613865280426359655e-02 1.753591137207830691e-02 1.892029731689472485e-02 2.026377815971797808e-02 2.154575499014702716e-02 2.275140069093550474e-02 2.387054470359065497e-02 2.489693280905558304e-02 2.582773148418933754e-02 2.666318623177197505e-02 2.740637291425148878e-02 2.806300130336794943e-02 2.864124336967222711e-02 2.915156755881050457e-02 2.960656606499645349e-02 3.002076599870794060e-02 3.041041806000284800e-02 3.079325833646055083e-02 3.118824046703091990e-02 3.161523688464938642e-02 3.209470934506108292e-02 3.264735057900830517e-02 3.329370070120713648e-02 3.405374389998504919e-02 3.494649273480739116e-02 3.598956882952580177e-02 3.719878961667335421e-02 3.858777091998621955e-02 4.016755460085318086e-02 4.194626946977306203e-02 4.392883251036747844e-02 4.611669648561651791e-02 4.850764935353198137e-02 5.109567058602274003e-02 5.387084928937083128e-02 5.681936874219956773e-02 5.992356140552965865e-02 6.316203751366551711e-02 6.650988901240320605e-02 6.993896893330256437e-02 7.341824438081168136e-02 7.691421927661748481e-02 8.039142096074122779e-02 8.381294278568141021e-02 8.714103303695072689e-02 9.033771893520615992e-02 9.336545317466087013e-02 9.618776947215873507e-02 9.876993297429002838e-02 1.010795711196005725e-01 1.030872706924986365e-01 1.047671273370527067e-01 1.060972347132308202e-01 1.070601017542130995e-01 1.076429880887667112e-01 1.078381495840359666e-01 1.076429880887667112e-01 1.070601017542131134e-01 1.060972347132308341e-01 1.047671273370526790e-01 1.030872706924986365e-01 1.010795711196005725e-01 9.876993297429004226e-02 9.618776947215873507e-02 9.336545317466085625e-02 9.033771893520614604e-02 8.714103303695072689e-02 8.381294278568139633e-02 8.039142096074124166e-02 7.691421927661748481e-02 7.341824438081168136e-02 6.993896893330255049e-02 6.650988901240320605e-02 6.316203751366551711e-02 5.992356140552965865e-02 5.681936874219956773e-02 5.387084928937084516e-02 5.109567058602274003e-02 4.850764935353197443e-02 4.611669648561651791e-02 4.392883251036747844e-02 4.194626946977308285e-02 4.016755460085318086e-02 3.858777091998621261e-02 3.719878961667335421e-02 3.598956882952580177e-02 3.494649273480740503e-02 3.405374389998504919e-02 3.329370070120714342e-02 3.264735057900829823e-02 3.209470934506110373e-02 3.161523688464940030e-02 3.118824046703091643e-02 3.079325833646054736e-02 3.041041806000283412e-02 3.002076599870793366e-02 2.960656606499646737e-02 2.915156755881051498e-02 2.864124336967223058e-02 2.806300130336794943e-02 2.740637291425149571e-02 2.666318623177196465e-02 2.582773148418932019e-02 2.489693280905557610e-02 2.387054470359067926e-02 2.275140069093551515e-02 2.154575499014701329e-02 2.026377815971796073e-02 1.892029731689472138e-02 1.753591137207830344e-02 1.613865280426359655e-02 1.476636687239548003e-02 1.346979664020723708e-02 1.231564161024412650e-02 1.138700146718738850e-02 1.077568543446096906e-02 1.056069596494115664e-02 1.077793041742154505e-02 1.140315866397544238e-02 1.236474291751862506e-02 1.357311099254762676e-02 1.494388901768534637e-02 1.640726087870523348e-02 1.790841913300009539e-02 1.940482903049567040e-02 2.086320440294446230e-02 2.225709993857972677e-02 2.356520166066099903e-02 2.477016871436807377e-02 2.585786212317838298e-02 2.681683220119884109e-02 2.763797513997286875e-02 2.831429912004334790e-02 2.884076093258099854e-02 2.921414783945131682e-02 2.943298847895415085e-02 2.949748268129592094e-02 2.940944420201791962e-02 2.917225334203647075e-02 2.879081868114280462e-02 2.827154903546141157e-02 2.762233849329098767e-02 2.685256916452326975e-02 2.597313822588075832e-02 2.499651802001741363e-02 2.393686029349402847e-02 2.281015774303717797e-02 2.163447679585581152e-02 2.043027246209288064e-02 1.922078390284197649e-02 1.803247809387195644e-02 1.689544229921457336e-02 1.584350403359537085e-02 1.491367460530182258e-02 1.414433078249974739e-02 1.357157715516056282e-02 1.322381534656751415e-02 1.311581100179467531e-02 1.324475473710499084e-02 1.359051147404694883e-02 1.412007321138731425e-02 1.479398470954241228e-02 1.557212873327486202e-02 1.641749953560471195e-02 1.729795705626515842e-02 1.818659537145090460e-02 1.906138474550806566e-02 1.990453733292911476e-02 2.070183830282728774e-02 2.144204673110815251e-02 2.211639707852144227e-02 2.271819880143251605e-02 2.324251960129831637e-02 2.368593558915297465e-02 2.404633330614237841e-02 2.432275134188132543e-02 2.451525207875593013e-02 2.462481646371085173e-02 2.465325659345189366e-02 2.460314233957800606e-02 2.447773931506423348e-02 2.428095626806073964e-02 2.401730054317578744e-02 2.369184061582850151e-02 2.331017490515939483e-02 2.287840611109788480e-02 2.240312019036291846e-02 2.189136875716407235e-02 2.135065312610028368e-02 2.078890735809559714e-02 2.021447648177488940e-02 1.963608453169380860e-02 1.906278524035198013e-02 1.850388636324668684e-02 1.796883716713998380e-02 1.746706835331302346e-02 1.700777571929270801e-02 1.659964440165865446e-02 1.625052040928803149e-02 1.596704994478697487e-02 1.575432224358828265e-02 1.561556359846721052e-02 1.555193311700453149e-02 1.556246051309845106e-02 1.564414343510017735e-02 1.579219265917736550e-02
1.643940544790468625e-02 1.621483784148916932e-02 1.604963311636341955e-02 1.595032242418892646e-02 1.592206265566564055e-02 1.596826113414236831e-02 1.609030093825926377e-02 1.628740900490609905e-02 1.655668486790225213e-02 1.689327858190085158e-02 1.729068152411781384e-02 1.774108049771177045e-02 1.823572570932348660e-02 1.876527354177185206e-02 1.932007998124169595e-02 1.989043498117107692e-02 2.046673894128374707e-02 2.103962902063852974e-02 2.160006579055523054e-02 2.213939093802770250e-02 2.264936550150930747e-02 2.312219632002548986e-02 2.355055653762922266e-02 2.392760440078028905e-02 2.424700331745171383e-02 2.450294521982044130e-02 2.469017865137947826e-02 2.480404263765879219e-02 2.484050725689864944e-02 2.479622187638991226e-02 2.466857225236426462e-02 2.445574811588283048e-02 2.415682351393235935e-02 2.377185309533144664e-02 2.330198879842483584e-02 2.274962310308944677e-02 2.211856724537537497e-02 2.141427560388092094e-02 2.064413072961238799e-02 1.981780663936395445e-02 1.894772942792510156e-02 1.804965017316831344e-02 1.714332741400210677e-02 1.625326980283958028e-02 1.540938931802571590e-02 1.464723511814698328e-02 1.400722516710651774e-02 1.353209621654516415e-02 1.326199888544153313e-02 1.322769551533823154e-02 1.344399432136618444e-02 1.390646777592860830e-02 1.459315174911024124e-02 1.547007227880158910e-02 1.649772270177504371e-02 1.763616820290260512e-02 1.884803001896047728e-02 2.009971809341324842e-02 2.136160219084519418e-02 2.260768713586545561e-02 2.381513429739744517e-02 2.496379722178694929e-02 2.603583640097081181e-02 2.701542693737393405e-02 2.788855121364202175e-02 2.864286172704789621e-02 2.926759878572106691e-02 2.975354973936345307e-02 3.009303902623340632e-02 3.027994085814809944e-02 3.030970864034641249e-02 3.017941725976050135e-02 2.988781629807620022e-02 2.943539421425917998e-02 2.882445582914750296e-02 2.805921834908102486e-02 2.714593513965709096e-02 2.609306217913565096e-02 2.491149059966649496e-02 2.361488146324648360e-02 2.222015797309001214e-02 2.074823794017753922e-02 1.922512598364130992e-02 1.768352227242555447e-02 1.616510404713471238e-02 1.472347403285215010e-02 1.342713299911199067e-02 1.236017949961257245e-02 1.161569639740993483e-02 1.127602342593671779e-02 1.138294039917322857e-02 1.191769590883562206e-02 1.280988547476457663e-02 1.396656545947902797e-02 1.529799115843327034e-02 1.672947491962058914e-02 1.820301033202469804e-02 1.967476489639359560e-02 2.111190796574036882e-02 2.248998356694289352e-02 2.379101572211085244e-02 2.500221748264330052e-02 2.611512930950555048e-02 2.712504319027836050e-02 2.803060929012983829e-02 2.883355455609842508e-02 2.953846574086576790e-02 3.015260482804343542e-02 3.068573515240966346e-02 3.114994340283345695e-02 3.155944738954254147e-02 3.193038273740658045e-02 3.228056402986716894e-02 3.262921768870306882e-02 3.299668524184264096e-02 3.340409676182684584e-02 3.387301529097482694e-02 3.442505414286731180e-02 3.508147020884795630e-02 3.586273788398564727e-02 3.678810995101013115e-02 3.787517359122171551e-02 3.913941137954621979e-02 4.059377836444223731e-02 4.224830688158662945e-02 4.410975050365914529e-02 4.618127757903884439e-02 4.846222339943150742e-02 5.094790844413164127e-02 5.362952859714718856e-02 5.649412181943867101e-02 5.952461445897752612e-02 6.269994910221861339e-02 6.599529450737773306e-02 6.938233664181274463e-02 7.282964815427914185e-02 7.630313177860920115e-02 7.976653125392817179e-02 8.318200144165451004e-02 8.651072750938079703e-02 8.971358141992692714e-02 9.275180258420530344e-02 9.558768847059254115e-02 9.818528025942166448e-02 1.005110283233841550e-01 1.025344224233404877e-01 1.042285720405094068e-01 1.055707232122924250e-01 1.065426995784623659e-01 1.071312570423346849e-01 1.073283434609931392e-01 1.071312570423346849e-01 1.065426995784623659e-01 1.055707232122924666e-01 1.042285720405093929e-01 1.025344224233405016e-01 1.005110283233841550e-01 9.818528025942165061e-02 9.558768847059252727e-02 9.275180258420530344e-02 8.971358141992691326e-02 8.651072750938079703e-02 8.318200144165448229e-02 7.976653125392815791e-02 7.630313177860920115e-02 7.282964815427914185e-02 6.938233664181274463e-02 6.599529450737774694e-02 6.269994910221859952e-02 5.952461445897753306e-02 5.649412181943867794e-02 5.362952859714717468e-02 5.094790844413161351e-02 4.846222339943149354e-02 4.618127757903883052e-02 4.410975050365915223e-02 4.224830688158662945e-02 4.059377836444225118e-02 3.913941137954622673e-02 3.787517359122172939e-02 3.678810995101013809e-02 3.586273788398564727e-02 3.508147020884796324e-02 3.442505414286733262e-02 3.387301529097484082e-02 3.340409676182684584e-02 3.299668524184266177e-02 3.262921768870308270e-02 3.228056402986716894e-02 3.193038273740658045e-02 3.155944738954254147e-02 3.114994340283346388e-02 3.068573515240966346e-02 3.015260482804343195e-02 2.953846574086577831e-02 2.883355455609842161e-02 2.803060929012985564e-02 2.712504319027836744e-02 2.611512930950552272e-02 2.500221748264329358e-02 2.379101572211085244e-02 2.248998356694289352e-02 2.111190796574036535e-02 1.967476489639359560e-02 1.820301033202469457e-02 1.672947491962059607e-02 1.529799115843327555e-02 1.396656545947903318e-02 1.280988547476457837e-02 1.191769590883561339e-02 1.138294039917323378e-02 1.127602342593671432e-02 1.161569639740993483e-02 1.236017949961257939e-02 1.342713299911198720e-02 1.472347403285215010e-02 1.616510404713469504e-02 1.768352227242554406e-02 1.922512598364132380e-02 2.074823794017754269e-02 2.222015797309002949e-02 2.361488146324648360e-02 2.491149059966648802e-02 2.609306217913565096e-02 2.714593513965708055e-02 2.805921834908102139e-02 2.882445582914750296e-02 2.943539421425918345e-02 2.988781629807621062e-02 3.017941725976049788e-02 3.030970864034640902e-02 3.027994085814809597e-02 3.009303902623340285e-02 2.975354973936345654e-02 2.926759878572106691e-02 2.864286172704790662e-02 2.788855121364202175e-02 2.701542693737394099e-02 2.603583640097081528e-02 2.496379722178694929e-02 2.381513429739744864e-02 2.260768713586544867e-02 2.136160219084520112e-02 2.009971809341324842e-02 1.884803001896048769e-02 1.763616820290260165e-02 1.649772270177504024e-02 1.547007227880158910e-02 1.459315174911023603e-02 1.390646777592860830e-02 1.344399432136618271e-02 1.322769551533824195e-02 1.326199888544152619e-02 1.353209621654516935e-02 1.400722516710651774e-02 1.464723511814699369e-02 1.540938931802571417e-02 1.625326980283958375e-02 1.714332741400211718e-02 1.804965017316830997e-02 1.894772942792509116e-02 1.981780663936395792e-02 2.064413072961238799e-02 2.141427560388092441e-02 2.211856724537537844e-02 2.274962310308944677e-02 2.330198879842483584e-02 2.377185309533144664e-02 2.415682351393235935e-02 2.445574811588283048e-02 2.466857225236427156e-02 2.479622187638991226e-02 2.484050725689864944e-02 2.480404263765879913e-02 2.469017865137948173e-02 2.450294521982044130e-02 2.424700331745171383e-02 2.392760440078028905e-02 2.355055653762922613e-02 2.312219632002548986e-02 2.264936550150931441e-02 2.213939093802770944e-02 2.160006579055523054e-02 2.103962902063853668e-02 2.046673894128375054e-02 1.989043498117108386e-02 1.932007998124169595e-02 1.876527354177185206e-02 1.823572570932348313e-02 1.774108049771177739e-02 1.729068152411781384e-02 1.689327858190085158e-02 1.655668486790224866e-02 1.628740900490609558e-02 1.609030093825926030e-02 1.596826113414237525e-02 1.592206265566564055e-02 1.595032242418892299e-02 1.604963311636341955e-02 1.621483784148917279e-02 1.643940544790468625e-02
1.718758861776870095e-02 1.689562508625448364e-02 1.665442535145821024e-02 1.647170604374677619e-02 1.635429946895265024e-02 1.630772485414696757e-02 1.633579505644005073e-02 1.644031378776259975e-02 1.662090929290114052e-02 1.687502830798976936e-02 1.719808516588044664e-02 1.758373437197676900e-02 1.802421878075140260e-02 1.851074274226675517e-02 1.903382802871056781e-02 1.958362470033345876e-02 2.015016394992629259e-02 2.072355184158853475e-02 2.129411043980863547e-02 2.185247644239293047e-02 2.238966817415818586e-02 2.289713084791119430e-02 2.336676829214668488e-02 2.379096749116866097e-02 2.416262061341311815e-02 2.447514785587280584e-02 2.472252343357213972e-02 2.489930636703616140e-02 2.500067732503359619e-02 2.502248262559259376e-02 2.496128656009436592e-02 2.481443347641251393e-02 2.458012155218683090e-02 2.425749094643904480e-02 2.384673010055714248e-02 2.334920545795182711e-02 2.276762189580724266e-02 2.210622382029306041e-02 2.137105020807297112e-02 2.057026068834013829e-02 1.971455324505652293e-02 1.881769504729943754e-02 1.789718102077319378e-02 1.697500895193009007e-02 1.607849453146210222e-02 1.524091364994244711e-02 1.450152558020561741e-02 1.390423557668638531e-02 1.349401943077292373e-02 1.331073249857337576e-02 1.338143724704030438e-02 1.371422217841309493e-02 1.429667896029020863e-02 1.509973649111376846e-02 1.608448598367190688e-02 1.720877240128491220e-02 1.843170103580724431e-02 1.971589847469721810e-02 2.102820000369972145e-02 2.233950181247550473e-02 2.362428598363661494e-02 2.486009128193627377e-02 2.602704821617487022e-02 2.710751465520155543e-02 2.808581113087571524e-02 2.894804131130522193e-02 2.968198027788080881e-02 3.027701471250374837e-02 3.072412192060228545e-02 3.101587756243713925e-02 3.114648463939378650e-02 3.111181864168040961e-02 3.090948591935656353e-02 3.053889447171979910e-02 3.000133869705132184e-02 2.930010251547801245e-02 2.844058910255599718e-02 2.743049087723885282e-02 2.628002130891866905e-02 2.500224191850443714e-02 2.361353545095373763e-02 2.213430178637545293e-02 2.058998774663091391e-02 1.901259995069666184e-02 1.744286246385755995e-02 1.593307236211503886e-02 1.455022356511499401e-02 1.337762422732681825e-02 1.251070125873097322e-02 1.204085889087984362e-02 1.202679901218479779e-02 1.246882811120517999e-02 1.330863599200229550e-02 1.445487804495276807e-02 1.581220782798292701e-02 1.729781950740661919e-02 1.884585551816271229e-02 2.040585280104152688e-02 2.193962723526726374e-02 2.341842178288933152e-02 2.482076287143843846e-02 2.613097114751945088e-02 2.733815950286618349e-02 2.843556326295785738e-02 2.942008586493345332e-02 3.029197848376990326e-02 3.105459809389812809e-02 3.171420639813957165e-02 3.227978415826041753e-02 3.276284365753230621e-02 3.317722769579051212e-02 3.353888756931616005e-02 3.386563548667618356e-02 3.417686914805817544e-02 3.449326794541664187e-02 3.483646150795741830e-02 3.522867217117301580e-02 3.569233345677200187e-02 3.624968695075251462e-02 3.692236028018325983e-02 3.773092949914631788e-02 3.869447036054770445e-02 3.983010478668239096e-02 4.115255121900451840e-02 4.267369001642937892e-02 4.440215710689037615e-02 4.634298014260061077e-02 4.849727117196784426e-02 5.086198836856532790e-02 5.342977698831961886e-02 5.618889692687922821e-02 5.912324143686011751e-02 6.221244899404085316e-02 6.543210804690374749e-02 6.875405239116991196e-02 7.214674307436225176e-02 7.557573096046422967e-02 7.900419232220232124e-02 8.239352808098307501e-02 8.570401562609179791e-02 8.889550058451890779e-02 9.192811455894026040e-02 9.476300377938907948e-02 9.736305288884100628e-02 9.969358775410784579e-02 1.017230412937808054e-01 1.034235668593611740e-01 1.047715846914865356e-01 1.057482483807150875e-01 1.063398200564508178e-01 1.065379451589548165e-01 1.063398200564508178e-01 1.057482483807150736e-01 1.047715846914865356e-01 1.034235668593611601e-01 1.017230412937808054e-01 9.969358775410784579e-02 9.736305288884099240e-02 9.476300377938907948e-02 9.192811455894026040e-02 8.889550058451893555e-02 8.570401562609179791e-02 8.239352808098306113e-02 7.900419232220230736e-02 7.557573096046425742e-02 7.214674307436223788e-02 6.875405239116991196e-02 6.543210804690376137e-02 6.221244899404084622e-02 5.912324143686011751e-02 5.618889692687922127e-02 5.342977698831962580e-02 5.086198836856532096e-02 4.849727117196786508e-02 4.634298014260060383e-02 4.440215710689037615e-02 4.267369001642937892e-02 4.115255121900450452e-02 3.983010478668239096e-02 3.869447036054769057e-02 3.773092949914630401e-02 3.692236028018328065e-02 3.624968695075256320e-02 3.569233345677200880e-02 3.522867217117302968e-02 3.483646150795743218e-02 3.449326794541666269e-02 3.417686914805818238e-02 3.386563548667617662e-02 3.353888756931616005e-02 3.317722769579049824e-02 3.276284365753229233e-02 3.227978415826040365e-02 3.171420639813955777e-02 3.105459809389812115e-02 3.029197848376988245e-02 2.942008586493345332e-02 2.843556326295785044e-02 2.733815950286619736e-02 2.613097114751945782e-02 2.482076287143844887e-02 2.341842178288934193e-02 2.193962723526726027e-02 2.040585280104152341e-02 1.884585551816270188e-02 1.729781950740660532e-02 1.581220782798293048e-02 1.445487804495276460e-02 1.330863599200229550e-02 1.246882811120518346e-02 1.202679901218479605e-02 1.204085889087986444e-02 1.251070125873097842e-02 1.337762422732681304e-02 1.455022356511499575e-02 1.593307236211504579e-02 1.744286246385757383e-02 1.901259995069665837e-02 2.058998774663091391e-02 2.213430178637545293e-02 2.361353545095373416e-02 2.500224191850443714e-02 2.628002130891867252e-02 2.743049087723886670e-02 2.844058910255599718e-02 2.930010251547802286e-02 3.000133869705132877e-02 3.053889447171979563e-02 3.090948591935654965e-02 3.111181864168041308e-02 3.114648463939378650e-02 3.101587756243714619e-02 3.072412192060228198e-02 3.027701471250374837e-02 2.968198027788080881e-02 2.894804131130522540e-02 2.808581113087571524e-02 2.710751465520154849e-02 2.602704821617486328e-02 2.486009128193627724e-02 2.362428598363661494e-02 2.233950181247550473e-02 2.102820000369972145e-02 1.971589847469722850e-02 1.843170103580724084e-02 1.720877240128491220e-02 1.608448598367190688e-02 1.509973649111377540e-02 1.429667896029019995e-02 1.371422217841308626e-02 1.338143724704031305e-02 1.331073249857337576e-02 1.349401943077291853e-02 1.390423557668638878e-02 1.450152558020562088e-02 1.524091364994244018e-02 1.607849453146209182e-02 1.697500895193009007e-02 1.789718102077319378e-02 1.881769504729943754e-02 1.971455324505651946e-02 2.057026068834013482e-02 2.137105020807297459e-02 2.210622382029306041e-02 2.276762189580723225e-02 2.334920545795183405e-02 2.384673010055714942e-02 2.425749094643905174e-02 2.458012155218683090e-02 2.481443347641251740e-02 2.496128656009436592e-02 2.502248262559259376e-02 2.500067732503359966e-02 2.489930636703616140e-02 2.472252343357214319e-02 2.447514785587281277e-02 2.416262061341311815e-02 2.379096749116866097e-02 2.336676829214668835e-02 2.289713084791119430e-02 2.238966817415818586e-02 2.185247644239292353e-02 2.129411043980864240e-02 2.072355184158853475e-02 2.015016394992628912e-02 1.958362470033346223e-02 1.903382802871056434e-02 1.851074274226675517e-02 1.802421878075140260e-02 1.758373437197676900e-02 1.719808516588045358e-02 1.687502830798976936e-02 1.662090929290113706e-02 1.644031378776259628e-02 1.633579505644004726e-02 1.630772485414696757e-02 1.635429946895265024e-02 1.647170604374677619e-02 1.665442535145821371e-02 1.689562508625448364e-02 1.718758861776870789e-02
1.802618160517227910e-02 1.767732888886070983e-02 1.736969215425205118e-02 1.711161452216853132e-02 1.691103420378045966e-02 1.677507461812356715e-02 1.670961066524559793e-02 1.671885962587508351e-02 1.680505192251325816e-02 1.696823085480970300e-02 1.720621079200362544e-02 1.751469516062955506e-02 1.788752775800202949e-02 1.831703197590294971e-02 1.879438672710945224e-02 1.930999409845534504e-02 1.985380719888032650e-02 2.041560179469246311e-02 2.098518810127046608e-02 2.155256774128345987e-02 2.210804539779733305e-02 2.264230605085579967e-02 2.314646807798969100e-02 2.361212092880640712e-02 2.403135423958723677e-02 2.439678352935324354e-02 2.470157619489634498e-02 2.493948045057471294e-02 2.510485912591381777e-02 2.519272980348020649e-02 2.519881261485295773e-02 2.511958709086696551e-02 2.495235978067990301e-02 2.469534493369014358e-02 2.434776142737804863e-02 2.390995040160233398e-02 2.338351983582931393e-02 2.277152471368006081e-02 2.207869458479904193e-02 2.131172428449758585e-02 2.047964800821786002e-02 1.959432071113120788e-02 1.867103078609540917e-02 1.772925684820560177e-02 1.679354397356034798e-02 1.589438334377442710e-02 1.506879547515248274e-02 1.436001969472447577e-02 1.381538966129703880e-02 1.348148018705337334e-02 1.339654886717569354e-02 1.358232462053382550e-02 1.403888913329106453e-02 1.474543875220919037e-02 1.566621581142028583e-02 1.675818447006114861e-02 1.797730880135866086e-02 1.928226884135943869e-02 2.063599395614707649e-02 2.200587380228592391e-02 2.336336243734730977e-02 2.468340311235369886e-02 2.594387812220918729e-02 2.712515920004972270e-02 2.820977182681502077e-02 2.918216177908181108e-02 3.002854497469409703e-02 3.073682190271489340e-02 3.129654076152280084e-02 3.169889679898704737e-02 3.193675849969593306e-02 3.200471402941198334e-02 3.189913380415687616e-02 3.161824738194592144e-02 3.116223532030155258e-02 3.053333950971469715e-02 2.973599919500346384e-02 2.877702501999788651e-02 2.766583083768914264e-02 2.641475398108736675e-02 2.503951095555168732e-02 2.355985922441469760e-02 2.200056834205414355e-02 2.039284175196486026e-02 1.877635309396564686e-02 1.720199460163855665e-02 1.573507861089800536e-02 1.445766197307386293e-02 1.346642064942030897e-02 1.286007175831082282e-02 1.271304730165304792e-02 1.304595455394912465e-02 1.381605478039441351e-02 1.493692345394355761e-02 1.630923867233558325e-02 1.784223994545307279e-02 1.946169964515770748e-02 2.110984963778207019e-02 2.274253938632572053e-02 2.432621164182105500e-02 2.583550122978647140e-02 2.725152462658169891e-02 2.856071645016146007e-02 2.975404993253238234e-02 3.082651088614044368e-02 3.177673135407484140e-02 3.260671813702512717e-02 3.332163197448174963e-02 3.392958725648845958e-02 3.444145179736941148e-02 3.487063297538414708e-02 3.523284149773797669e-02 3.554582786559008084e-02 3.582908967775131487e-02 3.610355039891337964e-02 3.639121214266227006e-02 3.671478629081372652e-02 3.709730626792866193e-02 3.756172646132324711e-02 3.813051025003604683e-02 3.882520876711707813e-02 3.966603100032611157e-02 4.067140586417979098e-02 4.185753849950625549e-02 4.323796634875461814e-02 4.482312495905699939e-02 4.661993790341911054e-02 4.863144845608380340e-02 5.085651179659825966e-02 5.328956526960245549e-02 5.592049098233960180e-02 5.873458059505102385e-02 6.171260743950676003e-02 6.483100676242663229e-02 6.806216127130772231e-02 7.137478629652267703e-02 7.473440663019471908e-02 7.810391525930858447e-02 8.144420261157540863e-02 8.471484348366870032e-02 8.787482750184197333e-02 9.088331780805673776e-02 9.370042173399228957e-02 9.628795659290517728e-02 9.861019345114378776e-02 1.006345618876205161e-01 1.023322993410705206e-01 1.036790296903511016e-01 1.046552572000238046e-01 1.052467638601803784e-01 1.054449004065363960e-01 1.052467638601803784e-01 1.046552572000237769e-01 1.036790296903511155e-01 1.023322993410705345e-01 1.006345618876204884e-01 9.861019345114378776e-02 9.628795659290516340e-02 9.370042173399227570e-02 9.088331780805672389e-02 8.787482750184197333e-02 8.471484348366868644e-02 8.144420261157542251e-02 7.810391525930861223e-02 7.473440663019471908e-02 7.137478629652267703e-02 6.806216127130769455e-02 6.483100676242660454e-02 6.171260743950674615e-02 5.873458059505100998e-02 5.592049098233959487e-02 5.328956526960246937e-02 5.085651179659825966e-02 4.863144845608381728e-02 4.661993790341911748e-02 4.482312495905699939e-02 4.323796634875462508e-02 4.185753849950626243e-02 4.067140586417978404e-02 3.966603100032613238e-02 3.882520876711707813e-02 3.813051025003603989e-02 3.756172646132326792e-02 3.709730626792864805e-02 3.671478629081373346e-02 3.639121214266227006e-02 3.610355039891335188e-02 3.582908967775130099e-02 3.554582786559008084e-02 3.523284149773797669e-02 3.487063297538414708e-02 3.444145179736941842e-02 3.392958725648846652e-02 3.332163197448176351e-02 3.260671813702512023e-02 3.177673135407483446e-02 3.082651088614042634e-02 2.975404993253236846e-02 2.856071645016146007e-02 2.725152462658169544e-02 2.583550122978646446e-02 2.432621164182104459e-02 2.274253938632571706e-02 2.110984963778206325e-02 1.946169964515769707e-02 1.784223994545307279e-02 1.630923867233557631e-02 1.493692345394354720e-02 1.381605478039441177e-02 1.304595455394913679e-02 1.271304730165304618e-02 1.286007175831081588e-02 1.346642064942032806e-02 1.445766197307386293e-02 1.573507861089799842e-02 1.720199460163855318e-02 1.877635309396565033e-02 2.039284175196486373e-02 2.200056834205414702e-02 2.355985922441470454e-02 2.503951095555168732e-02 2.641475398108738409e-02 2.766583083768912529e-02 2.877702501999787957e-02 2.973599919500346384e-02 3.053333950971469021e-02 3.116223532030154564e-02 3.161824738194590062e-02 3.189913380415690392e-02 3.200471402941199722e-02 3.193675849969591918e-02 3.169889679898704737e-02 3.129654076152280084e-02 3.073682190271490727e-02 3.002854497469410397e-02 2.918216177908181108e-02 2.820977182681501730e-02 2.712515920004972270e-02 2.594387812220918729e-02 2.468340311235371273e-02 2.336336243734730977e-02 2.200587380228593085e-02 2.063599395614707649e-02 1.928226884135943175e-02 1.797730880135865392e-02 1.675818447006115555e-02 1.566621581142028583e-02 1.474543875220919037e-02 1.403888913329107146e-02 1.358232462053382897e-02 1.339654886717569875e-02 1.348148018705337334e-02 1.381538966129703533e-02 1.436001969472447924e-02 1.506879547515248795e-02 1.589438334377442710e-02 1.679354397356035145e-02 1.772925684820560177e-02 1.867103078609540917e-02 1.959432071113121135e-02 2.047964800821786349e-02 2.131172428449758585e-02 2.207869458479904193e-02 2.277152471368006775e-02 2.338351983582932087e-02 2.390995040160233745e-02 2.434776142737804169e-02 2.469534493369012970e-02 2.495235978067990301e-02 2.511958709086697245e-02 2.519881261485296120e-02 2.519272980348020996e-02 2.510485912591381777e-02 2.493948045057470947e-02 2.470157619489634152e-02 2.439678352935324354e-02 2.403135423958724370e-02 2.361212092880640712e-02 2.314646807798969100e-02 2.264230605085579967e-02 2.210804539779732958e-02 2.155256774128346681e-02 2.098518810127046261e-02 2.041560179469246658e-02 1.985380719888033343e-02 1.930999409845534504e-02 1.879438672710944877e-02 1.831703197590294971e-02 1.788752775800202949e-02 1.751469516062954812e-02 1.720621079200362197e-02 1.696823085480970300e-02 1.680505192251326163e-02 1.671885962587508351e-02 1.670961066524560140e-02 1.677507461812356715e-02 1.691103420378045966e-02 1.711161452216853132e-02 1.736969215425205465e-02 1.767732888886070983e-02 1.802618160517228257e-02
1.894347197407711056e-02 1.854895082558151442e-02 1.818572168402441541e-02 1.786226961730754195e-02 1.758708241254062013e-02 1.736830815911701367e-02 1.721335055234371123e-02 1.712843223872477505e-02 1.711817215557438765e-02 1.718523168355738304e-02 1.733008125405136393e-02 1.755092213720139613e-02 1.784377125946579046e-02 1.820268828528568208e-02 1.862010274333975382e-02 1.908719009947770773e-02 1.959424942558309415e-02 2.013104752554466248e-02 2.068710950075381902e-02 2.125194930120992767e-02 2.181524350883413607e-02 2.236695708063519972e-02 2.289743183578690430e-02 2.339744827415838821e-02 2.385826992942413974e-02 2.427167765450279416e-02 2.462999947251827068e-02 2.492614013163074044e-02 2.515361335806488158e-02 2.530657901116761463e-02 2.537988687846667174e-02 2.536912867551282744e-02 2.527069991541222929e-02 2.508187368858899591e-02 2.480088907392317271e-02 2.442705794948869108e-02 2.396089548243909156e-02 2.340428168813372956e-02 2.276066431981577445e-02 2.203531712675622228e-02 2.123567220333246255e-02 2.037175028905119367e-02 1.945671682665276597e-02 1.850758994239899355e-02 1.754610907821178498e-02 1.659971884043176180e-02 1.570249525139845101e-02 1.489559550914317139e-02 1.422644326873065759e-02 1.374554650643323821e-02 1.350011747211555396e-02 1.352520002406854861e-02 1.383547369237664304e-02 1.442196818681580096e-02 1.525546532893547712e-02 1.629423772295179179e-02 1.749203005064164235e-02 1.880365501151049987e-02 2.018781767558253809e-02 2.160797075850705642e-02 2.303213405809870218e-02 2.443231928006761242e-02 2.578389813540389597e-02 2.706505526812756288e-02 2.825636605461046696e-02 2.934049520924955634e-02 3.030199698641886444e-02 3.112719539458179072e-02 3.180412527725592214e-02 3.232251886290445769e-02 3.267382608952667383e-02 3.285126027912053936e-02 3.284986358367763398e-02 3.266658922106461388e-02 3.230040011366296093e-02 3.175238644491365503e-02 3.102590826039499164e-02 3.012677411477695383e-02 2.906347370294314059e-02 2.784749257710970524e-02 2.649375208290015438e-02 2.502123960780403000e-02 2.345392485111921083e-02 2.182209542108352884e-02 2.016427478386064592e-02 1.852985229835518721e-02 1.698230051998935591e-02 1.560202058894034904e-02 1.448593796592311835e-02 1.373830035398562917e-02 1.344759702927189084e-02 1.365519344801650013e-02 1.433712800539796786e-02 1.541571763194516699e-02 1.678996908865914087e-02 1.836173928990928947e-02 2.004804372931157791e-02 2.178312452899082777e-02 2.351619568773608004e-02 2.520834091818071124e-02 2.682985899899619289e-02 2.835831049404888629e-02 2.977716940355572273e-02 3.107491570144475801e-02 3.224442499834952180e-02 3.328254808533974429e-02 3.418980487757713321e-02 3.497014068212202231e-02 3.563070902697514086e-02 3.618165656681816833e-02 3.663589356590684493e-02 3.700883940218379492e-02 3.731813726771586459e-02 3.758333625406072576e-02 3.782554252960870084e-02 3.806704432507305308e-02 3.833091772627811311e-02 3.864062147487035137e-02 3.901958872707782244e-02 3.949082182197390101e-02 4.007649276036869684e-02 4.079754803836897065e-02 4.167331297814119706e-02 4.272108922864881198e-02 4.395574082201317290e-02 4.538926932180032542e-02 4.703038624655404149e-02 4.888409915330769323e-02 5.095133424895680052e-02 5.322862140287178134e-02 5.570786632033920133e-02 5.837622997251246809e-02 6.121612854973204620e-02 6.420535979457620002e-02 6.731735483437599477e-02 7.052154924770942523e-02 7.378386319382826408e-02 7.706727777813601743e-02 8.033249305316601807e-02 8.353865182139925960e-02 8.664411247914750869e-02 8.960725340621335244e-02 9.238729084751760856e-02 9.494509189345230749e-02 9.724396411381837357e-02 9.925040370427323788e-02 1.009347847170792845e-01 1.022719730990141879e-01 1.032418508521351502e-01 1.038297376459904053e-01 1.040266995987299409e-01 1.038297376459903915e-01 1.032418508521351086e-01 1.022719730990141879e-01 1.009347847170792289e-01 9.925040370427323788e-02 9.724396411381837357e-02 9.494509189345230749e-02 9.238729084751759468e-02 8.960725340621335244e-02 8.664411247914752257e-02 8.353865182139924572e-02 8.033249305316601807e-02 7.706727777813600355e-02 7.378386319382827796e-02 7.052154924770943911e-02 6.731735483437598089e-02 6.420535979457621389e-02 6.121612854973204620e-02 5.837622997251245421e-02 5.570786632033920133e-02 5.322862140287178134e-02 5.095133424895680052e-02 4.888409915330770711e-02 4.703038624655404149e-02 4.538926932180033930e-02 4.395574082201318677e-02 4.272108922864881891e-02 4.167331297814118318e-02 4.079754803836897065e-02 4.007649276036868990e-02 3.949082182197391488e-02 3.901958872707782938e-02 3.864062147487037219e-02 3.833091772627811311e-02 3.806704432507306002e-02 3.782554252960869390e-02 3.758333625406072576e-02 3.731813726771587847e-02 3.700883940218380880e-02 3.663589356590683799e-02 3.618165656681817527e-02 3.563070902697516862e-02 3.497014068212200844e-02 3.418980487757715403e-02 3.328254808533974429e-02 3.224442499834951487e-02 3.107491570144475454e-02 2.977716940355570885e-02 2.835831049404888629e-02 2.682985899899618248e-02 2.520834091818071124e-02 2.351619568773609045e-02 2.178312452899082777e-02 2.004804372931156750e-02 1.836173928990929988e-02 1.678996908865914781e-02 1.541571763194517219e-02 1.433712800539797133e-02 1.365519344801651054e-02 1.344759702927189951e-02 1.373830035398562743e-02 1.448593796592310967e-02 1.560202058894035251e-02 1.698230051998936632e-02 1.852985229835518374e-02 2.016427478386064245e-02 2.182209542108352884e-02 2.345392485111920389e-02 2.502123960780403694e-02 2.649375208290014744e-02 2.784749257710968789e-02 2.906347370294315793e-02 3.012677411477696077e-02 3.102590826039498470e-02 3.175238644491366197e-02 3.230040011366296787e-02 3.266658922106460694e-02 3.284986358367762010e-02 3.285126027912055324e-02 3.267382608952667383e-02 3.232251886290445769e-02 3.180412527725592214e-02 3.112719539458179072e-02 3.030199698641885750e-02 2.934049520924956328e-02 2.825636605461046696e-02 2.706505526812755941e-02 2.578389813540388556e-02 2.443231928006760895e-02 2.303213405809871259e-02 2.160797075850705989e-02 2.018781767558254503e-02 1.880365501151049987e-02 1.749203005064163888e-02 1.629423772295179526e-02 1.525546532893547018e-02 1.442196818681580443e-02 1.383547369237663784e-02 1.352520002406855902e-02 1.350011747211554529e-02 1.374554650643324688e-02 1.422644326873064718e-02 1.489559550914317312e-02 1.570249525139845795e-02 1.659971884043177220e-02 1.754610907821177457e-02 1.850758994239899355e-02 1.945671682665276597e-02 2.037175028905118673e-02 2.123567220333246602e-02 2.203531712675622575e-02 2.276066431981577098e-02 2.340428168813372956e-02 2.396089548243908809e-02 2.442705794948868067e-02 2.480088907392317271e-02 2.508187368858900285e-02 2.527069991541222582e-02 2.536912867551282050e-02 2.537988687846667174e-02 2.530657901116761810e-02 2.515361335806488505e-02 2.492614013163074738e-02 2.462999947251828109e-02 2.427167765450279069e-02 2.385826992942413974e-02 2.339744827415838821e-02 2.289743183578691124e-02 2.236695708063519625e-02 2.181524350883412913e-02 2.125194930120992767e-02 2.068710950075381902e-02 2.013104752554466595e-02 1.959424942558309068e-02 1.908719009947770773e-02 1.862010274333976076e-02 1.820268828528568555e-02 1.784377125946579046e-02 1.755092213720139266e-02 1.733008125405135699e-02 1.718523168355738304e-02 1.711817215557439806e-02 1.712843223872477505e-02 1.721335055234370776e-02 1.736830815911701020e-02 1.758708241254062013e-02 1.786226961730754195e-02 1.818572168402441541e-02 1.854895082558150748e-02 1.894347197407710709e-02
1.992722441344315157e-02 1.949843493194075572e-02 1.909108600518688581e-02 1.871343170052392271e-02 1.837403700034833179e-02 1.808152325939095875e-02 1.784423645215884452e-02 1.766984901556852700e-02 1.756492223721300983e-02 1.753447232355070939e-02 1.758159398860528744e-02 1.770719506716346772e-02 1.790988162348926618e-02 1.818600783525829018e-02 1.852987599429298596e-02 1.893404831649613679e-02 1.938972030489105949e-02 1.988710643771602130e-02 2.041579960109187949e-02 2.096508052725974680e-02 2.152416770045490618e-02 2.208240892607938113e-02 2.262942225284440834e-02 2.315519676856651887e-02 2.365016407938299453e-02 2.410525013896878260e-02 2.451191536263971210e-02 2.486218917506705442e-02 2.514870358233306166e-02 2.536472914476553889e-02 2.550421587863031109e-02 2.556184111407387369e-02 2.553306615766212997e-02 2.541420373642000810e-02 2.520249864546421706e-02 2.489622482340730220e-02 2.449480331658795626e-02 2.399894738611714137e-02 2.341084352644947839e-02 2.273438059566102940e-02 2.197544376996824617e-02 2.114229558709746284e-02 2.024607224816642875e-02 1.930142725047212515e-02 1.832735011011562068e-02 1.734816114625752428e-02 1.639460532999954118e-02 1.550479142354902785e-02 1.472439710410898550e-02 1.410512031142639386e-02 1.370012064014398956e-02 1.355591226860842352e-02 1.370243659904988622e-02 1.414566587180414795e-02 1.486690594592363426e-02 1.582892198859608968e-02 1.698496364662486699e-02 1.828648891691174797e-02 1.968780988899606829e-02 2.114801223187158866e-02 2.263121972249335784e-02 2.410611224592239255e-02 2.554523374299775759e-02 2.692433966386926017e-02 2.822187156950821396e-02 2.941857110777344048e-02 3.049721670660315506e-02 3.144245893587990781e-02 3.224073170291211904e-02 3.288022039568843508e-02 3.335087239935706493e-02 3.364443929823713458e-02 3.375454342093432702e-02 3.367676433731068425e-02 3.340874372683299426e-02 3.295031002574889956e-02 3.230362782245030373e-02 3.147338163527393928e-02 3.046701022060193526e-02 2.929501699825732414e-02 2.797139607172218628e-02 2.651423364338953079e-02 2.494657330845156604e-02 2.329767038862059353e-02 2.160479509131588496e-02 1.991573614138879983e-02 1.829198324719557081e-02 1.681193283135937883e-02 1.557187035191013452e-02 1.467983543498615866e-02 1.423633619837900294e-02 1.430311800521041551e-02 1.487766314772637904e-02 1.589518388504895449e-02 1.725605905211824095e-02 1.885587484854062135e-02 2.060272087185602979e-02 2.242218817970665148e-02 2.425613611926202492e-02 2.605966706543589445e-02 2.779824326287013564e-02 2.944547281276897049e-02 3.098155148841198747e-02 3.239220642369019382e-02 3.366798661133351550e-02 3.480377867332999642e-02 3.579846033807351779e-02 3.665463039886272117e-02 3.737837268549711739e-02 3.797902466846535263e-02 3.846893062886053843e-02 3.886316632321856757e-02 3.917922776558743769e-02 3.943668178418715392e-02 3.965678071071789684e-02 3.986204794260748974e-02 4.007584489062946537e-02 4.032193241760163860e-02 4.062404055405816755e-02 4.100545837660364568e-02 4.148865119496325526e-02 4.209490512153961361e-02 4.284399116230525051e-02 4.375383444233601343e-02 4.484017152952630286e-02 4.611618178363015297e-02 4.759208738152768958e-02 4.927472936643085416e-02 5.116714046975653907e-02 5.326814593452229574e-02 5.557202844680604603e-02 5.806829168507982725e-02 6.074154993489029597e-02 6.357156092698075522e-02 6.653340804677763953e-02 6.959782829994640152e-02 7.273167495234637847e-02 7.589849877238695475e-02 7.905922889688940525e-02 8.217293289900191866e-02 8.519763507200527053e-02 8.809117183384906902e-02 9.081206327174791426e-02 9.332038010734955424e-02 9.557858579285419265e-02 9.755233411539468436e-02 9.921120366683838787e-02 1.005293518883557807e-01 1.014860731551283368e-01 1.020662475265036728e-01 1.022606693208314432e-01 1.020662475265037145e-01 1.014860731551283507e-01 1.005293518883557530e-01 9.921120366683837399e-02 9.755233411539468436e-02 9.557858579285419265e-02 9.332038010734958200e-02 9.081206327174790038e-02 8.809117183384906902e-02 8.519763507200525665e-02 8.217293289900191866e-02 7.905922889688941912e-02 7.589849877238695475e-02 7.273167495234637847e-02 6.959782829994638764e-02 6.653340804677766729e-02 6.357156092698075522e-02 6.074154993489031679e-02 5.806829168507983419e-02 5.557202844680603215e-02 5.326814593452230961e-02 5.116714046975655295e-02 4.927472936643086110e-02 4.759208738152768958e-02 4.611618178363013215e-02 4.484017152952628898e-02 4.375383444233600649e-02 4.284399116230525745e-02 4.209490512153959973e-02 4.148865119496326914e-02 4.100545837660363874e-02 4.062404055405816061e-02 4.032193241760163860e-02 4.007584489062948618e-02 3.986204794260750361e-02 3.965678071071788297e-02 3.943668178418717474e-02 3.917922776558743769e-02 3.886316632321857450e-02 3.846893062886053843e-02 3.797902466846533875e-02 3.737837268549714514e-02 3.665463039886271424e-02 3.579846033807351086e-02 3.480377867332998948e-02 3.366798661133352244e-02 3.239220642369022851e-02 3.098155148841198053e-02 2.944547281276898090e-02 2.779824326287012870e-02 2.605966706543590486e-02 2.425613611926201105e-02 2.242218817970664455e-02 2.060272087185601939e-02 1.885587484854063176e-02 1.725605905211822708e-02 1.589518388504896490e-02 1.487766314772638945e-02 1.430311800521041378e-02 1.423633619837901161e-02 1.467983543498615866e-02 1.557187035191013105e-02 1.681193283135937883e-02 1.829198324719558122e-02 1.991573614138878942e-02 2.160479509131590231e-02 2.329767038862058659e-02 2.494657330845159032e-02 2.651423364338955160e-02 2.797139607172218975e-02 2.929501699825732067e-02 3.046701022060193526e-02 3.147338163527392541e-02 3.230362782245030373e-02 3.295031002574889262e-02 3.340874372683298732e-02 3.367676433731069119e-02 3.375454342093432702e-02 3.364443929823714846e-02 3.335087239935705800e-02 3.288022039568844201e-02 3.224073170291211904e-02 3.144245893587990781e-02 3.049721670660315506e-02 2.941857110777344742e-02 2.822187156950821049e-02 2.692433966386926017e-02 2.554523374299775065e-02 2.410611224592238561e-02 2.263121972249335784e-02 2.114801223187157478e-02 1.968780988899607176e-02 1.828648891691175837e-02 1.698496364662487046e-02 1.582892198859608968e-02 1.486690594592363079e-02 1.414566587180414795e-02 1.370243659904989142e-02 1.355591226860842352e-02 1.370012064014398262e-02 1.410512031142639212e-02 1.472439710410898724e-02 1.550479142354903132e-02 1.639460532999954118e-02 1.734816114625751735e-02 1.832735011011563109e-02 1.930142725047212515e-02 2.024607224816642875e-02 2.114229558709746284e-02 2.197544376996824617e-02 2.273438059566103980e-02 2.341084352644947839e-02 2.399894738611714137e-02 2.449480331658796320e-02 2.489622482340730567e-02 2.520249864546422053e-02 2.541420373642000810e-02 2.553306615766213344e-02 2.556184111407388410e-02 2.550421587863031109e-02 2.536472914476554583e-02 2.514870358233306166e-02 2.486218917506705442e-02 2.451191536263971210e-02 2.410525013896877913e-02 2.365016407938300841e-02 2.315519676856651887e-02 2.262942225284440140e-02 2.208240892607938460e-02 2.152416770045490271e-02 2.096508052725974680e-02 2.041579960109187949e-02 1.988710643771603170e-02 1.938972030489105949e-02 1.893404831649612638e-02 1.852987599429298596e-02 1.818600783525829018e-02 1.790988162348926618e-02 1.770719506716346772e-02 1.758159398860528744e-02 1.753447232355070939e-02 1.756492223721300983e-02 1.766984901556852700e-02 1.784423645215885146e-02 1.808152325939096569e-02 1.837403700034833179e-02 1.871343170052392271e-02 1.909108600518688928e-02 1.949843493194075572e-02 1.992722441344315157e-02
2.096513815349674778e-02 2.051327650364841160e-02 2.007339254218146185e-02 1.965325182110338673e-02 1.926113901424369654e-02 1.890568969363748408e-02 1.859564773594881565e-02 1.833954480547450236e-02 1.814530995250208598e-02 1.801983291918227495e-02 1.796852123080270452e-02 1.799490341999483364e-02 1.810033307864403543e-02 1.828383738357776747e-02 1.854213060991050099e-02 1.886978437591343288e-02 1.925952089342027745e-02 1.970258057168122398e-02 2.018911344660237819e-02 2.070855266609155851e-02 2.124994252103201003e-02 2.180220816426899424e-02 2.235436587074778048e-02 2.289568023354217330e-02 2.341577837094504025e-02 2.390473207200315142e-02 2.435311796737900034e-02 2.475206419507813838e-02 2.509329024583965839e-02 2.536914506265604274e-02 2.557264718818731686e-02 2.569752984883411778e-02 2.573829333007475809e-02 2.569026681672681792e-02 2.554968203710702643e-02 2.531376157992672529e-02 2.498082570108757505e-02 2.455042290285739184e-02 2.402349170079314325e-02 2.340256399775686447e-02 2.269202459451943182e-02 2.189844676486929140e-02 2.103103039512697545e-02 2.010217590349861957e-02 1.912823062936953866e-02 1.813043581035374621e-02 1.713606168468994814e-02 1.617960646077140283e-02 1.530369104253011779e-02 1.455885823272307436e-02 1.400099068043142436e-02 1.368502727646607638e-02 1.365504757358118777e-02 1.393382457443757480e-02 1.451719385528055066e-02 1.537653992928451549e-02 1.646739660402170985e-02 1.773907806065719642e-02 1.914164553265529367e-02 2.062945555999261271e-02 2.216223407598068643e-02 2.370485854875310425e-02 2.522666132119947419e-02 2.670067417389414971e-02 2.810298371360644629e-02 2.941224143421940565e-02 3.060931992035057989e-02 3.167709001890142706e-02 3.260029222654589609e-02 3.336547926333442715e-02 3.396101171643952504e-02 3.437709326303061558e-02 3.460583595965385784e-02 3.464134950439617944e-02 3.447985149200298582e-02 3.411979882078265691e-02 3.356204397350825985e-02 3.281002439504162455e-02 3.186999932914166833e-02 3.075135725574840162e-02 2.946702990763909458e-02 2.803406763332300794e-02 2.647445766091584621e-02 2.481630221040458453e-02 2.309551105985599082e-02 2.135817374668113472e-02 1.966366701345341125e-02 1.808808532084164519e-02 1.672630089498251121e-02 1.568851052361493539e-02 1.508496963396191784e-02 1.499661354101193382e-02 1.544424788552796989e-02 1.638021689827583519e-02 1.771005747563835983e-02 1.932487508181783553e-02 2.112399376361714584e-02 2.302376606477912410e-02 2.495794018262822295e-02 2.687494919310114486e-02 2.873485638187070826e-02 3.050687050845548795e-02 3.216755204038838217e-02 3.369958424394968455e-02 3.509094697087949966e-02 3.633435702331028194e-02 3.742687406579867093e-02 3.836960031508240138e-02 3.916742367217820875e-02 3.982876907512178377e-02 4.036533363277194225e-02 4.079178921597037544e-02 4.112544285861270688e-02 4.138585138937145996e-02 4.159439264809813852e-02 4.177380154551148944e-02 4.194768480235553515e-02 4.214003273340500427e-02 4.237474885012564030e-02 4.267521715415970029e-02 4.306392189931172731e-02 4.356212527700004805e-02 4.418959620145269246e-02 4.496437081559112592e-02 4.590251610631475992e-02 4.701786555857348504e-02 4.832170206269565532e-02 4.982237779346927048e-02 5.152488031451896155e-02 5.343037377179522818e-02 5.553575865660159011e-02 5.783329977439721770e-02 6.031036891446600601e-02 6.294933802278102064e-02 6.572764378489162618e-02 6.861802903371441720e-02 7.158895307215597248e-02 7.460515326180905404e-02 7.762833424254252102e-02 8.061795826436413126e-02 8.353210936823855792e-02 8.632840464059851615e-02 8.896492682883137826e-02 9.140115386687755472e-02 9.359886217726567925e-02 9.552298199260646216e-02 9.714238445153892954e-02 9.843058196235152102e-02 9.936632536466032117e-02 9.993408379373780459e-02 1.001243958631767295e-01 9.993408379373780459e-02 9.936632536466025178e-02 9.843058196235152102e-02 9.714238445153892954e-02 9.552298199260650380e-02 9.359886217726566537e-02 9.140115386687755472e-02 8.896492682883137826e-02 8.632840464059853003e-02 8.353210936823857180e-02 8.061795826436414514e-02 7.762833424254252102e-02 7.460515326180905404e-02 7.158895307215595860e-02 6.861802903371438944e-02 6.572764378489162618e-02 6.294933802278104840e-02 6.031036891446599213e-02 5.783329977439723851e-02 5.553575865660159011e-02 5.343037377179522818e-02 5.152488031451894768e-02 4.982237779346926354e-02 4.832170206269565532e-02 4.701786555857349198e-02 4.590251610631478768e-02 4.496437081559113286e-02 4.418959620145272715e-02 4.356212527700006887e-02 4.306392189931172038e-02 4.267521715415972805e-02 4.237474885012562642e-02 4.214003273340499733e-02 4.194768480235554209e-02 4.177380154551150332e-02 4.159439264809813852e-02 4.138585138937145996e-02 4.112544285861270688e-02 4.079178921597035462e-02 4.036533363277193531e-02 3.982876907512177683e-02 3.916742367217819487e-02 3.836960031508240138e-02 3.742687406579865705e-02 3.633435702331026806e-02 3.509094697087949966e-02 3.369958424394967067e-02 3.216755204038838217e-02 3.050687050845548101e-02 2.873485638187069091e-02 2.687494919310115873e-02 2.495794018262822295e-02 2.302376606477914492e-02 2.112399376361714584e-02 1.932487508181785288e-02 1.771005747563835636e-02 1.638021689827582131e-02 1.544424788552795948e-02 1.499661354101195290e-02 1.508496963396191957e-02 1.568851052361493886e-02 1.672630089498252162e-02 1.808808532084165213e-02 1.966366701345341472e-02 2.135817374668113125e-02 2.309551105985599428e-02 2.481630221040457412e-02 2.647445766091584621e-02 2.803406763332301835e-02 2.946702990763909458e-02 3.075135725574839815e-02 3.186999932914166139e-02 3.281002439504163148e-02 3.356204397350825985e-02 3.411979882078265691e-02 3.447985149200298582e-02 3.464134950439617944e-02 3.460583595965385784e-02 3.437709326303060170e-02 3.396101171643953198e-02 3.336547926333442021e-02 3.260029222654590997e-02 3.167709001890144094e-02 3.060931992035057989e-02 2.941224143421940218e-02 2.810298371360645323e-02 2.670067417389416012e-02 2.522666132119948459e-02 2.370485854875309037e-02 2.216223407598068990e-02 2.062945555999261271e-02 1.914164553265530061e-02 1.773907806065720683e-02 1.646739660402170638e-02 1.537653992928451376e-02 1.451719385528055066e-02 1.393382457443757480e-02 1.365504757358118430e-02 1.368502727646606770e-02 1.400099068043141916e-02 1.455885823272307436e-02 1.530369104253012646e-02 1.617960646077140630e-02 1.713606168468994120e-02 1.813043581035374621e-02 1.912823062936955254e-02 2.010217590349862304e-02 2.103103039512696851e-02 2.189844676486929140e-02 2.269202459451943876e-02 2.340256399775686794e-02 2.402349170079313631e-02 2.455042290285738837e-02 2.498082570108757505e-02 2.531376157992672182e-02 2.554968203710702296e-02 2.569026681672682139e-02 2.573829333007476503e-02 2.569752984883411778e-02 2.557264718818731686e-02 2.536914506265603234e-02 2.509329024583966186e-02 2.475206419507813838e-02 2.435311796737900034e-02 2.390473207200314795e-02 2.341577837094502290e-02 2.289568023354216636e-02 2.235436587074776660e-02 2.180220816426899424e-02 2.124994252103199616e-02 2.070855266609156545e-02 2.018911344660237819e-02 1.970258057168122745e-02 1.925952089342027398e-02 1.886978437591342594e-02 1.854213060991050446e-02 1.828383738357776747e-02 1.810033307864402849e-02 1.799490341999483711e-02 1.796852123080270452e-02 1.801983291918227148e-02 1.814530995250208598e-02 1.833954480547450236e-02 1.859564773594880871e-02 1.890568969363748755e-02 1.926113901424368960e-02 1.965325182110338326e-02 2.007339254218146185e-02 2.051327650364840813e-02 2.096513815349674778e-02
2.204514744604975721e-02 2.158095776062236501e-02 2.111987145370404495e-02 2.066900744235740037e-02 2.023612703196267168e-02 1.982953821429173785e-02 1.945793804333659921e-02 1.913018198603703285e-02 1.885497508704224098e-02 1.864049039694677667e-02 1.849393495452666611e-02 1.842110016875122061e-02 1.842594699498806277e-02 1.851028113075658954e-02 1.867356542545139941e-02 1.891289594351956010e-02 1.922314000537860695e-02 1.959720766517330029e-02 2.002641035063066483e-02 2.050085548571619828e-02 2.100983248098955633e-02 2.154215883081725749e-02 2.208646993991216292e-02 2.263144890115471874e-02 2.316600105085468014e-02 2.367938272571937577e-02 2.416129514067929390e-02 2.460195383601044075e-02 2.499214268608768164e-02 2.532325970678043700e-02 2.558736025016555837e-02 2.577720183436408435e-02 2.588629389736790687e-02 2.590895519880867179e-02 2.584038141613984388e-02 2.567672569433554833e-02 2.541519554121095606e-02 2.505417058523079499e-02 2.459334745360873889e-02 2.403392057264831447e-02 2.337881128989136373e-02 2.263296265114316322e-02 2.180372363062599295e-02 2.090135437481359729e-02 1.993969154191721493e-02 1.893701522352196631e-02 1.791714370476937129e-02 1.691072149100239161e-02 1.595650642289063795e-02 1.510212819973992711e-02 1.440325428632669054e-02 1.391960017261101128e-02 1.370658339039340819e-02 1.380372879352559368e-02 1.422455265959920653e-02 1.495372952619952560e-02 1.595304704709231067e-02 1.717190297617351633e-02 1.855680740760736261e-02 2.005721822536078378e-02 2.162796286028779644e-02 2.322957719702774954e-02 2.482771987317249074e-02 2.639233876218177385e-02 2.789689578285580243e-02 2.931775189453431421e-02 3.063372234191721541e-02 3.182577898711841380e-02 3.287686932088196290e-02 3.377182433115558796e-02 3.449733278213078236e-02 3.504196492926599238e-02 3.539623346729699194e-02 3.555268353869300846e-02 3.550600715956092612e-02 3.525318079373348373e-02 3.479362843501657143e-02 3.412941694787900715e-02 3.326549623675710554e-02 3.221000499728660788e-02 3.097467467127874852e-02 2.957538157787507199e-02 2.803292212999596023e-02 2.637411987104038014e-02 2.463341225600989420e-02 2.285508915543614517e-02 2.109629454745040947e-02 1.943057007191591884e-02 1.795071695717569832e-02 1.676760198739559241e-02 1.599885766906686616e-02 1.574270236497286521e-02 1.604416408885614778e-02 1.687672064407162720e-02 1.815551482179818613e-02 1.976976799239362967e-02 2.161066699204957503e-02 2.358488519555205012e-02 2.561728891350501316e-02 2.764888903987164706e-02 2.963371966632268040e-02 3.153608674105714410e-02 3.332851395341894507e-02 3.499031471400765314e-02 3.650662859956980283e-02 3.786777225611537290e-02 3.906878902092562889e-02 4.010911346689655793e-02 4.099229139421189938e-02 4.172571318365610182e-02 4.232033085246360987e-02 4.279033847848574129e-02 4.315280333762878950e-02 4.342724218091518346e-02 4.363514422376585378e-02 4.379944988171714099e-02 4.394400182735391097e-02 4.409299176614758786e-02 4.427043109087012290e-02 4.449967458906657625e-02 4.480302207813809112e-02 4.520141246059687645e-02 4.571420896607843176e-02 4.635905591439402895e-02 4.715177048502315615e-02 4.810622263668975357e-02 4.923415648150409468e-02 5.054491859488465660e-02 5.204508108142060635e-02 5.373797474348622483e-02 5.562317372134575888e-02 5.769599117136638838e-02 5.994705195631994110e-02 6.236200240724731891e-02 6.492140167388117666e-02 6.760081862872219238e-02 7.037113754661943055e-02 7.319905846413719830e-02 7.604776601604000541e-02 7.887773374325196540e-02 8.164762836904369825e-02 8.431527894030883818e-02 8.683867772238808291e-02 8.917698237125451510e-02 9.129149164191202592e-02 9.314656950956379244e-02 9.471049507294611314e-02 9.595621807095830458e-02 9.686200239170107695e-02 9.741194268216984975e-02 9.759634212913931295e-02 9.741194268216983587e-02 9.686200239170106308e-02 9.595621807095833233e-02 9.471049507294608538e-02 9.314656950956376469e-02 9.129149164191202592e-02 8.917698237125450123e-02 8.683867772238809679e-02 8.431527894030878267e-02 8.164762836904368437e-02 7.887773374325196540e-02 7.604776601604000541e-02 7.319905846413719830e-02 7.037113754661943055e-02 6.760081862872219238e-02 6.492140167388116279e-02 6.236200240724731891e-02 5.994705195631994110e-02 5.769599117136640920e-02 5.562317372134577276e-02 5.373797474348622483e-02 5.204508108142062717e-02 5.054491859488467742e-02 4.923415648150410162e-02 4.810622263668976051e-02 4.715177048502314228e-02 4.635905591439402201e-02 4.571420896607845258e-02 4.520141246059688339e-02 4.480302207813810500e-02 4.449967458906657625e-02 4.427043109087012290e-02 4.409299176614756705e-02 4.394400182735387628e-02 4.379944988171714793e-02 4.363514422376587459e-02 4.342724218091516958e-02 4.315280333762876175e-02 4.279033847848574129e-02 4.232033085246362375e-02 4.172571318365610182e-02 4.099229139421189938e-02 4.010911346689655793e-02 3.906878902092560807e-02 3.786777225611538678e-02 3.650662859956978895e-02 3.499031471400762539e-02 3.332851395341893119e-02 3.153608674105715104e-02 2.963371966632268734e-02 2.764888903987165400e-02 2.561728891350502357e-02 2.358488519555203972e-02 2.161066699204957503e-02 1.976976799239362967e-02 1.815551482179817572e-02 1.687672064407163067e-02 1.604416408885614431e-02 1.574270236497285133e-02 1.599885766906687656e-02 1.676760198739559587e-02 1.795071695717569485e-02 1.943057007191590496e-02 2.109629454745042682e-02 2.285508915543614863e-02 2.463341225600989767e-02 2.637411987104036973e-02 2.803292212999594982e-02 2.957538157787506158e-02 3.097467467127874505e-02 3.221000499728662175e-02 3.326549623675709860e-02 3.412941694787902797e-02 3.479362843501657837e-02 3.525318079373346986e-02 3.550600715956093306e-02 3.555268353869300152e-02 3.539623346729700581e-02 3.504196492926600626e-02 3.449733278213078930e-02 3.377182433115558796e-02 3.287686932088196290e-02 3.182577898711841380e-02 3.063372234191722235e-02 2.931775189453432115e-02 2.789689578285580590e-02 2.639233876218177385e-02 2.482771987317249074e-02 2.322957719702774607e-02 2.162796286028780685e-02 2.005721822536078378e-02 1.855680740760735567e-02 1.717190297617351633e-02 1.595304704709231761e-02 1.495372952619952386e-02 1.422455265959920306e-02 1.380372879352559194e-02 1.370658339039340298e-02 1.391960017261100954e-02 1.440325428632668534e-02 1.510212819973992190e-02 1.595650642289063101e-02 1.691072149100238467e-02 1.791714370476936435e-02 1.893701522352196631e-02 1.993969154191722534e-02 2.090135437481360076e-02 2.180372363062600682e-02 2.263296265114315628e-02 2.337881128989136373e-02 2.403392057264830059e-02 2.459334745360873542e-02 2.505417058523079499e-02 2.541519554121094565e-02 2.567672569433554833e-02 2.584038141613984388e-02 2.590895519880865791e-02 2.588629389736791728e-02 2.577720183436408782e-02 2.558736025016554796e-02 2.532325970678043700e-02 2.499214268608768164e-02 2.460195383601044075e-02 2.416129514067929737e-02 2.367938272571938271e-02 2.316600105085467320e-02 2.263144890115471874e-02 2.208646993991216986e-02 2.154215883081725749e-02 2.100983248098955980e-02 2.050085548571619135e-02 2.002641035063066829e-02 1.959720766517330723e-02 1.922314000537860695e-02 1.891289594351956357e-02 1.867356542545139941e-02 1.851028113075658954e-02 1.842594699498805930e-02 1.842110016875122061e-02 1.849393495452666611e-02 1.864049039694678014e-02 1.885497508704224792e-02 1.913018198603702591e-02 1.945793804333660268e-02 1.982953821429173785e-02 2.023612703196267168e-02 2.066900744235740037e-02 2.111987145370404148e-02 2.158095776062236848e-02 2.204514744604976414e-02
2.315559842361521528e-02 2.268922977708621308e-02 2.221778943894605132e-02 2.174766738715140299e-02 2.128595486963335420e-02 2.084040341714044758e-02 2.041933729877392495e-02 2.003150619350330813e-02 1.968586639916840297e-02 1.939128400422147555e-02 1.915616307366748913e-02 1.898801593387899889e-02 1.889300905514397499e-02 1.887553257440307414e-02 1.893784857964663296e-02 1.907986823225958986e-02 1.929908968104476416e-02 1.959070172749767177e-02 1.994783040534096538e-02 2.036188534085252994e-02 2.082295477159756825e-02 2.132020219566744743e-02 2.184222974083949859e-02 2.237738820208025337e-02 2.291402706066381426e-02 2.344068745639137086e-02 2.394624665841265862e-02 2.442002479729073888e-02 2.485186459217350249e-02 2.523219356518263679e-02 2.555207654269446224e-02 2.580326457525879136e-02 2.597824501584343471e-02 2.607029648787329706e-02 2.607355188319660996e-02 2.598307236333808126e-02 2.579493561054841191e-02 2.550634233398033079e-02 2.511574637435065940e-02 2.462301582464781688e-02 2.402963562736398426e-02 2.333896642808475780e-02 2.255658039913591498e-02 2.169070249516637933e-02 2.075279473989627768e-02 1.975832937967529623e-02 1.872779703202051907e-02 1.768797046684144128e-02 1.667335424063714350e-02 1.572752373182111085e-02 1.490360651466478281e-02 1.426250418154894652e-02 1.386705284449221177e-02 1.377135989086351875e-02 1.400797350018190106e-02 1.457924748873319631e-02 1.545822499830586810e-02 1.659792372757178808e-02 1.794289947126242665e-02 1.943794402225270876e-02 2.103257371506651527e-02 2.268239396247722153e-02 2.434884094297438961e-02 2.599833751406697979e-02 2.760138862163630941e-02 2.913182031499798527e-02 3.056621001334381207e-02 3.188349338046458925e-02 3.306471506235349883e-02 3.409289019347290506e-02 3.495294898917468418e-02 3.563174311809735872e-02 3.611809829398227034e-02 3.640290234864056174e-02 3.647922213856887724e-02 3.634244635599968160e-02 3.599045509246912716e-02 3.542382134889932727e-02 3.464605524700933165e-02 3.366390935118986766e-02 3.248777449160137470e-02 3.113221148699269955e-02 2.961668730576593606e-02 2.796661625876467952e-02 2.621484635635023749e-02 2.440376429304235220e-02 2.258816899555738181e-02 2.083883840418773725e-02 1.924595420810187862e-02 1.791974050154281073e-02 1.698286078888057785e-02 1.654834401527076684e-02 1.668525246549905014e-02 1.739160914791149093e-02 1.859708658360254702e-02 2.019251898983800975e-02 2.206221499344867068e-02 2.410297607971633588e-02 2.623003957778762343e-02 2.837618207392309314e-02 3.048870513845051630e-02 3.252644485427638732e-02 3.445743647831910061e-02 3.625725845864805758e-02 3.790790747707076247e-02 3.939704291973037537e-02 4.071746940736144238e-02 4.186676001820877763e-02 4.284695019101965319e-02 4.366425223844637438e-02 4.432875469324625700e-02 4.485408136889940112e-02 4.525699373624557376e-02 4.555692828545045842e-02 4.577546884230738328e-02 4.593576277888012510e-02 4.606189958787807598e-02 4.617827958368274366e-02 4.630900802116188347e-02 4.647735357244275195e-02 4.670530763818634551e-02 4.701327082066182605e-02 4.741987504873136638e-02 4.794192655972573380e-02 4.859443071164615269e-02 4.939064032365812762e-02 5.034206062932190112e-02 5.145834965735297806e-02 5.274707318817482837e-02 5.421330476868051196e-02 5.585909687468103291e-02 5.768288109422432808e-02 5.967887598338313809e-02 6.183658682196342682e-02 6.414047176068633782e-02 6.656982748474350731e-02 6.909892045206569855e-02 7.169736310432821280e-02 7.433071274617727986e-02 7.696125623308819330e-02 7.954893619433509033e-02 8.205237281476800149e-02 8.442993725153924434e-02 8.664083676819522850e-02 8.864617632544648240e-02 9.040996592887926009e-02 9.190004720119684944e-02 9.308891640885666452e-02 9.395442465670231225e-02 9.448033932841122529e-02 9.465675422626515512e-02 9.448033932841126692e-02 9.395442465670232612e-02 9.308891640885667840e-02 9.190004720119684944e-02 9.040996592887924621e-02 8.864617632544648240e-02 8.664083676819527013e-02 8.442993725153924434e-02 8.205237281476798761e-02 7.954893619433510421e-02 7.696125623308819330e-02 7.433071274617727986e-02 7.169736310432818505e-02 6.909892045206568467e-02 6.656982748474350731e-02 6.414047176068633782e-02 6.183658682196345457e-02 5.967887598338313809e-02 5.768288109422432114e-02 5.585909687468101209e-02 5.421330476868052584e-02 5.274707318817482143e-02 5.145834965735299887e-02 5.034206062932190112e-02 4.939064032365815538e-02 4.859443071164616657e-02 4.794192655972573380e-02 4.741987504873135945e-02 4.701327082066182605e-02 4.670530763818634551e-02 4.647735357244274501e-02 4.630900802116188347e-02 4.617827958368273672e-02 4.606189958787807598e-02 4.593576277888009735e-02 4.577546884230738328e-02 4.555692828545045148e-02 4.525699373624559457e-02 4.485408136889939418e-02 4.432875469324622925e-02 4.366425223844638132e-02 4.284695019101966013e-02 4.186676001820877069e-02 4.071746940736144238e-02 3.939704291973034761e-02 3.790790747707076247e-02 3.625725845864805758e-02 3.445743647831908674e-02 3.252644485427639426e-02 3.048870513845050936e-02 2.837618207392309314e-02 2.623003957778761996e-02 2.410297607971631853e-02 2.206221499344866027e-02 2.019251898983801669e-02 1.859708658360255742e-02 1.739160914791149093e-02 1.668525246549905361e-02 1.654834401527075990e-02 1.698286078888059172e-02 1.791974050154281420e-02 1.924595420810186822e-02 2.083883840418774072e-02 2.258816899555737487e-02 2.440376429304236261e-02 2.621484635635023056e-02 2.796661625876466911e-02 2.961668730576592565e-02 3.113221148699269955e-02 3.248777449160136777e-02 3.366390935118986072e-02 3.464605524700933165e-02 3.542382134889932033e-02 3.599045509246912716e-02 3.634244635599967466e-02 3.647922213856887724e-02 3.640290234864056867e-02 3.611809829398225646e-02 3.563174311809738648e-02 3.495294898917469112e-02 3.409289019347290506e-02 3.306471506235349189e-02 3.188349338046458231e-02 3.056621001334381554e-02 2.913182031499798180e-02 2.760138862163629553e-02 2.599833751406698326e-02 2.434884094297438961e-02 2.268239396247722153e-02 2.103257371506651180e-02 1.943794402225270529e-02 1.794289947126241971e-02 1.659792372757179155e-02 1.545822499830587157e-02 1.457924748873320846e-02 1.400797350018190279e-02 1.377135989086352222e-02 1.386705284449221177e-02 1.426250418154894652e-02 1.490360651466477240e-02 1.572752373182111085e-02 1.667335424063714350e-02 1.768797046684143781e-02 1.872779703202052254e-02 1.975832937967529623e-02 2.075279473989626727e-02 2.169070249516638627e-02 2.255658039913591498e-02 2.333896642808475780e-02 2.402963562736398426e-02 2.462301582464783076e-02 2.511574637435065940e-02 2.550634233398033079e-02 2.579493561054842232e-02 2.598307236333809167e-02 2.607355188319660996e-02 2.607029648787329706e-02 2.597824501584344511e-02 2.580326457525879483e-02 2.555207654269447265e-02 2.523219356518262638e-02 2.485186459217350249e-02 2.442002479729074235e-02 2.394624665841265515e-02 2.344068745639137780e-02 2.291402706066381773e-02 2.237738820208025683e-02 2.184222974083949859e-02 2.132020219566744743e-02 2.082295477159756825e-02 2.036188534085252647e-02 1.994783040534095497e-02 1.959070172749767177e-02 1.929908968104476416e-02 1.907986823225958639e-02 1.893784857964663296e-02 1.887553257440307414e-02 1.889300905514397499e-02 1.898801593387900583e-02 1.915616307366749607e-02 1.939128400422147208e-02 1.968586639916840297e-02 2.003150619350330119e-02 2.041933729877393536e-02 2.084040341714045452e-02 2.128595486963334726e-02 2.174766738715139605e-02 2.221778943894605132e-02 2.268922977708621655e-02 2.315559842361521528e-02
2.428533884137947310e-02 2.382627573206355653e-02 2.335471359975704875e-02 2.287628383462109866e-02 2.239733332135950342e-02 2.192492138329050697e-02 2.146678445244884145e-02 2.103125629597455554e-02 2.062713064207101488e-02 2.026345408745250029e-02 1.994924148579196518e-02 1.969311467162690801e-02 1.950287852796695962e-02 1.938506449268571213e-02 1.934448686075775428e-02 1.938386630424305743e-02 1.950357287959907093e-02 1.970152548847680166e-02 1.997325931669712007e-02 2.031214453627172914e-02 2.070971701130244064e-02 2.115607069438462523e-02 2.164026279240876399e-02 2.215069332817279357e-02 2.267543527474698284e-02 2.320250541018282348e-02 2.372007671627438669e-02 2.421663973956536889e-02 2.468112334931572144e-02 2.510298581647115237e-02 2.547228616952956076e-02 2.577974419299962697e-02 2.601679576957854900e-02 2.617564883619940760e-02 2.624934417361431127e-02 2.623182463779460266e-02 2.611801629492385701e-02 2.590392527192642708e-02 2.558675504689914351e-02 2.516505050017660977e-02 2.463887752480508828e-02 2.401005064439731829e-02 2.328242628509241338e-02 2.246228649910796474e-02 2.155884722600425255e-02 2.058493588050403986e-02 1.955789176858670902e-02 1.850073935840401348e-02 1.744364329944146294e-02 1.642552064358284575e-02 1.549536595532972558e-02 1.471224649820565382e-02 1.414217024212402994e-02 1.384991575896605057e-02 1.388598572357374432e-02 1.427338629244489544e-02 1.500181445341550526e-02 1.603285331922174595e-02 1.731199428979894941e-02 1.878031934017195675e-02 2.038187138921626618e-02 2.206673907534594664e-02 2.379150198711715500e-02 2.551852072218926612e-02 2.721493149046966611e-02 2.885172326059441683e-02 3.040301618181688245e-02 3.184554781794984163e-02 3.315833556432181556e-02 3.432247690692719067e-02 3.532105364841636036e-02 3.613911342358080286e-02 3.676370873196556366e-02 3.718397955078164840e-02 3.739127043077507956e-02 3.737927718325097237e-02 3.714422229765826367e-02 3.668506261233844129e-02 3.600373813313050009e-02 3.510547809144274473e-02 3.399919051077118087e-02 3.269797630942086752e-02 3.121983037630643790e-02 2.958862220623498240e-02 2.783548766393726531e-02 2.600080272833113146e-02 2.413691371562371249e-02 2.231165711884798217e-02 2.061214573302057318e-02 1.914683431618145054e-02 1.804119690295830775e-02 1.742022138652798285e-02 1.737572740586656658e-02 1.793275862342047500e-02 1.904061764771001683e-02 2.059617451274311367e-02 2.247892600186592038e-02 2.457599158909520159e-02 2.679231478743913583e-02 2.905158008228855490e-02 3.129357636707746221e-02 3.347103160839300096e-02 3.554698400069929848e-02 3.749286782528962747e-02 3.928719936495592147e-02 4.091469453989878685e-02 4.236567096717698544e-02 4.363562196535294979e-02 4.472488042079558745e-02 4.563831322081111919e-02 4.638500338703212961e-02 4.697788920914468952e-02 4.743333951102455398e-02 4.777065322135280040e-02 4.801148079961434223e-02 4.817917544983864320e-02 4.829809350037973098e-02 4.839287511750902521e-02 4.848774702433163858e-02 4.860589566127918038e-02 4.876895941528279488e-02 4.899667979033254378e-02 4.930673286386554055e-02 4.971473570243691714e-02 5.023439195350500042e-02 5.087771297794680542e-02 5.165523250771286712e-02 5.257612933647708153e-02 5.364818635767997640e-02 5.487754385148018582e-02 5.626824503900722946e-02 5.782161460901989042e-02 5.953554727672048102e-02 6.140380579954055756e-02 6.341543190194472157e-02 6.555435943079157557e-02 6.779929127960596102e-02 7.012386737598232112e-02 7.249711780390372118e-02 7.488416857457021181e-02 7.724715038354734720e-02 7.954625282151851773e-02 8.174086601258384599e-02 8.379075591453546967e-02 8.565722611136192266e-02 8.730422611034818758e-02 8.869937292668683693e-02 8.981485870614172584e-02 9.062822229553627040e-02 9.112296720144834328e-02 9.128901250362397857e-02 9.112296720144835716e-02 9.062822229553621489e-02 8.981485870614172584e-02 8.869937292668687856e-02 8.730422611034817371e-02 8.565722611136193654e-02 8.379075591453546967e-02 8.174086601258384599e-02 7.954625282151854548e-02 7.724715038354736107e-02 7.488416857457019793e-02 7.249711780390366567e-02 7.012386737598233499e-02 6.779929127960596102e-02 6.555435943079160332e-02 6.341543190194472157e-02 6.140380579954052981e-02 5.953554727672050184e-02 5.782161460901985572e-02 5.626824503900722946e-02 5.487754385148019276e-02 5.364818635767996252e-02 5.257612933647708153e-02 5.165523250771283242e-02 5.087771297794681236e-02 5.023439195350500042e-02 4.971473570243694490e-02 4.930673286386554055e-02 4.899667979033255072e-02 4.876895941528280876e-02 4.860589566127920119e-02 4.848774702433163858e-02 4.839287511750902521e-02 4.829809350037973792e-02 4.817917544983867095e-02 4.801148079961433529e-02 4.777065322135277264e-02 4.743333951102454010e-02 4.697788920914468952e-02 4.638500338703213655e-02 4.563831322081112613e-02 4.472488042079557358e-02 4.363562196535295673e-02 4.236567096717697850e-02 4.091469453989878685e-02 3.928719936495590759e-02 3.749286782528963441e-02 3.554698400069928460e-02 3.347103160839298708e-02 3.129357636707746915e-02 2.905158008228853408e-02 2.679231478743913583e-02 2.457599158909518772e-02 2.247892600186590303e-02 2.059617451274312755e-02 1.904061764771003765e-02 1.793275862342046806e-02 1.737572740586657699e-02 1.742022138652799326e-02 1.804119690295830775e-02 1.914683431618146095e-02 2.061214573302058012e-02 2.231165711884798911e-02 2.413691371562370902e-02 2.600080272833113840e-02 2.783548766393727572e-02 2.958862220623498587e-02 3.121983037630643790e-02 3.269797630942086059e-02 3.399919051077118781e-02 3.510547809144275166e-02 3.600373813313051397e-02 3.668506261233843435e-02 3.714422229765824979e-02 3.737927718325097931e-02 3.739127043077507956e-02 3.718397955078163453e-02 3.676370873196557060e-02 3.613911342358079593e-02 3.532105364841634648e-02 3.432247690692716985e-02 3.315833556432181556e-02 3.184554781794983469e-02 3.040301618181687551e-02 2.885172326059443071e-02 2.721493149046967305e-02 2.551852072218927306e-02 2.379150198711715500e-02 2.206673907534595011e-02 2.038187138921628005e-02 1.878031934017196022e-02 1.731199428979894941e-02 1.603285331922175289e-02 1.500181445341552088e-02 1.427338629244489544e-02 1.388598572357374605e-02 1.384991575896606618e-02 1.414217024212403688e-02 1.471224649820565035e-02 1.549536595532972384e-02 1.642552064358283187e-02 1.744364329944146294e-02 1.850073935840401348e-02 1.955789176858670902e-02 2.058493588050403639e-02 2.155884722600424908e-02 2.246228649910796821e-02 2.328242628509241685e-02 2.401005064439731482e-02 2.463887752480508481e-02 2.516505050017660630e-02 2.558675504689914351e-02 2.590392527192644095e-02 2.611801629492385007e-02 2.623182463779460613e-02 2.624934417361431474e-02 2.617564883619940760e-02 2.601679576957855941e-02 2.577974419299961656e-02 2.547228616952956076e-02 2.510298581647115584e-02 2.468112334931571450e-02 2.421663973956537583e-02 2.372007671627438669e-02 2.320250541018282348e-02 2.267543527474698284e-02 2.215069332817278663e-02 2.164026279240876399e-02 2.115607069438461829e-02 2.070971701130244411e-02 2.031214453627172914e-02 1.997325931669713395e-02 1.970152548847680166e-02 1.950357287959907440e-02 1.938386630424306090e-02 1.934448686075775775e-02 1.938506449268570866e-02 1.950287852796696308e-02 1.969311467162690801e-02 1.994924148579195824e-02 2.026345408745249682e-02 2.062713064207101488e-02 2.103125629597455554e-02 2.146678445244884145e-02 2.192492138329049656e-02 2.239733332135950689e-02 2.287628383462109172e-02 2.335471359975704181e-02 2.382627573206355653e-02 2.428533884137947657e-02
2.542375227087096540e-02 2.498079188665590020e-02 2.451866175869345937e-02 2.404223867782206633e-02 2.355710053896120995e-02 2.306954765452697009e-02 2.258660329806469122e-02 2.211598368403918172e-02 2.166602557080959252e-02 2.124555846878045315e-02 2.086370902042399347e-02 2.052962870638642967e-02 2.025214374125021768e-02 2.003933824797196270e-02 1.989809739929286614e-02 1.983365293178494110e-02 1.984918420914959236e-02 1.994552860470297576e-02 2.012104260450211721e-02 2.037163152829200505e-02 2.069093757906408093e-02 2.107065151692169916e-02 2.150089923071611675e-02 2.197065299217464823e-02 2.246812583296444246e-02 2.298112141954493023e-02 2.349732618131242234e-02 2.400454207462348125e-02 2.449086600712897452e-02 2.494482583463416767e-02 2.535548392882924079e-02 2.571251868480466801e-02 2.600629289476202172e-02 2.622791628117596835e-02 2.636930802880710703e-02 2.642326407211402148e-02 2.638353327204100152e-02 2.624490650235551670e-02 2.600332311342007027e-02 2.565600034144753516e-02 2.520159314109036292e-02 2.464039488775970899e-02 2.397459378392419183e-02 2.320860607612174054e-02 2.234951582200345524e-02 2.140766208010462177e-02 2.039742684231666409e-02 1.933828573572153250e-02 1.825617368560590245e-02 1.718515295392576692e-02 1.616917534666240455e-02 1.526328328386980515e-02 1.453281866674008271e-02 1.404842076553593569e-02 1.387506904120815523e-02 1.405691246076052649e-02 1.460493966401201285e-02 1.549531911970702946e-02 1.667898971803366895e-02 1.809544141171652229e-02 1.968360717158280579e-02 2.138758795191726333e-02 2.315841038781261962e-02 2.495372785808349161e-02 2.673679711339105314e-02 2.847539257166032886e-02 3.014090555505953214e-02 3.170767985529363009e-02 3.315256070442846453e-02 3.445461477930907707e-02 3.559498033012399587e-02 3.655681415054157918e-02 3.732531031827499013e-02 3.788777274610734269e-02 3.823372941140711773e-02 3.835508101128379949e-02 3.824628121336338948e-02 3.790455019582091023e-02 3.733012843754868887e-02 3.652658453762087920e-02 3.550120030164204132e-02 3.426546993766969862e-02 3.283576995963410905e-02 3.123428456620277321e-02 2.949030901543808758e-02 2.764209616008362139e-02 2.573943426817453667e-02 2.384706693455708806e-02 2.204867554760143317e-02 2.045000377077607970e-02 1.917731599884890670e-02 1.836452502257904240e-02 1.812394674195914879e-02 1.850890055856201435e-02 1.949319484928973764e-02 2.098500534062062647e-02 2.286206147895765775e-02 2.500254445150263544e-02 2.730060803816327514e-02 2.966996687831343488e-02 3.204203955897265421e-02 3.436272853967126811e-02 3.658950142218841267e-02 3.868918901880379069e-02 4.063645072620475363e-02 4.241274096426559531e-02 4.400561424805061322e-02 4.540823988205247574e-02 4.661903045500353365e-02 4.764131422641039448e-02 4.848300038159938929e-02 4.915620003612763966e-02 4.967677693161998836e-02 5.006381179181723651e-02 5.033897469666677449e-02 5.052581149944082584e-02 5.064896353555001923e-02 5.073335406566830547e-02 5.080338841276184347e-02 5.088222489271150561e-02 5.099117704986323024e-02 5.114930127242604818e-02 5.137320591287324739e-02 5.167708950453742123e-02 5.207298056214518939e-02 5.257111632827944636e-02 5.318037022387172436e-02 5.390862425410708481e-02 5.476298715006445994e-02 5.574978200681227070e-02 5.687426544121614025e-02 5.814008761120549595e-02 5.954855047186494166e-02 6.109776132464148773e-02 6.278180212717662800e-02 6.459003748291412828e-02 6.650666579156920555e-02 6.851058369106760582e-02 7.057559198937504719e-02 7.267093076332663271e-02 7.476209919746747146e-02 7.681189554388732910e-02 7.878160426697040919e-02 8.063225852539970817e-02 8.232591320416099423e-02 8.382687354146380054e-02 8.510283467370528820e-02 8.612589682262754287e-02 8.687342886541438158e-02 8.732875967452555233e-02 8.748168215513338342e-02 8.732875967452558008e-02 8.687342886541438158e-02 8.612589682262757063e-02 8.510283467370528820e-02 8.382687354146380054e-02 8.232591320416096647e-02 8.063225852539972205e-02 7.878160426697045082e-02 7.681189554388730134e-02 7.476209919746745758e-02 7.267093076332661883e-02 7.057559198937507494e-02 6.851058369106760582e-02 6.650666579156921943e-02 6.459003748291414215e-02 6.278180212717664188e-02 6.109776132464148080e-02 5.954855047186495554e-02 5.814008761120551677e-02 5.687426544121612637e-02 5.574978200681228457e-02 5.476298715006445994e-02 5.390862425410708481e-02 5.318037022387169660e-02 5.257111632827946718e-02 5.207298056214517551e-02 5.167708950453742817e-02 5.137320591287324739e-02 5.114930127242606206e-02 5.099117704986323024e-02 5.088222489271149868e-02 5.080338841276185735e-02 5.073335406566831240e-02 5.064896353555001229e-02 5.052581149944081196e-02 5.033897469666677449e-02 5.006381179181725039e-02 4.967677693162000224e-02 4.915620003612763966e-02 4.848300038159937542e-02 4.764131422641039448e-02 4.661903045500352671e-02 4.540823988205246187e-02 4.400561424805058547e-02 4.241274096426558143e-02 4.063645072620474669e-02 3.868918901880377681e-02 3.658950142218841267e-02 3.436272853967128893e-02 3.204203955897267503e-02 2.966996687831345222e-02 2.730060803816327861e-02 2.500254445150263197e-02 2.286206147895768204e-02 2.098500534062064729e-02 1.949319484928974111e-02 1.850890055856201435e-02 1.812394674195914879e-02 1.836452502257904240e-02 1.917731599884889282e-02 2.045000377077607970e-02 2.204867554760144358e-02 2.384706693455709153e-02 2.573943426817453667e-02 2.764209616008360057e-02 2.949030901543808064e-02 3.123428456620276975e-02 3.283576995963410905e-02 3.426546993766970556e-02 3.550120030164204132e-02 3.652658453762089308e-02 3.733012843754868887e-02 3.790455019582092411e-02 3.824628121336338255e-02 3.835508101128380642e-02 3.823372941140712467e-02 3.788777274610733575e-02 3.732531031827496931e-02 3.655681415054158612e-02 3.559498033012399587e-02 3.445461477930907013e-02 3.315256070442847841e-02 3.170767985529363009e-02 3.014090555505954949e-02 2.847539257166032886e-02 2.673679711339105661e-02 2.495372785808348121e-02 2.315841038781260228e-02 2.138758795191725987e-02 1.968360717158281620e-02 1.809544141171651188e-02 1.667898971803366548e-02 1.549531911970702946e-02 1.460493966401202326e-02 1.405691246076052996e-02 1.387506904120816044e-02 1.404842076553593569e-02 1.453281866674008445e-02 1.526328328386981209e-02 1.616917534666239761e-02 1.718515295392577386e-02 1.825617368560589898e-02 1.933828573572153597e-02 2.039742684231667103e-02 2.140766208010462177e-02 2.234951582200344483e-02 2.320860607612174054e-02 2.397459378392419529e-02 2.464039488775970205e-02 2.520159314109035945e-02 2.565600034144753516e-02 2.600332311342007027e-02 2.624490650235551670e-02 2.638353327204100846e-02 2.642326407211402495e-02 2.636930802880712091e-02 2.622791628117596835e-02 2.600629289476201478e-02 2.571251868480466801e-02 2.535548392882924079e-02 2.494482583463417461e-02 2.449086600712897799e-02 2.400454207462348125e-02 2.349732618131242234e-02 2.298112141954491983e-02 2.246812583296444246e-02 2.197065299217464823e-02 2.150089923071611328e-02 2.107065151692169916e-02 2.069093757906406705e-02 2.037163152829199464e-02 2.012104260450211721e-02 1.994552860470297576e-02 1.984918420914959236e-02 1.983365293178494110e-02 1.989809739929285920e-02 2.003933824797196270e-02 2.025214374125022462e-02 2.052962870638642273e-02 2.086370902042399347e-02 2.124555846878045315e-02 2.166602557080958211e-02 2.211598368403917825e-02 2.258660329806469469e-02 2.306954765452698050e-02 2.355710053896121342e-02 2.404223867782205940e-02 2.451866175869345937e-02 2.498079188665590714e-02 2.542375227087097581e-02
2.656076065510769649e-02 2.614201695110150367e-02 2.569817532460948531e-02 2.523338161737971597e-02 2.475245152113723576e-02 2.426090632280814355e-02 2.376499633693811980e-02 2.327170478751811045e-02 2.278872275769403336e-02 2.232438377165352900e-02 2.188754518803458574e-02 2.148740376864105572e-02 2.113323570215408856e-02 2.083405816266868313e-02 2.059822075201147434e-02 2.043295015300260198e-02 2.034388724939073523e-02 2.033466815703765390e-02 2.040660375633328999e-02 2.055850292751851272e-02 2.078666345034019952e-02 2.108502688577004389e-02 2.144546789794518279e-02 2.185817165963504713e-02 2.231204849950263469e-02 2.279514141415233536e-02 2.329499506294709782e-02 2.379896942377099367e-02 2.429449376557700144e-02 2.476926528801176586e-02 2.521140160078620338e-02 2.560955797784547280e-02 2.595302010094742429e-02 2.623178176420800159e-02 2.643661544297553484e-02 2.655914217410115102e-02 2.659190609270198000e-02 2.652845834871708081e-02 2.636345506137724101e-02 2.609277454049036341e-02 2.571366033319102615e-02 2.522489894563035781e-02 2.462704465467209156e-02 2.392270911455244078e-02 2.311694104964977237e-02 2.221773176303420277e-02 2.123669552452636666e-02 2.018998823223264530e-02 1.909953556517995574e-02 1.799462163770449222e-02 1.691378891114038788e-02 1.590671530334403921e-02 1.503511677074650076e-02 1.437075322357213303e-02 1.398794387402342576e-02 1.394949975046697044e-02 1.429015654085981704e-02 1.500678346915598413e-02 1.606191832289980553e-02 1.739722904995311473e-02 1.894785129215375771e-02 2.065175678033212212e-02 2.245372775200141918e-02 2.430595804533658422e-02 2.616719504303379601e-02 2.800152423832999796e-02 2.977726725554612208e-02 3.146613247348989395e-02 3.304261942142190656e-02 3.448363428931790209e-02 3.576826826831999012e-02 3.687769745396539400e-02 3.779517257683254194e-02 3.850607550310157501e-02 3.899802656660406736e-02 3.926103259016135855e-02 3.928767044895490473e-02 3.907330582541495428e-02 3.861635207033175393e-02 3.791858061427347965e-02 3.698550320370794925e-02 3.582685878608431879e-02 3.445725605751607384e-02 3.289704885467863854e-02 3.117355761278268675e-02 2.932279413923846723e-02 2.739188301726621852e-02 2.544234330811772499e-02 2.355413593537516309e-02 2.182952584577763436e-02 2.039379467716906022e-02 1.938674786807716849e-02 1.893814672152540832e-02 1.912944847370726120e-02 1.996315270257022212e-02 2.136464046865134761e-02 2.321402910304641229e-02 2.538206490861523099e-02 2.775190794088753729e-02 3.022644906847487059e-02 3.272780632832436587e-02 3.519425244859410162e-02 3.757703687342300175e-02 3.983787029453890460e-02 4.194713474040817625e-02 4.388266998772389488e-02 4.562896136410968945e-02 4.717658230149238130e-02 4.852178030228074951e-02 4.966612423272497717e-02 5.061615256721031103e-02 5.138297814325772095e-02 5.198181745174774299e-02 5.243142355634718144e-02 5.275341308767900889e-02 5.297149058031807439e-02 5.311058824214543589e-02 5.319595566705846712e-02 5.325225043373272432e-02 5.330269412128408463e-02 5.336836524197212384e-02 5.346769714197047163e-02 5.361623257458535130e-02 5.382665760017708162e-02 5.410909929686541497e-02 5.447163102309528215e-02 5.492089360721143926e-02 5.546271811456483097e-02 5.610263059177388739e-02 5.684613300198248370e-02 5.769868590664466168e-02 5.866536320446025243e-02 5.975020123144960532e-02 6.095531594425497579e-02 6.227990402269463488e-02 6.371926836308909603e-02 6.526401013766043591e-02 6.689950770373966071e-02 6.860576207600371790e-02 7.035763868462473203e-02 7.212548640349010498e-02 7.387607612533995949e-02 7.557377717302322939e-02 7.718188080773011328e-02 7.866398301697535844e-02 7.998534922539794756e-02 8.111419736149730331e-02 8.202284973908663401e-02 8.268871671078915908e-02 8.309508536466746198e-02 8.323169472169913985e-02 8.309508536466746198e-02 8.268871671078915908e-02 8.202284973908664789e-02 8.111419736149727555e-02 7.998534922539793368e-02 7.866398301697534456e-02 7.718188080773012716e-02 7.557377717302325715e-02 7.387607612533994561e-02 7.212548640349010498e-02 7.035763868462473203e-02 6.860576207600373178e-02 6.689950770373966071e-02 6.526401013766043591e-02 6.371926836308909603e-02 6.227990402269465570e-02 6.095531594425498273e-02 5.975020123144960532e-02 5.866536320446025243e-02 5.769868590664466168e-02 5.684613300198249758e-02 5.610263059177387351e-02 5.546271811456481710e-02 5.492089360721143926e-02 5.447163102309530991e-02 5.410909929686541497e-02 5.382665760017708856e-02 5.361623257458535824e-02 5.346769714197046469e-02 5.336836524197212384e-02 5.330269412128408463e-02 5.325225043373271738e-02 5.319595566705848100e-02 5.311058824214544977e-02 5.297149058031808827e-02 5.275341308767898113e-02 5.243142355634718144e-02 5.198181745174772911e-02 5.138297814325772095e-02 5.061615256721031797e-02 4.966612423272494942e-02 4.852178030228072175e-02 4.717658230149237436e-02 4.562896136410968251e-02 4.388266998772390182e-02 4.194713474040816931e-02 3.983787029453888379e-02 3.757703687342299481e-02 3.519425244859411550e-02 3.272780632832434505e-02 3.022644906847485324e-02 2.775190794088750953e-02 2.538206490861523792e-02 2.321402910304640882e-02 2.136464046865133373e-02 1.996315270257024294e-02 1.912944847370727161e-02 1.893814672152540832e-02 1.938674786807714767e-02 2.039379467716905675e-02 2.182952584577763089e-02 2.355413593537516309e-02 2.544234330811773540e-02 2.739188301726621852e-02 2.932279413923844988e-02 3.117355761278268328e-02 3.289704885467865242e-02 3.445725605751606690e-02 3.582685878608432573e-02 3.698550320370794231e-02 3.791858061427348658e-02 3.861635207033176781e-02 3.907330582541495428e-02 3.928767044895490473e-02 3.926103259016137242e-02 3.899802656660408123e-02 3.850607550310158195e-02 3.779517257683253501e-02 3.687769745396540094e-02 3.576826826831999012e-02 3.448363428931790903e-02 3.304261942142192043e-02 3.146613247348989395e-02 2.977726725554614290e-02 2.800152423833000490e-02 2.616719504303378907e-02 2.430595804533659463e-02 2.245372775200141224e-02 2.065175678033212212e-02 1.894785129215374730e-02 1.739722904995312167e-02 1.606191832289979513e-02 1.500678346915598933e-02 1.429015654085981704e-02 1.394949975046697217e-02 1.398794387402342229e-02 1.437075322357212262e-02 1.503511677074650769e-02 1.590671530334404962e-02 1.691378891114038441e-02 1.799462163770449569e-02 1.909953556517995227e-02 2.018998823223264183e-02 2.123669552452637707e-02 2.221773176303420624e-02 2.311694104964977237e-02 2.392270911455244425e-02 2.462704465467209849e-02 2.522489894563036128e-02 2.571366033319102962e-02 2.609277454049035994e-02 2.636345506137725142e-02 2.652845834871708081e-02 2.659190609270197306e-02 2.655914217410115796e-02 2.643661544297553484e-02 2.623178176420800159e-02 2.595302010094741735e-02 2.560955797784547280e-02 2.521140160078620684e-02 2.476926528801176586e-02 2.429449376557700144e-02 2.379896942377099020e-02 2.329499506294709088e-02 2.279514141415232842e-02 2.231204849950263122e-02 2.185817165963504713e-02 2.144546789794518626e-02 2.108502688577004042e-02 2.078666345034019952e-02 2.055850292751851272e-02 2.040660375633328999e-02 2.033466815703765390e-02 2.034388724939073176e-02 2.043295015300260545e-02 2.059822075201147781e-02 2.083405816266867966e-02 2.113323570215408856e-02 2.148740376864105225e-02 2.188754518803458574e-02 2.232438377165352900e-02 2.278872275769403336e-02 2.327170478751810004e-02 2.376499633693811980e-02 2.426090632280814008e-02 2.475245152113723576e-02 2.523338161737972291e-02 2.569817532460948531e-02 2.614201695110149326e-02 2.656076065510770690e-02
2.768681172212242303e-02 2.729973267556370237e-02 2.688234437612733660e-02 2.643809557410130642e-02 2.597106471712306783e-02 2.548600335117104723e-02 2.498837302756800813e-02 2.448437068305781006e-02 2.398093561187240527e-02 2.348572905569844271e-02 2.300707536739093895e-02 2.255385217415510971e-02 2.213531680117932637e-02 2.176085852049981437e-02 2.143967212567453318e-02 2.118035863647622571e-02 2.099047318811637225e-02 2.087605607779559683e-02 2.084119625992462629e-02 2.088768204813635718e-02 2.101478735161023403e-02 2.121922305843149115e-02 2.149525654390994217e-02 2.183497544062251369e-02 2.222865244960143746e-02 2.266516044653594034e-02 2.313239114637906380e-02 2.361764231572625536e-02 2.410795300041486053e-02 2.459037942848080541e-02 2.505221397551855161e-02 2.548115538774748876e-02 2.586544097452098817e-02 2.619395174514935545e-02 2.645630047918893363e-02 2.664291125565440219e-02 2.674509753315450905e-02 2.675514476916922638e-02 2.666640296126572898e-02 2.647339449675844419e-02 2.617194342272225610e-02 2.575933385901200273e-02 2.523450803171815512e-02 2.459831869842853472e-02 2.385385713070151820e-02 2.300688701595534486e-02 2.206642728174858931e-02 2.104554279075568357e-02 1.996241811526040105e-02 1.884179503782371090e-02 1.771681768902389625e-02 1.663117610833797846e-02 1.564102751967250474e-02 1.481533525908779354e-02 1.423211516776100305e-02 1.396780318185635375e-02 1.408004663661497312e-02 1.459104359709894466e-02 1.548210272997811721e-02 1.670284264603608473e-02 1.818743139386939933e-02 1.986826629905152561e-02 2.168334714426928267e-02 2.357857720663451492e-02 2.550742923653637542e-02 2.742970311916042084e-02 2.931021842127215157e-02 3.111774418974036505e-02 3.282422101583384183e-02 3.440424126813244887e-02 3.583473281333212496e-02 3.709479561656687380e-02 3.816565114724851382e-02 3.903067504034589408e-02 3.967549224592544638e-02 4.008812093053915754e-02 4.025915719937283449e-02 4.018199795085084652e-02 3.985310456775911087e-02 3.927231649530695673e-02 3.844323205832334694e-02 3.737368546825583365e-02 3.607636569291602230e-02 3.456964704852384662e-02 3.287873537795739376e-02 3.103727761137510185e-02 2.908962685005823598e-02 2.709395990688788156e-02 2.512628819517944562e-02 2.328478723334428263e-02 2.169225090264315439e-02 2.049150105298728000e-02 1.982615741992358252e-02 1.980425654270156349e-02 2.046001608653680651e-02 2.174217870546989867e-02 2.353856525188239429e-02 2.571497961438191579e-02 2.814384366402694626e-02 3.071646418526527769e-02 3.334466985365562575e-02 3.595820620812254648e-02 3.850137260517603327e-02 4.093017685904107306e-02 4.321025296996012371e-02 4.531543378700237518e-02 4.722679679665291869e-02 4.893201833726277400e-02 5.042490755603048352e-02 5.170502408703010755e-02 5.277730835926366243e-02 5.365167177662578252e-02 5.434250812190144497e-02 5.486809975864574696e-02 5.524990450578971812e-02 5.551172291784106649e-02 5.567876192167528493e-02 5.577662917189765701e-02 5.583031162829121818e-02 5.586320881614881967e-02 5.589630190339917731e-02 5.594753971684215954e-02 5.603150886259052749e-02 5.615942665147442836e-02 5.633945565581739007e-02 5.657729392411969815e-02 5.687695343280969179e-02 5.724160904252963145e-02 5.767438638202434381e-02 5.817896175353837185e-02 5.875986947520161346e-02 5.942244923948986068e-02 6.017241407461762503e-02 6.101507325485793637e-02 6.195429747430920148e-02 6.299135772793559851e-02 6.412379609996154972e-02 6.534448930983327575e-02 6.664104223656522330e-02 6.799560284515829278e-02 6.938513177130466170e-02 7.078210175808222204e-02 7.215555526759144522e-02 7.347241943131431474e-02 7.469896701227776714e-02 7.580231678598967071e-02 7.675188113731204465e-02 7.752068719608748437e-02 7.808651635307209404e-02 7.843282313713961784e-02 7.854940734271920189e-02 7.843282313713961784e-02 7.808651635307210792e-02 7.752068719608749825e-02 7.675188113731204465e-02 7.580231678598971234e-02 7.469896701227776714e-02 7.347241943131428699e-02 7.215555526759141747e-02 7.078210175808224980e-02 6.938513177130463394e-02 6.799560284515826503e-02 6.664104223656520942e-02 6.534448930983326187e-02 6.412379609996152197e-02 6.299135772793559851e-02 6.195429747430920842e-02 6.101507325485795025e-02 6.017241407461761810e-02 5.942244923948988844e-02 5.875986947520164122e-02 5.817896175353839266e-02 5.767438638202436463e-02 5.724160904252963838e-02 5.687695343280967791e-02 5.657729392411967734e-02 5.633945565581739007e-02 5.615942665147442836e-02 5.603150886259052749e-02 5.594753971684214566e-02 5.589630190339917731e-02 5.586320881614881967e-02 5.583031162829122512e-02 5.577662917189766395e-02 5.567876192167527799e-02 5.551172291784108731e-02 5.524990450578972506e-02 5.486809975864573308e-02 5.434250812190145191e-02 5.365167177662581721e-02 5.277730835926364161e-02 5.170502408703010755e-02 5.042490755603048352e-02 4.893201833726275318e-02 4.722679679665291869e-02 4.531543378700236824e-02 4.321025296996010984e-02 4.093017685904108000e-02 3.850137260517601939e-02 3.595820620812252566e-02 3.334466985365562575e-02 3.071646418526528810e-02 2.814384366402692891e-02 2.571497961438191232e-02 2.353856525188239082e-02 2.174217870546989173e-02 2.046001608653681345e-02 1.980425654270157043e-02 1.982615741992360334e-02 2.049150105298728694e-02 2.169225090264314398e-02 2.328478723334429304e-02 2.512628819517944909e-02 2.709395990688789543e-02 2.908962685005823945e-02 3.103727761137510185e-02 3.287873537795739376e-02 3.456964704852383274e-02 3.607636569291599454e-02 3.737368546825584753e-02 3.844323205832334694e-02 3.927231649530695673e-02 3.985310456775911780e-02 4.018199795085086734e-02 4.025915719937284837e-02 4.008812093053915754e-02 3.967549224592543944e-02 3.903067504034589408e-02 3.816565114724851382e-02 3.709479561656688074e-02 3.583473281333213190e-02 3.440424126813246275e-02 3.282422101583383489e-02 3.111774418974037545e-02 2.931021842127215504e-02 2.742970311916042431e-02 2.550742923653637889e-02 2.357857720663451145e-02 2.168334714426927226e-02 1.986826629905152561e-02 1.818743139386940627e-02 1.670284264603609861e-02 1.548210272997811721e-02 1.459104359709894293e-02 1.408004663661496098e-02 1.396780318185636242e-02 1.423211516776099785e-02 1.481533525908778313e-02 1.564102751967250127e-02 1.663117610833799234e-02 1.771681768902388932e-02 1.884179503782369702e-02 1.996241811526040452e-02 2.104554279075569051e-02 2.206642728174858931e-02 2.300688701595535873e-02 2.385385713070151820e-02 2.459831869842853472e-02 2.523450803171815512e-02 2.575933385901200273e-02 2.617194342272225957e-02 2.647339449675844766e-02 2.666640296126572898e-02 2.675514476916924025e-02 2.674509753315451599e-02 2.664291125565439872e-02 2.645630047918893016e-02 2.619395174514936239e-02 2.586544097452098817e-02 2.548115538774749222e-02 2.505221397551856202e-02 2.459037942848080194e-02 2.410795300041485706e-02 2.361764231572625536e-02 2.313239114637906726e-02 2.266516044653593687e-02 2.222865244960142359e-02 2.183497544062251022e-02 2.149525654390994564e-02 2.121922305843149115e-02 2.101478735161023403e-02 2.088768204813635718e-02 2.084119625992462282e-02 2.087605607779560030e-02 2.099047318811637572e-02 2.118035863647622571e-02 2.143967212567452971e-02 2.176085852049982131e-02 2.213531680117932637e-02 2.255385217415510971e-02 2.300707536739093895e-02 2.348572905569843577e-02 2.398093561187241915e-02 2.448437068305780312e-02 2.498837302756800813e-02 2.548600335117105764e-02 2.597106471712306783e-02 2.643809557410131336e-02 2.688234437612734007e-02 2.729973267556369196e-02 2.768681172212241956e-02
2.879286177707727698e-02 2.844425121617898816e-02 2.806080670692096685e-02 2.764531802687350895e-02 2.720116064787433258e-02 2.673234244297120407e-02 2.624354769454265157e-02 2.574017506681602202e-02 2.522836477607720215e-02 2.471500841951443372e-02 2.420773288799919071e-02 2.371484771883766371e-02 2.324524360055491706e-02 2.280822927590105825e-02 2.241329584024801327e-02 2.206980255536623164e-02 2.178658764403222647e-02 2.157152097221351136e-02 2.143103123775214752e-02 2.136965445213279483e-02 2.138965803191459486e-02 2.149079125878860727e-02 2.167019686894571667e-02 2.192249333538822884e-02 2.224001006777425252e-02 2.261313617259839634e-02 2.303073288205797695e-02 2.348056109671295411e-02 2.394968561888926803e-02 2.442483176207302722e-02 2.489268375824974650e-02 2.534012509560103210e-02 2.575442774851108285e-02 2.612340060591610696e-02 2.643550822818420756e-02 2.667997039811682847e-02 2.684685161821689578e-02 2.692714832649502690e-02 2.691288051939517631e-02 2.679719390144229274e-02 2.657447877923272209e-02 2.624051283643816582e-02 2.579263688129432297e-02 2.522997597876456069e-02 2.455372356396987379e-02 2.376751388229893930e-02 2.287791927711847750e-02 2.189512417319409987e-02 2.083384662494598694e-02 1.971459636308573252e-02 1.856535884051776358e-02 1.742373213689299080e-02 1.633931221569987977e-02 1.537553299469375523e-02 1.460905294106475474e-02 1.412353267847851757e-02 1.399523093972426975e-02 1.427311320933585294e-02 1.496398272128014392e-02 1.603303647741010848e-02 1.741842498727733113e-02 1.904878614430274841e-02 2.085523916142182840e-02 2.277657445554302773e-02 2.476008822102790038e-02 2.676054859317272133e-02 2.873872133084955788e-02 3.066004829207332957e-02 3.249364314331971981e-02 3.421159757822576225e-02 3.578854093711216627e-02 3.720139237420776873e-02 3.842925519746150098e-02 3.945341554259473860e-02 4.025741842906821466e-02 4.082720292179883859e-02 4.115128505419884952e-02 4.122098308536004119e-02 4.103068534974560477e-02 4.057816724991913926e-02 3.986497182909332776e-02 3.889687911931016817e-02 3.768450482579104033e-02 3.624409117004197267e-02 3.459858448693650668e-02 3.277913693460841188e-02 3.082721861700317423e-02 2.879755514234182828e-02 2.676202660795466703e-02 2.481424440300220025e-02 2.307327756632543761e-02 2.168235820169467018e-02 2.079511690642767488e-02 2.054331577883328555e-02 2.099436453485056114e-02 2.212626106972374190e-02 2.384091981702023480e-02 2.600291191354039966e-02 2.847485427167463501e-02 3.113590891600189273e-02 3.388659648579672029e-02 3.664714131426338728e-02 3.935406504162119318e-02 4.195701321109787663e-02 4.441634328883566074e-02 4.670144473652861061e-02 4.878961281687012319e-02 5.066529416848798012e-02 5.231955636237217017e-02 5.374966951425486777e-02 5.495871657876391647e-02 5.595517011931773477e-02 5.675238942388349805e-02 5.736800538541783623e-02 5.782317385015053185e-02 5.814169293473862854e-02 5.834899722188377491e-02 5.847106186444747666e-02 5.853327119035560411e-02 5.855932652294860985e-02 5.857028229820017418e-02 5.858380326169867341e-02 5.861372456147301291e-02 5.866996957088065068e-02 5.875883981409681101e-02 5.888364378299268398e-02 5.904558533374364149e-02 5.924479608361493677e-02 5.948137559738114755e-02 5.975630036145408025e-02 6.007207664694725474e-02 6.043304067032580218e-02 6.084524890734231001e-02 6.131594909878811117e-02 6.185267513687848356e-02 6.246206187045023200e-02 6.314852183436785171e-02 6.391295610624823931e-02 6.475167750746986528e-02 6.565570168723337818e-02 6.661051255821769101e-02 6.759634268023559378e-02 6.858894068615395412e-02 6.956074067338004208e-02 7.048231190170013705e-02 7.132395359230683796e-02 7.205730556910186491e-02 7.265686407835893201e-02 7.310131615951942496e-02 7.337462984258805165e-02 7.346685800246953446e-02 7.337462984258806553e-02 7.310131615951941109e-02 7.265686407835890426e-02 7.205730556910186491e-02 7.132395359230683796e-02 7.048231190170013705e-02 6.956074067338008371e-02 6.858894068615395412e-02 6.759634268023560766e-02 6.661051255821769101e-02 6.565570168723337818e-02 6.475167750746989304e-02 6.391295610624819767e-02 6.314852183436785171e-02 6.246206187045023200e-02 6.185267513687846275e-02 6.131594909878811811e-02 6.084524890734231001e-02 6.043304067032582994e-02 6.007207664694727556e-02 5.975630036145406637e-02 5.948137559738114755e-02 5.924479608361493677e-02 5.904558533374367618e-02 5.888364378299267704e-02 5.875883981409681794e-02 5.866996957088063680e-02 5.861372456147299903e-02 5.858380326169867341e-02 5.857028229820018805e-02 5.855932652294864454e-02 5.853327119035560411e-02 5.847106186444744891e-02 5.834899722188379573e-02 5.814169293473863548e-02 5.782317385015053185e-02 5.736800538541780847e-02 5.675238942388348418e-02 5.595517011931772783e-02 5.495871657876392341e-02 5.374966951425486777e-02 5.231955636237214935e-02 5.066529416848800094e-02 4.878961281687009544e-02 4.670144473652861061e-02 4.441634328883570237e-02 4.195701321109788356e-02 3.935406504162120012e-02 3.664714131426340116e-02 3.388659648579669947e-02 3.113590891600189620e-02 2.847485427167465583e-02 2.600291191354038578e-02 2.384091981702022092e-02 2.212626106972374190e-02 2.099436453485055420e-02 2.054331577883326820e-02 2.079511690642768182e-02 2.168235820169466671e-02 2.307327756632543761e-02 2.481424440300220025e-02 2.676202660795466703e-02 2.879755514234183522e-02 3.082721861700316382e-02 3.277913693460842576e-02 3.459858448693650668e-02 3.624409117004197267e-02 3.768450482579103339e-02 3.889687911931018205e-02 3.986497182909331388e-02 4.057816724991911844e-02 4.103068534974559783e-02 4.122098308536004119e-02 4.115128505419884258e-02 4.082720292179885246e-02 4.025741842906818690e-02 3.945341554259473860e-02 3.842925519746152180e-02 3.720139237420776873e-02 3.578854093711215933e-02 3.421159757822576919e-02 3.249364314331974063e-02 3.066004829207333304e-02 2.873872133084955788e-02 2.676054859317271786e-02 2.476008822102789345e-02 2.277657445554302079e-02 2.085523916142182493e-02 1.904878614430275535e-02 1.741842498727732419e-02 1.603303647741012236e-02 1.496398272128015086e-02 1.427311320933585467e-02 1.399523093972426455e-02 1.412353267847852450e-02 1.460905294106475474e-02 1.537553299469374656e-02 1.633931221569987977e-02 1.742373213689298386e-02 1.856535884051776358e-02 1.971459636308573252e-02 2.083384662494598694e-02 2.189512417319409987e-02 2.287791927711847750e-02 2.376751388229894971e-02 2.455372356396987726e-02 2.522997597876456069e-02 2.579263688129432297e-02 2.624051283643815541e-02 2.657447877923272556e-02 2.679719390144228927e-02 2.691288051939518325e-02 2.692714832649503384e-02 2.684685161821688537e-02 2.667997039811683888e-02 2.643550822818420756e-02 2.612340060591611043e-02 2.575442774851108285e-02 2.534012509560103210e-02 2.489268375824974650e-02 2.442483176207302722e-02 2.394968561888927150e-02 2.348056109671295411e-02 2.303073288205798042e-02 2.261313617259839634e-02 2.224001006777425946e-02 2.192249333538822537e-02 2.167019686894571667e-02 2.149079125878861421e-02 2.138965803191460180e-02 2.136965445213278442e-02 2.143103123775214405e-02 2.157152097221351483e-02 2.178658764403222994e-02 2.206980255536623164e-02 2.241329584024800980e-02 2.280822927590106172e-02 2.324524360055492747e-02 2.371484771883766371e-02 2.420773288799918377e-02 2.471500841951443372e-02 2.522836477607720562e-02 2.574017506681601508e-02 2.624354769454264810e-02 2.673234244297120407e-02 2.720116064787433952e-02 2.764531802687351242e-02 2.806080670692096685e-02 2.844425121617898122e-02 2.879286177707727698e-02
2.987036005036887085e-02 2.956639907369782230e-02 2.922373545585917054e-02 2.884453892377360218e-02 2.843152003024769503e-02 2.798797753346920353e-02 2.751784543527000665e-02 2.702573755575801012e-02 2.651698648719906515e-02 2.599767241107658541e-02 2.547463556569447285e-02 2.495546417843331338e-02 2.444844762246454681e-02 2.396248282785926401e-02 2.350692125463158672e-02 2.309134499154311126e-02 2.272526491019242686e-02 2.241774221262643474e-02 2.217694728611611585e-02 2.200968511634670069e-02 2.192093126068334064e-02 2.191343170064489684e-02 2.198741906845780650e-02 2.214048457979012063e-02 2.236762162449543179e-02 2.266142961855623778e-02 2.301244329001717742e-02 2.340953913749648299e-02 2.384036930321513370e-02 2.429178133117966196e-02 2.475019571306109889e-02 2.520192719974287746e-02 2.563344747018860004e-02 2.603159461591942822e-02 2.638373913740152399e-02 2.667791761243635748e-02 2.690294492226350670e-02 2.704851480999133709e-02 2.710529725638746029e-02 2.706504012166265766e-02 2.692068199464597508e-02 2.666648341477577053e-02 2.629818479310941370e-02 2.581320173483409378e-02 2.521087247797124814e-02 2.449277843850490924e-02 2.366316826738999388e-02 2.272952943649814844e-02 2.170336997506826238e-02 2.060129558543615999e-02 1.944648680214781586e-02 1.827067254501221066e-02 1.711659368240364340e-02 1.604060395961929078e-02 1.511422229090322519e-02 1.442201744899389293e-02 1.405206757075933358e-02 1.407736305528302541e-02 1.453437625978692797e-02 1.541229624471877543e-02 1.666066087031741957e-02 1.820816494136543590e-02 1.997988531265050896e-02 2.190688460297150059e-02 2.392927970706846749e-02 2.599588853671868510e-02 2.806271831020384216e-02 3.009138346934484010e-02 3.204782758730646136e-02 3.390140770420392580e-02 3.562429185102820167e-02 3.719109918596801012e-02 3.857871996962339289e-02 3.976626698107253027e-02 4.073512343904573535e-02 4.146906333809721040e-02 4.195442858774505596e-02 4.218035423938954614e-02 4.213903928204679877e-02 4.182606688743948503e-02 4.124078558844408021e-02 4.038677291821417270e-02 3.927241716578846326e-02 3.791167332846501897e-02 3.632507878900878562e-02 3.454115509271511036e-02 3.259837298193618560e-02 3.054790231133642023e-02 2.845734567480426302e-02 2.641538935871118668e-02 2.453639233006851827e-02 2.296173199838257364e-02 2.185120288518465140e-02 2.135640201544009020e-02 2.157760669774252266e-02 2.252708323825181394e-02 2.412803196067151920e-02 2.624890199072431665e-02 2.874438464240910290e-02 3.148129063547687456e-02 3.434783531050820959e-02 3.725363389063201386e-02 4.012649514586017624e-02 4.290895374864864970e-02 4.555549474350531480e-02 4.803057722256230677e-02 5.030730015352023743e-02 5.236651405075434806e-02 5.419621012997809240e-02 5.579105694639983903e-02 5.715198703872625269e-02 5.828576061522657698e-02 5.920445176987065850e-02 5.992481784493352420e-02 6.046752691747032254e-02 6.085623406651911871e-02 6.111651547997472289e-02 6.127469098354448862e-02 6.135658920022886431e-02 6.138633252417021596e-02 6.138523700705977859e-02 6.137092980252556451e-02 6.135677930621738496e-02 6.135170840099051642e-02 6.136042112644551211e-02 6.138402374338369771e-02 6.142097144626076227e-02 6.146823091051704241e-02 6.152252293526021959e-02 6.158150116171113436e-02 6.164473101495641927e-02 6.171435431762614665e-02 6.179535594992309477e-02 6.189538705057930079e-02 6.202414331307788686e-02 6.219234579414162356e-02 6.241042260088731225e-02 6.268703712124920613e-02 6.302764321847648121e-02 6.343325991993396806e-02 6.389964008590562350e-02 6.441695857615077625e-02 6.497007359706694074e-02 6.553933538989428764e-02 6.610184638100967403e-02 6.663302948977677109e-02 6.710834170114761410e-02 6.750497543563645231e-02 6.780341271412564097e-02 6.798872739088347716e-02 6.805156136519956156e-02 6.798872739088351880e-02 6.780341271412562709e-02 6.750497543563645231e-02 6.710834170114762798e-02 6.663302948977678497e-02 6.610184638100968790e-02 6.553933538989428764e-02 6.497007359706694074e-02 6.441695857615074849e-02 6.389964008590558187e-02 6.343325991993396806e-02 6.302764321847646733e-02 6.268703712124920613e-02 6.241042260088727756e-02 6.219234579414159581e-02 6.202414331307788686e-02 6.189538705057931467e-02 6.179535594992309477e-02 6.171435431762616053e-02 6.164473101495644008e-02 6.158150116171115518e-02 6.152252293526026122e-02 6.146823091051704241e-02 6.142097144626078309e-02 6.138402374338370465e-02 6.136042112644555374e-02 6.135170840099053724e-02 6.135677930621738496e-02 6.137092980252559227e-02 6.138523700705979941e-02 6.138633252417020209e-02 6.135658920022885043e-02 6.127469098354446780e-02 6.111651547997469514e-02 6.085623406651913259e-02 6.046752691747032254e-02 5.992481784493352420e-02 5.920445176987066543e-02 5.828576061522656310e-02 5.715198703872625963e-02 5.579105694639985291e-02 5.419621012997809240e-02 5.236651405075432031e-02 5.030730015352022355e-02 4.803057722256230677e-02 4.555549474350531480e-02 4.290895374864864970e-02 4.012649514586014848e-02 3.725363389063201386e-02 3.434783531050820959e-02 3.148129063547686068e-02 2.874438464240909596e-02 2.624890199072431665e-02 2.412803196067151226e-02 2.252708323825180700e-02 2.157760669774252613e-02 2.135640201544008673e-02 2.185120288518465834e-02 2.296173199838257364e-02 2.453639233006851827e-02 2.641538935871116239e-02 2.845734567480424568e-02 3.054790231133640635e-02 3.259837298193618560e-02 3.454115509271511730e-02 3.632507878900879950e-02 3.791167332846503979e-02 3.927241716578845632e-02 4.038677291821416576e-02 4.124078558844407327e-02 4.182606688743948503e-02 4.213903928204678490e-02 4.218035423938953227e-02 4.195442858774504902e-02 4.146906333809721040e-02 4.073512343904572147e-02 3.976626698107252333e-02 3.857871996962338595e-02 3.719109918596801012e-02 3.562429185102820167e-02 3.390140770420391886e-02 3.204782758730644748e-02 3.009138346934484703e-02 2.806271831020383176e-02 2.599588853671868163e-02 2.392927970706846402e-02 2.190688460297151099e-02 1.997988531265050896e-02 1.820816494136545324e-02 1.666066087031741610e-02 1.541229624471878064e-02 1.453437625978691063e-02 1.407736305528301500e-02 1.405206757075933011e-02 1.442201744899389119e-02 1.511422229090323734e-02 1.604060395961928384e-02 1.711659368240363646e-02 1.827067254501220719e-02 1.944648680214782280e-02 2.060129558543615305e-02 2.170336997506825891e-02 2.272952943649815191e-02 2.366316826738999388e-02 2.449277843850491271e-02 2.521087247797124467e-02 2.581320173483410071e-02 2.629818479310942411e-02 2.666648341477577053e-02 2.692068199464596814e-02 2.706504012166265766e-02 2.710529725638746376e-02 2.704851480999133362e-02 2.690294492226350670e-02 2.667791761243635748e-02 2.638373913740152399e-02 2.603159461591942128e-02 2.563344747018859657e-02 2.520192719974288439e-02 2.475019571306109889e-02 2.429178133117966543e-02 2.384036930321513717e-02 2.340953913749647605e-02 2.301244329001717742e-02 2.266142961855623778e-02 2.236762162449543179e-02 2.214048457979011716e-02 2.198741906845780997e-02 2.191343170064489684e-02 2.192093126068334064e-02 2.200968511634670763e-02 2.217694728611611585e-02 2.241774221262643474e-02 2.272526491019242686e-02 2.309134499154310780e-02 2.350692125463158672e-02 2.396248282785926054e-02 2.444844762246454681e-02 2.495546417843331685e-02 2.547463556569446938e-02 2.599767241107657847e-02 2.651698648719906515e-02 2.702573755575801359e-02 2.751784543527001706e-02 2.798797753346921047e-02 2.843152003024769850e-02 2.884453892377359177e-02 2.922373545585917054e-02 2.956639907369781536e-02 2.987036005036886738e-02
3.091123783955502732e-02 3.065750327289966728e-02 3.036182442132118187e-02 3.002578888127024198e-02 2.965148095747497520e-02 2.924152822500774435e-02 2.879914914177832824e-02 2.832820041566114569e-02 2.783322211495393300e-02 2.731947753173000551e-02 2.679298351709122686e-02 2.626052538577791293e-02 2.572964858035148641e-02 2.520861725764479699e-02 2.470632816901756346e-02 2.423216726809850063e-02 2.379579729725006532e-02 2.340686827127738678e-02 2.307465028182727890e-02 2.280759972084059686e-02 2.261288484399144594e-02 2.249591168140708045e-02 2.245990212419963009e-02 2.250557773873822567e-02 2.263099258146952786e-02 2.283153704305458317e-02 2.310010786889237985e-02 2.342741464504059790e-02 2.380237688931867435e-02 2.421256146200982673e-02 2.464461605509290706e-02 2.508466695759526896e-02 2.551866347214046260e-02 2.593266376121174110e-02 2.631306579807609486e-02 2.664679228490011986e-02 2.692144058170267348e-02 2.712540887911279661e-02 2.724800899758571954e-02 2.727957503948982843e-02 2.721157616463351983e-02 2.703674134566310186e-02 2.674920434912391939e-02 2.634467864947458160e-02 2.582067487624692750e-02 2.517677825302433794e-02 2.441501110256370094e-02 2.354031696263017559e-02 2.256121947458472263e-02 2.149073180880017517e-02 2.034761912157164940e-02 1.915813639423585499e-02 1.795834044718482014e-02 1.679691076775564548e-02 1.573790034123534812e-02 1.486167654476902404e-02 1.426055691676545410e-02 1.402502066743069667e-02 1.422093197438042099e-02 1.486852281531501375e-02 1.593812264185521382e-02 1.736503058752380396e-02 1.907081657477856934e-02 2.097879856080035049e-02 2.302092627433614813e-02 2.513897235442568226e-02 2.728329072703468069e-02 2.941101927090634602e-02 3.148448551199235779e-02 3.347001196343695612e-02 3.533710290675893401e-02 3.705793635679886788e-02 3.860708426772065799e-02 3.996139924340432609e-02 4.110002246035085460e-02 4.200448117574075158e-02 4.265885477511896506e-02 4.304999660166292097e-02 4.316780580578873094e-02 4.300555016884211046e-02 4.256024833637813559e-02 4.183312936515590913e-02 4.083020051506777715e-02 3.956297291721076748e-02 3.804942186078832250e-02 3.631529688176411697e-02 3.439594745230786094e-02 3.233888401951794112e-02 3.020731091916530053e-02 2.808472014626450450e-02 2.608000074604863855e-02 2.433078307573700860e-02 2.299939801776709064e-02 2.225269775617830931e-02 2.222166114047939220e-02 2.295632482327366469e-02 2.440868003285192114e-02 2.645764269027804302e-02 2.895311033072036147e-02 3.174990596498718926e-02 3.472304871749935795e-02 3.777037622811123263e-02 4.080993045483050086e-02 4.377628257466339989e-02 4.661737007558643120e-02 4.929217611656311337e-02 5.176914457112686413e-02 5.402512655879789655e-02 5.604466874488162748e-02 5.781949300416084486e-02 5.934805374804035666e-02 6.063508764720425270e-02 6.169109181967539351e-02 6.253168360702736350e-02 6.317681066572725102e-02 6.364979665433867506e-02 6.397622701991254046e-02 6.418270199586047220e-02 6.429550920278429005e-02 6.433929366310665865e-02 6.433582422786482402e-02 6.430296680717410840e-02 6.425397111151090468e-02 6.419715584775649575e-02 6.413603851424913571e-02 6.406990574522170023e-02 6.399476758619117300e-02 6.390459384904426110e-02 6.379270021597070739e-02 6.365313923671134244e-02 6.348195567497319503e-02 6.327818286292603844e-02 6.304448222259324830e-02 6.278735850619976411e-02 6.251691723958818780e-02 6.224616871393912065e-02 6.198992549758852028e-02 6.176338721896942191e-02 6.158055339689357671e-02 6.145264430335980327e-02 6.138673014354228963e-02 6.138475964121219847e-02 6.144313536354500255e-02 6.155290932431626422e-02 6.170058299072211927e-02 6.186941066857756799e-02 6.204104239966608952e-02 6.219731189744970995e-02 6.232197634244442119e-02 6.240223989710901031e-02 6.242993045886421899e-02 6.240223989710901031e-02 6.232197634244443507e-02 6.219731189744972383e-02 6.204104239966611034e-02 6.186941066857753330e-02 6.170058299072213315e-02 6.155290932431629197e-02 6.144313536354500255e-02 6.138475964121218459e-02 6.138673014354224106e-02 6.145264430335982409e-02 6.158055339689355590e-02 6.176338721896942885e-02 6.198992549758852721e-02 6.224616871393912065e-02 6.251691723958818780e-02 6.278735850619976411e-02 6.304448222259323442e-02 6.327818286292603844e-02 6.348195567497319503e-02 6.365313923671135632e-02 6.379270021597070739e-02 6.390459384904423334e-02 6.399476758619118688e-02 6.406990574522172799e-02 6.413603851424910796e-02 6.419715584775650963e-02 6.425397111151091856e-02 6.430296680717408064e-02 6.433582422786483790e-02 6.433929366310667253e-02 6.429550920278427617e-02 6.418270199586048608e-02 6.397622701991254046e-02 6.364979665433864731e-02 6.317681066572727877e-02 6.253168360702736350e-02 6.169109181967538658e-02 6.063508764720428046e-02 5.934805374804035666e-02 5.781949300416083792e-02 5.604466874488162748e-02 5.402512655879787573e-02 5.176914457112685719e-02 4.929217611656310644e-02 4.661737007558643120e-02 4.377628257466339989e-02 4.080993045483052167e-02 3.777037622811124651e-02 3.472304871749935101e-02 3.174990596498718926e-02 2.895311033072038229e-02 2.645764269027801874e-02 2.440868003285193502e-02 2.295632482327365428e-02 2.222166114047937832e-02 2.225269775617830584e-02 2.299939801776710799e-02 2.433078307573700860e-02 2.608000074604863855e-02 2.808472014626449062e-02 3.020731091916529359e-02 3.233888401951794112e-02 3.439594745230786094e-02 3.631529688176411003e-02 3.804942186078832250e-02 3.956297291721078135e-02 4.083020051506779796e-02 4.183312936515591607e-02 4.256024833637813559e-02 4.300555016884211046e-02 4.316780580578873094e-02 4.304999660166292097e-02 4.265885477511895119e-02 4.200448117574075851e-02 4.110002246035086154e-02 3.996139924340435384e-02 3.860708426772065799e-02 3.705793635679887482e-02 3.533710290675894095e-02 3.347001196343695612e-02 3.148448551199235779e-02 2.941101927090634949e-02 2.728329072703468069e-02 2.513897235442569614e-02 2.302092627433615160e-02 2.097879856080034702e-02 1.907081657477856587e-02 1.736503058752379702e-02 1.593812264185521729e-02 1.486852281531501202e-02 1.422093197438040885e-02 1.402502066743069493e-02 1.426055691676545410e-02 1.486167654476903098e-02 1.573790034123535853e-02 1.679691076775565242e-02 1.795834044718482708e-02 1.915813639423585152e-02 2.034761912157163899e-02 2.149073180880018211e-02 2.256121947458472263e-02 2.354031696263017559e-02 2.441501110256369400e-02 2.517677825302433448e-02 2.582067487624693444e-02 2.634467864947458160e-02 2.674920434912391592e-02 2.703674134566310533e-02 2.721157616463351983e-02 2.727957503948984230e-02 2.724800899758571954e-02 2.712540887911278620e-02 2.692144058170268042e-02 2.664679228490013027e-02 2.631306579807609486e-02 2.593266376121173417e-02 2.551866347214046607e-02 2.508466695759526896e-02 2.464461605509290706e-02 2.421256146200982326e-02 2.380237688931867782e-02 2.342741464504059790e-02 2.310010786889238332e-02 2.283153704305457971e-02 2.263099258146951745e-02 2.250557773873823608e-02 2.245990212419962662e-02 2.249591168140708045e-02 2.261288484399144594e-02 2.280759972084059686e-02 2.307465028182727543e-02 2.340686827127738678e-02 2.379579729725006532e-02 2.423216726809850757e-02 2.470632816901756693e-02 2.520861725764479006e-02 2.572964858035148294e-02 2.626052538577790946e-02 2.679298351709122686e-02 2.731947753173001939e-02 2.783322211495393300e-02 2.832820041566113875e-02 2.879914914177832130e-02 2.924152822500774435e-02 2.965148095747496132e-02 3.002578888127024198e-02 3.036182442132118534e-02 3.065750327289966035e-02 3.091123783955503079e-02
3.190790380086910155e-02 3.170938268054737663e-02 3.146627624123876643e-02 3.117962609856036321e-02 3.085092796586493685e-02 3.048217663241802045e-02 3.007591276367104285e-02 2.963527076890168713e-02 2.916402650271714136e-02 2.866664289064863036e-02 2.814831064248355871e-02 2.761497999198849959e-02 2.707337785375499989e-02 2.653100294904679399e-02 2.599608946142450625e-02 2.547752795194593856e-02 2.498473114770541001e-02 2.452743264956054950e-02 2.411540963360109951e-02 2.375812726431430350e-02 2.346431329699937701e-02 2.324148554183032636e-02 2.309547006115296452e-02 2.302996001361325151e-02 2.304616910803933272e-02 2.314262621574323178e-02 2.331513883517544877e-02 2.355692713761989299e-02 2.385890448814561443e-02 2.421006172674998805e-02 2.459790511624978387e-02 2.500890148219777134e-02 2.542889519843180915e-02 2.584347568802510334e-02 2.623828715562007835e-02 2.659928215970854340e-02 2.691292681222022878e-02 2.716636836546143519e-02 2.734757667614730325e-02 2.744547051116722272e-02 2.745003868666925917e-02 2.735246519662657208e-02 2.714526720457186709e-02 2.682245537511922934e-02 2.637972785653169144e-02 2.581471275187720293e-02 2.512727981229122970e-02 2.431995135136623756e-02 2.339845639116319362e-02 2.237249238559705852e-02 2.125678634319029536e-02 2.007257855041778144e-02 1.884967057633639420e-02 1.762913046582575277e-02 1.646649061064989553e-02 1.543451980954662316e-02 1.462306603076684794e-02 1.413147445192321390e-02 1.404967290865953740e-02 1.443194547681559900e-02 1.527904773165877916e-02 1.654239850292209268e-02 1.814526576935649935e-02 2.000448773760118634e-02 2.204314501242332636e-02 2.419473859561007897e-02 2.640285142705061511e-02 2.861930158800381901e-02 3.080221484116511116e-02 3.291448751084357499e-02 3.492270114795123503e-02 3.679641897052829402e-02 3.850777266814785216e-02 4.003126131397210380e-02 4.134370364113902629e-02 4.242430218375749934e-02 4.325479120302993391e-02 4.381965055458084818e-02 4.410637584275520912e-02 4.410580251254875989e-02 4.381248909220547549e-02 4.322517385919550509e-02 4.234733128001599844e-02 4.118787168647037450e-02 3.976205247985720170e-02 3.809270490038155904e-02 3.621192943359725913e-02 3.416347167780118405e-02 3.200603377085563944e-02 2.981771559801709923e-02 2.770136972007983950e-02 2.578935836365281800e-02 2.424330024551369159e-02 2.324041515065426722e-02 2.293855071554826847e-02 2.342697265561985084e-02 2.469358258724904318e-02 2.663572268054927028e-02 2.910319284249997251e-02 3.194005058413860315e-02 3.500746770817701747e-02 3.819028641908326499e-02 4.139560040593243812e-02 4.454904356456189374e-02 4.759123669939670925e-02 5.047507261032230935e-02 5.316383006577632409e-02 5.562991681559095736e-02 5.785403110688720763e-02 5.982456851159199951e-02 6.153714167884982017e-02 6.299411358864574761e-02 6.420406972861369965e-02 6.518117404672922610e-02 6.594437063540799226e-02 6.651641058948543073e-02 6.692270339048465855e-02 6.719001555224489441e-02 6.734506574660160949e-02 6.741309299483709550e-02 6.741649856871917423e-02 6.737367734286082988e-02 6.729815473371571211e-02 6.719812723785084652e-02 6.707646803739196473e-02 6.693120909262086082e-02 6.675645646048432302e-02 6.654364652633192045e-02 6.628301588069251959e-02 6.596514099978013912e-02 6.558240520644735561e-02 6.513026552019979265e-02 6.460821545732893523e-02 6.402036682135131551e-02 6.337560128362480782e-02 6.268727075347044209e-02 6.197245571644019457e-02 6.125082509426914290e-02 6.054318094771283382e-02 5.986981479359588382e-02 5.924884335452706985e-02 5.869471970004332823e-02 5.821711842879799537e-02 5.782036107983366119e-02 5.750347915601545373e-02 5.726091755932404687e-02 5.708378121175422537e-02 5.696144514311590745e-02 5.688330031440710921e-02 5.684039943006894552e-02 5.682679349417343179e-02 5.684039943006891082e-02 5.688330031440708145e-02 5.696144514311594215e-02 5.708378121175423231e-02 5.726091755932403299e-02 5.750347915601543292e-02 5.782036107983369588e-02 5.821711842879800231e-02 5.869471970004336292e-02 5.924884335452707679e-02 5.986981479359588382e-02 6.054318094771286157e-02 6.125082509426916372e-02 6.197245571644020845e-02 6.268727075347045596e-02 6.337560128362479395e-02 6.402036682135131551e-02 6.460821545732894911e-02 6.513026552019980653e-02 6.558240520644732785e-02 6.596514099978013912e-02 6.628301588069253347e-02 6.654364652633192045e-02 6.675645646048432302e-02 6.693120909262084695e-02 6.707646803739193697e-02 6.719812723785084652e-02 6.729815473371572598e-02 6.737367734286082988e-02 6.741649856871914648e-02 6.741309299483706774e-02 6.734506574660165112e-02 6.719001555224489441e-02 6.692270339048468630e-02 6.651641058948544460e-02 6.594437063540797839e-02 6.518117404672923998e-02 6.420406972861369965e-02 6.299411358864574761e-02 6.153714167884982017e-02 5.982456851159199951e-02 5.785403110688720069e-02 5.562991681559095736e-02 5.316383006577631715e-02 5.047507261032230935e-02 4.759123669939669538e-02 4.454904356456189374e-02 4.139560040593243812e-02 3.819028641908325111e-02 3.500746770817701053e-02 3.194005058413861009e-02 2.910319284249997251e-02 2.663572268054927028e-02 2.469358258724906052e-02 2.342697265561985084e-02 2.293855071554827194e-02 2.324041515065426722e-02 2.424330024551369853e-02 2.578935836365281800e-02 2.770136972007983950e-02 2.981771559801711310e-02 3.200603377085563944e-02 3.416347167780117711e-02 3.621192943359724525e-02 3.809270490038155904e-02 3.976205247985720864e-02 4.118787168647037450e-02 4.234733128001599844e-02 4.322517385919550509e-02 4.381248909220547549e-02 4.410580251254873213e-02 4.410637584275521605e-02 4.381965055458083430e-02 4.325479120302992697e-02 4.242430218375749934e-02 4.134370364113902629e-02 4.003126131397210380e-02 3.850777266814783828e-02 3.679641897052828015e-02 3.492270114795123503e-02 3.291448751084357499e-02 3.080221484116510769e-02 2.861930158800382942e-02 2.640285142705061511e-02 2.419473859561007897e-02 2.204314501242331942e-02 2.000448773760118287e-02 1.814526576935651322e-02 1.654239850292210309e-02 1.527904773165879131e-02 1.443194547681559900e-02 1.404967290865953913e-02 1.413147445192321564e-02 1.462306603076685835e-02 1.543451980954662142e-02 1.646649061064990247e-02 1.762913046582574583e-02 1.884967057633639767e-02 2.007257855041777450e-02 2.125678634319030230e-02 2.237249238559705852e-02 2.339845639116320403e-02 2.431995135136623409e-02 2.512727981229124011e-02 2.581471275187718906e-02 2.637972785653168450e-02 2.682245537511923975e-02 2.714526720457186709e-02 2.735246519662657208e-02 2.745003868666925917e-02 2.744547051116721231e-02 2.734757667614730325e-02 2.716636836546142825e-02 2.691292681222023919e-02 2.659928215970854340e-02 2.623828715562007835e-02 2.584347568802510334e-02 2.542889519843181609e-02 2.500890148219777134e-02 2.459790511624977694e-02 2.421006172674999846e-02 2.385890448814561790e-02 2.355692713761989993e-02 2.331513883517544183e-02 2.314262621574323872e-02 2.304616910803933272e-02 2.302996001361325151e-02 2.309547006115297493e-02 2.324148554183032289e-02 2.346431329699937354e-02 2.375812726431431043e-02 2.411540963360109258e-02 2.452743264956054950e-02 2.498473114770541348e-02 2.547752795194593509e-02 2.599608946142449931e-02 2.653100294904678705e-02 2.707337785375500683e-02 2.761497999198849959e-02 2.814831064248355871e-02 2.866664289064861648e-02 2.916402650271715524e-02 2.963527076890168713e-02 3.007591276367105673e-02 3.048217663241802045e-02 3.085092796586493685e-02 3.117962609856036321e-02 3.146627624123876643e-02 3.170938268054737663e-02 3.190790380086909461e-02
3.285324560079008055e-02 3.271434559838597850e-02 3.252879601372830193e-02 3.229712670436574173e-02 3.202028076888097097e-02 3.169965760926526238e-02 3.133715820596077312e-02 3.093523219338592187e-02 3.049692601128264902e-02 3.002593095413042326e-02 2.952662930125301774e-02 2.900413583316435034e-02 2.846433087723217875e-02 2.791387954958730877e-02 2.736023009095543690e-02 2.681158224710384480e-02 2.627681479223012428e-02 2.576536003292599977e-02 2.528701322694036635e-02 2.485166730080358780e-02 2.446896908136530005e-02 2.414790310309281388e-02 2.389632253398457640e-02 2.372046187825592456e-02 2.362447910244793586e-02 2.361008095916196370e-02 2.367628065410493435e-02 2.381932071972639800e-02 2.403276931888392864e-02 2.430777185673024116e-02 2.463341902617898968e-02 2.499718213024847840e-02 2.538536752561957807e-02 2.578355154332800936e-02 2.617697081359670816e-02 2.655085643126323808e-02 2.689071122467207378e-02 2.718253658506048290e-02 2.741301914580260290e-02 2.756968894919781948e-02 2.764106060857221894e-02 2.761676824031157954e-02 2.748770427269900743e-02 2.724617213436481347e-02 2.688606370056752584e-02 2.640307467188614601e-02 2.579497536300346186e-02 2.506196154933297907e-02 2.420712132108079548e-02 2.323707105764311748e-02 2.216283858120568495e-02 2.100110496454358697e-02 1.977595294042444954e-02 1.852128380562918786e-02 1.728397525220094072e-02 1.612745467928865944e-02 1.513426755698130295e-02 1.440411698742895784e-02 1.404188104849100373e-02 1.413297474823372799e-02 1.471538830043705136e-02 1.576813594724445558e-02 1.722491353867975500e-02 1.899966882485718683e-02 2.100674153584333390e-02 2.317015948209864493e-02 2.542538450107162049e-02 2.771782601720561290e-02 3.000063386058737444e-02 3.223275904581681534e-02 3.437752121025947072e-02 3.640164770205248090e-02 3.827468223118720564e-02 3.996866518600566270e-02 4.145800947491429939e-02 4.271951735969201774e-02 4.373250095780768093e-02 4.447898203380968446e-02 4.494395662003420472e-02 4.511571827151301256e-02 4.498624166466732438e-02 4.455163710182762776e-02 4.381269778702190365e-02 4.277557742293291998e-02 4.145265833109305909e-02 3.986370321870358335e-02 3.803743021822793974e-02 3.601371096713525816e-02 3.384665125091343429e-02 3.160881423706880106e-02 2.939660885919107361e-02 2.733595419846037225e-02 2.558498331140426213e-02 2.432644826627378826e-02 2.373993084917766852e-02 2.395302024583150294e-02 2.499542110086741889e-02 2.679186267310554315e-02 2.919856496226695686e-02 3.205126491549123435e-02 3.519707650992727477e-02 3.850663927151971172e-02 4.187478692570255345e-02 4.521710191986722666e-02 4.846600699731559020e-02 5.156760815350312777e-02 5.447944942361914594e-02 5.716900551230694183e-02 5.961268386603543051e-02 6.179513799145697206e-02 6.370873810395738523e-02 6.535308328736440242e-02 6.673446844146918577e-02 6.786524168403755553e-02 6.876300683816356785e-02 6.944964419836817393e-02 6.995014329090776251e-02 7.029126521387266124e-02 7.050007936341051717e-02 7.060244809715517100e-02 7.062155928359033219e-02 7.057662518683793795e-02 7.048187071872949461e-02 7.034592022063368422e-02 7.017165867770777665e-02 6.995659454136675393e-02 6.969369548991195817e-02 6.937261600159029540e-02 6.898119598867238911e-02 6.850708855090548166e-02 6.793937278923409262e-02 6.727002100210983937e-02 6.649511267642625734e-02 6.561571467629641330e-02 6.463837370393592241e-02 6.357519152741962498e-02 6.244347593360884824e-02 6.126498281217729325e-02 6.006478989305058525e-02 5.886987266927191931e-02 5.770748819541362401e-02 5.660350943664416851e-02 5.558088372448855702e-02 5.465840177156475188e-02 5.384994611150832611e-02 5.316433238693402813e-02 5.260576715279879217e-02 5.217483837932513496e-02 5.186985513733151365e-02 5.168828636262263326e-02 5.162803108280909076e-02 5.168828636262265408e-02 5.186985513733152059e-02 5.217483837932512108e-02 5.260576715279877830e-02 5.316433238693404895e-02 5.384994611150829835e-02 5.465840177156471719e-02 5.558088372448851538e-02 5.660350943664416157e-02 5.770748819541358932e-02 5.886987266927188461e-02 6.006478989305057831e-02 6.126498281217729325e-02 6.244347593360883436e-02 6.357519152741961110e-02 6.463837370393596404e-02 6.561571467629641330e-02 6.649511267642625734e-02 6.727002100210983937e-02 6.793937278923410650e-02 6.850708855090550942e-02 6.898119598867237523e-02 6.937261600159030928e-02 6.969369548991195817e-02 6.995659454136676780e-02 7.017165867770774890e-02 7.034592022063369809e-02 7.048187071872950848e-02 7.057662518683793795e-02 7.062155928359033219e-02 7.060244809715515713e-02 7.050007936341051717e-02 7.029126521387264737e-02 6.995014329090779026e-02 6.944964419836818781e-02 6.876300683816358172e-02 6.786524168403755553e-02 6.673446844146915802e-02 6.535308328736444405e-02 6.370873810395738523e-02 6.179513799145695124e-02 5.961268386603543051e-02 5.716900551230694183e-02 5.447944942361913900e-02 5.156760815350314164e-02 4.846600699731560408e-02 4.521710191986723359e-02 4.187478692570253958e-02 3.850663927151969784e-02 3.519707650992728171e-02 3.205126491549124129e-02 2.919856496226695339e-02 2.679186267310554315e-02 2.499542110086743624e-02 2.395302024583151335e-02 2.373993084917769281e-02 2.432644826627378826e-02 2.558498331140426213e-02 2.733595419846036531e-02 2.939660885919108402e-02 3.160881423706880106e-02 3.384665125091342042e-02 3.601371096713527203e-02 3.803743021822792586e-02 3.986370321870359723e-02 4.145265833109307296e-02 4.277557742293294774e-02 4.381269778702187589e-02 4.455163710182762776e-02 4.498624166466733132e-02 4.511571827151301256e-02 4.494395662003421166e-02 4.447898203380968446e-02 4.373250095780766705e-02 4.271951735969203856e-02 4.145800947491431326e-02 3.996866518600564189e-02 3.827468223118720564e-02 3.640164770205250172e-02 3.437752121025947072e-02 3.223275904581682227e-02 3.000063386058737444e-02 2.771782601720560943e-02 2.542538450107161355e-02 2.317015948209864840e-02 2.100674153584333390e-02 1.899966882485718683e-02 1.722491353867975153e-02 1.576813594724445211e-02 1.471538830043705136e-02 1.413297474823372625e-02 1.404188104849101587e-02 1.440411698742896131e-02 1.513426755698131163e-02 1.612745467928865251e-02 1.728397525220093725e-02 1.852128380562919480e-02 1.977595294042444954e-02 2.100110496454358697e-02 2.216283858120569189e-02 2.323707105764311054e-02 2.420712132108079895e-02 2.506196154933297907e-02 2.579497536300345145e-02 2.640307467188614601e-02 2.688606370056752584e-02 2.724617213436480653e-02 2.748770427269900049e-02 2.761676824031158994e-02 2.764106060857221894e-02 2.756968894919781948e-02 2.741301914580260637e-02 2.718253658506047596e-02 2.689071122467207725e-02 2.655085643126324155e-02 2.617697081359671163e-02 2.578355154332801283e-02 2.538536752561958154e-02 2.499718213024847840e-02 2.463341902617898968e-02 2.430777185673024116e-02 2.403276931888392517e-02 2.381932071972639453e-02 2.367628065410493782e-02 2.361008095916196370e-02 2.362447910244793239e-02 2.372046187825592456e-02 2.389632253398457987e-02 2.414790310309281388e-02 2.446896908136530005e-02 2.485166730080359473e-02 2.528701322694037329e-02 2.576536003292601018e-02 2.627681479223011735e-02 2.681158224710384133e-02 2.736023009095543690e-02 2.791387954958729836e-02 2.846433087723218569e-02 2.900413583316435381e-02 2.952662930125301774e-02 3.002593095413040591e-02 3.049692601128265249e-02 3.093523219338592534e-02 3.133715820596075924e-02 3.169965760926526238e-02 3.202028076888097097e-02 3.229712670436576255e-02 3.252879601372830887e-02 3.271434559838597850e-02 3.285324560079006667e-02
3.374063747881539399e-02 3.366519370305123826e-02 3.354159128729653633e-02 3.336988080478849039e-02 3.315048693379193251e-02 3.288424951696570370e-02 3.257246700068294754e-02 3.221694205223647051e-02 3.182002895289765682e-02 3.138468206801793559e-02 3.091450426599426371e-02 3.041379355240643456e-02 2.988758535502428898e-02 2.934168679231820634e-02 2.878269785136487735e-02 2.821801270170394560e-02 2.765579247471547375e-02 2.710489897995676384e-02 2.657477745436443231e-02 2.607527624758854828e-02 2.561639327618353210e-02 2.520794415181740189e-02 2.485915583978176926e-02 2.457820240993299418e-02 2.437171430493953114e-02 2.424430622645663141e-02 2.419817668237232017e-02 2.423283026413362157e-02 2.434496012577112151e-02 2.452850517909150804e-02 2.477487012734759866e-02 2.507327392982636183e-02 2.541117922621968783e-02 2.577475349922977652e-02 2.614932036404211610e-02 2.651977220313786812e-02 2.687092912809588979e-02 2.718784091773999642e-02 2.745603679504762459e-02 2.766173265622468708e-02 2.779200741014519957e-02 2.783496042635100198e-02 2.777986166019976236e-02 2.761730557891590998e-02 2.733938014271557540e-02 2.693986331462017852e-02 2.641446243868246502e-02 2.576111708255787378e-02 2.498039467783639417e-02 2.407602211360243202e-02 2.305561752408893939e-02 2.193171719293502547e-02 2.072323314733321570e-02 1.945751882831316809e-02 1.817322432571168503e-02 1.692396869685591776e-02 1.578224920793929245e-02 1.484143821355643315e-02 1.421103691518799290e-02 1.399896421784762972e-02 1.428121001447161045e-02 1.507498539451359969e-02 1.633663978261389732e-02 1.798442353000553190e-02 1.992585610704168675e-02 2.207469396185941443e-02 2.435675299728495141e-02 2.670965103596583887e-02 2.908053738474788985e-02 3.142372227850397798e-02 3.369881080384613814e-02 3.586940478450531544e-02 3.790227352750992484e-02 3.976687413887290690e-02 4.143512307213293583e-02 4.288134708538315909e-02 4.408236397709632687e-02 4.501766015429092826e-02 4.566964448232800622e-02 4.602396759772417467e-02 4.606990446065785394e-02 4.580080682312846069e-02 4.521464302497079507e-02 4.431465697241784851e-02 4.311019877921336979e-02 4.161780963887712348e-02 3.986268687782718034e-02 3.788071425881726212e-02 3.572131135064965379e-02 3.345139766676692716e-02 3.116065794000368039e-02 2.896769880456902951e-02 2.702490669462387363e-02 2.551607892633437485e-02 2.463658449820642013e-02 2.454903650551484157e-02 2.532875024381241180e-02 2.693712235048916978e-02 2.924524244999679792e-02 3.208462039658885323e-02 3.528883206763337027e-02 3.871322251197988062e-02 4.223893271630998342e-02 4.577021864320415800e-02 4.923028887621892780e-02 5.255766726840863795e-02 5.570352291942113482e-02 5.862985557200544456e-02 6.130829730469029848e-02 6.371930566889978664e-02 6.585156959287324918e-02 6.770149311108086820e-02 6.927265619093080085e-02 7.057517801047016870e-02 7.162492935911707326e-02 7.244256071774245187e-02 7.305233371212180304e-02 7.348076775399069172e-02 7.375514118103194960e-02 7.390191570712686953e-02 7.394518107820546859e-02 7.390523824980681222e-02 7.379744808918026200e-02 7.363146346818925936e-02 7.341093368068650482e-02 7.313372408898947963e-02 7.279263819452175266e-02 7.237657425216911800e-02 7.187200424371074925e-02 7.126463644040645362e-02 7.054111601828309819e-02 6.969062871937967141e-02 6.870629491922944365e-02 6.758626944644910428e-02 6.633449089619369854e-02 6.496104971625923930e-02 6.348216582678617437e-02 6.191978447820221249e-02 6.030081513051389897e-02 5.865605457970690662e-02 5.701885447593388334e-02 5.542361589474233130e-02 5.390421872856227675e-02 5.249251704107948252e-02 5.121704501902096113e-02 5.010207101765975363e-02 4.916709993232495218e-02 4.842685439295536104e-02 4.789167311217572970e-02 4.756817313747619541e-02 4.745996129668832858e-02 4.756817313747617459e-02 4.789167311217572970e-02 4.842685439295536104e-02 4.916709993232494524e-02 5.010207101765976750e-02 5.121704501902093337e-02 5.249251704107951028e-02 5.390421872856227675e-02 5.542361589474229661e-02 5.701885447593389028e-02 5.865605457970689968e-02 6.030081513051389203e-02 6.191978447820222636e-02 6.348216582678617437e-02 6.496104971625921154e-02 6.633449089619371242e-02 6.758626944644911816e-02 6.870629491922947141e-02 6.969062871937965753e-02 7.054111601828311207e-02 7.126463644040643974e-02 7.187200424371074925e-02 7.237657425216911800e-02 7.279263819452172490e-02 7.313372408898946575e-02 7.341093368068651870e-02 7.363146346818925936e-02 7.379744808918023424e-02 7.390523824980681222e-02 7.394518107820552411e-02 7.390191570712686953e-02 7.375514118103194960e-02 7.348076775399067784e-02 7.305233371212180304e-02 7.244256071774245187e-02 7.162492935911708714e-02 7.057517801047014094e-02 6.927265619093081472e-02 6.770149311108086820e-02 6.585156959287326306e-02 6.371930566889978664e-02 6.130829730469028460e-02 5.862985557200544456e-02 5.570352291942112094e-02 5.255766726840864489e-02 4.923028887621890698e-02 4.577021864320417882e-02 4.223893271630998342e-02 3.871322251197988062e-02 3.528883206763338415e-02 3.208462039658883241e-02 2.924524244999679098e-02 2.693712235048918713e-02 2.532875024381239445e-02 2.454903650551484504e-02 2.463658449820640972e-02 2.551607892633439914e-02 2.702490669462385281e-02 2.896769880456902951e-02 3.116065794000368039e-02 3.345139766676694798e-02 3.572131135064966073e-02 3.788071425881725518e-02 3.986268687782718034e-02 4.161780963887711654e-02 4.311019877921336979e-02 4.431465697241785545e-02 4.521464302497080201e-02 4.580080682312846069e-02 4.606990446065784006e-02 4.602396759772416079e-02 4.566964448232799234e-02 4.501766015429094214e-02 4.408236397709634075e-02 4.288134708538315215e-02 4.143512307213294971e-02 3.976687413887289302e-02 3.790227352750991791e-02 3.586940478450531544e-02 3.369881080384615202e-02 3.142372227850397798e-02 2.908053738474788985e-02 2.670965103596584234e-02 2.435675299728494100e-02 2.207469396185941443e-02 1.992585610704167287e-02 1.798442353000553190e-02 1.633663978261390079e-02 1.507498539451361530e-02 1.428121001447162086e-02 1.399896421784763319e-02 1.421103691518799290e-02 1.484143821355642968e-02 1.578224920793929245e-02 1.692396869685592817e-02 1.817322432571168156e-02 1.945751882831316462e-02 2.072323314733320876e-02 2.193171719293502200e-02 2.305561752408893245e-02 2.407602211360243202e-02 2.498039467783638723e-02 2.576111708255788765e-02 2.641446243868247196e-02 2.693986331462017852e-02 2.733938014271557540e-02 2.761730557891589263e-02 2.777986166019977624e-02 2.783496042635099157e-02 2.779200741014519957e-02 2.766173265622469749e-02 2.745603679504762459e-02 2.718784091773998948e-02 2.687092912809587938e-02 2.651977220313786812e-02 2.614932036404211610e-02 2.577475349922978345e-02 2.541117922621969130e-02 2.507327392982635489e-02 2.477487012734759519e-02 2.452850517909151845e-02 2.434496012577112151e-02 2.423283026413362157e-02 2.419817668237232364e-02 2.424430622645663141e-02 2.437171430493952767e-02 2.457820240993299418e-02 2.485915583978177967e-02 2.520794415181739842e-02 2.561639327618353210e-02 2.607527624758853094e-02 2.657477745436444272e-02 2.710489897995676384e-02 2.765579247471548416e-02 2.821801270170394907e-02 2.878269785136488429e-02 2.934168679231822369e-02 2.988758535502428898e-02 3.041379355240644150e-02 3.091450426599426718e-02 3.138468206801793559e-02 3.182002895289764294e-02 3.221694205223647745e-02 3.257246700068294754e-02 3.288424951696570370e-02 3.315048693379195333e-02 3.336988080478849039e-02 3.354159128729653633e-02 3.366519370305122438e-02 3.374063747881538011e-02
3.456395292038567935e-02 3.455523179668779088e-02 3.449737836129500301e-02 3.438999496486961488e-02 3.423302047927046649e-02 3.402676939151442342e-02 3.377197332214015857e-02 3.346982489058559357e-02 3.312202372421976793e-02 3.273082421655880425e-02 3.229908435775497716e-02 3.183031455293589690e-02 3.132872477010619633e-02 3.079926757219452263e-02 3.024767354092701768e-02 2.968047426021207247e-02 2.910500639674545864e-02 2.852938857287444854e-02 2.796246087584581749e-02 2.741367538339979301e-02 2.689292564620209339e-02 2.641030453291071112e-02 2.597578421433900664e-02 2.559882014758687457e-02 2.528789281302261036e-02 2.505001542675545576e-02 2.489024997544612636e-02 2.481128340843743660e-02 2.481311632849174040e-02 2.489290565509479081e-02 2.504498175723768663e-02 2.526103456025770300e-02 2.553043922719459499e-02 2.584067636084128386e-02 2.617779710105136090e-02 2.652688894843006559e-02 2.687250993465386054e-02 2.719907254125317544e-02 2.749117115461905889e-02 2.773385605721139652e-02 2.791286267139924879e-02 2.801480758902680918e-02 2.802736380798523733e-02 2.793942754144097471e-02 2.774128880715897444e-02 2.742481843589602078e-02 2.698368578763048545e-02 2.641362503181684737e-02 2.571277427380246408e-02 2.488212247897030049e-02 2.392611609646909041e-02 2.285350326856906006e-02 2.167853135469793510e-02 2.042266295811477270e-02 1.911702265808439341e-02 1.780577222829547723e-02 1.655035719686137607e-02 1.543364933097105506e-02 1.456079852439946115e-02 1.405038983023151195e-02 1.400969994645862027e-02 1.449967229648006263e-02 1.551305856639658733e-02 1.698414661577828805e-02 1.881880188830191772e-02 2.092089270951882907e-02 2.320510505597420461e-02 2.559956915450337447e-02 2.804408531757649967e-02 3.048738501746077467e-02 3.288474587317707920e-02 3.519625576473490308e-02 3.738566589345799357e-02 3.941969498762083746e-02 4.126765884916542421e-02 4.290133047412082734e-02 4.429496454644113457e-02 4.542544192728636271e-02 4.627250567500816592e-02 4.681907203986056254e-02 4.705160963836374499e-02 4.696058928937582588e-02 4.654101741622033300e-02 4.579307933720511842e-02 4.472293755411448080e-02 4.334375749063505701e-02 4.167707307846576364e-02 3.975466105792833243e-02 3.762116514637855319e-02 3.533777912300636870e-02 3.298727950716983520e-02 3.068034903465159668e-02 2.856186945968162277e-02 2.681275248977734935e-02 2.563792486748399033e-02 2.522961366403714267e-02 2.570976088439071508e-02 2.708504568286494024e-02 2.925165289246050779e-02 3.204305051266766874e-02 3.528092513907179345e-02 3.880452337308526456e-02 4.247977030790241193e-02 4.619813965164421693e-02 4.987244762620030025e-02 5.343272004699926164e-02 5.682302595696597791e-02 5.999928735441290018e-02 6.292782938091612266e-02 6.558441910161999511e-02 6.795358585559514719e-02 7.002806578081643973e-02 7.180825343698245267e-02 7.330157413517332521e-02 7.452171490684131316e-02 7.548767362493367938e-02 7.622260764908662944e-02 7.675248757568048363e-02 7.710458902392887393e-02 7.730588500010290853e-02 7.738143039564301939e-02 7.735285384123791186e-02 7.723708459513786706e-02 7.704543798678585576e-02 7.678315926639540934e-02 7.644948387251097877e-02 7.603821822407666464e-02 7.553878877182401697e-02 7.493765858920208023e-02 7.421997834130908411e-02 7.337132574108501393e-02 7.237939351779493213e-02 7.123550588411277362e-02 6.993587139304741074e-02 6.848251021070153599e-02 6.688382203453890895e-02 6.515478488967545168e-02 6.331679420488750543e-02 6.139716639481969385e-02 5.942834274651750265e-02 5.744683900865121817e-02 5.549199486936490927e-02 5.360458621975332238e-02 5.182537167803429740e-02 5.019365200821512135e-02 4.874592399113603092e-02 4.751470494433772396e-02 4.652758658767187222e-02 4.580654634409377784e-02 4.536750526052470145e-02 4.522008591004696154e-02 4.536750526052472227e-02 4.580654634409379866e-02 4.652758658767190691e-02 4.751470494433774477e-02 4.874592399113603092e-02 5.019365200821513523e-02 5.182537167803430433e-02 5.360458621975337096e-02 5.549199486936488152e-02 5.744683900865118348e-02 5.942834274651748877e-02 6.139716639481972160e-02 6.331679420488749155e-02 6.515478488967542392e-02 6.688382203453892283e-02 6.848251021070153599e-02 6.993587139304742462e-02 7.123550588411277362e-02 7.237939351779494601e-02 7.337132574108502781e-02 7.421997834130907024e-02 7.493765858920206635e-02 7.553878877182398921e-02 7.603821822407663689e-02 7.644948387251099264e-02 7.678315926639542321e-02 7.704543798678585576e-02 7.723708459513783930e-02 7.735285384123791186e-02 7.738143039564303327e-02 7.730588500010292241e-02 7.710458902392887393e-02 7.675248757568048363e-02 7.622260764908661557e-02 7.548767362493367938e-02 7.452171490684131316e-02 7.330157413517333909e-02 7.180825343698242491e-02 7.002806578081642586e-02 6.795358585559514719e-02 6.558441910161999511e-02 6.292782938091612266e-02 5.999928735441291405e-02 5.682302595696597097e-02 5.343272004699925470e-02 4.987244762620029331e-02 4.619813965164421693e-02 4.247977030790241887e-02 3.880452337308527150e-02 3.528092513907180039e-02 3.204305051266766874e-02 2.925165289246050779e-02 2.708504568286494024e-02 2.570976088439069426e-02 2.522961366403711839e-02 2.563792486748400767e-02 2.681275248977734241e-02 2.856186945968164359e-02 3.068034903465161750e-02 3.298727950716983520e-02 3.533777912300637564e-02 3.762116514637855319e-02 3.975466105792833937e-02 4.167707307846577752e-02 4.334375749063505701e-02 4.472293755411448773e-02 4.579307933720511842e-02 4.654101741622033994e-02 4.696058928937582588e-02 4.705160963836374499e-02 4.681907203986056254e-02 4.627250567500815898e-02 4.542544192728634883e-02 4.429496454644113457e-02 4.290133047412082734e-02 4.126765884916543115e-02 3.941969498762082358e-02 3.738566589345800051e-02 3.519625576473490308e-02 3.288474587317707920e-02 3.048738501746077467e-02 2.804408531757650661e-02 2.559956915450336060e-02 2.320510505597421502e-02 2.092089270951882213e-02 1.881880188830192813e-02 1.698414661577828805e-02 1.551305856639657865e-02 1.449967229648006263e-02 1.400969994645862894e-02 1.405038983023152235e-02 1.456079852439946809e-02 1.543364933097107067e-02 1.655035719686136914e-02 1.780577222829546682e-02 1.911702265808438647e-02 2.042266295811477270e-02 2.167853135469793510e-02 2.285350326856906006e-02 2.392611609646909734e-02 2.488212247897030049e-02 2.571277427380245367e-02 2.641362503181683696e-02 2.698368578763048545e-02 2.742481843589601731e-02 2.774128880715898138e-02 2.793942754144096777e-02 2.802736380798524427e-02 2.801480758902681611e-02 2.791286267139924532e-02 2.773385605721139999e-02 2.749117115461906929e-02 2.719907254125317544e-02 2.687250993465384319e-02 2.652688894843006559e-02 2.617779710105136090e-02 2.584067636084127692e-02 2.553043922719459152e-02 2.526103456025770300e-02 2.504498175723768316e-02 2.489290565509479081e-02 2.481311632849172999e-02 2.481128340843743313e-02 2.489024997544613330e-02 2.505001542675545576e-02 2.528789281302261382e-02 2.559882014758687457e-02 2.597578421433901358e-02 2.641030453291071112e-02 2.689292564620209686e-02 2.741367538339978260e-02 2.796246087584581749e-02 2.852938857287444854e-02 2.910500639674545517e-02 2.968047426021208635e-02 3.024767354092703156e-02 3.079926757219452957e-02 3.132872477010620327e-02 3.183031455293588996e-02 3.229908435775497022e-02 3.273082421655880425e-02 3.312202372421976793e-02 3.346982489058560051e-02 3.377197332214015857e-02 3.402676939151441649e-02 3.423302047927047342e-02 3.438999496486961488e-02 3.449737836129500995e-02 3.455523179668779088e-02 3.456395292038567935e-02
3.531758147343200954e-02 3.537828251107034278e-02 3.538939427734750370e-02 3.535010094027352806e-02 3.525988694087396624e-02 3.511857421140691937e-02 3.492636180120926165e-02 3.468386790404216075e-02 3.439217420233412620e-02 3.405287232218404125e-02 3.366811200980865393e-02 3.324065037074572238e-02 3.277390112567055841e-02 3.227198229210215263e-02 3.173975995468556605e-02 3.118288479272994865e-02 3.060781675745723532e-02 3.002183172960508351e-02 2.943300220249187374e-02 2.885014220263160470e-02 2.828270512988298457e-02 2.774062255123416545e-02 2.723407303674748453e-02 2.677317385305755248e-02 2.636759558580826709e-02 2.602611082178673749e-02 2.575610198567496525e-02 2.556306778423140039e-02 2.545017847776480727e-02 2.541793297925995856e-02 2.546396262683069470e-02 2.558300771102467799e-02 2.576706766162937395e-02 2.600570094446496422e-02 2.628643272553119956e-02 2.659522096433755353e-02 2.691693469102525785e-02 2.723580867720820642e-02 2.753585225512309234e-02 2.780120299120212440e-02 2.801642608648048996e-02 2.816676708996853490e-02 2.823836917011318323e-02 2.821846770633363102e-02 2.809557535776338252e-02 2.785967096734173754e-02 2.750240647049378290e-02 2.701734816129689951e-02 2.640027309765396318e-02 2.564954928902014875e-02 2.476664136566287394e-02 2.375680427450529986e-02 2.263005967543575692e-02 2.140259653655731537e-02 2.009879761049979466e-02 1.875414486682351611e-02 1.741921008253148606e-02 1.616452544759203191e-02 1.508475561530711433e-02 1.429754443654119613e-02 1.392891698573033368e-02 1.408052903805614813e-02 1.479239755656912118e-02 1.603049360646654348e-02 1.770912018159940399e-02 1.972521107183284120e-02 2.198142303086890459e-02 2.439446377149922032e-02 2.689503891020121260e-02 2.942503359543292493e-02 3.193455890634223221e-02 3.437965827643188477e-02 3.672073702959570418e-02 3.892157392178490632e-02 4.094875708663158614e-02 4.277141939290435985e-02 4.436118450841639721e-02 4.569226378624507978e-02 4.674166498684949322e-02 4.748948894102168056e-02 4.791930184834964496e-02 4.801858100572421739e-02 4.777924218958635311e-02 4.719826956878063473e-02 4.627848620171896854e-02 4.502952792933613557e-02 4.346911988186574066e-02 4.162480760689760140e-02 3.953636681511545070e-02 3.725919815907821619e-02 3.486905635439652845e-02 3.246829718314613727e-02 3.019299971854100609e-02 2.821793001602659889e-02 2.675154835167325301e-02 2.600872496619094712e-02 2.615586756041170247e-02 2.725170149126065686e-02 2.922896388633823908e-02 3.193172901818072673e-02 3.517309095608689429e-02 3.877595209064737397e-02 4.258947581408249056e-02 4.649070163285428520e-02 5.038068024915130089e-02 5.417987516222556171e-02 5.782442646768576333e-02 6.126350333774812501e-02 6.445753902014823844e-02 6.737707165406191245e-02 7.000195173976218876e-02 7.232073233878835716e-02 7.433010559283804997e-02 7.603428556494574997e-02 7.744426558100352131e-02 7.857690205831696639e-02 7.945379962384760408e-02 8.009999656696274728e-02 8.054247652663849844e-02 8.080856140998017578e-02 8.092426965647667170e-02 8.091274901566339328e-02 8.079290860254070838e-02 8.057837571959210188e-02 8.027688518417835928e-02 7.989017267640001474e-02 7.941439342768348564e-02 7.884103176410993397e-02 7.815821564540986754e-02 7.735231223561414571e-02 7.640966092625169070e-02 7.531829974674782158e-02 7.406955644617144174e-02 7.265940120298050586e-02 7.108948808492095151e-02 6.936784228970353794e-02 6.750917679853096764e-02 6.553484397228248604e-02 6.347244464482934556e-02 6.135512995709988676e-02 5.922064033513709663e-02 5.711013243188462624e-02 5.506684914317374474e-02 5.313469036814160579e-02 5.135674318252344411e-02 4.977382949712808036e-02 4.842312690057570812e-02 4.733691401138770405e-02 4.654148521184551385e-02 4.605627139641408491e-02 4.589319412194804021e-02 4.605627139641407103e-02 4.654148521184555548e-02 4.733691401138769711e-02 4.842312690057568036e-02 4.977382949712808730e-02 5.135674318252338860e-02 5.313469036814162660e-02 5.506684914317375168e-02 5.711013243188464705e-02 5.922064033513713827e-02 6.135512995709988676e-02 6.347244464482937332e-02 6.553484397228251379e-02 6.750917679853096764e-02 6.936784228970349631e-02 7.108948808492096538e-02 7.265940120298050586e-02 7.406955644617146950e-02 7.531829974674780770e-02 7.640966092625170458e-02 7.735231223561411795e-02 7.815821564540989530e-02 7.884103176410993397e-02 7.941439342768348564e-02 7.989017267640002862e-02 8.027688518417835928e-02 8.057837571959210188e-02 8.079290860254070838e-02 8.091274901566342104e-02 8.092426965647664394e-02 8.080856140998023129e-02 8.054247652663848456e-02 8.009999656696270565e-02 7.945379962384761796e-02 7.857690205831696639e-02 7.744426558100347968e-02 7.603428556494574997e-02 7.433010559283804997e-02 7.232073233878835716e-02 7.000195173976217489e-02 6.737707165406191245e-02 6.445753902014821068e-02 6.126350333774813195e-02 5.782442646768574945e-02 5.417987516222554090e-02 5.038068024915128007e-02 4.649070163285427826e-02 4.258947581408249750e-02 3.877595209064736009e-02 3.517309095608690123e-02 3.193172901818074755e-02 2.922896388633823908e-02 2.725170149126068461e-02 2.615586756041169900e-02 2.600872496619094712e-02 2.675154835167324260e-02 2.821793001602660236e-02 3.019299971854101650e-02 3.246829718314613727e-02 3.486905635439652151e-02 3.725919815907821619e-02 3.953636681511545764e-02 4.162480760689760140e-02 4.346911988186571985e-02 4.502952792933614945e-02 4.627848620171897548e-02 4.719826956878062779e-02 4.777924218958633229e-02 4.801858100572421045e-02 4.791930184834963802e-02 4.748948894102167362e-02 4.674166498684951404e-02 4.569226378624508672e-02 4.436118450841640415e-02 4.277141939290435985e-02 4.094875708663157227e-02 3.892157392178490632e-02 3.672073702959570418e-02 3.437965827643188477e-02 3.193455890634223221e-02 2.942503359543294575e-02 2.689503891020121606e-02 2.439446377149922379e-02 2.198142303086889418e-02 1.972521107183284467e-02 1.770912018159939011e-02 1.603049360646655735e-02 1.479239755656910904e-02 1.408052903805614986e-02 1.392891698573033368e-02 1.429754443654121347e-02 1.508475561530711259e-02 1.616452544759203885e-02 1.741921008253149994e-02 1.875414486682351611e-02 2.009879761049979119e-02 2.140259653655731537e-02 2.263005967543575345e-02 2.375680427450529639e-02 2.476664136566287394e-02 2.564954928902013140e-02 2.640027309765394584e-02 2.701734816129690644e-02 2.750240647049378984e-02 2.785967096734174794e-02 2.809557535776338946e-02 2.821846770633363449e-02 2.823836917011318670e-02 2.816676708996853490e-02 2.801642608648049690e-02 2.780120299120212440e-02 2.753585225512308540e-02 2.723580867720820989e-02 2.691693469102524744e-02 2.659522096433755353e-02 2.628643272553120996e-02 2.600570094446496422e-02 2.576706766162938436e-02 2.558300771102467799e-02 2.546396262683068429e-02 2.541793297925995856e-02 2.545017847776480380e-02 2.556306778423140733e-02 2.575610198567495832e-02 2.602611082178674790e-02 2.636759558580826363e-02 2.677317385305755248e-02 2.723407303674749147e-02 2.774062255123416545e-02 2.828270512988297763e-02 2.885014220263160470e-02 2.943300220249187374e-02 3.002183172960507657e-02 3.060781675745724573e-02 3.118288479272995212e-02 3.173975995468556605e-02 3.227198229210214570e-02 3.277390112567057229e-02 3.324065037074572931e-02 3.366811200980866087e-02 3.405287232218404125e-02 3.439217420233412620e-02 3.468386790404214687e-02 3.492636180120924777e-02 3.511857421140691937e-02 3.525988694087395930e-02 3.535010094027353500e-02 3.538939427734748983e-02 3.537828251107032196e-02 3.531758147343201648e-02
3.599644868573307482e-02 3.612870496084434613e-02 3.621141359061666454e-02 3.624336996070408323e-02 3.622363460306050192e-02 3.615156863803050541e-02 3.602687158230685055e-02 3.584962155553855778e-02 3.562031786979560216e-02 3.533992590930661037e-02 3.500992409017000123e-02 3.463235251369398138e-02 3.420986266945301446e-02 3.374576717508067508e-02 3.324408802222510867e-02 3.270960108918459508e-02 3.214787373633203743e-02 3.156529108484602830e-02 3.096906508375541975e-02 3.036721874358530582e-02 2.976853610818158344e-02 2.918246695974003463e-02 2.861897443010325698e-02 2.808831438477019798e-02 2.760073858684492301e-02 2.716612012088071015e-02 2.679350978168202474e-02 2.649064550534280596e-02 2.626345132308794891e-02 2.611557410781439187e-02 2.604801120964435335e-02 2.605887656243429523e-02 2.614333645836310754e-02 2.629372219938681116e-02 2.649980146034628531e-02 2.674917016936013622e-02 2.702771655564978337e-02 2.732010958360621758e-02 2.761027283667658386e-02 2.788181795402797092e-02 2.811842506027409025e-02 2.830416867743831486e-02 2.842379533345656961e-02 2.846296364589949793e-02 2.840845988618173959e-02 2.824840295790203779e-02 2.797245336497854867e-02 2.757204202734768114e-02 2.704063764303133235e-02 2.637407677897133165e-02 2.557099049881279146e-02 2.463337734443031210e-02 2.356739820334522589e-02 2.238450846853380291e-02 2.110310104862956476e-02 1.975090704232583191e-02 1.836845468657027219e-02 1.701378581248499250e-02 1.576797726116898821e-02 1.473898233957469418e-02 1.405722786898727476e-02 1.385330608371459528e-02 1.421703259989836807e-02 1.516199271089690472e-02 1.662681700545749763e-02 1.850909246699987409e-02 2.070027911965993325e-02 2.310379406019274356e-02 2.563906868220994922e-02 2.823943691415856105e-02 3.084868608103937329e-02 3.341808003920688358e-02 3.590422741942591450e-02 3.826769562012048015e-02 4.047218174922417866e-02 4.248407651414105174e-02 4.427230163107815503e-02 4.580833952435037909e-02 4.706640203982181275e-02 4.802370461817632996e-02 4.866082673795023988e-02 4.896215097659376708e-02 4.891638389514333524e-02 4.851717416001581629e-02 4.776385915345850164e-02 4.666239372170244426e-02 4.522654763208945605e-02 4.347950684584707404e-02 4.145608281911352527e-02 3.920582266738653621e-02 3.679739429160727021e-02 3.432458494728825998e-02 3.191377056937098888e-02 2.973101366926561226e-02 2.798287351247846430e-02 2.689904262171176688e-02 2.668510860328507373e-02 2.745556696146660841e-02 2.919138025577082407e-02 3.175849391729821530e-02 3.496697853491160385e-02 3.862411070077318570e-02 4.256085253392610790e-02 4.663795729236556303e-02 5.074310359619442490e-02 5.478594425156573661e-02 5.869373288660309496e-02 6.240812324423688356e-02 6.588300981364551834e-02 6.908311514052940805e-02 7.198304881823906765e-02 7.456662273879600955e-02 7.682626301969973370e-02 7.876240254916590244e-02 8.038277120734252379e-02 8.170152758665423509e-02 8.273820020397387731e-02 8.351643055698269869e-02 8.406253650426900870e-02 8.440394247683805085e-02 8.456755140751337496e-02 8.457815869492305016e-02 8.445702631424299722e-02 8.422074024923066615e-02 8.388046277406399631e-02 8.344166159295057783e-02 8.290435323677100565e-02 8.226384509002472589e-02 8.151190803072082269e-02 8.063826887277793232e-02 7.963228501673126625e-02 7.848465533893701773e-02 7.718902976342262301e-02 7.574340074613045148e-02 7.415118758693216294e-02 7.242195410187134141e-02 7.057172821770131554e-02 6.862291670847860126e-02 6.660382933667695349e-02 6.454784495234552888e-02 6.249226908639649025e-02 6.047694967385365550e-02 5.854273543492069520e-02 5.672987914864065923e-02 5.507650206440815877e-02 5.361723968268101298e-02 5.238217518971567677e-02 5.139612892940013250e-02 5.067831144174889807e-02 5.024227599140011075e-02 5.009604676670247753e-02 5.024227599140012462e-02 5.067831144174889807e-02 5.139612892940016026e-02 5.238217518971564901e-02 5.361723968268099216e-02 5.507650206440814489e-02 5.672987914864064535e-02 5.854273543492068133e-02 6.047694967385365550e-02 6.249226908639646250e-02 6.454784495234558439e-02 6.660382933667692573e-02 6.862291670847858738e-02 7.057172821770131554e-02 7.242195410187136917e-02 7.415118758693214907e-02 7.574340074613045148e-02 7.718902976342260913e-02 7.848465533893701773e-02 7.963228501673126625e-02 8.063826887277789068e-02 8.151190803072083657e-02 8.226384509002472589e-02 8.290435323677100565e-02 8.344166159295057783e-02 8.388046277406402407e-02 8.422074024923068003e-02 8.445702631424299722e-02 8.457815869492305016e-02 8.456755140751337496e-02 8.440394247683802309e-02 8.406253650426898094e-02 8.351643055698271256e-02 8.273820020397386343e-02 8.170152758665423509e-02 8.038277120734253767e-02 7.876240254916590244e-02 7.682626301969973370e-02 7.456662273879600955e-02 7.198304881823903989e-02 6.908311514052940805e-02 6.588300981364549058e-02 6.240812324423689050e-02 5.869373288660307414e-02 5.478594425156572967e-02 5.074310359619442490e-02 4.663795729236556303e-02 4.256085253392610790e-02 3.862411070077318570e-02 3.496697853491158303e-02 3.175849391729821530e-02 2.919138025577084142e-02 2.745556696146663270e-02 2.668510860328507373e-02 2.689904262171176688e-02 2.798287351247845736e-02 2.973101366926559491e-02 3.191377056937097501e-02 3.432458494728828080e-02 3.679739429160727715e-02 3.920582266738653621e-02 4.145608281911353221e-02 4.347950684584707404e-02 4.522654763208945605e-02 4.666239372170244426e-02 4.776385915345850164e-02 4.851717416001580241e-02 4.891638389514334218e-02 4.896215097659376014e-02 4.866082673795023988e-02 4.802370461817632302e-02 4.706640203982182663e-02 4.580833952435037215e-02 4.427230163107812727e-02 4.248407651414105868e-02 4.047218174922417172e-02 3.826769562012047321e-02 3.590422741942590756e-02 3.341808003920689052e-02 3.084868608103937329e-02 2.823943691415855065e-02 2.563906868220994575e-02 2.310379406019274356e-02 2.070027911965993325e-02 1.850909246699987409e-02 1.662681700545749416e-02 1.516199271089692206e-02 1.421703259989836980e-02 1.385330608371459701e-02 1.405722786898727129e-02 1.473898233957468377e-02 1.576797726116898127e-02 1.701378581248498209e-02 1.836845468657025832e-02 1.975090704232583885e-02 2.110310104862956823e-02 2.238450846853380291e-02 2.356739820334520855e-02 2.463337734443031557e-02 2.557099049881279840e-02 2.637407677897133859e-02 2.704063764303133235e-02 2.757204202734767420e-02 2.797245336497854520e-02 2.824840295790204819e-02 2.840845988618172571e-02 2.846296364589951527e-02 2.842379533345656614e-02 2.830416867743830098e-02 2.811842506027407984e-02 2.788181795402797092e-02 2.761027283667658039e-02 2.732010958360621064e-02 2.702771655564977643e-02 2.674917016936013622e-02 2.649980146034628531e-02 2.629372219938681116e-02 2.614333645836310754e-02 2.605887656243429523e-02 2.604801120964435682e-02 2.611557410781439534e-02 2.626345132308794891e-02 2.649064550534280596e-02 2.679350978168201780e-02 2.716612012088071709e-02 2.760073858684492648e-02 2.808831438477020839e-02 2.861897443010326392e-02 2.918246695974003116e-02 2.976853610818159038e-02 3.036721874358530582e-02 3.096906508375542322e-02 3.156529108484602830e-02 3.214787373633203743e-02 3.270960108918460202e-02 3.324408802222510173e-02 3.374576717508067508e-02 3.420986266945300752e-02 3.463235251369397444e-02 3.500992409016998735e-02 3.533992590930661037e-02 3.562031786979560910e-02 3.584962155553855778e-02 3.602687158230685055e-02 3.615156863803051235e-02 3.622363460306050886e-02 3.624336996070408323e-02 3.621141359061667148e-02 3.612870496084433919e-02 3.599644868573307482e-02
3.659603814491705492e-02 3.680141629553484311e-02 3.695776887956673390e-02 3.706353160195692553e-02 3.711737112384811549e-02 3.711821881546095020e-02 3.706530682810429966e-02 3.695820653827413399e-02 3.679686938659278844e-02 3.658167008580136964e-02 3.631345209654786299e-02 3.599357515528799761e-02 3.562396446889667251e-02 3.520716094367781768e-02 3.474637146415422012e-02 3.424551774424296896e-02 3.370928159939193258e-02 3.314314359018311062e-02 3.255341082964215149e-02 3.194722831496245308e-02 3.133256647704398684e-02 3.071817586730843722e-02 3.011349829469717881e-02 2.952852276013454014e-02 2.897357491399051022e-02 2.845903137311719955e-02 2.799495597329206692e-02 2.759066443636335256e-02 2.725423664959000097e-02 2.699201004257552675e-02 2.680810011822954905e-02 2.670400082625532315e-02 2.667831447517685431e-02 2.672664697506027878e-02 2.684168172509941719e-02 2.701341998787793602e-02 2.722955386829067556e-02 2.747592522694509987e-02 2.773702179724297015e-02 2.799646875865964904e-02 2.823748627928981611e-02 2.844329706074261166e-02 2.859747975193954392e-02 2.868427282931780217e-02 2.868883906381057905e-02 2.859750371107433117e-02 2.839798111022617116e-02 2.807960555039255499e-02 2.763358412312495738e-02 2.705329292365440605e-02 2.633464473686771695e-02 2.547656813668758291e-02 2.448165759998986724e-02 2.335708606258822886e-02 2.211592103881723087e-02 2.077905796163985117e-02 1.937807363284161158e-02 1.795935502923346611e-02 1.658966821675719391e-02 1.536231313726025768e-02 1.440003798275835308e-02 1.384565086513062440e-02 1.382992290145711005e-02 1.442365097606719895e-02 1.560958622254121804e-02 1.730036562994123617e-02 1.938088311354906751e-02 2.174027209801401850e-02 2.428417178260494289e-02 2.693510778207918246e-02 2.962894253376534975e-02 3.231112989715158312e-02 3.493385066906290470e-02 3.745408549443362406e-02 3.983242092698870140e-02 4.203237664348482422e-02 4.402009245584413699e-02 4.576426412520738507e-02 4.723625490671846949e-02 4.841033621607686299e-02 4.926402932352046127e-02 4.977853383318570774e-02 4.993924056432932912e-02 4.973633862107104675e-02 4.916554126420882853e-02 4.822897551786984455e-02 4.693631005815136065e-02 4.530623997771286021e-02 4.336851161197937538e-02 4.116675962582810183e-02 3.876253113378774068e-02 3.624092293365217127e-02 3.371803413458725196e-02 3.134933494684949418e-02 2.933488865608934598e-02 2.791127959886409438e-02 2.731537404106082131e-02 2.771719870239497049e-02 2.915636342903129771e-02 3.153430844217321866e-02 3.466658830782007317e-02 3.834711791990942642e-02 4.238755122881691234e-02 4.663032341662866342e-02 5.094785789510294927e-02 5.523751855897939683e-02 5.941655351352104208e-02 6.341823059706196142e-02 6.718918535341300569e-02 7.068768407774583817e-02 7.388248815038757356e-02 7.675206670849284152e-02 7.928396993439389140e-02 8.147422756830882684e-02 8.332667670810500749e-02 8.485215365754822381e-02 8.606751070430031236e-02 8.699444344607359936e-02 8.765813961026290568e-02 8.808578684538607984e-02 8.830500381239796137e-02 8.834228361208566749e-02 8.822155734403405725e-02 8.796299393234403852e-02 8.758214632018271328e-02 8.708953173760956845e-02 8.649069615918002218e-02 8.578676500625345702e-02 8.497543106298799387e-02 8.405228479972244593e-02 8.301235883496833889e-02 8.185174106915274472e-02 8.056911039877631686e-02 7.916706215659044532e-02 7.765311320369182313e-02 7.604030458170511764e-02 7.434734968039238834e-02 7.259830666690170187e-02 7.082178590565019194e-02 6.904973782574894137e-02 6.731590556971907280e-02 6.565406926619271610e-02 6.409625052373792153e-02 6.267107723573867029e-02 6.140251622665766906e-02 6.030915071766144997e-02 5.940410403971838060e-02 5.869559747718821469e-02 5.818800192106676067e-02 5.788313415830369235e-02 5.778149172550782475e-02 5.788313415830370623e-02 5.818800192106673291e-02 5.869559747718819387e-02 5.940410403971840836e-02 6.030915071766145691e-02 6.140251622665767600e-02 6.267107723573869804e-02 6.409625052373794929e-02 6.565406926619275774e-02 6.731590556971912831e-02 6.904973782574894137e-02 7.082178590565020582e-02 7.259830666690171574e-02 7.434734968039242997e-02 7.604030458170510376e-02 7.765311320369180925e-02 7.916706215659045920e-02 8.056911039877634462e-02 8.185174106915274472e-02 8.301235883496832502e-02 8.405228479972244593e-02 8.497543106298800775e-02 8.578676500625347090e-02 8.649069615918000831e-02 8.708953173760955457e-02 8.758214632018271328e-02 8.796299393234403852e-02 8.822155734403402949e-02 8.834228361208566749e-02 8.830500381239796137e-02 8.808578684538610759e-02 8.765813961026286405e-02 8.699444344607359936e-02 8.606751070430031236e-02 8.485215365754822381e-02 8.332667670810502136e-02 8.147422756830882684e-02 7.928396993439389140e-02 7.675206670849282764e-02 7.388248815038761519e-02 7.068768407774583817e-02 6.718918535341300569e-02 6.341823059706196142e-02 5.941655351352104208e-02 5.523751855897940377e-02 5.094785789510296314e-02 4.663032341662865649e-02 4.238755122881689152e-02 3.834711791990941948e-02 3.466658830782007317e-02 3.153430844217325335e-02 2.915636342903131506e-02 2.771719870239499131e-02 2.731537404106082131e-02 2.791127959886410131e-02 2.933488865608933904e-02 3.134933494684948724e-02 3.371803413458725196e-02 3.624092293365217821e-02 3.876253113378774762e-02 4.116675962582809489e-02 4.336851161197938231e-02 4.530623997771284633e-02 4.693631005815136759e-02 4.822897551786987230e-02 4.916554126420884241e-02 4.973633862107106063e-02 4.993924056432933606e-02 4.977853383318571467e-02 4.926402932352046127e-02 4.841033621607686299e-02 4.723625490671847643e-02 4.576426412520737813e-02 4.402009245584413005e-02 4.203237664348482422e-02 3.983242092698870140e-02 3.745408549443362406e-02 3.493385066906289083e-02 3.231112989715157618e-02 2.962894253376535669e-02 2.693510778207916859e-02 2.428417178260495329e-02 2.174027209801402197e-02 1.938088311354907792e-02 1.730036562994122576e-02 1.560958622254122498e-02 1.442365097606719895e-02 1.382992290145710831e-02 1.384565086513063654e-02 1.440003798275836522e-02 1.536231313726025768e-02 1.658966821675720085e-02 1.795935502923346611e-02 1.937807363284161158e-02 2.077905796163985463e-02 2.211592103881721352e-02 2.335708606258823927e-02 2.448165759998987417e-02 2.547656813668758638e-02 2.633464473686772736e-02 2.705329292365439911e-02 2.763358412312494697e-02 2.807960555039254458e-02 2.839798111022617116e-02 2.859750371107431730e-02 2.868883906381057905e-02 2.868427282931779523e-02 2.859747975193954739e-02 2.844329706074261513e-02 2.823748627928981958e-02 2.799646875865963863e-02 2.773702179724297015e-02 2.747592522694510334e-02 2.722955386829066862e-02 2.701341998787794296e-02 2.684168172509941719e-02 2.672664697506027878e-02 2.667831447517685431e-02 2.670400082625532315e-02 2.680810011822954211e-02 2.699201004257552675e-02 2.725423664959000097e-02 2.759066443636334909e-02 2.799495597329206692e-02 2.845903137311720302e-02 2.897357491399050675e-02 2.952852276013454708e-02 3.011349829469717534e-02 3.071817586730843722e-02 3.133256647704398684e-02 3.194722831496245308e-02 3.255341082964215149e-02 3.314314359018311062e-02 3.370928159939193258e-02 3.424551774424296896e-02 3.474637146415422012e-02 3.520716094367781768e-02 3.562396446889665863e-02 3.599357515528799067e-02 3.631345209654785605e-02 3.658167008580135576e-02 3.679686938659280232e-02 3.695820653827413399e-02 3.706530682810429966e-02 3.711821881546095714e-02 3.711737112384811549e-02 3.706353160195692553e-02 3.695776887956673390e-02 3.680141629553483618e-02 3.659603814491706880e-02
3.711241463957373060e-02 3.739191511027544629e-02 3.762337391647484208e-02 3.780489616905347017e-02 3.793478453879550044e-02 3.801157138355201748e-02 3.803405315281344068e-02 3.800132713258726203e-02 3.791283057430837322e-02 3.776838222046605825e-02 3.756822619091574472e-02 3.731307811934137658e-02 3.700417331771891499e-02 3.664331658245627288e-02 3.623293301857666293e-02 3.577611892121128345e-02 3.527669128362313083e-02 3.473923385915501233e-02 3.416913684951045083e-02 3.357262618745229105e-02 3.295677701173992807e-02 3.232950432386733769e-02 3.169952207979899461e-02 3.107626034691068559e-02 3.046972907367612171e-02 2.989031712459702325e-02 2.934851736815834514e-02 2.885457366382911462e-02 2.841805420006377619e-02 2.804736765908151866e-02 2.774925272342870092e-02 2.752828457212023322e-02 2.738645020860282567e-02 2.732284383750194223e-02 2.733352212526201155e-02 2.741153847708389588e-02 2.754715029131917653e-02 2.772817010034779248e-02 2.794041627015629581e-02 2.816821419374984647e-02 2.839490381841480032e-02 2.860332055839871421e-02 2.877623012577381484e-02 2.889671030686514347e-02 2.894848242159366730e-02 2.891620172535751959e-02 2.878571989508902154e-02 2.854433500116334080e-02 2.818104617284402508e-02 2.768683272130859421e-02 2.705498210582958987e-02 2.628149947352022286e-02 2.536564595946939546e-02 2.431067716370923990e-02 2.312489275271224429e-02 2.182317036022672976e-02 2.042924792197123654e-02 1.897912744465763898e-02 1.752601732569326887e-02 1.614689666859336903e-02 1.494920820846195979e-02 1.407190024488351975e-02 1.366872934598827721e-02 1.386453201025050243e-02 1.470349141456344690e-02 1.613490707598084703e-02 1.804852336069353094e-02 2.032082777951824473e-02 2.284125862596875917e-02 2.551865336552867902e-02 2.827874097628223921e-02 3.105970836220968770e-02 3.380841192291410974e-02 3.647771524026010431e-02 3.902478927272214765e-02 4.141011046968082893e-02 4.359693881415306616e-02 4.555112284248019616e-02 4.724113062912989325e-02 4.863824204031733794e-02 4.971686226646593321e-02 5.045493408676498398e-02 5.083443998451848272e-02 5.084199790446378153e-02 5.046956866473148451e-02 4.971531161979942520e-02 4.858465175028375826e-02 4.709166093105041778e-02 4.526091528982165157e-02 4.313007609783247459e-02 4.075355325833958375e-02 3.820771531742631760e-02 3.559806709086741489e-02 3.306819138434341498e-02 3.080801424832015079e-02 2.905362002746911948e-02 2.806351037768526832e-02 2.805864479714078111e-02 2.914470664386483584e-02 3.127373761120876006e-02 3.427878698158901005e-02 3.794500386683322818e-02 4.206433626570062895e-02 4.645875630037213377e-02 5.098322760136840548e-02 5.552105875882931696e-02 5.997816804037622851e-02 6.427843170656295790e-02 6.836041750482911572e-02 7.217523311288882859e-02 7.568513596259668352e-02 7.886260671440382952e-02 8.168966405915908946e-02 8.415726172023808849e-02 8.626465612861083931e-02 8.801866916979125821e-02 8.943279931720411746e-02 9.052616005730355908e-02 9.132224917225653660e-02 9.184757724888095720e-02 9.213020844895393469e-02 9.219828946674210601e-02 9.207866086222583901e-02 9.179565498113204103e-02 9.137018291639796563e-02 9.081919707413953213e-02 9.015558578972138193e-02 8.938851488558823000e-02 8.852418352222811426e-02 8.756691515465049591e-02 8.652046571017708854e-02 8.538940533207715899e-02 8.418041959593047796e-02 8.290338081912304591e-02 8.157205812083773155e-02 8.020436410020376217e-02 7.882207500418302037e-02 7.745000977157577571e-02 7.611471140699850590e-02 7.484274023784898144e-02 7.365875716070284518e-02 7.258363448712200350e-02 7.163286559098708262e-02 7.081553451248086273e-02 7.013404234791573155e-02 6.958467302931997667e-02 6.915893897555368264e-02 6.884551063137546445e-02 6.863243558886350515e-02 6.850931208572461073e-02 6.846909946661554336e-02 6.850931208572462461e-02 6.863243558886351903e-02 6.884551063137547833e-02 6.915893897555372427e-02 6.958467302931993503e-02 7.013404234791573155e-02 7.081553451248084885e-02 7.163286559098706874e-02 7.258363448712201738e-02 7.365875716070291457e-02 7.484274023784898144e-02 7.611471140699851978e-02 7.745000977157578959e-02 7.882207500418302037e-02 8.020436410020374829e-02 8.157205812083773155e-02 8.290338081912304591e-02 8.418041959593047796e-02 8.538940533207721451e-02 8.652046571017706078e-02 8.756691515465046816e-02 8.852418352222810038e-02 8.938851488558823000e-02 9.015558578972142356e-02 9.081919707413950438e-02 9.137018291639795176e-02 9.179565498113206878e-02 9.207866086222583901e-02 9.219828946674213377e-02 9.213020844895396244e-02 9.184757724888095720e-02 9.132224917225655048e-02 9.052616005730360071e-02 8.943279931720410358e-02 8.801866916979125821e-02 8.626465612861078380e-02 8.415726172023807461e-02 8.168966405915910334e-02 7.886260671440381564e-02 7.568513596259668352e-02 7.217523311288881471e-02 6.836041750482911572e-02 6.427843170656294403e-02 5.997816804037624933e-02 5.552105875882932390e-02 5.098322760136839854e-02 4.645875630037214071e-02 4.206433626570062895e-02 3.794500386683322124e-02 3.427878698158901699e-02 3.127373761120875312e-02 2.914470664386484972e-02 2.805864479714078111e-02 2.806351037768526832e-02 2.905362002746910907e-02 3.080801424832014385e-02 3.306819138434340805e-02 3.559806709086742182e-02 3.820771531742631066e-02 4.075355325833958375e-02 4.313007609783248847e-02 4.526091528982165157e-02 4.709166093105043166e-02 4.858465175028375826e-02 4.971531161979942520e-02 5.046956866473147757e-02 5.084199790446382317e-02 5.083443998451846885e-02 5.045493408676498398e-02 4.971686226646594708e-02 4.863824204031733794e-02 4.724113062912988631e-02 4.555112284248021004e-02 4.359693881415308697e-02 4.141011046968082199e-02 3.902478927272213377e-02 3.647771524026009737e-02 3.380841192291411668e-02 3.105970836220968423e-02 2.827874097628223921e-02 2.551865336552868943e-02 2.284125862596875223e-02 2.032082777951823085e-02 1.804852336069352400e-02 1.613490707598084009e-02 1.470349141456344343e-02 1.386453201025051804e-02 1.366872934598827895e-02 1.407190024488351107e-02 1.494920820846195979e-02 1.614689666859337597e-02 1.752601732569327234e-02 1.897912744465765286e-02 2.042924792197125736e-02 2.182317036022672629e-02 2.312489275271223388e-02 2.431067716370925030e-02 2.536564595946939546e-02 2.628149947352021593e-02 2.705498210582958640e-02 2.768683272130859421e-02 2.818104617284403549e-02 2.854433500116334080e-02 2.878571989508902154e-02 2.891620172535752653e-02 2.894848242159367771e-02 2.889671030686515041e-02 2.877623012577381137e-02 2.860332055839871421e-02 2.839490381841478298e-02 2.816821419374984994e-02 2.794041627015628887e-02 2.772817010034779248e-02 2.754715029131918694e-02 2.741153847708388894e-02 2.733352212526201155e-02 2.732284383750193876e-02 2.738645020860283261e-02 2.752828457212022628e-02 2.774925272342869745e-02 2.804736765908151866e-02 2.841805420006377966e-02 2.885457366382910421e-02 2.934851736815833820e-02 2.989031712459700937e-02 3.046972907367611824e-02 3.107626034691068559e-02 3.169952207979899461e-02 3.232950432386734463e-02 3.295677701173992807e-02 3.357262618745229799e-02 3.416913684951044389e-02 3.473923385915501233e-02 3.527669128362313083e-02 3.577611892121128345e-02 3.623293301857665599e-02 3.664331658245627288e-02 3.700417331771891499e-02 3.731307811934138352e-02 3.756822619091574472e-02 3.776838222046604437e-02 3.791283057430838016e-02 3.800132713258726203e-02 3.803405315281344762e-02 3.801157138355201748e-02 3.793478453879549350e-02 3.780489616905345629e-02 3.762337391647483514e-02 3.739191511027546017e-02 3.711241463957372366e-02
[truncated: 1,866,201 more chars]
