# Supplementary material for: Intelligent wireless power transfer via a 2-bit compact reconfigurable transmissive-metasurface-based router
Source: Nat Commun. 2024 Apr 1;15:2807. doi: 10.1038/s41467-024-46984-4 (PMC10984985; doi:10.1038/s41467-024-46984-4)
Supplement: Supplementary file 12 — Source Data [file 41467_2024_46984_MOESM12_ESM.zip › source_data/figure3k_m1.txt]

# x = -400:400:71
# y = -400:400:71
0.0467475441019231  0.0650460831538390  0.0707673120270629  0.0400390671022993  0.0424286877543503  0.0734659332698026  0.0684167043062755  0.0319780884925730  0.0567333136039281  0.0797764855292540  0.0566925902375638  0.0492370925579313  0.0963951425699138  0.105661652847563  0.0782562440733313  0.0965662796656385  0.145511946409309  0.148886578605464  0.109497713384674  0.105587802157453  0.141470666632590  0.146173265776763  0.110705946663376  0.0853201577984966  0.106903260206682  0.121197064231669  0.108516830340075  0.0910280207842569  0.0963663589132035  0.118852877302033  0.123889899316339  0.107409773310148  0.0778701390138888  0.0675041464128318  0.0756276838444958  0.0772271930545643  0.0587927669814194  0.0329497406061884  0.0147018605816285  0.0161024867326839  0.0267595373147152  0.0421987561605226  0.0476548053527800  0.0455300681115959  0.0363614589226943  0.0418801568949307  0.0550375572220680  0.0605067324046640  0.0563427058398849  0.0455948981586637  0.0374795311978828  0.0492600161627640  0.0720980136878918  0.0973514108845016  0.115659643677049  0.122728436060599  0.121372947846589  0.111215687279107  0.0917929548106463  0.0832655681997897  0.0835493547125357  0.0828361202719476  0.0916498693083952  0.108125393250867  0.119413189937908  0.126096780988293  0.133495999097239  0.128883196882592  0.116505116906192  0.111685231822521  0.105262759254715
0.0509968498592583  0.0772296025827393  0.0760578684531481  0.0396253261635048  0.0559140563760164  0.0848199964603478  0.0687809151597682  0.0336697118769481  0.0686368588644250  0.0848264808428100  0.0559654048802648  0.0562613566173601  0.100976741038170  0.101688209393384  0.0719926815061247  0.102424133843373  0.147883322731330  0.140732304719231  0.0993185681918692  0.111393910452136  0.144666491854438  0.138223074892874  0.0995149089526007  0.0926261792184216  0.120471716976536  0.126519087217136  0.106727429575621  0.0940224795137791  0.107013926682263  0.124696969791606  0.121155546241470  0.0987407337110628  0.0725852538482212  0.0718685280337775  0.0817268480770658  0.0769716506385258  0.0557034635843932  0.0296693580721920  0.0185941915253478  0.0201346901177165  0.0282308432086906  0.0387060987246122  0.0399313276499002  0.0356338009743288  0.0311062207707904  0.0422299774966718  0.0556087713950917  0.0555253366046088  0.0476580040676029  0.0350607013969369  0.0381594670018240  0.0593792489250243  0.0857257315691999  0.109800470224515  0.125889497494180  0.128675125351723  0.125752897350200  0.116127613208881  0.101138777533070  0.0973074294406247  0.0978217887541900  0.0975479506749402  0.104802031218691  0.117244006264843  0.124142446539489  0.126554983051123  0.130727212257663  0.124441747169581  0.112723275509381  0.112110270387035  0.112125088799581
0.0587652786760957  0.0890605350666123  0.0750621414061662  0.0404339947159230  0.0737446128546503  0.0947706152347429  0.0663629296365418  0.0417165946990815  0.0831149695294288  0.0889324076405887  0.0536240300800011  0.0660181043802345  0.104521961193908  0.0942855524311525  0.0659598485814761  0.107112905509516  0.143488038906185  0.124754264464268  0.0895984403674017  0.118377428062104  0.142915291677311  0.123419817531060  0.0907889827395664  0.105655108416177  0.131766891300080  0.125960115443727  0.104185660657174  0.102153464460517  0.119101765698431  0.126423439019606  0.112274401848542  0.0843905369168568  0.0680329338710939  0.0764668851982861  0.0840570414296915  0.0710020437830954  0.0472867482415906  0.0234893365272906  0.0215085186312359  0.0216706555908909  0.0263586188394897  0.0304262829722096  0.0289128065207140  0.0231933109198558  0.0271532644938556  0.0398076233952863  0.0479342294043247  0.0412334287600150  0.0331363943471678  0.0272561116765764  0.0459049903043560  0.0699895578624519  0.0955414878086404  0.116907116816789  0.130557838096667  0.130961608337350  0.128620709228473  0.121313840039442  0.114128274174690  0.115424911437349  0.115258496476594  0.110534448826477  0.114624512072378  0.121536646806200  0.123208267284416  0.123226836686281  0.125005349880803  0.118142294159457  0.110676533973163  0.116474471895749  0.121275269947946
0.0670215087192731  0.0963454922544193  0.0714663085396356  0.0455035206785203  0.0896358724615558  0.101044435037917  0.0644436380863144  0.0557280055030452  0.0966642086714489  0.0929522271506940  0.0551084949102166  0.0766822504587661  0.107649297489865  0.0873911491217107  0.0607185231893303  0.104475064996261  0.131437608943416  0.106302199351119  0.0829022084557772  0.121041152446030  0.135214479280490  0.108555342021438  0.0921616836429108  0.119748036210652  0.137332428526943  0.122014459381923  0.104857645082440  0.113384176457365  0.127567810026481  0.122563611629191  0.0985150540608049  0.0703196013489059  0.0658058873982702  0.0783116365658886  0.0812254638262770  0.0612705036086553  0.0362482838482475  0.0199279878618735  0.0220396503332109  0.0189285828364826  0.0196269221567367  0.0195567619749258  0.0156748430140904  0.00986402581102525  0.0202867580676891  0.0317197386239651  0.0336071473387944  0.0235181171839667  0.0213784049882090  0.0298891042628648  0.0528022039197599  0.0772913245652381  0.0993218842443176  0.117495287965972  0.129760974973747  0.130954763325632  0.132508244383448  0.131063043870813  0.130837609306080  0.134277933822704  0.132403769643977  0.121719707485754  0.119837750997386  0.119697615803612  0.115498022894512  0.114755484260097  0.118333442775961  0.113085090519201  0.110753306297593  0.122969384708764  0.129781547998980
0.0805743387367575  0.0999706693681864  0.0609947983697045  0.0567480182851581  0.104540699088053  0.101675133193776  0.0601225580019033  0.0741720017694508  0.108989095904182  0.0950730222945431  0.0610137685126736  0.0904990978676118  0.111605500648608  0.0795078939916357  0.0574213567793533  0.100567174843974  0.113584141535950  0.0826858604236590  0.0778318493907890  0.118453350657052  0.120937475857027  0.0948359392965982  0.101987559615792  0.134409263076370  0.139942845401293  0.119292942198604  0.111788917316343  0.123543400212980  0.128295419162642  0.111677825723292  0.0815362249202674  0.0603854142568919  0.0664982398405426  0.0762275128766460  0.0708829363418691  0.0470939805389778  0.0258731674943350  0.0220303780560984  0.0219212214820029  0.0112842747023857  0.00899311713253601  0.0118161079509718  0.00749997904549696  0.00599389871560361  0.0145356413927649  0.0193379952847290  0.0138488847150638  0.0177208357406547  0.0297540713424412  0.0424320046517848  0.0594650584362145  0.0801617980554049  0.0993396784717163  0.115429668920071  0.126012303347766  0.130606758220102  0.137713542471893  0.143917961866103  0.148225543004567  0.151196643457247  0.145256407857319  0.129214068168290  0.120608787097236  0.112825053986232  0.103988772079690  0.103450120291878  0.111178318159603  0.110118959716152  0.113740177063813  0.129366983007170  0.136306541938782
0.0897784493474247  0.0994963845829548  0.0532620527029800  0.0698999234284424  0.113745978217810  0.0999692191755747  0.0603147524935742  0.0896001733716397  0.117172919227297  0.0948348583820488  0.0699875595452638  0.102428084244306  0.113617911001127  0.0738224832571572  0.0555598545335402  0.0927198670017728  0.0941323389632116  0.0587383374579613  0.0727205156934933  0.109930018232594  0.103357167741045  0.0871532827376117  0.112476954864680  0.144078208588795  0.142058786334831  0.123290382513429  0.124438194152676  0.132039508786939  0.124116822862065  0.0984417895411249  0.0680419027674429  0.0577071332299159  0.0672041666356704  0.0705779191660809  0.0571120764111000  0.0329929804733442  0.0214457752349305  0.0258300472134987  0.0211612954123973  0.00582739557702658  0.0138071756555138  0.0221055869077373  0.0214894648285283  0.0199613081931548  0.0178501409590581  0.0153894677546712  0.0178862068926545  0.0373649968517513  0.0500216369679798  0.0570710351736597  0.0635836273309107  0.0772338794581049  0.0923133475433048  0.108710301442882  0.121207599451928  0.131533825130245  0.145541333580493  0.158663708142272  0.163946953152544  0.165559783572876  0.154822205552964  0.133021303729789  0.117237824245336  0.104085863623843  0.0930509475570795  0.0927896101362466  0.103253623172207  0.107547656152770  0.117163962189177  0.131934704896263  0.137311385724692
0.0990278385632012  0.0946757599865969  0.0481234550279435  0.0845988286759308  0.118496793887012  0.0928125916816443  0.0650758875454404  0.103566774327987  0.117825705813035  0.0895114000516254  0.0816046581835822  0.112477939022472  0.110842165011825  0.0644192182205574  0.0548678635593276  0.0839291452113531  0.0713234512561189  0.0331798180400493  0.0713619978428380  0.0989388481536484  0.0849519006710846  0.0876407125760703  0.125173674146564  0.150777035435100  0.144138533788841  0.132082080156911  0.138572387626297  0.137727035616610  0.117698627905203  0.0848104953916446  0.0593934359185362  0.0599211652181460  0.0670643237974450  0.0617809027535380  0.0414499823540581  0.0210993049950604  0.0231812926655740  0.0282369672419736  0.0197551189950432  0.0162734112591022  0.0308655414601183  0.0393567927656651  0.0397489901877664  0.0372428235995144  0.0323576892570458  0.0328288976535818  0.0476045374843681  0.0657046414960519  0.0725216539194267  0.0717874290398885  0.0669464958709200  0.0689362650912077  0.0799413632380362  0.0989617120420407  0.114627890460632  0.132613396998174  0.155584059888890  0.173199167418533  0.177396582906973  0.176819109892336  0.160169326719180  0.132394471406623  0.111550918352209  0.0942906435755022  0.0815067638082009  0.0842575448061520  0.0960961193706376  0.102547139393525  0.117308802097256  0.131697399664594  0.132618756062679
0.101608747972175  0.0892699928521716  0.0505546490655854  0.0939688474144891  0.117373890489523  0.0874270048083285  0.0738015443771571  0.110435270684736  0.113179299074891  0.0843365536649084  0.0913362548849828  0.117896822404678  0.105529055218179  0.0564109677157157  0.0514575435175130  0.0718607010951283  0.0487184878529272  0.0150172012183753  0.0681705503295573  0.0848405645975638  0.0719522203117995  0.0962608627993621  0.137705012822722  0.154922055301981  0.147479243088807  0.142918105293010  0.150422707015458  0.141228810082889  0.113461390066963  0.0776989589602883  0.0584442446418580  0.0627450327040613  0.0636630952709581  0.0509637586092934  0.0270968682675941  0.0190673856263458  0.0300803925837836  0.0326971989630578  0.0236492024992931  0.0327266197166231  0.0504805699897435  0.0594527092318704  0.0595930069976471  0.0563407728383133  0.0541490572698720  0.0603657081908834  0.0798458594609418  0.0961466152676922  0.0962092546266336  0.0854126113679921  0.0686827222251777  0.0565680359190078  0.0631869656100563  0.0848805920210489  0.105327505792896  0.130111924316021  0.161297078023327  0.184281101716944  0.188053859050243  0.184716312433858  0.163197969130300  0.131998622786895  0.107449450787746  0.0862053262877349  0.0704367809594870  0.0758045196328484  0.0898449869623351  0.0958817605919028  0.111671641492420  0.126440877155647  0.124766100026815
0.102521346143944  0.0811599928311232  0.0571917716433092  0.100503549482566  0.110889787186145  0.0813789627371679  0.0830796101602185  0.111923079238600  0.103324306730172  0.0804604116185149  0.100432957090753  0.117437054515619  0.0944670166113188  0.0461836230712304  0.0468447310634912  0.0583059331024502  0.0314267014634871  0.0294347939498372  0.0660766702802266  0.0682931979809481  0.0704037188569487  0.113257664045242  0.150579101016996  0.158135836415129  0.151978166228441  0.156104096495291  0.159545110821250  0.141722025281611  0.107570329767516  0.0738987172700415  0.0635495968801971  0.0652149626671945  0.0565460274923850  0.0370468852369174  0.0140385628289018  0.0254261438670026  0.0372664350816078  0.0381931474923264  0.0366256507666648  0.0563592882687935  0.0751840471435826  0.0825519335763809  0.0815297855520630  0.0782813758350947  0.0831447630545345  0.0965831576630190  0.118468175488434  0.130583648920338  0.122420345260515  0.0998314892938561  0.0701434220891948  0.0434490264719549  0.0458012783841245  0.0699603301029871  0.0949499630354924  0.127359735953336  0.164305348157801  0.189646136667882  0.194803161117394  0.188959073129540  0.161504564118014  0.129563881436838  0.104740284689044  0.0791725531028997  0.0620393158635051  0.0699348986764995  0.0828982094195258  0.0886198376344121  0.103418920443319  0.115983363748605  0.111684293175129
0.101692986078974  0.0775618304810970  0.0633002098830548  0.101880026674563  0.103582013765841  0.0779395600542910  0.0860763216980193  0.105266976689609  0.0929810508138081  0.0799379579824259  0.103667792314886  0.111389550140196  0.0832648396439639  0.0404520234193767  0.0418238395685653  0.0520688636807304  0.0439323565876319  0.0520912525138890  0.0637227045415246  0.0594274369574370  0.0842498138557050  0.131721752446791  0.160104190828152  0.162679732647039  0.161595030175670  0.170944310165339  0.166986014726031  0.139546548739145  0.102936228024124  0.0751026307403045  0.0705199831731797  0.0667312945494010  0.0496871858319034  0.0251872991312603  0.0107479614483091  0.0324742739478413  0.0424961953737753  0.0458634161341009  0.0561718076479019  0.0834231817952594  0.103026773691195  0.108129712930541  0.106591162814448  0.106675699666706  0.119764553579285  0.139768273326247  0.160476668572174  0.167310616697828  0.150467636756594  0.117986535798323  0.0790624375837457  0.0386989115344456  0.0262589496225686  0.0514200387985324  0.0838648838824911  0.122417766055837  0.162811171029307  0.188226709434626  0.195398061110036  0.188273588348234  0.158539012954959  0.127343402606506  0.103844595742077  0.0767774528547990  0.0600815115148783  0.0654943294401463  0.0735035982855595  0.0776601634029600  0.0916822789431519  0.101851575192705  0.0956143110350606
0.101974210117841  0.0748308106489535  0.0717448116853772  0.103682008107523  0.0962817000441243  0.0733624708570657  0.0845654667007851  0.0938022271559202  0.0788942405624983  0.0776669498856246  0.100152777978488  0.101136332315894  0.0718750318257136  0.0378040648940762  0.0430081389349901  0.0612217655659714  0.0692654164965789  0.0741445783925774  0.0694684965668150  0.0724421030953611  0.111544741148913  0.151781992612942  0.167992580014450  0.168811683125858  0.176794886659439  0.186624733258806  0.173229279875397  0.135857118793841  0.0992287110403398  0.0781992161825944  0.0770967285502244  0.0677333179099302  0.0445596324598844  0.0175535414854558  0.0157500595438613  0.0382197111060559  0.0480528333320123  0.0584053458539944  0.0805264122323267  0.112604863896927  0.131896053169010  0.136573503360327  0.137470385330344  0.143467308216813  0.165682198979920  0.189147802470037  0.205426562993776  0.205913134655217  0.179758485329678  0.140099166009530  0.0974383340475513  0.0558136147032631  0.0246033389640421  0.0331529897989661  0.0719631557659656  0.117775565992877  0.159448871548099  0.182824102453375  0.189209352717374  0.180348630999504  0.152462381754899  0.126161095074439  0.103578328907494  0.0773291791211006  0.0635212447715133  0.0630948772823861  0.0623874090860909  0.0635384622679934  0.0761456678341852  0.0842445568266219  0.0765333017880465
0.104367973282030  0.0769435996444822  0.0785522085429117  0.106970136502690  0.0929020291752526  0.0685965067507919  0.0782111640994387  0.0805369447155181  0.0637188677473064  0.0688554149715181  0.0892652550099542  0.0896490207378432  0.0664851572068522  0.0429360808430783  0.0534031039165979  0.0815022503191375  0.0960953228037681  0.0951979836793583  0.0867403459639221  0.100015463054306  0.139991220529955  0.168576079724456  0.175824422647370  0.177954899659111  0.192771465943279  0.200620195829700  0.178979627551708  0.135006553323538  0.100942591456611  0.0865116210739435  0.0836970305260310  0.0703954273904181  0.0428284147768555  0.0149893413556396  0.0208335989658285  0.0422161816618440  0.0553277743039631  0.0742229651350148  0.105515946741886  0.139394824685111  0.159774272958925  0.166102435346570  0.172308598483368  0.186498953844149  0.216828716976632  0.239540140527177  0.250557957437879  0.244502948096028  0.212357473632815  0.170461046362793  0.130828526489788  0.0918416653253432  0.0553048603463625  0.0233361710807912  0.0558095473328220  0.106735023489511  0.149064799405445  0.172722354682816  0.178228088785682  0.167332307506014  0.144128029813872  0.125837476350642  0.106368748621465  0.0826909059451773  0.0701384315707137  0.0597781471826045  0.0499730665119432  0.0474563683175243  0.0569478457461828  0.0652776031950210  0.0598637956889397
0.104120153571945  0.0768593929496384  0.0890484880506724  0.111534994449020  0.0897192841940630  0.0629350744081949  0.0719970745259449  0.0671792034397103  0.0467449338999917  0.0569165215053714  0.0761628610657566  0.0800772776104452  0.0658347059297788  0.0529447558578576  0.0742128995311678  0.109358539114899  0.122749293171532  0.114701619538630  0.109579874825802  0.131693821428468  0.167243539394374  0.183586313040737  0.183790411443490  0.190685842508053  0.209016201047387  0.211503398431317  0.180356396679587  0.135659340051206  0.106723350220377  0.0990103053756250  0.0930277034976039  0.0741120881616364  0.0405942385966523  0.0141712137917738  0.0267490307499919  0.0467477270906181  0.0655417148219825  0.0931374621685796  0.132788877588459  0.168101001168879  0.188502124823381  0.197911144368687  0.212141580444225  0.234770864949533  0.270920145390219  0.291986854784781  0.296207567727587  0.282275184540414  0.246482874437501  0.207832446529369  0.170635268432385  0.133311495376045  0.0927930286947879  0.0416810883058427  0.0354889132106465  0.0898088530408450  0.133771778171514  0.157319334294363  0.163346825963681  0.151549793870105  0.132531129722586  0.122693667958590  0.108359140108323  0.0889994965610019  0.0762734867344803  0.0570944245374646  0.0362439689770911  0.0301910105555012  0.0402896180269419  0.0504930959518530  0.0480761797199467
0.102636444752355  0.0768287557855598  0.0998488575207073  0.117104693031922  0.0889068247551728  0.0599418786320304  0.0665583427762399  0.0579619449404244  0.0333523776748910  0.0422933805398766  0.0641044531881040  0.0774077777936189  0.0728394822286699  0.0683319949313242  0.0990309624868143  0.137287090121487  0.147262493558028  0.135595913110261  0.136234781644949  0.162910021126642  0.189373301215811  0.193965504340948  0.190625128742307  0.203555386872572  0.221812772383215  0.217816662865138  0.180400526209736  0.137515736771907  0.116786313599982  0.113689694637291  0.104270522548564  0.0798393329857447  0.0405628582651509  0.0157311872303566  0.0320938079899484  0.0509921941869414  0.0750901029924431  0.110843913306703  0.157282299496263  0.195808955151482  0.219017440819357  0.233069690791980  0.254126233694553  0.285609204763228  0.323371469338466  0.341616312121010  0.342884497319226  0.321340488824682  0.284719491919392  0.252814104746064  0.218962528748834  0.180047895723299  0.134683796534632  0.0726827080322096  0.0129505004109060  0.0624299231034673  0.110465687551101  0.137010799318460  0.145205193536569  0.137020185140897  0.123507548074499  0.119757673363430  0.109513434681660  0.0933972416131203  0.0797186985502282  0.0541565449903893  0.0239418359124493  0.0132635292660907  0.0292261022921144  0.0462509332132564  0.0492426934826815
0.0951809313333516  0.0777665531266737  0.112981893775078  0.121958521279699  0.0863521887480068  0.0601632100103066  0.0652853144116545  0.0536960698795963  0.0270313539971505  0.0321188361568730  0.0624570474713907  0.0850294950471695  0.0862629984723317  0.0881180240478292  0.126464418086874  0.164977227173862  0.168803442817764  0.157041758608291  0.165158393564855  0.191497893041834  0.206366358137805  0.199996294869131  0.198337689641691  0.216144804099981  0.230988734750291  0.218215451970087  0.176881861459976  0.141217347552893  0.130430662437395  0.128067918219369  0.114848254754750  0.0843455549486602  0.0421300330674051  0.0233228704531615  0.0404740067707078  0.0571549895918230  0.0861984685548407  0.132886878497907  0.185227536197181  0.228150697063237  0.253497978245829  0.272137944393287  0.300537590349141  0.339047737007000  0.375824207206681  0.392461898154667  0.389004611723739  0.364376449716070  0.327784452326227  0.301612058006861  0.267130852425817  0.227153090539525  0.176861355821852  0.104964864626676  0.0306953754630827  0.0353793378081963  0.0859337670039544  0.114939790179047  0.125211278488993  0.123579433489904  0.116119351037139  0.116131182969790  0.107717310164418  0.0912889685233799  0.0768762782470394  0.0485155601483944  0.0117823833832280  0.0132283811569960  0.0336773724531013  0.0544883303113094  0.0611372640867596
0.0880386856000407  0.0827075773948166  0.124027902733266  0.125975169101783  0.0850320403246850  0.0628792423320059  0.0679613582611122  0.0562668885274626  0.0326818061744539  0.0330971082199630  0.0713825897423965  0.100676289286010  0.103966254904103  0.109854980163430  0.151307306417278  0.188192083319502  0.188097143381605  0.180277281299240  0.193603877003917  0.214866519995148  0.218527526489500  0.205099688134539  0.207215696528771  0.225985097130686  0.235682344632243  0.216065287579798  0.175448698130938  0.149168406370272  0.145603545387189  0.141779747967479  0.125338761781271  0.0916283466104140  0.0499253536601986  0.0364915364997724  0.0493496867153443  0.0633951304735142  0.0980942836445253  0.156068102432637  0.214036208918478  0.259757412776426  0.288114655462040  0.314375939301846  0.350656747329363  0.393589541684024  0.429919159464277  0.443319923887612  0.437896929537417  0.410483353792912  0.378228456119307  0.357327342945196  0.321182593024972  0.279568830690286  0.224742263208746  0.146778096085070  0.0720478457795101  0.0372001421996226  0.0644647273233696  0.0938962072151749  0.104415061833220  0.109358098452938  0.109597159902488  0.113102772249560  0.105438580387483  0.0851386089278070  0.0697677954195414  0.0423661402908905  0.00993636759925812  0.0286544218316541  0.0456667442225310  0.0666001258761322  0.0756184811489250
0.0772661103508676  0.0938257187495978  0.134496598218728  0.124855233157010  0.0802478859175824  0.0673000132921949  0.0723086327931255  0.0607066265608429  0.0422140480363678  0.0455383876761399  0.0888920659906393  0.118985119194755  0.121708959606416  0.132044540615801  0.174064597424749  0.207500190613877  0.204348921518202  0.201185858230202  0.217368645929782  0.230534511825074  0.225063671858544  0.209045007495931  0.215321005894359  0.233110829625521  0.234935880870254  0.210844729792287  0.174046782840999  0.159717939947641  0.160771254284745  0.154533556588821  0.135891596215822  0.0993306094215237  0.0622336395280669  0.0533022816778342  0.0592135433327895  0.0715354230745408  0.115885807151599  0.184543349975291  0.245641703212541  0.293308737123031  0.324974025418704  0.359424105018342  0.406315556156919  0.453685866427877  0.485954211196627  0.495108121119092  0.486243266206077  0.460126927770348  0.434608784279439  0.416594565258026  0.375498191788332  0.332236658371424  0.273912688114855  0.191309682082915  0.121544860636375  0.0793806133049869  0.0688317402792403  0.0832847334243868  0.0855718064124447  0.0934462655313088  0.0996130413440723  0.106693644438284  0.101017682287969  0.0769554886152521  0.0587831155113314  0.0330893777291914  0.0180281328606532  0.0431154427296890  0.0578837221259062  0.0774465453502737  0.0863269406154761
0.0703426782880609  0.103696488496202  0.140699806446975  0.122155464650678  0.0768316216959254  0.0717646960839467  0.0759543497384191  0.0645998857631386  0.0502761542496793  0.0576039480436746  0.103967403987967  0.135238828483037  0.137725164572827  0.149924427803724  0.190938409232044  0.221172027924175  0.218786716227306  0.217509309652730  0.232938594121219  0.239303251736916  0.228444286175718  0.213245610349097  0.220230948888917  0.233786591934409  0.229446533120666  0.205320848339777  0.176963683679042  0.172451827096207  0.177128542884077  0.168672584696021  0.147526079089818  0.110320037298498  0.0785907168274851  0.0703822343818580  0.0689983888749898  0.0807780751105928  0.132843527730401  0.209042985861251  0.273352562832953  0.322640327622062  0.360591595357196  0.405714285683662  0.461499675509389  0.512676310224000  0.542461224546343  0.548459167353795  0.538864594876482  0.512525230942789  0.494486170489771  0.478137713085642  0.434692803154970  0.388167168840167  0.325883708603179  0.242529432190888  0.179580158277337  0.135343405509932  0.104582760257809  0.0963673241471130  0.0800416624000420  0.0800637817844465  0.0865571503346208  0.0957029114553421  0.0943490105448508  0.0701956500184626  0.0489491043866096  0.0241023450758316  0.0223029212024703  0.0520058980170181  0.0648258022388778  0.0830386442593631  0.0920012122826782
0.0647871237950676  0.114189047412325  0.142560152083695  0.114377960954610  0.0737581219400854  0.0763961899724923  0.0766434948815308  0.0629223378124548  0.0527461359733834  0.0675177560348876  0.117525078515114  0.147940880784502  0.148457331532959  0.164443306251320  0.204710820978369  0.230397758714474  0.228418591914679  0.227517024855283  0.239298513045373  0.240460114737996  0.226497806250274  0.214535565790815  0.219779433692796  0.227282317996423  0.218116464754847  0.197968002013936  0.181095579742484  0.186526804440216  0.193321274665182  0.181548222004675  0.158486107849381  0.120666106583724  0.0954144277610060  0.0868486055974056  0.0782692730149031  0.0920219432226744  0.153734521342838  0.235869561685563  0.300864017199872  0.353598610709945  0.398355162687913  0.453299092910627  0.517625603672911  0.570314219664904  0.597614257428662  0.601025986561676  0.589963305144482  0.568974758289382  0.553683651015550  0.537484259204199  0.490990625269998  0.442135971630509  0.376572628702817  0.296981297272256  0.238543342307442  0.194212263549966  0.154731398209948  0.130937109671511  0.0985831747581670  0.0826700975325243  0.0787462533943800  0.0845435246959731  0.0847870353385742  0.0617148673704541  0.0398273490246457  0.0155723175051796  0.0252862513156028  0.0548382137455567  0.0667717256046426  0.0840124887010492  0.0914945551651712
0.0603939520732691  0.117166228363032  0.138070246434046  0.103589515063751  0.0726561531507016  0.0791206142078130  0.0738768722013835  0.0558850379262149  0.0483074707962790  0.0702659463880971  0.123523602743652  0.154081199246768  0.152529553868261  0.170732794979648  0.211463662591333  0.234772405607286  0.232049560390159  0.228664712749549  0.237784367671370  0.235508290488452  0.220606345353135  0.210085776387586  0.211564623766009  0.214472542385625  0.204893603250431  0.191802251104016  0.185559310456721  0.199138049947819  0.207682976764247  0.194077884667943  0.170033228089294  0.133447056866843  0.112238163002978  0.101423326380472  0.0862750162970010  0.103926631252041  0.171589832383013  0.256023806337164  0.323003850836455  0.378109727106238  0.431831531006937  0.497715367199006  0.565992726289660  0.618300076168933  0.646171947641228  0.647484684288278  0.641424139151489  0.624062088238960  0.611053167947899  0.596516896929259  0.551880564694355  0.497643458886984  0.431491604402576  0.355611789022999  0.297899380449228  0.251218200272611  0.206821745931517  0.171114731439583  0.131301911918137  0.103518983783545  0.0860309264981142  0.0816700177542847  0.0792339122207488  0.0578377047570424  0.0349367055806432  0.0128309895124128  0.0228592301396894  0.0506930066030378  0.0627290846054167  0.0790596887068819  0.0860580993159576
0.0613850056285041  0.117281388780650  0.126712497227457  0.0866638143899263  0.0722108903804524  0.0791483198225242  0.0636305313720350  0.0424143777533062  0.0373350596900171  0.0696605742078809  0.124780896059023  0.152624498523828  0.148432567606593  0.171490236785308  0.215597216734686  0.234458347670734  0.229640111994926  0.224293609508666  0.230516782940781  0.226189947612730  0.208609100283540  0.198923549509342  0.197042042197089  0.198720009839357  0.191443819362947  0.186097547591180  0.189495848575215  0.208085515155363  0.217290005043124  0.202448190798838  0.179057926073864  0.144235545040614  0.126035604872211  0.111206788730588  0.0926356493193815  0.118752073098183  0.192744369419272  0.277323485545827  0.344342596562534  0.403345160065683  0.464958776703470  0.539096546861456  0.609547142953463  0.663512409846601  0.687112026420939  0.688696934697347  0.687076666637932  0.675055375618353  0.663857781096851  0.648373639931903  0.602200761008001  0.548238335178170  0.481917281131410  0.409339448399543  0.351459712956169  0.300539700997347  0.250857130406068  0.208695507359544  0.164805461607949  0.132524141646562  0.107106172542517  0.0942000753104757  0.0844505242658329  0.0615784991987433  0.0366818980923683  0.0170340257725771  0.0198902664054797  0.0416140514710272  0.0538923721362493  0.0694237869484021  0.0750835676057625
0.0540980673199697  0.103990508055904  0.103426957672289  0.0683584961642102  0.0678753918780541  0.0693653289237725  0.0457755161535559  0.0257996402377454  0.0266871932194857  0.0653957387206377  0.118280703793627  0.141242517563581  0.136707502727133  0.164095643000842  0.208561744115323  0.223572148319981  0.215657913959238  0.210821597561375  0.213762834702669  0.206586339283070  0.185009721759199  0.174733087146313  0.172263037172122  0.177072451512436  0.177789905869640  0.181092243869350  0.193172344143149  0.215792924118068  0.227220651112762  0.213593361177114  0.192315261600629  0.160257347412178  0.141013372702676  0.120389788087393  0.100914134548953  0.135386091297831  0.210602537697779  0.292390831280366  0.357767799673132  0.424545214646543  0.495492288711851  0.577118505059707  0.647962914234669  0.701628868888041  0.725696368820247  0.727734224886106  0.731331028809448  0.725239166323585  0.714068294006557  0.700430662854566  0.654050753007619  0.597958439725608  0.534143625664631  0.463173016116147  0.402120487140286  0.348625058379896  0.292933877301823  0.244081520460729  0.199082437745896  0.164603778396160  0.136869695165006  0.118459596771982  0.102236317963668  0.0778213839702122  0.0507915714786211  0.0304913497813098  0.0180859114428572  0.0291091483891021  0.0409280119874913  0.0552412376311541  0.0614171203610703
0.0586522936155879  0.0948240280800874  0.0844325780209093  0.0593569053022200  0.0695538540988387  0.0598534377976368  0.0227255577055221  0.0114731388624990  0.0170014553802772  0.0562885679735809  0.107729042540602  0.126170405835843  0.122717217644465  0.154842063391914  0.197017384815148  0.206955751325045  0.199057433364255  0.198381856424306  0.198866600587715  0.187833975313730  0.162456334489317  0.150319682572079  0.148915224307394  0.155842892402843  0.162602230970294  0.170759490375393  0.189327979435802  0.213135233940125  0.225871585296965  0.212364001498041  0.191501839497234  0.160578112967086  0.139235987723593  0.116266821528316  0.101224945123749  0.146344077041465  0.225003591312936  0.305331984208312  0.371384564829769  0.441105121264369  0.519488992876789  0.605071573379513  0.677384882385422  0.728469041772112  0.751431851707114  0.755283070163971  0.765273192021555  0.760396658978784  0.750171567865791  0.734549977887279  0.688704150049138  0.635706131062239  0.572743672588365  0.504286277015231  0.443714733849890  0.386190778995843  0.327097933198594  0.271150837391889  0.225189532858180  0.190092923548315  0.162501004531940  0.141457002153543  0.121494005381364  0.0952822271722839  0.0671925696251424  0.0440601731975264  0.0225817138589566  0.0189656791870561  0.0269937921792154  0.0388374180617544  0.0455499652514121
0.0582273667230903  0.0851457548452830  0.0709749834616371  0.0609321496435787  0.0738994319374533  0.0578383107120940  0.0238651792128751  0.0317491900111186  0.0272410316000407  0.0464142674036877  0.0952056012347819  0.111270502670126  0.106539633876944  0.139515914449663  0.179112666748461  0.186104832326217  0.179809568983112  0.183084930703500  0.181661313489592  0.165499505319132  0.137897105403112  0.123796067749326  0.123805959413503  0.131555254774344  0.142650730507549  0.154829549447968  0.177370789855848  0.203484437515217  0.217886689298782  0.206535804186087  0.185469947912889  0.155728571561517  0.130742820585367  0.105927653027696  0.0964262550060163  0.148800948658810  0.229456228000542  0.308918523196132  0.378783192419358  0.450867883006731  0.535954226389521  0.623351559023238  0.694871420714910  0.745808708273250  0.769977793308134  0.778033057631686  0.789499119515357  0.786988887419225  0.777422668737502  0.758749992866098  0.714344573545851  0.662340558601367  0.603431253743351  0.539823889473574  0.480275574308695  0.421031413390472  0.359178431835863  0.298997495122565  0.250504597001537  0.212183984228322  0.183682275121376  0.161111095235122  0.139820773386555  0.113091600407661  0.0845851551017430  0.0589234137618557  0.0331437885807658  0.0171213892127629  0.0138099291342782  0.0205926979790072  0.0283920106993042
0.0629415451225274  0.0773394091732367  0.0619303949993874  0.0686015929066044  0.0807808093332229  0.0637782502141473  0.0493784325798494  0.0587656643167168  0.0490073308938371  0.0503892622627845  0.0888318486171208  0.0983880606103458  0.0916833661467794  0.124259613946485  0.159119736158694  0.161905107748112  0.158937306945222  0.165881116569486  0.161503931926648  0.139388100558365  0.109313399377176  0.0950154544755064  0.0963133413765712  0.105360082010181  0.118519442514132  0.134243077584452  0.158883207981689  0.187376943308816  0.202819636488807  0.193705766683879  0.171565792220643  0.142542624243864  0.115064432537569  0.0890666360920233  0.0889832369371150  0.148498682311220  0.231238237223604  0.311564810039803  0.383581541392933  0.461967900530181  0.548729046740918  0.636614168410857  0.708217901261135  0.756165571696403  0.779550043297543  0.791145022395802  0.803264825727972  0.800919836441176  0.793464954978399  0.770113080467266  0.725758531850773  0.674698197638321  0.618385076216779  0.556972752883532  0.501224856295160  0.441580615005667  0.380732850192339  0.320418549437433  0.269258176320757  0.229126014026321  0.198843363151507  0.173853264505465  0.152739371776968  0.125335789203927  0.0984297314039189  0.0718728555550060  0.0446753794633453  0.0256970281340471  0.0143229837764044  0.00643559862171965  0.0110764017609830
0.0695120185322629  0.0745763802543647  0.0625635667653644  0.0778349588237138  0.0901448976563188  0.0785565857949612  0.0742471264450636  0.0823211635053442  0.0739341356524830  0.0677145505164449  0.0899351990082438  0.0925280266403276  0.0799644031422464  0.106106258307063  0.136648069322935  0.138972557540613  0.140163973246165  0.149459181654413  0.140901883966745  0.114090333597465  0.0830171270887112  0.0683990390052338  0.0676966456426365  0.0765933561929957  0.0900593068394053  0.107876003822922  0.132971188344231  0.163557231225031  0.180263666409376  0.173873121111324  0.152994757644451  0.126007486882566  0.0967821799370450  0.0708413860814181  0.0815971612513598  0.145452319081896  0.226228387512894  0.304999340308312  0.381021603160894  0.462514018011513  0.551845429521101  0.640089126956211  0.709575643944420  0.756385422016369  0.779332970657692  0.793178895133537  0.805960021909044  0.803552117737265  0.795802135093101  0.771382176731785  0.726943905677739  0.678271470303810  0.621015800402550  0.562828784164966  0.509730710548210  0.452065484887300  0.394432779506971  0.335403237234326  0.284257478946543  0.243249384480064  0.210520236870746  0.183563973483792  0.161197870399133  0.133043496499367  0.108002622232798  0.0825766290319032  0.0571651305970676  0.0378370178615863  0.0273308853280046  0.0156430019701347  0.00685140673097468
0.0818413905926327  0.0776049994195023  0.0706975396260086  0.0919511997188143  0.103006694305274  0.0961389224202009  0.0942819920500539  0.101249083336898  0.0969273189193692  0.0906188090077808  0.0988876257977915  0.0921018386069215  0.0727607387723322  0.0893230923789025  0.113959228390079  0.117838742677662  0.123683082373904  0.132928621181005  0.121616205770354  0.0928033812855170  0.0624233396909800  0.0454758682917765  0.0391019440537359  0.0451137833914333  0.0600280796329504  0.0788361577779696  0.105969991621981  0.134395274912104  0.151907354336037  0.146180014289015  0.128673984657891  0.104333793909099  0.0755534847357384  0.0524320031343338  0.0800947591922535  0.146527688975228  0.223976162819431  0.301655119301084  0.377920630078164  0.463407224350351  0.552831524307407  0.638229978913562  0.705073431584166  0.748148741975677  0.770443596677284  0.785729031561562  0.796519293757099  0.793284739867171  0.786509006144593  0.759893885559831  0.714804947829790  0.667798747236200  0.611294234915269  0.556397026029446  0.504086074368229  0.447898594875036  0.394329029586210  0.340552756581125  0.291313626713260  0.251851649725786  0.216989040788821  0.188741346923874  0.164590627128597  0.134914988288177  0.111143316007275  0.0891810846336583  0.0659406160164551  0.0491599519810373  0.0407935311374071  0.0297673757813048  0.0227735140882737
0.0942002922144146  0.0865997024864795  0.0835980986529971  0.106221566040724  0.117427144450852  0.111786961066901  0.109012412272311  0.115530698739412  0.115782640575242  0.109579155724751  0.108972157645468  0.0964351143963083  0.0693620387786139  0.0712992481099119  0.0919858551196109  0.0999059721199672  0.109003413922469  0.117587132576802  0.106955432935172  0.0799504569017086  0.0528383199120612  0.0330588886743187  0.0146730534647917  0.0126076182440002  0.0286460403946600  0.0474474088326270  0.0746493877270433  0.102266725404882  0.120072291794500  0.117516459855074  0.103045148631479  0.0817960816919689  0.0521771615880037  0.0375076582248036  0.0798772859311511  0.144668140743028  0.217032488464782  0.290671164152378  0.370802710416925  0.456748889374241  0.542708595431292  0.624121581055497  0.687859278766707  0.730641439025775  0.753370482002925  0.770086748141613  0.777833869743528  0.775293066391079  0.767872297772468  0.736688685915741  0.694562609244532  0.649323468704621  0.595048479776026  0.545620651734557  0.494548740324919  0.438626634921031  0.390373069913166  0.341047562552234  0.295357871766073  0.258514287162458  0.221945196425994  0.191936822140247  0.166777573170519  0.136122761194831  0.112971514249952  0.0933721373051382  0.0729476238458559  0.0600393110391393  0.0534373114874360  0.0429856105837552  0.0366006290821640
0.107628688933617  0.0963979725761888  0.0971673592672201  0.120470191306109  0.129974513342465  0.121321522007245  0.117296904201031  0.125438759356029  0.127386586427725  0.120530247956806  0.114805382535086  0.0990657199329125  0.0666122648292325  0.0550492301692308  0.0725045230482003  0.0859766164975678  0.0978612367540266  0.105472720964841  0.0977214832002306  0.0752163838197550  0.0539409635488612  0.0377474223147866  0.0259012038546833  0.0239656741431890  0.0151804047094256  0.0173663640152084  0.0417187944396844  0.0690323090064874  0.0881429030071690  0.0889256093891619  0.0760159889597521  0.0559788986834499  0.0257112742027531  0.0313732239780932  0.0835984258895884  0.142400216635569  0.210935511299006  0.283613271815729  0.362626927285279  0.446410807270345  0.529189051010800  0.605381994692254  0.664498951477881  0.704554348975453  0.728951359066464  0.746212036518188  0.753619365768095  0.747620583718733  0.737122978890218  0.705742627483451  0.665088440974777  0.622763785703353  0.572492695718636  0.526620001527576  0.478038197312832  0.425162449009890  0.380821009544398  0.335387173893516  0.295530970513446  0.261467370899020  0.224012859600304  0.193025883969761  0.166446608331186  0.135394648776250  0.113464172461562  0.0949928461318670  0.0766657520097039  0.0676201609279103  0.0634372137623775  0.0530935237655251  0.0479368397883847
0.119806698354827  0.106171474783041  0.107741483231545  0.131524224570580  0.136325280514165  0.125203422298231  0.119221601116588  0.127988809661002  0.130660284653854  0.122785419967313  0.114403075563077  0.0974434271539142  0.0618325845468465  0.0388036295664204  0.0547813776808216  0.0748866322097186  0.0910433333347742  0.101315805129264  0.0979658136856901  0.0804245797091139  0.0667072058751130  0.0576134656057839  0.0547256842027417  0.0568040956443463  0.0454939504222762  0.0264240814888492  0.00872172321168130  0.0358639483167607  0.0563958049734050  0.0598686065500145  0.0492409190317042  0.0305873146026116  0.00101502771341069  0.0383393415572651  0.0861617180233457  0.138433643676210  0.201400757652718  0.270776799060754  0.346822408613329  0.425648982928451  0.503122685679759  0.573511921578432  0.628054164969658  0.668935046682934  0.693659358608028  0.710926576957282  0.717853463321350  0.712337405252800  0.700212887913956  0.669503728557631  0.630124041748475  0.590648016684085  0.544211042833780  0.504750665242570  0.459778278648529  0.412315821507110  0.372605104316396  0.329284054032365  0.295408576576347  0.263839369218646  0.227308172308569  0.196027589706687  0.168501181339805  0.137991250400220  0.116455498830146  0.0973801524265606  0.0804193947119865  0.0735254514876803  0.0709083124982737  0.0621033746430488  0.0577021439674032
0.128797297351915  0.113423370844964  0.117008671915995  0.138262593810297  0.135343171780353  0.120856719024682  0.116259981630429  0.124703430280093  0.124243907042698  0.114211556438390  0.105118075201743  0.0885443593473760  0.0513710390479807  0.0210675071506588  0.0435873835394563  0.0712962684397424  0.0916694762431438  0.104578859197151  0.104144802327868  0.0925775322432021  0.0858216776682069  0.0824369755515769  0.0830369999251619  0.0874099657367693  0.0785091996439271  0.0599827537611474  0.0304713748662042  0.00511891537582112  0.0257675038733004  0.0313904795185640  0.0241834161885273  0.0186472824876773  0.0300271456107126  0.0590864911259188  0.0969448962056755  0.142359941215760  0.197672270189573  0.259754661468683  0.327257154591955  0.401682720733234  0.472398597967334  0.535146266653469  0.585737527978420  0.626080892991768  0.648407530452952  0.666736145504853  0.672864475607630  0.668294289281879  0.655848832836325  0.626115852877681  0.589456960016712  0.551206969265827  0.508814348661362  0.473785483422606  0.437205885877712  0.396285288409795  0.360237193077034  0.323673429922590  0.294009829344747  0.265667543460948  0.231274899017260  0.201820022381399  0.173505221872959  0.143330214231956  0.121243328340765  0.100759626739409  0.0827564495272536  0.0759470833502850  0.0732079422921135  0.0668225046668203  0.0646737509647463
0.136148951144789  0.118653389784201  0.121125435069342  0.138018038195052  0.130008889894473  0.111528330199860  0.106893820623190  0.114248077302915  0.109244328623530  0.0972942220803915  0.0894684369276986  0.0738678570389001  0.0376621579143986  0.00704141352304990  0.0447831718466132  0.0761558991366650  0.0997515493702197  0.114935595416031  0.117937318730640  0.111315617549040  0.108411836139058  0.108094251849649  0.110585872809542  0.116711244501052  0.111381484013048  0.0938302449324095  0.0654618010685534  0.0321405385818961  0.0185000946354400  0.0224412451482510  0.0286031491024065  0.0433079573090258  0.0621861041670885  0.0876986180840461  0.117668292121940  0.154790516719625  0.198100535722046  0.246894150158009  0.303314763769959  0.366934967219203  0.430700970142013  0.489850380803406  0.534121610708737  0.573241666642042  0.595089243127528  0.613057415507067  0.623842057216394  0.620160212718259  0.608960888133153  0.580867128131499  0.545931495444939  0.511819172124927  0.474290744786470  0.444582178905372  0.415927082736841  0.383887083654669  0.351890789804787  0.320881293754608  0.294417248737526  0.269492200137225  0.239770445384793  0.211974514869421  0.183259163557283  0.152751769542970  0.128814321407609  0.104590020952584  0.0837379452444776  0.0745817552358960  0.0713256191028301  0.0670779605855735  0.0679444363196412
0.140010336697682  0.120717046134052  0.121818051890320  0.133532767513159  0.120372075816437  0.0965683142085667  0.0921971401619552  0.0980780900710981  0.0863831029110006  0.0739176668019400  0.0661029969814475  0.0510373363055309  0.0195892044980157  0.0257687261388164  0.0605330211903937  0.0921156349445811  0.117195206877687  0.133832302565623  0.138249605275807  0.134416938616906  0.133429650975094  0.135893457995259  0.139533873327527  0.145825743708083  0.142865708735178  0.126887415042072  0.100143796110331  0.0684959273725003  0.0536154061221629  0.0554026897703073  0.0632734405131917  0.0809029392377947  0.101856089839695  0.128060944325099  0.152610160816798  0.181262764800460  0.210044710843654  0.243739491077758  0.285813343218221  0.338077836120898  0.392633950757999  0.443036339352908  0.483181891943819  0.517109599515843  0.539507516851274  0.559369458164660  0.573413944396365  0.573074059059868  0.562509031811343  0.535759338861795  0.503536897844360  0.473511684241141  0.442310806352258  0.418727274202443  0.397951228743790  0.370442195951450  0.346995465888585  0.319945495401807  0.295493954436550  0.273208055306078  0.248625775063575  0.222719529256607  0.193877941521697  0.161732555949618  0.135087277762120  0.107301242270393  0.0819574240653108  0.0692212599560954  0.0646768187238891  0.0638539841327245  0.0691408954770668
0.144033860128375  0.120830396331239  0.119835902236299  0.128731698672318  0.108893836763373  0.0792307742662953  0.0749498123753247  0.0771046819360853  0.0611392771845686  0.0464394106940872  0.0385847641533775  0.0247929012149621  0.0164325192609620  0.0495983466933691  0.0826959232124102  0.114169828846915  0.140349186598507  0.158459525092441  0.164732067820242  0.162389558101725  0.163630308807588  0.168342433152654  0.172099476788131  0.178002499218115  0.176664260568362  0.163457630858581  0.140134736099445  0.110638339728680  0.0974860222252827  0.0993367621042252  0.105435800578203  0.124119552182239  0.148232625188713  0.176037766595978  0.197608899706260  0.218175685912830  0.233839998735008  0.253640528828902  0.282529076563088  0.319083355154369  0.359550254089732  0.398326637338176  0.432722671852549  0.463066005678188  0.487144439871435  0.508435305352037  0.525276776221357  0.526126225070430  0.517822300740560  0.492136130248901  0.464568918055185  0.438660116875119  0.415330189277390  0.401412183609331  0.384917095461436  0.361673592479583  0.343297507297065  0.320372403935090  0.298287531421754  0.276800040927968  0.257060708386741  0.233513422961024  0.206476319414281  0.171792440753477  0.141628204698390  0.110317611422010  0.0811152666168297  0.0621017945318841  0.0560062958233510  0.0594667836955411  0.0687746913467137
0.144259359624358  0.118276291783473  0.118488731474797  0.123897345009693  0.0946393829448855  0.0606680100447555  0.0590545820224861  0.0555847235444176  0.0327699968774634  0.0182880078723549  0.0122447070710537  0.00921347687202142  0.0399687209034633  0.0772591809972322  0.108269230465947  0.140002099984975  0.169681716948109  0.189590163019479  0.196609477937325  0.195241259219391  0.199344748877220  0.208208377568712  0.212745704448902  0.217791787832146  0.216820529159457  0.207033488490763  0.186201381990546  0.159643871040078  0.147298712227537  0.149371709035080  0.154846484514163  0.175115363512011  0.201227207323353  0.229327375042833  0.248498144347308  0.263906112918277  0.270790017299740  0.282243565629385  0.298358283551030  0.318188844875764  0.343014911462987  0.366679305403791  0.392179329787215  0.418538824283884  0.442627354554369  0.464199159748646  0.482111232456486  0.484206650376111  0.473594281740915  0.451585823719515  0.429098799995711  0.410161318015710  0.393334644234032  0.382644874181287  0.368364440845958  0.349676945623520  0.333097789008877  0.314371668454483  0.296966424457284  0.280279284402366  0.260472422997334  0.238514535027268  0.213019371994021  0.176617872888150  0.142305619415613  0.107995646837418  0.0766543049316399  0.0531157049750687  0.0476244419750875  0.0568911548858280  0.0716264373194291
0.145836169931294  0.115453698532709  0.115570887937952  0.118890416913851  0.0838746845862126  0.0470819075268678  0.0460093767197349  0.0368615760556765  0.0106260339710539  0.0182492554329377  0.0197519965014516  0.0316753738962739  0.0670303442777395  0.103204575060639  0.131988836344131  0.163880790439148  0.199774981904301  0.224438857875910  0.232433167162451  0.231618369483993  0.240021309043550  0.254207289516468  0.260524937271217  0.264491609857960  0.264983205837433  0.259849149684038  0.242200536044559  0.214794917090859  0.201945927738941  0.202146999772013  0.206607936403090  0.226142271420394  0.251884039773775  0.279681441920032  0.299567020542875  0.311860628644433  0.314494279322620  0.319123583422625  0.324850133815253  0.332861449456807  0.341801960965616  0.352480381616239  0.366928208089572  0.386981095749239  0.408597824513447  0.430022074530634  0.447731190613596  0.448233694405562  0.437358377748900  0.419462798525305  0.401219562483306  0.384808405579329  0.373463101866059  0.365413972795048  0.351429771393486  0.334711897619939  0.321415302819506  0.305670234403799  0.290276080287988  0.278760991144566  0.258180031824852  0.237472432021842  0.212335006596896  0.175869994497897  0.139509425405824  0.103187811109657  0.0706258845241644  0.0453959333800374  0.0424838630316283  0.0581916069074790  0.0768127298870836
0.142006508630670  0.109623875123852  0.112120958034745  0.113170699437711  0.0724732270855982  0.0374847829092169  0.0404793238858218  0.0257316538199762  0.0179969785899361  0.0396248380288450  0.0408948293251811  0.0560393900958832  0.0943864712978631  0.128594901462855  0.157249075204079  0.192696377309908  0.233656329450188  0.261700257521573  0.270330968291293  0.272693288964193  0.286807464390950  0.304305708915885  0.310540930511661  0.315094157117564  0.320939927372898  0.320909777936227  0.303681824523000  0.274319101734563  0.258688516332854  0.256884884224507  0.260864180608015  0.277595230487142  0.300640268069150  0.328243738241809  0.347201865535631  0.357874826103663  0.356532110504750  0.357473786043628  0.356918122667388  0.356907315709316  0.354429163708563  0.354049389619115  0.357403005264210  0.371834172474065  0.388454896383998  0.407543527334219  0.421364554855612  0.421137388775177  0.408849339046408  0.390149226292356  0.373582178232976  0.359929754347082  0.350590545385488  0.343575787023286  0.329267980488134  0.315219699002404  0.301513387486498  0.287985750863011  0.277710819490192  0.266872976838967  0.247543427549815  0.228498261424218  0.201956297453496  0.165855317489588  0.129064617900627  0.0934046290478233  0.0606808282549061  0.0380200995791789  0.0434429241506037  0.0654569401624417  0.0867432820009167
0.140585279933921  0.101461598446920  0.108915076285915  0.108870069459057  0.0639535858202801  0.0381866754380078  0.0463346567405373  0.0302727448142619  0.0376692566417830  0.0619728972484553  0.0617891256851326  0.0768999132715004  0.118581966997924  0.154139749905500  0.184526884797648  0.222671994926958  0.267703377172796  0.301123118899654  0.311989946767474  0.317793895066223  0.337189001284734  0.355520624390360  0.361617050851001  0.366906284019778  0.379832349588993  0.384984903717399  0.367250799570603  0.335996342586865  0.317305792257568  0.310477369346409  0.309588236264308  0.323308445909740  0.342059494829086  0.369832905973203  0.389802571678578  0.397795531209325  0.392063217799744  0.391209416672286  0.387279670381852  0.380802113404819  0.370738381806400  0.359386244102751  0.355153705297313  0.362700371156129  0.374305277092671  0.389866123652880  0.400096221563808  0.397214368580062  0.383537426634391  0.366747743139692  0.348062952628481  0.335894234962604  0.327227956318562  0.317152690501793  0.302903157154145  0.288301100383292  0.273570774530781  0.262356664007692  0.254780537798789  0.245542684702356  0.228500365980672  0.211906925271340  0.185843210743505  0.150510396555081  0.114582145510070  0.0806773454390336  0.0521307352207303  0.0383932122666385  0.0518864669799268  0.0751505390325951  0.0972233205909085
0.132718495539207  0.0904638465219474  0.109040717363963  0.102537458786392  0.0556836762785256  0.0539107222281938  0.0632802520032819  0.0468072040448113  0.0639782195596862  0.0909843401971217  0.0878259689714758  0.100546336200285  0.146290289717341  0.187287503222941  0.218471379013976  0.258090904712500  0.307669077950387  0.347816956045561  0.359686095928316  0.368711429253108  0.388797935342714  0.407570882718681  0.412544023595763  0.418292039868504  0.434195581865468  0.444202194734729  0.429078249328634  0.397307899473175  0.373741694240692  0.363114757820421  0.359773316787600  0.367094561089276  0.382424933641272  0.406995821049029  0.423138166614108  0.430338696453649  0.422692556412763  0.416894916986543  0.409608490254350  0.399174417303273  0.382033326463132  0.363979479828962  0.356859982623084  0.358779235398759  0.364503077988137  0.375255356326709  0.380121688734207  0.373532160675128  0.359415291137568  0.340216834947987  0.322333578731933  0.309644271600945  0.297690105508827  0.284575724374278  0.268499820687278  0.255421175925466  0.240059888473996  0.230071752179494  0.224406819209647  0.216703986149927  0.201605557597975  0.186499533575159  0.160595325508541  0.126653792860843  0.0933598402698926  0.0656890301684655  0.0490164156415168  0.0493753571435700  0.0684934906773581  0.0913326376332309  0.112443317385544
0.126657525794387  0.0793222455060924  0.108054137225390  0.0969646088775529  0.0571292404465172  0.0810908028073423  0.0923773500808409  0.0733107394421108  0.0944993780067497  0.128142856248875  0.124013738536037  0.129783938685461  0.178845575289465  0.227246393759187  0.259662838339921  0.296219401412266  0.353954387445290  0.401855114442488  0.416794375813864  0.423004755671677  0.443776550456883  0.462923683328193  0.463059714852517  0.463299946443896  0.481523791557199  0.498284869557761  0.488653540766082  0.455581101189254  0.428932792582146  0.416907732329394  0.409265041715818  0.408655642684720  0.416925492069952  0.436605296628312  0.452416619155487  0.460358588703237  0.449109973853258  0.438331770832928  0.427098897152052  0.411782513315732  0.393663863119929  0.369004192081005  0.358486289090128  0.354004147309019  0.353206063079492  0.357357457838181  0.359063450484447  0.350235488525814  0.335263017872547  0.314045554435547  0.294900697671386  0.279002631836472  0.264517646506632  0.249719438650049  0.234421882943649  0.220573126951064  0.205218802939042  0.194414856895645  0.188181098768051  0.181017661455981  0.168585706386366  0.155329537815187  0.132296879329399  0.102624274522855  0.0755658983956068  0.0586286980440691  0.0584625494149144  0.0682328481789207  0.0886269900408616  0.108960478054080  0.126360489609804
0.110545609871539  0.0701063973465495  0.107308592861822  0.0898533554752328  0.0715774133678101  0.116595368673887  0.127575711762538  0.108154127966183  0.134885308636073  0.172427368394460  0.167832919766088  0.170600205511704  0.222040757360150  0.275159872791518  0.308901807835494  0.348756893021859  0.413023012482894  0.464145132117790  0.482704447164757  0.484620855584109  0.504541681208144  0.521704460625911  0.514593030553787  0.507653693152559  0.522707642552021  0.542162281235377  0.535560082760487  0.505609295799463  0.481644327712252  0.470325742732525  0.460752393548418  0.453579690149742  0.453286515780317  0.466909327535436  0.479820169700360  0.486062817518115  0.470581717004033  0.457091241829975  0.442631023643310  0.425005646502569  0.402299043499418  0.375836755240801  0.358494461090605  0.347618875218874  0.341172525243769  0.341476522468237  0.336891768728323  0.325194431275464  0.309444558397834  0.285375870988795  0.263712399271215  0.245821605051494  0.229457628112412  0.213996169691514  0.197582943016117  0.183184574476959  0.167699126311597  0.156034038814395  0.148181999275946  0.142093545221180  0.132242332271929  0.122097648536007  0.103801743935976  0.0815162889348858  0.0660875496974203  0.0649599003476396  0.0765505208525663  0.0896153592233107  0.109902317386730  0.126206696764247  0.139258559983813
0.102497659845802  0.0599204546584128  0.101878771639539  0.0870584538779681  0.0944513348404515  0.151369386243626  0.163296114059727  0.148131305382197  0.178307557098977  0.217652469972770  0.214714463414490  0.216977224725522  0.270049855977420  0.324847441044142  0.359426174035763  0.401286685232029  0.472879514003625  0.530908709556680  0.552232420954125  0.551583987366977  0.566541593826083  0.581031663436876  0.566283164084008  0.547597806724475  0.556060377244222  0.574649720757692  0.572182538301308  0.545880901377121  0.526581806410762  0.519447487518843  0.507308220793626  0.495118780501049  0.487512325279373  0.495964280963276  0.505265912759565  0.507770773571640  0.490433525024090  0.473534363043890  0.458735288719029  0.438823523253815  0.411780854031591  0.379635223022187  0.355951641449159  0.338529055858206  0.328693677192933  0.325002274229498  0.316361408184279  0.302606498292479  0.281404540140403  0.254169538282341  0.230325408452033  0.211809336607170  0.194039702456224  0.179540962888528  0.162927764993892  0.148994384346174  0.132869668049300  0.119692048531380  0.110200001391596  0.104309052386971  0.0976763787005791  0.0926262112103761  0.0843173696685099  0.0744964452509075  0.0730952069449192  0.0812001721543766  0.0958592772016877  0.108523689467366  0.126362599056814  0.138129916729169  0.148069905767965
0.0884111113916862  0.0520100115236821  0.0944946019641883  0.0866697911426827  0.121528797310076  0.181285220855529  0.193106592282857  0.186353627066887  0.223770869808952  0.262744661073217  0.259485921485847  0.264795560774551  0.321960356792779  0.379976816635569  0.411669839409444  0.457537084016127  0.536015872241124  0.598267622499255  0.621459383678723  0.619865620757519  0.628789961983174  0.639524372137226  0.615153784240475  0.586951409677591  0.584451193719061  0.596644717673524  0.594083102611400  0.571453240787104  0.560274297848542  0.558030966928101  0.546271131259181  0.529212568637787  0.516680296347668  0.519509746799395  0.524494393219694  0.523351291216572  0.504699471547577  0.487552569949672  0.471257201586715  0.448808682455987  0.417473151110062  0.380404109528363  0.352347301709047  0.330198274908627  0.316924307470804  0.309002220293443  0.295513040272183  0.276971861580954  0.251561340328278  0.221910396806040  0.196775171690703  0.178910941027315  0.160957141262437  0.148057086845115  0.131813760455608  0.120121653023267  0.105017892835403  0.0921336337346292  0.0815412753928612  0.0771591171804149  0.0750104982100402  0.0761411531721261  0.0787386111293835  0.0814566977813814  0.0887941286916010  0.0982216329343389  0.112360677707410  0.122967176178314  0.137425713355906  0.145730917780748  0.153857988399445
0.0872873180971854  0.0393598015431636  0.0853748394526963  0.0917996869081975  0.137726242798345  0.199801663621859  0.216636808992457  0.218017145939735  0.258868644713465  0.299988979072543  0.300689525677193  0.310845332069355  0.369208082675510  0.430633091871761  0.465019644703622  0.510779489830032  0.590416655062304  0.659504328074184  0.688488277230979  0.686139465693898  0.691015835668005  0.697765270915228  0.668642765436823  0.628045054302345  0.612934123173173  0.613619849761953  0.607878943515514  0.586039379703711  0.578480667963704  0.579388138656474  0.570799849586316  0.550317786985977  0.533972695370162  0.533775455713625  0.535583143585762  0.532820345728137  0.512202566190033  0.494039416376059  0.476025315996095  0.453629876626264  0.418717536348361  0.378433348029522  0.346150409720595  0.320438802439757  0.302076019573997  0.291833134631684  0.274765341140131  0.253299218575330  0.224734656261167  0.191667774418434  0.165143372743380  0.148362177906772  0.133391267717938  0.124826717425839  0.113715810210887  0.107725966698949  0.0979819887212778  0.0873351358238175  0.0780061960193515  0.0733878897749386  0.0746488634748538  0.0783466533664137  0.0867368408254105  0.0945224565471067  0.103776483404889  0.112199029403701  0.123325589477359  0.130624938805762  0.141398678304446  0.147033653927048  0.153757479101943
0.0804156450562916  0.0267388854057058  0.0790027392903426  0.0958144475778937  0.143587389547217  0.207837638882271  0.229952269407711  0.237738325803395  0.282606762582115  0.325162047813470  0.334660148939366  0.350086609736324  0.413865142695984  0.479403996321068  0.516474994866362  0.562383279530888  0.641660565946307  0.713412804678557  0.745238357527279  0.745386632492860  0.750975554104931  0.755306287553052  0.722550490185587  0.671236941717986  0.641521624180364  0.631213458258055  0.617820408103055  0.592987720291158  0.582932273107014  0.582376778855391  0.572928333096488  0.555262827160806  0.534976370515509  0.530052942786198  0.527876404567145  0.527850211615678  0.507688703388737  0.487461589174345  0.468959674872309  0.442540630225138  0.407606170591844  0.368519946973609  0.335262863478257  0.307850738674833  0.286490120443327  0.272561838501159  0.251826192969833  0.226910190281636  0.197349236251575  0.164587235257423  0.138898849983345  0.124818712920230  0.115178999043780  0.113476243357737  0.111510945959909  0.114193306957742  0.112090575772861  0.107145269117008  0.0989812650274976  0.0926901425352153  0.0919702675734158  0.0934880174436693  0.100153781138289  0.106171376995544  0.113877480509044  0.120184662990580  0.127928954315182  0.131459658574129  0.139228037003402  0.143059532008300  0.149232031125466
0.0861280471059417  0.0111617605117706  0.0694403098435040  0.0948911806009039  0.134034006632470  0.199373553725643  0.228789163269578  0.243840758166524  0.287738847657079  0.334749972495082  0.356677447476869  0.380023715721535  0.445518815268825  0.517477414984298  0.563175690239500  0.609485530917659  0.685514507232713  0.758514784143559  0.795428595992757  0.800200097574833  0.807921564160264  0.811495096642206  0.781508039435247  0.723578160115017  0.680320096328177  0.655362745484918  0.634287495947770  0.601784572687511  0.580734196243171  0.573446689624431  0.563187361199971  0.541945918649866  0.518635929428607  0.511053891924113  0.507262315741040  0.510125989276251  0.492029792296981  0.473440819982874  0.453125914071906  0.426601914362073  0.392032073854017  0.355749255597902  0.321839763183305  0.293526658091305  0.270311268148316  0.252931954505623  0.231594237965701  0.207387941077409  0.178884227567201  0.149037514769215  0.127256741903971  0.118056363097113  0.115119329119623  0.121026312178639  0.127451617056630  0.136535834796867  0.138480891264414  0.136822524723498  0.129460655006064  0.120404869132492  0.114480627171425  0.111233115132331  0.113175963380471  0.114132334353381  0.118467861788336  0.121913696626414  0.126344284412086  0.125911834057680  0.131108409827255  0.133710511447199  0.139637832838813
0.0884184200042037  0.00914584422368424  0.0619082104131229  0.0855539567796091  0.116475343524254  0.181383091602129  0.214653562179726  0.235883737275643  0.281005131027702  0.333061934343052  0.365605651163619  0.399543113872909  0.471162426776430  0.552114051206812  0.606080065608808  0.656792522875587  0.730387950740749  0.804091460672409  0.843825703208259  0.852221428447556  0.859976136179240  0.864832496345880  0.837986843104038  0.781083205677489  0.725078954728749  0.689058112227884  0.658137519458969  0.619635084399181  0.583945209533303  0.564326766868549  0.545753651316891  0.521418156705311  0.495923341954443  0.482308815608360  0.480133877285756  0.485637763059187  0.470992563381881  0.453547784673736  0.431852412417552  0.405562134398314  0.374187133398815  0.343211435718197  0.310155723581369  0.281065991562518  0.257287063350074  0.238314956908165  0.217375227733347  0.196304746211437  0.171679899346014  0.147558557157450  0.131941935317437  0.129508194848690  0.130513744512244  0.141110961155049  0.151646468137700  0.164321219743888  0.168756826574934  0.168263047350766  0.159143699655273  0.147018538111731  0.135057684601100  0.126526530686723  0.123327264897957  0.119615745131302  0.119269994712339  0.119319671765994  0.120119329686984  0.117028705187969  0.120261066239757  0.121455322076483  0.126308506507496
0.102780659490057  0.0302243903809047  0.0461269458369298  0.0674745038797093  0.0892627474468598  0.151035834683003  0.190222024726046  0.214342578062216  0.258547444777429  0.316698495333560  0.364128649165830  0.407070377563809  0.485017099362572  0.577859290481208  0.639962387572594  0.695469518182666  0.766888190476152  0.844141885355270  0.891795958800734  0.903594128004368  0.907708077173346  0.913219759862542  0.895946237500789  0.839724646080914  0.774519131868390  0.727781815469517  0.689693050557874  0.643547192467679  0.596735122222266  0.557498431690751  0.529758336893710  0.499054010479634  0.471094571694673  0.451655860675840  0.449382235132207  0.458370753987686  0.448667591112149  0.434309220852812  0.413555356197560  0.390279149589579  0.361855643274293  0.334265457839231  0.302107077734295  0.274674757648155  0.250956847412662  0.231978934847868  0.213008802084049  0.197129195716374  0.177381061698383  0.159309784444776  0.149453193695152  0.151028270812672  0.153971006945956  0.166961523903491  0.179530400616018  0.192425600264896  0.197348622794426  0.197600300179685  0.186307397806676  0.170920950781267  0.153172517374170  0.139443877292268  0.131745594026916  0.124193981433858  0.118923573303385  0.114586670372065  0.111774979786030  0.105873239064360  0.106171890380909  0.105716140630489  0.109403785661566
0.116263354680467  0.0508772114654818  0.0239491552882384  0.0426481453846484  0.0596834198254076  0.118819590147025  0.160502684268126  0.185670839049226  0.231190588241799  0.296420339259985  0.357270370207119  0.408758126555358  0.493534139808706  0.597399080754930  0.671341353778762  0.732758812212618  0.803253913246977  0.882079644289239  0.939066396380228  0.951007517607429  0.949234468748777  0.954098251603922  0.941901958655348  0.889526416563627  0.819314800053924  0.765701503751118  0.721664097735040  0.670633509502340  0.608505278661316  0.555224088752951  0.516292183480736  0.479132245754203  0.447211435268225  0.422271382391158  0.418581278358281  0.430747335810865  0.427971993796408  0.416791832604654  0.398655123499194  0.376553293080616  0.352670066732154  0.330747179988182  0.302477343367406  0.276211305150936  0.253067718631013  0.234115598204852  0.216974077214656  0.204541506352506  0.189023652163151  0.176756299187480  0.172030638005761  0.175973531621240  0.179874893579336  0.193886713882152  0.206830199092136  0.218212186006824  0.222153392638189  0.221973765831075  0.208893222688147  0.190871000509604  0.169243637143980  0.152285235761610  0.140946874556847  0.130049938153794  0.119383924135871  0.110168300529298  0.102565074542667  0.0937142750628301  0.0905361453266165  0.0881935145962325  0.0896856789004542
0.140625668503242  0.0797613507322254  0.0114387863906832  0.0257432278148493  0.0248068859511967  0.0814833920816157  0.128401101682790  0.153854941698060  0.196797714287802  0.268031600699325  0.339485476892613  0.402979496588806  0.488929847195652  0.601478073450480  0.686706882310279  0.754487675497351  0.827181475587319  0.910317831777673  0.971964269352328  0.985222791572793  0.982148595660448  0.985239238765096  0.973328634192203  0.926291438531312  0.855240187386060  0.797379195034351  0.750682687267493  0.692631039372099  0.621179192735473  0.555352140355593  0.508462056906214  0.461984335302710  0.424822196418913  0.394255081863678  0.388092365998349  0.406127315076589  0.409563692680041  0.403549069264335  0.388050100277567  0.369559482254771  0.348103027163619  0.331233001485467  0.306890927684663  0.284221776739113  0.262013066515841  0.244459798809064  0.227992126869650  0.216900323624251  0.203744291717778  0.196070632580708  0.194174569069319  0.199130713566077  0.203602614238032  0.218120407309482  0.231101279515028  0.241022285309423  0.243335599515454  0.241908623353896  0.228624542805464  0.209816626489848  0.186642030263312  0.167716426343456  0.153302804553169  0.139600186986418  0.123860677155455  0.109958371689248  0.0978684589696045  0.0838520336606879  0.0753936553588430  0.0696139617044240  0.0674567556731843
0.166741383254656  0.109815033906010  0.0468975116546190  0.0449284152406372  0.0227643759867501  0.0452653726419113  0.0992566012544868  0.127730496405622  0.166892453766256  0.237384850738858  0.317632329717632  0.387733209418437  0.477647215149205  0.591448520842046  0.686203059394598  0.762332350543242  0.837799602555687  0.923208086775696  0.986506156720120  1  0.995272375313800  0.994344898671277  0.983859877282149  0.937726091321425  0.869419847031364  0.811670851531101  0.764466044502703  0.704739071625293  0.626149084599479  0.551802546039145  0.495879323443595  0.444007953819799  0.401393513472185  0.365605482796034  0.358078421192577  0.377838971156332  0.388310067138375  0.388451452765015  0.375771553300336  0.360761264087295  0.345534526937222  0.334747775749945  0.315009607812401  0.294968574925177  0.274981451452929  0.256723130537036  0.239988620869404  0.229221842977744  0.217630470014394  0.214485802433858  0.214767741442723  0.220213429263535  0.224898469528765  0.238750862956184  0.248951272220135  0.257040850769364  0.259095995064968  0.257307947191416  0.244693199707875  0.226458016970576  0.202685532372403  0.183168314882992  0.168028964112589  0.151457226598668  0.130407404131057  0.111375816273139  0.0950599102667406  0.0760898363423035  0.0622022436384647  0.0509135347919089  0.0440759467800553
0.200108483165549  0.147877091457616  0.0865021595738381  0.0754612943211877  0.0590208690554881  0.0159791601699341  0.0713749389855565  0.107469233158291  0.140971704219805  0.206104868227348  0.287977395776832  0.359978116260412  0.448901338138264  0.560183483630390  0.661606175023612  0.743873778281953  0.824374785712118  0.912130651230369  0.976926409151295  0.995034639905624  0.989190302235589  0.985367309399334  0.975822213238578  0.933204017951517  0.867420636333661  0.810677930206256  0.764850491315265  0.707188191019362  0.626163430291218  0.546684171921841  0.483831845556478  0.428188402268983  0.382055978488908  0.340282880141044  0.327580845870932  0.348350790178632  0.363764404738770  0.369589181329270  0.362486636148859  0.353157065935586  0.342772166923016  0.336834370193185  0.323301894858281  0.308342436608998  0.288129847917476  0.271348827918402  0.253359095545761  0.241560071786860  0.231266245564463  0.229859469475763  0.231083906111804  0.237077396868484  0.241719674079588  0.255069834277769  0.261656453105032  0.269219274767312  0.270774305125755  0.269707205982560  0.258956639166940  0.243041899068372  0.220856176848427  0.200207388157228  0.182928911432602  0.163507959956657  0.138058785948101  0.114622651361997  0.0943793865118273  0.0709554730866366  0.0525872305786509  0.0366592351754274  0.0247992387667125
0.230742662727086  0.184749171714559  0.121814096954853  0.103985671339116  0.0921883941562784  0.0403775998707797  0.0504143416262794  0.0930206350274481  0.124474989983549  0.178927440692605  0.258084456895516  0.327200229789401  0.409146980089555  0.517566966646046  0.619901018642975  0.708754615351570  0.790768115790498  0.875680744431674  0.944262407245921  0.967291897655701  0.960859525753344  0.951622057661496  0.944030552534958  0.908092837016241  0.843351457839982  0.788281619208195  0.742148561503206  0.691677183894966  0.614754901363736  0.532271913166201  0.464024060387322  0.404976572100108  0.360918463646600  0.316656932222787  0.299090487072395  0.314967287274949  0.332395319652845  0.343557077722426  0.343539279121857  0.339176106124184  0.334534374828399  0.334149218697266  0.327710608201935  0.316206941860197  0.297759036169269  0.281092527127912  0.263997339390987  0.250733665666700  0.242203714883280  0.241187779945896  0.243340306088732  0.248618447401917  0.253328265742336  0.264579566164449  0.269356121529541  0.276329371983913  0.278152840935695  0.278630529328028  0.269120573743597  0.254924602038276  0.233504309386143  0.212933601650178  0.194351613285559  0.172180375256148  0.142653670303578  0.116552206567030  0.0922278426615046  0.0670651731200403  0.0454887339874981  0.0274943780526156  0.0114917375777407
0.259704485120514  0.220694621908830  0.157660318654411  0.133005300889949  0.124148449504106  0.0763594954317203  0.0415400246585067  0.0771935919738162  0.108133609504336  0.149242786801841  0.221798165620579  0.290446200778056  0.358484060395056  0.455051814041200  0.559123376316827  0.653174392473585  0.730074954401907  0.811998543054786  0.882704010954287  0.917605060520317  0.913064483780657  0.900482754727102  0.897139647548903  0.866850891168582  0.807492412073628  0.750811299484544  0.705266085174755  0.660530232371558  0.591623886380479  0.513043216846981  0.439045974931727  0.379006667359800  0.339023302407427  0.295363958604154  0.270736743008393  0.277000434311978  0.297001128850907  0.312431202244387  0.320371555598783  0.323553051422272  0.321440133666755  0.323730151127262  0.321283890402492  0.312962822592166  0.300628257775033  0.286322811574834  0.270545490853943  0.257130029708534  0.249499195731643  0.247103501798862  0.249046303472670  0.253775913645718  0.259482396328146  0.268372863459103  0.272808658500799  0.279129379402827  0.280970937138067  0.279763627157555  0.271808134576077  0.259290437198991  0.240027195045770  0.219954499221261  0.199736920621909  0.175661950206975  0.144512694928268  0.116648739448341  0.0913196419455935  0.0655563401534151  0.0437957885208825  0.0291351360217639  0.0188068235532163
0.281083142312371  0.248690645736016  0.189047548516610  0.160105812911870  0.151567766184946  0.110186832819166  0.0536838062150712  0.0615215402637455  0.0909811768144159  0.118296555706392  0.187505840570535  0.258026196139941  0.312749302648383  0.391228333782036  0.492327675833823  0.590493674887428  0.661785199270996  0.731704624738506  0.805232972547806  0.848411213543557  0.850101534277190  0.833335436455089  0.829518927571475  0.806400800094815  0.756034388511417  0.701600274055662  0.653222296299505  0.612554662677870  0.553535590748240  0.478170687758114  0.403683268930021  0.343661514754542  0.309724100256079  0.272462131606997  0.244018385852239  0.239978508608215  0.257532266489331  0.276719331604047  0.291843147165760  0.299669159666578  0.302264086809812  0.305948761863081  0.307802717662225  0.303292101275290  0.293619097881369  0.281913419870063  0.268215918825988  0.255733663416313  0.249482334928053  0.246412735511591  0.249007913933799  0.253946598485308  0.261486456608159  0.267676718776137  0.272159689002827  0.276265052382376  0.277753026581575  0.274504330409722  0.265072485289637  0.252717984915995  0.235313720262280  0.216281837189267  0.195574667244731  0.170663461495891  0.140002470707226  0.113403001651082  0.0872783043191100  0.0633075781826144  0.0431019282879253  0.0340690520684754  0.0288579548767340
0.295355661492787  0.273684341174268  0.222600994360449  0.183557675783958  0.177580060658335  0.148433541678848  0.0841343027631979  0.0443473935575451  0.0699089774816171  0.0826294096635812  0.147915862417194  0.219580388936782  0.267940399148172  0.326439947997524  0.419504621862679  0.513520221496085  0.583172518445364  0.642714207055437  0.710548537680452  0.763495356383562  0.774576291825949  0.757696445682974  0.752328042252223  0.737557273145940  0.699935546680002  0.649262096824886  0.594558168278145  0.554845796272918  0.504999502181523  0.439106534456912  0.365950672846369  0.306887005843985  0.278546592473113  0.249074834259507  0.221248176508448  0.209076056484234  0.221132486844433  0.241139163482282  0.260957690400031  0.272798231158587  0.276688558013598  0.280202851116534  0.282378970149646  0.282270602341050  0.277432157973719  0.270798684325533  0.259919342659452  0.248619220231044  0.243014367094946  0.239308183381828  0.242676263797795  0.248291984703104  0.257259043156602  0.262292727968691  0.266268535726503  0.268091318119581  0.268327015385304  0.260366407024632  0.250120621992193  0.236923969315290  0.220653718164073  0.203438151005432  0.182858877721459  0.159657895351793  0.131653967057788  0.107121279148680  0.0820558597099357  0.0612899123114726  0.0458080969673122  0.0394947937325522  0.0361550194913280
0.301851508098687  0.288782518765123  0.244656129025296  0.201191231973642  0.201361667963823  0.182355702997372  0.116935210020485  0.0455260897267306  0.0497107196087803  0.0475063976864362  0.112738914778943  0.183870666365150  0.230000642919391  0.274027122311359  0.348455761736444  0.439987765029799  0.507438366091194  0.556232806646680  0.614649878345676  0.668556476040452  0.688210429721849  0.676709931027135  0.670450316298683  0.658364416583025  0.632220537991386  0.587197164823721  0.529617832996998  0.490972536840089  0.447281720708535  0.387660186179350  0.320173364683396  0.266438144175939  0.244630667311993  0.226613615611956  0.202973901653831  0.186262080669518  0.190535915038225  0.207878368656194  0.228868250593961  0.244100067774908  0.250279051250770  0.253620380632118  0.255652238631286  0.257681832321709  0.255800948209785  0.253415514757443  0.245853134674948  0.236833972708435  0.232659799771057  0.229841183890489  0.232748290585930  0.238088051066958  0.246926670201506  0.249629725978637  0.251128729795207  0.249323950727133  0.248125528989908  0.237668486199965  0.226549626229684  0.211588129844479  0.196158146858878  0.180386424353190  0.161472511415321  0.140952197148968  0.116551025738969  0.0951349183982001  0.0730745080003467  0.0581282836819677  0.0468255244272521  0.0420864650719091  0.0393699488002317
0.298736817457196  0.295238676637141  0.257156348290090  0.214984995424233  0.220681740222275  0.212535019892295  0.149834181579961  0.0686208510557477  0.0421614850900594  0.0145848544693322  0.0771146425785224  0.151044598813379  0.196166841714953  0.227020538761231  0.285562154533064  0.370889680632792  0.434323521573560  0.473490314824821  0.520455676912088  0.572864156821059  0.597996304304621  0.591538138054848  0.584498902454277  0.577882642459837  0.562716824257232  0.522957685660534  0.465712291095996  0.425568769875138  0.385440991654996  0.337266301397775  0.278808878826693  0.229984676152667  0.213127259206619  0.206268400082739  0.189531805604273  0.173847920423267  0.171715559792547  0.183858219477508  0.204229041925743  0.220812421304286  0.228465643277748  0.230061766424223  0.229653622361047  0.231699555165999  0.232378556710121  0.234151368303785  0.231019266175763  0.225916421379013  0.222995423406405  0.219378165260964  0.219476941754274  0.221542498874302  0.226831492316722  0.227251966484305  0.225658111877366  0.221966635912481  0.219089215363146  0.207452895107003  0.196432367043538  0.182742705357155  0.169561187721583  0.154743351939842  0.138060184680438  0.120691170713296  0.100882282557150  0.0850849699870096  0.0689566413049804  0.0596465254402435  0.0504625682736237  0.0458671810861384  0.0433030663066290
0.286452356946265  0.288365931434303  0.256697092719659  0.223387233646368  0.233651729479350  0.230090771341921  0.172448948253940  0.0956747200221202  0.0526910556956441  0.0204441025142058  0.0529927491056288  0.125442730878388  0.169885944877015  0.194012450001671  0.240399605142209  0.318991418622001  0.375981174321899  0.406810309123713  0.442485251722043  0.489984903991987  0.513129992554699  0.509158150198833  0.501647266387476  0.497676231745410  0.490160939788385  0.455794468186037  0.401310155435539  0.363637572562751  0.328840500094074  0.289695100357882  0.238787341268837  0.195050559312409  0.184715908375524  0.186353712885924  0.179905855993187  0.167385737446380  0.162664300521240  0.171429299296987  0.190842918735126  0.207685726476876  0.215674673871508  0.215005391266981  0.211727392961233  0.211642873808513  0.212341435984619  0.216296379492300  0.217003605659164  0.215594560845530  0.214010632228059  0.208635136347246  0.204283598762190  0.201721574822986  0.200853105044582  0.196120232757688  0.191120555922915  0.187199355848161  0.186686795046875  0.177563848782999  0.168534318799316  0.156689862698241  0.145883189536278  0.132095934015337  0.117745779729446  0.104603291385406  0.0911864272351460  0.0820064666151284  0.0734211613941187  0.0687116535517376  0.0593762000185552  0.0543593556286818  0.0508425881179163
0.260982327531760  0.273747681741959  0.252791577474012  0.224195530308607  0.236020839082661  0.235866330204766  0.191934369328617  0.124036013606780  0.0712797388676782  0.0432421023123030  0.0404306757404117  0.103165324841636  0.145203271052240  0.168717390622698  0.205262422439794  0.275212084655872  0.328874007159135  0.355717883806921  0.379023816206516  0.417976726159365  0.438790028827279  0.435301436162418  0.427019197461805  0.422568042865617  0.419841727179833  0.392606015893557  0.341706350426278  0.304704767938895  0.275638831394205  0.246736329617713  0.204775030834681  0.164272153313223  0.157346142423629  0.166971846520249  0.171787377574163  0.165029905126739  0.159889667729554  0.165715602440734  0.183565178102001  0.199908126933864  0.209000680421426  0.207482417704407  0.201317185432457  0.195925516350612  0.193883387927784  0.198468734270744  0.203059564302832  0.205953653264572  0.204773592728333  0.196257923727953  0.185787888948228  0.176889559324133  0.170482085718136  0.162682729346058  0.156646501531671  0.154208335682704  0.155847629182904  0.150869638595462  0.146755994572971  0.140171477139827  0.132615900921587  0.121038435077888  0.108292392831077  0.100633933874794  0.0942414153769176  0.0910682833204974  0.0883962822617592  0.0864713222681670  0.0776814547390172  0.0713296593566158  0.0665307240694014
0.230308835802913  0.252643279400993  0.240831172465010  0.215955241811266  0.227727353979691  0.233185397169029  0.202645936687363  0.144206720372563  0.0870961985583335  0.0587320689540326  0.0481338776817915  0.0912345007787848  0.131392371111406  0.151903961511713  0.182278837430175  0.243402396552009  0.297943215155144  0.318978822111933  0.332659936282689  0.360582877387847  0.378242086000040  0.373780292890329  0.358686928396595  0.349860369114283  0.349114590817184  0.327126366632971  0.282459346505295  0.249304461146583  0.223950584361079  0.203461808280365  0.169825440595972  0.133696488256330  0.130873057902702  0.146410087438248  0.159509461915443  0.158095769951537  0.156744441952727  0.162384921612297  0.178564285357778  0.193850198475373  0.203522580264585  0.201634758770120  0.194210228844929  0.186203590037949  0.180961609383519  0.182771510061148  0.187904854416604  0.192011526370652  0.190554978599938  0.179444623259994  0.165195381030484  0.151515251134040  0.139364961770532  0.128917893325350  0.123301752695896  0.124300879060659  0.131358959583597  0.135369383172333  0.137191735487998  0.135060048083546  0.130797215942534  0.122905296827201  0.114166122218068  0.110534983309215  0.110098702273476  0.109892612985770  0.109914047317593  0.109128867933431  0.101810788273774  0.0950092412934574  0.0876583012280545
0.196573988672572  0.224685217377480  0.224531330574649  0.203598043368982  0.212198153280079  0.222179661107205  0.206477674392218  0.158892775040793  0.100391420644345  0.0709858030833945  0.0601263651483481  0.0871962082633216  0.123041013558031  0.141226826429568  0.165087256395576  0.215006604187514  0.267755715480921  0.292159390611441  0.298203715302489  0.312135776749849  0.324182711182727  0.324286373484910  0.304012926487728  0.287536445681328  0.282418407630818  0.264841018877936  0.227904945813932  0.195262614468829  0.173355929124954  0.162683946770802  0.137318626234916  0.105980374540080  0.104465563200645  0.126365872406375  0.146114477707577  0.150352706415335  0.152236485723588  0.156475032345546  0.169875422545784  0.181800511171235  0.192244578020406  0.191970037621495  0.187000320123325  0.177535149420402  0.171976636178195  0.170588440913739  0.175665813000860  0.177187589523890  0.174314594514409  0.160315218027405  0.143294641411477  0.124475749513645  0.109167835621183  0.0985224492993748  0.0959642448155001  0.102801333926198  0.115140616373251  0.127749526761932  0.137135407066586  0.141242403735607  0.141280557505149  0.137647633751165  0.132473344223735  0.130431172995483  0.132528963074451  0.132862264417626  0.135402022046612  0.135362432451407  0.130713547093865  0.123039512011454  0.113240401366891
0.166409685568957  0.194054961034566  0.202040669983981  0.186083900193388  0.191734956822919  0.205283243031929  0.198488774344315  0.159816512756477  0.103754705016557  0.0764319957868981  0.0688012771392866  0.0899113875643999  0.121693883346551  0.136962129551469  0.155274897059736  0.195393179531824  0.241600929058718  0.267740086893462  0.269872013928039  0.273540256609720  0.278556117087840  0.278682052202523  0.256503945651813  0.234943508528059  0.222434372977118  0.203410983667647  0.175249787486649  0.146320929054656  0.127486104234475  0.123903550095978  0.103816097619807  0.0799397526260874  0.0841649752406564  0.110073024540101  0.133636132980914  0.140553365793280  0.143505187349287  0.145450477053681  0.156320955149079  0.165323846035323  0.176860500623445  0.177575317560553  0.175229854359463  0.167306725749060  0.164266952449648  0.160989517958158  0.164800964847898  0.163124596339927  0.157967647297721  0.140752024427993  0.121541236407784  0.0997449001696741  0.0822124138930820  0.0727255894592997  0.0763211665799394  0.0909116416142997  0.109320170408435  0.129262544307676  0.144219903290409  0.152729366370545  0.156052884274996  0.156025344440661  0.154049803966806  0.153379723314607  0.156339835262828  0.157152773486335  0.161131629844186  0.161637621065333  0.158351980704027  0.150521053744475  0.139191479152729
0.138821761233160  0.162802661326443  0.174564508512652  0.161857974013854  0.167294668235019  0.182664477947496  0.182345290034507  0.152774527777560  0.100338256417015  0.0764582845887371  0.0715569217944682  0.0926125943004182  0.119511927280330  0.135809155920110  0.148222795549528  0.178349234653846  0.216222756689879  0.242459357512046  0.243093977721276  0.238860672113159  0.239828145925139  0.240124210520340  0.219425956415902  0.194018413941174  0.173436419827930  0.152470877585702  0.131399859242122  0.104461943123599  0.0874815461178049  0.0899862492075561  0.0765163332558542  0.0627080650234069  0.0699415898369166  0.0955392549118166  0.120662022346365  0.130108838536707  0.134233773812978  0.135421181956018  0.139968352254542  0.141869062879867  0.151418259565005  0.152944776788881  0.154714475730375  0.152385852856962  0.155753889246407  0.153490570394729  0.157131588149987  0.152566997692196  0.144319810518196  0.124966152838462  0.105059275128376  0.0809805085929652  0.0637956181643184  0.0590804711460505  0.0687720942986526  0.0879128379667747  0.109563803412440  0.133773010260797  0.152431579561768  0.164326422325623  0.170306608321704  0.172374968571269  0.172340996591711  0.172790097622602  0.177067395802210  0.178770662671119  0.184003549161168  0.185625676747683  0.184155862951358  0.177327483121328  0.165919660345236
0.117619925503878  0.135218760312369  0.142835283133715  0.131645812724301  0.138790311342633  0.154648638178753  0.158562907249617  0.134266664452485  0.0877256611524967  0.0688112187623819  0.0694856460870571  0.0916052469865083  0.115304020277560  0.132957747832349  0.143558066354187  0.165194449110880  0.194970138412670  0.215394495242381  0.215286773975263  0.209599262404705  0.208497811137055  0.207433669460687  0.188237544946876  0.163159982475930  0.137394453193195  0.111560024250672  0.0924422803415894  0.0696054987975581  0.0587124968647553  0.0655425524076685  0.0573155349214789  0.0546120463316514  0.0653925239326040  0.0843574124745711  0.108108489650624  0.115826171105375  0.119518229214628  0.118973886817134  0.118024114300921  0.114741626009624  0.120675428609261  0.121558644886617  0.126586677162552  0.132711619815657  0.142888046896007  0.144252716388306  0.148940343116372  0.143651346116866  0.133703522757694  0.114304045128313  0.0957366331018686  0.0725750844735911  0.0579741647028677  0.0584112163441205  0.0731701760563438  0.0944596647773746  0.116264934158173  0.139661627937425  0.157133035392062  0.168571926455400  0.176690011903390  0.181055907682020  0.182853004194434  0.186055558795799  0.191923497784167  0.195384676428764  0.203029782792311  0.206195579274264  0.205749884458163  0.199858443133108  0.189321658356470
0.104438036927698  0.108709162516874  0.109350368271914  0.102186576624877  0.108384031204278  0.120983640874409  0.129731577792633  0.111700778513610  0.0742582140500350  0.0590378794630463  0.0628509722163233  0.0843385927065157  0.105917555741175  0.123236796372480  0.132896517322844  0.148237779183631  0.171856039872199  0.186661778741272  0.186509518114235  0.182663510568898  0.182655330115604  0.180810605267337  0.163310402806361  0.139318326805889  0.111287260052802  0.0803993337742275  0.0599175849106651  0.0401306782664359  0.0407107356287828  0.0524959017224183  0.0477953834291788  0.0518439639550876  0.0605928876526663  0.0745372816275912  0.0940202063462813  0.0987646320274159  0.101366768098982  0.0985123773934882  0.0913050082394847  0.0827624426602243  0.0833724185258410  0.0823822881078920  0.0922303167172964  0.109075635006026  0.129096033888967  0.136178971556721  0.141879467560408  0.137799581940136  0.127878004320302  0.110429053552178  0.0938032639021772  0.0729887120146892  0.0615736005582797  0.0654595024555596  0.0808213685338382  0.100211208603879  0.119490574724772  0.140507319922465  0.156162786589441  0.166150154707570  0.175220614873264  0.181070999969161  0.184611754613019  0.190694711935964  0.198976757784306  0.205514893345547  0.215408209087787  0.221168819562734  0.220446648228028  0.216104295783512  0.207410362246838
0.0904740642484944  0.0826684700138574  0.0779385012329154  0.0743879002439950  0.0763063886148873  0.0873365133462667  0.0977420852230152  0.0830741009641799  0.0569628552388145  0.0477771841391309  0.0543313129303531  0.0738687329922801  0.0944215553438493  0.108189571322495  0.114771603682430  0.125819078475618  0.144904625898735  0.156062083267269  0.155820663756066  0.156030338257264  0.158326386525126  0.157002927353801  0.140296068171661  0.116929246212607  0.0884449009700913  0.0568790127853149  0.0339564085343818  0.0213384072738617  0.0379380190263010  0.0502674089553024  0.0461420834187998  0.0502295861558890  0.0555725403692644  0.0660615790059664  0.0792941686199778  0.0788814617671220  0.0783455890146102  0.0714004008562786  0.0606217193997737  0.0490439792484465  0.0423301541491312  0.0418891164440245  0.0619409482987774  0.0909516118372377  0.117855308766361  0.129010452942650  0.135771995167499  0.134361811352307  0.125006011904103  0.109893966742553  0.0939937009406705  0.0757017553658058  0.0659148168968814  0.0718534458045377  0.0866834524139990  0.105691485018602  0.121629774061228  0.137882024036457  0.150431106506219  0.158806271728139  0.167602213499527  0.174075218910301  0.179600896429241  0.188101517840223  0.198118645440378  0.207334130611049  0.219210675323362  0.226394879528477  0.226110796581252  0.224992115913951  0.218426863718527
0.0784938534218149  0.0570991903343019  0.0493308331116855  0.0496843485703733  0.0472806839163650  0.0559097628326672  0.0631791967419929  0.0532834638887603  0.0392490319822767  0.0365536921541930  0.0449534833571780  0.0631195944757494  0.0789480759050929  0.0873255440436217  0.0903655715933284  0.0979344074547836  0.112599470954627  0.124468426690118  0.125861252706914  0.130243362531726  0.134610410917290  0.135743142800977  0.118162072591073  0.0965534730353417  0.0692758797990136  0.0410024964800228  0.0173298538444139  0.0194585802588435  0.0440679907905427  0.0552725943882685  0.0467650389069400  0.0462886910508365  0.0474643731904719  0.0543878198054105  0.0615066041796961  0.0580854890172107  0.0566226707371527  0.0493359902964591  0.0410297338677271  0.0306124578389144  0.0100971277258837  0.0261961518971431  0.0563914224989736  0.0912618671773215  0.117944257310932  0.130378145698377  0.134826015485161  0.134903075262382  0.125018144821555  0.111849127332423  0.0951558515250881  0.0782942647373743  0.0686506652396954  0.0741488466204489  0.0867199262792450  0.103981601009217  0.118231268733114  0.130868748720810  0.141077498363781  0.148588124154003  0.155896709979235  0.162475525389832  0.170758664682050  0.181057971332119  0.191451467667848  0.203226131383645  0.215418228434565  0.223383298764951  0.224924829529697  0.228151590136855  0.223077901285027
0.0614131819919891  0.0304027872188848  0.0262291912635669  0.0312202409129516  0.0289256115736001  0.0386007995111167  0.0333697689776700  0.0218334039534837  0.0206702795417394  0.0271036761820562  0.0367651337283647  0.0536755125219976  0.0649603565551211  0.0675118563815401  0.0639431681248009  0.0681113518356833  0.0791309719293982  0.0933249143457383  0.0973742554590198  0.105319915016887  0.112396658486159  0.115741151816576  0.0996626199955650  0.0786862050019749  0.0534295479777652  0.0278205844926115  0.0131020227743208  0.0291295080391102  0.0519153277343482  0.0601615476623467  0.0478602045042620  0.0422124734024453  0.0369953934115879  0.0396091114501293  0.0419784742826596  0.0367920934794193  0.0375219413260780  0.0364387818448858  0.0399144087064542  0.0420489204166008  0.0428237307697141  0.0630986183873827  0.0846622682887197  0.110099082541579  0.129481404023172  0.139265470263704  0.141142384416847  0.140698008406777  0.128952955418374  0.114670339946596  0.0960048006143648  0.0787548030940833  0.0687490260490182  0.0739556315311477  0.0842215539087383  0.0990281007865769  0.110617642886694  0.119089521424783  0.127991403092379  0.134324582687583  0.141278508063828  0.149191472361957  0.159939966236051  0.170127119958489  0.180688661188530  0.194923993321925  0.207691297745374  0.216501096380391  0.219701058845302  0.224979864045960  0.219362557086235
0.0456032138186013  0.00997691219297974  0.0201378731094134  0.0296559540424501  0.0378973855444352  0.0461950455844979  0.0300987735821068  0.00827920049683174  0.0231854057204828  0.0293538114313185  0.0315879505888092  0.0439039656597710  0.0538466637126074  0.0534182615271032  0.0440272135347344  0.0414165338528511  0.0473838942076510  0.0630225396257596  0.0727601607692440  0.0820499177432359  0.0925532236651867  0.0961418445228630  0.0854910399383139  0.0664834043754285  0.0450880756395173  0.0223850979986155  0.0238786626493283  0.0396794688455943  0.0560614401418741  0.0618807259561687  0.0477390310535179  0.0375675177259639  0.0252205730393061  0.0215888470746296  0.0186305832004731  0.0150086696976544  0.0270085457105132  0.0374850634239491  0.0527299245609005  0.0645438548697796  0.0771419743707616  0.100312926366793  0.120092324200061  0.138881836259817  0.149950580026159  0.154914635678385  0.152477372651681  0.149242460340192  0.135083669630863  0.118755409073429  0.0977464177137994  0.0795050289399860  0.0688808820796396  0.0719649619326891  0.0774967964352741  0.0889866382006011  0.0991095832595310  0.106610357576924  0.114294912633934  0.120086475885343  0.124713839548921  0.133819375866840  0.145556800250488  0.156170122155057  0.167468816046044  0.183679060774580  0.196681585232856  0.206268495072869  0.210630956528495  0.216075710638676  0.209637296321913
0.0235862827220970  0.0147651189480860  0.0370506601137758  0.0460622873229810  0.0579232671271769  0.0642415114045514  0.0507005300850297  0.0348118016225249  0.0394258395369044  0.0437520140670502  0.0367977657148133  0.0374180369917876  0.0464011666476186  0.0473128380622870  0.0387475502359508  0.0293485804586610  0.0253217927547576  0.0384743197523260  0.0513303056138074  0.0612848743475293  0.0736760527231631  0.0776569626064140  0.0730287891660898  0.0594129545544784  0.0422815305543925  0.0286075687293174  0.0392497052761095  0.0521950418332800  0.0599876501517229  0.0626489360663539  0.0492986923784214  0.0360437857906819  0.0218074909039110  0.0129511713699433  0.00842937839957807  0.0182973438682922  0.0359910154496578  0.0518422569187100  0.0703829717636515  0.0872178848008254  0.106945705555114  0.132093972184176  0.150834851480029  0.165248718413608  0.171273826267751  0.170891534700369  0.165206640556270  0.158998050719505  0.141733545093681  0.122710266697164  0.0993285509882277  0.0794881702482451  0.0675007036366136  0.0677772353680164  0.0715142848484715  0.0816571748012961  0.0891629543335477  0.0949000628390645  0.101534877690590  0.106819477667931  0.109772309139691  0.118579059103589  0.128491189620796  0.138477846146352  0.151395180467150  0.168455657062623  0.182270359434159  0.191877742404017  0.197437480338184  0.202768785533099  0.195900119086585
