# Supplementary material for: Intelligent wireless power transfer via a 2-bit compact reconfigurable transmissive-metasurface-based router
Source: Nat Commun. 2024 Apr 1;15:2807. doi: 10.1038/s41467-024-46984-4 (PMC10984985; doi:10.1038/s41467-024-46984-4)
Supplement: Supplementary file 12 — Source Data [file 41467_2024_46984_MOESM12_ESM.zip › source_data/figure3k_m2.txt]

# x = -400:400:71
# y = -400:400:71
0.263078738083025  0.250550053607601  0.234130827458356  0.251560905897609  0.253342965577998  0.237830747031189  0.237529196695215  0.260678431989154  0.282281521747212  0.274419867307493  0.288050146207303  0.337744822363558  0.377103749006727  0.385634206766421  0.388246321831082  0.415622164720977  0.416314560024763  0.371536127364313  0.320988704517656  0.298296082607993  0.278612533856559  0.218374035584438  0.136439933794403  0.0853232716975558  0.0891799141632338  0.0833069817370514  0.0619390799485709  0.0815676405581516  0.118363704751631  0.128782321602412  0.114715935206879  0.115937131255617  0.145359225397138  0.169363667663740  0.166544521078808  0.139321085647006  0.111302610389697  0.104487731391615  0.117850139245482  0.131986572192874  0.139009377973322  0.140822273016834  0.138822880008881  0.129266979190066  0.131818055226031  0.147381288812509  0.157584264843065  0.153894216885134  0.140371276729084  0.115515589833222  0.103597899510160  0.108907578035727  0.118057504808886  0.127240260625750  0.123256562064993  0.115815850290127  0.115581107082994  0.123520075941283  0.140839102870770  0.152629734933991  0.148487860594079  0.133689623432417  0.111855424414837  0.0964534574753163  0.101772032981581  0.116445282812968  0.121832344021782  0.120716684784941  0.109111857704529  0.0888999568144468  0.0734014687235704
0.266048337854163  0.249544153869068  0.239648436533683  0.258755774221808  0.250519363725414  0.231665279816169  0.239019233860528  0.262365876672230  0.273459899591226  0.261569860038620  0.289227910451902  0.347045046548158  0.377922457490841  0.383177323901665  0.393377168513193  0.422004808962952  0.414583916569962  0.361581664786164  0.318184668758892  0.305310260647290  0.279214970577381  0.205989223271734  0.121196645632561  0.0852716860038139  0.0894252782199047  0.0702322286628582  0.0521789277105041  0.0854029357616236  0.116544383804032  0.116166899989033  0.101364410729742  0.117803149068660  0.150362608058516  0.162649319275421  0.145062230179907  0.111657474337669  0.0917290825857199  0.0933896612286164  0.103050095834385  0.111647473563045  0.120155166615683  0.124455702338578  0.123586988580721  0.120064329530438  0.132658948313656  0.152002069191640  0.159656792477932  0.150946396605886  0.134570107704097  0.114875694499687  0.113601351984237  0.123174568628385  0.129481702165466  0.133357777788326  0.127380265571845  0.125492392742612  0.133043634354226  0.147670705589697  0.165237855517491  0.172112039122565  0.161880579347386  0.143857745542575  0.121910763172604  0.107999165563447  0.113702823672146  0.126686124298192  0.129671653870414  0.125085422555378  0.109621085937113  0.0889197944298692  0.0764484879389590
0.264794402319894  0.245785127436453  0.247113060794654  0.262115377252236  0.240885467489259  0.226735096444206  0.244783054623294  0.261053067050827  0.257548544578103  0.253524275324718  0.300477010684495  0.351921540457891  0.369176331572279  0.373492469649691  0.396255542658747  0.420005134871860  0.396861299389065  0.341236673780370  0.313246227944084  0.304005716412212  0.256003026720329  0.167519955897764  0.0929755486893224  0.0840530157174920  0.0789194772695410  0.0482930517117959  0.0629590476434113  0.102571250438425  0.117366161211629  0.103361713424670  0.102742611410977  0.136336550010000  0.161659488376503  0.154540495364540  0.120908226244218  0.0940802255672338  0.0914075250195153  0.0957294910557705  0.0903690256946808  0.0877962769909782  0.0958753583041952  0.103695354344958  0.104979439577603  0.109940409431913  0.131976953781932  0.152855070607789  0.153780847496387  0.140136898019555  0.123111621094849  0.112821196181270  0.121330950541668  0.131783033407062  0.134003811106798  0.133162058461836  0.127104492226227  0.134510782762339  0.151109563130478  0.170691580611175  0.185647775620987  0.185071821770494  0.167951427704517  0.148881813427893  0.130545227674411  0.122389877471902  0.128937159967715  0.134690619367291  0.131164799584832  0.124284294103489  0.106613315644974  0.0863204210375221  0.0810945839445867
0.259235694566874  0.242786396921332  0.249606850238157  0.258089329885190  0.230826198930381  0.222670149138231  0.245002575640760  0.252057021503660  0.239207641997485  0.245420648864980  0.299428269240279  0.341869534006603  0.349212877274839  0.356993081830265  0.387907163668882  0.405172442986042  0.373995089486355  0.324361611931357  0.308726351145990  0.294598207483374  0.227725361414288  0.129680716090581  0.0752580220675787  0.0791050209699391  0.0630983423371042  0.0439347136320118  0.0876247516339464  0.120713974701083  0.119728061235212  0.104956478300233  0.123147585148494  0.158577548619472  0.170661594912172  0.147892295545704  0.111794876366064  0.102850971910190  0.109859849567311  0.105682115933833  0.0810117474224655  0.0608525105047151  0.0656055982306787  0.0766658226215035  0.0838877314376600  0.0992836420201572  0.125577953142988  0.143360745259586  0.139066476129008  0.123413366708503  0.111125019452044  0.111025209156849  0.124311483717659  0.131994929991108  0.130041044761739  0.127941105793513  0.125990442136519  0.142128819870153  0.165173054443410  0.185199069365454  0.197277565553588  0.192591315662084  0.171227513473341  0.152898033583000  0.139330934513814  0.134863150223638  0.141721356312793  0.141031540574400  0.128633311459249  0.120358453831802  0.105346800467034  0.0866136618343199  0.0866560921177620
0.248848856825153  0.238804551510805  0.250037155735736  0.246740334976554  0.217517823992169  0.222365829040861  0.240838797431895  0.234414191257092  0.217772280973354  0.240050629950669  0.294978966718950  0.320398039504761  0.322806744505793  0.339809369955069  0.375907594587622  0.377801823710003  0.335790302717428  0.300525964749294  0.295465038852492  0.267925469239376  0.180170278557493  0.0830140304516782  0.0717560708488390  0.0752739229211204  0.0523572707725130  0.0753903743844346  0.124392587011015  0.140381264483801  0.128012771430434  0.127964822911805  0.159572316607218  0.184171150031167  0.176764622460222  0.143496051170297  0.122165506522069  0.132547960597051  0.135063033594175  0.113852940055308  0.0707143493922856  0.0320443893559708  0.0343386209681999  0.0476272274035265  0.0644927134920006  0.0930199067913450  0.118468134570983  0.127164401032591  0.115269643500416  0.103807085999416  0.101678925937980  0.111388101015487  0.124613372558031  0.124445142687792  0.117645088291582  0.117580269153617  0.125368606901206  0.152569017671912  0.179066440190978  0.195187499292465  0.201976178103649  0.192486289135021  0.170731379729075  0.156336073456747  0.147615139064275  0.145380363364305  0.150929557927764  0.143392421883883  0.124304986290104  0.112868421150801  0.100323193910948  0.0881497632049878  0.0930481301106541
0.233771196674618  0.232351430173531  0.244885206378962  0.233544422531448  0.207129997531917  0.220468044486855  0.232083598679167  0.213773171302026  0.196977513077365  0.226318835584602  0.272436442129571  0.288436621523647  0.293344702691248  0.316541677823624  0.349093289016700  0.339666252705705  0.296175172450531  0.274002578647738  0.270933495396256  0.232656022982856  0.136760049715229  0.0547113901735348  0.0795769610619893  0.0789843866499109  0.0722557810652216  0.116452079984462  0.158645807654348  0.161594899945514  0.149549270882946  0.163457216846491  0.195021525832467  0.206280369183678  0.185710816744234  0.153312106194374  0.152028898882798  0.168540120465094  0.160190442111504  0.124045338910800  0.0698796948754326  0.0180344208448792  0.00452021195942999  0.0188032902533409  0.0478377009984000  0.0842657712387828  0.107537738722987  0.108361772430080  0.0929916813266576  0.0913368542690213  0.0999389770957370  0.109939536077722  0.118196386636889  0.112272876582855  0.103675132720081  0.107147255159765  0.122561622042666  0.155153025932295  0.185327791327596  0.198874568333825  0.199420683300098  0.189172651026421  0.171129329993096  0.161642943389544  0.156828377717364  0.151838131239343  0.151179846483958  0.140668481718608  0.119472417048260  0.106680293044275  0.0965886397552438  0.0904345017131773  0.0980831375718373
0.213973061227387  0.224553330108483  0.233823361639176  0.212654462154646  0.195182285906506  0.217736330749841  0.217333437916779  0.188267909374835  0.180231770915143  0.215548373463978  0.247375736374313  0.250471288545463  0.259873592400769  0.288118204719434  0.310252900262286  0.287531546352280  0.248606798009438  0.243321956570423  0.234658829478370  0.178382070286048  0.0762334720249319  0.0589113059074715  0.0969366819151792  0.0967063406549368  0.117023733598788  0.167346718229701  0.195535425156863  0.186857657453390  0.184560305332140  0.208782166558156  0.230311275222016  0.224261126833843  0.193032839870974  0.173189895431385  0.190622714639404  0.202970513288182  0.179424151036090  0.129681910499617  0.0722147313593278  0.0378551699255323  0.0285216896546424  0.0207621536161447  0.0492466734742797  0.0803349541215969  0.0945050247101427  0.0882538479262775  0.0824859062048002  0.0975561381425798  0.111004542183065  0.114840638908348  0.110297812676022  0.0968387332969626  0.0943602428639295  0.105302952943690  0.125095258819273  0.156085388610023  0.186805797331903  0.197013755654227  0.192582091958802  0.179932659870399  0.166682612978470  0.163358185181612  0.161408982578424  0.152295545212144  0.145431823645910  0.129486248920512  0.108945362933527  0.101386854641532  0.0930611682118231  0.0902808002471272  0.100518928383502
0.195284219366115  0.211296668687240  0.214953563873057  0.190256892912289  0.183166733287453  0.207199880214110  0.197008992481970  0.165685270062143  0.167751360083622  0.198814657792691  0.213809033332091  0.207740919711750  0.218711968784120  0.246779994378584  0.260309489220917  0.232420617128208  0.204437070940301  0.209926516889797  0.194188407414748  0.125148673295214  0.0319804484939026  0.0905746469754842  0.124677863061282  0.133534243380002  0.168890511111811  0.217116210350714  0.232698240783694  0.219600462274698  0.225173044587487  0.248730303620361  0.257545846317388  0.240412198519499  0.208547553767229  0.202183402073512  0.225141497283791  0.229194768293272  0.196659327632711  0.143344257697023  0.0917136230224762  0.0685448294223024  0.0592396112671977  0.0461928385007399  0.0573199958127616  0.0762093048168853  0.0801919086029001  0.0782081476859436  0.0958897640527502  0.121288967768599  0.132798677484027  0.127536501639407  0.112094821566832  0.0934288815758686  0.0966174008170377  0.112216391719938  0.131984900696733  0.154628894157289  0.178472723070899  0.187352589462548  0.182494319197379  0.169480114993094  0.158812488154023  0.159643043956626  0.161028204322548  0.150135951259954  0.140110311946057  0.119841489996902  0.0966563186187609  0.0934306779115195  0.0896612315784711  0.0880679627389931  0.0998440410120964
0.178930901489599  0.194530767385025  0.187664207871782  0.166382731569459  0.172099952317215  0.189338050005016  0.166773483412416  0.145279839036966  0.161140330481407  0.180551603583029  0.174142369712120  0.162920187038260  0.179430761387865  0.203215345527008  0.201095151650067  0.170049594244697  0.160822107852729  0.172932989814991  0.139916489444130  0.0548259795810301  0.0657360493494815  0.140102859716598  0.165162177506188  0.186415126538021  0.233478287920723  0.271870227114081  0.270995856122333  0.256904167825597  0.269673952208695  0.286078223351825  0.278761504641761  0.250804485877918  0.224689382138578  0.234666853396104  0.254913977820518  0.245104706131030  0.204280376682071  0.152513346282837  0.114069857759514  0.0992730465568363  0.0882761024451222  0.0723245849440052  0.0712558951069509  0.0768134727356321  0.0795642823675999  0.0979667723825254  0.133898742997279  0.157115379949394  0.160083326398364  0.148819914263286  0.131208992277792  0.120269567718324  0.125526176352320  0.132497840489470  0.145582458773851  0.158247624711118  0.168182382315514  0.168994472551338  0.164562016329296  0.154051169617071  0.148084481822448  0.153459101116058  0.155593499945166  0.143380205993897  0.132277369548230  0.108075598688105  0.0837997262663286  0.0828265934958908  0.0835517402523753  0.0878270913372038  0.102688391223728
0.160720435300793  0.171496791766905  0.161281721354178  0.146963741501940  0.156298928232288  0.165806613809486  0.140547637551309  0.131720781888627  0.151402849867687  0.155670456867426  0.135117795208980  0.122870167410471  0.139604060407933  0.153217598140921  0.140007886587692  0.110483010596799  0.117442219437485  0.129056356498071  0.0840433489893182  0.0179234805953086  0.120485268551816  0.185743596323384  0.210012164001824  0.243401471803461  0.293585599881792  0.323048850473791  0.313612525626209  0.300344684356171  0.311314357240478  0.317060069145385  0.296844529641623  0.263208281707509  0.245050137197818  0.260503672363452  0.275224537127717  0.258014551508161  0.216808622428317  0.171810400420967  0.143944209820987  0.131394972999357  0.119965025317125  0.0996326427255753  0.0901702865891816  0.0900238018615037  0.105744612480763  0.141538112592223  0.179365453534189  0.195233549424256  0.192459742323803  0.183789522740209  0.177965369240521  0.178314228959045  0.176339234029011  0.164221021789838  0.157591594607344  0.155581605926314  0.153055256670991  0.146813891372155  0.142820746918032  0.137850120476138  0.140010965351236  0.147428619878326  0.147614034405047  0.134094711423461  0.121864987982954  0.0979190632249950  0.0743447234002161  0.0744612547053951  0.0779629116190221  0.0870601377540368  0.108856646233462
0.140470862815206  0.143040822928615  0.132420233698620  0.127378153801265  0.138865927755541  0.138644964215450  0.115725295923636  0.125124325681753  0.141363487217282  0.128874828394603  0.0995994407796352  0.0950287791829263  0.103475527729884  0.0977492536299362  0.0707001524072566  0.0533009500409929  0.0803549619907524  0.0764342221076745  0.0137069538326434  0.0914444706015248  0.186135324179303  0.235731000795318  0.260852377867249  0.303990106834586  0.353553426002770  0.369658843106178  0.352446376543213  0.343225621421316  0.352086359503271  0.343418628926930  0.308251997824191  0.270600877134394  0.262654562975134  0.280853376851404  0.289489189266959  0.266414188214682  0.227065236927238  0.191182616056098  0.171856732371617  0.162007548381576  0.148835472317903  0.127160887398884  0.118873869557515  0.124709359867424  0.152989790528463  0.195893262840820  0.228672952935374  0.239504815614401  0.234894744474956  0.235052324278923  0.240748394728164  0.246272971181245  0.233171679031003  0.201783244112522  0.167667098932182  0.145677489991136  0.132063864012463  0.124299247655263  0.121564256993592  0.121707530364104  0.131298283962358  0.140133074347703  0.134862451524219  0.120360088942840  0.106483324077896  0.0832242614838911  0.0670944658881894  0.0721350438281073  0.0786374007389996  0.0931175519708709  0.120564625091525
0.116425992804758  0.114642856862343  0.104320917976973  0.104934077768699  0.117685403306239  0.115605514269802  0.0971888291188725  0.117566638256532  0.131174826969429  0.110211953423563  0.0846633209824796  0.0849437637272273  0.0746575957618579  0.0440896397211574  0.0126312956377967  0.0366272278403865  0.0546468395515437  0.0300946398235011  0.0549829326132830  0.156056603333528  0.240626525412425  0.283041391064839  0.311210613706464  0.359236039714757  0.404725529572423  0.411653061835750  0.388771347614044  0.383177809166089  0.387231207106482  0.366375732720822  0.321512712906149  0.281433829361587  0.276768079387631  0.295125509604285  0.302229567737521  0.278138430720817  0.243725909667924  0.216511191487736  0.202149140902426  0.192174606290507  0.178409879544467  0.157970157081913  0.155540413793384  0.171421641695370  0.205527457601909  0.246180613701033  0.274346484828464  0.287758194568365  0.291059681653220  0.300890204856551  0.312845455032276  0.314513650927407  0.291548895174628  0.243650243643504  0.185287085469500  0.137933100971808  0.111085493824423  0.102920775517627  0.103086263898003  0.107391671001298  0.120335190548218  0.130049384170533  0.122800475936805  0.109280569598965  0.0944893801437895  0.0736588102881555  0.0630712153926866  0.0728927692987929  0.0852307283937565  0.102684655401294  0.132104298738700
0.0929884909746241  0.0868973735076122  0.0753732253712508  0.0829500686909922  0.0983273308143977  0.0914661923083120  0.0836282097820195  0.114301794835007  0.121571996808044  0.0957668714614691  0.0876448394872888  0.0950739855198076  0.0688008890094334  0.0413322074038395  0.0650966141003192  0.0813762551125081  0.0642743065834286  0.0543300744300042  0.133712281767943  0.229589805430730  0.299168421513131  0.331773580720335  0.367758779983366  0.421576360276268  0.455274105748550  0.447880701750161  0.425495185123864  0.420934914642408  0.418358021053440  0.383306734809270  0.327847102695007  0.289969420080175  0.295302891879622  0.312703721622126  0.313540646865772  0.286574933300951  0.254756603445241  0.238077196598049  0.230387652712151  0.221838208832169  0.204358991124993  0.188080296169634  0.195809901974012  0.223803693734692  0.266051952212440  0.303861305922411  0.325736480782748  0.342873088934440  0.359648662881820  0.380975940628029  0.391763616369016  0.382105817673487  0.342076822932037  0.277786253190192  0.203417611226662  0.139887545497687  0.101413926998506  0.0876409143765009  0.0898054306897454  0.0994677742456123  0.112483675797834  0.118642147744791  0.110174934248846  0.0994800053605128  0.0833837072488034  0.0659097554124883  0.0638544619795163  0.0796112879528672  0.0980936060355600  0.121138585994645  0.151534615031408
0.0724939894051298  0.0647443238912211  0.0476727055535584  0.0611307677232345  0.0793694644703459  0.0700845436803710  0.0720502513159545  0.107150499519976  0.110328090066753  0.0916347501398346  0.102792990278942  0.113424624453313  0.0873138925539557  0.0872640971989713  0.119267385762411  0.125026435606050  0.0972867510259339  0.113002837825255  0.200851278251495  0.288691734617574  0.343465839983526  0.372843305822302  0.417424754099241  0.474178490727279  0.500045300421683  0.482230028018770  0.462437239479560  0.459722542598226  0.448006020215562  0.400639578234948  0.338480769775405  0.302265165594347  0.311312601017326  0.327410836951029  0.324040691289938  0.293914694828198  0.264834067032782  0.256783609936955  0.255276184484243  0.251239517106747  0.234270200910304  0.219912871824070  0.235494029012063  0.272077482206178  0.317485905540424  0.357921675687027  0.382180522640727  0.406471406245476  0.436922037265387  0.466516812903193  0.476459949089935  0.451860054118820  0.399367527899089  0.321374637661814  0.238956253214379  0.167727123907811  0.122482304781578  0.0955562174355110  0.0857000943396847  0.0927632060154517  0.103646000938248  0.106761286867929  0.0982366965896072  0.0903596624730660  0.0769516435459427  0.0641023719778769  0.0671442535360661  0.0889104278214969  0.113616668337109  0.140415483587283  0.170097311752000
0.0577269085044794  0.0505603358371345  0.0238561468785459  0.0448339083817642  0.0632983223953463  0.0485058031558361  0.0658509962917580  0.0985799855138673  0.0946379011329062  0.0935529636495056  0.121545462352741  0.125436838628509  0.109031528386757  0.132223576449982  0.164509904405008  0.157153822876976  0.131674158027081  0.179823956991182  0.274589356933700  0.346441691201356  0.385145741239847  0.413954587628658  0.468999683893456  0.523867794002613  0.535832559892389  0.513165853105778  0.497629708680030  0.497155215703386  0.472094781718017  0.408594625699685  0.341962631151974  0.313129042503672  0.325917514748903  0.338422788812332  0.327174953981949  0.295029368715991  0.271292007965698  0.272358416178593  0.273083902185275  0.273083304826952  0.258278823821290  0.254608852750221  0.282283016698785  0.323327764840055  0.370753577206548  0.411893226375691  0.443538476096520  0.479144271251268  0.521885763600981  0.554289497758360  0.555201460636500  0.514940558843374  0.448907074841008  0.360232133304145  0.273690107395591  0.206142078187246  0.159143369857896  0.121984457752493  0.0969595519606163  0.0892854516824755  0.0932494115766330  0.0922728957389297  0.0852699287313693  0.0784014870363118  0.0685946113854509  0.0653581875113075  0.0757300598411526  0.103642445058570  0.134104376100063  0.162366470443967  0.189971674141708
0.0527518870611751  0.0538699906292610  0.0211502960127656  0.0267321444983406  0.0476255330979218  0.0327600118362673  0.0563140095303815  0.0856364784701601  0.0823228315753025  0.0957185145052227  0.130002902901693  0.132599427805346  0.128821469809011  0.165180965393120  0.193778437623497  0.181715657569653  0.167950016173492  0.236363792664684  0.327390708671727  0.384997580311254  0.414997805330167  0.447416143404717  0.508947399909660  0.558513532095632  0.561549635910995  0.537316466400835  0.529421592426747  0.524577368289455  0.487949974902744  0.417341189949088  0.350113091261102  0.323786882271876  0.332820830519352  0.340284721442201  0.326135594219154  0.296040718783019  0.278676918736691  0.284533889110109  0.284416442541862  0.284155750926361  0.276638518416566  0.288571940583460  0.327623163867622  0.370758614021555  0.413863332076499  0.457103503520172  0.499661802122592  0.549896239826777  0.603132734413071  0.637744761562173  0.631477455011483  0.582380131295264  0.507406761313985  0.416600800393518  0.328904791234514  0.261993640738322  0.211351702232994  0.162009898526467  0.122295309365980  0.0942672960461786  0.0815398109113561  0.0763461515382811  0.0707173291673289  0.0646289797365535  0.0613111835752517  0.0696492910239976  0.0863721141394102  0.116805246428368  0.150567607648091  0.178593644556664  0.203560941086000
0.0621273100206411  0.0665888170926573  0.0350177993573377  0.0152625377103594  0.0324315309283358  0.0168418986671027  0.0507070797502234  0.0746622459495592  0.0706993791441795  0.0964073843318833  0.129660487458585  0.130698694620886  0.146342274264727  0.191373389974696  0.211676185143132  0.197776642527828  0.210801137483008  0.295062419982685  0.375623711853451  0.415482178410632  0.441173735924659  0.484325962263951  0.547641813572732  0.584442244559345  0.576604463576426  0.556292237705743  0.550454656585116  0.538366651277670  0.486384022368560  0.411993818513419  0.351650873064939  0.331716481351032  0.337581236817353  0.336817540314999  0.317971246951100  0.292569129821286  0.284067794875448  0.291780356112174  0.287651173426949  0.285977852119124  0.288633941496245  0.322012959241780  0.374949604639151  0.418201850313057  0.462586122634072  0.506839495552226  0.561086926984788  0.624186325455301  0.683162469889422  0.714955398849374  0.696221050178624  0.635413957051634  0.559056112190021  0.468091979723297  0.386863048718228  0.322233953714637  0.260633208260059  0.199850205882677  0.149125650116939  0.106662768037617  0.0754506612000596  0.0601004674671988  0.0556709650732235  0.0521389102760667  0.0606747296624541  0.0799618070241087  0.102893206140603  0.134680726372694  0.164803146804751  0.189814287903902  0.212077331415336
0.0772147553944964  0.0866244320115216  0.0586107056298913  0.0148061194916302  0.0164961805006122  0.00283663103426679  0.0437351529829321  0.0641407819242153  0.0582946702485592  0.0873301487709797  0.118364426991465  0.121928533404658  0.149590254138246  0.198854649567084  0.218554976585581  0.212031970772195  0.245941688309277  0.335024023484452  0.404192452817609  0.433125396972434  0.457699301872908  0.507050306998528  0.565786264560829  0.595524865916600  0.585165212718050  0.569735459303326  0.565823981038891  0.544128407675363  0.485821465803624  0.408929790478909  0.356374811005236  0.336816338213020  0.339046839218984  0.333395359017709  0.311547843885644  0.288192251534722  0.281879018098431  0.286548276068812  0.280108120848389  0.280811830169385  0.295000600483585  0.346420672141675  0.407482488748126  0.454554278579073  0.504227177329527  0.555157805040489  0.621070927102645  0.693154823919464  0.751692297316706  0.776783514384353  0.754342974611194  0.697024751077871  0.622750378259881  0.539025796511125  0.459104341846638  0.391609122409266  0.319099923443317  0.249383519639427  0.186835586641765  0.132671472704026  0.0894761110804763  0.0625399673245797  0.0538255343560418  0.0553381262710847  0.0709047042695252  0.0909377595061669  0.114991039515323  0.145836505731871  0.170618806623256  0.189447269422455  0.210435957327437
0.0969910252290483  0.107304355400588  0.0747320593441928  0.0255246473169236  0.00807023348963443  0.0152479321225427  0.0404556142886619  0.0528078881639836  0.0477699734601680  0.0812177586158283  0.105010106757216  0.107065315224992  0.149453744302079  0.198396245865961  0.213725774719696  0.221715190908030  0.282540005968113  0.371524877794465  0.424462472977555  0.442980898817927  0.467584493257815  0.523829858808246  0.577405012889711  0.597071236713157  0.583662982443914  0.575026421167111  0.571702511391559  0.542521745030729  0.472942671249399  0.398248638733731  0.354549681847637  0.338910637191361  0.338779677298234  0.327118495408384  0.298005651300327  0.276145105481740  0.267645687431916  0.267019205898268  0.260126291828232  0.269723322031441  0.306305609294048  0.373855823517272  0.439650933882790  0.488619899450030  0.547588413170473  0.612204757193876  0.688892965406461  0.764620874001611  0.816637464553611  0.832417400611212  0.803518258928192  0.745973843795082  0.678604913705010  0.600125042868482  0.526316881327740  0.452855972689819  0.372868847174388  0.294015922251731  0.222654588722025  0.164500453665045  0.118024684999490  0.0888034626002422  0.0754893437596690  0.0781654981505204  0.0929503115982393  0.106281946574771  0.125942540616544  0.152786805265487  0.171469902141569  0.184557054372343  0.204848269731962
0.112321553117431  0.128307191835871  0.0955803133553107  0.0431271292132601  0.0264600859154143  0.0290136287739265  0.0344655013253668  0.0417644099454174  0.0385556163369454  0.0715581163572243  0.0883208520222709  0.0871139888414393  0.134590854371538  0.182196906976460  0.198639493882314  0.224249895842951  0.299650736866037  0.383819689704530  0.424103005309798  0.439458834928719  0.467561076639612  0.525107534739859  0.569449020152661  0.582354049822020  0.572390938708096  0.570532974571757  0.571757802599658  0.540916089893396  0.469055896664910  0.396254174042952  0.356178130445739  0.339265227859536  0.335882904476607  0.319655918571638  0.284008900152701  0.257727226397081  0.241872837775083  0.235567596040406  0.230156264383627  0.253362654194100  0.311242181049279  0.390362283655646  0.459203140976624  0.514753371719637  0.579810932710771  0.653462469994178  0.741451417845809  0.820352866581350  0.868468158279214  0.880809215885263  0.852620558100449  0.797121916461691  0.739016695717840  0.669247411333811  0.598233804305329  0.518983439557944  0.435212389264124  0.346385257711444  0.269046130328155  0.205944097836137  0.160214142613569  0.130782926125087  0.113487962761343  0.110997769058502  0.117557813533396  0.122235597573070  0.131668033712251  0.150654722555591  0.165185092168699  0.175435003555049  0.193272048594966
0.126831988070304  0.143484140316800  0.105129572887864  0.0569714928995760  0.0471895352305217  0.0413105759565718  0.0280409452855510  0.0283756063100401  0.0308831968752648  0.0615402703788163  0.0689119040935077  0.0642975167121705  0.117117461348653  0.156723582314243  0.177595435708228  0.227622977510280  0.312665670514282  0.382522909151658  0.407700364754868  0.421311826277236  0.457328587633933  0.511810215548606  0.543511703204637  0.547795991528440  0.544600580591733  0.550768000622083  0.554742513571514  0.520027966361545  0.446300064905439  0.384052237794328  0.350210610519015  0.335703446534064  0.329314269870101  0.305189895141072  0.259518187866191  0.229679244005208  0.204668850309710  0.192548438057622  0.196634106906698  0.241375896603384  0.321662142255180  0.407275326019826  0.479236237668644  0.538934207219297  0.613738757819514  0.691263617895944  0.778874884749402  0.858213812511454  0.900293780669822  0.907541513472911  0.879963989475332  0.829623890795217  0.776311196668641  0.715401423550277  0.643640183526821  0.564244780028454  0.472625826674475  0.383912409161183  0.304467225726877  0.243296605695797  0.200625924030372  0.174478512479898  0.157535341957320  0.149023050789873  0.146163707320026  0.140990791953406  0.140550970906656  0.146277254364118  0.154071336537421  0.164324189924921  0.180609420850012
0.132789764288721  0.153524821107728  0.115686078577549  0.0738559859184439  0.0679138576487979  0.0566658816195604  0.0258280280862376  0.0111766937219069  0.0178384021311222  0.0439999770538424  0.0453567366328336  0.0356750795337035  0.0883058041997986  0.123684506336210  0.155330217369683  0.222609426094815  0.306184710378313  0.363572101092705  0.377562279985574  0.393178036940964  0.431090448033477  0.478876251519657  0.505833222652353  0.508609303449747  0.515391023228332  0.531944961896948  0.537605372324885  0.500374593158712  0.434993983328582  0.379392551270044  0.352471291633440  0.341089224786077  0.330747789247565  0.299473259824234  0.247483329421194  0.205132111310686  0.168709854159744  0.152286322779602  0.166165783626007  0.235828750519924  0.333668992491095  0.425800238146862  0.499953945427268  0.564356264255539  0.637272385655618  0.718383998232317  0.806557065497233  0.879662543755326  0.921206513428444  0.933401619342808  0.911293032944704  0.870555873543383  0.824647126486651  0.763199364379901  0.692962766159292  0.612016597366435  0.516695762683676  0.427239993709672  0.348872590469516  0.286758235901257  0.246137281694096  0.222294926097546  0.205107622247336  0.191088763412983  0.179424316291917  0.162801386783697  0.151985585193910  0.144420767948880  0.143589174918104  0.150886870132403  0.166599022919325
0.138021502239745  0.154159112001492  0.113818891072560  0.0866948800396450  0.0867541082477735  0.0707042549128283  0.0320922746280597  0.0127271393721226  0.0147874690955016  0.0220541944807968  0.0156956208802519  0.0233808583075997  0.0689357254058246  0.0968357119729042  0.144160124930907  0.223793980030626  0.296522566208420  0.334063979274456  0.339336753073087  0.357198066991177  0.397813392792492  0.438053344011518  0.456379943233180  0.460517512350589  0.481641832407855  0.507257877304801  0.513741973863044  0.477011885166368  0.416164853675228  0.371572658734688  0.356420356290037  0.350252142052593  0.333366342309755  0.293486852041339  0.231588265469786  0.177761333693959  0.132524324735556  0.114723331454969  0.156417863645378  0.253217052965349  0.361572298466276  0.452306782298021  0.527365481726659  0.591702902988496  0.663811237192571  0.741495380964901  0.821608360701140  0.885991387010655  0.924170816006079  0.938232451047261  0.922564098351580  0.892778452745443  0.851871227665012  0.792773181316778  0.720281399949371  0.636921853104138  0.541892636938706  0.454035907017400  0.378144292689978  0.326558844002558  0.286579486392990  0.263782481797535  0.247139435298737  0.229944592008195  0.208562584521552  0.184853871210026  0.162943240874362  0.144996760704048  0.137148669877539  0.140603813528346  0.156693452617198
0.130704081645001  0.148840441642787  0.113163403288280  0.0966290366875016  0.101940192650525  0.0881747729433254  0.0509723785775068  0.0375586436273508  0.0323669591724432  0.00720290853513930  0.0298367489430554  0.0515992572283191  0.0665572929792209  0.0887394433252539  0.141388683275314  0.214363678022262  0.268687987231737  0.290173000150607  0.287961216775338  0.307617472844879  0.345083822435924  0.376010437088883  0.392174318023392  0.404593638503113  0.439550370034062  0.478541547862285  0.493896274209890  0.461000769168536  0.408099112211717  0.374134235038532  0.367500259427913  0.365488443996454  0.343452553803877  0.294023775518096  0.222127562021960  0.157570078000600  0.107208593890796  0.0905486020974165  0.157028524532295  0.267561763669031  0.379862043294186  0.474071884895697  0.544045722429013  0.604969597626656  0.669999687287019  0.735939477306953  0.810065898540288  0.870087641313428  0.906450410539420  0.928312717182121  0.921939133836626  0.896605193197775  0.865875397464504  0.813084159079090  0.742152833666039  0.662415063706518  0.571621690532895  0.481546022497924  0.410855637061556  0.361585952560225  0.322707381928534  0.298694069585517  0.280075035698687  0.258887749368387  0.233464230009157  0.204652309490865  0.174803027449998  0.149199871810565  0.134035133117379  0.131870924232052  0.147322913839402
0.122913192778155  0.134776414960984  0.102833259066624  0.102117494347922  0.111346084598746  0.0985533633224263  0.0686145232333076  0.0641903804925525  0.0549763433281961  0.0402903277257876  0.0719367478269623  0.0942958652692210  0.0960603909912097  0.116259995015354  0.163189739816871  0.213907838857437  0.239780134792593  0.236980684736054  0.231686938046719  0.251187544225234  0.280287061181424  0.300511710163274  0.318574529226024  0.343446662180368  0.399049480719259  0.450713482902128  0.470895781661180  0.444958031295075  0.401567401181998  0.383782617029094  0.386749579341785  0.384390061189732  0.348734087362725  0.287526878825905  0.205249449041170  0.136297267767788  0.0914258696346954  0.0894104745657810  0.180720263026531  0.300534683907018  0.411261447733998  0.495898106480682  0.560079723188471  0.611612777651667  0.667011466690633  0.730948282530490  0.796436032082428  0.845081899868845  0.885538199275272  0.900128888380269  0.895768837715176  0.884369894472369  0.857012980718725  0.802863196172887  0.744211711262912  0.666094350208142  0.576586009108044  0.495356310525149  0.425786953374749  0.376540764474354  0.343821119442688  0.319696366251114  0.297589360410396  0.275841686858615  0.245603301232866  0.213881932769635  0.182350832343949  0.153658857587223  0.133170245386615  0.130815724254080  0.146822664070092
0.103028410576799  0.115499246243509  0.0919284420483710  0.100125869372716  0.112754971622204  0.104489150893424  0.0883569365692388  0.0921561875647176  0.0836637352147347  0.0786222376466477  0.115380615133331  0.140243534962263  0.140466302299021  0.158976616626372  0.192144474513062  0.218184025382370  0.214387421045376  0.187717624615622  0.177391681325963  0.184755659188963  0.195416598720625  0.207990069481702  0.234143577666037  0.272845816999837  0.347546684647859  0.417012477724776  0.448255575379541  0.434572759719066  0.404678051289695  0.397471780255172  0.408710739863731  0.404570721514663  0.358514479151530  0.289094713458055  0.202934600089671  0.133589430982746  0.0947134486122164  0.0999438096905507  0.196613642913928  0.315990662908062  0.423596340959284  0.500446262336769  0.555534839204199  0.602990749963755  0.650358319217379  0.703130278314213  0.761366124810817  0.804759940772390  0.844478602809511  0.861613509939556  0.858863803608208  0.854824084842897  0.834327483746883  0.787599623757029  0.732026410356671  0.660762975207459  0.577071598050390  0.501165019114234  0.431962802362985  0.382780363041839  0.351399063710812  0.329695181523384  0.308543889548749  0.284829324567002  0.255285824506503  0.221634390620548  0.189616903438423  0.161509826277464  0.137265516953768  0.131913623493304  0.147458071576960
0.0883691138527892  0.0908807913439447  0.0764718945968220  0.0908156299900965  0.104752573195509  0.104684504077323  0.106815825210463  0.117877929782966  0.114531737705918  0.127704367375075  0.169419755246935  0.191368675040169  0.193382513188570  0.215907262003574  0.238595418440370  0.234536208450907  0.203503297133506  0.168064175791408  0.154731611979422  0.129959221168178  0.103226071594328  0.105883051750284  0.148531750705997  0.211493853357088  0.308422107183126  0.391427559447416  0.430849159439199  0.421323322194091  0.407811388804541  0.420434794162417  0.431909891228770  0.420558340198164  0.362479833763639  0.283775893648103  0.202677178602291  0.147024953256745  0.113329115697866  0.124441431978497  0.222933944336702  0.336451756540204  0.435640401870883  0.500554592149690  0.541334616963689  0.582701988306043  0.623329383723568  0.664173968582633  0.718631665715703  0.759945941522688  0.790900499821240  0.806013841660358  0.808498837886147  0.801758919284666  0.788691299673833  0.750998984928774  0.692157612939784  0.627064478689151  0.550925532367899  0.474585811337194  0.415209469770712  0.372412243073853  0.341582883230028  0.324043936977197  0.305594933685761  0.281530272053081  0.253077508347630  0.221570455239010  0.189566940115779  0.161510532870234  0.138308588761441  0.134204012257432  0.150983121518085
0.0878737782759541  0.0766400712815232  0.0584173766221989  0.0694307409533576  0.0911554102554790  0.103480626645352  0.119460671051847  0.140927695419471  0.151753337060090  0.178635841437605  0.221619693545002  0.245439947854569  0.254899304214729  0.277427430811473  0.287966156578985  0.266079520967363  0.230869892115710  0.207043142138366  0.188992774191512  0.133606503930925  0.0548471733093073  0.0257159753027780  0.0810811500368127  0.156155469346451  0.270847231033072  0.367352119565239  0.416377113354185  0.416933172192072  0.415400294409791  0.442122024487440  0.457643659779433  0.437791373781204  0.373256517707749  0.295682076846965  0.225676558324939  0.183358437737949  0.148551793668088  0.145143937315667  0.231487076412415  0.338123417615708  0.424866608532487  0.479698875054742  0.508236849271187  0.541491071430198  0.578334632494331  0.610481067551308  0.657259996246996  0.694736233818310  0.719359858847748  0.737011730032572  0.745964654326534  0.742116606505165  0.736527640938765  0.704656804438151  0.650335482661420  0.585133347748425  0.515205451808857  0.443373671309781  0.391078553345995  0.352389695188101  0.322670416750772  0.306495604065277  0.293836606684529  0.273198807916089  0.248347161178258  0.219473378964635  0.188248381082885  0.161009740480268  0.138941633354884  0.135309955121628  0.152564187330124
0.107889939608333  0.0804199594900931  0.0442040081183682  0.0478428673300451  0.0765193989426760  0.100631245979617  0.133887166335235  0.167924939305457  0.196714262956802  0.233616546732988  0.280424949282714  0.310786109578874  0.324733916174347  0.340300862636268  0.339579175870506  0.313486107983534  0.292663323392310  0.284029108070575  0.257391380976314  0.201197879863490  0.149325542082340  0.127772531688024  0.111918569362222  0.150907474129613  0.265631882454678  0.361808653653206  0.408382948132345  0.413898783540846  0.429701727844969  0.466974160473205  0.477915042205678  0.445583448190539  0.374028073197070  0.305853672780151  0.257117182245624  0.223775404067818  0.187081179774367  0.177261063263114  0.247493216540912  0.340384715136689  0.405776647769710  0.442224194957507  0.462103278783447  0.491057727860632  0.521110951193197  0.552609186127260  0.584741072545379  0.615404616764211  0.640527012992749  0.657359055549338  0.670138624643566  0.676025300687737  0.669642023399643  0.639361527816536  0.590877904336880  0.524634021109333  0.455331504194945  0.395732437419064  0.348538734504432  0.314816836131122  0.294632736882530  0.281234178801813  0.271583574455029  0.257848464793345  0.234599050473226  0.205897157009403  0.177895208179728  0.152662457780144  0.134215848098173  0.135282742857745  0.155708402839007
0.143978219971231  0.107188773113376  0.0532222339899328  0.0239701167867403  0.0547290991950484  0.0937573016953661  0.148194760767607  0.194335235068434  0.234167947859324  0.282887918419968  0.340589731340893  0.378321175128181  0.393602546922337  0.402034663827628  0.395770163212283  0.382938427883765  0.377409779952032  0.373684599646391  0.350729462768569  0.305711728100054  0.269000167235316  0.238689849149926  0.194902944374584  0.186136074217554  0.269524624713450  0.358769032965291  0.403822487813651  0.416133232462003  0.440201025542044  0.482754521398149  0.489227825322162  0.453441484097761  0.386045638314928  0.330427055263492  0.296768396415948  0.266877923591605  0.229097763744207  0.207919465475785  0.254220137920598  0.323436962688915  0.368172969217402  0.387600965328699  0.397621262573937  0.421376779902510  0.447240680908164  0.472284943023890  0.498267200784013  0.521921995702979  0.543201987127219  0.561965559103100  0.580841649391691  0.591816473784191  0.595248966452686  0.572392454385772  0.528387457403242  0.469132531841763  0.405417368144341  0.348332141682236  0.307991655355539  0.279461316101958  0.262155455568542  0.253179798567581  0.246161284813112  0.234101825343733  0.215930305896701  0.190488056135144  0.162868613783700  0.140234041357020  0.126751410238333  0.133492602526282  0.156598915464870
0.179265513715710  0.135515789628422  0.0696127194519618  0.0150534675250889  0.0348978321929615  0.0976019849308075  0.169184062826384  0.221516458755554  0.270156300206264  0.332120551181965  0.403706507475807  0.447937168076987  0.459165236389204  0.461732824965706  0.462452306660496  0.459727200243023  0.461169630628398  0.462404338296224  0.442558157156489  0.409540352727586  0.377324756106326  0.336121969795236  0.277963806259223  0.248669144357476  0.300302743613236  0.368334204096734  0.404074598428962  0.419051259202331  0.447237179568805  0.490611529471919  0.491579711089269  0.451347924791281  0.393695182024646  0.350420132902746  0.327044085917302  0.300257109887842  0.265683204008915  0.239909916730949  0.264400456107693  0.304881238517533  0.321076411164501  0.324555258471693  0.324437390764921  0.341993144187922  0.361824399495339  0.381405850029418  0.397991961099636  0.418558340094333  0.436809625622069  0.457447122418371  0.481259316582964  0.499857140015817  0.504765135230377  0.491125687765311  0.452684161834976  0.399617869404475  0.346650794572404  0.299878617503554  0.265835881528110  0.245876572239434  0.231750857633409  0.223944215985455  0.217741394508659  0.203953094930979  0.185853930443814  0.164400487110888  0.138197472411270  0.119304218433791  0.116648793167083  0.134194170453689  0.162356488619001
0.219067372833430  0.168799089609837  0.0953902638390149  0.0347249196902417  0.0207921571996408  0.0983197351513917  0.180439286032570  0.238275725194301  0.292599581078222  0.372095227681197  0.460736002601363  0.509076559091223  0.515954256938864  0.521152169467510  0.533163303252170  0.539790764794668  0.545043481470002  0.546086952267181  0.538339256040638  0.515282863985710  0.477451156893299  0.424551031117708  0.360885680391632  0.312790929041125  0.328687471121200  0.376941496134523  0.405916588600192  0.419411804809235  0.448628593459222  0.487144664209792  0.488875530238635  0.456626382385371  0.403680805722581  0.369839931506756  0.355255900562667  0.332255937010800  0.302647332191930  0.270028062319183  0.266547031373482  0.278808397341232  0.273913539570996  0.255292555103701  0.240682215192321  0.248956631992246  0.260561562570511  0.274260586245630  0.289223215388290  0.307265606065831  0.327145348738328  0.350399840655130  0.376554810414172  0.404825443188017  0.418603398589060  0.407211983495411  0.384228698756341  0.344407777313064  0.303806037294807  0.268751718515163  0.243192036754754  0.222603275254039  0.210412118980192  0.201617790006685  0.190687269492122  0.174830902717381  0.156767993583283  0.133532706019061  0.110212828941824  0.0975150168188781  0.104983863221698  0.133742657965190  0.169075896933728
0.246286382621178  0.186258799733593  0.107506481898651  0.0494214177692161  0.0292386589806083  0.107970322852393  0.192190736033462  0.250507711784915  0.316723289962074  0.416921652061944  0.515672236656533  0.564931381333530  0.571811255850475  0.583541436299888  0.610252405500536  0.622068914944719  0.621175402404471  0.628429697257672  0.626992866860238  0.607785801083402  0.556726507595597  0.492511300859092  0.422662142332657  0.364293942643371  0.357915865511126  0.386009372778821  0.407950951114886  0.420242963117419  0.444415297857002  0.481143529828635  0.479721629272455  0.445547847627744  0.405493409500376  0.380114555411487  0.371558499194129  0.355499259141977  0.327082719501745  0.288491751230319  0.266884621825162  0.253145114345783  0.223243848134848  0.183487971722139  0.149169591356652  0.145497891587980  0.149815897380154  0.158475050924291  0.173373992362673  0.193481323723736  0.215282064723663  0.241977368794511  0.276640970814791  0.310964705935342  0.333147416699909  0.334271384386654  0.323125624653868  0.299068691103565  0.276682282660113  0.253113523778445  0.233765060385128  0.215706608212771  0.200411574494839  0.186183482766932  0.169648783578821  0.148966186475986  0.125318792033312  0.0975919172380623  0.0764644026302959  0.0770386830386555  0.102868225921180  0.142004955474332  0.182847004549791
0.266838536463224  0.203445669504504  0.123094216961178  0.0624088169536466  0.0274436359743062  0.101468548997912  0.189268373508264  0.253500108762212  0.325662123205118  0.444888315875787  0.555066605963770  0.609072722595977  0.622491749971860  0.638512935544662  0.678564991840329  0.699535163441821  0.702280322662634  0.709034879623004  0.718690079372436  0.690179093879540  0.631236495428222  0.560189417064451  0.480345028303913  0.405446587997313  0.373911007103240  0.385648458716762  0.406323087614668  0.416718662005327  0.436580214593648  0.468591169336241  0.473434987781703  0.446200908288042  0.409271921056999  0.390233590645667  0.384593331770258  0.371469404859454  0.346633434310412  0.302658761095983  0.264089083868281  0.230814134264586  0.184009374906045  0.122980470431958  0.0603870341243806  0.0353432188558312  0.0363605337693102  0.0366295471898102  0.0520640861642971  0.0737700197959607  0.0973844352390056  0.131098689385317  0.178995515321785  0.226899244589191  0.263205857480810  0.280838697399312  0.287786256526897  0.281253800724820  0.275740208726158  0.260020865775568  0.243340334104322  0.222678250213655  0.201890344916568  0.181374655268270  0.158116684798784  0.131484557764230  0.101335344905234  0.0669247719533704  0.0449267031509479  0.0651498394785485  0.106278912050092  0.149740059030656  0.194354947272055
0.269941029585218  0.207688189293876  0.120242265429629  0.0607569340310562  0.0149750127214572  0.101283872999267  0.194417789069478  0.266072046489338  0.345125341992700  0.471654139063138  0.592451563592968  0.649925459652684  0.667537856724979  0.696349791669642  0.750084256220143  0.773010690288345  0.774971087110977  0.790993564308532  0.798993598903833  0.761673068622344  0.689542279134923  0.606017827233436  0.515429059382380  0.426067737496268  0.375946373640949  0.382747268489934  0.400471210021286  0.406333238930779  0.423379669929192  0.459088220945770  0.467576256934264  0.444166909075640  0.411515312535352  0.393972311007363  0.392420195680763  0.380993836530578  0.351145898436100  0.299535464836065  0.249007053892418  0.201026101285873  0.146119036554492  0.0888195257627729  0.0622976120650071  0.0804370898908137  0.0931986024532531  0.0865613757080763  0.0691192552443211  0.0502974248010747  0.0203465931017649  0.0536093633877043  0.119269747546214  0.180376040774764  0.229804669998219  0.262135294926642  0.283215586070558  0.289186256910798  0.290031587682881  0.276036079146063  0.258261458903155  0.231422030621488  0.208537205746542  0.180719305944363  0.150885549904719  0.117269655678690  0.0788266100379884  0.0385462026232087  0.0262335249588327  0.0703661597582791  0.121055883036496  0.165224558478450  0.212273558318756
0.275857566039555  0.212609075980658  0.120267933837031  0.0584867716689827  0.00827424259583227  0.0917875969634021  0.194561698971615  0.273935205289949  0.350809867013712  0.481698118527633  0.613762146488735  0.677602500552554  0.703923153031456  0.744561198538691  0.805227688330443  0.831892866062189  0.846261434840615  0.866479116498477  0.873171897979567  0.832486788473735  0.745665929443545  0.650152145414876  0.555363393430527  0.444741186126133  0.369725410666782  0.367682195270984  0.383486915064350  0.388446354476082  0.407241145151090  0.446668113088112  0.465381698161724  0.448836327297222  0.417855044983206  0.401597915563995  0.400540697718703  0.386820382465419  0.350065571048665  0.287229769694943  0.227164179243755  0.171010016936745  0.125035936139223  0.111891926144209  0.146895790274875  0.186498717657957  0.205089511195144  0.200811925300978  0.181442616492606  0.162976730083318  0.134873817484243  0.120528721545134  0.142926595837553  0.193232756852122  0.241409690912196  0.280830581996342  0.306439891571492  0.315751629138323  0.314920150268759  0.298417405356628  0.276218492044816  0.243949060561461  0.218163428475961  0.185873681131392  0.151900970992283  0.112890877806571  0.0686772663423602  0.0219205880239091  0.0279359696369697  0.0798111833345980  0.132075359049865  0.177977171307541  0.223616244765296
0.270798216673176  0.206522393652843  0.104463867401427  0.0517239341339894  0.0312998855842865  0.107383882012261  0.213957468119701  0.293678294910928  0.375402879913371  0.510460862564373  0.640772920672008  0.701828984548282  0.738696769925030  0.793559052117178  0.858551200846119  0.888365430004904  0.903754140492755  0.930392712437323  0.939379979367466  0.881838793053400  0.779430596510053  0.679278157691691  0.569865086247838  0.443385207693215  0.356432707861449  0.346719765303868  0.361616759422208  0.366596909977068  0.391947726809394  0.441376086865613  0.465149972909989  0.451626742285061  0.425003787144470  0.411520903112569  0.409531158566058  0.387263218047221  0.335056656195561  0.257571762648853  0.188412169349671  0.130951959084939  0.113484722493030  0.159550180555271  0.230759186892272  0.281174155874284  0.304373893670184  0.298812939631227  0.280206431948954  0.263431345452640  0.238675477446155  0.221741279917420  0.226094527186923  0.257226169230685  0.292129758716404  0.327330180516935  0.345235701016357  0.348925291508648  0.337891992646287  0.317139874503688  0.285876035026808  0.251182599118970  0.220472105695721  0.184966913649446  0.148782653510013  0.103904641916776  0.0543209867027801  0.00230556781023194  0.0451910466550369  0.0984736645864711  0.151074390224974  0.195627858132352  0.240009924322103
0.271574757243672  0.205546151608198  0.0955796421081633  0.0499222843926322  0.0559741103952514  0.123570484648455  0.233441868115930  0.316202209288574  0.394305831478090  0.525508263982045  0.657299875469565  0.720897550733031  0.759749372403482  0.823018978517291  0.891545782711890  0.922736712437974  0.939832263852107  0.970820525957343  0.983381310236004  0.921720082434694  0.804881601271702  0.701647124955514  0.586233726319608  0.445778378339672  0.337025296933626  0.321270093736518  0.334856319905778  0.343332052649349  0.374581263296405  0.433609211813439  0.467199210274886  0.458432026239038  0.431643842520498  0.421436745983110  0.420004216130180  0.387472290469684  0.324213914640366  0.232670326887298  0.151771927607210  0.0967660358587915  0.117774955820867  0.199964959721607  0.291920571105912  0.354267163430910  0.380657157281574  0.378456135171432  0.363638242408531  0.348171084293444  0.330227586145574  0.313835450905575  0.309096437771564  0.326355660687694  0.349965352362545  0.374807696206137  0.384470258783347  0.380914846490962  0.356154962513947  0.328672183493134  0.292824931254412  0.253447580703729  0.217116885255305  0.179247331938718  0.141085798345163  0.0942725164469414  0.0414229953419160  0.0147235081134157  0.0605225196351605  0.114620342011688  0.164848462142040  0.207004768571460  0.249956997930142
0.264949710918314  0.190933990781223  0.0682040320802201  0.0529830493784770  0.0800631457668097  0.157832632426917  0.271367916344829  0.353909646218984  0.433384974288349  0.565135839448022  0.686933426718146  0.742494173487817  0.781069896812836  0.846615372590875  0.915360357419510  0.938896997000770  0.949814619638238  0.986949087852681  1  0.925567294186038  0.802857188047680  0.693594514925260  0.576066870833287  0.427442498762106  0.310619094975241  0.295378513116609  0.315065536215249  0.327941440501866  0.370110622579139  0.437581497298189  0.474285120531604  0.465373554217681  0.442637648464265  0.430954728283630  0.430537812600402  0.387256396552477  0.305145802288707  0.199856349274700  0.110771273837231  0.0723519682358150  0.139271531069844  0.241344830023327  0.343181762229767  0.409299203966463  0.439403842074304  0.432356656801061  0.423662378426459  0.412545875939474  0.398260743335885  0.386539695323426  0.384435778849346  0.389807418498100  0.405880746068152  0.418071872894015  0.414806879046094  0.400044404292329  0.365701212277088  0.327361950749416  0.284200671677091  0.243169275024945  0.202000223516162  0.161948563452391  0.120829770332754  0.0735842808821856  0.0251577820285669  0.0426275134400819  0.0869641086582102  0.140306615942832  0.185258524171176  0.223222979169284  0.263435288207224
0.263307360770603  0.184855084293046  0.0557880588035252  0.0571373705020889  0.0970680711951775  0.178965884016730  0.299575091060689  0.388012931693287  0.463230183790987  0.587017231689103  0.706378951880587  0.762334720249319  0.787395901681722  0.842601057792708  0.916752810380856  0.933634518185507  0.933265582576747  0.968110877952893  0.987370960350075  0.909412354786259  0.790715405072518  0.678173163517622  0.559216722721594  0.410113957518701  0.284772796445282  0.265089941930286  0.297431115564517  0.321056265714618  0.371835670791773  0.444999066564034  0.485091930275196  0.479674189053800  0.457055932104722  0.447525410912500  0.443458618792867  0.393839072506809  0.304449314127448  0.188056846843064  0.0899579189318848  0.0638326464056493  0.148162091496327  0.258775436606043  0.365028858227157  0.435762847320107  0.468483176781029  0.468882690057562  0.459500142071091  0.456137313100672  0.447546226796459  0.440368656264048  0.437868698189116  0.440502117081207  0.444685941821300  0.444366744732755  0.432828002117610  0.406358220668826  0.363554856094277  0.316999224667525  0.268362976419554  0.223837218269869  0.181480388374230  0.141879108202362  0.102026267773219  0.0633983638508834  0.0467337897084498  0.0741056208319772  0.114137800712045  0.164452924108093  0.203437003346217  0.235821392771084  0.270873643847405
0.251489553602361  0.169264701624937  0.0335749751573823  0.0679325942497823  0.111835285299350  0.210045944144116  0.335929543672183  0.423997601644930  0.494122124477182  0.615371884438156  0.738375707499687  0.775366619224078  0.786215135124129  0.840891669391120  0.903372050995938  0.906001465147148  0.904371567246280  0.930085020726895  0.942156394358165  0.871898539126501  0.742961569526778  0.625569188448333  0.515647777225010  0.362713274429473  0.240284994224052  0.244018076822231  0.291220772796978  0.326935665148429  0.390765037840317  0.468738579962019  0.503321172925082  0.495303674629257  0.473814012137376  0.461452709110938  0.455714188082409  0.399258251040656  0.299288514038840  0.176250131625759  0.0754280707922067  0.0664188573721321  0.160204366884366  0.271358262619288  0.377703100594705  0.445315436643898  0.474004647667570  0.474933386114131  0.469586064231197  0.471664727913948  0.470930317169325  0.468217023729473  0.467813499597402  0.467439544391427  0.461123281794518  0.450477184516640  0.428038171338226  0.391330411875444  0.340457965835169  0.289625902433135  0.236421517185659  0.190304847104617  0.150769814327378  0.116113589255594  0.0881664491096134  0.0757638874072452  0.0893674055512648  0.117100998973956  0.152255556155918  0.195197634333466  0.228661211418629  0.253137099760366  0.282422276897195
0.245213259367548  0.166761982705382  0.0310904064726551  0.0697665745184528  0.116572792469136  0.223525306983078  0.353845926222620  0.438515299293067  0.503523912322389  0.623251381737199  0.744664499238891  0.781314888189472  0.780451644391568  0.820391779509227  0.880362935770693  0.881402443166651  0.859737460025927  0.877568043317191  0.889838618583078  0.822530858220273  0.695041441572916  0.578947056207643  0.469941717748375  0.318866650648768  0.199228080184527  0.225518331633633  0.292865962504304  0.341262014400158  0.410261345489296  0.492670093337169  0.527872028856057  0.518445130836331  0.494112794947707  0.479158172660675  0.471961638291721  0.415236096759982  0.313327129503481  0.187982447610974  0.0832807542880940  0.0578438045503188  0.145199593327054  0.255827130753010  0.359136172634128  0.426701824668880  0.457352492220996  0.456617550533533  0.454438115285071  0.461961039584541  0.466285596110307  0.470073641910855  0.473074403022610  0.468005654173023  0.457194239723938  0.439609986892094  0.405105556420765  0.363626729605835  0.310506967640427  0.254618907282857  0.201832081908448  0.155328250246402  0.121536115095268  0.102364601479543  0.0989303851840272  0.110681401565021  0.135042804941158  0.160981177602765  0.188762012952907  0.222539342204623  0.249222156720288  0.267379003269087  0.289590926254650
0.231675148463226  0.150219772524774  0.0151956943688029  0.0780941316084640  0.124934217202529  0.245328413311921  0.373104897694804  0.442732954937808  0.505975455450525  0.625881622884076  0.740713568168095  0.769862915406275  0.760133197490504  0.796994180000948  0.849270619625588  0.844860293996794  0.809046903442230  0.816604464599609  0.822230722346472  0.750939933736341  0.619381814490743  0.509852965888557  0.399166053280030  0.249494168967405  0.154376538941678  0.224268795212811  0.305617873808587  0.364735596074774  0.437878679779261  0.517324503963246  0.546902740995897  0.530462881416642  0.504239136038950  0.492177436587095  0.477214905369914  0.418972144774466  0.316047020196108  0.192031179738336  0.0913117466016260  0.0552690054949651  0.131444948320587  0.235286765770420  0.332758723786516  0.391233333456720  0.413091776998252  0.413384701251009  0.414307266100124  0.424833396833548  0.438127637759011  0.445921333395480  0.448651268503215  0.443945184978721  0.423508176992969  0.397597138384324  0.359568758020345  0.312943870767176  0.258043337281096  0.207267042268038  0.154719160399976  0.114117211249269  0.0972278987373049  0.106722465561501  0.130751792077959  0.156768192117813  0.183726266571585  0.207111159478047  0.227705358072476  0.250449633215515  0.267562841817728  0.280104702513495  0.295759497709358
0.222041140811284  0.145502866738991  0.0107020653850452  0.0795887804503725  0.123368120967296  0.243407973140453  0.365353018683707  0.428340954391559  0.479487180028169  0.593225075115685  0.709103371052262  0.742642244461232  0.729717228512146  0.757496795592210  0.809343997277143  0.806567372835923  0.757320564601563  0.750833428539043  0.755319244383822  0.687378905120014  0.556354301267454  0.444725774374070  0.335044466773195  0.196901987560969  0.120640464309486  0.218293774358499  0.311101424714163  0.376129026551775  0.444937335791033  0.517414267441115  0.548696323187825  0.528228464248054  0.502075986207303  0.488068692012848  0.471359918422610  0.418774182979260  0.322687394201086  0.207567927953097  0.111164610336568  0.0588822300906498  0.101147406128887  0.190995792430564  0.278483103363825  0.328465265038350  0.346069121107958  0.343810075720546  0.346235145524551  0.363025013295357  0.382991248250405  0.396396717954001  0.398752528549208  0.389447033432129  0.366865692042579  0.336658551108670  0.297822736663739  0.253218481451216  0.202794629673350  0.156479229862792  0.110731772044239  0.0832100053628268  0.0951231886594577  0.132567403451339  0.170550540464920  0.199395980779810  0.224952124966850  0.243445078921584  0.257271364557085  0.271057388621512  0.277981023742458  0.283419775702189  0.294392302310196
0.200644957613574  0.121751157840382  0.00864398490892194  0.0839140727530196  0.126918739432267  0.247916710041539  0.353537917988437  0.402482173853927  0.450006772647021  0.557757090538937  0.675125714635800  0.703274547554057  0.687321216361019  0.725298451080282  0.773804854571295  0.754491063185501  0.710427558498771  0.689343920835800  0.685367016436456  0.617441547918920  0.484610645382732  0.368886702319926  0.266914151363407  0.138672485592178  0.105341063843386  0.226838073377230  0.321689843924520  0.381881526581491  0.447564931003154  0.507989575290579  0.529448290037916  0.511581640209765  0.478528931472434  0.464604487256498  0.447126592544749  0.397677481734961  0.309273101767373  0.205992472305204  0.119823334176304  0.0674366208028844  0.0794850313752901  0.146055713281820  0.216251261700360  0.251560037038521  0.259803621157418  0.254120440802533  0.259691957497065  0.280316718182274  0.304745358703046  0.318163312807539  0.319823005357828  0.307573985353045  0.283831210884735  0.253263993147407  0.216611320550494  0.177878086935567  0.134163460014731  0.0954924530891556  0.0673919697144403  0.0783804856384450  0.123978791873363  0.173276173996265  0.212855438025676  0.239857029016755  0.259997456870725  0.269659143024081  0.277083681946522  0.282303849347832  0.280157239832033  0.280486297711571  0.289624902102434
0.179852695048696  0.107256531874364  0.0155753136111402  0.0839946355413207  0.119203607827394  0.226832301881327  0.326446412301046  0.368168603332897  0.400419528584258  0.505293486512807  0.620594325174658  0.654384644769668  0.643326809163438  0.678888965793257  0.725755106061267  0.717967027816923  0.664261451280518  0.633181984969332  0.630366318442989  0.565644866438416  0.436447741020460  0.317182779096533  0.216750945195666  0.103565415050436  0.0956059673318276  0.221295432369711  0.316812056057798  0.373834819737059  0.428516698264715  0.478008203534992  0.497630568056834  0.477458082986608  0.444426656677003  0.425663390539427  0.409540164127326  0.370713669269441  0.295378513116609  0.204350733069737  0.128347274290862  0.0808062494792883  0.0576034705488822  0.0877457822413128  0.137300541482490  0.161640896321031  0.163111431801512  0.152379905533407  0.156080590695248  0.177288330360020  0.203805617356179  0.216612941546051  0.218317751602782  0.206879258055192  0.185787910337851  0.159731621359872  0.128978835041994  0.0983787386478057  0.0654155956092440  0.0459679779156229  0.0648902952204908  0.109325305596534  0.163349928982877  0.210405190861391  0.247832352867037  0.270171727681913  0.282207888932921  0.286232174560991  0.285016170126680  0.282823309547522  0.277948413836055  0.271791455882604  0.277877766829736
0.153674302283133  0.0800159747211135  0.0322110847132750  0.0876347193151124  0.118946728022995  0.218454703578028  0.305110427212116  0.335934107390704  0.363394583720036  0.461644642679378  0.573419027706339  0.605198091778635  0.596111499744597  0.634132628733058  0.682109267299752  0.668305522648907  0.615829657373542  0.579147718740956  0.574279415913771  0.509755124058213  0.380242100163141  0.258597873933429  0.164962165853180  0.0718827692912765  0.107265904692580  0.228052244004841  0.317858148990234  0.366445084132681  0.410378830985313  0.447168239661445  0.457054300871860  0.437925616468133  0.400815908061071  0.378371354777560  0.362190537619664  0.329954153742859  0.262997154704530  0.183753533868410  0.123486348870112  0.0882285821320501  0.0624351055136367  0.0500707215620453  0.0628100226477479  0.0673533265198219  0.0568980260789735  0.0431630574203788  0.0603842463107274  0.0901260629827273  0.110185729166363  0.112520434361755  0.106001692602218  0.0908551291361254  0.0721675895851734  0.0535321455369499  0.0352933960780089  0.0265136641042504  0.0391138350562495  0.0699166320892686  0.111647666371568  0.159274536526144  0.209413777083255  0.249071565239757  0.277906560995644  0.293950971595453  0.297549996847826  0.292923085417752  0.283976236995844  0.276116716345623  0.266749153554384  0.258836131296105  0.264140016114522
0.139217105504442  0.0658279226262047  0.0387131089687232  0.0880623964947040  0.118715328884405  0.204698707279817  0.285039928235070  0.308485105530858  0.326588095371138  0.417141789604015  0.519255015391179  0.553324881903702  0.546975280915923  0.584442984710213  0.634526259752703  0.627575527790900  0.569301987516832  0.526031498177545  0.522127659027126  0.463302826779235  0.337958637064601  0.216386742967480  0.129945935495177  0.0634985707300449  0.117815464542945  0.230666273770713  0.317416318320245  0.364343520148703  0.393130193378988  0.419245490564807  0.425893782518977  0.404615858042264  0.365586878655458  0.336350401163452  0.315177495384436  0.289045458431340  0.237101772149267  0.167191117270642  0.117765952761322  0.0953110271749146  0.0865022790810706  0.0691267199215150  0.0458458363685375  0.0363164843821835  0.0537716855166912  0.0817471367247524  0.112033640894104  0.127594204912803  0.124239329812323  0.101539389989881  0.0717531712181702  0.0453328371316666  0.0482856075218600  0.0643833025331403  0.0787471599993448  0.0880013024687045  0.106363017575441  0.129911007238953  0.163472291326295  0.204850062125978  0.246921268848718  0.278439823631912  0.299138836406967  0.308430345243643  0.303655568698840  0.291724866653680  0.275180559924177  0.260514889460964  0.247801539408354  0.238574570142948  0.242471305069072
0.120901155053425  0.0471091100554379  0.0498451491659043  0.0956703581977062  0.133212307130773  0.215517976101166  0.283586759481111  0.296798635507433  0.313138127314403  0.395277505351298  0.485602652149085  0.515347116026285  0.508335745743036  0.541505784215449  0.590211612424438  0.575868270237545  0.515461223188062  0.474980958988873  0.465617612906810  0.397878021784471  0.273730033145615  0.159808306765184  0.0960179545391668  0.0813780726775996  0.155760452434162  0.258364803310697  0.339003396926758  0.377728148598853  0.395548598437893  0.409386578058085  0.408018824203985  0.381166215349418  0.338984038992100  0.302446281962311  0.276536365092032  0.251981989185364  0.206296780329919  0.142906077884967  0.101552144749229  0.0935075654687700  0.106391320679285  0.109636118095042  0.110302993787731  0.126420004077703  0.158619965104755  0.194382852072551  0.227733069592971  0.240244580764024  0.233150069902677  0.211193209399802  0.187306608369128  0.171258130959088  0.172683840965392  0.176781310886924  0.180167353836579  0.179008890167007  0.186732387502873  0.197599026207577  0.219981748669611  0.250205786853728  0.282240381187198  0.303046588939099  0.311851329574107  0.311518827805654  0.297735897544626  0.277834805082944  0.255483554620871  0.235596671248297  0.220095290593835  0.212815546178719  0.213824640239399
0.116960589895171  0.0385912237039105  0.0524312968735700  0.100387317641944  0.144791460890494  0.225573900919741  0.291126138546213  0.299263671671297  0.307041938991260  0.377233453924521  0.455458697672380  0.484674532420977  0.474535601018304  0.504143706471157  0.546859486091626  0.530078573737972  0.463608991146931  0.418331723655045  0.407173026406907  0.338584989026407  0.214245002343329  0.109945485149392  0.0952958745456682  0.126823343938111  0.197758063180573  0.291553258762192  0.367720464465707  0.402337441618290  0.410513316865818  0.411065898726024  0.404064829177518  0.373941185035971  0.330886234458204  0.288275145493076  0.255847012426671  0.231089918811066  0.192824316232073  0.133024351378767  0.0843448946276655  0.0801536400627824  0.113280354648487  0.141780629412042  0.167523716797275  0.202042181941102  0.246127335396838  0.292764490592983  0.334850575743026  0.354081755683641  0.353118482927792  0.337141061599742  0.315017659149633  0.297649083746054  0.291333616476616  0.285870736132050  0.279674454712352  0.268684089595197  0.263189888445422  0.260707635022108  0.267310057914016  0.284041599767995  0.304594144339685  0.316862832401938  0.315345726572386  0.305815539797580  0.285672082019412  0.260385622215275  0.232463488058270  0.208454248070044  0.190209016499611  0.181330454458365  0.180271428430946
0.106683388158875  0.0217346699682842  0.0613062567930280  0.108471850708637  0.163197762452965  0.244830376255397  0.303931910475098  0.307210142664180  0.313955250156744  0.377902399944998  0.446052779557461  0.461654794212484  0.448450538652185  0.477724483989260  0.506961932946395  0.474736310204309  0.404635935866047  0.357591716545379  0.336918726145076  0.259501426773440  0.133089685869151  0.0847474715801562  0.141380625907915  0.193381845270186  0.262494978611285  0.347400188691859  0.413490751326189  0.434604030867821  0.432520752594695  0.420198502173401  0.405095062669009  0.374061102882087  0.329365760708517  0.284722507653309  0.248590398192885  0.224270189491703  0.188417375442226  0.128027672430748  0.0698373256264488  0.0624703515598010  0.113157045598761  0.164271869625509  0.211855942330851  0.263450786837502  0.322714181010201  0.379428544622976  0.428856354954441  0.456772395545243  0.459825127563706  0.446793863852295  0.429829679516912  0.411224801841449  0.398968354919163  0.386485362167413  0.369416041252306  0.349455596457620  0.334494591516026  0.317203813595732  0.308383085912160  0.311650228751064  0.318914672095236  0.319261683945273  0.310967963855676  0.289993223822918  0.261734637374363  0.233583924042984  0.201544128242168  0.173942476886363  0.153886846487416  0.142615720387941  0.139603931827901
0.111287516301483  0.0192494333674607  0.0615740684289580  0.109605588943280  0.167397146264321  0.245527052362100  0.303598764598750  0.312294294568409  0.317861918274076  0.373633406938245  0.428740341954655  0.441140823934157  0.427849471633528  0.450409715673274  0.465603514687356  0.424685271993778  0.351533201981593  0.296693990619533  0.265026041575208  0.186719596416432  0.0742340918644521  0.116398799188417  0.200632368451626  0.259463247791175  0.320623794815020  0.394707973798457  0.449844536285147  0.465375375877001  0.451894598253842  0.428743352959144  0.406778368384140  0.375420384362233  0.334995327840261  0.292630540859198  0.256697004059639  0.231045173180239  0.199516951304959  0.143194619573204  0.0762873273341386  0.0407808853457276  0.101174065104782  0.170168217626346  0.236410412080993  0.305346080743854  0.374618611634812  0.442252554375467  0.501049288775922  0.536544688565169  0.545404353219126  0.544384874483432  0.527905212237234  0.506966135326575  0.494069847251762  0.474509760345989  0.448726739716962  0.420313655543188  0.394457756211292  0.361333851268559  0.340587182580706  0.327158456072956  0.322148897955707  0.315003950239076  0.297979337329909  0.269483916206100  0.237738544768586  0.204743394827947  0.170740991869951  0.138824877845095  0.114805699754519  0.100633945460704  0.0970689652292697
0.108234346675545  0.0310498531124204  0.0714811613752701  0.110642568729085  0.168820953953289  0.243839803679431  0.296543664503799  0.307982471650384  0.320514993229473  0.373403599411190  0.416864536118516  0.417610875385520  0.408258513559582  0.426229102905650  0.426481502946979  0.370869654755035  0.292224349127138  0.232119485892068  0.187225996166746  0.107106702779143  0.0684129865745998  0.180624413533853  0.266663300448332  0.324429995106689  0.381728116986663  0.443235462236547  0.483692718970358  0.485060991318982  0.462887923054147  0.427103224272809  0.399279488038289  0.366718314614620  0.329121686661061  0.293625824983860  0.261918032676807  0.239838583199335  0.210389009990016  0.156529807086063  0.0878120872011178  0.0324809669802015  0.0953276089523989  0.175737360825000  0.254891028673601  0.335542781255195  0.417139964649521  0.494179470819840  0.557397863840873  0.602675657003155  0.619255040123833  0.617492234021480  0.605665519486801  0.588841960529750  0.566270711831025  0.544807967179295  0.508809486593005  0.470597862242246  0.433404184400378  0.394979221966932  0.357802235785845  0.336134662805661  0.318673022859665  0.300363945175758  0.276777925570500  0.245333130184987  0.207144544543282  0.170763776181178  0.133343653425324  0.0986920113466218  0.0725939620375417  0.0616340774829276  0.0663253728408050
0.119391222732113  0.0566487915773255  0.0817695767889722  0.101927166191668  0.151460435069652  0.226665096745893  0.277350561850697  0.290177577000670  0.305911708824118  0.358743796613175  0.399586309363466  0.398327737956869  0.384860464778731  0.401534069181251  0.394520840783774  0.329335388481715  0.246282611465951  0.175447789165790  0.123910254791359  0.0590784238124519  0.111822513519750  0.229418348970914  0.314279605988956  0.372367912400085  0.422006849542048  0.472904449218848  0.500281219702709  0.489155172196399  0.462750556815165  0.424501618089040  0.387703971690665  0.354816820599855  0.321024405216675  0.291317852622721  0.267515715373317  0.248727783653294  0.224323488427417  0.178839233571707  0.112185001994424  0.0440724049695988  0.0812469094792469  0.168311988136862  0.257615535738443  0.350780586588806  0.440047897173594  0.525769331739275  0.601451690646924  0.652838863398521  0.677992125799076  0.685889492934230  0.675239827104019  0.657439282578162  0.635402471861997  0.603758141316887  0.561646555809668  0.518029092026893  0.469683604180836  0.423729353076922  0.377225158769907  0.342378472482100  0.315092089360688  0.288790897210331  0.257169138494634  0.222655178306113  0.179745551132258  0.139677708002178  0.0982689690845668  0.0607951591922693  0.0403934083507334  0.0483808506478715  0.0694229956747356
0.119283314977723  0.0804783659883437  0.100865361646963  0.0968172181729872  0.134882591045566  0.208075405660777  0.254509354807887  0.262607394021529  0.283809906100567  0.342320572661999  0.376364671128909  0.370346206090126  0.361565929507338  0.374986342124704  0.357098478676422  0.285156253408651  0.194967242801266  0.118404361446797  0.0728360692248268  0.0656392862552482  0.166380624475615  0.276525190381436  0.351542632027111  0.404343159215602  0.446531601727550  0.485302021109078  0.497181659951217  0.480958661196409  0.445485220112357  0.404403029167887  0.364977254560615  0.333929317622541  0.303405360822021  0.283253053301481  0.266430444906122  0.252099102764703  0.230896659605077  0.192894791018411  0.129612384357401  0.0618803483703823  0.0782622987473547  0.165358072010514  0.261163391637872  0.361614677794800  0.459762557539943  0.550712393289680  0.631459425289754  0.687305548645287  0.718033240735935  0.732739493574805  0.725156760212202  0.705241645373851  0.681593593946657  0.643758683235425  0.595489008895483  0.546592036491159  0.495423724575320  0.439387654136714  0.389514608271323  0.348489261419156  0.312757980357949  0.278948030859308  0.239217831939604  0.198872896912349  0.152209146256682  0.109437143832171  0.0644018806915311  0.0320643802382008  0.0434274571059149  0.0742551192705194  0.101830517301570
0.130171557138981  0.100201137097969  0.116800176755128  0.101128787446974  0.110975484562086  0.175527553627879  0.223390268438856  0.230734666731170  0.249329978740931  0.308395938597155  0.343507164869008  0.338016966577729  0.333633498861362  0.345575981363815  0.324794973862074  0.251098315935862  0.158039828599511  0.0808588666879233  0.0593216742871791  0.0978159100887326  0.196875874398402  0.298426990994570  0.363705610076327  0.410042100888597  0.448555101137321  0.478393202363487  0.478888435993830  0.456331869210690  0.419728007822536  0.380409321245414  0.348084071333461  0.318061461347554  0.291443920233495  0.277684858920271  0.267137895316547  0.258300263969485  0.245340050312586  0.214175283282459  0.156378502515931  0.0908555998410932  0.0735802399906153  0.153534666508814  0.252727091888085  0.356480928225512  0.459883735130234  0.557278900165376  0.640752412465167  0.705701759100601  0.747672831855694  0.763535264322215  0.764466396552408  0.743514512771571  0.718789790703850  0.679028573871322  0.629606785608864  0.577843390386214  0.523404196063130  0.464515489139988  0.411064100352957  0.366281471285888  0.324074268936442  0.283700727847429  0.236836590308701  0.189328982109159  0.138633871005749  0.0928959541927861  0.0471275648814486  0.0358437508598844  0.0691679333969831  0.102813477805834  0.130728024988621
0.134475169387538  0.111743623479694  0.128314356412907  0.112379928125881  0.0998065974225796  0.149550906554019  0.196879002355080  0.199961529500329  0.215548274200306  0.271991824340195  0.307705422773043  0.307203917805291  0.301074102224087  0.312439043796565  0.287417660482364  0.211950404626403  0.117578468755877  0.0533105729394262  0.0785763950050979  0.135346506360547  0.229086897149758  0.314224793862448  0.367604399166506  0.406111137430070  0.437718699272601  0.454986069621826  0.449190900558709  0.418551882910639  0.386632715750733  0.351808112640263  0.325103952853000  0.304229588492447  0.286226638393450  0.277110447706496  0.273318828134794  0.268089682271429  0.257516434144142  0.230983283134647  0.176259729788489  0.113908609397195  0.0850426823677587  0.152499089245977  0.250559428616293  0.355815530433782  0.463039403532736  0.561354359832303  0.651551051493600  0.719262552676394  0.760843964735925  0.783782206755614  0.781412672350154  0.758545785947908  0.739716830237673  0.698201536160625  0.651321628391727  0.603453554856977  0.543546307781999  0.480356199390358  0.429588107431725  0.382434884165974  0.335465103728373  0.290938771045724  0.237908796473637  0.184367492890659  0.131716444794215  0.0833457386753952  0.0447928504287829  0.0591798009381678  0.0985534427470852  0.131086087090255  0.157402617460437
0.139904005928175  0.114421635205796  0.133808622544465  0.128483808078480  0.0952070700133994  0.121519045612007  0.172810071544901  0.173404893844087  0.173815879390908  0.226099889449956  0.270070749694815  0.274048797014359  0.265190431519795  0.276326954161299  0.258309572105175  0.187216878543649  0.0943728455097901  0.0532014109090817  0.104778795103183  0.158837392864714  0.242235979668415  0.317169815820430  0.358751065822263  0.387836429529984  0.410235226425906  0.423449183703422  0.416385310693804  0.385124236192320  0.354331285634007  0.326649200833414  0.310105914925036  0.299349267654732  0.293657400478997  0.289525819797660  0.288472720327563  0.287018935904027  0.278983070610921  0.256703535429709  0.206733210909482  0.148153051142829  0.104552229917601  0.147123771683280  0.236527232319069  0.341885474848018  0.453152207531309  0.553596900614010  0.647089048836898  0.720007797906644  0.763601723580289  0.787111667372476  0.791489485728292  0.770838326717210  0.753090987013854  0.720871573328609  0.674859786186524  0.625331275277977  0.567773867885745  0.501659856977616  0.449438321585226  0.401050442632742  0.352463703300550  0.305682586900158  0.251137374710782  0.193915265864267  0.139859782976356  0.0912313812153777  0.0606229966312352  0.0787918232119723  0.117341476874672  0.147413921692450  0.171554711570843
0.134108915341924  0.113783699481438  0.135890485418391  0.137389755291580  0.0993008692052893  0.107855972732747  0.157070327765613  0.154219663081008  0.141549242635982  0.191149602838638  0.237580203504240  0.240260402335658  0.230736898144016  0.244504158525038  0.227334055734550  0.159790129971078  0.0720160256039989  0.0755435344026783  0.137206141085676  0.186668354867935  0.259868775477880  0.326171266530392  0.353519887215500  0.366638907381356  0.378090138442692  0.385582398039050  0.376432099557133  0.347324964502829  0.319531295351891  0.299558225995384  0.297086317120585  0.301088383486825  0.308334484882913  0.312155398400349  0.312113748784094  0.310872388514696  0.305509591847960  0.284326278062189  0.235267533799578  0.177345020972571  0.128462597749978  0.153650154043891  0.234389795436902  0.336118448343744  0.445799934156450  0.550468155292140  0.643652929165127  0.716707171302864  0.761823648699004  0.785021316942904  0.788161197483947  0.774758054634088  0.753033505248629  0.722519794945528  0.680187505456171  0.631451355702036  0.571973752813942  0.510174855330129  0.455181339998550  0.407196090803432  0.359645060570683  0.310787326120742  0.255581314816498  0.200722796960179  0.145750700257930  0.100417926612632  0.0773602385003867  0.0949326272299576  0.128623152572734  0.156644247223522  0.181133300233350
0.129848264680090  0.109818182038962  0.128455365739824  0.142675728918087  0.111045700993770  0.0977594726132912  0.142584839138424  0.146459163722755  0.123799944503356  0.157353334300192  0.205631834500233  0.213906632135388  0.202087266722333  0.216328580227929  0.207286705900808  0.146271528607153  0.0680620224611073  0.0973776747598160  0.161120518199631  0.203696890780141  0.267359025754110  0.330641338206770  0.351471447507551  0.345140520723406  0.342516541373484  0.346220237534465  0.339166304943633  0.312981919698343  0.288481853675698  0.272648648963784  0.283576181359556  0.302831187803036  0.322273725819763  0.333057563022101  0.335737073098293  0.333296536001953  0.331871952177141  0.315786711008057  0.269481185977478  0.212428484114251  0.155359977619031  0.158285378839225  0.222763252362235  0.316581439860057  0.418379888647132  0.522925355109714  0.616111265678740  0.689202826704358  0.741509637526313  0.767076892123398  0.774221985905380  0.762490434858212  0.741932507583941  0.715896105752207  0.676233139502028  0.631942697991202  0.575958842182267  0.514619750612615  0.459225768916290  0.409975118433136  0.361561475465464  0.311717834113023  0.259085226828848  0.208167535203528  0.157152375443442  0.114434940989736  0.0912061030320210  0.100501617161053  0.128175744886804  0.155236788648382  0.179421073174142
0.121397529857564  0.104840153948960  0.119054495769099  0.141252274588036  0.118967517708287  0.0973086729740028  0.134250171757101  0.144222310880351  0.121504412537704  0.139165761385845  0.183713110331875  0.195587637101396  0.183302716016928  0.193163515149084  0.187110022071423  0.133260518892489  0.0723178489771766  0.118244459378509  0.182855109379561  0.222471713600804  0.280406482804759  0.336567944181685  0.349493376875785  0.331525241429978  0.313699733682010  0.309292401028380  0.303683992215787  0.277584396485021  0.254856667509909  0.247321088937869  0.266662809236832  0.298183048171865  0.331570970151693  0.347394869274588  0.351126615207618  0.354040422215366  0.350639670875643  0.334900426022029  0.293838162831367  0.236100904032818  0.176253763849971  0.169964100423747  0.220021058653020  0.299663225607169  0.396246327403637  0.492745594427586  0.581146330624600  0.658982679681844  0.709731204303856  0.733074900329718  0.743447576372343  0.732044108878171  0.710799559515784  0.689186798714369  0.650960145411074  0.606944248035215  0.558355630558800  0.499405763369538  0.441575175282536  0.395769798694660  0.345261616856289  0.295326113427858  0.247479625414649  0.202736735904162  0.156693308297261  0.119419431671035  0.0974962585883584  0.101605145009114  0.124989217744569  0.150838029400743  0.172689208908536
0.115722258235814  0.102335873290779  0.106982920643539  0.136550061476356  0.127901606664583  0.101121196572866  0.123479397005955  0.144100304988550  0.132414821677022  0.128759238635386  0.164532160295973  0.186604988700191  0.175986518569122  0.175602663946048  0.176519463981592  0.136542374169323  0.0809862425796999  0.119126258022568  0.187480498666600  0.225357828900169  0.274461447838644  0.328883851691498  0.345835443033942  0.323351626615130  0.293328222146412  0.278454505927768  0.272452689893592  0.248990427009574  0.226928843585068  0.217689559219151  0.240734425673091  0.279696447296981  0.322352134278333  0.346713059213912  0.357820484973806  0.360391674769444  0.359083500317311  0.350019145315339  0.313494373028114  0.260003383734335  0.199134312944596  0.174974918540546  0.205544069153727  0.272773452116040  0.355234837508378  0.443631371701605  0.527324075589367  0.601303040681140  0.656804092230625  0.688863303456682  0.698253385393203  0.686597392868417  0.670147420093167  0.648883603195663  0.610426107757307  0.575001728215812  0.527600866337081  0.470260498614407  0.416211810818613  0.367043003455884  0.315371613469522  0.270429085798124  0.229411191223662  0.191025414184104  0.151942196380294  0.119062185451082  0.0971134426414636  0.0970968520509408  0.114972916981598  0.136974823659750  0.154860907520350
0.114866622128537  0.105521377025232  0.101049542128823  0.131273722315438  0.133163821521089  0.109489204401969  0.119255701113214  0.146855612851574  0.144966248436403  0.132810572868682  0.159881954972688  0.185891229548379  0.177032335977480  0.171174276138720  0.172647124732639  0.141121748911238  0.0881309902636845  0.113522252559239  0.182201857425520  0.218426209889133  0.261232886982798  0.310853813796829  0.332816883849095  0.313429810421003  0.275462668292263  0.252612013205964  0.243829416855566  0.222564349499255  0.199799041295174  0.190751428945717  0.213828111331047  0.258151795498125  0.307000547505726  0.336136868652091  0.352253405131111  0.357189760050433  0.356317046620979  0.350336107241470  0.318702411773413  0.268175284483876  0.209151291175313  0.175210932091792  0.192490189475864  0.245263120770376  0.315490074035233  0.393174053527240  0.469852995499453  0.541153223795789  0.593571444827712  0.625164631553050  0.638438619724711  0.627903855857890  0.610497725141141  0.587049199250563  0.551342790498440  0.514822773572213  0.473003767576149  0.418685383755437  0.365174926057988  0.318190420091979  0.268114992737685  0.225700047251697  0.196021406032401  0.166607289886024  0.133077413099463  0.107585836268901  0.0911043365910994  0.0901117346635569  0.104079932045552  0.122400629114174  0.132840101879077
0.115459892816659  0.112205255758739  0.0991996066324512  0.123016551963885  0.138228183227054  0.120980729799345  0.115980212464956  0.147832935255111  0.161192859657532  0.144387916624374  0.159736807362725  0.191407587742604  0.188668349417761  0.174449930193367  0.176997364604970  0.157284381906348  0.102763514815172  0.0898649630342445  0.153676124611950  0.190711068769765  0.225975184682191  0.273337425760333  0.305472416152172  0.299473914909481  0.261427427875016  0.227229650242969  0.216597829350410  0.199645373277151  0.176795985793087  0.163912773926908  0.180994050790494  0.223123390147845  0.278491439492142  0.316311404108378  0.336630606850636  0.343864585278327  0.345352019536131  0.340464707729479  0.317894416477961  0.274232043554118  0.217950715961368  0.172838305558137  0.170300490962435  0.205967240282238  0.261037348840096  0.330484655599751  0.396550635316129  0.463544838886866  0.517621312933500  0.547159570532673  0.565073772117369  0.558639383812514  0.537683797876729  0.513119654310969  0.478484804271091  0.442801975748783  0.404980675090171  0.357506794431313  0.308303070470645  0.261736023510465  0.214582400812635  0.176854147850447  0.157589798420700  0.138107606910546  0.112490487789175  0.0961386014370649  0.0865461693144866  0.0828511517281850  0.0912595977128189  0.105916860673528  0.112356784038552
0.116857892590636  0.117306128004095  0.102009789174065  0.120223370670067  0.141930015435623  0.128527718963642  0.119965025317125  0.158585965280630  0.177877226820841  0.163289383741183  0.174294928288713  0.205153013161272  0.205927074622973  0.189603761961269  0.191150791215542  0.177618684820944  0.122823819873239  0.0735042160444128  0.119375279106690  0.154428676703417  0.181389314693923  0.225588158985473  0.268645642131366  0.272045095037583  0.235965412869016  0.198606519208824  0.182900482008517  0.172143567883120  0.153039997526507  0.138294911267469  0.148361990017795  0.189127878071858  0.246863368084218  0.290330926488837  0.315503658806965  0.323256785540064  0.324814942553233  0.322565562715670  0.300360660029395  0.264225300201462  0.212456366619632  0.164143296069958  0.147319691250969  0.168045137352194  0.208305530214788  0.269103564256719  0.328862610587789  0.387826383113318  0.440397657227226  0.474061678631067  0.484371074275192  0.476229615971393  0.454673664676127  0.424065019867279  0.391742102612599  0.360182949379277  0.322063456779359  0.281135636581508  0.237508004057173  0.197301483180631  0.156864763839208  0.129127398058985  0.119785706858562  0.110526062876205  0.0933523381540529  0.0864355997941136  0.0836662299770900  0.0792368678496409  0.0834743123341552  0.0950915660951861  0.0976416478092904
0.113818838657036  0.123590190029709  0.109892423208114  0.117892682598509  0.143791478745320  0.140930680832791  0.126923473827966  0.165076176052107  0.196547760610408  0.188122676930035  0.190301757868308  0.221036069866089  0.230101976960494  0.212837696502236  0.211631738708602  0.205851672549340  0.160436932564621  0.0887360106456429  0.0767966454406801  0.106795425396602  0.125980491972062  0.161629042443105  0.212735270578402  0.233715356994707  0.209259965797469  0.167660979869807  0.147429519468468  0.141854494342655  0.130024876516094  0.117676000653139  0.116286848278809  0.143708530995068  0.199263520971126  0.248843184232693  0.280541135190386  0.295108793108397  0.295528112489395  0.291184967061739  0.278015813993486  0.247042088381920  0.202319060673713  0.154869340876837  0.122524009413704  0.124251445536522  0.150870229159925  0.200197108242746  0.249464699804193  0.304568861579639  0.355170101996934  0.390646646079539  0.404709873703720  0.397624238144645  0.372292382345622  0.342308079567349  0.308622901543668  0.274641966450825  0.242805265130887  0.205874354267833  0.171301671233642  0.145884298038399  0.122445900645208  0.105599351221733  0.105442659192271  0.106015520518075  0.0932424443447499  0.0877930829463814  0.0869472599043938  0.0811710100245281  0.0818002912537834  0.0893531566954480  0.0883308988877610
0.117416329509214  0.134539853362075  0.120365853579293  0.123511572210998  0.153464419165415  0.155821291640421  0.141538177772947  0.178436214019701  0.218580718900681  0.216096807055393  0.214434396539517  0.241546194680602  0.257985204614535  0.245169420202472  0.235959707968338  0.233826457449245  0.200555464672992  0.130583709056344  0.0727926365809729  0.0715845171642639  0.0729674299744812  0.0947468543384060  0.151851067738451  0.184813609883863  0.175219545706530  0.137574391317466  0.109601210303757  0.109332417223466  0.107386663729207  0.101417044460944  0.0958510224741903  0.108849954039033  0.154822615518505  0.205244226829851  0.242927622607228  0.257506265192358  0.257319382182959  0.252260353508232  0.239677491139616  0.214386384392795  0.177678754002764  0.133980285839737  0.0972244846957148  0.0853644605100633  0.0971872961999501  0.136916960684541  0.178369522623559  0.225641978967096  0.274590684694166  0.310076747548061  0.321680103627138  0.318562646019274  0.295164008713253  0.260220675555437  0.224509255653351  0.190311945965303  0.160719732164622  0.136076145835079  0.119855536432143  0.116728686872702  0.119325798707749  0.117737361764396  0.121441046210563  0.124347025216527  0.110728852683921  0.101599389891601  0.0981369033580935  0.0883863907730821  0.0852869630375006  0.0896072192042582  0.0843505560769713
0.124615510226427  0.150014417504260  0.139371395957707  0.130771031682771  0.163667688929357  0.178873642149204  0.159786634670780  0.188070812156351  0.242695570509675  0.246481256931600  0.236958422519554  0.259489685690162  0.286041666758107  0.281627201722932  0.264758949961331  0.262174229296821  0.246599192417391  0.190925176167390  0.121559022751021  0.0855886448263788  0.0605983222112639  0.0331061554536680  0.0834544117021965  0.133023585631250  0.146567472947646  0.120844628238398  0.0873183056617774  0.0832765068897410  0.0911374346850203  0.0959685868924773  0.0921814000716538  0.0874338495522671  0.111408942012147  0.158001441796026  0.199884445620043  0.217321603099454  0.217761274660883  0.209263362789130  0.198981156177715  0.176761590220124  0.150019357105332  0.113552421509486  0.0819686250031566  0.0588767731943774  0.0510648722779845  0.0746984258759075  0.108502538760960  0.148731120565517  0.196366929811317  0.233328828210815  0.248521519331439  0.249891595542257  0.231815488761047  0.197265800871312  0.162154329958766  0.128915132701808  0.109041345054595  0.103128143570084  0.108832836927013  0.125484172187704  0.144694842029793  0.152314202182491  0.154815628428140  0.155475459849678  0.140040611989074  0.125138717574257  0.116071674551992  0.101842054047853  0.0927735980027808  0.0928851421346088  0.0865091609843645
0.142276820067029  0.171900523787089  0.157586260537187  0.144858688856279  0.180788457771881  0.201893529299116  0.181715427441128  0.204493660968162  0.264246290877884  0.276127016209931  0.261183327182119  0.279213877621931  0.312447137348096  0.313893230718634  0.291749083212671  0.289090253535767  0.284808207180898  0.243121546704478  0.178011414024697  0.131122584247692  0.0998471102162652  0.0543932489088430  0.0284431309002864  0.0908359787421441  0.123375109178881  0.115176333719684  0.0851526366660151  0.0773780712214782  0.0887965924210271  0.103302896777912  0.102434346236749  0.0887469629922318  0.0898408495430502  0.127569895567266  0.166877448147714  0.185056140349747  0.180707009970000  0.166550445995489  0.154542061080092  0.133908038964427  0.114748931437364  0.0921816441658223  0.0737698244552092  0.0568361628565490  0.0388749326831622  0.0325855533241142  0.0564452953724450  0.0926876241315310  0.136276085480108  0.170378954913489  0.188706647861884  0.193862964693832  0.179774214567737  0.153504602012495  0.124268741456577  0.103951976202688  0.103512762741363  0.115809450246558  0.133428775363560  0.157620880780379  0.179519136254756  0.188256573615762  0.190590895231372  0.186350537607894  0.167355542520693  0.149868220283018  0.134096131747607  0.115366269646247  0.103742999379105  0.0981885959797270  0.0899611606649860
0.161901994895635  0.192678297391054  0.182839300031714  0.162752568062682  0.194705065324927  0.224890468921587  0.205203847790599  0.217249182054300  0.280977148017830  0.302808073369933  0.285047443297632  0.293560825313651  0.331026071494359  0.340970612713268  0.320644799101571  0.311314500606070  0.315337812068682  0.293390704520438  0.234881737028571  0.178951111408727  0.147206826419969  0.108842447741230  0.0416735310186478  0.0539614858962270  0.108233486874123  0.123363618609754  0.105950216868255  0.0932943836768979  0.101683257331247  0.121015583728964  0.125213109268486  0.108435753089226  0.0864488061331174  0.105536162904191  0.139712929811288  0.159344012831746  0.153713389782307  0.132094261134223  0.116169133503342  0.0949837911782510  0.0822502638889697  0.0753935598787347  0.0766297396427505  0.0721838181069358  0.0639876705338254  0.0394606423022389  0.0296830449673903  0.0460304637110374  0.0836579657597323  0.116466037550709  0.136649343636297  0.148431798606695  0.144225415900513  0.131329714456462  0.117966908981662  0.115999829262698  0.129339104585139  0.145093764918398  0.161653532730562  0.185836620895320  0.205282888520634  0.214073174854083  0.216907865170279  0.211333867069584  0.193354329038081  0.173967090419076  0.152540740389472  0.130245611774335  0.116146385764569  0.106005378242840  0.0963431296480443
0.188265178326490  0.211828699540300  0.200285841746942  0.184982587509237  0.216242523083778  0.242529460113122  0.225446449447682  0.238091203341310  0.297005847593958  0.324394961400646  0.306140861501464  0.306297815886430  0.345921854063177  0.362352990581458  0.340002374447010  0.328530617519709  0.338627208121924  0.324154272369793  0.270937394470735  0.213486172000004  0.180854533608076  0.148634217128607  0.0834459474445091  0.0491251681581609  0.106405946696160  0.139503675465734  0.133645410716270  0.123571139072766  0.130126680146212  0.148594402496914  0.155858377183714  0.136561396720611  0.103952526728169  0.103115333327233  0.128209571884792  0.143330725779392  0.132586208044906  0.104624621533954  0.0810831103711080  0.0577612455915934  0.0523254533773167  0.0645735109154981  0.0828913284745833  0.0914265538137502  0.0917412176336787  0.0686420428446062  0.0431809208901299  0.0236739349529457  0.0457749153659781  0.0754193873145075  0.0952202790780345  0.110044654188849  0.115328634505818  0.113770757582985  0.116441448686126  0.131237530602617  0.151516855975629  0.165242421271244  0.183102700683656  0.203640708804368  0.219739104343883  0.229247231698288  0.231661305804057  0.224984733630302  0.209999180525097  0.189595663597559  0.163521476541892  0.139801135862770  0.123850738342985  0.111461940590130  0.102560800048649
