# Supplementary material for: Intelligent wireless power transfer via a 2-bit compact reconfigurable transmissive-metasurface-based router
Source: Nat Commun. 2024 Apr 1;15:2807. doi: 10.1038/s41467-024-46984-4 (PMC10984985; doi:10.1038/s41467-024-46984-4)
Supplement: Supplementary file 12 — Source Data [file 41467_2024_46984_MOESM12_ESM.zip › source_data/figure3k_m3.txt]

# x = -400:400:71
# y = -400:400:71
0.176696928383145  0.185499759120001  0.197984709187826  0.211447035163490  0.218534143383334  0.224293428749447  0.227940501790693  0.230319972491699  0.243642108910730  0.231582159818448  0.200987685941414  0.182352364906214  0.174077062705885  0.176114798413182  0.166279362196880  0.180840000681956  0.210090226846193  0.226255528557716  0.234789002105528  0.237836497168794  0.261925511081683  0.261058326701692  0.231540251133306  0.208191311004983  0.229348128181562  0.260894665984341  0.269150009821834  0.270854964388551  0.275442467334972  0.294176854540468  0.300384901797145  0.299257366655083  0.298947619835999  0.298451866989485  0.310666160470468  0.310650065843813  0.291002520086913  0.268599376372809  0.241879103350130  0.236473021205419  0.246883434263780  0.242324178993333  0.234396056068920  0.215197439685245  0.185103039423087  0.170129215738509  0.164333214307472  0.156529194367822  0.142431254675167  0.112925845265606  0.0902051431401681  0.0805250679564034  0.0842421224095244  0.0855823288012728  0.0750548566814827  0.0634780460427849  0.0537794987402037  0.0493771364391734  0.0525188913796917  0.0648291085856008  0.0841231836031512  0.0992954961061848  0.111814364547701  0.123985757578958  0.129393928922182  0.129670802920157  0.132169698711483  0.133727846205228  0.140258067235425  0.148005413295904  0.155827642384400
0.180299926632633  0.194115739166681  0.206600610254724  0.223911448786433  0.231970815891141  0.234013951470482  0.243076822155604  0.252069412979747  0.256791828667440  0.236681329415086  0.203281052203149  0.189342954696970  0.187379985065568  0.191340520045642  0.180840937583235  0.200240029231740  0.227846598801022  0.233453263813098  0.236643102232620  0.241300404537853  0.262027003286988  0.251578718170247  0.213609960642115  0.197369095116683  0.225048177367078  0.251984426079030  0.252891189976585  0.247758121760088  0.261029895793716  0.281345614539787  0.274785872067420  0.269020019602429  0.270765981783955  0.274379240746422  0.292114119938177  0.292006487322487  0.265787315057329  0.245894066950255  0.231285683003904  0.235439322842668  0.250475469883414  0.248638770744683  0.238174849793989  0.218407878315547  0.194789548074618  0.186447622587607  0.180007665656440  0.170036595160028  0.151765392700453  0.116198574432467  0.0930213311408173  0.0859215098434029  0.0892206124281254  0.0910530923680588  0.0804791072249005  0.0688136984507544  0.0627538318958080  0.0628065228100503  0.0675361112173678  0.0800861101268419  0.0983749330944052  0.115891717740369  0.127931885293424  0.137680647571921  0.143003198078918  0.144569523635793  0.147487478218757  0.150289261363449  0.155320328356646  0.164058599560633  0.170432396193053
0.185450816596550  0.202127125578513  0.218394451225541  0.233536920957041  0.241334216061876  0.244696214060432  0.255529326330723  0.271157736523689  0.266970300297496  0.233789471929488  0.204615556901525  0.198824180004196  0.201280174371496  0.203157705881924  0.196119307013648  0.221641688488924  0.242663915013277  0.236917832096780  0.238875687503817  0.245705031517344  0.256321862435058  0.229941150498516  0.186605160569817  0.186336206620776  0.220344619435960  0.232209000964675  0.224296088506950  0.228062457617165  0.248473713115527  0.262579489712734  0.249835500664581  0.240847892253542  0.248591056454384  0.263211281718962  0.275853215053061  0.261702215937014  0.238092135326068  0.219532387224041  0.217099713335358  0.236204925736453  0.247442246543755  0.240174530276950  0.233786699597138  0.211422352052374  0.194879407252688  0.197738165178313  0.192613489833132  0.175779732811128  0.153626540205637  0.113841982458389  0.0915499054264714  0.0887346927771404  0.0913449200473497  0.0922210048439242  0.0831427528759691  0.0750755633965813  0.0731373128819296  0.0776616029103344  0.0858544775986771  0.0987083062839647  0.115551716172846  0.132612587813521  0.145018847713277  0.153752009286192  0.158156538061376  0.162077918281032  0.165583782827226  0.168113852279812  0.175800032084921  0.182405697697155  0.185489422886665
0.194062378522129  0.208710284461980  0.227458384348783  0.245565555506764  0.249655851718695  0.254775521957588  0.272420979423968  0.285412868242171  0.273472398720931  0.236704519403321  0.213927960103622  0.214060852166231  0.213984984686169  0.213957739080275  0.209842619990079  0.235563039803214  0.250544890291079  0.238516731837436  0.242027658926454  0.248030306531171  0.245642579911038  0.205805202978397  0.161013781582028  0.171867159771610  0.202061884939795  0.200812896315071  0.195163680647084  0.210875876143379  0.235765063371758  0.246787921341407  0.231846850156949  0.230988335847222  0.251632307407078  0.264616517753492  0.262464094718289  0.241316629032939  0.214545939755936  0.202856533592827  0.213297246949485  0.230719764634396  0.234607396468750  0.228362321849595  0.217026491718359  0.197587651820658  0.194514038156260  0.203110160805736  0.199120672331716  0.182052123912742  0.154108005590547  0.112773341793601  0.0928384113062893  0.0905939091544811  0.0913533441302935  0.0898385637006104  0.0836416901432229  0.0823431544142333  0.0845879110645583  0.0916058586822914  0.102198389030620  0.116395837625648  0.132013182222916  0.146845485681803  0.159564949829078  0.169507063372123  0.174992828123760  0.181619280144686  0.186295450856203  0.188006883332111  0.194566066970607  0.199822735496158  0.202842638009469
0.198356506137796  0.217346799774720  0.238405516287122  0.252456525019396  0.257367290248891  0.265157368316691  0.284822569456411  0.294220920579521  0.272470287503218  0.236453392821999  0.226194426722851  0.229932785197452  0.226660321267793  0.224084981259941  0.225724240283661  0.250355709400275  0.253404282423738  0.238982279900805  0.245617637646654  0.248210443175810  0.228257444116277  0.172898748613862  0.132840147760431  0.156787812179225  0.175777041258916  0.166538078690166  0.177064541835988  0.213236453094269  0.243755009606661  0.247766508019137  0.246053190060030  0.266907360202169  0.282380108004751  0.286879423843291  0.266096706936573  0.228838820171826  0.212023768807030  0.212534677326593  0.215241693315033  0.223502044384651  0.215427702602007  0.200560198138088  0.191941794151881  0.183720619002796  0.188109465755561  0.204021882283036  0.197701538965647  0.175468817765196  0.144063164405876  0.106095826411900  0.0925195368416922  0.0911482426883048  0.0883428081405399  0.0840600705181457  0.0813377304110762  0.0880095803134111  0.0970702057152114  0.105587109253764  0.117758048533982  0.132947369870089  0.148616524222123  0.162829354043492  0.175149539574199  0.185705428873919  0.193321452720739  0.204609809016539  0.211700069209480  0.213900426243810  0.218198971916007  0.222668687899672  0.220392925615141
0.203891372807962  0.223213162177987  0.246561605887807  0.261974518010177  0.261093073114694  0.274228539069995  0.296897472195393  0.298755218464602  0.274083568459260  0.236965188266090  0.236738831673151  0.242359724419165  0.232609447635689  0.232627819545672  0.238631570794522  0.254746426160091  0.254846251505115  0.237924875100971  0.243969114556582  0.244729853373614  0.213481207199955  0.143553289918761  0.106876174407030  0.131583686622528  0.137173904337717  0.133742350011694  0.176033449757278  0.230140684252117  0.267991025134760  0.283818009572344  0.300285975870322  0.330501930048444  0.344102517508702  0.328304586516648  0.292675655696497  0.256868204485643  0.244364914060364  0.240134854204959  0.230432668946294  0.213184561229567  0.189793200759036  0.171025787956810  0.164162686250556  0.167578596960035  0.183681408088082  0.198523489362130  0.193142055926642  0.169271093586235  0.135429928755678  0.101143621566411  0.0900707024988166  0.0876942766206007  0.0826808532859329  0.0764231087493096  0.0776966063495958  0.0916816878475609  0.104693881146937  0.117728158269147  0.130459091551909  0.144397874308382  0.163075173780801  0.178031827539201  0.188274607113491  0.203721305224671  0.214528872379571  0.225223472422656  0.238210335072628  0.243020018729380  0.240881557173027  0.243755346366884  0.240892872304544
0.208243138239275  0.230683907918351  0.253905027325624  0.263132807824023  0.263214069639045  0.283986208832534  0.308126392988981  0.299771954839958  0.269032656505554  0.245116134979938  0.249524733258078  0.250705377818099  0.240260512979688  0.238588935770645  0.249209130547162  0.263122053572959  0.248668256857170  0.233958242353018  0.244731994725969  0.235327781167343  0.188329173297737  0.112211753754941  0.0809264705686845  0.100686860637951  0.0977439307280787  0.125274592869186  0.202952146993878  0.273549043154391  0.317345102241350  0.343799349003891  0.384569023947413  0.412385892609659  0.403647112412817  0.381600688846968  0.340787377137490  0.309580644470198  0.301988774707814  0.280888170863863  0.243925385487587  0.203934005797541  0.159927390126212  0.137166560915130  0.138256417737325  0.151211596944404  0.172736314794903  0.189470739429213  0.181327260391166  0.157253094336519  0.123556600288608  0.0937827902850725  0.0850212919404458  0.0788929326162842  0.0713541357040498  0.0686075088013140  0.0777440838280581  0.0971679186091125  0.115819517141117  0.130048410962411  0.142949503078229  0.159185589477795  0.176916911852754  0.192451300407467  0.209549486049028  0.225283041073571  0.238844832724095  0.254133957755998  0.264135272159188  0.267793233979174  0.271585606831576  0.268106041202131  0.258633871004811
0.208400688777174  0.234230691209287  0.256258275960983  0.258116103256383  0.260730297389184  0.289038836267150  0.310694131338630  0.302897298544331  0.270527674955766  0.250040898020620  0.259566057053612  0.257190575356495  0.239987570942681  0.242029024289040  0.252381141325190  0.257046621453845  0.238464782695809  0.227898648654561  0.237343367513564  0.223941534618318  0.169592014898060  0.0877433981765651  0.0542256853872952  0.0665417165502992  0.0730586259567496  0.146998735867841  0.245851634520453  0.320362998592952  0.373202891575021  0.421404578650732  0.467857289029590  0.493713894884429  0.485450608722444  0.449489654067449  0.413055823997928  0.391607589499610  0.371987717209818  0.335192660042361  0.277171677323606  0.209586569879420  0.148097490670953  0.115882405030656  0.115879149761379  0.132930197499578  0.155528040374502  0.173457986182881  0.168325514268688  0.144973575468404  0.118732113892700  0.0912029004385982  0.0769182951881807  0.0654291532617665  0.0564729402808338  0.0592394544025228  0.0787524185139766  0.102904105054474  0.121225015969759  0.138089529536967  0.151648266419682  0.165659863815008  0.186971753047251  0.205624235209668  0.223685302903915  0.246953053243544  0.264755779904250  0.280073552440430  0.289875459450372  0.294792072250097  0.296239454960143  0.292564111057721  0.284667246122145
0.216468022622622  0.239305042545942  0.257067604162638  0.254855640560942  0.260765120228798  0.296583372971918  0.318505840146555  0.298412183203156  0.267367121239000  0.259379530615626  0.265467310546471  0.259393177987263  0.244302662443891  0.242096744790924  0.249460966143090  0.244755663552638  0.219609614707809  0.220337668682959  0.227942391267170  0.203235888280707  0.141828954016302  0.0594608824204629  0.0278509042367448  0.0412075078469209  0.0969446506597263  0.201242868918350  0.307089805958009  0.378057579976226  0.437667804061851  0.505492539177144  0.554123539957278  0.569999008200741  0.553597601701638  0.518903679201863  0.492693235942879  0.478200967005944  0.445128857184732  0.388375253736545  0.310762924632325  0.224987686514695  0.155722762701602  0.115972935463356  0.102353948249045  0.115213667134784  0.139042286186681  0.155027555835389  0.151169299286728  0.134649563538324  0.112386889102400  0.0879313417224450  0.0701253432408027  0.0495023367249255  0.0391425125957769  0.0541977615642242  0.0824130524455405  0.110092897010190  0.130216089807698  0.145443393835237  0.159693320035687  0.176488149703266  0.197775686195288  0.220398634765569  0.244529156631252  0.267831713626125  0.294399148809408  0.311764096973892  0.315266917141261  0.319936949775887  0.319762330132052  0.310448345740233  0.306260685314442
0.218529539211669  0.240684958454795  0.249925172193088  0.248107104276860  0.258492055488225  0.293531423014237  0.317117018766880  0.295103628853963  0.261882151365623  0.265307391711250  0.274545607656363  0.256547330518206  0.241616756502679  0.241924470955123  0.237623916711155  0.230459412275803  0.209233418159419  0.208885887652016  0.216632818431716  0.187991364441431  0.120568803199061  0.0445553900548670  0.00789980552330643  0.0525118598165158  0.139656852514749  0.256687635823477  0.358928339676450  0.437763300436175  0.511594008942000  0.582002968808279  0.634887022637542  0.653360913812941  0.630451815946522  0.600896742941068  0.585119201066537  0.567718242968447  0.524667242559229  0.451970615053995  0.359382478918267  0.265871478092428  0.193398477124417  0.141937189007238  0.100906431996818  0.0938739084200673  0.114670445561931  0.132916194935708  0.134602677838881  0.124072304836518  0.107837969037796  0.0860286682615238  0.0648987900434672  0.0374759283540011  0.0252822109105122  0.0500201914914663  0.0824240879066120  0.111069597998539  0.133338203663515  0.150084727141342  0.163571825298246  0.182739254988570  0.207652254190449  0.231392964447498  0.264805682225547  0.295307821631036  0.318100132495259  0.340183386342678  0.346941258883152  0.340484581415646  0.341981135506948  0.337452733151940  0.324333269445142
0.221368819960859  0.238814311863719  0.244404416757703  0.239663473852943  0.256339303524088  0.297532252401496  0.310731799414759  0.283490754637475  0.262905244737044  0.270814740879641  0.273753480814830  0.250708899192670  0.232588078055789  0.233376273046077  0.229487058855945  0.212890214721275  0.195333373228787  0.201822508583309  0.199635443994129  0.160879682315256  0.0943783542637721  0.0308974437314993  0.0332727617306288  0.0956572849305164  0.199762102350425  0.319007137413818  0.424006534797631  0.502928271914254  0.586875189712946  0.668109427497724  0.717023269464825  0.727958045023382  0.707770162313366  0.684653448537099  0.670365568742522  0.655418355543941  0.593471338923392  0.498007519161420  0.405154297631036  0.308411809916906  0.233777871418007  0.175043101594586  0.113259606913203  0.0747971069032305  0.0865267516649638  0.109313739177300  0.115243675258722  0.112366214452282  0.0999266895500391  0.0801112300379400  0.0580021577312612  0.0255028871997371  0.0175965508962315  0.0534340078593183  0.0862553218458102  0.113183977030719  0.137795885499899  0.155338139763814  0.171068304104938  0.193990561457914  0.220691547512957  0.250853837994307  0.289660115822828  0.320079603214706  0.346873601888912  0.367631528582669  0.371935301060707  0.369116832173250  0.366839928393320  0.358880573291155  0.348194173833218
0.215966256297496  0.231628022795338  0.234450114945760  0.226085468895535  0.247962353645916  0.290858928579091  0.299732337083182  0.274290331901281  0.259890826346719  0.271009646674721  0.268966257454119  0.239450859353672  0.221298642567846  0.223577064655741  0.215030888791495  0.195613151499536  0.181550855614223  0.189509593478635  0.181177932738882  0.138085221206988  0.0756204138832847  0.0355412747107147  0.0602334861945398  0.134975330637949  0.245614951272668  0.367878451708718  0.470013952192351  0.559660943128338  0.649062024420683  0.734982079251925  0.787728938002181  0.794511796918956  0.778231669347052  0.770127709926135  0.761490781156090  0.733703008713147  0.667412367350815  0.561660393637294  0.460508022040585  0.366920646460859  0.288648264072338  0.216265129688555  0.139073504968699  0.0669391433195418  0.0502561540155491  0.0843387092246680  0.0999862545117737  0.104136949099655  0.0973486873797228  0.0800195583391966  0.0577744673228059  0.0242026906587096  0.0172023706129727  0.0553952721058631  0.0900763230910590  0.117287113988389  0.140918658439635  0.161117976912805  0.179637519691754  0.204910446665652  0.235070889131671  0.266541047405248  0.306730985521232  0.340580751947466  0.364664175123176  0.385366891636762  0.392800742454673  0.391053835631443  0.387005600589882  0.380547654922470  0.368546507499907
0.207287421844963  0.219257294056165  0.214682700671822  0.206552782599531  0.241687756317277  0.283444934477482  0.282431966553151  0.260625886775186  0.258065203543600  0.265041999962730  0.255915918061963  0.223473304008922  0.210166068442525  0.213520117612330  0.196055328368217  0.171946583099737  0.168920418998671  0.174325251324811  0.153840700940532  0.105395434840803  0.0531919056981121  0.0469928300138082  0.0927160882104876  0.181957641938773  0.298944591101076  0.417796165747868  0.519314740487180  0.612037595109011  0.708714470080395  0.790611905648473  0.835794097947695  0.841435052700300  0.834473020523362  0.839680465912389  0.835183200458114  0.796949311921810  0.717150490846338  0.608435576178341  0.507774807277340  0.414970859194185  0.335003272893531  0.248646299390503  0.154318164835394  0.0639751039170707  0.0177843951765688  0.0723007329524831  0.0955853533615152  0.103745185127448  0.100503248639649  0.0866542265040522  0.0626820800906735  0.0326857120198326  0.0293628664611071  0.0635649485785371  0.0993365905558626  0.128937442012367  0.149049491937889  0.171651182652516  0.194223287102786  0.218536734845022  0.254753259854266  0.290085853329704  0.323601517850476  0.360832585315575  0.386233375803446  0.399607517804374  0.409082121939263  0.406480999692443  0.400113633673439  0.397147744109588  0.386331793281745
0.194676486704968  0.199769461993818  0.189955052682984  0.188612099776280  0.227759263619107  0.268760227475747  0.269859710423637  0.249986870617717  0.254146568375971  0.262362554034608  0.243410018855682  0.213360465398562  0.206724047711976  0.202937357026089  0.180379135018614  0.160322693275161  0.160805167218627  0.159456857142996  0.127905715066010  0.0749330914015144  0.0413136389700687  0.0585126948016634  0.115942323648780  0.217141383212358  0.331397860276264  0.447153516010054  0.547612748481301  0.632800625829511  0.736958275456142  0.815484855314612  0.846402719333057  0.861535147935460  0.874060913966159  0.876367573814342  0.884248333512648  0.843771592936726  0.745599743601848  0.648340945469277  0.554746154007709  0.458198327912227  0.380757967610164  0.282249674659870  0.174318969547948  0.0802645638275502  0.0380621222662491  0.0794496795726214  0.104480393596553  0.113548434251767  0.112507040315881  0.102279253593153  0.0799407373963957  0.0514911628711383  0.0432639681293378  0.0703789608240982  0.106865469963491  0.138334880735309  0.162530061615636  0.183678828159560  0.206302029322292  0.235562931322451  0.270250620640649  0.307002562162757  0.344016244097608  0.373062116680051  0.400787944780690  0.417702957259092  0.421548404598460  0.418747907631641  0.418164393416625  0.413095201256729  0.399951840806464
0.174783225628480  0.170422134324273  0.157297510778667  0.166968424800035  0.215457615927813  0.253574279403611  0.248310851962861  0.235326128493311  0.249508761225597  0.251084411206367  0.224955673098987  0.203342659801587  0.200105948964139  0.186437877470869  0.165022229398179  0.155861732721430  0.158250193601251  0.141205495787487  0.0916613079361095  0.0364565359320472  0.0382517360205152  0.0727251205816084  0.145233197824229  0.256816072498308  0.371283457750602  0.471671135641683  0.574070129659137  0.663281371270556  0.752123918472309  0.824038968862042  0.853985801299798  0.861489324344604  0.895183667601231  0.915395345827073  0.900098421332503  0.853610109704665  0.756260556607136  0.651867306275731  0.573591556874898  0.487726721156682  0.396608118597119  0.294559273487240  0.185605546408337  0.104810827541250  0.0855455848904669  0.111614045599348  0.124960009629430  0.131592700664664  0.131072324051539  0.120483160120632  0.0974405664556761  0.0697048344371541  0.0593938872231034  0.0831079653425623  0.118421470599174  0.151038703836362  0.178337099936941  0.201504825133718  0.225610859477779  0.255063373839607  0.290624484568477  0.327485028260781  0.362630935208342  0.391395564773235  0.415263633826684  0.426203046768041  0.430062722618934  0.427364998249194  0.424954908516523  0.419525438495806  0.408599141679333
0.148153102313089  0.139612145115269  0.121911984266811  0.143916139269200  0.198162261530534  0.232200152162994  0.229139415004665  0.226817364573813  0.240648605837996  0.237910056429044  0.213801156461303  0.195541525962778  0.192756485821602  0.178067638825757  0.160961032793378  0.162466621727200  0.159904505248448  0.127164239988923  0.0653792297896952  0.00301871143582921  0.0442556985276053  0.0825531691241628  0.165292291319750  0.279133814200178  0.385523805296749  0.482533811410406  0.574931494814344  0.665724668378745  0.753891158474860  0.812151218063486  0.841808390213752  0.867858157489961  0.899734865313481  0.922485078432845  0.909321270377034  0.852598177556376  0.758131514416083  0.667417054527265  0.586390060143000  0.504610635791285  0.415037176589364  0.306488899682619  0.206878067165881  0.144323183490351  0.130594143072711  0.146143229421028  0.150876134931703  0.152644953172462  0.151292360883478  0.141125030892238  0.116970649120116  0.0883824731540795  0.0742131643979906  0.0921216695035360  0.126629327371864  0.160925123094227  0.191104626004214  0.217643875191314  0.244008749918873  0.274711316384629  0.309372815707229  0.344867445384149  0.375909066041182  0.401959456192276  0.423083900936024  0.431001468615969  0.435123711249738  0.429487026849336  0.422539291726968  0.418187887838622  0.409422918729445
0.116550878136302  0.0994247139105496  0.0840270370925609  0.126310338788116  0.183234880803183  0.206741755659598  0.205937221995681  0.216550354988310  0.229730892600251  0.217205565964896  0.198045236061887  0.188529688517029  0.183374545314579  0.170212088290865  0.163693430408165  0.168706746438006  0.158227056874667  0.110651893481816  0.0452492359103042  0.0322252614828086  0.0592874266016618  0.0989752711027351  0.191578315368721  0.303276947331480  0.403160430244016  0.490754171646821  0.576318153924973  0.663827515723967  0.744156792063500  0.791187468648943  0.824099783412062  0.858543589864148  0.892293953371234  0.913007194941745  0.887067156766948  0.822577829454244  0.732491433543246  0.649164631365335  0.571671642793147  0.491977736436515  0.398320904998316  0.297038333729242  0.216987242107646  0.177836150945924  0.171380537273997  0.181029582573571  0.177374935279357  0.175486474846869  0.170831439320485  0.155896297169525  0.128756140466029  0.101960287173647  0.0885018298101651  0.105628107800409  0.140727687109463  0.174496592239546  0.204562371574759  0.235920836817183  0.265310324013112  0.295044789915149  0.332600195378427  0.362121657873707  0.386140940470810  0.414010780558126  0.425158924722715  0.430745104193758  0.434788451311913  0.425419311114056  0.413472566661141  0.409897009659918  0.399061931268463
0.0845520710820748  0.0584617551918401  0.0515291466056660  0.111524131542151  0.161500176017207  0.179693223697015  0.186923734890000  0.203378832532890  0.215066491364002  0.202773244404380  0.186720907731203  0.184602126705276  0.181112301732565  0.168215476446496  0.171076123185267  0.179103490590542  0.161129515048118  0.107474145293074  0.0556280453456592  0.0590281062046883  0.0717981162646560  0.108772685248002  0.201671788594815  0.308661668871685  0.398071880105763  0.482225142390554  0.559866974453927  0.646211154096916  0.714395483132063  0.758387908273684  0.793890582186607  0.834320567779451  0.866718067682684  0.885321171444014  0.850222610013274  0.779301209000423  0.699932806861400  0.620066616239519  0.552791237172936  0.476484250243749  0.379697904206692  0.291297662719631  0.232174650252451  0.206191709830204  0.204948054468434  0.209605633087330  0.200618971678994  0.197769447377441  0.190590566092841  0.170535637880384  0.142890942229944  0.115659909993527  0.102935339205120  0.119745940680660  0.152116263815083  0.184687754066149  0.220953303939046  0.252641766900633  0.279923558219793  0.315856631890893  0.349449159306932  0.372876230882837  0.400743419821343  0.417457578867738  0.424936806747579  0.428163409413531  0.429027370902553  0.418286164676370  0.406964381132213  0.396266537377149  0.384525459672330
0.0497575055363934  0.0142735516202354  0.0498730008006371  0.107326878869970  0.143286161996066  0.158503461113833  0.171276922120320  0.188623456943153  0.197024734070770  0.184115753651972  0.176390280152633  0.183026089179988  0.176294332155013  0.165477499603192  0.181777761078965  0.186351181240960  0.158651177588663  0.105777731757866  0.0737577398137832  0.0820138217514401  0.0839687136292130  0.124287298979024  0.217897024618340  0.315804598808691  0.398749039550286  0.470660281258887  0.550174047192957  0.625120440625812  0.683550491636533  0.722075317698224  0.759538600442081  0.803375346070866  0.831974374755012  0.835377261811537  0.788418760846388  0.717485370090310  0.641211274492964  0.576988490318874  0.510137441837667  0.438032566209244  0.351351854365867  0.278914697399216  0.243026425939260  0.233146177788068  0.231837988464433  0.230537856048911  0.222596022605979  0.217096289112002  0.207145903906372  0.185901352742358  0.151756674105260  0.124652458946861  0.117809971248334  0.134573128864469  0.163513513293080  0.202340561109830  0.238680945736231  0.268961055235792  0.302843425570158  0.334915000823336  0.360532566368894  0.392479475064279  0.410228000287945  0.416058309361311  0.422356906224439  0.420367178730807  0.408808578008387  0.406350361080033  0.393023347185035  0.374065064917659  0.365889797707404
0.0271163949014287  0.0229680354605500  0.0647612391487889  0.104051273505018  0.128586714539032  0.141144984379596  0.157082462188841  0.176542490937438  0.177735569459152  0.167640365871027  0.172838086672078  0.180295027859289  0.169737694898938  0.169288185473184  0.189402257025828  0.191095803512875  0.163005365531002  0.113704224366557  0.0931048275423236  0.0989438943871708  0.0910512998141374  0.128213409717069  0.218192566133363  0.307247918944810  0.378881194577976  0.446863157618143  0.521662117615125  0.592525438011395  0.641505892639183  0.679813602183328  0.716656179488132  0.756462580683188  0.781745968060646  0.772270596880419  0.716213165512164  0.648871052795457  0.581315562921493  0.522149420085482  0.468081093851571  0.401733223919837  0.327639836094532  0.278974366467089  0.258137648773630  0.253015076262460  0.251448905745618  0.244901248978201  0.237085530782125  0.232233998646105  0.220675541019826  0.198516769852611  0.163641819618726  0.134334325795044  0.127383403962243  0.143023548847425  0.172817970236819  0.210973131883298  0.248894987251630  0.285346171513700  0.316866298038154  0.341736407811804  0.373907520223759  0.397345958442195  0.406037831779566  0.417943331277336  0.416308329173342  0.402927491453466  0.401060508394259  0.392125061662918  0.374657904725919  0.360909114506107  0.346649278009112
0.0312268660269270  0.0565321496581895  0.0882733076198489  0.107257050506930  0.119008806549384  0.131801559821811  0.150804777425597  0.162618237592067  0.156684559149390  0.155135039284160  0.170367068273285  0.173953030838816  0.163517824318170  0.173233707446226  0.197401432533056  0.194052414131335  0.159614300874065  0.118247263771438  0.111860189314031  0.108754766428191  0.0938201558407070  0.138738885034555  0.224683949856817  0.301217846991641  0.366577580125413  0.427970318548401  0.498110331848142  0.561038868488415  0.602065372933338  0.638789472231218  0.678769391554583  0.713095835232198  0.725232236168390  0.698335226589938  0.634249085936265  0.571722389281698  0.513306247342701  0.465795351403836  0.416031246468593  0.358942844395948  0.307117207321301  0.282675162173266  0.276606225226530  0.272232392529712  0.264703113740890  0.253179361341936  0.244843286305303  0.239582145622242  0.227388763469000  0.202960255063942  0.167754295698844  0.141331380145114  0.136086439013188  0.151588271185482  0.181599103412401  0.220193223843198  0.259362897919113  0.298877244094882  0.328978904448050  0.353555624044094  0.380791766959997  0.396039815939337  0.401758986690250  0.411803657921961  0.406773029560875  0.392010590487103  0.385994796415431  0.372855754329964  0.354121259335508  0.343263004940274  0.323950049021023
0.0457959898032354  0.0774257016988747  0.101725785020513  0.108772059103895  0.109454393793135  0.125390417959221  0.141852616220835  0.144519366775456  0.139244996951194  0.148027328040422  0.163166312970913  0.163584537326251  0.157560100807387  0.175509286224299  0.200771632356454  0.193353549913758  0.157942951693101  0.125889613442746  0.122298632236326  0.111669982993938  0.0907681429107152  0.136772299938105  0.217412294766552  0.282413855620596  0.338156391152182  0.397469537990636  0.463859867927785  0.524561907601731  0.558974376249493  0.596812004343064  0.640406380155336  0.672687488197723  0.673259437648071  0.633293528381185  0.567452286102696  0.509866877739444  0.463311361211300  0.429064318907324  0.385764625090967  0.338064485915790  0.310033055167148  0.300827060457051  0.296651910753236  0.291171289628420  0.277912640145427  0.257392951544832  0.252988511610424  0.245458061463936  0.229309659790680  0.207136364704614  0.175220856949656  0.147442284055940  0.144348292179087  0.159022783139763  0.182983655782043  0.224187864434772  0.266698424415927  0.298374016159006  0.331396715670581  0.357827076331432  0.373279637760400  0.389750247816311  0.396773994743014  0.395709657884438  0.393745496914016  0.383879879670953  0.368839436626616  0.356652070822289  0.342439969738657  0.321253449753774  0.303106779351390
0.0606320496932325  0.0909166761832662  0.108389758836895  0.104367889171415  0.104110923778790  0.120086849173518  0.127451793137668  0.122334471469290  0.122408154416464  0.138340837334048  0.152198124232397  0.150339170608556  0.150985172675779  0.176822387408137  0.199513000463160  0.183236315316076  0.148683046101787  0.130396879946969  0.126121216187542  0.103721228017684  0.0851428826829099  0.138577381235545  0.212338649077824  0.267591152476786  0.316192926373047  0.371581342949468  0.440006355977637  0.489185921737285  0.522798099326837  0.567030278323490  0.610888992883222  0.639416000956890  0.625203859015955  0.575189103381757  0.515233983219499  0.468406647679615  0.438482181767328  0.411290899383801  0.375100808293582  0.343305965448693  0.331239827650740  0.326489711401354  0.322484095013425  0.308594584217734  0.287742127264516  0.272005415049477  0.262875583687181  0.249739967002946  0.234802328807554  0.208592625265119  0.176994715540088  0.157536502724893  0.155791102236739  0.167129744788286  0.191799645439790  0.229688340508596  0.268116165719663  0.301788544152777  0.329445211924137  0.351590959921112  0.367428297111860  0.376780614425224  0.383037328726633  0.384551978394327  0.378538406864332  0.368298287930041  0.355711331301699  0.340380090955951  0.321148057885086  0.303033156768545  0.280441834906425
0.0646079483392143  0.0931343633174657  0.105462715610936  0.0968622158769839  0.0958335111214881  0.108928280981374  0.109660330386702  0.101698582579381  0.103692214601484  0.126171684121939  0.137751789698407  0.133986749091764  0.142794588745600  0.173363473541223  0.190147206733802  0.172909219331236  0.142040764133465  0.131392371111406  0.126848299633816  0.0971159583086567  0.0751283066161937  0.130298990199810  0.198268102386265  0.243662979253348  0.290083281743761  0.348748340724917  0.408749891135093  0.459013226558010  0.490899059445949  0.537218797005589  0.587606850113919  0.610671216001148  0.591517366899330  0.544269377403553  0.493502548778798  0.461626785026760  0.450682972434139  0.425274507202121  0.393051311743604  0.371505929669325  0.362122283236196  0.356688904519295  0.348166955596149  0.326524971334264  0.303304497345322  0.287161524317978  0.276173592923669  0.262997396933973  0.245092657032852  0.217652369740127  0.188191671658081  0.170673050163522  0.167542464694245  0.174677171140571  0.194231135895952  0.226904338580849  0.260591892574950  0.284282319332767  0.312147024907783  0.335191618100990  0.346299129615690  0.355101494417012  0.360741452829599  0.357128286469637  0.357177382244660  0.352870253949137  0.337205461501481  0.322105321607263  0.305993393486425  0.281669647321755  0.259853936326352
0.0676974795912592  0.0917524141407461  0.0965731172340392  0.0853006714972681  0.0881648656399721  0.0945448005494592  0.0863059823228971  0.0799768049120014  0.0891905619029111  0.114466459473695  0.120716573600816  0.112945478585414  0.136155236855517  0.167136210065045  0.172619001443729  0.155632932254471  0.132978261232029  0.127951785318218  0.120736991502786  0.0831913362208679  0.0653679175942715  0.125899628903085  0.184597259808330  0.220192463324059  0.270483358326686  0.330415871157521  0.388378651966277  0.435431105382394  0.468373699253168  0.516567108759178  0.574535938554031  0.585972992711631  0.560063925428809  0.524969412687254  0.491210452938057  0.480032453868897  0.479181066733755  0.454550458322971  0.425500573721772  0.407364425443495  0.396798388770012  0.386252897204702  0.368034388246955  0.341815340705184  0.319270358564011  0.305342600491286  0.293706156466148  0.280312167774877  0.257564408550668  0.228712920732767  0.201556078463449  0.186036024382073  0.181485340249125  0.184423113640061  0.200121500251303  0.224540016384558  0.248290355325196  0.267764439527056  0.288298976110107  0.309108110213891  0.320856247497351  0.326068428215404  0.331795162639718  0.333104231753613  0.330928217464864  0.329959813910400  0.316823728060284  0.300569666880742  0.285696914455124  0.264167964606505  0.237303339522585
0.0618454352066036  0.0833484830429496  0.0851160380418062  0.0733627918120981  0.0754020667628945  0.0772064084387589  0.0653710182807766  0.0617958841039058  0.0774675016381944  0.0990988010063162  0.0996165392599227  0.0945260695397459  0.122138364427900  0.151950208381779  0.155929792154189  0.137357475403242  0.123153100471085  0.126454605193278  0.116322599781954  0.0757041521625820  0.0535186500142813  0.109883162456751  0.163208303330784  0.196626681671978  0.244247850272371  0.306874251375355  0.365943805455410  0.410009859200538  0.447497280092890  0.504341028778612  0.556828492888679  0.567678112746261  0.548758486971677  0.520792954156346  0.503741348003992  0.509543833353056  0.513797279032725  0.486545768679401  0.461532937411136  0.440944977278194  0.420369404978460  0.406999429063686  0.382708272590752  0.350804010733209  0.336007290056609  0.325233745013765  0.310692629002944  0.300483099236373  0.277926814679567  0.244154874891615  0.221586985844029  0.208370315832497  0.196419544693545  0.195989542891046  0.205439831412832  0.214730210578489  0.227794980448643  0.239544166960381  0.250453237501399  0.270447735886345  0.283105528256243  0.285525433778953  0.294035149586098  0.298268678467551  0.296172956061079  0.301162955158628  0.293478472508180  0.278030954073098  0.266189855203464  0.248949409224769  0.227058544711879
0.0609900374458334  0.0747759174093669  0.0713654485847876  0.0613743068051079  0.0615886167273648  0.0589810500356594  0.0483499912696121  0.0512110817866733  0.0710753079423802  0.0830276316655152  0.0759109366268685  0.0799603985271976  0.112007318455357  0.134375161741113  0.133378967138097  0.118434423394366  0.113789751765017  0.122540740388015  0.110247538057637  0.0687423223504419  0.0474522653190528  0.0984640171022199  0.142425302324027  0.174255742926800  0.225065174725503  0.286417401290122  0.343809640312247  0.383333831475652  0.423663841707002  0.488532994062131  0.541272297100210  0.547210976111297  0.529316948334759  0.515132617867823  0.514066081846057  0.525247507270549  0.534923096580608  0.507245204615075  0.477346563113639  0.459400644354419  0.440155567914988  0.411473196136568  0.382454037453358  0.356609328791994  0.343471257412613  0.340562793870808  0.333843980554280  0.313609637161405  0.291638932568997  0.262447928963007  0.240026476558891  0.230375107032066  0.220522572455769  0.213744623815109  0.215568053389725  0.211508706847771  0.207740010865563  0.209370384205897  0.214436001244217  0.221822144711285  0.235007812492860  0.241734869194397  0.248107989774406  0.256025958081796  0.261402748725133  0.264595619518474  0.263267712546684  0.254857547755175  0.242670312834501  0.229859390085129  0.213700702585579
0.0592499447899831  0.0678155283989595  0.0618532893066808  0.0509225507882973  0.0488079424608934  0.0449236256915357  0.0385246897579167  0.0442066494788500  0.0624235912278268  0.0666012760294912  0.0580101582217165  0.0693912322878223  0.100007115241059  0.117303399951666  0.113121915383072  0.103656919921813  0.106697771794193  0.117650262362844  0.108945889732335  0.0745511419121076  0.0466639985578397  0.0856035351481574  0.123485908147268  0.153745123613586  0.202796404098300  0.261212947655761  0.314478963926447  0.354288332264357  0.395465725748695  0.466767274887752  0.520668315342179  0.524964094052523  0.519682509022508  0.511565031239738  0.518307209751400  0.537826689295640  0.540299978179720  0.506759326171991  0.484697913276110  0.464010224102860  0.438452347845393  0.407828761052404  0.371984119787049  0.345310750996877  0.345532697009971  0.348329855806205  0.342091394970777  0.329749617158567  0.304370845001915  0.275102856587617  0.262143715125947  0.253530171381570  0.243778555879879  0.240759066080213  0.231601597145693  0.210623196740227  0.194403598654335  0.180177870607822  0.171204962947789  0.173277390899101  0.179431319147437  0.185449108539272  0.199172970244270  0.209250594241152  0.217121084708786  0.229060524064225  0.232067086546542  0.227807175802915  0.223516480291778  0.213669729398298  0.201592536817127
0.0607629429477355  0.0659038217533256  0.0552572541367694  0.0429796079856162  0.0409700458521850  0.0385787498357841  0.0341970308369205  0.0400514644183206  0.0560729687279995  0.0532270748846170  0.0469367916271976  0.0667716102940572  0.0927603225254012  0.104650208995708  0.0953096884676391  0.0922006324275551  0.102798493459612  0.115989279313109  0.110533392594381  0.0819654636735756  0.0617605350831265  0.0937496381207214  0.124243148927266  0.149119418000011  0.194652551136522  0.250745356985183  0.297565549800337  0.329520433284482  0.377446888850573  0.449417986850162  0.500792942632523  0.514827041113579  0.510485722447665  0.508493376159577  0.525844880392849  0.538362622478911  0.531272088582901  0.500119743769091  0.468431508828447  0.448436340688472  0.421827267782743  0.382091212755359  0.344162699879543  0.331107066819566  0.333723623181612  0.345518614850597  0.347736316966322  0.329760057376440  0.305941259317002  0.287777774701885  0.277262988497859  0.271680582675703  0.269114067255528  0.264247690315601  0.247441705275360  0.220626309276277  0.187049628508137  0.155417708008304  0.133711342725325  0.121724850548613  0.120246709243912  0.128619420938370  0.143676784539538  0.159005665917925  0.175290669595013  0.188307687465879  0.197209054084465  0.203961689146262  0.202833367032017  0.197936620043514  0.193097455057424
0.0623305558714381  0.0665783150613010  0.0556856123798677  0.0395099972997265  0.0412701882619258  0.0419837666969996  0.0349422768228795  0.0376186667865967  0.0505722411299462  0.0453590656543557  0.0421323855767469  0.0670529902308947  0.0877866850989671  0.0930254972204728  0.0830442945163241  0.0849959045234553  0.0993320960943225  0.115590994433540  0.117659662959380  0.0970773248464729  0.0877065241381171  0.117274813238298  0.140558997173967  0.158042667046197  0.196269063393126  0.247060206454724  0.287062425465926  0.311047345933493  0.355563890904388  0.429260720318898  0.486962199095210  0.502864873486537  0.506205896852960  0.511611737979706  0.527911715451987  0.538552318631121  0.525542871907921  0.483404122747774  0.448409339983283  0.425352608024346  0.393764536657083  0.348651549768824  0.309806160884406  0.297207832179886  0.310814234381881  0.332131066466089  0.335562367637511  0.319713628920809  0.302120225375473  0.288193379635140  0.284354627355365  0.285556664200657  0.288278696727532  0.285054466286280  0.267034085306345  0.234318241816206  0.192583200553628  0.147813074371132  0.107654031942826  0.0786700724271440  0.0633943568230182  0.0651195738773980  0.0825506315191156  0.104572153084211  0.125436679772662  0.145329858264850  0.162647090932993  0.174371036861003  0.184951645690840  0.187003140470773  0.184192185091666
0.0654662025724456  0.0681492687244670  0.0559582082267913  0.0418146773466350  0.0500594587910605  0.0517185690131362  0.0425206945648188  0.0409732675879762  0.0501188791565135  0.0429583952966490  0.0447752067618407  0.0720712658473152  0.0878764795144444  0.0862155096877594  0.0756684172568024  0.0827373010893205  0.100148650139301  0.117769057654409  0.125428968285319  0.113650604486766  0.119035883586123  0.151259879471118  0.170038983471550  0.181299873052736  0.215720639958815  0.261780383741929  0.291830581154479  0.309391301929731  0.354323208534499  0.427466908182638  0.486270809551957  0.505143245249813  0.511926899018149  0.525434638966987  0.543440373414759  0.550833316289353  0.520577507866842  0.469867655154763  0.426037080561098  0.395638913010940  0.356300473909936  0.305106528124926  0.262925464595245  0.255239303003912  0.281560806161690  0.306436539971172  0.309373100650254  0.298173744997540  0.285427523897806  0.276454268560005  0.284973712362575  0.292988314927382  0.297969903291026  0.299287342507772  0.279303289086506  0.241732447930811  0.199631077104716  0.151217498669366  0.106221798395963  0.0681946571030206  0.0380559528205185  0.0184491898517622  0.0243505065482960  0.0517523589055753  0.0802243209971221  0.107173422551599  0.131598942682555  0.152040591318911  0.171404768548649  0.179619837850673  0.182000005035101
0.0683895821078670  0.0703627978391306  0.0612174661830384  0.0493399607872576  0.0613717419086186  0.0670852665967065  0.0578599361424653  0.0480646960191099  0.0547560296515486  0.0468227265882116  0.0476779364029867  0.0773409050644968  0.0920123663674154  0.0860460522685793  0.0747225440960105  0.0798520647031938  0.0986696868783452  0.120646714632425  0.134532000428437  0.130433305347923  0.143822372958094  0.180282200346149  0.196079684749442  0.204686570732676  0.236560701836547  0.277676578904154  0.308673857956194  0.324584629323311  0.358031097673587  0.435692415663849  0.499458145166784  0.515963998865195  0.531357971127047  0.548783316548535  0.560999920872344  0.570258608482576  0.537158125974512  0.469194540428234  0.416383680800558  0.376894283162624  0.325743493694511  0.267896290456010  0.217483543285449  0.205586953040154  0.239882518610827  0.271377070518308  0.274452031634681  0.270477535107000  0.266355794999580  0.263049723722556  0.277326678368825  0.295068228963985  0.303407771059075  0.308072015590852  0.293043133785384  0.255451025215820  0.214887572572819  0.172349389746556  0.130748344904793  0.100440727573780  0.0815752756534792  0.0607270591633058  0.0336579181526077  0.0141837918734919  0.0390316894754673  0.0734705176911868  0.107805383786288  0.136751941238080  0.162588958837959  0.178549402005567  0.182355891947755
0.0711100198710602  0.0752283090427472  0.0673233936729997  0.0584285690078402  0.0748885462387358  0.0844643316652406  0.0732025483303053  0.0583397212888617  0.0612710467711737  0.0513761847548891  0.0557239764485930  0.0873082533489980  0.0997369768307421  0.0896566587696560  0.0755096661271924  0.0781721937941207  0.0987488052833744  0.125372677240864  0.143097188154404  0.143002951121357  0.163213245188834  0.203267665787002  0.217989110873180  0.225623041805006  0.259974139865187  0.303815376287367  0.338922381972106  0.359383720183519  0.401953440189259  0.478324250862877  0.537490880422331  0.557051566680594  0.568096089744086  0.585060597027923  0.603597733030706  0.604172981770617  0.563103983979698  0.491062476832852  0.424744046286423  0.372781412862186  0.312478974018324  0.237844027321126  0.173082914673504  0.159225235538224  0.195536032977698  0.231700382104785  0.242187347097991  0.241450856325212  0.244179528052596  0.250546419083207  0.271076768634703  0.293331295292533  0.309179399968252  0.312950464142642  0.296734914914989  0.261269160611328  0.225554476080153  0.191403885627438  0.160337607897264  0.142473912270679  0.131290620235329  0.111317821868526  0.0843220002235118  0.0574164186658279  0.0449715131026344  0.0678188388814842  0.103694709675044  0.136188425829536  0.165571125122147  0.184452777821897  0.193085072694946
0.0751025096892635  0.0827015501493616  0.0774745121131025  0.0655509364000939  0.0843111862840456  0.0987809048373636  0.0866183486912984  0.0664719700067505  0.0689073026569700  0.0581965178894843  0.0614589731733684  0.0968107534222154  0.111447594744711  0.0966761061744637  0.0786513171464623  0.0761892941319303  0.0919106314859138  0.122508775775085  0.146331862399971  0.146243526148289  0.168196943705512  0.210907464164156  0.223788852807771  0.234413975353742  0.272198890086979  0.320463889900497  0.372389991331334  0.403815421124615  0.447602650954529  0.530588215546569  0.597438216781888  0.616368591327734  0.621949825061902  0.636686879134251  0.648283398262830  0.649333486102907  0.611059147735299  0.533857563463680  0.458639600000798  0.398224705716907  0.329104067569154  0.241262903458998  0.157754043589785  0.117865662058201  0.146840582962367  0.189663058632034  0.211136637097604  0.216614836879318  0.225747240360606  0.238243795896047  0.262007998782849  0.287813028926830  0.307729229896068  0.313435728407108  0.299023795725322  0.267101052903989  0.238411911628608  0.210754302787296  0.189665133041203  0.180782338547568  0.172001110153312  0.156830995791680  0.132756455944098  0.103929419133407  0.0822725957926038  0.0863512542367296  0.112632078860520  0.144908079271531  0.175931193938889  0.193811123895712  0.205240517013847
0.0821152368720819  0.0921435520720560  0.0850794845331028  0.0697796601564871  0.0926217111173249  0.108199362012256  0.0893598333132324  0.0700624225739392  0.0761926011031726  0.0637294543386637  0.0722346545186581  0.112511146444796  0.126865124500142  0.105845159085981  0.0801315327549740  0.0726882980083684  0.0843023051359459  0.117935051220493  0.145264268003102  0.147022498880605  0.167909318908943  0.209490676879612  0.223465842922148  0.237797344219586  0.283339647978185  0.349591608980402  0.412800153393672  0.453370804876176  0.515505792959318  0.607587737177474  0.674955825404303  0.695011514885651  0.698061120443036  0.703476266456766  0.717088074421548  0.710921011284678  0.666735915222387  0.587577422779478  0.508085089394009  0.437237598196063  0.359456962422185  0.263501929686092  0.169262012396287  0.104823450166183  0.115002610837238  0.161611142315980  0.191381035465898  0.203463705666125  0.217875225694972  0.233073286460446  0.255632842986011  0.282450306275105  0.305079868134196  0.308274746998986  0.291593339690368  0.266641626601785  0.241491556110702  0.218903875279902  0.210863931714307  0.209037402400367  0.204555094410171  0.193593089200974  0.170857560017911  0.143678107857721  0.121920026951452  0.119959183201670  0.138799835049132  0.167049546127289  0.194639396791782  0.210777815901070  0.221923094713474
0.0897711626743445  0.102128934268478  0.0922484653612864  0.0705004436568290  0.0947586358563434  0.108890313960937  0.0852869237614117  0.0676826493093305  0.0796003449926548  0.0684706025924510  0.0815213757145878  0.127668086738389  0.143737305727952  0.118505961966420  0.0852445357702112  0.0692068607624804  0.0709190239782060  0.103485022874630  0.135823353793263  0.139798737698454  0.154684251443617  0.197365618534911  0.213438372162018  0.228801727950005  0.282325918682596  0.364280647623821  0.443872051050314  0.497963086336982  0.565668701692094  0.665801010563025  0.746226469678145  0.775391882304441  0.781274050957606  0.783972899169432  0.793909776425148  0.787723768652349  0.742058937197054  0.660106865966091  0.567990078975421  0.492083666565332  0.412438596202468  0.310794840161350  0.212773579598411  0.131217935330695  0.107855351865647  0.148411976873206  0.185638243289165  0.199966087793810  0.216213098202455  0.229267159326857  0.244682776531970  0.275468218265217  0.299970156721435  0.300812653060042  0.289893648385348  0.266465906338791  0.241229851785435  0.229294242562852  0.224840711017657  0.225303402278498  0.228887460135346  0.222495458121227  0.204092502097374  0.181776882107688  0.160348536322861  0.153685572760221  0.166971500500411  0.190355596631678  0.215482125130753  0.231173341198685  0.238349722152283
0.0982337108167209  0.109632987803240  0.0940300354844895  0.0694509274987194  0.0923428767572432  0.0992801557935960  0.0702687292883204  0.0602131503397041  0.0780520205101526  0.0714837372779777  0.0986821720526747  0.147384393970541  0.156992461912845  0.126295317779687  0.0906776590962767  0.0683994642419962  0.0547489128745062  0.0877047469808539  0.124217890593775  0.128921692989912  0.141278638186203  0.182166410142864  0.198356254934951  0.218052314088171  0.287103905312776  0.386877969656204  0.476302597578723  0.534870012688349  0.610338196431840  0.721095441301221  0.811026322854074  0.845214716135931  0.857687340656498  0.864723875002685  0.872496814463989  0.868994644586056  0.815064447591846  0.724572254658191  0.631559831216046  0.543891410252101  0.453308278089345  0.352731747538485  0.251410927361867  0.167473906191231  0.131976953781932  0.160852346228063  0.193874883565676  0.207802610960567  0.219044675052363  0.227473154360747  0.240828871158795  0.271614249324660  0.292973911919674  0.292309816294662  0.281733473675968  0.260013890779147  0.237429156707268  0.231539344795158  0.232597584330736  0.234925575810989  0.243130531789695  0.240710342043191  0.223521575540436  0.209023829436371  0.190055941062586  0.182950457561418  0.197203854815312  0.216572420296054  0.235294106838623  0.251727463662648  0.254163539571484
0.103223124319914  0.113286132349903  0.0987637223757273  0.0672667662311553  0.0814344935884406  0.0864242461451409  0.0526195524597021  0.0469332252561237  0.0757017205038671  0.0777845869728202  0.111578893421416  0.163805111615766  0.170992829953170  0.138552558551679  0.102013324272927  0.0722831466286419  0.0368290358858714  0.0674833059255944  0.112026753387154  0.117922926891089  0.122748388724648  0.160420586576126  0.178701274536607  0.201135162173396  0.276173592923669  0.392061863663701  0.490465032527509  0.547377321368001  0.628273222301495  0.739718788990356  0.827177571052278  0.887811160184305  0.913400300185041  0.914442284593693  0.936774154304356  0.938324378870865  0.878835820432749  0.790434158573673  0.693583255740893  0.594213069880892  0.500562717830915  0.398786134680846  0.293361184162039  0.207317565337438  0.163028637883080  0.177015460816286  0.203957838141629  0.212990949691719  0.218674428408650  0.223222388081677  0.234762513138731  0.261957960182342  0.282864176852069  0.285200478614618  0.272637756908353  0.252949397907658  0.234800571694017  0.230936218438397  0.235736700166443  0.239986410502700  0.249142374924271  0.251193848653923  0.241132917074450  0.229379868801951  0.215765175066664  0.210342726973561  0.221400705277055  0.239428365086352  0.255380451239706  0.267683067240169  0.269785186790817
0.101348167378750  0.113076901611737  0.0965185858095438  0.0626229756354445  0.0702513217940404  0.0688966174026275  0.0262944051285617  0.0414707414377711  0.0769929216301278  0.0873883923750582  0.132923785213481  0.181293256458073  0.182015029332574  0.146871726466054  0.109536056128713  0.0766122028679885  0.0244196030475761  0.0571408373096358  0.108906712886232  0.109618725911455  0.105772531832107  0.140084779223067  0.158548358499336  0.187174788040993  0.279728135115468  0.405033831218924  0.503968160931486  0.557314894585331  0.640418693101743  0.749710770404561  0.842479321507741  0.908229282473198  0.935593724253802  0.943532795376126  0.979098195153453  0.978316323682033  0.916547442685306  0.828626846877466  0.724274091440028  0.614760634268627  0.527826146847687  0.421454164914824  0.316917922264751  0.234784893416891  0.187672029276583  0.195497811477458  0.213545807778224  0.214956484091237  0.216276159980170  0.215296044066217  0.225007554735694  0.252090018422080  0.271865344324138  0.272260006154961  0.259527420374294  0.239876083820666  0.224731422092755  0.224299936173134  0.230696576654673  0.238156752692219  0.249390209471080  0.251824656368740  0.245732670288625  0.239689494782739  0.229920952522316  0.229932891085437  0.243256441872763  0.257298941752668  0.272782779324160  0.281389475522493  0.279508680497967
0.0905405232432120  0.107284331645095  0.0964521027218412  0.0605146812411405  0.0591648611994938  0.0591922297504243  0.0207756705569272  0.0446119955286350  0.0789248108968941  0.0949337092588629  0.143661964208554  0.192277846760114  0.188128459818012  0.154992844959351  0.120481564950503  0.0899855758068388  0.0353036574079489  0.0478560665907872  0.103511714020120  0.103997775526097  0.0872878607623614  0.116996077095589  0.136105554742588  0.169404873455760  0.270701087197493  0.401691923679673  0.505480783524029  0.563326393905850  0.632088661559797  0.740179580593516  0.837575181266614  0.896755605348184  0.933394634349817  0.958416871015958  0.985594224730700  1  0.949922993106624  0.859541895948192  0.756649588113931  0.654981826536023  0.558749052905599  0.454857018169027  0.350006854810917  0.262987707930281  0.211235788410328  0.208287784246018  0.218626121338993  0.213210800144619  0.209184258516035  0.204603425284353  0.210869952398866  0.238195580891227  0.258865485577205  0.256007300404461  0.245396181171274  0.227746572643635  0.210699327766819  0.211648015157372  0.220226587867797  0.227527109717000  0.244409678638733  0.249827504574299  0.243972737933207  0.242586763309877  0.237088533303987  0.237135595978639  0.256346622642507  0.272007356634810  0.283133527653478  0.292089099634374  0.288423206008369
0.0782532619581624  0.0969102915217682  0.0899987442950405  0.0597747130566988  0.0551087677286895  0.0580205043982978  0.0416777917206376  0.0610066461161518  0.0818286431617736  0.105297267198917  0.157093367693817  0.195522976501340  0.189822045940449  0.153328804673947  0.124834679328391  0.101113466575027  0.0425372980252143  0.0485606901105099  0.103058685786827  0.0958755349132946  0.0679959584753310  0.0957197818137538  0.114440066105381  0.159695434367568  0.276371623667470  0.406216724559223  0.503724529628635  0.559976175374549  0.629238084026156  0.732658765739708  0.829644999653380  0.883347023516321  0.913281583281564  0.942395600547721  0.976282714475570  0.992722579429706  0.947485560227036  0.858861529363179  0.762136568056910  0.666337185333305  0.570131189376379  0.471377718438368  0.369628500107511  0.282770793148913  0.228274000555629  0.220340560575455  0.222830276923434  0.213231101315077  0.202080705772736  0.192435326035868  0.201691989547240  0.225967249833358  0.244431346401318  0.243530410041078  0.227003811886012  0.207814381980520  0.195442180811246  0.196241475236538  0.206420202613175  0.221447177873511  0.237822395888438  0.243642305263150  0.243636863554662  0.240374060603218  0.238200078351555  0.247109476127899  0.266655778871391  0.279802345027890  0.295795218914833  0.297993986411338  0.287660247645937
0.0573400609173984  0.0818370470099450  0.0870647986522743  0.0633094951014137  0.0579699665803043  0.0687317259833440  0.0650966440784248  0.0731848690359015  0.0835015620817051  0.106615230454773  0.156073528864274  0.191706836223658  0.184496359058644  0.150154153510565  0.130609464846718  0.110788683069512  0.0545685608274332  0.0444201427625378  0.0959524901528080  0.0883816184239189  0.0534445469618999  0.0730096808505179  0.0924121660930449  0.147550063248575  0.264257669129810  0.389276018802637  0.491165382509297  0.545721293687452  0.608308380973808  0.713849730672450  0.804061837393921  0.841668647827857  0.879962469832671  0.907414364649239  0.932788643487686  0.965665020179705  0.930686897879477  0.839711401453819  0.760808577017892  0.676969807796334  0.585569098257683  0.495722350197712  0.396450344890115  0.304111889801339  0.244782970078237  0.230185970243695  0.227184841245053  0.213459727167865  0.197317770631694  0.179533873075403  0.185322585258002  0.209056126836152  0.225729879633693  0.225664580952797  0.209287167369926  0.187651417768549  0.173990385358374  0.177708335873602  0.190508803752493  0.209186185183129  0.230891582315480  0.238056585433345  0.238573306668321  0.237446487756303  0.237915589355690  0.247437660043794  0.269482147759405  0.285003504320213  0.298601338399104  0.299821484399923  0.289804149810809
0.0401258550517639  0.0691138522122872  0.0810827929804351  0.0662359165027768  0.0655926610056673  0.0805288876129064  0.0812837721900043  0.0800293979924889  0.0817560781262913  0.105654743496991  0.153432955248378  0.178876216366364  0.168617928648897  0.138679909636756  0.127700677098728  0.111166222933905  0.0539738813482577  0.0463068671308065  0.0917628936191120  0.0802203772510584  0.0385262953767869  0.0574124063481691  0.0771123076600742  0.142614078473234  0.259197196585883  0.380590768537718  0.473996298255434  0.519793028001544  0.591488560897399  0.693746891221909  0.769760816104419  0.812999446647596  0.837130952407825  0.859773390855398  0.895449091150928  0.921601133014097  0.885403633714780  0.813025935884876  0.741153476366485  0.662763984143997  0.580957483012340  0.501594597252999  0.405448548510119  0.313295783531240  0.258635002507628  0.237060829659172  0.226528057037616  0.214167762773077  0.190896163355335  0.165022818364704  0.170521796725287  0.188886991748358  0.201093368958980  0.202137062431008  0.184806056542350  0.160790819989943  0.151384496245413  0.157875958401985  0.175015655930029  0.200357636530579  0.222038226599270  0.228039221656162  0.233309756278715  0.233058635800579  0.234682199565183  0.247028977073199  0.267510202429723  0.281735452264570  0.294348990030072  0.293108255046586  0.282765812248612
0.0303455071469359  0.0617182068985456  0.0829889557701726  0.0713159710486206  0.0702025358562555  0.0880275875676631  0.0881448108192400  0.0806308057945505  0.0744072750402805  0.0927768237073249  0.135228677259558  0.157794713785544  0.146769985051844  0.123526432790954  0.120901475196826  0.108539233429290  0.0567989359660857  0.0459684224675315  0.0878724630962586  0.0774101216587410  0.0315612430713589  0.0437161593156243  0.0598874401715881  0.119702825020537  0.225895796716277  0.340436133988964  0.426663409973274  0.472772601480885  0.539413920531852  0.636891349245917  0.713935372566245  0.755913236207117  0.773910252351198  0.795767503446353  0.826806343495675  0.857184678958177  0.833324499220069  0.774489973889264  0.710139957798397  0.644575434445056  0.579437502107392  0.504867134259881  0.419123247013155  0.334452425600196  0.271070121227681  0.242458324690137  0.230908117145239  0.214101273234932  0.190527052996139  0.160620935120139  0.151182579128672  0.163345772831170  0.175186303928052  0.172975920340103  0.161077859571936  0.139577334380004  0.127071059201180  0.136891600129005  0.160025539491418  0.184543116265718  0.211162234977054  0.221373101654843  0.222270537640855  0.226001098457076  0.229645558348267  0.235792398416485  0.259384189156297  0.272828446420648  0.279641678344788  0.281648991177853  0.273464842503701
0.0397945135285271  0.0670992398211744  0.0886739490534493  0.0768360092225975  0.0714857453943149  0.0897219285374964  0.0895410123076783  0.0740244603504168  0.0619511039816956  0.0806913162858173  0.116863893122576  0.132963549435630  0.121915100217796  0.104084869012380  0.109310429317360  0.0994824563453041  0.0499504436618280  0.0547898296312622  0.0937258418575660  0.0781918340567302  0.0290374416429488  0.0349317505362333  0.0428523851871597  0.0928594912576554  0.193005284416482  0.296079848592323  0.367050060507424  0.411416826601246  0.474442406392141  0.562687477341157  0.645465746313216  0.686790770148381  0.690828108686401  0.721835023097979  0.751384012210695  0.771464862020889  0.761947765895787  0.707601997148649  0.644543970389540  0.601190002684121  0.546877492812237  0.484676206430397  0.415483087260543  0.338187732617589  0.273739897310102  0.245427656228919  0.232128572142659  0.217003255890959  0.192769202205781  0.157758693157300  0.139468618808294  0.139142291061396  0.145587436816549  0.146422898622740  0.134814358652684  0.113537309889372  0.104466441178432  0.116753094442392  0.144173735152482  0.174833519396661  0.199765529150648  0.210032378237306  0.215604613682541  0.218177695394412  0.221570047091524  0.232481473723940  0.249738414379455  0.258843074698567  0.267436296840107  0.265497172329250  0.259559452851714
0.0488661754549532  0.0718242335086483  0.0953988852634276  0.0822512013660584  0.0675376274339060  0.0823666589509921  0.0839689359763820  0.0653282839126843  0.0472043965407628  0.0620675496049125  0.0939940364054358  0.107941636970975  0.0997698685449930  0.0858854410026371  0.0957848779074886  0.0914478817156774  0.0514455482718553  0.0616054167717880  0.102289722401017  0.0903167289244758  0.0425425678328771  0.0303884780640654  0.0261437420583702  0.0504974211820731  0.138366243355242  0.233010558054532  0.295048662325251  0.331021574452290  0.386066839231993  0.471489526589092  0.558024413906269  0.604645256304733  0.610677332664389  0.633609310034264  0.662666170245499  0.687095730634916  0.678949776981587  0.635987090106552  0.587891051922719  0.545374402259125  0.508762801385920  0.467066479616127  0.408437491290721  0.341818803781922  0.285014791954644  0.248212300641176  0.236665116848087  0.226693777826546  0.202819216180718  0.168083584062570  0.138722609599655  0.120782120502871  0.119046230942804  0.120008981510042  0.109558379527118  0.0899403348244051  0.0794096350318257  0.0897317422119816  0.121221177980439  0.156559652972086  0.184254477377341  0.196941163799193  0.205668580203237  0.209712901980146  0.211398669685290  0.219698175346042  0.234094117207599  0.240320987565391  0.246817301624901  0.246797127166162  0.240883137931520
0.0512493958373553  0.0783022154540634  0.102035230523702  0.0818562415450562  0.0587173706852839  0.0746509691002130  0.0750058608736154  0.0520354003157582  0.0320383653824609  0.0484977510661426  0.0794228834340224  0.0901169220612844  0.0777671709002931  0.0692332469595320  0.0908746811353010  0.0877785494893962  0.0531668646613929  0.0784819978534699  0.120746749949731  0.106894103675500  0.0587409748925660  0.0414515476342405  0.0330048793866079  0.0143226704708863  0.0957922777408236  0.178101037751867  0.232154256086161  0.258725449413008  0.307952546727506  0.392430541818371  0.480810396733927  0.525146711196124  0.535650235269126  0.558210176925763  0.583097259118265  0.603195995950930  0.594871619730463  0.551769385098131  0.509549875719263  0.480232778838350  0.455656584017188  0.426824214742793  0.386614554980821  0.330497896726323  0.281963731905983  0.248962106531010  0.239969336105969  0.235552788591737  0.213683825455066  0.179210107356947  0.146708186941229  0.117014222149555  0.104354420331815  0.100031757690119  0.0877898081605458  0.0666617330319472  0.0547093241793881  0.0661645175328671  0.102411458212531  0.140313271299873  0.168603641391877  0.184864427427277  0.196503821175275  0.198782958524086  0.199476987094072  0.206698797469544  0.215745651015404  0.219728681650564  0.226172683035556  0.223226191629301  0.216998584041128
0.0448757686067494  0.0776906312175732  0.103029134135971  0.0816107840079188  0.0504012201158004  0.0659715594274051  0.0687126503098711  0.0454706015803399  0.0214139458436404  0.0378531739053829  0.0699381596313911  0.0791186739938690  0.0619338531460390  0.0594196377756234  0.0906598925504894  0.0938557209356308  0.0636326851747668  0.0936314286497350  0.140540728372329  0.131760004198383  0.0825254022746415  0.0592308956770906  0.0575836911529713  0.0309074873382077  0.0608749615622539  0.130523962558300  0.179946643385024  0.200491169884880  0.244944165982143  0.331308516617182  0.413107376627861  0.461792047840378  0.475839948677152  0.488869113918945  0.514542911968187  0.541502916437805  0.522116177729232  0.481799893873616  0.443719433653066  0.416338142245265  0.407211467793603  0.396090795289699  0.362213097333332  0.321281929982206  0.280415102495401  0.247677611005314  0.243326634865805  0.243586154919684  0.225571719437262  0.194072790293182  0.162033010100516  0.124605984255044  0.102264441295367  0.0914312589991553  0.0756780268152094  0.0518458799614658  0.0352877566648987  0.0436185224460266  0.0813843688870402  0.122727475249291  0.154173470983119  0.172158690261699  0.187802059251658  0.190579024661104  0.187641631335708  0.192175026664432  0.197494633915404  0.196375023491132  0.201767122335373  0.198022094601604  0.187909981589516
0.0351819089234466  0.0792218354261878  0.101854975817296  0.0753226949282322  0.0438696783303989  0.0641878161476158  0.0671101717075329  0.0417537320643872  0.0162009040533111  0.0392954846948876  0.0727409301252531  0.0753170757818095  0.0516917517552599  0.0666331355026147  0.105043963472882  0.104241547500824  0.0766947524501964  0.115296825524714  0.164288324322749  0.150172029472946  0.0986400877647087  0.0756328994926999  0.0768129332853768  0.0526123923319699  0.0579238539724560  0.112659728424971  0.155504406478254  0.172871798391190  0.218275755458550  0.306231103968591  0.381594845749120  0.422755922053058  0.433033355217522  0.442977583826385  0.467328481433191  0.489597284076819  0.463570669511284  0.416552312683481  0.379795006162567  0.357166526316270  0.356164352520609  0.355130031597747  0.333836524207072  0.304198697370753  0.271012860411054  0.240960996189514  0.241814951539413  0.245788890974051  0.228921957034968  0.200872877096079  0.170389508434249  0.128512301101353  0.103393038857442  0.0889480025810820  0.0694597154757019  0.0444819123496062  0.0222258510740826  0.0298278121965969  0.0707181677605411  0.113244442996746  0.144755225425907  0.166795661472341  0.183955488508402  0.185574244007873  0.180575717848217  0.181406439739878  0.179435099563569  0.175339797236869  0.176331032290703  0.168469660238411  0.154321149642189
0.0271933867901967  0.0757125284738183  0.0978761099165854  0.0710153611496289  0.0423952352992233  0.0676695985440146  0.0724518117448863  0.0467792979761010  0.0189487623927248  0.0470022447909023  0.0822743670724229  0.0829967907944335  0.0553138261009753  0.0825907766384972  0.124649832715048  0.121258558188764  0.0941449545258325  0.133276859320429  0.181297806645506  0.167177027897399  0.111994191789772  0.0841332760195889  0.0865256857631634  0.0586513685173895  0.0525313243745594  0.111012197589282  0.156199503829740  0.171001531509029  0.216762249822221  0.302715389319029  0.373055072886946  0.407901826497840  0.413034615097567  0.411635337119343  0.436732136273964  0.455976856256932  0.425298254210566  0.377345478088565  0.334842210259431  0.307784220053184  0.312852766703521  0.320182506421470  0.308641733826271  0.289312667789517  0.260963759331208  0.231922108117641  0.237898552736035  0.243399426160065  0.228854496604220  0.207144282211081  0.174739243023113  0.131873763334241  0.106755424056212  0.0887663781218747  0.0687783495502787  0.0446053755279285  0.0190977080535284  0.0195740683282266  0.0604135630287262  0.104669933922412  0.139692873199342  0.165576805719501  0.183442685668653  0.187202394722072  0.183485394510561  0.175492394609440  0.167380746333039  0.157820222017134  0.150680915428813  0.138358453803307  0.122142442388646
0.0374765539726994  0.0787260660060988  0.0911558825161522  0.0632832026624122  0.0477738509211397  0.0772809763111651  0.0818518971741813  0.0546117382477551  0.0317853684459431  0.0680446524213561  0.103208389210040  0.0977395083260717  0.0738018672531016  0.111978153041406  0.150084848095390  0.138029145691778  0.116420939592183  0.155930546143404  0.196792978995373  0.171259846331103  0.109809736649041  0.0852120865872942  0.0839277827817211  0.0430416587571265  0.0530993616364677  0.133069461684367  0.185700703925827  0.203509013934435  0.247351073764317  0.331228501632221  0.400044081894760  0.423382253336523  0.414151558501755  0.417597317263087  0.431041613775659  0.439436472698592  0.410968419322198  0.350968144767523  0.301132410088494  0.279088441195470  0.280479774767385  0.286466835113485  0.287398369554242  0.269263756287341  0.241962074865762  0.222804931932638  0.228010186596665  0.230500700731207  0.224715329562740  0.201176686137637  0.165474375219293  0.127391074279138  0.101971533383997  0.0815878896826541  0.0641666771384139  0.0413043887913294  0.0147188015550400  0.0201097003813391  0.0603439521038250  0.104358949801093  0.141796316777203  0.170305333853735  0.188559253429737  0.194512067471695  0.188760426521395  0.175019423912507  0.159188448502719  0.142593736717976  0.126776235013984  0.107665335981419  0.0864351420370816
0.0483740111084005  0.0800003708106468  0.0898624800078577  0.0665851833557100  0.0564544655075082  0.0876635088727378  0.0964800233714133  0.0734501606474508  0.0541858823862784  0.0911392289347044  0.127984492303737  0.124901685773229  0.104077966910324  0.138142369178414  0.174367282837610  0.161870422397249  0.140667995867724  0.171362168777946  0.205362787208292  0.176676912019072  0.108489960230991  0.0791745310993228  0.0800328439998060  0.0317411750365096  0.0685558468627522  0.167852765125190  0.233545847588947  0.257841013739711  0.295169072076518  0.367103774609355  0.438497225699170  0.463904515687337  0.443245413075084  0.435058391662030  0.440995898181749  0.447545041707767  0.416666466832652  0.352701372758489  0.292507967404483  0.261265821783329  0.258829903252363  0.264616761474424  0.265547642403302  0.251160622046745  0.225437235439976  0.205965532963765  0.211645212984926  0.216822526159527  0.213289364377410  0.193203993953979  0.158803766942958  0.120824192133919  0.0943781478155158  0.0736554436923746  0.0563997267651835  0.0354938533013079  0.0144442584293159  0.0254252071505002  0.0622250350629991  0.107191920003275  0.144840444849904  0.176492802803955  0.197548870084085  0.205270717337499  0.200373645685732  0.182252754162574  0.161033654897592  0.137031748727114  0.113255238766907  0.0862586883547050  0.0606352747804848
0.0600459610218364  0.0859044872612396  0.0932346618430408  0.0740656263702577  0.0695800121103160  0.102359557555218  0.115170154648338  0.0956860661028150  0.0842922312611982  0.122400135898906  0.158813530343356  0.155812806445784  0.138451638579223  0.168952763589976  0.199939568269944  0.184574967234867  0.161325566937918  0.185490148966893  0.210560013607372  0.172449265916935  0.0946448745680661  0.0725017267259068  0.0809520684269031  0.0607755922951300  0.124855448774545  0.232183818855871  0.313071439402035  0.340773449140280  0.373642741556285  0.438457345264382  0.501902258546731  0.522366419020893  0.497847636862541  0.472763076334325  0.467831381133624  0.468160049107068  0.427149546880116  0.360046132309292  0.295516680669585  0.252089350895437  0.244377799566174  0.248933359380600  0.245064018111254  0.229329302418085  0.206235631098469  0.184718183873459  0.191501508785559  0.201510926589476  0.197144969606912  0.178437775311884  0.145704042076369  0.107277069170617  0.0796132860761788  0.0583409773081957  0.0408631413569950  0.0246024325602342  0.0233483502734125  0.0435200915215120  0.0785017882551491  0.120095808437827  0.155393536276468  0.189128531297536  0.210739114079527  0.216441108749619  0.212885557892777  0.193212646842717  0.167430953307073  0.140327568461898  0.109689813986274  0.0756139716275186  0.0484703047170972
0.0620657274550254  0.0902294271249015  0.101194055209872  0.0865384575252130  0.0840883924528296  0.116245433127279  0.135053066600156  0.126022488166531  0.116280368658548  0.150164042077826  0.191364136474607  0.191999390481177  0.171463960142716  0.195107201631572  0.222039785953573  0.209269337773504  0.180555178943135  0.190657129467295  0.212207852297175  0.172538969556369  0.0869227184237975  0.0694744472267029  0.100038656360432  0.115047662700270  0.185313624333187  0.301291687602458  0.399068409383125  0.437652385492818  0.466447801001324  0.517610884201266  0.574745923986907  0.593822501315932  0.568581598326628  0.525671461525132  0.501708316371638  0.492500300704896  0.453388082161755  0.383312295206754  0.308413443253434  0.250074149242015  0.231395308788132  0.231062916100552  0.226669976709965  0.210815578257426  0.185415377631389  0.163542092427108  0.169131382944901  0.180378657380193  0.180456238282708  0.166048478301919  0.134141775387976  0.0968950631272355  0.0646846674884937  0.0422318882688911  0.0268762331551180  0.0268908047890549  0.0433472150124927  0.0663435260746069  0.0990157542392657  0.136021121092334  0.171365562164932  0.203714785038611  0.223885207548366  0.236506156306259  0.230752996833264  0.210677763813690  0.187542672304967  0.157462085812108  0.124092961728879  0.0892286145990920  0.0622690514320329
0.0616371075004716  0.0929185983560319  0.108597355576637  0.101428802943760  0.0996067912756703  0.131720842548303  0.156078596099922  0.154842758640677  0.149293207923723  0.183067815817038  0.222309488791900  0.223448760544354  0.205347088680633  0.219172569917570  0.239448764210117  0.227839699939676  0.193781337888923  0.192021982861432  0.208433105862752  0.163260848768236  0.0717609864448582  0.0813287317663486  0.135731406675202  0.178590108038932  0.261857067519987  0.386018838821789  0.493426250009796  0.543306936766497  0.578105298731363  0.615883969175594  0.654601656536472  0.675838222563067  0.638692990635323  0.577606603937524  0.538646447603000  0.512979252050128  0.464008407787273  0.396636338220816  0.313193290752295  0.244653988336750  0.218764903855835  0.215753127574383  0.207275871581125  0.193583817520129  0.167743403279642  0.143637537156164  0.149641964161504  0.162678178131168  0.162497805389491  0.152279152110598  0.122200392264931  0.0815447958887040  0.0483434288133265  0.0269554353254905  0.0274564162315027  0.0474534726892229  0.0712953983667096  0.0960117200173778  0.130246526477440  0.163132559429477  0.195061360959760  0.225101453869318  0.246782835554621  0.256869091678523  0.248831925379185  0.232141320217285  0.208290350123679  0.177409123401538  0.145702633000170  0.112111948331935  0.0874982264185294
0.0545324550430244  0.0895347550907842  0.113879145571157  0.115125200615285  0.111909331125769  0.139517327944788  0.168475867004396  0.180236916976072  0.178313613084580  0.203229804788710  0.243952824070743  0.252365945257936  0.231357296103582  0.234412841864420  0.250960719034149  0.238518626602458  0.202592097102965  0.188719727159869  0.201008697762383  0.159271382566080  0.0691854308757880  0.0923902941908908  0.170061380418319  0.235490829788054  0.320945432906738  0.450020605847767  0.574005296807288  0.641694696597044  0.678724380827692  0.712063705548599  0.747291082831833  0.754533801480838  0.718795500734098  0.651196338547697  0.579597828913207  0.540274101796533  0.493364276596135  0.417665737388925  0.330357712301687  0.253229384853738  0.208819667544617  0.200611049525766  0.194884208684510  0.181227750593034  0.157003216564148  0.132640011237375  0.131235052704241  0.144090948441688  0.150720490914604  0.141868442216605  0.112767784987893  0.0749483368452073  0.0413663116914773  0.0302689182202863  0.0472928786821215  0.0725031540888858  0.0977138893392736  0.125045768511686  0.159462952164985  0.187087835294438  0.217706577278834  0.245651856138443  0.263429161798570  0.276096817078756  0.270715828934491  0.251962291826724  0.234164955364921  0.207500572843706  0.176829288711468  0.146845418056974  0.122845400347129
0.0572359242194566  0.0912578641321232  0.120270370820655  0.127751659397363  0.123422417847836  0.147009313657712  0.184258613974501  0.198878140185709  0.201667470033031  0.226337231810937  0.263004785039149  0.273051175162567  0.255503762584670  0.247688076208924  0.256206503734833  0.243795059272022  0.202788115799084  0.182313760858113  0.191097739585816  0.147912694974712  0.0621640426878070  0.112765759678199  0.207212976895507  0.284128173823258  0.383921691178788  0.516118825136956  0.640400408092935  0.728216391016239  0.770826434839312  0.791336230681451  0.828148462678031  0.823902840233357  0.769681680736267  0.707245348799726  0.620601684420188  0.554902843137167  0.505603358371346  0.427500522629705  0.336544579456337  0.257515070354697  0.200921402027239  0.185716183389501  0.182511002245236  0.170572337103455  0.148533135840786  0.125581365205632  0.117594524403662  0.129276801954491  0.137109216782773  0.128905960731963  0.103847345555193  0.0710737123050821  0.0477044342822061  0.0523838784489188  0.0747831147924810  0.101418340512855  0.129496535611264  0.157354240101404  0.189882569508850  0.217552886548730  0.244025465555969  0.267871586592209  0.287013384519319  0.294705879306791  0.289964712979569  0.277728916593862  0.259300706461026  0.236687051762721  0.212587610275413  0.183610578950676  0.160851846220950
0.0645912664649751  0.0937387698714974  0.126001292482611  0.137579048014392  0.131724648998829  0.147325763344739  0.187029408344751  0.210018063649402  0.213550970768271  0.234776135662663  0.271219087202692  0.284713755557174  0.271344298128907  0.255985726397018  0.252605818595932  0.243713170768877  0.204385908584464  0.172020220491894  0.177297270635552  0.146211354356010  0.0689786991705844  0.117726287838201  0.226126676639027  0.315209465103996  0.416951317042515  0.549948852242366  0.675800564176888  0.780314900386403  0.837201889814498  0.854131030439214  0.884107754950475  0.882977323030944  0.830333958879350  0.760212051305428  0.665260288802542  0.581792140480872  0.522590366953500  0.449687121424640  0.357789054107152  0.277011277414402  0.207550053661402  0.177466567743820  0.171035475746358  0.164085554871306  0.149679112701567  0.127142574155042  0.111682094456639  0.117277891680400  0.123706024402095  0.120005126756011  0.102732865040742  0.0806701287351280  0.0687073423437980  0.0785742238890635  0.101223931234960  0.129179410992806  0.156307997763288  0.181795655346780  0.211981030962502  0.239534790439824  0.264646040084501  0.286708520732788  0.303914660177677  0.311507064330575  0.311254758714604  0.302066212397272  0.288511746655086  0.269853061793614  0.248340527917380  0.224205287254417  0.201561740563241
0.0838213304749707  0.103909295419467  0.131863166355435  0.146441679147982  0.138105730696640  0.147712092353486  0.187554936762078  0.211482068706652  0.215379368866849  0.238801307312819  0.273824907730961  0.290796583637771  0.280343441214166  0.259471134068949  0.248649906351018  0.239117824044638  0.198548243803205  0.160638929007956  0.163002925880048  0.136836891552794  0.0723228363632761  0.128565205991536  0.241428896858729  0.338997425510464  0.444017717523362  0.569290976346653  0.705299295430964  0.814736269185960  0.875034144792112  0.898317789180716  0.916559999820773  0.908768782520652  0.871054542668508  0.795064660296654  0.696253433717607  0.606998894339523  0.533813742411814  0.458287645806723  0.377407433610366  0.294714022443666  0.217652670438195  0.175322316391336  0.160129519328465  0.156829479108819  0.149449924508297  0.131423657690424  0.114214975253314  0.113412167335610  0.114253759668088  0.113143666955858  0.106475037082661  0.0981247582989918  0.0970885801740378  0.110158433134833  0.132187640299230  0.159016906324344  0.183312065108084  0.204561641491547  0.230961371597023  0.256390305597483  0.279404373617734  0.298824498964105  0.315761880639157  0.324471906065868  0.326833865180957  0.321768258505689  0.312192848270159  0.295927755370532  0.279142491181392  0.257250691004372  0.237140810573655
0.107599115177411  0.113965801720205  0.137611379973716  0.151360620693994  0.143043836637912  0.144472919808547  0.176514505347986  0.203706553015433  0.213096859805719  0.229119287452721  0.261220496151070  0.290535797286032  0.285243922520348  0.263019804122227  0.245516819795886  0.232008795823760  0.195713958028825  0.152746687216480  0.144546157093517  0.128809071589519  0.0810427090600717  0.122052730592342  0.233833026086352  0.339496850733725  0.438405556594841  0.555646585612656  0.689272814671355  0.802590287795620  0.874636102853545  0.907578188300810  0.921317774799274  0.912075416105868  0.883605783879231  0.817595608315136  0.725258287215669  0.633362797250483  0.551565127163784  0.476238388525908  0.401389123343270  0.321932224126525  0.240518839658512  0.183046340162841  0.154451133539499  0.149718425069567  0.147183101394944  0.137026937020851  0.121558588906805  0.116688968282510  0.113228133948101  0.114402785798346  0.118257597035888  0.121087621913030  0.125577345921218  0.139123950116544  0.159336876725303  0.182971437462282  0.201961366252108  0.218031905328395  0.237544839442239  0.261340760162756  0.282020676484499  0.299847270622083  0.317924575440991  0.330384831540655  0.336964461717964  0.337655672409434  0.332592613646350  0.319537586059192  0.306056988062269  0.287050594066408  0.267951010994094
0.130923889834169  0.127060628727104  0.141728943583350  0.153923010884051  0.143780503460574  0.137647348500610  0.164246188460968  0.192140249362541  0.201942207791741  0.215837300204460  0.247106346699436  0.279913471228276  0.283926971453186  0.261052826612177  0.235032083224107  0.220730806446900  0.185753797020374  0.138032784822870  0.124276925311500  0.113562697514067  0.0824299525791569  0.123860035457683  0.229310055794775  0.331844558049574  0.432127345679461  0.538216056688497  0.658273996966247  0.774461708639315  0.852220741638508  0.881531326100714  0.902640675203493  0.895323224194027  0.863082180291226  0.817261329847103  0.732180148941066  0.637007433023790  0.562222342098295  0.486864882419640  0.409830758657880  0.339568268401908  0.259169415936122  0.192682179439195  0.153847325208543  0.142084057246072  0.138790630919503  0.135921575530357  0.126109687642635  0.120216602500556  0.118802683350958  0.122699120573135  0.131877938595559  0.142711197384554  0.152242515087340  0.164749080734423  0.184621744363736  0.201655582856724  0.212638402077301  0.225343792941419  0.237990104663338  0.252608145192216  0.273631600066508  0.291228953751330  0.309099427013588  0.329748743991687  0.338924489052241  0.338756159033199  0.343114680364560  0.333466069031135  0.318415463048338  0.306742603951774  0.289432002910469
0.150754453265489  0.138942113243113  0.142585594261992  0.151786204037358  0.143459627885217  0.130819338876057  0.145593957136686  0.174345382633176  0.189276784761294  0.197899592527027  0.224280130435023  0.262875795539957  0.277066041565987  0.258655578856536  0.228783157754107  0.210545687298869  0.181270089843563  0.131184855120608  0.101769888804459  0.0974392427100128  0.0816299254739947  0.113598056164625  0.210505840562462  0.310754051838830  0.403432331409593  0.500516328303466  0.603740138437074  0.718869983544069  0.807526810226095  0.841654209749767  0.866948800396450  0.865671560341314  0.833275475307596  0.802188903151686  0.741062692459058  0.653503774022759  0.578637732195724  0.508550751010347  0.430075744682667  0.364038821701564  0.289231972908870  0.214151021341492  0.161520313919294  0.137254123264191  0.128519699077001  0.131256433671987  0.127739820043574  0.125394878795123  0.124345550679296  0.131712502105035  0.142846515182261  0.158630831246947  0.173393175386045  0.185769452009642  0.200946293527010  0.212059435018848  0.215714108253745  0.220887021961687  0.227152018311449  0.236022931405488  0.252133092138500  0.272064796250454  0.292381338542216  0.317172883139319  0.332303641150910  0.337479113795889  0.342807725024018  0.339080215111101  0.324622112781468  0.315731926833695  0.302979782857877
0.160769366329413  0.146129248214793  0.140374605901698  0.148823238204413  0.142122258384392  0.126694642387521  0.132112131641677  0.158719048032529  0.178381269345049  0.186218811271225  0.206237981743560  0.243324926016945  0.265324069610111  0.251420768770392  0.221791654174501  0.200985649670231  0.172395271612753  0.123743073865454  0.0799620187610836  0.0750523853933926  0.0721816324866318  0.109326362871086  0.198547032295201  0.295482319826038  0.382870142565742  0.467345537352405  0.568285009286040  0.668112658101032  0.754264469058817  0.801417367895211  0.822632664187078  0.824752897553337  0.813016669233755  0.780052440608684  0.731176290000071  0.661243932463193  0.585924354171319  0.518733923070814  0.449214172917663  0.379050959224086  0.305698283384885  0.232501280977579  0.168772836704807  0.131949895314914  0.118541099194928  0.122825502617931  0.122403743462191  0.126172018221577  0.126786145850047  0.134874764690816  0.151902300104761  0.168526189041822  0.184555439537783  0.200371454155211  0.208479880772485  0.210890127800638  0.214138324368460  0.208040026297399  0.205193831049480  0.213620855510654  0.224152403500284  0.242835345486390  0.274422142067265  0.298777920334408  0.315902126954663  0.329279580655882  0.333900869509637  0.333168896200032  0.325715030460454  0.316304448595880  0.303201817301673
0.161931988880139  0.148907320903193  0.140275814797781  0.146169226915969  0.146424887828235  0.134806893221535  0.125696359630857  0.145222413444218  0.172418514882021  0.179855076289734  0.189680964805837  0.220503303350734  0.249540849960209  0.247623894686552  0.220880511834725  0.196604475554878  0.170774510827392  0.127915994010383  0.0709230412003305  0.0486603692310912  0.0546332831587592  0.0937744336689231  0.173774961114533  0.265464407072258  0.351028881293746  0.427883313211500  0.509464878532042  0.607075631086287  0.691624071204434  0.737579011557582  0.772206850368824  0.783286605491599  0.763938768077369  0.753292771467208  0.719686904018636  0.655326001671314  0.595212372253291  0.532977407488197  0.458929156509447  0.394798141886700  0.327736830960280  0.247747682119950  0.180838647388677  0.133313736210630  0.104755696804269  0.108394650649481  0.114473101599231  0.119014602380678  0.123587472349916  0.134495374949335  0.146586390150936  0.166053276747673  0.185154576050061  0.197664714724074  0.205040168464458  0.206835461656757  0.201398299833089  0.188852070228682  0.181993760991785  0.183651952534789  0.194461665042958  0.217274745552802  0.245931749915861  0.272946858418577  0.293242929863107  0.308899816278360  0.318035317042340  0.318454213900338  0.312836954979034  0.306662696409501  0.297124935185681
0.156628774527941  0.144571870484433  0.138427268718114  0.146899477137763  0.155379421437708  0.149955327618405  0.134532046894152  0.145473604572716  0.173490820115824  0.183129474847356  0.187772872479897  0.206336994344109  0.235179114054960  0.241291737103977  0.220573431684311  0.198381765066106  0.171021889367090  0.133353908792299  0.0749061800233310  0.0281021922171308  0.0334672979400090  0.0803462478264120  0.154665500037515  0.242097274367441  0.325094782883263  0.399997521203022  0.475103193910022  0.559260955045297  0.635195188907186  0.689354555647175  0.721621393488659  0.735839928448334  0.733212060505802  0.717590945201441  0.689985715810927  0.643179583329144  0.584267729698058  0.526973528725898  0.461885788613513  0.389309364121809  0.328336148914774  0.252232996912913  0.180407816408756  0.128568758428536  0.0895369610448573  0.0891035279993456  0.0997272859502065  0.107467723680861  0.113447844829451  0.127167080243530  0.139151150042991  0.154836287599802  0.174507943268094  0.186568448515989  0.189969071475164  0.191730674456024  0.180409166477940  0.163076750865177  0.156129816758124  0.158679528009535  0.171087015346199  0.197111811854491  0.226314562454251  0.251472760956213  0.272648523404470  0.286729019767851  0.298109591894128  0.300227831899836  0.297599536173020  0.294641149372779  0.285706946713470
0.148986734031451  0.145963308900792  0.138481752199987  0.149017680772935  0.166501078129670  0.167994958957138  0.155988829769182  0.155647482272198  0.175653415958287  0.189584269720053  0.192529241562837  0.196947671255560  0.222875304740144  0.235951829998912  0.222511468532401  0.205715018925583  0.180938422654704  0.150524086415953  0.101618797170841  0.0457359547998729  0.00354186129895697  0.0524254720941768  0.121348161252239  0.203440469765233  0.286112643513723  0.362264185057586  0.429382361319292  0.500802628920458  0.573186627881665  0.627864458987800  0.664259157006707  0.679033264450738  0.679650592749496  0.669537336047962  0.648332436222000  0.609682879818226  0.563897215413880  0.507402263197031  0.449209414915114  0.384376209767897  0.317941632625991  0.248975005134926  0.181559718199962  0.120458610710573  0.0729414428812385  0.0663927794166122  0.0773717553671695  0.0888299872963188  0.0991477356098610  0.110591220239853  0.122390201557404  0.137557539826913  0.152184755185211  0.166363519692291  0.171886631221517  0.167901857202696  0.156984672028888  0.140522138380578  0.131965588853871  0.141605003801787  0.161891035148878  0.186508057976228  0.215433952804444  0.240368055401476  0.256867169431156  0.269531389375215  0.280910388254712  0.283445195540035  0.282092896408510  0.282392137039159  0.276479763942641
0.145549024817663  0.149585535325913  0.146407070230258  0.156710790016671  0.176987257616516  0.186849525798422  0.179147066059147  0.174036784227895  0.187462951297401  0.199508636252116  0.200161247920633  0.197986350350532  0.220740971710252  0.231910092970135  0.221504778678144  0.213532876265328  0.192061382196598  0.166487775274478  0.128805675634725  0.0765719399352851  0.0268560817354197  0.0243694007556097  0.0885683593839132  0.165242497368209  0.249333911380868  0.325077529069996  0.387737985867445  0.451650712823720  0.513332664187289  0.565346099263312  0.598618521555716  0.612780942122999  0.608636579191706  0.598178845208828  0.579188659770934  0.551294614558797  0.508523760605836  0.462832236325114  0.411312208162391  0.348268664069786  0.291373902029264  0.225995530387333  0.162382079958402  0.104075726222137  0.0526239689633804  0.0409789522345030  0.0529494800735807  0.0655628841213959  0.0786270352044144  0.0923969849965193  0.105051256186851  0.120180069270510  0.133925445586905  0.144450899316017  0.146221370455595  0.139869669924680  0.129035616170477  0.117015246007808  0.115694709515591  0.135102240093369  0.163306680091411  0.191434496338233  0.220396122721161  0.240255644690585  0.251781548382349  0.264213102038229  0.271909042153233  0.271858646280597  0.272998398920280  0.273477940079597  0.267864894427030
0.142155903521649  0.158836478525813  0.162521922114745  0.165096322684335  0.185576850559155  0.206339987549289  0.198834480986874  0.191542058294393  0.202282168174993  0.206922325218778  0.209305384039827  0.205476471836472  0.217928434957244  0.233438401139187  0.227352613007403  0.217441507340476  0.206820198207134  0.191790636297294  0.161287329061463  0.114458065116399  0.0663550071032164  0.0184570356047154  0.0443718105442775  0.116485991328190  0.196392794584115  0.276532003399124  0.338014281409136  0.393033709224700  0.445942690760669  0.494464480702441  0.525186374289513  0.537590022805775  0.529689238957186  0.515949980053700  0.496076038248792  0.476780626530353  0.444361424164949  0.404751297841654  0.361966142914632  0.304117491800967  0.254228274603458  0.195044653467111  0.138927957237085  0.0850056808152713  0.0376846945945935  0.0145487338800488  0.0292772849740201  0.0418069273757726  0.0542414574044505  0.0705675679321985  0.0881926718470103  0.105263971143992  0.119169056250701  0.124643590254950  0.124550621792268  0.116907480221943  0.106423294729450  0.102124536860649  0.109911149515977  0.134190277192110  0.169710182310706  0.202895820038148  0.226081017971538  0.247258112706664  0.260960454450194  0.264189893621922  0.271562344846181  0.272441084248989  0.267219224936996  0.272465989942858  0.274459393941104
0.145478277414442  0.171485636601457  0.180475249133896  0.182394483917966  0.198010171535357  0.219455060569413  0.215706335037392  0.206812935962783  0.214462567023781  0.219704170031687  0.219272213134662  0.208584388243837  0.221329243698686  0.239397025494727  0.233522563776881  0.223535240644370  0.216454141623930  0.209754264885067  0.186040029626498  0.144425340461491  0.0983601200205745  0.0526991608716781  0.0125830247258443  0.0772965926523754  0.156307853798368  0.235460005593793  0.295668698778370  0.340552011637824  0.389780537360714  0.424125563827991  0.448855240449900  0.462803569597572  0.444714612707710  0.422371931813170  0.407822845014632  0.389808091672245  0.362944024010029  0.336254689621947  0.298654594281680  0.246414806480258  0.202133245877188  0.151535225644993  0.102998820174514  0.0590789135336344  0.0219104804088953  0.0170442639056810  0.0254248032021586  0.0277234739780138  0.0319788763675662  0.0528622324403667  0.0780347781447829  0.0974980096528498  0.109937662819668  0.113240766411404  0.109896864091147  0.100607695210346  0.0964226248894510  0.0997314538319981  0.114678459409163  0.144760375175921  0.182717838913955  0.215577161857629  0.241771191058578  0.259740187677431  0.270049296346505  0.273355458168954  0.275433017474261  0.272298626046630  0.267791599949881  0.274723872713291  0.276686901561289
0.148994778879782  0.181242147749810  0.198487060461866  0.197944368215641  0.206701986302659  0.226412473866888  0.226806188350725  0.217118310060775  0.220507466756517  0.225050146507491  0.226495641909155  0.211494510784612  0.218638304085417  0.242086320731097  0.242050285928829  0.234612960630718  0.222434987586853  0.220695231711448  0.208979579031557  0.171866407869611  0.129582439007537  0.0889412031375327  0.0462412057619345  0.0486561789419543  0.115588505882087  0.190178185738348  0.253887751862494  0.298582981245152  0.330147110035287  0.359321372593506  0.381742839875231  0.383537956511294  0.369082794329975  0.350545906497185  0.318101817140753  0.307902134772506  0.290235812862354  0.263888977285476  0.236043448021004  0.190372231221409  0.148190137159049  0.108415980034385  0.0682873878073768  0.0360878866502058  0.0263468379342645  0.0383617137178757  0.0384254312233011  0.0302845308347455  0.0145773489509543  0.0373732701370923  0.0679670859197189  0.0913189270261547  0.106807426261895  0.110016430476922  0.105448595591872  0.0959225355317437  0.0962910561039429  0.103889032073953  0.120412119241009  0.150315477226003  0.189588351356080  0.223723008066714  0.249838261963838  0.267598207503302  0.277658293411241  0.279068713308805  0.278949347580650  0.274776223289572  0.272157558330302  0.275338314800048  0.279429883702723
0.162996995803824  0.191872352338807  0.212559416883890  0.211764496509688  0.214403514485512  0.229346517501795  0.230551419231810  0.220864898484042  0.217575254403131  0.221209716923694  0.226216979869052  0.210673155381049  0.213295085966163  0.239224221530137  0.243341818935190  0.237108105219115  0.224780586475936  0.224590923018924  0.215875969003689  0.186579747067951  0.148232966507339  0.112901145937187  0.0861316863026611  0.0655396171318322  0.0954454544217740  0.164772469246560  0.223929546206007  0.261080238044648  0.291533253928150  0.303507166345766  0.314054846621483  0.320768748710818  0.303496509053957  0.283006102253905  0.253215711945133  0.234225243978039  0.211937569724987  0.196189947062314  0.171780910370755  0.131930877186641  0.0974524136581691  0.0657833218196852  0.0368425939788148  0.0290008882609708  0.0446416666332355  0.0587891796441236  0.0545068582227874  0.0404838027341520  0.0126513814417561  0.0286758995230288  0.0637912555367635  0.0903938325175412  0.108534747443262  0.112328368222933  0.106002119739433  0.0979108903882332  0.102307789207935  0.111503307509141  0.127202442331852  0.155202709921500  0.193781940257186  0.226797127658200  0.252674491285432  0.270603494089541  0.280741166432264  0.281422975146456  0.279469038010166  0.274745096427468  0.271894830197505  0.274293331907626  0.279110998240435
