# Supplementary material for: Intelligent wireless power transfer via a 2-bit compact reconfigurable transmissive-metasurface-based router
Source: Nat Commun. 2024 Apr 1;15:2807. doi: 10.1038/s41467-024-46984-4 (PMC10984985; doi:10.1038/s41467-024-46984-4)
Supplement: Supplementary file 12 — Source Data [file 41467_2024_46984_MOESM12_ESM.zip › source_data/figure3k_s1.txt]

# x = -390.00:390.00:151
# y = -390.00:390.00:151
3.041875444735184578e-02 3.034944086385532591e-02 3.040635100002743105e-02 3.061772269849924802e-02 3.100870524591415461e-02 3.159907008083855801e-02 3.240117303562938672e-02 3.341853558201982044e-02 3.464527674077660935e-02 3.606641245889388725e-02 3.765884019944956002e-02 3.939272102073029108e-02 4.123297702668213965e-02 4.314070198866747780e-02 4.507438340204572569e-02 4.699091645094335967e-02 4.884643996261460452e-02 5.059704462572779671e-02 5.219940457707890336e-02 5.361137467857138295e-02 5.479258414107472663e-02 5.570504630933310886e-02 5.631379604358270619e-02 5.658756078392847971e-02 5.649946927447810352e-02 5.602780339592482867e-02 5.515680445034217005e-02 5.387755732844918405e-02 5.218899762623996352e-02 5.009912408809706619e-02 4.762656270998186919e-02 4.480273872710509309e-02 4.167510078684864838e-02 3.831215419944512812e-02 3.481152964045337861e-02 3.131279381424226238e-02 2.801620703742647989e-02 2.520336497472669759e-02 2.323709640711459773e-02 2.248817997268600169e-02 2.316547718136558603e-02 2.518423097961182411e-02 2.823642443622891712e-02 3.196592436396678699e-02 3.607359929157782225e-02 4.033625966087506926e-02 4.459196928916773356e-02 4.872234084469113935e-02 5.263972030159069088e-02 5.627913297566580070e-02 5.959343799401562586e-02 6.255039997554984188e-02 6.513083078839984608e-02 6.732728075026289671e-02 6.914296324066794563e-02 7.059071986616584360e-02 7.169190828389203352e-02 7.247514286493625391e-02 7.297485250483008723e-02 7.322964791735489531e-02 7.328051736206393774e-02 7.316889724452574351e-02 7.293469235605309908e-02 7.261434715878899160e-02 7.223908958869804109e-02 7.183347606689426124e-02 7.141435511939653313e-02 7.099033481454973538e-02 7.056178918436301073e-02 7.012137973259853496e-02 6.965501247826569320e-02 6.914311072345911968e-02 6.856206636248160513e-02 6.788573894786116558e-02 6.708689678654153332e-02 6.613852961783314721e-02 6.501499935109091022e-02 6.369302757976837148e-02 6.215254303715240375e-02 6.037742879199803347e-02 5.835622013342737363e-02 5.608281376173249178e-02 5.355726247640749810e-02 5.078675421023603337e-02 4.778692017242842927e-02 4.458369923869959228e-02 4.121612669322925054e-02 3.774064045415274210e-02 3.423780431462182527e-02 3.082256536139799455e-02 2.765847648759328301e-02 2.497209858341902997e-02 2.305104447915942018e-02 2.219071083098188291e-02 2.257330930233807792e-02 2.416227939616236164e-02 2.673171655420754703e-02 2.999190313734629784e-02 3.368389116821956381e-02 3.760768425390970809e-02 4.161581626958674868e-02 4.559942363046692176e-02 4.947656296280148608e-02 5.318420619655342407e-02 5.667310639832224411e-02 5.990455213683916480e-02 6.284829136079367329e-02 6.548116399237847995e-02 6.778616169074315467e-02 6.975174593011793100e-02 7.137132407534189926e-02 7.264282444311064013e-02 7.356833619493244325e-02 7.415379482845003978e-02 7.440870289564098516e-02 7.434588069709872904e-02 7.398124447639417567e-02 7.333361090467217791e-02 7.242452688472449107e-02 7.127812315152218248e-02 6.992098884789060831e-02 6.838206209269198643e-02 6.669252827475072309e-02 6.488571302799356344e-02 6.299695016987373608e-02 6.106339605721209512e-02 5.912375105362589756e-02 5.721783737782060175e-02 5.538597359772712975e-02 5.366808510214848837e-02 5.210250528614122217e-02 5.072446298977190821e-02 4.956432287805545567e-02 4.864574005496524745e-02 4.798398294396447050e-02 4.758472790835749366e-02 4.744359520323970097e-02 4.754656755628537679e-02 4.787124539006328700e-02 4.838871616692947547e-02 4.906571504034942799e-02 4.986675500446965253e-02 5.075598498494200000e-02 5.169864692102998233e-02 5.266210513086527767e-02 5.361649056285188591e-02 5.453503622573425969e-02 5.539418675399301883e-02 5.617355605904100074e-02 5.685579161621221594e-02 5.742638795233729471e-02
3.034944086385534673e-02 3.027193127142038462e-02 3.031084618342513165e-02 3.049399851134206724e-02 3.084686176017657419e-02 3.139043321452043150e-02 3.213921974520010660e-02 3.309969439877284703e-02 3.426948352324516583e-02 3.563736578158861745e-02 3.718397227088783563e-02 3.888294986831964534e-02 4.070232227052215240e-02 4.260583614729797353e-02 4.455416770861000963e-02 4.650594709422036649e-02 4.841861392385927998e-02 5.024914501495155589e-02 5.195470200721074433e-02 5.349324151874437078e-02 5.482412059914071323e-02 5.590871998236913998e-02 5.671109915332202961e-02 5.719869142852012506e-02 5.734304447453934112e-02 5.712061227225932042e-02 5.651360913085697046e-02 5.551094626646515401e-02 5.410928906489315821e-02 5.231430252658302721e-02 5.014220023487913486e-02 4.762178880293197608e-02 4.479731890525139731e-02 4.173262638095760757e-02 3.851724909707367889e-02 3.527526901189530217e-02 3.217691702953413835e-02 2.944971230444758462e-02 2.737704362761439122e-02 2.625921808882683908e-02 2.631938793152878431e-02 2.759923015998496862e-02 2.994222175385170132e-02 3.308082012525152826e-02 3.673722037565974041e-02 4.067513337379384530e-02 4.470955286976915216e-02 4.869949338715594267e-02 5.253807978541474161e-02 5.614460744700348893e-02 5.945908507901786350e-02 6.243867194837279117e-02 6.505534304609630891e-02 6.729427269985584215e-02 6.915258783440977886e-02 7.063826041480865403e-02 7.176898814163021334e-02 7.257096530496209841e-02 7.307748254262923238e-02 7.332732307262060378e-02 7.336294953754178561e-02 7.322850381428916422e-02 7.296767388712205316e-02 7.262151640156096211e-02 7.222635678428462880e-02 7.181191359502284155e-02 7.139980111210572633e-02 7.100254649532762585e-02 7.062321300006582647e-02 7.025565452233838160e-02 6.988535282645577662e-02 6.949072428463484719e-02 6.904474233852338216e-02 6.851671195742400911e-02 6.787405072135517525e-02 6.708396863307453106e-02 6.611498387163926294e-02 6.493825472976734459e-02 6.352874328213511945e-02 6.186625268253190951e-02 5.993639975568984535e-02 5.773160266233182819e-02 5.525218675797059775e-02 5.250774930737241164e-02 4.951898721710547985e-02 4.632029612670609392e-02 4.296360705663909707e-02 3.952412525424291168e-02 3.610874575413944992e-02 3.286742493365378548e-02 3.000517819043886300e-02 2.778477377621684299e-02 2.649752759750534717e-02 2.638071292622720665e-02 2.751185580000651068e-02 2.977292923385014764e-02 3.292144605870247348e-02 3.669119929707141681e-02 4.085067699986000278e-02 4.521709847473023847e-02 4.965024340358083210e-02 5.404213745737712626e-02 5.830832935206216316e-02 6.238170311919005034e-02 6.620835937192880161e-02 6.974492301399812244e-02 7.295677142416406857e-02 7.581683908245509529e-02 7.830477762620437210e-02 8.040633293722819486e-02 8.211285388535158325e-02 8.342088083754947703e-02 8.433178308610468632e-02 8.485142755258531788e-02 8.498986937800576125e-02 8.476106011656288353e-02 8.418257233403099449e-02 8.327534116663160013e-02 8.206342423265911012e-02 8.057378141667193017e-02 7.883607551260658763e-02 7.688249341879008214e-02 7.474758527795874463e-02 7.246811525160300194e-02 7.008291197610050371e-02 6.763269856880170516e-02 6.515987086483589208e-02 6.270817844640481920e-02 6.032224735423792616e-02 5.804686994821753321e-02 5.592598365357383944e-02 5.400127775459158397e-02 5.231041918293935500e-02 5.088498228231543019e-02 4.974829460335034731e-02 4.891353409487441545e-02 4.838247187810985200e-02 4.814519263077319394e-02 4.818093230687793549e-02 4.845991223326015507e-02 4.894582571710041907e-02 4.959853476650682297e-02 5.037657785290134554e-02 5.123922607599783186e-02 5.214798240265493268e-02 5.306754300494517795e-02 5.396631107043688147e-02 5.481657770078107728e-02 5.559447831317933936e-02 5.627981249651933804e-02 5.685579161621224370e-02
3.040635100002744839e-02 3.031084618342511083e-02 3.032136085870851955e-02 3.046519117016735848e-02 3.076796953170743421e-02 3.125170774217884972e-02 3.193284995428836981e-02 3.282065278205324038e-02 3.391616561425272319e-02 3.521194674002281477e-02 3.669247515193421044e-02 3.833507733692247121e-02 4.011113000509890225e-02 4.198732308241680256e-02 4.392683810261185234e-02 4.589037565276334052e-02 4.783702623659552566e-02 4.972501403849814011e-02 5.151235636689904807e-02 5.315748084948691832e-02 5.461983494334685801e-02 5.586051293550932384e-02 5.684291710036976780e-02 5.753346334864709033e-02 5.790233810040943535e-02 5.792431257601317329e-02 5.757962369683063131e-02 5.685493820448393743e-02 5.574442998782884462e-02 5.425102243907199695e-02 5.238788161865589460e-02 5.018029680034506723e-02 4.766815652301453765e-02 4.490931645954360230e-02 4.198422476608501541e-02 3.900208993874974134e-02 3.610827001591011831e-02 3.349058492670143466e-02 3.137774675779868988e-02 3.001697931698045496e-02 2.961947187602982298e-02 3.028759512297429790e-02 3.197343902980456093e-02 3.450517139308954817e-02 3.765510382007813267e-02 4.119822966566825256e-02 4.494053636552745173e-02 4.872501567013602652e-02 5.242809237473300410e-02 5.595393739559217233e-02 5.922947943543970667e-02 6.220069791476563054e-02 6.483001534265395160e-02 6.709444876697269466e-02 6.898421418387323811e-02 7.050155074848465930e-02 7.165959698248164367e-02 7.248120032324259499e-02 7.299757699668524280e-02 7.324676659670499579e-02 7.327185031640286172e-02 7.311892833736395592e-02 7.283488414546013257e-02 7.246500303779135344e-02 7.205055675062678466e-02 7.162650914634159649e-02 7.121952791665372984e-02 7.084649122438345381e-02 7.051364659986006367e-02 7.021651209784050829e-02 6.994051888070214329e-02 6.966230175193248442e-02 6.935147303101275862e-02 6.897268131179302986e-02 6.848776307120826856e-02 6.785783299694200799e-02 6.704521337421341654e-02 6.601515949819501683e-02 6.473738737603926263e-02 6.318744874665423172e-02 6.134802889318063251e-02 5.921027089455098424e-02 5.677526449640308420e-02 5.405588935706982789e-02 5.107928309455594951e-02 4.789032383391340908e-02 4.455666487632791578e-02 4.117594859129802137e-02 3.788552843052381963e-02 3.487340475961388242e-02 3.238423237084910034e-02 3.070497881995916389e-02 3.010924900554533962e-02 3.076347421516991906e-02 3.265528241700142026e-02 3.561045299474570325e-02 3.937739007591904705e-02 4.370475186114714666e-02 4.837788905137843654e-02 5.322476488632181535e-02 5.810966476945609444e-02 6.292487671481891698e-02 6.758380401719249475e-02 7.201602848856215877e-02 7.616396399906914805e-02 7.998062552534024316e-02 8.342813099920116937e-02 8.647666768497243306e-02 8.910374558195699457e-02 9.129362376891807240e-02 9.303683783102219274e-02 9.432978410851428075e-02 9.517433444384200414e-02 9.557746675105459333e-02 9.555090428885737452e-02 9.511076140275073754e-02 9.427719661937626616e-02 9.307407590311285450e-02 9.152864997303689076e-02 8.967125001793638250e-02 8.753500599691194095e-02 8.515559090803576092e-02 8.257099274929662058e-02 7.982131303311355841e-02 7.694858612243218876e-02 7.399660663531235083e-02 7.101074192153795928e-02 6.803769249634340766e-02 6.512514535982091846e-02 6.232124509009853014e-02 5.967379051713093963e-02 5.722906072762180829e-02 5.503019871851989181e-02 5.311515185156109181e-02 5.151429443891248489e-02 5.024802261040105245e-02 4.932475910544713293e-02 4.873985082779956624e-02 4.847571754306519154e-02 4.850332683683386548e-02 4.878473601024108791e-02 4.927620239051654777e-02 4.993131022727787666e-02 5.070368064325548457e-02 5.154903254881938734e-02 5.242655303527138377e-02 5.329966270575822729e-02 5.413631761111646623e-02 5.490899389730826557e-02 5.559447831317926303e-02 5.617355605904100074e-02
3.061772269849925149e-02 3.049399851134209846e-02 3.046519117016733766e-02 3.055807361384161452e-02 3.079834740495310946e-02 3.120888055366750555e-02 3.180786233163423321e-02 3.260715294545260545e-02 3.361110007706194502e-02 3.481599918275995326e-02 3.621022318426996706e-02 3.777490239914838704e-02 3.948495128925621350e-02 4.131023147519705813e-02 4.321669014091299860e-02 4.516738393977840632e-02 4.712336184593732269e-02 4.904442254657303407e-02 5.088978237842016472e-02 5.261869430781700163e-02 5.419105394299703754e-02 5.556802044712309124e-02 5.671267185678587758e-02 5.759070746910804200e-02 5.817120545129174369e-02 5.842744204310507811e-02 5.833778001556449294e-02 5.788663896769427608e-02 5.706556949996832717e-02 5.587446866498948367e-02 5.432299711416854054e-02 5.243229060061089380e-02 5.023709933725985233e-02 4.778852949028131181e-02 4.515756996245696292e-02 4.243947447227456454e-02 3.975861867209389694e-02 3.727225247491005450e-02 3.516914763074534961e-02 3.365598628419332050e-02 3.292431946699035661e-02 3.310146311038863337e-02 3.420876141745723270e-02 3.615653472903034710e-02 3.877871348806258278e-02 4.188063635599421214e-02 4.527461273541757286e-02 4.879696237694501615e-02 5.231226219615142670e-02 5.571173544528547350e-02 5.890997761896575591e-02 6.184180478055237989e-02 6.445972968850822993e-02 6.673205181444573364e-02 6.864139112278384858e-02 7.018347992662922474e-02 7.136605421825498174e-02 7.220771889184601777e-02 7.273668942647737445e-02 7.298933515493033486e-02 7.300846935108028235e-02 7.284135371671994486e-02 7.253741449149743448e-02 7.214570836371377027e-02 7.171222948295435939e-02 7.127720933304081130e-02 7.087261685753010187e-02 7.052009886491414359e-02 7.022959189763491872e-02 6.999877670770375537e-02 6.981344220011719004e-02 6.964870176353128717e-02 6.947089495281287552e-02 6.923994013700544847e-02 6.891189118695613403e-02 6.844148699547995818e-02 6.778454783313177245e-02 6.690014636076545285e-02 6.575254842275768397e-02 6.431297327776031025e-02 6.256126649058782463e-02 6.048761870726488549e-02 5.809451062525988752e-02 5.539913068729774431e-02 5.243660742934996150e-02 4.926451986298797936e-02 4.596924382329251740e-02 4.267455334804886452e-02 3.955192452209025517e-02 3.682886480953400515e-02 3.478477075484487369e-02 3.371603838256031355e-02 3.385963649173942547e-02 3.530556364790060631e-02 3.796606876744355180e-02 4.162757483202330494e-02 4.603374585189681789e-02 5.094345496158506764e-02 5.615297672358728065e-02 6.149703731598595013e-02 6.684248862961887638e-02 7.208127728374706666e-02 7.712480428193725646e-02 8.189989119382591609e-02 8.634602542473988895e-02 9.041350127856773167e-02 9.406214994834792564e-02 9.726044093330331319e-02 9.998480889506379532e-02 1.022191109716015234e-01 1.039541543452077860e-01 1.051872571657039568e-01 1.059218214648441209e-01 1.061669070462990250e-01 1.059368022254611602e-01 1.052505918616799818e-01 1.041317261167489655e-01 1.026075952713371708e-01 1.007091170417639819e-01 9.847034333971071973e-02 9.592809337815787207e-02 9.312161941764679485e-02 9.009231012515679649e-02 8.688343420209941603e-02 8.353992317260855449e-02 8.010818634371950908e-02 7.663594207930295166e-02 7.317203667945276768e-02 6.976620454637687263e-02 6.646870113122677060e-02 6.332971596282432891e-02 6.039845395454134652e-02 5.772177301262240712e-02 5.534230544428338922e-02 5.329609130883726509e-02 5.160991977391275742e-02 5.029877695235872997e-02 4.936395127399204052e-02 4.879234090528484363e-02 4.855728105321102661e-02 4.862082077709557054e-02 4.893699800741787426e-02 4.945546029893780476e-02 5.012481884005323685e-02 5.089533399562089916e-02 5.172078419238766017e-02 5.255956718758583723e-02 5.337518832741138669e-02 5.413631761111645929e-02 5.481657770078100789e-02 5.539418675399301883e-02
3.100870524591414074e-02 3.084686176017655337e-02 3.076796953170743421e-02 3.079834740495310252e-02 3.096375325178262264e-02 3.128781833959252273e-02 3.179032712525878962e-02 3.248557598071986907e-02 3.338106926569751193e-02 3.447675678798305804e-02 3.576489582010085322e-02 3.723048113537247295e-02 3.885208295918936988e-02 4.060289600618299799e-02 4.245182800131712397e-02 4.436451533564684385e-02 4.630421670020296032e-02 4.823258387595549118e-02 5.011033679370596045e-02 5.189788054149774982e-02 5.355590127661409572e-02 5.504597166902325256e-02 5.633118854316272045e-02 5.737685810758968996e-02 5.815123872172262010e-02 5.862634807461773040e-02 5.877884124343998873e-02 5.859096868139575254e-02 5.805162923023985538e-02 5.715754340038592396e-02 5.591458703732255647e-02 5.433934508845936900e-02 5.246096717920108177e-02 5.032342235788037077e-02 4.798823525179447130e-02 4.553768128994920006e-02 4.307810179458686911e-02 4.074226252608234566e-02 3.868831556253297249e-02 3.709118366711040837e-02 3.612178385742730036e-02 3.591398268628887003e-02 3.652984230938362969e-02 3.794198421688786682e-02 4.004434697254097286e-02 4.268323660482517545e-02 4.569033020470586459e-02 4.890550396011701662e-02 5.218799449725167877e-02 5.541970731355042729e-02 5.850469584957226910e-02 6.136732395638624243e-02 6.395028770151772735e-02 6.621290119676312425e-02 6.812969658316191113e-02 6.968925584908790272e-02 7.089315824408938538e-02 7.175492976572450665e-02 7.229889382341650461e-02 7.255883536938217970e-02 7.257640348114922924e-02 7.239919281341916646e-02 7.207846812237495016e-02 7.166653453823078335e-02 7.121381389458092404e-02 7.076576300408519982e-02 7.035985241066154694e-02 7.002289189348655241e-02 6.976901345550101663e-02 6.959858061642268390e-02 6.949818120255719933e-02 6.944170360844430234e-02 6.939233854260411227e-02 6.930523559424377200e-02 6.913050327854282362e-02 6.881627115975758047e-02 6.831161026389322155e-02 6.756920359143819832e-02 6.654774889926123871e-02 6.521415029127129726e-02 6.354561462908397962e-02 6.153182244211360952e-02 5.917740383959613909e-02 5.650503054548799975e-02 5.355953997345617307e-02 5.041360936853610947e-02 4.717547394916190434e-02 4.399865309709505984e-02 4.109169947425897473e-02 3.872114415224076761e-02 3.719310378314120286e-02 3.679692628898917350e-02 3.771749682070191928e-02 3.996815336434775268e-02 4.339930460162998160e-02 4.776991083525576609e-02 5.282173941690424673e-02 5.832122744995508340e-02 6.407208467550241926e-02 6.991336791414747009e-02 7.571327040058137281e-02 8.136303992024458698e-02 8.677225851764484854e-02 9.186549512232737580e-02 9.658001533512432235e-02 1.008642213534960558e-01 1.046765657472541605e-01 1.079847576374491219e-01 1.107651391038796951e-01 1.130021522836039544e-01 1.146878471383051823e-01 1.158214000023010115e-01 1.164086266955066673e-01 1.164614832579281001e-01 1.159975536322612605e-01 1.150395278236359675e-01 1.136146768232507570e-01 1.117543323099200042e-01 1.094933801114942734e-01 1.068697767839900947e-01 1.039240985323360705e-01 1.006991310540026885e-01 9.723950764432529037e-02 9.359140085138403786e-02 8.980226974304979237e-02 8.592065987631998525e-02 8.199604551630058913e-02 7.807869247166347726e-02 7.421950393480929165e-02 7.046979015858308160e-02 6.688087634210251875e-02 6.350343582088757710e-02 6.038641784576756488e-02 5.757544980594162670e-02 5.511065889239237514e-02 5.302400055566314219e-02 5.133639588216451499e-02 5.005520682838954238e-02 4.917269847025807633e-02 4.866602993286324452e-02 4.849895760773160341e-02 4.862496001392074135e-02 4.899112774296755096e-02 4.954206370156138961e-02 5.022320204428539631e-02 5.098324484290175929e-02 5.177568648974392035e-02 5.255956718758587193e-02 5.329966270575851872e-02 5.396631107043708270e-02 5.453503622573425275e-02
3.159907008083856494e-02 3.139043321452042457e-02 3.125170774217884279e-02 3.120888055366752289e-02 3.128781833959252967e-02 3.151288902128976388e-02 3.190537727352180108e-02 3.248188189896988876e-02 3.325293022083147115e-02 3.422202695010535811e-02 3.538526782435658796e-02 3.673152218159413812e-02 3.824307354415375920e-02 3.989654364094829403e-02 4.166392371657616500e-02 4.351358017645490239e-02 4.541116129795333412e-02 4.732038490910825401e-02 4.920372266308495335e-02 5.102301414252920220e-02 5.274004809633552060e-02 5.431714428481962398e-02 5.571776224353739565e-02 5.690715571433385689e-02 5.785308514322569373e-02 5.852659627125939013e-02 5.890287078801983989e-02 5.896215547757073516e-02 5.869077946222985703e-02 5.808227524180729906e-02 5.713862825780242904e-02 5.587169100206228894e-02 5.430480860583648817e-02 5.247470608733423997e-02 5.043366554559567533e-02 4.825193713134195983e-02 4.602010966030763844e-02 4.385070564476632043e-02 4.187746289403988798e-02 4.024974476213922375e-02 3.911908203100592646e-02 3.861674120275501026e-02 3.882676954003690117e-02 3.976545328177515104e-02 4.137815002535581710e-02 4.355488804681947185e-02 4.615541406781972084e-02 4.903236037622028809e-02 5.204674012801789595e-02 5.507580713828067603e-02 5.801580349682748661e-02 6.078206324874083077e-02 6.330806054187222698e-02 6.554420270469549226e-02 6.745668274150978805e-02 6.902645916167747531e-02 7.024832348844797791e-02 7.112997611519535079e-02 7.169101997682116034e-02 7.196178018961953138e-02 7.198185979119936517e-02 7.179834748342604767e-02 7.146360802838103154e-02 7.103261781155230381e-02 7.055986547900236494e-02 7.009592438219401644e-02 6.968391270667072257e-02 6.935616521037785143e-02 6.913150927701545989e-02 6.901352748551309313e-02 6.899007915595338492e-02 6.903416274499665772e-02 6.910598525480425580e-02 6.915593260189126235e-02 6.912805440219380038e-02 6.896369602424000378e-02 6.860500280111028748e-02 6.799814444437822514e-02 6.709622734380306375e-02 6.586196144871958591e-02 6.427022687383844579e-02 6.231075453940172759e-02 5.999121056177805084e-02 5.734106766243413089e-02 5.441675162369515040e-02 5.130860027271359758e-02 4.814993615380235709e-02 4.512742245154369169e-02 4.248863502886880000e-02 4.053632294670976577e-02 3.959230050619365338e-02 3.992182659592571209e-02 4.164632243104554599e-02 4.470620070463360296e-02 4.890236449425468951e-02 5.397511935752680179e-02 5.966638457762839243e-02 6.574864437744414036e-02 7.203097747573092291e-02 7.835533720176485195e-02 8.459059063859226957e-02 9.062720707204478809e-02 9.637326328475348536e-02 1.017516418291413427e-01 1.066981142073877009e-01 1.111600211486284684e-01 1.150953303792075083e-01 1.184719177769626569e-01 1.212669687264594370e-01 1.234664331927713549e-01 1.250644936818624264e-01 1.260630229752040810e-01 1.264710207157061506e-01 1.263040262790866008e-01 1.255835110491103634e-01 1.243362570115376792e-01 1.225937310213874587e-01 1.203914655424563052e-01 1.177684573518407857e-01 1.147665958062828867e-01 1.114301318739054358e-01 1.078051982723068070e-01 1.039393896756540259e-01 9.988140991667585067e-02 9.568079013770239283e-02 9.138767747571086009e-02 8.705268739124259747e-02 8.272680317363241553e-02 7.846129222935832592e-02 7.430758924852259861e-02 7.031707073649859363e-02 6.654061544198476563e-02 6.302781753133039622e-02 5.982570877066811788e-02 5.697687734425087996e-02 5.451697438470452101e-02 5.247179202187201436e-02 5.085435110707872686e-02 4.966265442135736619e-02 4.887879512525154790e-02 4.846985854777912522e-02 4.839057201344396097e-02 4.858716023849098120e-02 4.900159403534363328e-02 4.957547098860482643e-02 5.025304439919392463e-02 5.098324484290175235e-02 5.172078419238765323e-02 5.242655303527138377e-02 5.306754300494518489e-02 5.361649056285188591e-02
3.240117303562939366e-02 3.213921974520011354e-02 3.193284995428838369e-02 3.180786233163420545e-02 3.179032712525878962e-02 3.190537727352179415e-02 3.217575938147675813e-02 3.262028813013221479e-02 3.325240963023148172e-02 3.407909251291954544e-02 3.510021295363405930e-02 3.630849433440667268e-02 3.768994392745406846e-02 3.922464260873143732e-02 4.088771389269139911e-02 4.265032134461761715e-02 4.448059551783381527e-02 4.634444758992430080e-02 4.820627043381365412e-02 5.002955363108146231e-02 5.177744909868840784e-02 5.341332368685410698e-02 5.490132933288357359e-02 5.620701377709134278e-02 5.729798766148640199e-02 5.814465816437738854e-02 5.872103566346500297e-02 5.900561844694894587e-02 5.898236126020605513e-02 5.864173644592996643e-02 5.798190134438409304e-02 5.700999158372104664e-02 5.574356453607734463e-02 5.421221493725917467e-02 5.245936339196292930e-02 5.054415440246570745e-02 4.854325174350599542e-02 4.655202474052765743e-02 4.468412715178705225e-02 4.306783980226975422e-02 4.183716444497358189e-02 4.111641506964199000e-02 4.099991623799616874e-02 4.153276503551091986e-02 4.270090936073647064e-02 4.443535979742398168e-02 4.662791803922578665e-02 4.915081182999075926e-02 5.187345206778107981e-02 5.467351644633103303e-02 5.744282762139980153e-02 6.008973126805888104e-02 6.253956673449223569e-02 6.473428151969171096e-02 6.663175002832841254e-02 6.820503710843789369e-02 6.944167044265649180e-02 7.034289818940175909e-02 7.092286680989837166e-02 7.120763339632825428e-02 7.123391480524977892e-02 7.104746940763088936e-02 7.070101004392885524e-02 7.025156797928314156e-02 6.975727953771171386e-02 6.927365985189359865e-02 6.884956113450806103e-02 6.852316450027000350e-02 6.831847823056784452e-02 6.824285171413986550e-02 6.828591928780274045e-02 6.842016687293894783e-02 6.860303110345070121e-02 6.878019220703300574e-02 6.888958704393328969e-02 6.886567133999826895e-02 6.864356901129124722e-02 6.816290429854325594e-02 6.737126886778357915e-02 6.622740523348377706e-02 6.470428858208752965e-02 6.279237548295837912e-02 6.050337834521889863e-02 5.787502776952258010e-02 5.497737451183117019e-02 5.192113013555213485e-02 4.886796710387585063e-02 4.604070612901409870e-02 4.372653805330483506e-02 4.225895948033429189e-02 4.196179456261892732e-02 4.305978299669313558e-02 4.560382519509066646e-02 4.946797829340675995e-02 5.441473658504170779e-02 6.017252889628336987e-02 6.648504404705414539e-02 7.313000793353963136e-02 7.992070034836021297e-02 8.670121731234473050e-02 9.334086479814546200e-02 9.972951405015742510e-02 1.057742079881901637e-01 1.113968079761544633e-01 1.165323821286712858e-01 1.211280779601125596e-01 1.251422885534760610e-01 1.285439802343790461e-01 1.313120945646489846e-01 1.334349697338256258e-01 1.349097491139758798e-01 1.357417605516676729e-01 1.359438609329866321e-01 1.355357481037455514e-01 1.345432473390076045e-01 1.329975829041502577e-01 1.309346472948291207e-01 1.283942818060150037e-01 1.254195823858194891e-01 1.220562444349138492e-01 1.183519594185876156e-01 1.143558749164555050e-01 1.101181280361274023e-01 1.056894598756669967e-01 1.011209157399377140e-01 9.646363174363242754e-02 9.176870269581341444e-02 8.708711790113479734e-02 8.246973957267744737e-02 7.796728158160848299e-02 7.363022317472538159e-02 6.950856331954319289e-02 6.565129019493803897e-02 6.210541744875526515e-02 5.891444462004600396e-02 5.611616367719871740e-02 5.373988589757842244e-02 5.180340394406216659e-02 5.031026976577285259e-02 4.924812327364383457e-02 4.858870059649204876e-02 4.828974576900432053e-02 4.829849909534831426e-02 4.855600888429351114e-02 4.900140476550952223e-02 4.957547098860453499e-02 5.022320204428489671e-02 5.089533399562144733e-02 5.154903254881964408e-02 5.214798240265487717e-02 5.266210513086476419e-02
3.341853558201983432e-02 3.309969439877282621e-02 3.282065278205324038e-02 3.260715294545261933e-02 3.248557598071989683e-02 3.248188189896992345e-02 3.262028813013221479e-02 3.292178927765481572e-02 3.340269047342212666e-02 3.407336461857323612e-02 3.493742465359320204e-02 3.599142262985990243e-02 3.722507416150559051e-02 3.862190323936293135e-02 4.016014425710091873e-02 4.181373593877945466e-02 4.355328132777894906e-02 4.534690394680324782e-02 4.716098126958476189e-02 4.896077184705438512e-02 5.071097042568936675e-02 5.237623006003648551e-02 5.392168678268100673e-02 5.531351526773175403e-02 5.651953606069561042e-02 5.750988800221855379e-02 5.825777421817722457e-02 5.874028675546315997e-02 5.893931362740567614e-02 5.884253254762420587e-02 5.844449760169941055e-02 5.774782766288569930e-02 5.676450655382464516e-02 5.551730065405671710e-02 5.404128159589293573e-02 5.238539457259100418e-02 5.061391102500097799e-02 4.880741244089586289e-02 4.706263872997176745e-02 4.549012542114285601e-02 4.420823951964716891e-02 4.333247738196555066e-02 4.296034245020807774e-02 4.315484468034820609e-02 4.393215384501551052e-02 4.525858246049799249e-02 4.705804550641690814e-02 4.922631174792264225e-02 5.164644033049052563e-02 5.420132942204287929e-02 5.678202663550701440e-02 5.929234701174020128e-02 6.165099078997984122e-02 6.379223773126554975e-02 6.566594147182837349e-02 6.723722458310658900e-02 6.848605435052569634e-02 6.940674783134606618e-02 7.000738066948951344e-02 7.030903090174299430e-02 7.034476030220492004e-02 7.015821488000194284e-02 6.980171449740445178e-02 6.933370844496641872e-02 6.881551474719066475e-02 6.830735314569115479e-02 6.786383351063819680e-02 6.752925729406822342e-02 6.733327815417110285e-02 6.728756814191476365e-02 6.738407240404567511e-02 6.759518967050358318e-02 6.787585619023682459e-02 6.816716708825627802e-02 6.840096199912126806e-02 6.850477961644106661e-02 6.840671414633545111e-02 6.803990770745500793e-02 6.734661486891432847e-02 6.628194121917965753e-02 6.481748436444169370e-02 6.294521103228904735e-02 6.068200906864529287e-02 5.807546056287708064e-02 5.521143354526718283e-02 5.222386351401200194e-02 4.930600035299990275e-02 4.671923994405215164e-02 4.478923038793382327e-02 4.387181292098663032e-02 4.427704062024027942e-02 4.617445436026445388e-02 4.954166917971767475e-02 5.419486862608933336e-02 5.986803723886795908e-02 6.628310809045481755e-02 7.318691861137872900e-02 8.036211537693770113e-02 8.762562242230341469e-02 9.482341643645546270e-02 1.018253518945955172e-01 1.085211166986523451e-01 1.148173534688291808e-01 1.206356830415306614e-01 1.259113436931363350e-01 1.305922150601094844e-01 1.346380600865920985e-01 1.380198718799469926e-01 1.407192524426619518e-01 1.427277790290615300e-01 1.440463341905182937e-01 1.446843898055524824e-01 1.446592452932714823e-01 1.439952270052775596e-01 1.427228603250240979e-01 1.408780288554498938e-01 1.385011366508901720e-01 1.356362900371107238e-01 1.323305153736188400e-01 1.286330282998796315e-01 1.245945686819416864e-01 1.202668137083287986e-01 1.157018793978237120e-01 1.109519181398410104e-01 1.060688166655576747e-01 1.011039947903773911e-01 9.610829993582964415e-02 9.113198514112667847e-02 8.622474802302870778e-02 8.143579368432250776e-02 7.681386464550278570e-02 7.240715494440051747e-02 6.826299537597316225e-02 6.442716920256291724e-02 6.094270782740075082e-02 5.784804967686887206e-02 5.517455430335396760e-02 5.294356555183817037e-02 5.116348346426949356e-02 4.982753074260171805e-02 4.891293098433139447e-02 4.838194611466294093e-02 4.818470946083478618e-02 4.826327222778488413e-02 4.855600888429360135e-02 4.900159403534361247e-02 4.954206370156156308e-02 5.012481884005320909e-02 5.070368064325549151e-02 5.123922607599779716e-02 5.169864692102998927e-02
3.464527674077660241e-02 3.426948352324517277e-02 3.391616561425270931e-02 3.361110007706192421e-02 3.338106926569753274e-02 3.325293022083147809e-02 3.325240963023148172e-02 3.340269047342214054e-02 3.372292799432276972e-02 3.422688897653889534e-02 3.492192018682842986e-02 3.580840268310522129e-02 3.687974897429411453e-02 3.812288606483676956e-02 3.951908185167468668e-02 4.104494066818243497e-02 4.267341426230409490e-02 4.437472591416768974e-02 4.611716267539158615e-02 4.786773659333099645e-02 4.959274386148805613e-02 5.125826260226035852e-02 5.283063037433573944e-02 5.427693664563021381e-02 5.556555726866323902e-02 5.666674983805268517e-02 5.755332193570932703e-02 5.820137917367679964e-02 5.859115670757535088e-02 5.870793635194711951e-02 5.854305119131526097e-02 5.809497987298465477e-02 5.737053205247219512e-02 5.638612172907021824e-02 5.516911078440138450e-02 5.375917086502376291e-02 5.220954158452793814e-02 5.058793456458523380e-02 4.897662554698136578e-02 4.747099880211570755e-02 4.617555451588450932e-02 4.519641777415001754e-02 4.463010231566510305e-02 4.454992937246356893e-02 4.499354863383689396e-02 4.595591276555816007e-02 4.739044595392431086e-02 4.921766694218274174e-02 5.133767900883676877e-02 5.364252051636375640e-02 5.602589754243817582e-02 5.838967713410410376e-02 6.064766408963383898e-02 6.272752958319989525e-02 6.457165143112003625e-02 6.613737972601592408e-02 6.739701653691115846e-02 6.833763781544845151e-02 6.896078207832420648e-02 6.928196379214961176e-02 6.932992252768920005e-02 6.914548216577343087e-02 6.877986663421206681e-02 6.829230818015133431e-02 6.774680896438838029e-02 6.720800100068316518e-02 6.673621280194144689e-02 6.638208863900318946e-02 6.618136676632684068e-02 6.615060503831683703e-02 6.628463154850050554e-02 6.655623925224588011e-02 6.691820066763604080e-02 6.730721869219426223e-02 6.764912841841083657e-02 6.786460715080376571e-02 6.787480031967652039e-02 6.760652534830469129e-02 6.699697384386295307e-02 6.599804186502192249e-02 6.458057408827894141e-02 6.273893338726817259e-02 6.049642622276478476e-02 5.791221696094428495e-02 5.509034266241580324e-02 5.219093852076848311e-02 4.944193914600104184e-02 4.714487706047134491e-02 4.566051742562942523e-02 4.535556822456100062e-02 4.650925002474370212e-02 4.922400236242707727e-02 5.340540779064679305e-02 5.882141298993048134e-02 6.518626003365915467e-02 7.221976586024442257e-02 7.967316285838375867e-02 8.733404942238939817e-02 9.502287986477631065e-02 1.025876245627261041e-01 1.098990797312855150e-01 1.168473749526538069e-01 1.233395443783906475e-01 1.292978699442157431e-01 1.346587256958190482e-01 1.393717160336100658e-01 1.433989625916776423e-01 1.467144435615261866e-01 1.493033254706218615e-01 1.511612533479672615e-01 1.522935835494736989e-01 1.527145563981539833e-01 1.524464147441187689e-01 1.515184806272762974e-01 1.499662061615635589e-01 1.478302170616297151e-01 1.451553682617935381e-01 1.419898310961031085e-01 1.383842307160005614e-01 1.343908509716608690e-01 1.300629219933166492e-01 1.254540032677572692e-01 1.206174721661218280e-01 1.156061246490363986e-01 1.104718911933028902e-01 1.052656666872222174e-01 1.000372478152817823e-01 9.483536477358034400e-02 8.970778523849558261e-02 8.470145629898427619e-02 7.986263338234927955e-02 7.523692324024261469e-02 7.086914148016906778e-02 6.680285814226422092e-02 6.307948820421485636e-02 5.973679769686381091e-02 5.680676839136888229e-02 5.431291932223348412e-02 5.226741662752729806e-02 5.066854819166003582e-02 4.949926565330668021e-02 4.872737037404822891e-02 4.830751971235428682e-02 4.818470946083477924e-02 4.829849909534809915e-02 4.858716023849096038e-02 4.899112774296711381e-02 4.945546029893778395e-02 4.993131022727789053e-02 5.037657785290188678e-02 5.075598498494199307e-02
3.606641245889388725e-02 3.563736578158863827e-02 3.521194674002283559e-02 3.481599918275997407e-02 3.447675678798305110e-02 3.422202695010535811e-02 3.407909251291955932e-02 3.407336461857326387e-02 3.422688897653888146e-02 3.455687666448715306e-02 3.507447022148173915e-02 3.578393978912724344e-02 3.668242635182993039e-02 3.776023346330068670e-02 3.900155873659012090e-02 4.038549087173153723e-02 4.188709151218922982e-02 4.347842131107062386e-02 4.512943020642797703e-02 4.680868923148804456e-02 4.848398205299085661e-02 5.012279626451753706e-02 5.169276097529016539e-02 5.316207407158305559e-02 5.449995466224298590e-02 5.567714706615609771e-02 5.666649419806246701e-02 5.744359125385031101e-02 5.798752544863920028e-02 5.828170412132581413e-02 5.831477143510144234e-02 5.808161251332258357e-02 5.758444195192739812e-02 5.683396903882719647e-02 5.585062071872134992e-02 5.466577854785820145e-02 5.332293676236715685e-02 5.187860020571955638e-02 5.040259822955329982e-02 4.897729320531362535e-02 4.769495667496596175e-02 4.665251524375273184e-02 4.594319108839268334e-02 4.564553252243946230e-02 4.581184700966923345e-02 4.645930871910315674e-02 4.756682444985754071e-02 4.907871362984160546e-02 5.091358359870794270e-02 5.297525486870281741e-02 5.516288150678011482e-02 5.737875111168373732e-02 5.953353847767254431e-02 6.154949672903810287e-02 6.336224693213453329e-02 6.492172263641399210e-02 6.619264116074412285e-02 6.715470602844637871e-02 6.780262037760396987e-02 6.814590336142711813e-02 6.820843664991681210e-02 6.802761514451464986e-02 6.765293128294144753e-02 6.714379244785946554e-02 6.656637506987181374e-02 6.598938760201769615e-02 6.547878000590424963e-02 6.509171032679759994e-02 6.487041507866762868e-02 6.483691155906930181e-02 6.498952738520843986e-02 6.530199869779504396e-02 6.572534927466751331e-02 6.619216378879452800e-02 6.662244688420794481e-02 6.693015240646880970e-02 6.702964185898026284e-02 6.684165042355076636e-02 6.629866560922267893e-02 6.534988494671288561e-02 6.396610902367733109e-02 6.214507386680388767e-02 5.991785747555341407e-02 5.735707983209521049e-02 5.458747093880596257e-02 5.179846153940849407e-02 4.925555609458021761e-02 4.730081309101920317e-02 4.632413660643668052e-02 4.668858639651059239e-02 4.862523979062180479e-02 5.216114631314425210e-02 5.713465439975753263e-02 6.327564474705443809e-02 7.028632430932381381e-02 7.788802709667205781e-02 8.583755223250785771e-02 9.392774903561459943e-02 1.019828251806621788e-01 1.098531559753751635e-01 1.174111123053203365e-01 1.245480799510167297e-01 1.311724273944372687e-01 1.372081201247876692e-01 1.425937290012290193e-01 1.472816480985940091e-01 1.512373964510209390e-01 1.544389232296513592e-01 1.568758687641965133e-01 1.585487573099343406e-01 1.594681141031004390e-01 1.596535109349890846e-01 1.591325525440670241e-01 1.579398214973838366e-01 1.561158025435232799e-01 1.537058091157340323e-01 1.507589350677187023e-01 1.473270540768546744e-01 1.434638876383276251e-01 1.392241603512164860e-01 1.346628583915675803e-01 1.298346037840126810e-01 1.247931534066051562e-01 1.195910276451625648e-01 1.142792692570496343e-01 1.089073282353980876e-01 1.035230630906342764e-01 9.817284262469817835e-02 9.290172438345807582e-02 8.775367571785371024e-02 8.277178979773724965e-02 7.799843121366895060e-02 7.347522413685039777e-02 6.924277301199543988e-02 6.533998883199759744e-02 6.180289784770503364e-02 5.866285636659750169e-02 5.594420860209677743e-02 5.366161132282806084e-02 5.181747318165415284e-02 5.040012350056679441e-02 4.938331116578980468e-02 4.872737037404879790e-02 4.838194611466230255e-02 4.828974576900432747e-02 4.839057201344389852e-02 4.862496001392065809e-02 4.893699800741710404e-02 4.927620239051627021e-02 4.959853476650674664e-02 4.986675500446996478e-02
3.765884019944959471e-02 3.718397227088782869e-02 3.669247515193422432e-02 3.621022318426994624e-02 3.576489582010086016e-02 3.538526782435656021e-02 3.510021295363408012e-02 3.493742465359322980e-02 3.492192018682842292e-02 3.507447022148175303e-02 3.541015923366212098e-02 3.593730106870254154e-02 3.665688706893152626e-02 3.756263785532949762e-02 3.864160120841230589e-02 3.987513619702639373e-02 4.124008074955336917e-02 4.270991862646755788e-02 4.425581990747174538e-02 4.584749724657960490e-02 4.745387659867449787e-02 4.904361689531675644e-02 5.058552915512800480e-02 5.204894731271674652e-02 5.340409676740011380e-02 5.462249702707147603e-02 5.567742481324077647e-02 5.654445512519925415e-02 5.720209062462183747e-02 5.763248434786730906e-02 5.782225691087740371e-02 5.776340649224095958e-02 5.745430701672348678e-02 5.690078546867514964e-02 5.611726028317063492e-02 5.512790447488051526e-02 5.396776195857386910e-02 5.268368267938997040e-02 5.133483986913012914e-02 4.999244599304980552e-02 4.873811407609916074e-02 4.766019859628523730e-02 4.684756268481443664e-02 4.638077259200476532e-02 4.632179320984238652e-02 4.670448991521408688e-02 4.752878299397315237e-02 4.876041520050988787e-02 5.033624804014073806e-02 5.217308074900647852e-02 5.417732591031153982e-02 5.625350836909464441e-02 5.831069128589714406e-02 6.026684409712658452e-02 6.205160584194729934e-02 6.360796867959034318e-02 6.489330006026247655e-02 6.587997189224102657e-02 6.655573122658932361e-02 6.692384272870292861e-02 6.700295200363468040e-02 6.682655042833868242e-02 6.644186080168595909e-02 6.590791303055759665e-02 6.529255897369704020e-02 6.466822099944972979e-02 6.410632527688409077e-02 6.367066880956882835e-02 6.341037999792017987e-02 6.335352883695030690e-02 6.350261723844102812e-02 6.383295687188973722e-02 6.429432946415554462e-02 6.481556348376329990e-02 6.531108725761096412e-02 6.568834217686857213e-02 6.585513922848006130e-02 6.572643939632311083e-02 6.523044812754516530e-02 6.431423728460017308e-02 6.294933679870882981e-02 6.113790991110550771e-02 5.892026572613848906e-02 5.638450921125096743e-02 5.367878735876779189e-02 5.102504989581210793e-02 4.872891476778395958e-02 4.717180431951241426e-02 4.676369191302243156e-02 4.784671136873028946e-02 5.058743635589270371e-02 5.493343197132397743e-02 6.066353711538498977e-02 6.747976743027810087e-02 7.507901034421601838e-02 8.318717012419615808e-02 9.156773873620852044e-02 1.000193236508101491e-01 1.083703730652783859e-01 1.164743213940038630e-01 1.242059522451645082e-01 1.314588924004551074e-01 1.381439289996287123e-01 1.441878507985428215e-01 1.495325818982725097e-01 1.541344453448760254e-01 1.579634496702665702e-01 1.610025329037033381e-01 1.632467285251263112e-01 1.647022392010904779e-01 1.653854192892838249e-01 1.653216777071834231e-01 1.645443200026568964e-01 1.630933531394942182e-01 1.610142791717972532e-01 1.583569050183312732e-01 1.551741952464444629e-01 1.515211933531157573e-01 1.474540346638364974e-01 1.430290708095330321e-01 1.383021219245199884e-01 1.333278683635759077e-01 1.281593889853699098e-01 1.228478480006051643e-01 1.174423271158547832e-01 1.119897942431361815e-01 1.065351943252154376e-01 1.011216416448252886e-01 9.579068595925574470e-02 9.058261634724605604e-02 8.553675604941553268e-02 8.069168819372399271e-02 7.608533613662722683e-02 7.175480493926612857e-02 6.773587731901332953e-02 6.406205860332098156e-02 6.076309705790378102e-02 5.786298728049393825e-02 5.537760527384524845e-02 5.331230676329649920e-02 5.165998386362647549e-02 5.040012350056657930e-02 4.949926565330670797e-02 4.891293098433137365e-02 4.858870059649306877e-02 4.846985854777913910e-02 4.849895760773162423e-02 4.862082077709559830e-02 4.878473601024108097e-02 4.894582571710042601e-02 4.906571504034946962e-02
3.939272102073030496e-02 3.888294986831964534e-02 3.833507733692249897e-02 3.777490239914838704e-02 3.723048113537245907e-02 3.673152218159415200e-02 3.630849433440670043e-02 3.599142262985992324e-02 3.580840268310522129e-02 3.578393978912722956e-02 3.593730106870259705e-02 3.628112312441086201e-02 3.682051004810020511e-02 3.755277344876703505e-02 3.846782968454381946e-02 3.954913078057890885e-02 4.077491617250043887e-02 4.211955619266140316e-02 4.355480376774756301e-02 4.505084632140514411e-02 4.657712400172969724e-02 4.810293466372649734e-02 4.959787611855739214e-02 5.103218629320704913e-02 5.237703925945469408e-02 5.360484598564220493e-02 5.468959752522842277e-02 5.560727764777532306e-02 5.633636274803423966e-02 5.685841953566149465e-02 5.715880536321886474e-02 5.722747165461376101e-02 5.705986699659244127e-02 5.665793179390783696e-02 5.603116883297116352e-02 5.519776008946924301e-02 5.418567398701397420e-02 5.303366084446727025e-02 5.179195747361041435e-02 5.052240753752065827e-02 4.929755982107589946e-02 4.819817723209695454e-02 4.730858587228600060e-02 4.670959102596655005e-02 4.646942919003298200e-02 4.663430361911072991e-02 4.722092026411765786e-02 4.821333987312615560e-02 4.956511811369784110e-02 5.120582159337768585e-02 5.304974827759933315e-02 5.500463007690076928e-02 5.697890667911344881e-02 5.888711583556872908e-02 6.065358414591831560e-02 6.221485311545685987e-02 6.352127015648399710e-02 6.453806091770578068e-02 6.524606767059595858e-02 6.564222335129364649e-02 6.573973607672510544e-02 6.556787688900955757e-02 6.517118694823750835e-02 6.460785058769878686e-02 6.394693437383736079e-02 6.326420793663573017e-02 6.263639756704962591e-02 6.213403214613660852e-02 6.181351917985263011e-02 6.170961162915670345e-02 6.182974022794514302e-02 6.215152954937182977e-02 6.262413288806688294e-02 6.317307609286422487e-02 6.370753553895695809e-02 6.412870286228780636e-02 6.433811109589324118e-02 6.424528692480792336e-02 6.377460400454564027e-02 6.287160980784468889e-02 6.150937285385454228e-02 5.969559559268026311e-02 5.748138313045467185e-02 5.497253728754308150e-02 5.234360012021974790e-02 4.985242433737764600e-02 4.784680853254413141e-02 4.674437485235787004e-02 4.696258740102407514e-02 4.880317477576326390e-02 5.235408611150570157e-02 5.748377741537594871e-02 6.392151311880832354e-02 7.135127015615336243e-02 7.947039962326606088e-02 8.801195585191308457e-02 9.674721205182870709e-02 1.054811998607542850e-01 1.140473020916016045e-01 1.223028640757075347e-01 1.301260942203466553e-01 1.374139955383812117e-01 1.440809877673661088e-01 1.500579335475266674e-01 1.552913597446291538e-01 1.597427329153793263e-01 1.633876999638610161e-01 1.662152430640207734e-01 1.682267252325284623e-01 1.694348224262061942e-01 1.698623518557393908e-01 1.695410158462762051e-01 1.685100870514793514e-01 1.668150648300281147e-01 1.645063345963055645e-01 1.616378622930569886e-01 1.582659550467219456e-01 1.544481167441310587e-01 1.502420238703945365e-01 1.457046426190390098e-01 1.408915031768515347e-01 1.358561413608721791e-01 1.306497116233730771e-01 1.253207690345457537e-01 1.199152113896871097e-01 1.144763662231638446e-01 1.090452013280039933e-01 1.036606313395837531e-01 9.835988684288832218e-02 9.317890592207166145e-02 8.815270057295290784e-02 8.331564147650323549e-02 7.870159427599322799e-02 7.434382990973630034e-02 7.027462424957742204e-02 6.652446538543028975e-02 6.312081157030241529e-02 6.008640234974542416e-02 5.743722819829288201e-02 5.518040154414528137e-02 5.331230676329686696e-02 5.181747318165311894e-02 5.066854819165940438e-02 4.982753074260188458e-02 4.924812327364405662e-02 4.887879512525143688e-02 4.866602993286314044e-02 4.855728105321145682e-02 4.850332683683496182e-02 4.845991223325975955e-02 4.838871616692984323e-02
4.123297702668211884e-02 4.070232227052217322e-02 4.011113000509893001e-02 3.948495128925621350e-02 3.885208295918939070e-02 3.824307354415378696e-02 3.768994392745406846e-02 3.722507416150559745e-02 3.687974897429411453e-02 3.668242635182993039e-02 3.665688706893154014e-02 3.682051004810016348e-02 3.718295721193625586e-02 3.774550750494618662e-02 3.850115206554077102e-02 3.943539386081610504e-02 4.052755135186113938e-02 4.175229766904756112e-02 4.308118397175751679e-02 4.448397059629509431e-02 4.592968159693559121e-02 4.738737603362798423e-02 4.882667935939370707e-02 5.021814135604352192e-02 5.153349086921451411e-02 5.274585050301815181e-02 5.382996281960170798e-02 5.476246729265087099e-02 5.552225615981409151e-02 5.609092805784516439e-02 5.645335090240473364e-02 5.659833954197516365e-02 5.651944865727359657e-02 5.621587620638208299e-02 5.569346579380447804e-02 5.496578492636584184e-02 5.405523575983868512e-02 5.299411891446977746e-02 5.182551036406086997e-02 5.060371763495979947e-02 4.939395390724975882e-02 4.827073127762711302e-02 4.731440207392712677e-02 4.660541121850571289e-02 4.621632945921960028e-02 4.620265097675572974e-02 4.659434195470175955e-02 4.739054191797119342e-02 4.855908777505422297e-02 5.004086962942196765e-02 5.175743086919774860e-02 5.361960113855494120e-02 5.553538073618033422e-02 5.741619717831257519e-02 5.918143448755185110e-02 6.076155201663781258e-02 6.210021272202428250e-02 6.315577414800849221e-02 6.390237260039656475e-02 6.433070875102495090e-02 6.444853694083170492e-02 6.428076689002248933e-02 6.386899710703526634e-02 6.327021167462826279e-02 6.255429942053183923e-02 6.180003513081130939e-02 6.108926391549881346e-02 6.049933059183088685e-02 6.009432701242022751e-02 5.991638507385155243e-02 5.997873093023124713e-02 6.026217411020073911e-02 6.071597769071778589e-02 6.126290863532672659e-02 6.180726403932316343e-02 6.224426154524304727e-02 6.246941881478737524e-02 6.238714628227295944e-02 6.191841054842160685e-02 6.100781409812235795e-02 5.963076643581390751e-02 5.780165145516478337e-02 5.558404098344212063e-02 5.310387480081724815e-02 5.056541984014601560e-02 4.826605760127813255e-02 4.659721319934536504e-02 4.600701152452361942e-02 4.690398271593062413e-02 4.952865317637843157e-02 5.387974089902605040e-02 5.975138304141780488e-02 6.683465139500129049e-02 7.480461502615565195e-02 8.336398605699764375e-02 9.225513782447616884e-02 1.012581653033225171e-01 1.101853008687671970e-01 1.188757104474647552e-01 1.271916561101041065e-01 1.350159244442175055e-01 1.422501570358278011e-01 1.488137340352108373e-01 1.546429439903229119e-01 1.596902550336785909e-01 1.639235677153745296e-01 1.673253780082906983e-01 1.698918138041017600e-01 1.716315331506749198e-01 1.725644903105012506e-01 1.727205883802125919e-01 1.721382460100314427e-01 1.708629115707888668e-01 1.689455615157138546e-01 1.664412210632522371e-01 1.634075449495392685e-01 1.599034940496397994e-01 1.559881402863252664e-01 1.517196275604045796e-01 1.471543105860004252e-01 1.423460866709680139e-01 1.373459278728034194e-01 1.322016128691210768e-01 1.269576496467196280e-01 1.216553720980671355e-01 1.163331861651176746e-01 1.110269345572613420e-01 1.057703434240799267e-01 1.005955096254698145e-01 9.553338314848831836e-02 9.061419535777569256e-02 8.586777973361763017e-02 8.132372748869523549e-02 7.701131677648809237e-02 7.295915352707983692e-02 6.919446900573096582e-02 6.574204120843830934e-02 6.262275248110707460e-02 5.985186943885658500e-02 5.743722819829323589e-02 5.537760527384526232e-02 5.366161132282795676e-02 5.226741662752728418e-02 5.116348346426953519e-02 5.031026976577389342e-02 4.966265442135738006e-02 4.917269847025807633e-02 4.879234090528485751e-02 4.847571754306517072e-02 4.818093230687795631e-02 4.787124539006328700e-02
4.314070198866747780e-02 4.260583614729799434e-02 4.198732308241679562e-02 4.131023147519705813e-02 4.060289600618298411e-02 3.989654364094831485e-02 3.922464260873140957e-02 3.862190323936293135e-02 3.812288606483679038e-02 3.776023346330071445e-02 3.756263785532947680e-02 3.755277344876702117e-02 3.774550750494616580e-02 3.814671881653849961e-02 3.875295496988766936e-02 3.955197657273201717e-02 4.052403586853749184e-02 4.164359884744429918e-02 4.288118667647865256e-02 4.420507211767796263e-02 4.558267323757729528e-02 4.698159256534626543e-02 4.837032701473144986e-02 4.971871609759653116e-02 5.099821009310478992e-02 5.218203662965364975e-02 5.324533274940938116e-02 5.416529586773973642e-02 5.492139414357637139e-02 5.549566578767161501e-02 5.587312788988042095e-02 5.604230811351889469e-02 5.599590651520317680e-02 5.573158897486132912e-02 5.525290695941740410e-02 5.457032840952687203e-02 5.370234777546738919e-02 5.267661382659848818e-02 5.153096347809619365e-02 5.031416871154150566e-02 4.908608545381355076e-02 4.791674830550207709e-02 4.688383390794967354e-02 4.606793576827744596e-02 4.554543016262643795e-02 4.537949172870792136e-02 4.561088855005942383e-02 4.625097159373457029e-02 4.727904363030717427e-02 4.864488030553625747e-02 5.027535811393588072e-02 5.208303529066949517e-02 5.397459528120152755e-02 5.585788856267680236e-02 5.764720933304973843e-02 5.926701615967260722e-02 6.065451302916082671e-02 6.176148431018808199e-02 6.255566085657156272e-02 6.302176390072242174e-02 6.316225647406159549e-02 6.299772874464135142e-02 6.256674422224303700e-02 6.192487159221601173e-02 6.114252964589180633e-02 6.030121542130056217e-02 5.948774143430757277e-02 5.878637907301478144e-02 5.826936609929760091e-02 5.798701884516889449e-02 5.795938485904911230e-02 5.817150661399844019e-02 5.857364141062935264e-02 5.908642316887981888e-02 5.960965173756697932e-02 6.003279652956378110e-02 6.024553533485587503e-02 6.014737637486154004e-02 5.965619736108405957e-02 5.871613768213153339e-02 5.730567841664585549e-02 5.544701394128227073e-02 5.321795946297218360e-02 5.076734040473820236e-02 4.833300224344158624e-02 4.625589449492685523e-02 4.497175308758455392e-02 4.495035096621136789e-02 4.657080797397108313e-02 4.999155118195985903e-02 5.511611225843054268e-02 6.167312960319835252e-02 6.932754204796774677e-02 7.775369323168833391e-02 8.666369758190699268e-02 9.581103148105556133e-02 1.049855752764265598e-01 1.140075942276723153e-01 1.227229834291629490e-01 1.310000322744135359e-01 1.387273605240525176e-01 1.458126072513032945e-01 1.521815326201684526e-01 1.577772904101177320e-01 1.625597111296845365e-01 1.665044969194835744e-01 1.696022737642507716e-01 1.718574782905687159e-01 1.732870792303096152e-01 1.739191500332414875e-01 1.737913208319721847e-01 1.729491461250481643e-01 1.714444298785048615e-01 1.693335527147547814e-01 1.666758467418771039e-01 1.635320625372385928e-01 1.599629699228198310e-01 1.560281295102528276e-01 1.517848656179956179e-01 1.472874631961610392e-01 1.425866020612347185e-01 1.377290313997012738e-01 1.327574766414614527e-01 1.277107600425845535e-01 1.226241063212193255e-01 1.175295960986197236e-01 1.124567232119173948e-01 1.074330074577073413e-01 1.024846119744884931e-01 9.763691396454714233e-02 9.291497827463462977e-02 8.834388496568229554e-02 8.394886415261783308e-02 7.975519451516567548e-02 7.578782752070041540e-02 7.207071055740273124e-02 6.862580315692513866e-02 6.547181579287215947e-02 6.262275248110707460e-02 6.008640234974565314e-02 5.786298728049397988e-02 5.594420860209679824e-02 5.431291932223348412e-02 5.294356555183816343e-02 5.180340394406345722e-02 5.085435110707874767e-02 5.005520682838961177e-02 4.936395127399202665e-02 4.873985082779953154e-02 4.814519263077268740e-02 4.754656755628534209e-02
4.507438340204573263e-02 4.455416770861000963e-02 4.392683810261186622e-02 4.321669014091299860e-02 4.245182800131715867e-02 4.166392371657615806e-02 4.088771389269139217e-02 4.016014425710091179e-02 3.951908185167468668e-02 3.900155873659009315e-02 3.864160120841231283e-02 3.846782968454378476e-02 3.850115206554079877e-02 3.875295496988767630e-02 3.922416021721734231e-02 3.990534181376396289e-02 4.077784796166162434e-02 4.181564744627225966e-02 4.298750755342611862e-02 4.425913231784128071e-02 4.559500245640370208e-02 4.695979602748474174e-02 4.831938220683815871e-02 4.964145026415715811e-02 5.089586550716427432e-02 5.205484685895141878e-02 5.309304998468316467e-02 5.398762458489787114e-02 5.471829950804793508e-02 5.526753663058559668e-02 5.562078430592322376e-02 5.576685317362531369e-02 5.569843056902102491e-02 5.541274385367214034e-02 5.491237656765698277e-02 5.420623256918574023e-02 5.331062915694833454e-02 5.225047531226463537e-02 5.106044743186950730e-02 4.978600105391622205e-02 4.848394191101319112e-02 4.722212219898987151e-02 4.607766040177641020e-02 4.513300530698764051e-02 4.446936377707814969e-02 4.415769196688600073e-02 4.424860460297524306e-02 4.476369192132709229e-02 4.569095923063022646e-02 4.698588407037849329e-02 4.857749715737944701e-02 5.037727986246753886e-02 5.228839745345154055e-02 5.421359942087043693e-02 5.606119355464302123e-02 5.774924978958122235e-02 5.920849370999393957e-02 6.038435197530898912e-02 6.123848581539423352e-02 6.175000002254420195e-02 6.191638324577068003e-02 6.175412271469803149e-02 6.129883018007115103e-02 6.060460358576733042e-02 5.974223100703431738e-02 5.879574770868448846e-02 5.785685707115792442e-02 5.701694357347043135e-02 5.635696434676040756e-02 5.593639926372972332e-02 5.578337137897438486e-02 5.588843921971138606e-02 5.620391416442394733e-02 5.664898905354412428e-02 5.711929532670741161e-02 5.749863199232038702e-02 5.767080798744989023e-02 5.753041585756071136e-02 5.699233450684049185e-02 5.600050956367866317e-02 5.453704982507070337e-02 5.263300155763165483e-02 5.038229697621379732e-02 4.795982222126206340e-02 4.564167824425020142e-02 4.381717766861168567e-02 4.296618681572591386e-02 4.356737330629643912e-02 4.594589708218830421e-02 5.015861297449378253e-02 5.601342967965128317e-02 6.318564643422105997e-02 7.132606698169360882e-02 8.011534270856762729e-02 8.927818378138260846e-02 9.858056041989037011e-02 1.078229736505829511e-01 1.168345396177881412e-01 1.254688561777537736e-01 1.336013925101138811e-01 1.411279046728928788e-01 1.479634412797914134e-01 1.540416209146138748e-01 1.593139671755272324e-01 1.637491660950615435e-01 1.673321674062367981e-01 1.700630915178137081e-01 1.719559329971313832e-01 1.730370723056784132e-01 1.733436228063924001e-01 1.729216511661264555e-01 1.718243171645034428e-01 1.701099841704199755e-01 1.678403544728513941e-01 1.650786843729730446e-01 1.618881324396730381e-01 1.583302904970599612e-01 1.544639406323717601e-01 1.503440727364261931e-01 1.460211859280408087e-01 1.415408840245293565e-01 1.369437606531517249e-01 1.322655545919868558e-01 1.275375416295061182e-01 1.227871168444316236e-01 1.180385117979726728e-01 1.133135854345329180e-01 1.086326257663552675e-01 1.040151014159542836e-01 9.948030710656777242e-02 9.504785426669248860e-02 9.073796610662586415e-02 8.657154522049581580e-02 8.256999099138387366e-02 7.875475471502420277e-02 7.514663418328668132e-02 7.176482880496902472e-02 6.862580315692515254e-02 6.574204120843837873e-02 6.312081157030238754e-02 6.076309705790425980e-02 5.866285636659758496e-02 5.680676839136872269e-02 5.517455430335346106e-02 5.373988589757842244e-02 5.247179202187233354e-02 5.133639588216438315e-02 5.029877695235902835e-02 4.932475910544809744e-02 4.838247187810964384e-02 4.744359520324002016e-02
4.699091645094336661e-02 4.650594709422036649e-02 4.589037565276333358e-02 4.516738393977842020e-02 4.436451533564680222e-02 4.351358017645490239e-02 4.265032134461765184e-02 4.181373593877946854e-02 4.104494066818244191e-02 4.038549087173150254e-02 3.987513619702637985e-02 3.954913078057893661e-02 3.943539386081614667e-02 3.955197657273200329e-02 3.990534181376395595e-02 4.048984029806730611e-02 4.128848625513477366e-02 4.227481402323921694e-02 4.341537220799038949e-02 4.467236157933737045e-02 4.600602430498602208e-02 4.737656317484606472e-02 4.874553031336845837e-02 5.007673380535347663e-02 5.133676345643677780e-02 5.249524894766584987e-02 5.352495361670941976e-02 5.440178900996719275e-02 5.510481708032553827e-02 5.561629170915523279e-02 5.592177971356241534e-02 5.601039308405362377e-02 5.587515793858720270e-02 5.551354056569018924e-02 5.492814582533905171e-02 5.412759646818168791e-02 5.312759087313657230e-02 5.195211638562327594e-02 5.063475745563242314e-02 4.921996904353267976e-02 4.776406934689156336e-02 4.633552843424348922e-02 4.501390339831758125e-02 4.388657922543828110e-02 4.304252261749267477e-02 4.256284865556822505e-02 4.250930835250828210e-02 4.291342260842084116e-02 4.376977503205271153e-02 4.503587967032304101e-02 4.663842025537789232e-02 4.848329918004963546e-02 5.046630853563136010e-02 5.248220745787254837e-02 5.443142132426367213e-02 5.622458411576083254e-02 5.778553623942085660e-02 5.905337509504626770e-02 5.998398146424859662e-02 6.055125531369338204e-02 6.074813900622109270e-02 6.058738290451918390e-02 6.010189864516910646e-02 5.934442889861702569e-02 5.838613003419847181e-02 5.731353301452223742e-02 5.622328456047209072e-02 5.521420899945946731e-02 5.437674478128080163e-02 5.378077943321562387e-02 5.346409435270031013e-02 5.342437079756374996e-02 5.361725394187796812e-02 5.396122948563947946e-02 5.434794073213157495e-02 5.465529761677414416e-02 5.476083035597554410e-02 5.455379056052159226e-02 5.394573803016423919e-02 5.288030388822980571e-02 5.134343789288643711e-02 4.937585382461064792e-02 4.708952657887535698e-02 4.468917953992831982e-02 4.249518797496332212e-02 4.095145252900443678e-02 4.058093317626989410e-02 4.185363519792849318e-02 4.501233276219893803e-02 4.999601198397390922e-02 5.652250665259286877e-02 6.422832598853880914e-02 7.276138866278036854e-02 8.181437256702811522e-02 9.112691028145288030e-02 1.004784190906065633e-01 1.096806479515906041e-01 1.185722739114847962e-01 1.270155051233403942e-01 1.348940980361161557e-01 1.421122190927529561e-01 1.485937260666006232e-01 1.542815809789230552e-01 1.591372101290094987e-01 1.631397003057930006e-01 1.662847718050748935e-01 1.685835053726945365e-01 1.700608265241124462e-01 1.707537700889130705e-01 1.707095623782335925e-01 1.699835693917815804e-01 1.686371677650245482e-01 1.667356011156942153e-01 1.643458881797821569e-01 1.615348504614802505e-01 1.583673256792862138e-01 1.549046285696150382e-01 1.512033121253209822e-01 1.473142698197218992e-01 1.432822029258593588e-01 1.391454573929886696e-01 1.349362132397159408e-01 1.306809879743351666e-01 1.264013963606550883e-01 1.221150940212705344e-01 1.178368235033786793e-01 1.135794792752596455e-01 1.093551124439508249e-01 1.051758056743287012e-01 1.010543621543819326e-01 9.700476763421608806e-02 9.304239996989664696e-02 8.918397522306058256e-02 8.544723297583185773e-02 8.185037666318943639e-02 7.841129850025793657e-02 7.514663418328604294e-02 7.207071055740271737e-02 6.919446900573100745e-02 6.652446538543020649e-02 6.406205860332096769e-02 6.180289784770537365e-02 5.973679769686387336e-02 5.784804967686882349e-02 5.611616367719927251e-02 5.451697438470450019e-02 5.302400055566311443e-02 5.160991977391278518e-02 5.024802261040107326e-02 4.891353409487438769e-02 4.758472790835750754e-02
4.884643996261458371e-02 4.841861392385930773e-02 4.783702623659551179e-02 4.712336184593730881e-02 4.630421670020296032e-02 4.541116129795334105e-02 4.448059551783380833e-02 4.355328132777896294e-02 4.267341426230409490e-02 4.188709151218919513e-02 4.124008074955333447e-02 4.077491617250041112e-02 4.052755135186111857e-02 4.052403586853748491e-02 4.077784796166161740e-02 4.128848625513477366e-02 4.204165367054461117e-02 4.301094982596175703e-02 4.416061587936011973e-02 4.544870649835037330e-02 4.683012474681013532e-02 4.825915716170785241e-02 4.969136827222653957e-02 5.108487842351439046e-02 5.240113591897201106e-02 5.360532037682781692e-02 5.466650506922392933e-02 5.555768323328701130e-02 5.625573947136706943e-02 5.674142781239816663e-02 5.699940399006461073e-02 5.701835029102680225e-02 5.679122563940276758e-02 5.631567010677936830e-02 5.559459052983739547e-02 5.463695091349572014e-02 5.345878542766362845e-02 5.208443859966526562e-02 5.054800825111277485e-02 4.889490662002179272e-02 4.718333979371498038e-02 4.548530455986415921e-02 4.388639717136856577e-02 4.248337000145308712e-02 4.137817648427115358e-02 4.066766699968291793e-02 4.042963001943819523e-02 4.070833159948451102e-02 4.150453412880358850e-02 4.277406964545758111e-02 4.443528379680738993e-02 4.638182010073957362e-02 4.849606780413143886e-02 5.066012225590601353e-02 5.276333915029986221e-02 5.470701426785826854e-02 5.640717157627556794e-02 5.779631503077561905e-02 5.882469980170854790e-02 5.946140712132838568e-02 5.969531234118848062e-02 5.953590130275775855e-02 5.901378216244661246e-02 5.818062710038401225e-02 5.710814045838203540e-02 5.588548999593022371e-02 5.461450831142683482e-02 5.340200606933347138e-02 5.234895527886564148e-02 5.153728934547139456e-02 5.101650926648639700e-02 5.079348762123028077e-02 5.082877826209395572e-02 5.104090543613738762e-02 5.131741417510023856e-02 5.152958642560764857e-02 5.154761906738343502e-02 5.125431235705503463e-02 5.055690408509678352e-02 4.939792437736612724e-02 4.776674976519234422e-02 4.571407964564978138e-02 4.337175254582997797e-02 4.097891546332859541e-02 3.890847261997373852e-02 3.766791036089754685e-02 3.782168714420261479e-02 3.980760853378405295e-02 4.375415344570545567e-02 4.947114905523629369e-02 5.659783337901834466e-02 6.474771460713404925e-02 7.357570982466024589e-02 8.279078225311085892e-02 9.214889456877137230e-02 1.014433422270122342e-01 1.104974250080051207e-01 1.191598535105787421e-01 1.273021571741278779e-01 1.348173169333199695e-01 1.416190385858109857e-01 1.476412729219023778e-01 1.528377301934638055e-01 1.571812342383875072e-01 1.606628281524369872e-01 1.632905893496625627e-01 1.650881444133891762e-01 1.660928979944943096e-01 1.663540081573747498e-01 1.659301549329220415e-01 1.648871606350607033e-01 1.632955304297531718e-01 1.612279899384470583e-01 1.587571030588486587e-01 1.559530569564943903e-01 1.528817011552067728e-01 1.496029224230062959e-01 1.461694253945462207e-01 1.426259698334571280e-01 1.390090894096321639e-01 1.353472855339518388e-01 1.316616562529908940e-01 1.279668885455916283e-01 1.242725168503608368e-01 1.205843347634735496e-01 1.169058424389569362e-01 1.132396191551833936e-01 1.095885268006512314e-01 1.059566724896056911e-01 1.023500835938366132e-01 9.877707305167771068e-02 9.524829473278141612e-02 9.177650690125749300e-02 8.837607648470424682e-02 8.506226870058289369e-02 8.185037666318978333e-02 7.875475471502418889e-02 7.578782752070059581e-02 7.295915352707939283e-02 7.027462424957779674e-02 6.773587731901313524e-02 6.533998883199763907e-02 6.307948820421485636e-02 6.094270782740034142e-02 5.891444462004604560e-02 5.697687734425062323e-02 5.511065889239249310e-02 5.329609130883703610e-02 5.151429443891239468e-02 4.974829460335068732e-02 4.798398294396409580e-02
5.059704462572780365e-02 5.024914501495152813e-02 4.972501403849814011e-02 4.904442254657302713e-02 4.823258387595545649e-02 4.732038490910825401e-02 4.634444758992430774e-02 4.534690394680326170e-02 4.437472591416766893e-02 4.347842131107063079e-02 4.270991862646755788e-02 4.211955619266136847e-02 4.175229766904760276e-02 4.164359884744426449e-02 4.181564744627226660e-02 4.227481402323924470e-02 4.301094982596172234e-02 4.399867815246104319e-02 4.520027398438963145e-02 4.656937871102359572e-02 4.805477179312160618e-02 4.960364221429357234e-02 5.116410101228625884e-02 5.268691867206097557e-02 5.412660881842149690e-02 5.544202652542051801e-02 5.659664202433913049e-02 5.755862077499399737e-02 5.830080832689386872e-02 5.880069181755356866e-02 5.904039147056373144e-02 5.900672422349526741e-02 5.869137591572019114e-02 5.809121665398340323e-02 5.720879473176856272e-02 5.605304662976998836e-02 5.464026253413561268e-02 5.299534515374294819e-02 5.115338702665416654e-02 4.916155233030611305e-02 4.708115299019864641e-02 4.498960369558286515e-02 4.298155768464180515e-02 4.116792968428498178e-02 3.967085761147672723e-02 3.861254910980947003e-02 3.809752313572745130e-02 3.819164541001036223e-02 3.890566112148228367e-02 4.019108249311566933e-02 4.195022413317480575e-02 4.405471333836640663e-02 4.636439707578110525e-02 4.874158012153943786e-02 5.105967907498051850e-02 5.320768528625934024e-02 5.509223028938012995e-02 5.663858015556438863e-02 5.779130569154496133e-02 5.851495366823619010e-02 5.879479278248274376e-02 5.863756516217764891e-02 5.807207770062209479e-02 5.714937003884188599e-02 5.594206484798674300e-02 5.454232838314315712e-02 5.305767559152037294e-02 5.160376307221238579e-02 5.029357099083449356e-02 4.922329373215222903e-02 4.845691991165052698e-02 4.801326985459473257e-02 4.785981234794271094e-02 4.791583695764548706e-02 4.806417868437546509e-02 4.816789295338178706e-02 4.808775013411464849e-02 4.769790477115121857e-02 4.689919127992197428e-02 4.563116707270642447e-02 4.388511161975026248e-02 4.172098097063797056e-02 3.929172024234763028e-02 3.687639430877739238e-02 3.491242894891407461e-02 3.398542667978790566e-02 3.470024098590566985e-02 3.743125598047476049e-02 4.215767243150403409e-02 4.855553105194252567e-02 5.620221020014951746e-02 6.470396163591529692e-02 7.373067056741391956e-02 8.301024423174518940e-02 9.231537345096811620e-02 1.014530113714160048e-01 1.102578254970339594e-01 1.185886174693010081e-01 1.263265686780215280e-01 1.333744679890181140e-01 1.396563663445097858e-01 1.451173085499051496e-01 1.497229279571427041e-01 1.534587778587151730e-01 1.563293316794404919e-01 1.583566238026402617e-01 1.595785311053660727e-01 1.600467164006317833e-01 1.598242718804399332e-01 1.589831153248449924e-01 1.576012056885507939e-01 1.557596585253718247e-01 1.535398556792106906e-01 1.510206569398860610e-01 1.482758319990582219e-01 1.453718360304614710e-01 1.423660478933101992e-01 1.393055729174217661e-01 1.362266806306013656e-01 1.331549026317643825e-01 1.301057616300551889e-01 1.270860471097971789e-01 1.240955052522393909e-01 1.211287787877624589e-01 1.181774212494837856e-01 1.152318200480624416e-01 1.122828900637913435e-01 1.093234375275338316e-01 1.063491356447194003e-01 1.033590926263364684e-01 1.003560255765679199e-01 9.734607840473208373e-02 9.433833880373503067e-02 9.134411973005732155e-02 8.837607648470424682e-02 8.544723297583189936e-02 8.256999099138376264e-02 7.975519451516567548e-02 7.701131677648809237e-02 7.434382990973611993e-02 7.175480493926608694e-02 6.924277301199519008e-02 6.680285814226427643e-02 6.442716920256286173e-02 6.210541744875514719e-02 5.982570877066809706e-02 5.757544980594138384e-02 5.534230544428343779e-02 5.311515185156109875e-02 5.088498228231518733e-02 4.864574005496523357e-02
5.219940457707891029e-02 5.195470200721071657e-02 5.151235636689903419e-02 5.088978237842019942e-02 5.011033679370597432e-02 4.920372266308495335e-02 4.820627043381368187e-02 4.716098126958473413e-02 4.611716267539160696e-02 4.512943020642799785e-02 4.425581990747176619e-02 4.355480376774754914e-02 4.308118397175750292e-02 4.288118667647868726e-02 4.298750755342609781e-02 4.341537220799041724e-02 4.416061587936009891e-02 4.520027398438968003e-02 4.649542413446174083e-02 4.799542231973370071e-02 4.964249822825091141e-02 5.137589169309678128e-02 5.313510269654670576e-02 5.486217643391208543e-02 5.650315521238495620e-02 5.800890695951158027e-02 5.933553549049057352e-02 6.044453808539875656e-02 6.130283108098754513e-02 6.188272739354466062e-02 6.216192452937586987e-02 6.212354662266735689e-02 6.175627703668155888e-02 6.105461696509227598e-02 6.001930886590418207e-02 5.865797071709918237e-02 5.698599757532148147e-02 5.502779973849038914e-02 5.281845832051089429e-02 5.040587835550890822e-02 4.785347877021337015e-02 4.524331459386779497e-02 4.267915597978087089e-02 4.028826249257006636e-02 3.821926357274633285e-02 3.663211600318180827e-02 3.567642180487837905e-02 3.545955894942856568e-02 3.601601140464382594e-02 3.729487733991863896e-02 3.917332831109402586e-02 4.148658434774997461e-02 4.405795153459825253e-02 4.671918198693578855e-02 4.932060278021473815e-02 5.173462389777380016e-02 5.385616897326759439e-02 5.560218873629352299e-02 5.691124305793462262e-02 5.774346218658638064e-02 5.808088007325899055e-02 5.792799913848829807e-02 5.731238098137639292e-02 5.628499304021998551e-02 5.491993324573156421e-02 5.331297508921768735e-02 5.157812724119961029e-02 4.984116959278166864e-02 4.822915654268360858e-02 4.685559736553445570e-02 4.580280121447703051e-02 4.510536234709426606e-02 4.474035423598366618e-02 4.462851569085773962e-02 4.464653082808166945e-02 4.464624285907767276e-02 4.447527895921109947e-02 4.399531429746367239e-02 4.309709133300360789e-02 4.171365385063571102e-02 3.983477698471581813e-02 3.752680683162586128e-02 3.496315049438248473e-02 3.246856837925491540e-02 3.056300400642349147e-02 2.993614582505941049e-02 3.123577572631762445e-02 3.473110555597972576e-02 4.021384581272331032e-02 4.722935594018599220e-02 5.531376697109731400e-02 6.408041621704603508e-02 7.321973416547292168e-02 8.247948669595270288e-02 9.164835254949869892e-02 1.005458963911300685e-01 1.090172732470274797e-01 1.169307823661362017e-01 1.241769545767451854e-01 1.306683516549596025e-01 1.363395811243925393e-01 1.411472292049112953e-01 1.450695362210012995e-01 1.481057144878002996e-01 1.502748573172899005e-01 1.516144201644631928e-01 1.521782774972261221e-01 1.520343758959044611e-01 1.512620182842140115e-01 1.499488287263249786e-01 1.481874642600706782e-01 1.460721615934043038e-01 1.436952328077562291e-01 1.411436540335242740e-01 1.384959199704392241e-01 1.358193574650338742e-01 1.331680932680558704e-01 1.305818452454958201e-01 1.280856479459438479e-01 1.256905361378753139e-01 1.233951070349245255e-01 1.211877837530770385e-01 1.190495301423918906e-01 1.169567350703373809e-01 1.148839959219565277e-01 1.128065787737256159e-01 1.107024015686894763e-01 1.085534604978732331e-01 1.063466858437247947e-01 1.040742644729545779e-01 1.017335000340968271e-01 9.932630051770711954e-02 9.685838978309263547e-02 9.433833880373504455e-02 9.177650690125765953e-02 8.918397522306051317e-02 8.657154522049595458e-02 8.394886415261783308e-02 8.132372748869529100e-02 7.870159427599332513e-02 7.608533613662728234e-02 7.347522413685071696e-02 7.086914148016909554e-02 6.826299537597319000e-02 6.565129019493774754e-02 6.302781753133035458e-02 6.038641784576750937e-02 5.772177301262240712e-02 5.503019871851989181e-02 5.231041918293909826e-02 4.956432287805546261e-02
5.361137467857136907e-02 5.349324151874437078e-02 5.315748084948694607e-02 5.261869430781697388e-02 5.189788054149772206e-02 5.102301414252916056e-02 5.002955363108145537e-02 4.896077184705441288e-02 4.786773659333096870e-02 4.680868923148807231e-02 4.584749724657958408e-02 4.505084632140515105e-02 4.448397059629508044e-02 4.420507211767797651e-02 4.425913231784132235e-02 4.467236157933731494e-02 4.544870649835036636e-02 4.656937871102362347e-02 4.799542231973370071e-02 4.967241155360419685e-02 5.153594886100359290e-02 5.351680497611013831e-02 5.554503810571768951e-02 5.755292064707403371e-02 5.947681385082331101e-02 6.125825353868528944e-02 6.284451019958743612e-02 6.418883413554631046e-02 6.525053492371789277e-02 6.599499393458757579e-02 6.639367385177755154e-02 6.642416846010600062e-02 6.607032609211477281e-02 6.532247816036144961e-02 6.417780840139158949e-02 6.264090833292977611e-02 6.072458069226695926e-02 5.845097695264338256e-02 5.585318922572233419e-02 5.297746030208150270e-02 4.988621743866126362e-02 4.666213424848787705e-02 4.341325968870154289e-02 4.027862898491800514e-02 3.743212342210295446e-02 3.507908980465998527e-02 3.343640699534500965e-02 3.268846666413805641e-02 3.292852334097869788e-02 3.411970749698051142e-02 3.610653889405552458e-02 3.866656397398521988e-02 4.156440450900050765e-02 4.458467112518035846e-02 4.754416954859860822e-02 5.029281491218906552e-02 5.271070584749714544e-02 5.470496586947082296e-02 5.620753663982427234e-02 5.717404552983945676e-02 5.758351913682221990e-02 5.743864499888277214e-02 5.676629182614138791e-02 5.561799504238358616e-02 5.407005174199220471e-02 5.222270928114160909e-02 5.019764764028272763e-02 4.813257745533470328e-02 4.617150112139675744e-02 4.444951805475223783e-02 4.307273264977178051e-02 4.209706957423994117e-02 4.151304029801988760e-02 4.124344422789640724e-02 4.115597948755005814e-02 4.108603832680696871e-02 4.086190385024780769e-02 4.032661143230839573e-02 3.935497262695624582e-02 3.786771176704583491e-02 3.584680725290893127e-02 3.335806786065602381e-02 3.058956540377732319e-02 2.791431858817591816e-02 2.596068535800740915e-02 2.557281806597937190e-02 2.745726419331469270e-02 3.172036864310501941e-02 3.792248745814001676e-02 4.548888981698478995e-02 5.393676372179236067e-02 6.289808357504682312e-02 7.208659478673463961e-02 8.126894837912430891e-02 9.024778138463128430e-02 9.885319649593016234e-02 1.069390124105949330e-01 1.143814963164164061e-01 1.210792709436099013e-01 1.269536599194942827e-01 1.319490528880774838e-01 1.360330501883386944e-01 1.391962500010683890e-01 1.414516024756355683e-01 1.428332929351037728e-01 1.433951391521268159e-01 1.432085013181021993e-01 1.423597115914315980e-01 1.409470367638427091e-01 1.390771970596243190e-01 1.368614817529810734e-01 1.344115339117167018e-01 1.318349265474391685e-01 1.292307206852894852e-01 1.266852739100322589e-01 1.242686363294488588e-01 1.220319008630501995e-01 1.200058370072229208e-01 1.182010165259783779e-01 1.166094483847606306e-01 1.152075215620384646e-01 1.139598674428999453e-01 1.128236491136588721e-01 1.117527838651578287e-01 1.107016930238603342e-01 1.096283116859214923e-01 1.084962375359504044e-01 1.072760212345185843e-01 1.059456862079212608e-01 1.044906127487264247e-01 1.029029380228329432e-01 1.011806201930209315e-01 9.932630051770771629e-02 9.734607840473115392e-02 9.524829473278137448e-02 9.304239996989681349e-02 9.073796610662583639e-02 8.834388496568205962e-02 8.586777973361815752e-02 8.331564147650327712e-02 8.069168819372471435e-02 7.799843121366960286e-02 7.523692324024243427e-02 7.240715494440051747e-02 6.950856331954308187e-02 6.654061544198498768e-02 6.350343582088752159e-02 6.039845395454176286e-02 5.722906072762129481e-02 5.400127775459116070e-02 5.072446298977180412e-02
5.479258414107472663e-02 5.482412059914068547e-02 5.461983494334685801e-02 5.419105394299701672e-02 5.355590127661406796e-02 5.274004809633551366e-02 5.177744909868839396e-02 5.071097042568938756e-02 4.959274386148807001e-02 4.848398205299082886e-02 4.745387659867452562e-02 4.657712400172966255e-02 4.592968159693561897e-02 4.558267323757728834e-02 4.559500245640368821e-02 4.600602430498602208e-02 4.683012474681015613e-02 4.805477179312164088e-02 4.964249822825093916e-02 5.153594886100361372e-02 5.366434363399161939e-02 5.594976710838896888e-02 5.831230239843102764e-02 6.067370333098817681e-02 6.295974950090760247e-02 6.510161399460638598e-02 6.703658129886964911e-02 6.870838334760638599e-02 7.006733880135374015e-02 7.107041255471212293e-02 7.168126568031610302e-02 7.187033796593565727e-02 7.161499107664563712e-02 7.089973605827060155e-02 6.971657186262669725e-02 6.806547104348451005e-02 6.595506579710397332e-02 6.340361525136957443e-02 6.044037909174393430e-02 5.710759201003066943e-02 5.346333860740792865e-02 4.958577314050983953e-02 4.557927660109481471e-02 4.158310982859921012e-02 3.778227641118628993e-02 3.441702290950416493e-02 3.177910471753389587e-02 3.017144007448746557e-02 2.981463735742445262e-02 3.074081324949623495e-02 3.276927132123560321e-02 3.559033463488668614e-02 3.887359970331038389e-02 4.232993713450863837e-02 4.572717174854330074e-02 4.888471213227685297e-02 5.166389627868041290e-02 5.396014145600490364e-02 5.569792510445746581e-02 5.682808161984374828e-02 5.732668221930729835e-02 5.719489667862040494e-02 5.645939578866680103e-02 5.517295420704571018e-02 5.341492499214834516e-02 5.129114542955210548e-02 4.893254538263554221e-02 4.649121975329486428e-02 4.413207886238160182e-02 4.201787936886645231e-02 4.028658702326507607e-02 3.902389528087604059e-02 3.823952105430566961e-02 3.785869145406108027e-02 3.773471735128006155e-02 3.767748472140885346e-02 3.748600028313021221e-02 3.697556838102235288e-02 3.599702556691113109e-02 3.445083046552405853e-02 3.230162528235273889e-02 2.960153088687208014e-02 2.653595293549651860e-02 2.351327836477776559e-02 2.129683287376083270e-02 2.098625948625799584e-02 2.340866465866912188e-02 2.842329637718657084e-02 3.529985701779034257e-02 4.335853900863416432e-02 5.211841823327063167e-02 6.123746563767506340e-02 7.045235515248184088e-02 7.954564560574126086e-02 8.833048679169072659e-02 9.664424486244409251e-02 1.043464120098590436e-01 1.113184826217212958e-01 1.174646242025888521e-01 1.227125308234503914e-01 1.270141292301182057e-01 1.303459576151762833e-01 1.327091207047235155e-01 1.341287727885189518e-01 1.346531068078114513e-01 1.343518391903149867e-01 1.333141800345255812e-01 1.316462688810099146e-01 1.294680411371952056e-01 1.269094757806289164e-01 1.241061727896346500e-01 1.211942362984849558e-01 1.183045178756792770e-01 1.155564199751662052e-01 1.130516681934427697e-01 1.108686887156749984e-01 1.090583845553263348e-01 1.076420808139794266e-01 1.066121365821227768e-01 1.059352373699936622e-01 1.055578424653197261e-01 1.054128659650271360e-01 1.054265503142411547e-01 1.055246458278212146e-01 1.056373290805916187e-01 1.057026384911357447e-01 1.056684780576239574e-01 1.054934037464538843e-01 1.051464726092621454e-01 1.046064339330581849e-01 1.038605063853565436e-01 1.029029380228324020e-01 1.017335000340968271e-01 1.003560255765679060e-01 9.877707305167733598e-02 9.700476763421612969e-02 9.504785426669218329e-02 9.291497827463465753e-02 9.061419535777569256e-02 8.815270057295272743e-02 8.553675604941549104e-02 8.277178979773684719e-02 7.986263338234929343e-02 7.681386464550282733e-02 7.363022317472479872e-02 7.031707073649859363e-02 6.688087634210247712e-02 6.332971596282431503e-02 5.967379051713093963e-02 5.592598365357389495e-02 5.210250528614119442e-02
5.570504630933312273e-02 5.590871998236916079e-02 5.586051293550933772e-02 5.556802044712306349e-02 5.504597166902324562e-02 5.431714428481963092e-02 5.341332368685411391e-02 5.237623006003651327e-02 5.125826260226036546e-02 5.012279626451754400e-02 4.904361689531675644e-02 4.810293466372651816e-02 4.738737603362801198e-02 4.698159256534627237e-02 4.695979602748474174e-02 4.737656317484609247e-02 4.825915716170785241e-02 4.960364221429355153e-02 5.137589169309675352e-02 5.351680497611009668e-02 5.594976710838896888e-02 5.858823385929131516e-02 6.134203869172628887e-02 6.412192582640546812e-02 6.684244956751794753e-02 6.942365039516447400e-02 7.179193749598386520e-02 7.388051660948855015e-02 7.562959224274971859e-02 7.698648350816256203e-02 7.790573154409199952e-02 7.834923961791662173e-02 7.828646771231687063e-02 7.769469585594317163e-02 7.655937096980984513e-02 7.487455898158967837e-02 7.264353792727337722e-02 6.987959165775146919e-02 6.660710399391484016e-02 6.286312169134287975e-02 5.869967258981190900e-02 5.418732825464289693e-02 4.942083905007749189e-02 4.452817963975946869e-02 3.968486612833914406e-02 3.513485731352229691e-02 3.121351596575918166e-02 2.834698301947915708e-02 2.696595790042003934e-02 2.729967847709621406e-02 2.920742263437184003e-02 3.226253275163953882e-02 3.597869470383357332e-02 3.994823346338979841e-02 4.386637600122563624e-02 4.751125425321055945e-02 5.072075322530188168e-02 5.337649551105102391e-02 5.539451523885925016e-02 5.672040453986561259e-02 5.732715661745776264e-02 5.721456623467544716e-02 5.640950153225620517e-02 5.496663017134281737e-02 5.296930533992227907e-02 5.053029012519440893e-02 4.779175560254513705e-02 4.492339558555986240e-02 4.211643728330045910e-02 3.957002042734889674e-02 3.746621536143355385e-02 3.593378862405071511e-02 3.501052102973489788e-02 3.462321240114561716e-02 3.459990172520231722e-02 3.470898966952275233e-02 3.470486778754748591e-02 3.436326977478311451e-02 3.350244848982988910e-02 3.199508884774555917e-02 2.977871402325461825e-02 2.687437901981365798e-02 2.343143743739867918e-02 1.983930075842492077e-02 1.697072799848049415e-02 1.635376200003874417e-02 1.916181790148043310e-02 2.488458147032304724e-02 3.239262910177239524e-02 4.091087329471949224e-02 4.997505243411097531e-02 5.927085946407181088e-02 6.855409514613687583e-02 7.761822431029739844e-02 8.628204020916654948e-02 9.438566553893627809e-02 1.017900463717281989e-01 1.083778463400560804e-01 1.140547741684985600e-01 1.187508705362994993e-01 1.224215144424155993e-01 1.250480306663856733e-01 1.266378479978367277e-01 1.272241974342701309e-01 1.268653604033143090e-01 1.256434820357111570e-01 1.236629525525526768e-01 1.210483278119156014e-01 1.179417047348619157e-01 1.144993890170322853e-01 1.108876022132952860e-01 1.072769057871540838e-01 1.038350373829046713e-01 1.007180578750824090e-01 9.806018726627634130e-02 9.596344760898617432e-02 9.448899091899577718e-02 9.365230122500012300e-02 9.342388789307212726e-02 9.373565565490325768e-02 9.449148587014746803e-02 9.557954221663683692e-02 9.688383702852303159e-02 9.829341343897336769e-02 9.970853351975245138e-02 1.010440572663564573e-01 1.022306022162112332e-01 1.032141622326656211e-01 1.039547786994589468e-01 1.044247134203672434e-01 1.046064339330581849e-01 1.044906127487271186e-01 1.040742644729549943e-01 1.033590926263367460e-01 1.023500835938366688e-01 1.010543621543819881e-01 9.948030710656738385e-02 9.763691396454733662e-02 9.553338314848829060e-02 9.317890592207167533e-02 9.058261634724608380e-02 8.775367571785372411e-02 8.470145629898490069e-02 8.143579368432182775e-02 7.796728158160869115e-02 7.430758924852258474e-02 7.046979015858310935e-02 6.646870113122677060e-02 6.232124509009857871e-02 5.804686994821722096e-02 5.366808510214850919e-02
5.631379604358269231e-02 5.671109915332207124e-02 5.684291710036974699e-02 5.671267185678587758e-02 5.633118854316272045e-02 5.571776224353736096e-02 5.490132933288357359e-02 5.392168678268095122e-02 5.283063037433576720e-02 5.169276097529015151e-02 5.058552915512800480e-02 4.959787611855737827e-02 4.882667935939371401e-02 4.837032701473145679e-02 4.831938220683819341e-02 4.874553031336845837e-02 4.969136827222653263e-02 5.116410101228623802e-02 5.313510269654672658e-02 5.554503810571768257e-02 5.831230239843102764e-02 6.134203869172629581e-02 6.453378663515031699e-02 6.778700480132006378e-02 7.100458687994595786e-02 7.409487657290371454e-02 7.697272255290557585e-02 7.955999833538225652e-02 8.178586904587126227e-02 8.358697111367573152e-02 8.490759256103490304e-02 8.569989462988354678e-02 8.592419045251617482e-02 8.554928542983700201e-02 8.455288176946057499e-02 8.292205361716102618e-02 8.065380894526910649e-02 7.775577165946827296e-02 7.424704714487444235e-02 7.015938678844838017e-02 6.553886182727730603e-02 6.044843361516348546e-02 5.497214420967145437e-02 4.922229849343379843e-02 4.335222052084283795e-02 3.757914723239979410e-02 3.222333820103270158e-02 2.776091761127308030e-02 2.483401209977590188e-02 2.404642528074825772e-02 2.550940430270406609e-02 2.869991035827717737e-02 3.287721439299164106e-02 3.743561682731952334e-02 4.196021330803634264e-02 4.617342930650684962e-02 4.988446795471888212e-02 5.295913850588671729e-02 5.530409143552177803e-02 5.685915293385814667e-02 5.759397176394163292e-02 5.750695302232166489e-02 5.662543143015352082e-02 5.500656073496812404e-02 5.273867232300546992e-02 4.994295924745544013e-02 4.677521998132256470e-02 4.342683049519029809e-02 4.012266980988703213e-02 3.711098075963468329e-02 3.463702064592753121e-02 3.289406501126959648e-02 3.196081758118220900e-02 3.175932080248621003e-02 3.206837032481080207e-02 3.258623286283007792e-02 3.300093612867932569e-02 3.303689082482012124e-02 3.247537404732021848e-02 3.116027717512238546e-02 2.900036646992278436e-02 2.597735895395861250e-02 2.217455704570463204e-02 1.787010978576065653e-02 1.384507823080032181e-02 1.209276572398992541e-02 1.485356332261634181e-02 2.119087649648892721e-02 2.930414821404217496e-02 3.829957693435383920e-02 4.773106886029809121e-02 5.730655260284270303e-02 6.679361861291670255e-02 7.598978034657670466e-02 8.471340752661991880e-02 9.280189111618489251e-02 1.001124562952070557e-01 1.065238562719832555e-01 1.119381888337911690e-01 1.162824856206128160e-01 1.195099114824727526e-01 1.216005099802443395e-01 1.225614907397753889e-01 1.224270945010530881e-01 1.212580995205997103e-01 1.191410494376596435e-01 1.161872839746038305e-01 1.125318304634234934e-01 1.083321489256476727e-01 1.037665892111258453e-01 9.903218121139975572e-02 9.434101522952811902e-02 8.991402171831780477e-02 8.597064333480161635e-02 8.271320896876512008e-02 8.030645197313289463e-02 7.885574749954799012e-02 7.839085712028998065e-02 7.886226759869459368e-02 8.015277431913236938e-02 8.210021614689914926e-02 8.452322596845228408e-02 8.724284108587293529e-02 9.009671022360868364e-02 9.294615521756136034e-02 9.567802359133448231e-02 9.820343196535566421e-02 1.004549929702589633e-01 1.023835234646183479e-01 1.039547786994592382e-01 1.051464726092621316e-01 1.059456862079208028e-01 1.063466858437247947e-01 1.063491356447194003e-01 1.059566724896050943e-01 1.051758056743287012e-01 1.040151014159537701e-01 1.024846119744884654e-01 1.005955096254697589e-01 9.835988684288823891e-02 9.579068595925580021e-02 9.290172438345825623e-02 8.970778523849559649e-02 8.622474802302872166e-02 8.246973957267740574e-02 7.846129222935831204e-02 7.421950393480963859e-02 6.976620454637680324e-02 6.512514535982090458e-02 6.032224735423779433e-02 5.538597359772712975e-02
5.658756078392848665e-02 5.719869142852015975e-02 5.753346334864705564e-02 5.759070746910802119e-02 5.737685810758965527e-02 5.690715571433385689e-02 5.620701377709134278e-02 5.531351526773176791e-02 5.427693664563021381e-02 5.316207407158303477e-02 5.204894731271674652e-02 5.103218629320704913e-02 5.021814135604349416e-02 4.971871609759655891e-02 4.964145026415718587e-02 5.007673380535348356e-02 5.108487842351439046e-02 5.268691867206098944e-02 5.486217643391207849e-02 5.755292064707403371e-02 6.067370333098817681e-02 6.412192582640544036e-02 6.778700480132004991e-02 7.155702688506208886e-02 7.532296575105855430e-02 7.898107263098860797e-02 8.243411402912487196e-02 8.559198395021883066e-02 8.837203547372812773e-02 9.069932953640161277e-02 9.250690061652554197e-02 9.373608075328213052e-02 9.433689212488592657e-02 9.426850385433088730e-02 9.349974400775949712e-02 9.200965913389555495e-02 8.978811973551514836e-02 8.683648135779137300e-02 8.316833047322808037e-02 7.881037874771154583e-02 7.380363252757227155e-02 6.820508570914576851e-02 6.209042681607909037e-02 5.555875717662266122e-02 4.874141349150530600e-02 4.181941558469749048e-02 3.505924220510787948e-02 2.888497030097407492e-02 2.399651492297170605e-02 2.139670187595590564e-02 2.183678035954587926e-02 2.493623297367244737e-02 2.957193200399061903e-02 3.479267318241753559e-02 4.001098428846446703e-02 4.487440025732883364e-02 4.915821793006055346e-02 5.271092404085707395e-02 5.542911363421509224e-02 5.724635888977531312e-02 5.812860363166823946e-02 5.807270605073847763e-02 5.710659890498004376e-02 5.529041815282007000e-02 5.271842611577207127e-02 4.952184381560682802e-02 4.587282189609414446e-02 4.198945772232048207e-02 3.814017031652749967e-02 3.464109696177758435e-02 3.183104927571639431e-02 3.000214609583676251e-02 2.928831275605989909e-02 2.958056492562924356e-02 3.055529835881090617e-02 3.179468013835085732e-02 3.289845467556296033e-02 3.353706834294285788e-02 3.346149595691969708e-02 3.249674402051492411e-02 3.053409488075828349e-02 2.752857168331556900e-02 2.350837827521162424e-02 1.861961033299019616e-02 1.331938289330030466e-02 9.308283108046858448e-03 1.081050104679701952e-02 1.752300535916133037e-02 2.624339065431956566e-02 3.581012185842859241e-02 4.576957852731734777e-02 5.583710339681349777e-02 6.578120064756139140e-02 7.539508350112630874e-02 8.448987777944859390e-02 9.289427702140863607e-02 1.004562457442232104e-01 1.070452368977361929e-01 1.125543066292205713e-01 1.169018553963775270e-01 1.200328791555939495e-01 1.219196979301350459e-01 1.225621841139648005e-01 1.219875561799226432e-01 1.202498425080101435e-01 1.174291585974671370e-01 1.136309805922312843e-01 1.089856373648730170e-01 1.036482735977278802e-01 9.779953078929834454e-02 9.164708500315979500e-02 8.542782150317052015e-02 7.940953900226774276e-02 7.388928304717720663e-02 6.918265187227035096e-02 6.559628755150814783e-02 6.337920607025500364e-02 6.266323795456603396e-02 6.342221136833042783e-02 6.547905488453840961e-02 6.855882545765984437e-02 7.235543634415302072e-02 7.658173991299115080e-02 8.099413097088239977e-02 8.539810009196595331e-02 8.964405909286851659e-02 9.361986169523421608e-02 9.724319221077831754e-02 1.004549929702589356e-01 1.032141622326660790e-01 1.054934037464538843e-01 1.072760212345181957e-01 1.085534604978732331e-01 1.093234375275338732e-01 1.095885268006513008e-01 1.093551124439508249e-01 1.086326257663552119e-01 1.074330074577072580e-01 1.057703434240799545e-01 1.036606313395840029e-01 1.011216416448253302e-01 9.817284262469766487e-02 9.483536477358030237e-02 9.113198514112672011e-02 8.708711790113547735e-02 8.272680317363242941e-02 7.807869247166358828e-02 7.317203667945278156e-02 6.803769249634342153e-02 6.270817844640381999e-02 5.721783737782060175e-02
5.649946927447811740e-02 5.734304447453932030e-02 5.790233810040941453e-02 5.817120545129173675e-02 5.815123872172262010e-02 5.785308514322571455e-02 5.729798766148640199e-02 5.651953606069560349e-02 5.556555726866325290e-02 5.449995466224295121e-02 5.340409676740009298e-02 5.237703925945470795e-02 5.153349086921452799e-02 5.099821009310481074e-02 5.089586550716430902e-02 5.133676345643674310e-02 5.240113591897197637e-02 5.412660881842153160e-02 5.650315521238495620e-02 5.947681385082324856e-02 6.295974950090763023e-02 6.684244956751790590e-02 7.100458687994606888e-02 7.532296575105862368e-02 7.967653845649545763e-02 8.394921700599518311e-02 8.803130789496402264e-02 9.182021773241083595e-02 9.522084854641300888e-02 9.814591820007807776e-02 1.005163203107043712e-01 1.022615670454550540e-01 1.033203202833819501e-01 1.036409985612857798e-01 1.031824403293669229e-01 1.019146034320472932e-01 9.981928410723560352e-02 9.689084577763668049e-02 9.313695989317086199e-02 8.857938192724881810e-02 8.325482366332521977e-02 7.721605595762900953e-02 7.053352390535377880e-02 6.329807208155792397e-02 5.562609458439211202e-02 4.767016326258049358e-02 3.964267615050037080e-02 3.187202103475813425e-02 2.493871999857995639e-02 1.994325201932649685e-02 1.848210752471940443e-02 2.103147393520566136e-02 2.607149960748339143e-02 3.202671442255939499e-02 3.802769079359354099e-02 4.362216936603206113e-02 4.854746939346952367e-02 5.263438529727185872e-02 5.576931179029812752e-02 5.787922127536985345e-02 5.892594721674834779e-02 5.890452170941678361e-02 5.784346571772654849e-02 5.580626509995749440e-02 5.289397543266113194e-02 4.924943759482366262e-02 4.506411030185307476e-02 4.058885125737220212e-02 3.614888061099865574e-02 3.215635333769083226e-02 2.909257009074493749e-02 2.740049529814704912e-02 2.726830790896190779e-02 2.847444803740138697e-02 3.049628786476157524e-02 3.275482019865997435e-02 3.476343509967920464e-02 3.615742943547705507e-02 3.667625770257872814e-02 3.614134689307222509e-02 3.444083657326630493e-02 3.152190864842292772e-02 2.739128715809931169e-02 2.213227050426330375e-02 1.598545474928568175e-02 9.825628099883472466e-03 7.972174372547850482e-03 1.428272226371715345e-02 2.360692236237317207e-02 3.392099319572988020e-02 4.467367209470721190e-02 5.555843697818307891e-02 6.632963053018751942e-02 7.676640173697477088e-02 8.666527455894190712e-02 9.584007827222386366e-02 1.041239715290255968e-01 1.113719002562262028e-01 1.174628635294239221e-01 1.223017228153125691e-01 1.258204432181100063e-01 1.279787355477669253e-01 1.287641200548174381e-01 1.281914736241614727e-01 1.263021600796956634e-01 1.231628835453573018e-01 1.188644535913080669e-01 1.135207168191930682e-01 1.072680058435843686e-01 1.002656026787603211e-01 9.269793268134007835e-02 8.477950586711802128e-02 7.676391886558485422e-02 6.895807566794422139e-02 6.174063432028746579e-02 5.557560062188779404e-02 5.099274682644343998e-02 4.848635828037743678e-02 4.832267733018087014e-02 5.038496550535312424e-02 5.422631965734735909e-02 5.927933031767681354e-02 6.502939177095670709e-02 7.107771606814106136e-02 7.713595205051647363e-02 8.300061551749959854e-02 8.852875565126307189e-02 9.361986169523497936e-02 9.820343196535576136e-02 1.022306022162110389e-01 1.056684780576245819e-01 1.084962375359508624e-01 1.107024015686894208e-01 1.122828900637910937e-01 1.132396191551833381e-01 1.135794792752602700e-01 1.133135854345327098e-01 1.124567232119176308e-01 1.110269345572611061e-01 1.090452013280036880e-01 1.065351943252153266e-01 1.035230630906342764e-01 1.000372478152818240e-01 9.610829993582942210e-02 9.176870269581463568e-02 8.705268739124182031e-02 8.199604551630103322e-02 7.663594207930293778e-02 7.101074192153856990e-02 6.515987086483640556e-02 5.912375105362548122e-02
5.602780339592484254e-02 5.712061227225928572e-02 5.792431257601318717e-02 5.842744204310504341e-02 5.862634807461771652e-02 5.852659627125936931e-02 5.814465816437735385e-02 5.750988800221852604e-02 5.666674983805268517e-02 5.567714706615609771e-02 5.462249702707149684e-02 5.360484598564220493e-02 5.274585050301817263e-02 5.218203662965363587e-02 5.205484685895136326e-02 5.249524894766584293e-02 5.360532037682781692e-02 5.544202652542049720e-02 5.800890695951158721e-02 6.125825353868533107e-02 6.510161399460639986e-02 6.942365039516448788e-02 7.409487657290372842e-02 7.898107263098860797e-02 8.394921700599521086e-02 8.887077644504952356e-02 9.362335742099975322e-02 9.809150750459531831e-02 1.021671721278744754e-01 1.057500863939905000e-01 1.087482341590216284e-01 1.110784211380138053e-01 1.126669635704731498e-01 1.134504722690753281e-01 1.133767029878117866e-01 1.124054419114437070e-01 1.105093966400594874e-01 1.076750672281598653e-01 1.039035790142112947e-01 9.921147111245404160e-02 9.363145606781020369e-02 8.721320706317152449e-02 8.002431098147567978e-02 7.215170013091355694e-02 6.370427406850924512e-02 5.481841069017019674e-02 4.567075601784846561e-02 3.651082573157597017e-02 2.775309089970402071e-02 2.025552391170051814e-02 1.595200833873419710e-02 1.709245995543452398e-02 2.239076324057406517e-02 2.915486873015818436e-02 3.602966757540879139e-02 4.243271062250004999e-02 4.806259775728628780e-02 5.273398571755005121e-02 5.632366739137555089e-02 5.875187131427584558e-02 5.997589374681374513e-02 5.998855115358697060e-02 5.881879767853401969e-02 5.653367760048480517e-02 5.324173939679164441e-02 4.909890052954109241e-02 4.431893849847000355e-02 3.919246993929937500e-02 3.411921298413082143e-02 2.964998830792198517e-02 2.648748757114961078e-02 2.529208203494302809e-02 2.623672298008102033e-02 2.880721626533964963e-02 3.218155417147425257e-02 3.563289602072062384e-02 3.863378036191571913e-02 4.081824529167531884e-02 4.193270939260906188e-02 4.180457422228155140e-02 4.032553968483670176e-02 3.744409837695363702e-02 3.316498451618794113e-02 2.755950831210807542e-02 2.081198429654398940e-02 1.346178041850448412e-02 8.198038978818940337e-03 1.231743472507015706e-02 2.206226090466894066e-02 3.332234711485708434e-02 4.519511158101872927e-02 5.729256818594054973e-02 6.933163609596258714e-02 8.106469267823518399e-02 9.226492821980715464e-02 1.027243519737804506e-01 1.122552886723294369e-01 1.206927378916317212e-01 1.278966735977786762e-01 1.337539113983205463e-01 1.381793859192616269e-01 1.411167826786421664e-01 1.425385277290277808e-01 1.424451789898656950e-01 1.408642956812490854e-01 1.378488919330502216e-01 1.334756120152908732e-01 1.278428038844066639e-01 1.210687254280824743e-01 1.132902136424078360e-01 1.046623193606903979e-01 9.535973561875543680e-02 8.558148023503994728e-02 7.556153284472061360e-02 6.559047472576760851e-02 5.605693288513087513e-02 4.751938823410322560e-02 4.079488026867687800e-02 3.692633605336918118e-02 3.671144348241867778e-02 3.998307581807618305e-02 4.571743741850866488e-02 5.281532157473401573e-02 6.049455363843770500e-02 6.826734534861943204e-02 7.583305320123863436e-02 8.300061551749890465e-02 8.964405909286847496e-02 9.567802359133449619e-02 1.010440572663564990e-01 1.057026384911358002e-01 1.096283116859212287e-01 1.128065787737256853e-01 1.152318200480624555e-01 1.169058424389567141e-01 1.178368235033787209e-01 1.180385117979724091e-01 1.175295960986197374e-01 1.163331861651176746e-01 1.144763662231637058e-01 1.119897942431361537e-01 1.089073282353979349e-01 1.052656666872222452e-01 1.011039947903773911e-01 9.646363174363202508e-02 9.138767747571086009e-02 8.592065987631998525e-02 8.010818634371946745e-02 7.399660663531232307e-02 6.763269856880170516e-02 6.106339605721206737e-02
5.515680445034217005e-02 5.651360913085694271e-02 5.757962369683062437e-02 5.833778001556448600e-02 5.877884124343995403e-02 5.890287078801987458e-02 5.872103566346502379e-02 5.825777421817721069e-02 5.755332193570934091e-02 5.666649419806254334e-02 5.567742481324079035e-02 5.468959752522844359e-02 5.382996281960172880e-02 5.324533274940945748e-02 5.309304998468318548e-02 5.352495361670945445e-02 5.466650506922395708e-02 5.659664202433911662e-02 5.933553549049056658e-02 6.284451019958750551e-02 6.703658129886962136e-02 7.179193749598382357e-02 7.697272255290554810e-02 8.243411402912492747e-02 8.803130789496400876e-02 9.362335742099975322e-02 9.907506753871703209e-02 1.042578961280353628e-01 1.090504689185608361e-01 1.133390397071086103e-01 1.170180496737927012e-01 1.199908376112703290e-01 1.221704994690723661e-01 1.234808699980477625e-01 1.238575884420425460e-01 1.232492068380229566e-01 1.216182998050259062e-01 1.189425371170100276e-01 1.152156846097684845e-01 1.104485059273058317e-01 1.046695495685682348e-01 9.792582763097151810e-02 9.028343551418147039e-02 8.182825129839735312e-02 7.266705458036946952e-02 6.292989803474008381e-02 5.277591144824535924e-02 4.240890031733685062e-02 3.212433147002993761e-02 2.247562490993344070e-02 1.494801889284645517e-02 1.332610302841957632e-02 1.855073860141832898e-02 2.620895880035568198e-02 3.405123581940521643e-02 4.133341346026173785e-02 4.772155964330315747e-02 5.301839455705482929e-02 5.709249078984931364e-02 5.985734393532662900e-02 6.126523665890892811e-02 6.130625935316781627e-02 6.000948773069721826e-02 5.744554093635169389e-02 5.373091785140199361e-02 4.903577373657540955e-02 4.359900426840790377e-02 3.775875759949341715e-02 3.201276038888573733e-02 2.711614547702440384e-02 2.411787766750141809e-02 2.394171711827995305e-02 2.650754314329118941e-02 3.077173692658274895e-02 3.562773705432004806e-02 4.029571351179084271e-02 4.426578153599312893e-02 4.719339448918444951e-02 4.883789431671794329e-02 4.903294095003519343e-02 4.767343306098724420e-02 4.471098812069271983e-02 4.015572018957291184e-02 3.408838183247584613e-02 2.670536369606936120e-02 1.851655697313848298e-02 1.153197753542883203e-02 1.277816149520862553e-02 2.245005405881552243e-02 3.477329577269824834e-02 4.807298051017003249e-02 6.177326538220297841e-02 7.551641260195213201e-02 8.900980658073036345e-02 1.019917936783157481e-01 1.142239139405680226e-01 1.254904672744598382e-01 1.356002330525679922e-01 1.443886137424845728e-01 1.517195325392718119e-01 1.574868029335710351e-01 1.616148560783812471e-01 1.640587976829148975e-01 1.648038174404194423e-01 1.638640087639783582e-01 1.612806826054093423e-01 1.571202805223454735e-01 1.514720123570440502e-01 1.444453673857679643e-01 1.361676822938538145e-01 1.267820097321040451e-01 1.164456484392766972e-01 1.053299380653952011e-01 9.362244786842761901e-02 8.153389180480256904e-02 6.931500922773584095e-02 5.729600333971267279e-02 4.597962774781789302e-02 3.625462249527518221e-02 2.974431937010003912e-02 2.850629886371104649e-02 3.276696426287619562e-02 4.041825314590902912e-02 4.950183385767015914e-02 5.896103294535420120e-02 6.826734534861979287e-02 7.713595205051645975e-02 8.539810009196571738e-02 9.294615521756111054e-02 9.970853351975178525e-02 1.056373290805920628e-01 1.107016930238599872e-01 1.148839959219561946e-01 1.181774212494838550e-01 1.205843347634735080e-01 1.221150940212707287e-01 1.227871168444315680e-01 1.226241063212189369e-01 1.216553720980664138e-01 1.199152113896871930e-01 1.174423271158545196e-01 1.142792692570497315e-01 1.104718911933026820e-01 1.060688166655579939e-01 1.011209157399377834e-01 9.568079013770208752e-02 8.980226974305006993e-02 8.353992317260851286e-02 7.694858612243177243e-02 7.008291197610015677e-02 6.299695016987325036e-02
5.387755732844920487e-02 5.551094626646514707e-02 5.685493820448390967e-02 5.788663896769424833e-02 5.859096868139575254e-02 5.896215547757070741e-02 5.900561844694896668e-02 5.874028675546313916e-02 5.820137917367678576e-02 5.744359125385036652e-02 5.654445512519922640e-02 5.560727764777531612e-02 5.476246729265087099e-02 5.416529586773973642e-02 5.398762458489784338e-02 5.440178900996719968e-02 5.555768323328701130e-02 5.755862077499392104e-02 6.044453808539877043e-02 6.418883413554631046e-02 6.870838334760646926e-02 7.388051660948860566e-02 7.955999833538227040e-02 8.559198395021878902e-02 9.182021773241083595e-02 9.809150750459526280e-02 1.042578961280354599e-01 1.101776691578715273e-01 1.157159236201194541e-01 1.207450909351529822e-01 1.251455937751421998e-01 1.288066957230909748e-01 1.316275399056675288e-01 1.335183428459168486e-01 1.344016969169395392e-01 1.342139302539198664e-01 1.329064723500954781e-01 1.304471748032438871e-01 1.268215391515203350e-01 1.220338076896642227e-01 1.161078796760147969e-01 1.090880268071977161e-01 1.010394033332570329e-01 9.204838930072405112e-02 8.222289893699859242e-02 7.169300893007783670e-02 6.061285485860563871e-02 4.916655959274612159e-02 3.758758727314771841e-02 2.623163294797275016e-02 1.593816481464536278e-02 1.018104857245275170e-02 1.457836731295491031e-02 2.324397631459832955e-02 3.214753537379883008e-02 4.036651501675532494e-02 4.755225242374112177e-02 5.350244774975323331e-02 5.807927152252190250e-02 6.118943696736562493e-02 6.277958830045336780e-02 6.283641909873120823e-02 6.138863740328730223e-02 5.851022751855800702e-02 5.432577146285513109e-02 4.902033913675103716e-02 4.286015570681536713e-02 3.623902475266788797e-02 2.978381802091098832e-02 2.455694433290712617e-02 2.214069426387788031e-02 2.363487061966629624e-02 2.824480051298679587e-02 3.431358565148267398e-02 4.062468228976909984e-02 4.644697609862661475e-02 5.131618012101269583e-02 5.491072390803840297e-02 5.699828537683172131e-02 5.741424378083078567e-02 5.605402035208271322e-02 5.287248207245026643e-02 4.788959933459768087e-02 4.120852272884185930e-02 3.307290068105160630e-02 2.408681250965133760e-02 1.626650552924961690e-02 1.590831815255502879e-02 2.531514423969516078e-02 3.877748627177124430e-02 5.376221032022655832e-02 6.940651800768211921e-02 8.523661692748832341e-02 1.008939093501545758e-01 1.160687287416428820e-01 1.304824660545603199e-01 1.438835587185895437e-01 1.560479095196716515e-01 1.667806188431434911e-01 1.759178396155991753e-01 1.833282537578112548e-01 1.889139544414881466e-01 1.926106544922928099e-01 1.943872153908638156e-01 1.942445365536138724e-01 1.922138745385961744e-01 1.883546827551857705e-01 1.827520776368206645e-01 1.755140498445089958e-01 1.667685523011241677e-01 1.566606162459867613e-01 1.453496825466196185e-01 1.330074101047297730e-01 1.198163856886302753e-01 1.059705299194103056e-01 9.167888902618190339e-02 7.717683489565103916e-02 6.275537183371276972e-02 4.884037849126476177e-02 3.622453694405516206e-02 2.673001242349531265e-02 2.389595929295734722e-02 2.908515458640397594e-02 3.861904965639848669e-02 4.950183385767110977e-02 6.049455363843791317e-02 7.107771606814224097e-02 8.099413097088242752e-02 9.009671022360868364e-02 9.829341343897363137e-02 1.055246458278211175e-01 1.117527838651585226e-01 1.169567350703373809e-01 1.211287787877628475e-01 1.242725168503609756e-01 1.264013963606545610e-01 1.275375416295065067e-01 1.277107600425846090e-01 1.269576496467196003e-01 1.253207690345455594e-01 1.228478480006051088e-01 1.195910276451624121e-01 1.156061246490363847e-01 1.109519181398411491e-01 1.056894598756677184e-01 9.988140991667611435e-02 9.359140085138457910e-02 8.688343420209949930e-02 7.982131303311373882e-02 7.246811525160259948e-02 6.488571302799396590e-02
5.218899762623997046e-02 5.410928906489315127e-02 5.574442998782884462e-02 5.706556949996833411e-02 5.805162923023984844e-02 5.869077946222987091e-02 5.898236126020603431e-02 5.893931362740564839e-02 5.859115670757538558e-02 5.798752544863918640e-02 5.720209062462182359e-02 5.633636274803423272e-02 5.552225615981408458e-02 5.492139414357637139e-02 5.471829950804791426e-02 5.510481708032551745e-02 5.625573947136697228e-02 5.830080832689394504e-02 6.130283108098757289e-02 6.525053492371792052e-02 7.006733880135374015e-02 7.562959224274970471e-02 8.178586904587124840e-02 8.837203547372811385e-02 9.522084854641296725e-02 1.021671721278744338e-01 1.090504689185608084e-01 1.157159236201194541e-01 1.220150604267790234e-01 1.278063202088133288e-01 1.329558084837719756e-01 1.373382824451741813e-01 1.408383720084271651e-01 1.433519950695221479e-01 1.447879121153758941e-01 1.450693596738626134e-01 1.441357006486830017e-01 1.419440299667490690e-01 1.384706752881683101e-01 1.337125347231434280e-01 1.276881970430002178e-01 1.204387958308043849e-01 1.120285595140389223e-01 1.025450388175746380e-01 9.209903275652958632e-02 8.082432284235352427e-02 6.887754950826353861e-02 5.643922397425374382e-02 4.371919856149506650e-02 3.098049338212241141e-02 1.866567251378254896e-02 8.578205683212988125e-03 1.050682763564899855e-02 2.035357734932776580e-02 3.040127090389122683e-02 3.959190505978421593e-02 4.759409276541774758e-02 5.420843750017811935e-02 5.929199651605122218e-02 6.274416910326781338e-02 6.450501716266614227e-02 6.455694254105991126e-02 6.292759292936304927e-02 5.969385320765101255e-02 5.498812091699466914e-02 4.901036732580935085e-02 4.205526724667255078e-02 3.457995820650908159e-02 2.738167446140052017e-02 2.199557851787872775e-02 2.078113451184816080e-02 2.458235722440969134e-02 3.140190229087486823e-02 3.921204770544534091e-02 4.688433650824303661e-02 5.377819585504891448e-02 5.947112842005788241e-02 6.365473857761513865e-02 6.609719478892614464e-02 6.663059881880378787e-02 6.514865330264581200e-02 6.161021924631627372e-02 5.604998004786636984e-02 4.860568484683524398e-02 3.959721534773674029e-02 2.980190310814388385e-02 2.154779087798254500e-02 2.090307206367511550e-02 3.056113032691224266e-02 4.537998608649451010e-02 6.231378468905193063e-02 8.020952169243722452e-02 9.845692318482650307e-02 1.166166510758063213e-01 1.343202943477833644e-01 1.512406824103320613e-01 1.670834384392607952e-01 1.815857113792180844e-01 1.945173411678773334e-01 2.056826260154815122e-01 2.149219124357603095e-01 2.221126607572935230e-01 2.271698395317424402e-01 2.300456071262325375e-01 2.307282996003263420e-01 2.292407820983086708e-01 2.256382459928135409e-01 2.200055506738467226e-01 2.124542201082449955e-01 2.031192125796313364e-01 1.921555903923887199e-01 1.797352296225931956e-01 1.660437372747944618e-01 1.512778033131723099e-01 1.356433508764337270e-01 1.193551657511621872e-01 1.026394735090874477e-01 8.574305252430006186e-02 6.895883886612673430e-02 5.269986130155124293e-02 3.773965143610850947e-02 2.606519638418008933e-02 2.247130267580230503e-02 2.908515458640385451e-02 4.041825314591046547e-02 5.281532157473405736e-02 6.502939177095701240e-02 7.658173991299091488e-02 8.724284108587347653e-02 9.688383702852346180e-02 1.054265503142411270e-01 1.128236491136589414e-01 1.190495301423910302e-01 1.240955052522397795e-01 1.279668885455917116e-01 1.306809879743352221e-01 1.322655545919867170e-01 1.327574766414613694e-01 1.322016128691211323e-01 1.306497116233728550e-01 1.281593889853697987e-01 1.247931534066055587e-01 1.206174721661223137e-01 1.157018793978236842e-01 1.101181280361270692e-01 1.039393896756540536e-01 9.723950764432574834e-02 9.009231012515674097e-02 8.257099274929659283e-02 7.474758527795806462e-02 6.669252827475068146e-02
5.009912408809703843e-02 5.231430252658302721e-02 5.425102243907195532e-02 5.587446866498949061e-02 5.715754340038590314e-02 5.808227524180729906e-02 5.864173644593000112e-02 5.884253254762419894e-02 5.870793635194708482e-02 5.828170412132580025e-02 5.763248434786730906e-02 5.685841953566150159e-02 5.609092805784520602e-02 5.549566578767158032e-02 5.526753663058561750e-02 5.561629170915518422e-02 5.674142781239824296e-02 5.880069181755352703e-02 6.188272739354462593e-02 6.599499393458761742e-02 7.107041255471217844e-02 7.698648350816257591e-02 8.358697111367568988e-02 9.069932953640157114e-02 9.814591820007802225e-02 1.057500863939905694e-01 1.133390397071085826e-01 1.207450909351529267e-01 1.278063202088133288e-01 1.343671951463926706e-01 1.402793997256645275e-01 1.454029522921867768e-01 1.496076075952578743e-01 1.527744974955162205e-01 1.547979475164975305e-01 1.555873995891430273e-01 1.550693691344886826e-01 1.531893643076284173e-01 1.499136957331683173e-01 1.452311061863600650e-01 1.391541516288617997e-01 1.317202682787475265e-01 1.229924657715527475e-01 1.130595953588091757e-01 1.020361574605155031e-01 9.006164213680731279e-02 7.729946049991701096e-02 6.393569600244111695e-02 5.017846647245174235e-02 3.626109359797255460e-02 2.246741324896164502e-02 9.399501402824134502e-03 6.381643940986433949e-03 1.769783418442960610e-02 2.892886571580193314e-02 3.908826370132791744e-02 4.789826189505547172e-02 5.516639666963511074e-02 6.074368903833182037e-02 6.452061856837225384e-02 6.642919056732818350e-02 6.644632645907658230e-02 6.459769952738951548e-02 6.096236466792440828e-02 5.567981595650283583e-02 4.896402493919850551e-02 4.113751383044576826e-02 3.272660419731178438e-02 2.475365352053443893e-02 1.950042150643348238e-02 2.031421640712406662e-02 2.683268229326486731e-02 3.579055136416935817e-02 4.521073919384709094e-02 5.414529955380108922e-02 6.203497065843419783e-02 6.848246177876858576e-02 7.318102896949273128e-02 7.589230369174561341e-02 7.644132642487867779e-02 7.471897207940032815e-02 7.068983291726325946e-02 6.440907083910252240e-02 5.606214596636542591e-02 4.607473920035531217e-02 3.546962383655346412e-02 2.707503411198100216e-02 2.705983386146468619e-02 3.774548580935385700e-02 5.430882905174291841e-02 7.349983727409853396e-02 9.394538055988127523e-02 1.149056304395459499e-01 1.358564702021269888e-01 1.563650425009547595e-01 1.760500599119803888e-01 1.945693234203331734e-01 2.116168818878416680e-01 2.269236861537040628e-01 2.402593115181936578e-01 2.514336968612562173e-01 2.602984192593760238e-01 2.667472877425901556e-01 2.707161766138888037e-01 2.721820966463247005e-01 2.711615503792530468e-01 2.677082486183054999e-01 2.619102854339486752e-01 2.538868819880664152e-01 2.437848178875375305e-01 2.317746748857161254e-01 2.180470248250831744e-01 2.028087070149268145e-01 1.862793698328903957e-01 1.686885185549796273e-01 1.502734656332090635e-01 1.312789455295869101e-01 1.119600795174092028e-01 9.259292480482074483e-02 7.350476899257489538e-02 5.516492966284898547e-02 3.849755744848457062e-02 2.606519638417999912e-02 2.389595929295807233e-02 3.276696426287571684e-02 4.571743741850857468e-02 5.927933031767656374e-02 7.235543634415363135e-02 8.452322596845168734e-02 9.557954221663679528e-02 1.054128659650271221e-01 1.139598674429000286e-01 1.211877837530771634e-01 1.270860471097969846e-01 1.316616562529910051e-01 1.349362132397159686e-01 1.369437606531515583e-01 1.377290313997008853e-01 1.373459278728034194e-01 1.358561413608725121e-01 1.333278683635758799e-01 1.298346037840123757e-01 1.254540032677578520e-01 1.202668137083287431e-01 1.143558749164551025e-01 1.078051982723068208e-01 1.006991310540026191e-01 9.312161941764676709e-02 8.515559090803548337e-02 7.688249341878959642e-02 6.838206209269195868e-02
4.762656270998186919e-02 5.014220023487913486e-02 5.238788161865590154e-02 5.432299711416852667e-02 5.591458703732256341e-02 5.713862825780239435e-02 5.798190134438412080e-02 5.844449760169937585e-02 5.854305119131528179e-02 5.831477143510146316e-02 5.782225691087740371e-02 5.715880536321890637e-02 5.645335090240469894e-02 5.587312788988045564e-02 5.562078430592324457e-02 5.592177971356244309e-02 5.699940399006459685e-02 5.904039147056377307e-02 6.216192452937589069e-02 6.639367385177750991e-02 7.168126568031606138e-02 7.790573154409199952e-02 8.490759256103486141e-02 9.250690061652556972e-02 1.005163203107043712e-01 1.087482341590215590e-01 1.170180496737926457e-01 1.251455937751423664e-01 1.329558084837719201e-01 1.402793997256644998e-01 1.469537329741909537e-01 1.528240714670653921e-01 1.577451530848704431e-01 1.615830554925773432e-01 1.642172789989443937e-01 1.655429685266552875e-01 1.654731931342287021e-01 1.639412005775633396e-01 1.609025642669164868e-01 1.563371404099566930e-01 1.502507542933178564e-01 1.426765368711170601e-01 1.336758364790218701e-01 1.233386359643129787e-01 1.117834132225601351e-01 9.915639358926399416e-02 8.563015679163137051e-02 7.140158224918460861e-02 5.668915594431309796e-02 4.172977613038441475e-02 2.677577581218186162e-02 1.209938645541473040e-02 2.353397041183312964e-03 1.554454664309020198e-02 2.788198403645421319e-02 3.895108545317502169e-02 4.852607096462979719e-02 5.641312127199554771e-02 6.245201042646071621e-02 6.652101642322415243e-02 6.854190146624805635e-02 6.848458199024289039e-02 6.637163061702444633e-02 6.228329940650446928e-02 5.636500760069743793e-02 4.884279308583248935e-02 4.006397326356656019e-02 3.062577679502650335e-02 2.184912467096794195e-02 1.722803107535176084e-02 2.098605936485687523e-02 3.028070715665975507e-02 4.119182871758664960e-02 5.209103697545927614e-02 6.220289278059148302e-02 7.102181495176015935e-02 7.815876139165790770e-02 8.329914491348881789e-02 8.619285654623708159e-02 8.665546288122767671e-02 8.457492530976160050e-02 7.992412029021152275e-02 7.278525673909291838e-02 6.340584103042590236e-02 5.234962548905296859e-02 4.096132014501547430e-02 3.272210849630964591e-02 3.402715703810789416e-02 4.645932116501192560e-02 6.521971220569507122e-02 8.700157155099648432e-02 1.102876976471514475e-01 1.342290438928123442e-01 1.582203173674546770e-01 1.817628640899478787e-01 2.044184948445138539e-01 2.257941729149755272e-01 2.455380851435796929e-01 2.633400127568807925e-01 2.789331299433500666e-01 2.920959585651246582e-01 3.026538840715677914e-01 3.104799549716922846e-01 3.154948527655703772e-01 3.176660129084410422e-01 3.170059349357655654e-01 3.135697570482417484e-01 3.074521949111181929e-01 2.987839603248026998e-01 2.877277854820375902e-01 2.744741850542430917e-01 2.592370940269420609e-01 2.422495280164803089e-01 2.237594317812087452e-01 2.040259247823816846e-01 1.833162505267510456e-01 1.619039617348483340e-01 1.400694145927985357e-01 1.181050403297552592e-01 9.633182842280108016e-02 7.514625266698447825e-02 5.516492966284904792e-02 3.773965143610848866e-02 2.673001242349594062e-02 2.850629886371086608e-02 3.998307581807625938e-02 5.422631965734756726e-02 6.855882545765984437e-02 8.210021614689914926e-02 9.449148587014752354e-02 1.055578424653197261e-01 1.152075215620388809e-01 1.233951070349245532e-01 1.301057616300552167e-01 1.353472855339518943e-01 1.391454573929886973e-01 1.415408840245290512e-01 1.425866020612347462e-01 1.423460866709679307e-01 1.408915031768512571e-01 1.383021219245199884e-01 1.346628583915669974e-01 1.300629219933166492e-01 1.245945686819416587e-01 1.183519594185872686e-01 1.114301318739053942e-01 1.039240985323360705e-01 9.592809337815783044e-02 8.753500599691194095e-02 7.883607551260661539e-02 6.992098884789060831e-02
4.480273872710510003e-02 4.762178880293196914e-02 5.018029680034502560e-02 5.243229060061090768e-02 5.433934508845935513e-02 5.587169100206228894e-02 5.700999158372101194e-02 5.774782766288572705e-02 5.809497987298462701e-02 5.808161251332258357e-02 5.776340649224090407e-02 5.722747165461374713e-02 5.659833954197517059e-02 5.604230811351892938e-02 5.576685317362536920e-02 5.601039308405365846e-02 5.701835029102680225e-02 5.900672422349530905e-02 6.212354662266736383e-02 6.642416846010598674e-02 7.187033796593569890e-02 7.834923961791666336e-02 8.569989462988347739e-02 9.373608075328210276e-02 1.022615670454550679e-01 1.110784211380138609e-01 1.199908376112702735e-01 1.288066957230909748e-01 1.373382824451741813e-01 1.454029522921867490e-01 1.528240714670653644e-01 1.594323610085010834e-01 1.650676375858974310e-01 1.695808969971467906e-01 1.728366623264473156e-01 1.747155093587722252e-01 1.751166781601814215e-01 1.739606781966522020e-01 1.711917936977046528e-01 1.667803959465646024e-01 1.607249700369582368e-01 1.530537658161025549e-01 1.438259867627013633e-01 1.331324370535299506e-01 1.210955569302611806e-01 1.078687913412963856e-01 9.363526082918985360e-02 7.860574951665923182e-02 6.301614024483841170e-02 4.712483145619564967e-02 3.121277707258109102e-02 1.560899728960115154e-02 2.424212655940474054e-03 1.429131454184850124e-02 2.743734172006620856e-02 3.928617751234513011e-02 4.954509873030676220e-02 5.798982460456352656e-02 6.443788102320549549e-02 6.875006576898877453e-02 7.083494873399844016e-02 7.065360847005669465e-02 6.822423733949145586e-02 6.362714812805071729e-02 5.701214457161114108e-02 4.861434663603331902e-02 3.879965230401043880e-02 2.823010427510710268e-02 1.862552840145730720e-02 1.548694647682765518e-02 2.290882144563834155e-02 3.475379916929045854e-02 4.741963617096060790e-02 5.968639853515222971e-02 7.090186990314267801e-02 8.058683017386687741e-02 8.834700304787819480e-02 9.385299547004533061e-02 9.683940978974506231e-02 9.711102530197926463e-02 9.455356072940539203e-02 8.915130118886911703e-02 8.102068980412452381e-02 7.048690592842303537e-02 5.828788094244320012e-02 4.617613496820453106e-02 3.842573323664205676e-02 4.164217426086094798e-02 5.642394351002167491e-02 7.781589181321628412e-02 1.025134626170910446e-01 1.289110669609828397e-01 1.560717579380141440e-01 1.833156903464010778e-01 2.100795582167004627e-01 2.358674134134014777e-01 2.602339151085873437e-01 2.827799301918470509e-01 3.031529225601388711e-01 3.210489844599476728e-01 3.362150871406646147e-01 3.484508720432607509e-01 3.576096579543679987e-01 3.635985253603370437e-01 3.663774459738866618e-01 3.659574915467172507e-01 3.623981992277459652e-01 3.558041994952592102e-01 3.463212317223365311e-01 3.341316846542621843e-01 3.194498068362409127e-01 3.025167378582465094e-01 2.835955186882958001e-01 2.629662541865850911e-01 2.409216341828571695e-01 2.177630942855496854e-01 1.937980660062345040e-01 1.693391557629846111e-01 1.447070462090376264e-01 1.202414418092755261e-01 9.633182842280266223e-02 7.350476899257593622e-02 5.269986130155141640e-02 3.622453694405498165e-02 2.974431937010084057e-02 3.671144348241852512e-02 5.038496550535403323e-02 6.547905488453868716e-02 8.015277431913231387e-02 9.373565565490352136e-02 1.059352373699938704e-01 1.166094483847603669e-01 1.256905361378752306e-01 1.331549026317646045e-01 1.390090894096321084e-01 1.432822029258593588e-01 1.460211859280408642e-01 1.472874631961615943e-01 1.471543105860004252e-01 1.457046426190389266e-01 1.430290708095326435e-01 1.392241603512166803e-01 1.343908509716610078e-01 1.286330282998794095e-01 1.220562444349137105e-01 1.147665958062829283e-01 1.068697767839904139e-01 9.847034333971099729e-02 8.967125001793660455e-02 8.057378141667197180e-02 7.127812315152234901e-02
4.167510078684864838e-02 4.479731890525138344e-02 4.766815652301456541e-02 5.023709933725988008e-02 5.246096717920106789e-02 5.430480860583647429e-02 5.574356453607735157e-02 5.676450655382463129e-02 5.737053205247218124e-02 5.758444195192739812e-02 5.745430701672352147e-02 5.705986699659240657e-02 5.651944865727359657e-02 5.599590651520321150e-02 5.569843056902102491e-02 5.587515793858720270e-02 5.679122563940278839e-02 5.869137591572022583e-02 6.175627703668155888e-02 6.607032609211481444e-02 7.161499107664573427e-02 7.828646771231677348e-02 8.592419045251620258e-02 9.433689212488580167e-02 1.033203202833819084e-01 1.126669635704731498e-01 1.221704994690723245e-01 1.316275399056675288e-01 1.408383720084271096e-01 1.496076075952579021e-01 1.577451530848704153e-01 1.650676375858975420e-01 1.714003017926889472e-01 1.765792886393401373e-01 1.804542503371363016e-01 1.828911757330417831e-01 1.837753375440946690e-01 1.830142569628352422e-01 1.805405820181574805e-01 1.763147757646151004e-01 1.703275112849496620e-01 1.626016733689782667e-01 1.531938726477828083e-01 1.421953886265896472e-01 1.297324767869483808e-01 1.159660094244597262e-01 1.010904909537530122e-01 8.533266048558629802e-02 6.895040074677175057e-02 5.223454651364276002e-02 3.552558115165656977e-02 1.933430266216471655e-02 6.483195415029550414e-03 1.435531625776886519e-02 2.776864727060175675e-02 4.019830288087367781e-02 5.102322203108312915e-02 5.993854302114813570e-02 6.672320933074070426e-02 7.121355177725433028e-02 7.330141739009107815e-02 7.293704129206769748e-02 7.013293151816384075e-02 6.496831592597254734e-02 5.759568305252783793e-02 4.825543133917702121e-02 3.732225500215707176e-02 2.550349860118452522e-02 1.506046392998871934e-02 1.476972711428595902e-02 2.603196177619802529e-02 4.008637891209176213e-02 5.433343458889894340e-02 6.787181400846745150e-02 8.012066402612515181e-02 9.060555360032394867e-02 9.891710867580957856e-02 1.047062564722584105e-01 1.076900319320919508e-01 1.076619213639413014e-01 1.045065923215677123e-01 9.822322411239958750e-02 8.897012648552511671e-02 7.716709545303233886e-02 6.376713193550369307e-02 5.102936948081323448e-02 4.415215825527688681e-02 4.982307462402632559e-02 6.745592317893239764e-02 9.186233459083359421e-02 1.197679088089467353e-01 1.495154595750899373e-01 1.800978127839535092e-01 2.107675084347976902e-01 2.408988399627220722e-01 2.699384257242594121e-01 2.973882635934319563e-01 3.228014544452321721e-01 3.457829106170544620e-01 3.659917762905468552e-01 3.831440512182418545e-01 3.970146859041768228e-01 4.074387925046066283e-01 4.143118160687524476e-01 4.175886274697879208e-01 4.172815726926519253e-01 4.134575616318191260e-01 4.062343123632408681e-01 3.957758889241038691e-01 3.822876850439589358e-01 3.660110154426768347e-01 3.472174827579205258e-01 3.262032952382431517e-01 3.032837234032212947e-01 2.787879126998565327e-01 2.530543333685039697e-01 2.264272908754731972e-01 1.992552403320814458e-01 1.718924000888657766e-01 1.447070462090366272e-01 1.181050403297558560e-01 9.259292480482085586e-02 6.895883886612685920e-02 4.884037849126472014e-02 3.625462249527557079e-02 3.692633605337020813e-02 4.832267733018120320e-02 6.342221136833046946e-02 7.886226759869433001e-02 9.342388789307215502e-02 1.066121365821227490e-01 1.182010165259783641e-01 1.280856479459437924e-01 1.362266806306012823e-01 1.426259698334566561e-01 1.473142698197220934e-01 1.503440727364255824e-01 1.517848656179955624e-01 1.517196275604056344e-01 1.502420238703949251e-01 1.474540346638372468e-01 1.434638876383268480e-01 1.383842307160007279e-01 1.323305153736188400e-01 1.254195823858194336e-01 1.177684573518408551e-01 1.094933801114956334e-01 1.007091170417639958e-01 9.152864997303662709e-02 8.206342423265891584e-02 7.242452688472399147e-02
3.831215419944514894e-02 4.173262638095762839e-02 4.490931645954359536e-02 4.778852949028129099e-02 5.032342235788037771e-02 5.247470608733425385e-02 5.421221493725916080e-02 5.551730065405672404e-02 5.638612172907023212e-02 5.683396903882723117e-02 5.690078546867510106e-02 5.665793179390783696e-02 5.621587620638208299e-02 5.573158897486132912e-02 5.541274385367214034e-02 5.551354056569025863e-02 5.631567010677938911e-02 5.809121665398338241e-02 6.105461696509224129e-02 6.532247816036140797e-02 7.089973605827055991e-02 7.769469585594317163e-02 8.554928542983702977e-02 9.426850385433091506e-02 1.036409985612858076e-01 1.134504722690752865e-01 1.234808699980477625e-01 1.335183428459169042e-01 1.433519950695222867e-01 1.527744974955161927e-01 1.615830554925772600e-01 1.695808969971468183e-01 1.765792886393400818e-01 1.824000171410740667e-01 1.868782433465107085e-01 1.898656242575590125e-01 1.912335934645563174e-01 1.908766878805239486e-01 1.887158072481670834e-01 1.847012924682706891e-01 1.788157100949767930e-01 1.710762345770751036e-01 1.615365289423753570e-01 1.502880421234611408e-01 1.374606743341087178e-01 1.232228283850463485e-01 1.077810119716647308e-01 9.137952831448960256e-02 7.430189946404013035e-02 5.687967567796763796e-02 3.953322293386651864e-02 2.300339999507751074e-02 1.067627937852538150e-02 1.589682732103831625e-02 2.900592318759208366e-02 4.177692681414257175e-02 5.302133116735496116e-02 6.229768049859654017e-02 6.932795383678114209e-02 7.391639114470191507e-02 7.593446591089292319e-02 7.531965355723256594e-02 7.207765956246493799e-02 6.628571971002275576e-02 5.809753778519725215e-02 4.775483410904010628e-02 3.562830641676126286e-02 2.243024908131655698e-02 1.118759930719341426e-02 1.558724322381494810e-02 3.021296619415619195e-02 4.614775272793372740e-02 6.182890672805319010e-02 7.654920456270315754e-02 8.975764889748076569e-02 1.009688059502831387e-01 1.097512078319537038e-01 1.157328024940637023e-01 1.186117273579196107e-01 1.181702572641267490e-01 1.142935389663378154e-01 1.069993139219740097e-01 9.649566567817954854e-02 8.331527253698683966e-02 6.867287486761819437e-02 5.544925413639281014e-02 4.988573394496509383e-02 5.852145541905298676e-02 7.942278144313226484e-02 1.071655581582739714e-01 1.385262879992943952e-01 1.718208645705386617e-01 2.059855873520810010e-01 2.402116813213472091e-01 2.738137220257480520e-01 3.061819734237106183e-01 3.367662441761878345e-01 3.650722383207589683e-01 3.906628451914402334e-01 4.131610844155089723e-01 4.322531660863554448e-01 4.476909084383672299e-01 4.592931409464036108e-01 4.669459297499041206e-01 4.706015861446238291e-01 4.702764979434163606e-01 4.660478765927218436e-01 4.580495493737887225e-01 4.464669508712927337e-01 4.315314843241620513e-01 4.135144339696965043e-01 3.927206166081762539e-01 3.694819676941807907e-01 3.441512695216827900e-01 3.170962557421993511e-01 2.886943854780559260e-01 2.593287093801037169e-01 2.293855343460217411e-01 1.992552403320814458e-01 1.693391557629840283e-01 1.400694145927985912e-01 1.119600795174085228e-01 8.574305252430015900e-02 6.275537183371374117e-02 4.597962774781836487e-02 4.079488026867685024e-02 4.848635828037780454e-02 6.266323795456597845e-02 7.839085712028974473e-02 9.365230122499967891e-02 1.076420808139793572e-01 1.200058370072229208e-01 1.305818452454958756e-01 1.393055729174218493e-01 1.461694253945459154e-01 1.512033121253209822e-01 1.544639406323716213e-01 1.560281295102525778e-01 1.559881402863252664e-01 1.544481167441308922e-01 1.515211933531157851e-01 1.473270540768553127e-01 1.419898310961029697e-01 1.356362900371106961e-01 1.283942818060150592e-01 1.203914655424563468e-01 1.117543323099198654e-01 1.026075952713371570e-01 9.307407590311257695e-02 8.327534116663154462e-02 7.333361090467219179e-02
3.481152964045339249e-02 3.851724909707370664e-02 4.198422476608505011e-02 4.515756996245695598e-02 4.798823525179451294e-02 5.043366554559568921e-02 5.245936339196293624e-02 5.404128159589292185e-02 5.516911078440134980e-02 5.585062071872137074e-02 5.611726028317061410e-02 5.603116883297119821e-02 5.569346579380448498e-02 5.525290695941744573e-02 5.491237656765698277e-02 5.492814582533906559e-02 5.559459052983736077e-02 5.720879473176855579e-02 6.001930886590423758e-02 6.417780840139164500e-02 6.971657186262666950e-02 7.655937096980985901e-02 8.455288176946063050e-02 9.349974400775949712e-02 1.031824403293669784e-01 1.133767029878117588e-01 1.238575884420424628e-01 1.344016969169396225e-01 1.447879121153758664e-01 1.547979475164976138e-01 1.642172789989444492e-01 1.728366623264472879e-01 1.804542503371363016e-01 1.868782433465107640e-01 1.919299727591354532e-01 1.954473047096668137e-01 1.972882451484253286e-01 1.973346250542759028e-01 1.954957428638534889e-01 1.917118409065208529e-01 1.859572947006263854e-01 1.782434002722421973e-01 1.686206583729360775e-01 1.571804816022676909e-01 1.440563039103510412e-01 1.294241829292327450e-01 1.135032375725581189e-01 9.655690706399074064e-02 7.889791529888882937e-02 6.090650717724722940e-02 4.310128563347898761e-02 2.648571347055145297e-02 1.490164415748780787e-02 1.872353078796839751e-02 3.120420982679833130e-02 4.408333819094142902e-02 5.558611466430885689e-02 6.509730468511487622e-02 7.226685367271279414e-02 7.686033573772581284e-02 7.872577239820190143e-02 7.778642440490432519e-02 7.404055080542137901e-02 6.756307879371205305e-02 5.850831319425044835e-02 4.711655894352161089e-02 3.374163117606786277e-02 1.903404721131719129e-02 7.261654486086946934e-03 1.811258428119219208e-02 3.529891806339705007e-02 5.284027515826806437e-02 6.982468061100516321e-02 8.563540738508852723e-02 9.972121173261407068e-02 1.115744304811382009e-01 1.207366568600674595e-01 1.268107558115926514e-01 1.294753669038134214e-01 1.285020681035245471e-01 1.237782117895995515e-01 1.153437865511072469e-01 1.034646442885471390e-01 8.880591140653804061e-02 7.289768312691516372e-02 5.937717798302850902e-02 5.562427079989311351e-02 6.770098468074263465e-02 9.221389345604852350e-02 1.235520374130019139e-01 1.585634294680111356e-01 1.955546502184313529e-01 2.334161129408774960e-01 2.712832936089812352e-01 3.084139414233500465e-01 3.441436124269246499e-01 3.778710876649480910e-01 4.090557518465852693e-01 4.372196758256887694e-01 4.619511926144224123e-01 4.829084387084336405e-01 4.998221000831342131e-01 5.124969874493309208e-01 5.208122780858188694e-01 5.247203900352656047e-01 5.242445379308128262e-01 5.194750766596748504e-01 5.105647786769104135e-01 4.977232180862142807e-01 4.812104527927676956e-01 4.613302076401163965e-01 4.384227690931667976e-01 4.128578091349210943e-01 3.850273678470588767e-01 3.553392497036245157e-01 3.242111450789812999e-01 2.920659108968548523e-01 2.593287093801031062e-01 2.264272908754738356e-01 1.937980660062346705e-01 1.619039617348488058e-01 1.312789455295868823e-01 1.026394735090868787e-01 7.717683489565094201e-02 5.729600333971250625e-02 4.751938823410302437e-02 5.099274682644350243e-02 6.337920607025447628e-02 7.885574749954674112e-02 9.448899091899556901e-02 1.090583845553265568e-01 1.220319008630502688e-01 1.331680932680565921e-01 1.423660478933100881e-01 1.496029224230062959e-01 1.549046285696151215e-01 1.583302904970599612e-01 1.599629699228199142e-01 1.599034940496395774e-01 1.582659550467212517e-01 1.551741952464446017e-01 1.507589350677183138e-01 1.451553682617936769e-01 1.385011366508907826e-01 1.309346472948290929e-01 1.225937310213873616e-01 1.136146768232506044e-01 1.041317261167487712e-01 9.427719661937632167e-02 8.418257233403099449e-02 7.398124447639405077e-02
3.131279381424224156e-02 3.527526901189530217e-02 3.900208993874973440e-02 4.243947447227456454e-02 4.553768128994917230e-02 4.825193713134197371e-02 5.054415440246570745e-02 5.238539457259103888e-02 5.375917086502376291e-02 5.466577854785821533e-02 5.512790447488051526e-02 5.519776008946922913e-02 5.496578492636580715e-02 5.457032840952687897e-02 5.420623256918578187e-02 5.412759646818165321e-02 5.463695091349575483e-02 5.605304662977005081e-02 5.865797071709914073e-02 6.264090833292980387e-02 6.806547104348449617e-02 7.487455898158972001e-02 8.292205361716102618e-02 9.200965913389558271e-02 1.019146034320473210e-01 1.124054419114437625e-01 1.232492068380229011e-01 1.342139302539198387e-01 1.450693596738625857e-01 1.555873995891429717e-01 1.655429685266553985e-01 1.747155093587721975e-01 1.828911757330418941e-01 1.898656242575589015e-01 1.954473047096667582e-01 1.994611264074327706e-01 2.017523733481149939e-01 2.021907380051143899e-01 2.006743421917533687e-01 1.971336135468510775e-01 1.915348895363102322e-01 1.838836301374768833e-01 1.742271403823991149e-01 1.626567440456463953e-01 1.493094303852790239e-01 1.343691661917723879e-01 1.180684562676602156e-01 1.006917337484626029e-01 8.258506742774456011e-02 6.418660890933940155e-02 4.613385892762316559e-02 2.972636398799264126e-02 1.917766851090965327e-02 2.252351707656921262e-02 3.434268821492269391e-02 4.714359521767797628e-02 5.874442764602048200e-02 6.835489155793043892e-02 7.554622083022974333e-02 8.004158446430394147e-02 8.166381952213977446e-02 8.032140748276327125e-02 7.600533811842802301e-02 6.878896167094422642e-02 5.882834102564811485e-02 4.636327748566933249e-02 3.172560247821484131e-02 1.542689906280724117e-02 4.800635701492547355e-03 2.212547045559565273e-02 4.116277583925364442e-02 6.008827496296230419e-02 7.825118108035905573e-02 9.505353375954164741e-02 1.099229909703103303e-01 1.223218733119125767e-01 1.317616425206174502e-01 1.378189317133612646e-01 1.401528728237248222e-01 1.385251857169634282e-01 1.328272296972018152e-01 1.231247746966648016e-01 1.097493014008123768e-01 9.351919179429205031e-02 7.634190756821097879e-02 6.276962023952657732e-02 6.137653141349375119e-02 7.732683986153088274e-02 1.057236550919462004e-01 1.408526365283064852e-01 1.796545958725521142e-01 2.204402086826254548e-01 2.620625322408253743e-01 3.036063161749947281e-01 3.442755716791466303e-01 3.833533076676349793e-01 4.201890739380518824e-01 4.541976718590362005e-01 4.848621881733608530e-01 5.117382770997691566e-01 5.344582072945411877e-01 5.527339285734194085e-01 5.663587907046864212e-01 5.752077591958698610e-01 5.792361040190507904e-01 5.784766239575963587e-01 5.730355293395492655e-01 5.630871482092875135e-01 5.488676503676004348e-01 5.306680033350910097e-01 5.088263867328725043e-01 4.837202995325011745e-01 4.557586016301795606e-01 4.253737426053073589e-01 3.930144554216183916e-01 3.591392480524745467e-01 3.242111450789808003e-01 2.886943854780558705e-01 2.530543333685034701e-01 2.177630942855479090e-01 1.833162505267510456e-01 1.502734656332090357e-01 1.193551657511621039e-01 9.167888902618276381e-02 6.931500922773622952e-02 5.605693288513081962e-02 5.557560062188793976e-02 6.559628755150812007e-02 8.030645197313286687e-02 9.596344760898622983e-02 1.108686887156749151e-01 1.242686363294498164e-01 1.358193574650338742e-01 1.453718360304614432e-01 1.528817011552067728e-01 1.583673256792862971e-01 1.618881324396727606e-01 1.635320625372385928e-01 1.634075449495392407e-01 1.616378622930572106e-01 1.583569050183312732e-01 1.537058091157338380e-01 1.478302170616296318e-01 1.408780288554498938e-01 1.329975829041496749e-01 1.243362570115376514e-01 1.150395278236359953e-01 1.052505918616799818e-01 9.511076140275069590e-02 8.476106011656284189e-02 7.434588069709870128e-02
2.801620703742646601e-02 3.217691702953413141e-02 3.610827001591008362e-02 3.975861867209389694e-02 4.307810179458687605e-02 4.602010966030760375e-02 4.854325174350600930e-02 5.061391102500099187e-02 5.220954158452789651e-02 5.332293676236716379e-02 5.396776195857386910e-02 5.418567398701397420e-02 5.405523575983872675e-02 5.370234777546737531e-02 5.331062915694836229e-02 5.312759087313652373e-02 5.345878542766366315e-02 5.464026253413563350e-02 5.698599757532145371e-02 6.072458069226692456e-02 6.595506579710391781e-02 7.264353792727329395e-02 8.065380894526912037e-02 8.978811973551514836e-02 9.981928410723561740e-02 1.105093966400595151e-01 1.216182998050259201e-01 1.329064723500954781e-01 1.441357006486829462e-01 1.550693691344887104e-01 1.654731931342286466e-01 1.751166781601814215e-01 1.837753375440946690e-01 1.912335934645563174e-01 1.972882451484253563e-01 2.017523733481149661e-01 2.044595449822026734e-01 2.052681795409385945e-01 2.040659378788863276e-01 2.007739950775223048e-01 1.953510643687285386e-01 1.877970525457211548e-01 1.781562558200517343e-01 1.665200625418014335e-01 1.530292459415791839e-01 1.378761791169796080e-01 1.213078784154555528e-01 1.036322414651881796e-01 8.523403363913630015e-02 6.662104612795924363e-02 4.857519118469334762e-02 3.272802155364962912e-02 2.355465932551252875e-02 2.705865792922111310e-02 3.835044672128376519e-02 5.094897381746354287e-02 6.250024753495854457e-02 7.207210293936940071e-02 7.916116674908603434e-02 8.344856186787696917e-02 8.473220839837508622e-02 8.290654337423611353e-02 7.795665642972370024e-02 6.995665177352466957e-02 5.906852097637452920e-02 4.553997832667082413e-02 2.970056150506273848e-02 1.195574081118602749e-02 7.222142881983909489e-03 2.730079839284497295e-02 4.770511484302893818e-02 6.782708061164706426e-02 8.704247480628340972e-02 1.047270060800155750e-01 1.202733572660778238e-01 1.331086987965154067e-01 1.427125126192052285e-01 1.486348635307377097e-01 1.505158694970908373e-01 1.481084736690269077e-01 1.413098066969200317e-01 1.302146226147747332e-01 1.152274870564261866e-01 9.734197986161745308e-02 7.891522078415498520e-02 6.560109583574737224e-02 6.716016969941679404e-02 8.735984523708473226e-02 1.198419632513130911e-01 1.588927158928280792e-01 2.015665623756572600e-01 2.461889620889375352e-01 2.915827451228422684e-01 3.367866496043175339e-01 3.809542972359684088e-01 4.233188311776825974e-01 4.631829880541755706e-01 4.999193593966538285e-01 5.329744862368317460e-01 5.618738916545352735e-01 5.862266377703017062e-01 6.057286924160696362e-01 6.201647547563089446e-01 6.294083986069306524e-01 6.334205240746173526e-01 6.322461971164413663e-01 6.260100191787756341e-01 6.149102135522762635e-01 5.992116461342411604e-01 5.792380190008952212e-01 5.553634881483768826e-01 5.280039647541570069e-01 4.976083660051666691e-01 4.646500924611325356e-01 4.296190333039239806e-01 3.930144554216179476e-01 3.553392497036257924e-01 3.170962557421993511e-01 2.787879126998575319e-01 2.409216341828570584e-01 2.040259247823811573e-01 1.686885185549796828e-01 1.356433508764345042e-01 1.059705299194101669e-01 8.153389180480256904e-02 6.559047472576724769e-02 6.174063432028743803e-02 6.918265187226999013e-02 8.271320896876482864e-02 9.806018726627595272e-02 1.130516681934422007e-01 1.266852739100323977e-01 1.384959199704383359e-01 1.482758319990579166e-01 1.559530569564946956e-01 1.615348504614808056e-01 1.650786843729725450e-01 1.666758467418769651e-01 1.664412210632516542e-01 1.645063345963056478e-01 1.610142791717974753e-01 1.561158025435236962e-01 1.499662061615644193e-01 1.427228603250238204e-01 1.345432473390076322e-01 1.255835110491097806e-01 1.159975536322621764e-01 1.059368022254616598e-01 9.555090428885716636e-02 8.498986937800542818e-02 7.440870289564192885e-02
2.520336497472671841e-02 2.944971230444760196e-02 3.349058492670144854e-02 3.727225247491005450e-02 4.074226252608233179e-02 4.385070564476633431e-02 4.655202474052765743e-02 4.880741244089585595e-02 5.058793456458526155e-02 5.187860020571959108e-02 5.268368267938995653e-02 5.303366084446726331e-02 5.299411891446977746e-02 5.267661382659852287e-02 5.225047531226467701e-02 5.195211638562326206e-02 5.208443859966526562e-02 5.299534515374294819e-02 5.502779973849034056e-02 5.845097695264347276e-02 6.340361525136958831e-02 6.987959165775144144e-02 7.775577165946831459e-02 8.683648135779135913e-02 9.689084577763659722e-02 1.076750672281598237e-01 1.189425371170099582e-01 1.304471748032438039e-01 1.419440299667490413e-01 1.531893643076283618e-01 1.639412005775633674e-01 1.739606781966522020e-01 1.830142569628352700e-01 1.908766878805239486e-01 1.973346250542758751e-01 2.021907380051143066e-01 2.052681795409385945e-01 2.064152630463514937e-01 2.055102031506478577e-01 2.024657763775015440e-01 1.972337666338863371e-01 1.898090796480398634e-01 1.802334505694742628e-01 1.685987497016557257e-01 1.550500563947846411e-01 1.397890251984608978e-01 1.230788851296313741e-01 1.052544776878950455e-01 8.674655782301636531e-02 6.814813554714418964e-02 5.041737666942861656e-02 3.554889044991470931e-02 2.810557076990871650e-02 3.219160119070546555e-02 4.313693656449565234e-02 5.546192429006979036e-02 6.683431334427812620e-02 7.623290571608326571e-02 8.309354250445569190e-02 8.706008993666138063e-02 8.790818284813768646e-02 8.552056047674032324e-02 7.987932836508776502e-02 7.106389292161471860e-02 5.925091628818458800e-02 4.471742104684156560e-02 2.786561077776530254e-02 9.612415015443090405e-03 1.257865512011859671e-02 3.338562414377722887e-02 5.484413489756006371e-02 7.599457066506523639e-02 9.613058021412290710e-02 1.145755065924613098e-01 1.306784445996987398e-01 1.438284324123052516e-01 1.534722887768995847e-01 1.591339048926353195e-01 1.604353259782078378e-01 1.571219762252501762e-01 1.490983756498100166e-01 1.364909335893382814e-01 1.197840198944491591e-01 1.001693185355141125e-01 8.053870929294679182e-02 6.786780945160782175e-02 7.299943770962696865e-02 9.775290026663835397e-02 1.344488910707903051e-01 1.774863306825943954e-01 2.240522690682157925e-01 2.724956517051324578e-01 3.216152856571751206e-01 3.704085070381594735e-01 4.179822342029793636e-01 4.635229719468390019e-01 5.062896855430548682e-01 5.456157570392675682e-01 5.809142048115416568e-01 6.116834818413485753e-01 6.375125279621804975e-01 6.580844033132942084e-01 6.731781768522586695e-01 6.826689477917730065e-01 6.865260091654336039e-01 6.848092530538164580e-01 6.776639814123318617e-01 6.653143326240696931e-01 6.480555662181273213e-01 6.262454696228442197e-01 6.002951639620018875e-01 5.706595936329469376e-01 5.378279905466361033e-01 5.023146141839294199e-01 4.646500924611318695e-01 4.253737426053074699e-01 3.850273678470585437e-01 3.441512695216841222e-01 3.032837234032217388e-01 2.629662541865820380e-01 2.237594317812087730e-01 1.862793698328902847e-01 1.512778033131724487e-01 1.198163856886303724e-01 9.362244786842689737e-02 7.556153284472047482e-02 6.895807566794293075e-02 7.388928304717715112e-02 8.597064333480169962e-02 1.007180578750824784e-01 1.155564199751661497e-01 1.292307206852907620e-01 1.411436540335243017e-01 1.510206569398858945e-01 1.587571030588491028e-01 1.643458881797821014e-01 1.678403544728516161e-01 1.693335527147549757e-01 1.689455615157139101e-01 1.668150648300287531e-01 1.630933531394941627e-01 1.579398214973845860e-01 1.515184806272770468e-01 1.439952270052773098e-01 1.355357481037446632e-01 1.263040262790865453e-01 1.164614832579280862e-01 1.061669070462989695e-01 9.557746675105445455e-02 8.485142755258529013e-02 7.415379482845003978e-02
2.323709640711454569e-02 2.737704362761442245e-02 3.137774675779866906e-02 3.516914763074535655e-02 3.868831556253297943e-02 4.187746289403989491e-02 4.468412715178705918e-02 4.706263872997176745e-02 4.897662554698137272e-02 5.040259822955329289e-02 5.133483986913010833e-02 5.179195747361038660e-02 5.182551036406082140e-02 5.153096347809615202e-02 5.106044743186945872e-02 5.063475745563240232e-02 5.054800825111279566e-02 5.115338702665418041e-02 5.281845832051087347e-02 5.585318922572229949e-02 6.044037909174393430e-02 6.660710399391486791e-02 7.424704714487442847e-02 8.316833047322809425e-02 9.313695989317086199e-02 1.039035790142112947e-01 1.152156846097684706e-01 1.268215391515202517e-01 1.384706752881683656e-01 1.499136957331683728e-01 1.609025642669164313e-01 1.711917936977047916e-01 1.805405820181574250e-01 1.887158072481669724e-01 1.954957428638534611e-01 2.006743421917533687e-01 2.040659378788862999e-01 2.055102031506478577e-01 2.048772235467953839e-01 2.020725330086045601e-01 1.970419807748627905e-01 1.897763229402175678e-01 1.803154884754627485e-01 1.687525818837119773e-01 1.552379150552227471e-01 1.399838564749259218e-01 1.232724274737110326e-01 1.054704343412692646e-01 8.706479901047110836e-02 6.875460956171937366e-02 5.171225665271990402e-02 3.830415588301804009e-02 3.291927515369622720e-02 3.785292389246697198e-02 4.861137546843855711e-02 6.062377323694007059e-02 7.170574430984463787e-02 8.080301778448917283e-02 8.731073396299884881e-02 9.084411862643089475e-02 9.116151915623665891e-02 8.813809968397960659e-02 8.175774581510315830e-02 7.211257305871049406e-02 5.940900007096855395e-02 4.399442524844987545e-02 2.651524151157436116e-02 1.018375652822100554e-02 1.899469171248553342e-02 4.020821174972545597e-02 6.250525364500139625e-02 8.452523922631462183e-02 1.054415988101267687e-01 1.245122903927934760e-01 1.410382902033232855e-01 1.543693602736396497e-01 1.639200344849982005e-01 1.691891099261053633e-01 1.697819090196348302e-01 1.654377129584320982e-01 1.560697920505729197e-01 1.418381273423201250e-01 1.233124649491584984e-01 1.019062048588904590e-01 8.114739958680500242e-02 6.959182572111267950e-02 7.892240529632667256e-02 1.084487064119634553e-01 1.494118783809778861e-01 1.964332497795768517e-01 2.468482378474734784e-01 2.990363534676819257e-01 3.517779714907418587e-01 4.040336840769247484e-01 4.548677971066749093e-01 5.034239750602039765e-01 5.489210796893353450e-01 5.906568992252556605e-01 6.280145155711414073e-01 6.604688564659353389e-01 6.875922103290422749e-01 7.090580820629138747e-01 7.246430944187970402e-01 7.342268363233854789e-01 7.377896892347369784e-01 7.354087534882527422e-01 7.272520622625625597e-01 7.135713181955413154e-01 6.946934208386337239e-01 6.710110749043829426e-01 6.429727822396572590e-01 6.110725276196996569e-01 5.758394737830218046e-01 5.378279905466357702e-01 4.976083660051674462e-01 4.557586016301796161e-01 4.128578091349210943e-01 3.694819676941812348e-01 3.262032952382449835e-01 2.835955186882933576e-01 2.422495280164802534e-01 2.028087070149267868e-01 1.660437372747944618e-01 1.330074101047306057e-01 1.053299380653955897e-01 8.558148023503990565e-02 7.676391886558615874e-02 7.940953900226775664e-02 8.991402171831781864e-02 1.038350373829046436e-01 1.183045178756792076e-01 1.318349265474390575e-01 1.436952328077562013e-01 1.535398556792108571e-01 1.612279899384472248e-01 1.667356011156942153e-01 1.701099841704198090e-01 1.714444298785048892e-01 1.708629115707888391e-01 1.685100870514799065e-01 1.645443200026568686e-01 1.591325525440669963e-01 1.524464147441190187e-01 1.446592452932720652e-01 1.359438609329858272e-01 1.264710207157061506e-01 1.164086266955069032e-01 1.059218214648440931e-01 9.517433444384226782e-02 8.433178308610532470e-02 7.356833619493247101e-02
2.248817997268599822e-02 2.625921808882686684e-02 3.001697931698047578e-02 3.365598628419333438e-02 3.709118366711040837e-02 4.024974476213920987e-02 4.306783980226977504e-02 4.549012542114287683e-02 4.747099880211570061e-02 4.897729320531360453e-02 4.999244599304979164e-02 5.052240753752068603e-02 5.060371763495977865e-02 5.031416871154149872e-02 4.978600105391620817e-02 4.921996904353272140e-02 4.889490662002175109e-02 4.916155233030609223e-02 5.040587835550895679e-02 5.297746030208148882e-02 5.710759201003068330e-02 6.286312169134296302e-02 7.015938678844843568e-02 7.881037874771157359e-02 8.857938192724877646e-02 9.921147111245399997e-02 1.104485059273058040e-01 1.220338076896642088e-01 1.337125347231435113e-01 1.452311061863600650e-01 1.563371404099568318e-01 1.667803959465646024e-01 1.763147757646151281e-01 1.847012924682706891e-01 1.917118409065207418e-01 1.971336135468510775e-01 2.007739950775222215e-01 2.024657763775014607e-01 2.020725330086045601e-01 1.994940224642056392e-01 1.946714733005052711e-01 1.875926781379620711e-01 1.782968804005756469e-01 1.668796004888311035e-01 1.534978669067617318e-01 1.383770061112796490e-01 1.218217229514274441e-01 1.042380994442608233e-01 8.618351259616335858e-02 6.849054934177717380e-02 5.258580408860834970e-02 4.116329868774457057e-02 3.809119311857553369e-02 4.400880244940021807e-02 5.468933538526731669e-02 6.636114304341826642e-02 7.705460453061546700e-02 8.573041885125919082e-02 9.176531452662597954e-02 9.475710573675598380e-02 9.445389715854149437e-02 9.072917983127876118e-02 8.357545088603486605e-02 7.310840236695942407e-02 5.958738604123501453e-02 4.349719375382462422e-02 2.602220049843656860e-02 1.398787398498701519e-02 2.607531544386955044e-02 4.764461101842478591e-02 7.061332212160364996e-02 9.334624917784285769e-02 1.148931949313582723e-01 1.344425225988590544e-01 1.512458231686119314e-01 1.646140701057797751e-01 1.739308885690572792e-01 1.786717157538558753e-01 1.784268791459261427e-01 1.729309572604691425e-01 1.621069621958711737e-01 1.461493604644415467e-01 1.257171927695236724e-01 1.024695082532863094e-01 8.069323265752866015e-02 7.082551790317487272e-02 8.495767432391816698e-02 1.193783704791210876e-01 1.645845615610602442e-01 2.155179723929676605e-01 2.696741050401750828e-01 3.254686879063479754e-01 3.816688449629077051e-01 4.372032404752507762e-01 4.910981117495039072e-01 5.424586660372783253e-01 5.904679498007375793e-01 6.343923695347549740e-01 6.735891911920647290e-01 7.075138092993176198e-01 7.357256753763834478e-01 7.578923217328222828e-01 7.737912208682720117e-01 7.833094089781305058e-01 7.864409291472633790e-01 7.832822405755048845e-01 7.740258065427436662e-01 7.589521219577991529e-01 7.384204749067787565e-01 7.128587583376575498e-01 6.827526604904171625e-01 6.486345689720598440e-01 6.110725276196987688e-01 5.706595936329487140e-01 5.280039647541563408e-01 4.837202995325001198e-01 4.384227690931667976e-01 3.927206166081766980e-01 3.472174827579211365e-01 3.025167378582462319e-01 2.592370940269433377e-01 2.180470248250823695e-01 1.797352296225945001e-01 1.453496825466198128e-01 1.164456484392766972e-01 9.535973561875513149e-02 8.477950586711806291e-02 8.542782150317042300e-02 9.434101522952735575e-02 1.072769057871542919e-01 1.211942362984849003e-01 1.344115339117167018e-01 1.460721615934041651e-01 1.557596585253718247e-01 1.632955304297537269e-01 1.686371677650250755e-01 1.718243171645025547e-01 1.729491461250480810e-01 1.721382460100313594e-01 1.695410158462767880e-01 1.653216777071833676e-01 1.596535109349894732e-01 1.527145563981548160e-01 1.446843898055526212e-01 1.357417605516676451e-01 1.260630229752044418e-01 1.158214000023004286e-01 1.051872571657040956e-01 9.432978410851416973e-02 8.342088083754896355e-02 7.264282444311059850e-02
2.316547718136557216e-02 2.631938793152877737e-02 2.961947187602980563e-02 3.292431946699035661e-02 3.612178385742731423e-02 3.911908203100589870e-02 4.183716444497363740e-02 4.420823951964718279e-02 4.617555451588452320e-02 4.769495667496592706e-02 4.873811407609915380e-02 4.929755982107590639e-02 4.939395390724977963e-02 4.908608545381350219e-02 4.848394191101319112e-02 4.776406934689153561e-02 4.718333979371494569e-02 4.708115299019865335e-02 4.785347877021337015e-02 4.988621743866120811e-02 5.346333860740798416e-02 5.869967258981191593e-02 6.553886182727729215e-02 7.380363252757228543e-02 8.325482366332516426e-02 9.363145606781016206e-02 1.046695495685682625e-01 1.161078796760147969e-01 1.276881970430003010e-01 1.391541516288618274e-01 1.502507542933178564e-01 1.607249700369582091e-01 1.703275112849497175e-01 1.788157100949766820e-01 1.859572947006264687e-01 1.915348895363102322e-01 1.953510643687285386e-01 1.972337666338863371e-01 1.970419807748628738e-01 1.946714733005052711e-01 1.900605103366391491e-01 1.831954895782567649e-01 1.741165371831402964e-01 1.629233364962155428e-01 1.497818991512164799e-01 1.349339412859053566e-01 1.187126899864414803e-01 1.015741558770428543e-01 8.416603407910884516e-02 6.748848345881204580e-02 5.325147828970246133e-02 4.433711143248105641e-02 4.371137025022734518e-02 5.063864460949012852e-02 6.129129063879350942e-02 7.258984435333844243e-02 8.280452665468748807e-02 9.094656180230310805e-02 9.639545612832743637e-02 9.874406567974616800e-02 9.773882358703869788e-02 9.325909522454957357e-02 8.531500843974709758e-02 7.406063726001189951e-02 5.984082347440465577e-02 4.337311520488445343e-02 2.674801505466904358e-02 1.968816383430149405e-02 3.368873377753713733e-02 5.559212219703667940e-02 7.908751055228958882e-02 1.023749915918693854e-01 1.243931231240654051e-01 1.442624425602852256e-01 1.611865562723731327e-01 1.744396139056870743e-01 1.833766566046268476e-01 1.874521250688326313e-01 1.862434293169679123e-01 1.794818991999910796e-01 1.671007988068307915e-01 1.493287195711468784e-01 1.269156350171254388e-01 1.017899229699623376e-01 7.914864355322211165e-02 7.165585456325369862e-02 9.113073186348787103e-02 1.304607022693335394e-01 1.798067816085077708e-01 2.345102390743865339e-01 2.922338166950239069e-01 3.514338145360473842e-01 4.108690137364929829e-01 4.694411974200409232e-01 5.261435585261132752e-01 5.800478148645021870e-01 6.303060883925416524e-01 6.761581823954332382e-01 7.169401627661990961e-01 7.520922841498387523e-01 7.811652682335324949e-01 8.038244327929050526e-01 8.198514510022933965e-01 8.291436993658094501e-01 8.317112763732866787e-01 8.276718639905805697e-01 8.172436706118438865e-01 8.007367424957138047e-01 7.785429642649751569e-01 7.511250903438431159e-01 7.190051608384889770e-01 6.827526604904159413e-01 6.429727822396571479e-01 6.002951639620019986e-01 5.553634881483778818e-01 5.088263867328723933e-01 4.613302076401157303e-01 4.135144339696965043e-01 3.660110154426765017e-01 3.194498068362375820e-01 2.744741850542429251e-01 2.317746748857161532e-01 1.921555903923887199e-01 1.566606162459882601e-01 1.267820097321047390e-01 1.046623193606903562e-01 9.269793268133900976e-02 9.164708500315983664e-02 9.903218121139976959e-02 1.108876022132953276e-01 1.241061727896345668e-01 1.368614817529819894e-01 1.481874642600707614e-01 1.576012056885508217e-01 1.648871606350607311e-01 1.699835693917815804e-01 1.729216511661264555e-01 1.737913208319721847e-01 1.727205883802125919e-01 1.698623518557391687e-01 1.653854192892837971e-01 1.594681141031004112e-01 1.522935835494737822e-01 1.440463341905182937e-01 1.349097491139752136e-01 1.250644936818624819e-01 1.146878471383051823e-01 1.039541543452077721e-01 9.303683783102213722e-02 8.211285388535162488e-02 7.137132407534189926e-02
2.518423097961182758e-02 2.759923015998497209e-02 3.028759512297427708e-02 3.310146311038863337e-02 3.591398268628889084e-02 3.861674120275500333e-02 4.111641506964196224e-02 4.333247738196553678e-02 4.519641777414998285e-02 4.665251524375271797e-02 4.766019859628523037e-02 4.819817723209691984e-02 4.827073127762710608e-02 4.791674830550204239e-02 4.722212219898985069e-02 4.633552843424347534e-02 4.548530455986407595e-02 4.498960369558285821e-02 4.524331459386776721e-02 4.666213424848784930e-02 4.958577314050987422e-02 5.418732825464289693e-02 6.044843361516350627e-02 6.820508570914576851e-02 7.721605595762900953e-02 8.721320706317152449e-02 9.792582763097153198e-02 1.090880268071977161e-01 1.204387958308043016e-01 1.317202682787475820e-01 1.426765368711170878e-01 1.530537658161025549e-01 1.626016733689782945e-01 1.710762345770751036e-01 1.782434002722421695e-01 1.838836301374768001e-01 1.877970525457210993e-01 1.898090796480399189e-01 1.897763229402175400e-01 1.875926781379620711e-01 1.831954895782568205e-01 1.765717828433944481e-01 1.677647066166291223e-01 1.568806264388843963e-01 1.440979294069971439e-01 1.296799115467725527e-01 1.139970444043566233e-01 9.757066477788031711e-02 8.116547158787855432e-02 6.598595160589733333e-02 5.401494543561517064e-02 4.805097285811151669e-02 4.985160519977419741e-02 5.772003572205786776e-02 6.833775907358836943e-02 7.921639596015117579e-02 8.886489047237773609e-02 9.636795282316633349e-02 1.011259518128667101e-01 1.027392534201786445e-01 1.009621361304709891e-01 9.568880707999728730e-02 8.695824497000814723e-02 7.498189265459899444e-02 6.023221757362201556e-02 4.377676092589233986e-02 2.890053983330646489e-02 2.642883042273031294e-02 4.175044825834580559e-02 6.395385526999761150e-02 8.783827517337805535e-02 1.115178121548723450e-01 1.338386227798502026e-01 1.538592458522980155e-01 1.707389035766413155e-01 1.837182284315732050e-01 1.921269010020374424e-01 1.954013295949195983e-01 1.931084052956525132e-01 1.849776306047714314e-01 1.709524439597307488e-01 1.512936353201430884e-01 1.268406920763319179e-01 9.981387012055427388e-02 7.651112232901523258e-02 7.220768187398834970e-02 9.746020127602370020e-02 1.416021263314036494e-01 1.949055182372407824e-01 2.531667261592162599e-01 3.142181754365522828e-01 3.765599056822339086e-01 4.389470831858227617e-01 5.002599301257526498e-01 5.594641058149149027e-01 6.156033740105552043e-01 6.678043930825227070e-01 7.152856650226185886e-01 7.573671162356221398e-01 7.934786000162576958e-01 8.231664481879105155e-01 8.460976359583679551e-01 8.620613813029641692e-01 8.709681690307715662e-01 8.728463095085546852e-01 8.678362307039098056e-01 8.561827683627760699e-01 8.382257673170733225e-01 8.143893400400592508e-01 7.851701490639130254e-01 7.511250903438437820e-01 7.128587583376581049e-01 6.710110749043834977e-01 6.262454696228447748e-01 5.792380190008944441e-01 5.306680033350914538e-01 4.812104527927667519e-01 4.315314843241617737e-01 3.822876850439594909e-01 3.341316846542616292e-01 2.877277854820374792e-01 2.437848178875378635e-01 2.031192125796310033e-01 1.667685523011239457e-01 1.361676822938534814e-01 1.132902136424076278e-01 1.002656026787602517e-01 9.779953078929905230e-02 1.037665892111268029e-01 1.144993890170323547e-01 1.269094757806289164e-01 1.390771970596241247e-01 1.499488287263258945e-01 1.589831153248458806e-01 1.659301549329222358e-01 1.707095623782337868e-01 1.733436228063921780e-01 1.739191500332415152e-01 1.725644903105009731e-01 1.694348224262062219e-01 1.647022392010906999e-01 1.585487573099343961e-01 1.511612533479667342e-01 1.427277790290610582e-01 1.334349697338256813e-01 1.234664331927709524e-01 1.130021522836037462e-01 1.022191109716017871e-01 9.129362376891814179e-02 8.040633293722811159e-02 6.975174593011762569e-02
2.823642443622891018e-02 2.994222175385169438e-02 3.197343902980457481e-02 3.420876141745726046e-02 3.652984230938360194e-02 3.882676954003688036e-02 4.099991623799618262e-02 4.296034245020804998e-02 4.463010231566513775e-02 4.594319108839268334e-02 4.684756268481440195e-02 4.730858587228605611e-02 4.731440207392716146e-02 4.688383390794961803e-02 4.607766040177644490e-02 4.501390339831761594e-02 4.388639717136860741e-02 4.298155768464180515e-02 4.267915597978094722e-02 4.341325968870156371e-02 4.557927660109477308e-02 4.942083905007746414e-02 5.497214420967144743e-02 6.209042681607906955e-02 7.053352390535370942e-02 8.002431098147562427e-02 9.028343551418144264e-02 1.010394033332570329e-01 1.120285595140388807e-01 1.229924657715526781e-01 1.336758364790218145e-01 1.438259867627012800e-01 1.531938726477828916e-01 1.615365289423753292e-01 1.686206583729360220e-01 1.742271403823990872e-01 1.781562558200517343e-01 1.802334505694741518e-01 1.803154884754626930e-01 1.782968804005757024e-01 1.741165371831402686e-01 1.677647066166291223e-01 1.592904696645870977e-01 1.488104939480396349e-01 1.365205991004324326e-01 1.227134815201787882e-01 1.078097917865439570e-01 9.241789598949795570e-02 7.745235431185081010e-02 6.434689928873410514e-02 5.525723748407797981e-02 5.250715660673639651e-02 5.655368920215608081e-02 6.521823548141601756e-02 7.574374543922580971e-02 8.613793337131735173e-02 9.513242917189403125e-02 1.018978792063769678e-01 1.058697068274395414e-01 1.066674212291473939e-01 1.040630832216281748e-01 9.797586136392383294e-02 8.848690547306339860e-02 7.588806896047854689e-02 6.082949260471408326e-02 4.484835995109817675e-02 3.245775141086963689e-02 3.384394497372288785e-02 5.018121637284938402e-02 7.263056197394078539e-02 9.676586405105722100e-02 1.206696845863040879e-01 1.431165737170780328e-01 1.631116249782293137e-01 1.797750842750475697e-01 1.923185807628361443e-01 2.000504975985102907e-01 2.023927401057871445e-01 1.989043707144659834e-01 1.893144144397729822e-01 1.735757257105957074e-01 1.519774982978682742e-01 1.254432898709466337e-01 9.650527973690443961e-02 7.280953352868110851e-02 7.264453616001580183e-02 1.039543128986190473e-01 1.526971688036135588e-01 2.096966010029147620e-01 2.712337192508222916e-01 3.353085140392680352e-01 4.004668622619479423e-01 4.654649281435476182e-01 5.291669842901851606e-01 5.905171394405607233e-01 6.485372715836069668e-01 7.023345584354119264e-01 7.511119689123905152e-01 7.941787321939999256e-01 8.309593174569048779e-01 8.610001715625812402e-01 8.839738454218006858e-01 8.996803735816801817e-01 9.080459301306811337e-01 9.091188994435898119e-01 9.030635871491822231e-01 8.901518619954739142e-01 8.707530667942640079e-01 8.453225689021399702e-01 8.143893400400594729e-01 7.785429642649754900e-01 7.384204749067787565e-01 6.946934208386342791e-01 6.480555662181273213e-01 5.992116461342407163e-01 5.488676503676004348e-01 4.977232180862128375e-01 4.464669508712929002e-01 3.957758889241039801e-01 3.463212317223354764e-01 2.987839603248028109e-01 2.538868819880658045e-01 2.124542201082449400e-01 1.755140498445084962e-01 1.444453673857686027e-01 1.210687254280824465e-01 1.072680058435849376e-01 1.036482735977280328e-01 1.083321489256471870e-01 1.179417047348623737e-01 1.294680411371951501e-01 1.409470367638429589e-01 1.512620182842137617e-01 1.598242718804398221e-01 1.663540081573743334e-01 1.707537700889131260e-01 1.730370723056784410e-01 1.732870792303098373e-01 1.716315331506749753e-01 1.682267252325284623e-01 1.632467285251262834e-01 1.568758687641965965e-01 1.493033254706218060e-01 1.407192524426619240e-01 1.313120945646490956e-01 1.212669687264593815e-01 1.107651391038796673e-01 9.998480889506379532e-02 8.910374558195680028e-02 7.830477762620448312e-02 6.778616169074316855e-02
3.196592436396682169e-02 3.308082012525153520e-02 3.450517139308954817e-02 3.615653472903032628e-02 3.794198421688783907e-02 3.976545328177517880e-02 4.153276503551095455e-02 4.315484468034820609e-02 4.454992937246356893e-02 4.564553252243947618e-02 4.638077259200479308e-02 4.670959102596653617e-02 4.660541121850574758e-02 4.606793576827740433e-02 4.513300530698764051e-02 4.388657922543826029e-02 4.248337000145308018e-02 4.116792968428496097e-02 4.028826249257003861e-02 4.027862898491801208e-02 4.158310982859917543e-02 4.452817963975946869e-02 4.922229849343379149e-02 5.555875717662266122e-02 6.329807208155795173e-02 7.215170013091358470e-02 8.182825129839732536e-02 9.204838930072407888e-02 1.025450388175745964e-01 1.130595953588091757e-01 1.233386359643129371e-01 1.331324370535299506e-01 1.421953886265896472e-01 1.502880421234611685e-01 1.571804816022676632e-01 1.626567440456463953e-01 1.665200625418014335e-01 1.685987497016556425e-01 1.687525818837119218e-01 1.668796004888309925e-01 1.629233364962155983e-01 1.568806264388843963e-01 1.488104939480397182e-01 1.388451651279951349e-01 1.272054673614442522e-01 1.142252434500688196e-01 1.003941249032367783e-01 8.643614071299736412e-02 7.344736044167872457e-02 6.306796866025768389e-02 5.738289838021378569e-02 5.784639579864286202e-02 6.382043292801915790e-02 7.307872487126328143e-02 8.341374582624649925e-02 9.324132686530377245e-02 1.014923884774318746e-01 1.074281923450219334e-01 1.105295927214673263e-01 1.104455811734010584e-01 1.069759538264575816e-01 1.000758399271231280e-01 8.988375241086155043e-02 7.679839575350320968e-02 6.170128384444915903e-02 4.668984027473203208e-02 3.722840078318481044e-02 4.174388003738974118e-02 5.889602279497926224e-02 8.151666185117133201e-02 1.057599820566400145e-01 1.297146909362649758e-01 1.521043483947849273e-01 1.718909358770010776e-01 1.881625923061132910e-01 2.001075218623989960e-01 2.070176408857165584e-01 2.083044028706112494e-01 2.035219951339553857e-01 1.924002185455835900e-01 1.748998385840722647e-01 1.513324945163186386e-01 1.226951406109387660e-01 9.184719792901317736e-02 6.811375631459365421e-02 7.316479671140346808e-02 1.106079203953577866e-01 1.636294933113919270e-01 2.239870966450215051e-01 2.884506155543110073e-01 3.551813164010390045e-01 4.227720694561413750e-01 4.899845793012239104e-01 5.556730676073974307e-01 6.187665140252771590e-01 6.782714594888391568e-01 7.332820418803106532e-01 7.829918602779365466e-01 8.267051954190579588e-01 8.638463518392293095e-01 8.939664857523046404e-01 9.167476157178401364e-01 9.320037242618037787e-01 9.396790068278531027e-01 9.398434351220082972e-01 9.326858864916590663e-01 9.185051549382485803e-01 8.976992057519824764e-01 8.707530667942641189e-01 8.382257673170719903e-01 8.007367424957132496e-01 7.589521219577979316e-01 7.135713181955412043e-01 6.653143326240701372e-01 6.149102135522739321e-01 5.630871482092872915e-01 5.105647786769077490e-01 4.580495493737877233e-01 4.062343123632402020e-01 3.558041994952590437e-01 3.074521949111184704e-01 2.619102854339479536e-01 2.200055506738459177e-01 1.827520776368207200e-01 1.514720123570429677e-01 1.278428038844059700e-01 1.135207168191929711e-01 1.089856373648730448e-01 1.125318304634234101e-01 1.210483278119159484e-01 1.316462688810093595e-01 1.423597115914322364e-01 1.520343758959044889e-01 1.600467164006316723e-01 1.660928979944943373e-01 1.700608265241117800e-01 1.719559329971317441e-01 1.718574782905688270e-01 1.698918138041018988e-01 1.662152430640196632e-01 1.610025329037031994e-01 1.544389232296508874e-01 1.467144435615255205e-01 1.380198718799466873e-01 1.285439802343788518e-01 1.184719177769626153e-01 1.079847576374497742e-01 9.726044093330316054e-02 8.647666768497232204e-02 7.581683908245499814e-02 6.548116399237856322e-02
3.607359929157779449e-02 3.673722037565973347e-02 3.765510382007811185e-02 3.877871348806258278e-02 4.004434697254095205e-02 4.137815002535581016e-02 4.270090936073648452e-02 4.393215384501555909e-02 4.499354863383685926e-02 4.581184700966919876e-02 4.632179320984239346e-02 4.646942919003296812e-02 4.621632945921955865e-02 4.554543016262640326e-02 4.446936377707817051e-02 4.304252261749267477e-02 4.137817648427118827e-02 3.967085761147669254e-02 3.821926357274638836e-02 3.743212342210294058e-02 3.778227641118631075e-02 3.968486612833910937e-02 4.335222052084278938e-02 4.874141349150528518e-02 5.562609458439215365e-02 6.370427406850925900e-02 7.266705458036942789e-02 8.222289893699860630e-02 9.209903275652960020e-02 1.020361574605155308e-01 1.117834132225600935e-01 1.210955569302611390e-01 1.297324767869484086e-01 1.374606743341087733e-01 1.440563039103510690e-01 1.493094303852788851e-01 1.530292459415791839e-01 1.550500563947845578e-01 1.552379150552227471e-01 1.534978669067617874e-01 1.497818991512165909e-01 1.440979294069970884e-01 1.365205991004324604e-01 1.272054673614442244e-01 1.164097801525077469e-01 1.045259144525116507e-01 9.213830212573957679e-02 8.011801514544462932e-02 6.974803976759980095e-02 6.274193560007128301e-02 6.073446683194027446e-02 6.412132293602088029e-02 7.161028026509416722e-02 8.122211759390320085e-02 9.123783467931299851e-02 1.004021720737551249e-01 1.078194849544829997e-01 1.128411611778721430e-01 1.150006110541530735e-01 1.139852198049134818e-01 1.096322240175102714e-01 1.019443322203368862e-01 9.113409992751476951e-02 7.773556089829407323e-02 6.291173009415866602e-02 4.934726475841410415e-02 4.296414459033386785e-02 4.999657536005295416e-02 6.780097404212426238e-02 9.049871840881716645e-02 1.147003696722121158e-01 1.385272173847937605e-01 1.606713181068603058e-01 1.800629687026926717e-01 1.957662186848133368e-01 2.069523373603597560e-01 2.129022867088591620e-01 2.130215907495617567e-01 2.068627547752576457e-01 1.941575104699642673e-01 1.748722650021662384e-01 1.493327284066855998e-01 1.185918566498329607e-01 8.584318534681838198e-02 6.255079564427092065e-02 7.399061267715804913e-02 1.174003370301217042e-01 1.742734593146205990e-01 2.375782908580919284e-01 3.045541281755984042e-01 3.735136255140251715e-01 4.430970029753512063e-01 5.120760069795542435e-01 5.793009709470476887e-01 6.436925527242769451e-01 7.042489154766972126e-01 7.600579761233476894e-01 8.103104371443168308e-01 8.543115994794066026e-01 8.914909392790336673e-01 9.214089239498775008e-01 9.437608290587899962e-01 9.583775072560714037e-01 9.652231984276880006e-01 9.643905759851615356e-01 9.560933060912861770e-01 9.406564587998391680e-01 9.185051549382486913e-01 8.901518619954740252e-01 8.561827683627752927e-01 8.172436706118445526e-01 7.740258065427436662e-01 7.272520622625626707e-01 6.776639814123323058e-01 6.260100191787749679e-01 5.730355293395498206e-01 5.194750766596738512e-01 4.660478765927217326e-01 4.134575616318191260e-01 3.623981992277451880e-01 3.135697570482415264e-01 2.677082486183054999e-01 2.256382459928126805e-01 1.883546827551853542e-01 1.571202805223448351e-01 1.334756120152910119e-01 1.188644535913076228e-01 1.136309805922312566e-01 1.161872839746039415e-01 1.236629525525527601e-01 1.333141800345253591e-01 1.432085013181021993e-01 1.521782774972255392e-01 1.595785311053662114e-01 1.650881444133885656e-01 1.685835053726938149e-01 1.700630915178136804e-01 1.696022737642502443e-01 1.673253780082905040e-01 1.633876999638610439e-01 1.579634496702660429e-01 1.512373964510204949e-01 1.433989625916775590e-01 1.346380600865920985e-01 1.251422885534757556e-01 1.150953303792070503e-01 1.046765657472542160e-01 9.406214994834766197e-02 8.342813099920033670e-02 7.295677142416395755e-02 6.284829136079352063e-02
4.033625966087506232e-02 4.067513337379385224e-02 4.119822966566823869e-02 4.188063635599422602e-02 4.268323660482517545e-02 4.355488804681947185e-02 4.443535979742398861e-02 4.525858246049802719e-02 4.595591276555814619e-02 4.645930871910317062e-02 4.670448991521409382e-02 4.663430361911070909e-02 4.620265097675570892e-02 4.537949172870787973e-02 4.415769196688602155e-02 4.256284865556823199e-02 4.066766699968293874e-02 3.861254910980943533e-02 3.663211600318182215e-02 3.507908980465994364e-02 3.441702290950419268e-02 3.513485731352234548e-02 3.757914723239980798e-02 4.181941558469743497e-02 4.767016326258045888e-02 5.481841069017011348e-02 6.292989803473998667e-02 7.169300893007780895e-02 8.082432284235349651e-02 9.006164213680734054e-02 9.915639358926393865e-02 1.078687913412963856e-01 1.159660094244597262e-01 1.232228283850462791e-01 1.294241829292327728e-01 1.343691661917724156e-01 1.378761791169796080e-01 1.397890251984609256e-01 1.399838564749259495e-01 1.383770061112796212e-01 1.349339412859053011e-01 1.296799115467724972e-01 1.227134815201788437e-01 1.142252434500688335e-01 1.045259144525115952e-01 9.409079949912105278e-02 8.362903239908388298e-02 7.417324249940875081e-02 6.711545281631953186e-02 6.394854382485491706e-02 6.550394950959145812e-02 7.128843688873841289e-02 7.983544306471579421e-02 8.954113681829160842e-02 9.908905105312044992e-02 1.074841328713432576e-01 1.139789412258277596e-01 1.180114848332181471e-01 1.191723652547015122e-01 1.171949360909813609e-01 1.119631909590548119e-01 1.035394015991603078e-01 9.222774238342794362e-02 7.872585393077861926e-02 6.451497529573835266e-02 5.280665602924761864e-02 4.942939695523545368e-02 5.848787137881270720e-02 7.679292899139590622e-02 9.945544602558767378e-02 1.234581393103724029e-01 1.469738018176976746e-01 1.686809797773752839e-01 1.874903038922863807e-01 2.024506140848499613e-01 2.127234857059421280e-01 2.175850240346674791e-01 2.164397631384583909e-01 2.088419466388449497e-01 1.945263295508249946e-01 1.734619906354830376e-01 1.459777774290761942e-01 1.131567363309818747e-01 7.851851376999186005e-02 5.633371042343176399e-02 7.534788169790429535e-02 1.242941730761111391e-01 1.844961691699514850e-01 2.502691860636858667e-01 3.192830710572053254e-01 3.899890807303459384e-01 4.610744950791177965e-01 5.313255794684152988e-01 5.995951650727947557e-01 6.648027107113901879e-01 7.259452852338376116e-01 7.821116868395882049e-01 8.324964069111580045e-01 8.764118581433457678e-01 9.132980482356349849e-01 9.427292784322993668e-01 9.644176898311604962e-01 9.782136500235221188e-01 9.841031008787586298e-01 9.822020888494058521e-01 9.727487780172061616e-01 9.560933060912858439e-01 9.326858864916584002e-01 9.030635871491817790e-01 8.678362307039083623e-01 8.276718639905806807e-01 7.832822405755045514e-01 7.354087534882525201e-01 6.848092530538165690e-01 6.322461971164414773e-01 5.784766239575964697e-01 5.242445379308121600e-01 4.702764979434163606e-01 4.172815726926521473e-01 3.659574915467143641e-01 3.170059349357655654e-01 2.711615503792530468e-01 2.292407820983086986e-01 1.922138745385969238e-01 1.612806826054082598e-01 1.378488919330502216e-01 1.231628835453562332e-01 1.174291585974671648e-01 1.191410494376596296e-01 1.256434820357111293e-01 1.343518391903149589e-01 1.433951391521266494e-01 1.516144201644632206e-01 1.583566238026403172e-01 1.632905893496610639e-01 1.662847718050748935e-01 1.673321674062365205e-01 1.665044969194836022e-01 1.639235677153745574e-01 1.597427329153796038e-01 1.541344453448760254e-01 1.472816480985939536e-01 1.393717160336100380e-01 1.305922150601094844e-01 1.211280779601133367e-01 1.111600211486284406e-01 1.008642213534960558e-01 9.041350127856777330e-02 7.998062552534018765e-02 6.974492301399808081e-02 5.990455213683913704e-02
4.459196928916773356e-02 4.470955286976916604e-02 4.494053636552745173e-02 4.527461273541755898e-02 4.569033020470582990e-02 4.615541406781968614e-02 4.662791803922580747e-02 4.705804550641692202e-02 4.739044595392431086e-02 4.756682444985751296e-02 4.752878299397313155e-02 4.722092026411761623e-02 4.659434195470175955e-02 4.561088855005943771e-02 4.424860460297524306e-02 4.250930835250826129e-02 4.042963001943816054e-02 3.809752313572740967e-02 3.567642180487839293e-02 3.343640699534500965e-02 3.177910471753382649e-02 3.121351596575919901e-02 3.222333820103272239e-02 3.505924220510784478e-02 3.964267615050037774e-02 4.567075601784843092e-02 5.277591144824533148e-02 6.061285485860563871e-02 6.887754950826359412e-02 7.729946049991701096e-02 8.563015679163139826e-02 9.363526082918986748e-02 1.010904909537529567e-01 1.077810119716646892e-01 1.135032375725581605e-01 1.180684562676601879e-01 1.213078784154554834e-01 1.230788851296314018e-01 1.232724274737110048e-01 1.218217229514273470e-01 1.187126899864413970e-01 1.139970444043565539e-01 1.078097917865438737e-01 1.003941249032369171e-01 9.213830212573959066e-02 8.362903239908392461e-02 7.571580059179276734e-02 6.953670369694826825e-02 6.635964294771300176e-02 6.708595386430554752e-02 7.168642924941373562e-02 7.921592805469468423e-02 8.836298262135275361e-02 9.789951571457436441e-02 1.068221915412261025e-01 1.143389744007594910e-01 1.198278619589747129e-01 1.228085954004366903e-01 1.229318834217831558e-01 1.199835030507616501e-01 1.139030768654793607e-01 1.048245114967960301e-01 9.316119767242195260e-02 7.979921063442113605e-02 6.655023358008413381e-02 5.700310504955563573e-02 5.642134166865647033e-02 6.710746212764993890e-02 8.576037827255321433e-02 1.082587618390137840e-01 1.318977662548621865e-01 1.549155836739862235e-01 1.759936720372863861e-01 1.940352322650286121e-01 2.080833763099370071e-01 2.172978124399711497e-01 2.209563690972572991e-01 2.184678955107314247e-01 2.093920306771233641e-01 1.934676788396431091e-01 1.706631188074577143e-01 1.412969442602429460e-01 1.064458633372547119e-01 6.992126209293410277e-02 4.981550699612407457e-02 7.743846173157530044e-02 1.312352448886253131e-01 1.941599600477726673e-01 2.618604318768331662e-01 3.323835990821105146e-01 4.043044202825543110e-01 4.763564600449013420e-01 5.473449606698164160e-01 6.161318038139822484e-01 6.816426009504416017e-01 7.428808325932131362e-01 7.989434557065185905e-01 8.490355393809315698e-01 8.924827169193479959e-01 9.287408121925401217e-01 9.574023139863302445e-01 9.781995782200442191e-01 9.910047894865787743e-01 9.958268323473123962e-01 9.928053181769570523e-01 9.822020888494065183e-01 9.643905759851616466e-01 9.398434351220082972e-01 9.091188994435903670e-01 8.728463095085544632e-01 8.317112763732864567e-01 7.864409291472622687e-01 7.377896892347370894e-01 6.865260091654333818e-01 6.334205240746144661e-01 5.792361040190503463e-01 5.247203900352656047e-01 4.706015861446247173e-01 4.175886274697873102e-01 3.663774459738845524e-01 3.176660129084407092e-01 2.721820966463242009e-01 2.307282996003263975e-01 1.942445365536132618e-01 1.638640087639773313e-01 1.408642956812491964e-01 1.263021600796941368e-01 1.202498425080103933e-01 1.212580995205999601e-01 1.268653604033143367e-01 1.346531068078112847e-01 1.428332929351041891e-01 1.502748573172896784e-01 1.563293316794403531e-01 1.606628281524371815e-01 1.631397003057933615e-01 1.637491660950601835e-01 1.625597111296846753e-01 1.596902550336785354e-01 1.552913597446287652e-01 1.495325818982723154e-01 1.425937290012288805e-01 1.346587256958191869e-01 1.259113436931359187e-01 1.165323821286706751e-01 1.066981142073877842e-01 9.658001533512430847e-02 8.634602542473976405e-02 7.616396399906857906e-02 6.620835937192845466e-02 5.667310639832228575e-02
4.872234084469115323e-02 4.869949338715594961e-02 4.872501567013604734e-02 4.879696237694500921e-02 4.890550396011701662e-02 4.903236037622025340e-02 4.915081182999078702e-02 4.922631174792268388e-02 4.921766694218273480e-02 4.907871362984160546e-02 4.876041520050988787e-02 4.821333987312614866e-02 4.739054191797121424e-02 4.625097159373454947e-02 4.476369192132711311e-02 4.291342260842082729e-02 4.070833159948451102e-02 3.819164541001036917e-02 3.545955894942851017e-02 3.268846666413809804e-02 3.017144007448746904e-02 2.834698301947916749e-02 2.776091761127308377e-02 2.888497030097405063e-02 3.187202103475821058e-02 3.651082573157593547e-02 4.240890031733685755e-02 4.916655959274605914e-02 5.643922397425374382e-02 6.393569600244111695e-02 7.140158224918463636e-02 7.860574951665917631e-02 8.533266048558628414e-02 9.137952831448956093e-02 9.655690706399071288e-02 1.006917337484626029e-01 1.036322414651881518e-01 1.052544776878950455e-01 1.054704343412692508e-01 1.042380994442608233e-01 1.015741558770428127e-01 9.757066477788033099e-02 9.241789598949795570e-02 8.643614071299747514e-02 8.011801514544467095e-02 7.417324249940873693e-02 6.953670369694825437e-02 6.724478159742472427e-02 6.809343775883211491e-02 7.223345012474005622e-02 7.909426542009341532e-02 8.769963679692367731e-02 9.701815901062796343e-02 1.061327387536365324e-01 1.142740810462649775e-01 1.208075292001816459e-01 1.252171850919144014e-01 1.270994023734038081e-01 1.261668699377348490e-01 1.222633839306727643e-01 1.153926017763248768e-01 1.057718685168269335e-01 9.394013946032439555e-02 8.098901012700511493e-02 6.903827092963424339e-02 6.183682051797018825e-02 6.376677419367794697e-02 7.574397559011182557e-02 9.458506178244938112e-02 1.167756159916455427e-01 1.398796611451359195e-01 1.622113126099766489e-01 1.824698475918994922e-01 1.995632137155064489e-01 2.125386436224308284e-01 2.205622282721153571e-01 2.229204786327068366e-01 2.190321894443781059e-01 2.084663352180080309e-01 1.909673180557508176e-01 1.664990673281611933e-01 1.353546715570621006e-01 9.855580350343301488e-02 6.012367225957045841e-02 4.358605421549100606e-02 8.041028487612544851e-02 1.381535221260550561e-01 2.031252856972372289e-01 2.721585962312907947e-01 3.436147691942726956e-01 4.161762746616473607e-01 4.886218661761327908e-01 5.597801970409920225e-01 6.285288481511066561e-01 6.938070631323773885e-01 7.546323476212382086e-01 8.101171503853513700e-01 8.594838921493161976e-01 9.020774407608305179e-01 9.373745427561986920e-01 9.649899684931948496e-01 9.846793021785616995e-01 9.963384437556970230e-01 9.999999999999998890e-01 9.958268323473123962e-01 9.841031008787586298e-01 9.652231984276870014e-01 9.396790068278531027e-01 9.080459301306804676e-01 8.709681690307705670e-01 8.291436993658093391e-01 7.833094089781308389e-01 7.342268363233854789e-01 6.826689477917730065e-01 6.294083986069284320e-01 5.752077591958699720e-01 5.208122780858175371e-01 4.669459297499037875e-01 4.143118160687527252e-01 3.635985253603368217e-01 3.154948527655703772e-01 2.707161766138887482e-01 2.300456071262318714e-01 1.943872153908638156e-01 1.648038174404186929e-01 1.424451789898657783e-01 1.281914736241614172e-01 1.219875561799223518e-01 1.224270945010527967e-01 1.272241974342699367e-01 1.341287727885190351e-01 1.414516024756357071e-01 1.481057144878000775e-01 1.534587778587148676e-01 1.571812342383874517e-01 1.591372101290095264e-01 1.593139671755267051e-01 1.577772904101176765e-01 1.546429439903229119e-01 1.500579335475264453e-01 1.441878507985427382e-01 1.372081201247871418e-01 1.292978699442157986e-01 1.206356830415301062e-01 1.113968079761540053e-01 1.017516418291413427e-01 9.186549512232722314e-02 8.189989119382587446e-02 7.201602848856210326e-02 6.238170311919007810e-02 5.318420619655343101e-02
5.263972030159067006e-02 5.253807978541476242e-02 5.242809237473300410e-02 5.231226219615137812e-02 5.218799449725168571e-02 5.204674012801789595e-02 5.187345206778110063e-02 5.164644033049051869e-02 5.133767900883674101e-02 5.091358359870793576e-02 5.033624804014077275e-02 4.956511811369783416e-02 4.855908777505422297e-02 4.727904363030722285e-02 4.569095923063026116e-02 4.376977503205273928e-02 4.150453412880361626e-02 3.890566112148229755e-02 3.601601140464383982e-02 3.292852334097867012e-02 2.981463735742447344e-02 2.696595790042001506e-02 2.483401209977590188e-02 2.399651492297171992e-02 2.493871999857994945e-02 2.775309089970401030e-02 3.212433147002995149e-02 3.758758727314772535e-02 4.371919856149510120e-02 5.017846647245178399e-02 5.668915594431306326e-02 6.301614024483832843e-02 6.895040074677168118e-02 7.430189946404007484e-02 7.889791529888881549e-02 8.258506742774450460e-02 8.523403363913628628e-02 8.674655782301636531e-02 8.706479901047112224e-02 8.618351259616337245e-02 8.416603407910877577e-02 8.116547158787849880e-02 7.745235431185087949e-02 7.344736044167875233e-02 6.974803976759978708e-02 6.711545281631955961e-02 6.635964294771304339e-02 6.809343775883211491e-02 7.247281314721511214e-02 7.914124408220746254e-02 8.740912304786201126e-02 9.648040175482232306e-02 1.055895168120203204e-01 1.140505640477200711e-01 1.212653788181540515e-01 1.267217797153614434e-01 1.299944137933265187e-01 1.307516398918850964e-01 1.287694921864598330e-01 1.239547633971491702e-01 1.163830405322811568e-01 1.063661250942013747e-01 9.458183372826908797e-02 8.233145775822298118e-02 7.197985085616886991e-02 6.718900411983597110e-02 7.131381135243228253e-02 8.428379518767886713e-02 1.031441181442934452e-01 1.248704433416507886e-01 1.472632662218791577e-01 1.687208740839778454e-01 1.879738660775889247e-01 2.039468453977223983e-01 2.157011729565095626e-01 2.224178406035954014e-01 2.233992870213273585e-01 2.180801912986359836e-01 2.060431924594298136e-01 1.870400962051317062e-01 1.610276489041085890e-01 1.282579105508367401e-01 8.963651602214602054e-02 4.922498040623792676e-02 3.860798793246662808e-02 8.433431597211728248e-02 1.449649997643749910e-01 2.112539221296644010e-01 2.809806753856607942e-01 3.527542786757442705e-01 4.253480657278235211e-01 4.975847293490437417e-01 5.683207305201100068e-01 6.364560115000899021e-01 7.009509420746496966e-01 7.608446478227647303e-01 8.152723290669735556e-01 8.634803922214236982e-01 9.048387422739633257e-01 9.388498724779549276e-01 9.651545795967080288e-01 9.835342809960491151e-01 9.939100319089839708e-01 9.963384437556966899e-01 9.910047894865787743e-01 9.782136500235225629e-01 9.583775072560702935e-01 9.320037242618035567e-01 8.996803735816801817e-01 8.620613813029626149e-01 8.198514510022932855e-01 7.737912208682721227e-01 7.246430944187969292e-01 6.731781768522588916e-01 6.201647547563083895e-01 5.663587907046860881e-01 5.124969874493311428e-01 4.592931409464033887e-01 4.074387925046065728e-01 3.576096579543666110e-01 3.104799549716921181e-01 2.667472877425872135e-01 2.271698395317424124e-01 1.926106544922925601e-01 1.640587976829135652e-01 1.425385277290278363e-01 1.287641200548177156e-01 1.225621841139647311e-01 1.225614907397752779e-01 1.266378479978356730e-01 1.327091207047235433e-01 1.391962500010686110e-01 1.450695362210013550e-01 1.497229279571427041e-01 1.528377301934638333e-01 1.542815809789230830e-01 1.540416209146137361e-01 1.521815326201683138e-01 1.488137340352106708e-01 1.440809877673661643e-01 1.381439289996287401e-01 1.311724273944363806e-01 1.233395443783907169e-01 1.148173534688291392e-01 1.057742079881904967e-01 9.637326328475347148e-02 8.677225851764522324e-02 7.712480428193724258e-02 6.758380401719250863e-02 5.830832935206162193e-02 4.947656296280149302e-02
5.627913297566581458e-02 5.614460744700350281e-02 5.595393739559217927e-02 5.571173544528548044e-02 5.541970731355044116e-02 5.507580713828067603e-02 5.467351644633105384e-02 5.420132942204287929e-02 5.364252051636377722e-02 5.297525486870286598e-02 5.217308074900651321e-02 5.120582159337770667e-02 5.004086962942194683e-02 4.864488030553625053e-02 4.698588407037847942e-02 4.503587967032306877e-02 4.277406964545757417e-02 4.019108249311566933e-02 3.729487733991862508e-02 3.411970749698052530e-02 3.074081324949618291e-02 2.729967847709622794e-02 2.404642528074832017e-02 2.139670187595585707e-02 1.994325201932645869e-02 2.025552391170047650e-02 2.247562490993346498e-02 2.623163294797274323e-02 3.098049338212239059e-02 3.626109359797255460e-02 4.172977613038435230e-02 4.712483145619571212e-02 5.223454651364279472e-02 5.687967567796765184e-02 6.090650717724718083e-02 6.418660890933929053e-02 6.662104612795925751e-02 6.814813554714410637e-02 6.875460956171937366e-02 6.849054934177710441e-02 6.748848345881205968e-02 6.598595160589730557e-02 6.434689928873413289e-02 6.306796866025765613e-02 6.274193560007136627e-02 6.394854382485491706e-02 6.708595386430560303e-02 7.223345012474009785e-02 7.914124408220742091e-02 8.733430353464007034e-02 9.623738315992158565e-02 1.052595938841297124e-01 1.138353974465946550e-01 1.214412814542538549e-01 1.276039699569183061e-01 1.319082048322287593e-01 1.340073140185787937e-01 1.336379857290945494e-01 1.306408348810222386e-01 1.249901828207050508e-01 1.168407908465315392e-01 1.066083536132659687e-01 9.511731930369284049e-02 8.386439966515049638e-02 7.535619159315026794e-02 7.293365444158415867e-02 7.892494318909967776e-02 9.261165598129951493e-02 1.113126655630401335e-01 1.324081343323995907e-01 1.539106246043917547e-01 1.743092898294111293e-01 1.923782698831728311e-01 2.070703094915214704e-01 2.174708844921061091e-01 2.227845362036604271e-01 2.223370886201399554e-01 2.155853765707918535e-01 2.021306193068500290e-01 1.817350470521395256e-01 1.543475097242153204e-01 1.201667584752906387e-01 7.991494711381448568e-02 3.736049821932453663e-02 3.622889245973096028e-02 8.919592325531211507e-02 1.515743331975799857e-01 2.184124215015119941e-01 2.881587323106742926e-01 3.596042285802411587e-01 4.315968181436338202e-01 5.030018944326417607e-01 5.727080652061793398e-01 6.396442176438991156e-01 7.027992335136092894e-01 7.612413002225244529e-01 8.141354209961988442e-01 8.607583531505360597e-01 9.005105121420916570e-01 9.329245762661224628e-01 9.576706783072028717e-01 9.745581981232956936e-01 9.835342809960484489e-01 9.846793021785614775e-01 9.781995782200446632e-01 9.644176898311607182e-01 9.437608290587892190e-01 9.167476157178406915e-01 8.839738454217999086e-01 8.460976359583670670e-01 8.038244327929046085e-01 7.578923217328220607e-01 7.090580820629127645e-01 6.580844033132947635e-01 6.057286924160695252e-01 5.527339285734197416e-01 4.998221000831339911e-01 4.476909084383660087e-01 3.970146859041771559e-01 3.484508720432592521e-01 3.026538840715679024e-01 2.602984192593751356e-01 2.221126607572949108e-01 1.889139544414884242e-01 1.616148560783814137e-01 1.411167826786428325e-01 1.279787355477677024e-01 1.219196979301358785e-01 1.216005099802443395e-01 1.250480306663845353e-01 1.303459576151764776e-01 1.360330501883380006e-01 1.411472292049111843e-01 1.451173085499048443e-01 1.476412729219024056e-01 1.485937260666007897e-01 1.479634412797912468e-01 1.458126072513031557e-01 1.422501570358277734e-01 1.374139955383813505e-01 1.314588924004548576e-01 1.245480799510168129e-01 1.168473749526538069e-01 1.085211166986520814e-01 9.972951405015773041e-02 9.062720707204491299e-02 8.136303992024546128e-02 7.208127728374745524e-02 6.292487671481894473e-02 5.404213745737723729e-02 4.559942363046657482e-02
5.959343799401565361e-02 5.945908507901789819e-02 5.922947943543968585e-02 5.890997761896577672e-02 5.850469584957229685e-02 5.801580349682749355e-02 5.744282762139981541e-02 5.678202663550703522e-02 5.602589754243820358e-02 5.516288150678008012e-02 5.417732591031157452e-02 5.304974827759927763e-02 5.175743086919774860e-02 5.027535811393589460e-02 4.857749715737944701e-02 4.663842025537789232e-02 4.443528379680736218e-02 4.195022413317479187e-02 3.917332831109400504e-02 3.610653889405548989e-02 3.276927132123557546e-02 2.920742263437186778e-02 2.550940430270407996e-02 2.183678035954588967e-02 1.848210752471938015e-02 1.595200833873418669e-02 1.494801889284649681e-02 1.593816481464533155e-02 1.866567251378260101e-02 2.246741324896164155e-02 2.677577581218189284e-02 3.121277707258115000e-02 3.552558115165651426e-02 3.953322293386649089e-02 4.310128563347907088e-02 4.613385892762313090e-02 4.857519118469327130e-02 5.041737666942861656e-02 5.171225665271989708e-02 5.258580408860839828e-02 5.325147828970248909e-02 5.401494543561510819e-02 5.525723748407795205e-02 5.738289838021373712e-02 6.073446683194032303e-02 6.550394950959133322e-02 7.168642924941366623e-02 7.909426542009347083e-02 8.740912304786190024e-02 9.623738315992182157e-02 1.051509039642183757e-01 1.137124544450438535e-01 1.214917561626812220e-01 1.280776765208342383e-01 1.330899907236138269e-01 1.361925214843850707e-01 1.371087555920698919e-01 1.356411353095963168e-01 1.316961836805604080e-01 1.253198955741121612e-01 1.167524771580759763e-01 1.065201418273160477e-01 9.559297880981297568e-02 8.562546887600377965e-02 7.913101142453811410e-02 7.894477850751077663e-02 8.647261817298525222e-02 1.006122117667032911e-01 1.189667517961984083e-01 1.392574496565390230e-01 1.596903750665604194e-01 1.788511517364969605e-01 1.955685069813450083e-01 2.088342752447129858e-01 2.177678639963963325e-01 2.216060306846642514e-01 2.197056159509299944e-01 2.115523029766876451e-01 1.967717308875823745e-01 1.751415905235984838e-01 1.466066411311366946e-01 1.113104607839620896e-01 6.974085893869214070e-02 2.474268846099485220e-02 3.762905373222885652e-02 9.490214054146990652e-02 1.578780558266093537e-01 2.244757305848905093e-01 2.935445468601607932e-01 3.639967558271280379e-01 4.347396861817122149e-01 5.046803680939387915e-01 5.727438135377065365e-01 6.378942617834573170e-01 6.991562556241615045e-01 7.556341942097427600e-01 8.065295885645853424e-01 8.511555135019309715e-01 8.889479225397872719e-01 9.194736320272839381e-01 9.424349049678180101e-01 9.576706783072036488e-01 9.651545795967083619e-01 9.649899684931944055e-01 9.574023139863299114e-01 9.427292784322989228e-01 9.214089239498768347e-01 8.939664857523046404e-01 8.610001715625811292e-01 8.231664481879092943e-01 7.811652682335323838e-01 7.357256753763831147e-01 6.875922103290423859e-01 6.375125279621804975e-01 5.862266377703023723e-01 5.344582072945412987e-01 4.829084387084334740e-01 4.322531660863556113e-01 3.831440512182415770e-01 3.362150871406626162e-01 2.920959585651246027e-01 2.514336968612560508e-01 2.149219124357602539e-01 1.833282537578113658e-01 1.574868029335712294e-01 1.381793859192617102e-01 1.258204432181102006e-01 1.200328791555939495e-01 1.195099114824727249e-01 1.224215144424155993e-01 1.270141292301182057e-01 1.319490528880772340e-01 1.363395811243925670e-01 1.396563663445098136e-01 1.416190385858110967e-01 1.421122190927530393e-01 1.411279046728919351e-01 1.387273605240525176e-01 1.350159244442175055e-01 1.301260942203471271e-01 1.242059522451645359e-01 1.174111123053197675e-01 1.098990797312854734e-01 1.018253518945955172e-01 9.334086479814579507e-02 8.459059063859231120e-02 7.571327040058140057e-02 6.684248862961883475e-02 5.810966476945607362e-02 4.965024340358079741e-02 4.161581626958677643e-02
6.255039997554988351e-02 6.243867194837279117e-02 6.220069791476556115e-02 6.184180478055235908e-02 6.136732395638628407e-02 6.078206324874084465e-02 6.008973126805888104e-02 5.929234701174022210e-02 5.838967713410410376e-02 5.737875111168369568e-02 5.625350836909465829e-02 5.500463007690072764e-02 5.361960113855493426e-02 5.208303529066943965e-02 5.037727986246744866e-02 4.848329918004966321e-02 4.638182010073960831e-02 4.405471333836642051e-02 4.148658434774995379e-02 3.866656397398528233e-02 3.559033463488670002e-02 3.226253275163955964e-02 2.869991035827716697e-02 2.493623297367245778e-02 2.103147393520567524e-02 1.709245995543453092e-02 1.332610302841956765e-02 1.018104857245273089e-02 8.578205683212982921e-03 9.399501402824186544e-03 1.209938645541470438e-02 1.560899728960112205e-02 1.933430266216469226e-02 2.300339999507751421e-02 2.648571347055145991e-02 2.972636398799264820e-02 3.272802155364958748e-02 3.554889044991470931e-02 3.830415588301809560e-02 4.116329868774460526e-02 4.433711143248098702e-02 4.805097285811155833e-02 5.250715660673635488e-02 5.784639579864280651e-02 6.412132293602081090e-02 7.128843688873845452e-02 7.921592805469476750e-02 8.769963679692369118e-02 9.648040175482239245e-02 1.052595938841296430e-01 1.137124544450439367e-01 1.215001039739550120e-01 1.282812843154314264e-01 1.337246923489601724e-01 1.375225455862227608e-01 1.394059568947789429e-01 1.391628881451144051e-01 1.366600432313622160e-01 1.318713364970214852e-01 1.249180793321075095e-01 1.161305829269838052e-01 1.061475456261857103e-01 9.607104556742955548e-02 8.764956147616434490e-02 8.325348613659029617e-02 8.510017045899931354e-02 9.383699438061775255e-02 1.081722047421207616e-01 1.259866244264014334e-01 1.452948168987883426e-01 1.644821273412908347e-01 1.822354511458993687e-01 1.974480720644330445e-01 2.091612429401238371e-01 2.165378354644088565e-01 2.188554328214814548e-01 2.155097122337850113e-01 2.060225047296075918e-01 1.900511757310806571e-01 1.673973395100462891e-01 1.380139625536483394e-01 1.020117898652059124e-01 5.967804254253484403e-02 1.199293299965953526e-02 4.288737388837329800e-02 1.012998604912033196e-01 1.637682015055832163e-01 2.293308849046881981e-01 2.970141590221239691e-01 3.657993784030175721e-01 4.346400021905539868e-01 5.024839716354365660e-01 5.682968547049476182e-01 6.310843741730006728e-01 6.899135158372657894e-01 7.439316087781900899e-01 7.923828930670396842e-01 8.346222019179528884e-01 8.701254969031765318e-01 8.984971069745378847e-01 9.194736320272831609e-01 9.329245762661219077e-01 9.388498724779548166e-01 9.373745427561989141e-01 9.287408121925401217e-01 9.132980482356337637e-01 8.914909392790314469e-01 8.638463518392287543e-01 8.309593174569034346e-01 7.934786000162570296e-01 7.520922841498384193e-01 7.075138092993173977e-01 6.604688564659341177e-01 6.116834818413472430e-01 5.618738916545351625e-01 5.117382770997686015e-01 4.619511926144221348e-01 4.131610844155075846e-01 3.659917762905475214e-01 3.210489844599464515e-01 2.789331299433498446e-01 2.402593115181920758e-01 2.056826260154817898e-01 1.759178396155994251e-01 1.517195325392712013e-01 1.337539113983204908e-01 1.223017228153132629e-01 1.169018553963775964e-01 1.162824856206127744e-01 1.187508705362992772e-01 1.227125308234506967e-01 1.269536599194949211e-01 1.306683516549596857e-01 1.333744679890180862e-01 1.348173169333198029e-01 1.348940980361163222e-01 1.336013925101135480e-01 1.310000322744133139e-01 1.271916561101036347e-01 1.223028640757074792e-01 1.164743213940036409e-01 1.098531559753750525e-01 1.025876245627259792e-01 9.482341643645560147e-02 8.670121731234464724e-02 7.835533720176453276e-02 6.991336791414706764e-02 6.149703731598572809e-02 5.322476488632182923e-02 4.521709847473050214e-02 3.760768425390980524e-02
6.513083078839985995e-02 6.505534304609628116e-02 6.483001534265396548e-02 6.445972968850821605e-02 6.395028770151774122e-02 6.330806054187224086e-02 6.253956673449227732e-02 6.165099078997984816e-02 6.064766408963385286e-02 5.953353847767255819e-02 5.831069128589715794e-02 5.697890667911345575e-02 5.553538073618027177e-02 5.397459528120156225e-02 5.228839745345155443e-02 5.046630853563136010e-02 4.849606780413143886e-02 4.636439707578103586e-02 4.405795153459824559e-02 4.156440450900047989e-02 3.887359970331035613e-02 3.597869470383360108e-02 3.287721439299162718e-02 2.957193200399063984e-02 2.607149960748339143e-02 2.239076324057415190e-02 1.855073860141830816e-02 1.457836731295499184e-02 1.050682763564900549e-02 6.381643940986448695e-03 2.353397041183293882e-03 2.424212655940465814e-03 6.483195415029563424e-03 1.067627937852531732e-02 1.490164415748768123e-02 1.917766851090960123e-02 2.355465932551258773e-02 2.810557076990871997e-02 3.291927515369623414e-02 3.809119311857555451e-02 4.371137025022731742e-02 4.985160519977414190e-02 5.655368920215604611e-02 6.382043292801911627e-02 7.161028026509419497e-02 7.983544306471576646e-02 8.836298262135268422e-02 9.701815901062792180e-02 1.055895168120204314e-01 1.138353974465946827e-01 1.214917561626812220e-01 1.282812843154315374e-01 1.339239109863320232e-01 1.381488190166629826e-01 1.407082067587196728e-01 1.413932219671649726e-01 1.400528873451933332e-01 1.366175978709524008e-01 1.311301867264789145e-01 1.237900445831030399e-01 1.150195123454777479e-01 1.055644458646681910e-01 9.662851299939864691e-02 8.996577352228989077e-02 8.766145508364722727e-02 9.128317287370020516e-02 1.009052598726296601e-01 1.151830465954376131e-01 1.322602769214402396e-01 1.504084552311015510e-01 1.681811774241483703e-01 1.843707741721882787e-01 1.979440528203878502e-01 2.080013421205839652e-01 2.137581532147977970e-01 2.145414238457754863e-01 2.097937687563432296e-01 1.990813980875834888e-01 1.821030113636621928e-01 1.586981763455829753e-01 1.288551464197812135e-01 9.272288946728746151e-02 5.067419992113689209e-02 7.067383146164978557e-03 5.105082600977197543e-02 1.081975459472456352e-01 1.691361699660182127e-01 2.328806875313058078e-01 2.984721896734726099e-01 3.649199061832872903e-01 4.312126649213153806e-01 4.963390975904634073e-01 5.593093559753655741e-01 6.191764065877076728e-01 6.750559662617990897e-01 7.261444446596926339e-01 7.717344163973195448e-01 8.112272677117081665e-01 8.441427766555135159e-01 8.701254969031760877e-01 8.889479225397869389e-01 9.005105121420918790e-01 9.048387422739629926e-01 9.020774407608302958e-01 8.924827169193477738e-01 8.764118581433446575e-01 8.543115994794059365e-01 8.267051954190581808e-01 7.941787321939982602e-01 7.573671162356205855e-01 7.169401627661984300e-01 6.735891911920647290e-01 6.280145155711410743e-01 5.809142048115418788e-01 5.329744862368309688e-01 4.848621881733602423e-01 4.372196758256887694e-01 3.906628451914393452e-01 3.457829106170542399e-01 3.031529225601370947e-01 2.633400127568806814e-01 2.269236861537026473e-01 1.945173411678779440e-01 1.667806188431436853e-01 1.443886137424839067e-01 1.278966735977790647e-01 1.174628635294248241e-01 1.125543066292205990e-01 1.119381888337911690e-01 1.140547741684974636e-01 1.174646242025898929e-01 1.210792709436095266e-01 1.241769545767451854e-01 1.263265686780215002e-01 1.273021571741279057e-01 1.270155051233398391e-01 1.254688561777536071e-01 1.227229834291629629e-01 1.188757104474651577e-01 1.140473020916012020e-01 1.083703730652783442e-01 1.019828251806620956e-01 9.502287986477632453e-02 8.762562242230337306e-02 7.992070034836025461e-02 7.203097747573050658e-02 6.407208467550286335e-02 5.615297672358728065e-02 4.837788905137898471e-02 4.085067699985883705e-02 3.368389116821938339e-02
6.732728075026289671e-02 6.729427269985581439e-02 6.709444876697275018e-02 6.673205181444578915e-02 6.621290119676312425e-02 6.554420270469549226e-02 6.473428151969171096e-02 6.379223773126554975e-02 6.272752958319992300e-02 6.154949672903813757e-02 6.026684409712655677e-02 5.888711583556877766e-02 5.741619717831258907e-02 5.585788856267681624e-02 5.421359942087043693e-02 5.248220745787259001e-02 5.066012225590604129e-02 4.874158012153943786e-02 4.671918198693578855e-02 4.458467112518037234e-02 4.232993713450866613e-02 3.994823346338984005e-02 3.743561682731949558e-02 3.479267318241755641e-02 3.202671442255943662e-02 2.915486873015819477e-02 2.620895880035566117e-02 2.324397631459840588e-02 2.035357734932780049e-02 1.769783418442951936e-02 1.554454664309020892e-02 1.429131454184854808e-02 1.435531625776889468e-02 1.589682732103828502e-02 1.872353078796841833e-02 2.252351707656919527e-02 2.705865792922112698e-02 3.219160119070547943e-02 3.785292389246693034e-02 4.400880244940020419e-02 5.063864460949016322e-02 5.772003572205776367e-02 6.521823548141604532e-02 7.307872487126323979e-02 8.122211759390313146e-02 8.954113681829152516e-02 9.789951571457437829e-02 1.061327387536365741e-01 1.140505640477202098e-01 1.214412814542539104e-01 1.280776765208342660e-01 1.337246923489601724e-01 1.381488190166629271e-01 1.411293104522609587e-01 1.424714626982227783e-01 1.420224397956253992e-01 1.396905972734721890e-01 1.354700800964216689e-01 1.294738697412658179e-01 1.219805288155057926e-01 1.135017795089613007e-01 1.048745747266142808e-01 9.735391290309487744e-02 9.259406719890080073e-02 9.228440496464353215e-02 9.738349013436707613e-02 1.075720344271616224e-01 1.215436971794500165e-01 1.376872275000626256e-01 1.545027808217966092e-01 1.707035305973667594e-01 1.851908494427230156e-01 1.970130946242521497e-01 2.053386362446485702e-01 2.094444189477887019e-01 2.087152280832982043e-01 2.026491966198825379e-01 1.908665898281419193e-01 1.731205683762020164e-01 1.493113181353694086e-01 1.195133757791310841e-01 8.407104109636626132e-02 4.427189183649451326e-02 1.932264533152510191e-02 6.101351144406704646e-02 1.153848049182234908e-01 1.738766942306413932e-01 2.350472832115955701e-01 2.978558328095622376e-01 3.613107868068692330e-01 4.244287085627795331e-01 4.862393809140554968e-01 5.458014384707048361e-01 6.022203961552109464e-01 6.546663786576059074e-01 7.023903329196770073e-01 7.447380355976280786e-01 7.811614642808782927e-01 8.112272677117081665e-01 8.346222019179524443e-01 8.511555135019315266e-01 8.607583531505356156e-01 8.634803922214232541e-01 8.594838921493146433e-01 8.490355393809313478e-01 8.324964069111578935e-01 8.103104371443150544e-01 7.829918602779361025e-01 7.511119689123889609e-01 7.152856650226174784e-01 6.761581823954332382e-01 6.343923695347549740e-01 5.906568992252556605e-01 5.456157570392677902e-01 4.999193593966520521e-01 4.541976718590361450e-01 4.090557518465840481e-01 3.650722383207584687e-01 3.228014544452322832e-01 2.827799301918457742e-01 2.455380851435795264e-01 2.116168818878417235e-01 1.815857113792172517e-01 1.560479095196716237e-01 1.356002330525679922e-01 1.206927378916316657e-01 1.113719002562264249e-01 1.070452368977364566e-01 1.065238562719824228e-01 1.083778463400557890e-01 1.113184826217213236e-01 1.143814963164154486e-01 1.169307823661365070e-01 1.185886174693006057e-01 1.191598535105778262e-01 1.185722739114847268e-01 1.168345396177880025e-01 1.140075942276723431e-01 1.101853008687671970e-01 1.054811998607540630e-01 1.000193236508101352e-01 9.392774903561414146e-02 8.733404942238905122e-02 8.036211537693721541e-02 7.313000793353970075e-02 6.574864437744418200e-02 5.832122744995496544e-02 5.094345496158505376e-02 4.370475186114711891e-02 3.669119929707099353e-02 2.999190313734625968e-02
6.914296324066794563e-02 6.915258783440980661e-02 6.898421418387326587e-02 6.864139112278387633e-02 6.812969658316189725e-02 6.745668274150980193e-02 6.663175002832839866e-02 6.566594147182844288e-02 6.457165143112003625e-02 6.336224693213456105e-02 6.205160584194733403e-02 6.065358414591828090e-02 5.918143448755188579e-02 5.764720933304965517e-02 5.606119355464297266e-02 5.443142132426367907e-02 5.276333915029986915e-02 5.105967907498051156e-02 4.932060278021479366e-02 4.754416954859860822e-02 4.572717174854331462e-02 4.386637600122569175e-02 4.196021330803628713e-02 4.001098428846445315e-02 3.802769079359353405e-02 3.602966757540881915e-02 3.405123581940524419e-02 3.214753537379890641e-02 3.040127090389121642e-02 2.892886571580192620e-02 2.788198403645422707e-02 2.743734172006627101e-02 2.776864727060174287e-02 2.900592318759208366e-02 3.120420982679832089e-02 3.434268821492272861e-02 3.835044672128376519e-02 4.313693656449560376e-02 4.861137546843851548e-02 5.468933538526730975e-02 6.129129063879355105e-02 6.833775907358830004e-02 7.574374543922580971e-02 8.341374582624652700e-02 9.123783467931304014e-02 9.908905105312042216e-02 1.068221915412261719e-01 1.142740810462647971e-01 1.212653788181541764e-01 1.276039699569183061e-01 1.330899907236137159e-01 1.375225455862226498e-01 1.407082067587195895e-01 1.424714626982228616e-01 1.426674328663395663e-01 1.411974443479621089e-01 1.380285516736197982e-01 1.332188755694790894e-01 1.269517792425319258e-01 1.195829908235318956e-01 1.117036310537086186e-01 1.042111228824017244e-01 9.834158749498216057e-02 9.554203863833819754e-02 9.704600469823916609e-02 1.032977029874648928e-01 1.137405090475103048e-01 1.271637630462962298e-01 1.421824893208149809e-01 1.575030532112419446e-01 1.719912130686943041e-01 1.846604588238075217e-01 1.946478359485627752e-01 2.011980429971462758e-01 2.036579070537024305e-01 2.014786508330511927e-01 1.942233191900552269e-01 1.815780920739002990e-01 1.633688729320877941e-01 1.395916768740428360e-01 1.104930868738755317e-01 7.689277009455665335e-02 4.240883452157477584e-02 3.372100070419022100e-02 7.194489194876088622e-02 1.226474232459492802e-01 1.778917900509141004e-01 2.357755444525164445e-01 2.951384303865028369e-01 3.549727838164886684e-01 4.143189291912272032e-01 4.722491373427014083e-01 5.278743150775795367e-01 5.803573108088971866e-01 6.289276228538394076e-01 6.728953876966776715e-01 7.116636065933368283e-01 7.447380355976283006e-01 7.717344163973188786e-01 7.923828930670389070e-01 8.065295885645856755e-01 8.141354209961986221e-01 8.152723290669722234e-01 8.101171503853514810e-01 7.989434557065177023e-01 7.821116868395880939e-01 7.600579761233474674e-01 7.332820418803086548e-01 7.023345584354115934e-01 6.678043930825228180e-01 6.303060883925416524e-01 5.904679498007350258e-01 5.489210796893353450e-01 5.062896855430547571e-01 4.631829880541734057e-01 4.201890739380518269e-01 3.778710876649480910e-01 3.367662441761881675e-01 2.973882635934312901e-01 2.602339151085865110e-01 2.257941729149754717e-01 1.945693234203331179e-01 1.670834384392607119e-01 1.438835587185891274e-01 1.254904672744590333e-01 1.122552886723294785e-01 1.041239715290242229e-01 1.004562457442231826e-01 1.001124562952071251e-01 1.017900463717281434e-01 1.043464120098590436e-01 1.069390124105955714e-01 1.090172732470274797e-01 1.102578254970342925e-01 1.104974250080055509e-01 1.096806479515906457e-01 1.078229736505828401e-01 1.049855752764266570e-01 1.012581653033225171e-01 9.674721205182884587e-02 9.156773873620852044e-02 8.583755223250780220e-02 7.967316285838363377e-02 7.318691861137818777e-02 6.648504404705374293e-02 5.966638457762832304e-02 5.282173941690458674e-02 4.603374585189677626e-02 3.937739007591887358e-02 3.292144605870159224e-02 2.673171655420750539e-02
7.059071986616585748e-02 7.063826041480865403e-02 7.050155074848461767e-02 7.018347992662923862e-02 6.968925584908790272e-02 6.902645916167746143e-02 6.820503710843793532e-02 6.723722458310661676e-02 6.613737972601588244e-02 6.492172263641399210e-02 6.360796867959031542e-02 6.221485311545681823e-02 6.076155201663786809e-02 5.926701615967262110e-02 5.774924978958127786e-02 5.622458411576083254e-02 5.470701426785828242e-02 5.320768528625931248e-02 5.173462389777380710e-02 5.029281491218906552e-02 4.888471213227686685e-02 4.751125425321058027e-02 4.617342930650687738e-02 4.487440025732887527e-02 4.362216936603210277e-02 4.243271062250009856e-02 4.133341346026178642e-02 4.036651501675531106e-02 3.959190505978426450e-02 3.908826370132786887e-02 3.895108545317502169e-02 3.928617751234507460e-02 4.019830288087370557e-02 4.177692681414261339e-02 4.408333819094138045e-02 4.714359521767801098e-02 5.094897381746351511e-02 5.546192429006974178e-02 6.062377323694007752e-02 6.636114304341822479e-02 7.258984435333847018e-02 7.921639596015124518e-02 8.613793337131735173e-02 9.324132686530377245e-02 1.004021720737550971e-01 1.074841328713432020e-01 1.143389744007593800e-01 1.208075292001816597e-01 1.267217797153613323e-01 1.319082048322289258e-01 1.361925214843850984e-01 1.394059568947790262e-01 1.413932219671650281e-01 1.420224397956254547e-01 1.411974443479620811e-01 1.388731447888698345e-01 1.350750965616182298e-01 1.299250321035431976e-01 1.236746492808500908e-01 1.167493753851161498e-01 1.097987392316849276e-01 1.037325169258796614e-01 9.968346858356685880e-02 9.880219317334966445e-02 1.018661667751910305e-01 1.089298237454627560e-01 1.193240910074657435e-01 1.319667562558493601e-01 1.456806927703641896e-01 1.593602319762108810e-01 1.720178706537744129e-01 1.827817532832083924e-01 1.908839167055709773e-01 1.956530503500371332e-01 1.965140728514833957e-01 1.929935632302925419e-01 1.847301596111307065e-01 1.714909328273065969e-01 1.531998064363409018e-01 1.300000375305011557e-01 1.024367323374268668e-01 7.218550140945279026e-02 4.608191918965121731e-02 4.839554358763512726e-02 8.327553112910492106e-02 1.297778871580946292e-01 1.810945861057644823e-01 2.350361966142310022e-01 2.903325669742357062e-01 3.459579255159662137e-01 4.009764979483871339e-01 4.545054816773856921e-01 5.057117931426642343e-01 5.538198486455981895e-01 5.981227027066451374e-01 6.379934428941045343e-01 6.728953876966776715e-01 7.023903329196767853e-01 7.261444446596945212e-01 7.439316087781910891e-01 7.556341942097424269e-01 7.612413002225241199e-01 7.608446478227649523e-01 7.546323476212376535e-01 7.428808325932130252e-01 7.259452852338371676e-01 7.042489154766962134e-01 6.782714594888396009e-01 6.485372715836074109e-01 6.156033740105535390e-01 5.800478148645021870e-01 5.424586660372779923e-01 5.034239750602039765e-01 4.635229719468391130e-01 4.233188311776813206e-01 3.833533076676347573e-01 3.441436124269244834e-01 3.061819734237106183e-01 2.699384257242596341e-01 2.358674134133993128e-01 2.044184948445139094e-01 1.760500599119803056e-01 1.512406824103320058e-01 1.304824660545601256e-01 1.142239139405689247e-01 1.027243519737804783e-01 9.584007827222333631e-02 9.289427702140859444e-02 9.280189111618493414e-02 9.438566553893609767e-02 9.664424486244402313e-02 9.885319649592975988e-02 1.005458963911300269e-01 1.014530113714159909e-01 1.014433422270112767e-01 1.004784190906066327e-01 9.858056041988977336e-02 9.581103148105547807e-02 9.225513782447614108e-02 8.801195585191391724e-02 8.318717012419614421e-02 7.788802709667153046e-02 7.221976586024440870e-02 6.628310809045483143e-02 6.017252889628431356e-02 5.397511935752680873e-02 4.776991083525577997e-02 4.162757483202329800e-02 3.561045299474572406e-02 2.977292923385013029e-02 2.416227939616233736e-02
7.169190828389206127e-02 7.176898814163021334e-02 7.165959698248167142e-02 7.136605421825499562e-02 7.089315824408938538e-02 7.024832348844808894e-02 6.944167044265650568e-02 6.848605435052569634e-02 6.739701653691118621e-02 6.619264116074413673e-02 6.489330006026244879e-02 6.352127015648403874e-02 6.210021272202427556e-02 6.065451302916079201e-02 5.920849370999394651e-02 5.778553623942095374e-02 5.640717157627559569e-02 5.509223028938010219e-02 5.385616897326755276e-02 5.271070584749723564e-02 5.166389627868037820e-02 5.072075322530190944e-02 4.988446795471887518e-02 4.915821793006053958e-02 4.854746939346952367e-02 4.806259775728626699e-02 4.772155964330320604e-02 4.755225242374120503e-02 4.759409276541771983e-02 4.789826189505550641e-02 4.852607096462983882e-02 4.954509873030674139e-02 5.102322203108310139e-02 5.302133116735497503e-02 5.558611466430893322e-02 5.874442764602050976e-02 6.250024753495851682e-02 6.683431334427809845e-02 7.170574430984462400e-02 7.705460453061539761e-02 8.280452665468754359e-02 8.886489047237774996e-02 9.513242917189417003e-02 1.014923884774318885e-01 1.078194849544830136e-01 1.139789412258276624e-01 1.198278619589746574e-01 1.252171850919144291e-01 1.299944137933266297e-01 1.340073140185789324e-01 1.371087555920698919e-01 1.391628881451145161e-01 1.400528873451932499e-01 1.396905972734720502e-01 1.380285516736197982e-01 1.350750965616181187e-01 1.309136396509559264e-01 1.257272591977125209e-01 1.198294343527016859e-01 1.136988651130548672e-01 1.080076353918410920e-01 1.036129171872462312e-01 1.014589922312198328e-01 1.023500804925808888e-01 1.066627343882006335e-01 1.141920455850952004e-01 1.242483971513500540e-01 1.358934634103149686e-01 1.481403227243970055e-01 1.600560214681104876e-01 1.707946705683952848e-01 1.796010480808147569e-01 1.858077113051704032e-01 1.888344739695032026e-01 1.881924881226681168e-01 1.834932525165277051e-01 1.744635124785764158e-01 1.609701943339629515e-01 1.430686367794508085e-01 1.211166102131027711e-01 9.610758094589993972e-02 7.086439095473454075e-02 5.432820341827008376e-02 6.297865551057273137e-02 9.460070502926092029e-02 1.365824768161570113e-01 1.834129494394051152e-01 2.328286239791812207e-01 2.834926577707704842e-01 3.343717214326611398e-01 3.845585652422536249e-01 4.332191238336334793e-01 4.795801246298068143e-01 5.229312549812493716e-01 5.626324947961494072e-01 5.981227027066451374e-01 6.289276228538388525e-01 6.546663786576063515e-01 6.750559662617990897e-01 6.899135158372657894e-01 6.991562556241615045e-01 7.027992335136095114e-01 7.009509420746499186e-01 6.938070631323771664e-01 6.816426009504408245e-01 6.648027107113898548e-01 6.436925527242769451e-01 6.187665140252776030e-01 5.905171394405603902e-01 5.594641058149136814e-01 5.261435585261132752e-01 4.910981117495036852e-01 4.548677971066747427e-01 4.179822342029793081e-01 3.809542972359665214e-01 3.442755716791464637e-01 3.084139414233482701e-01 2.738137220257478854e-01 2.408988399627221555e-01 2.100795582167001574e-01 1.817628640899477122e-01 1.563650425009550371e-01 1.343202943477833089e-01 1.160687287416423547e-01 1.019917936783147766e-01 9.226492821980727954e-02 8.666527455894151855e-02 8.448987777944852451e-02 8.471340752661982165e-02 8.628204020916731276e-02 8.833048679169074047e-02 9.024778138463127042e-02 9.164835254949867116e-02 9.231537345096813008e-02 9.214889456877076168e-02 9.112691028145282479e-02 8.927818378138263622e-02 8.666369758190697881e-02 8.336398605699764375e-02 7.947039962326608864e-02 7.507901034421593511e-02 7.028632430932407749e-02 6.518626003365919630e-02 5.986803723886793827e-02 5.441473658504124289e-02 4.890236449425464788e-02 4.339930460162990528e-02 3.796606876744353098e-02 3.265528241700144108e-02 2.751185580000637537e-02 2.257330930233809180e-02
7.247514286493622615e-02 7.257096530496207065e-02 7.248120032324259499e-02 7.220771889184603165e-02 7.175492976572453441e-02 7.112997611519537855e-02 7.034289818940174521e-02 6.940674783134601067e-02 6.833763781544845151e-02 6.715470602844640646e-02 6.587997189224105432e-02 6.453806091770580844e-02 6.315577414800856160e-02 6.176148431018799873e-02 6.038435197530897525e-02 5.905337509504632321e-02 5.779631503077569538e-02 5.663858015556446496e-02 5.560218873629347441e-02 5.470496586947078133e-02 5.396014145600486200e-02 5.337649551105107248e-02 5.295913850588677280e-02 5.271092404085703925e-02 5.263438529727180321e-02 5.273398571755007203e-02 5.301839455705480847e-02 5.350244774975325412e-02 5.420843750017811241e-02 5.516639666963513849e-02 5.641312127199557547e-02 5.798982460456357513e-02 5.993854302114816346e-02 6.229768049859661649e-02 6.509730468511493173e-02 6.835489155793046667e-02 7.207210293936944234e-02 7.623290571608326571e-02 8.080301778448917283e-02 8.573041885125920469e-02 9.094656180230310805e-02 9.636795282316636124e-02 1.018978792063770233e-01 1.074281923450219473e-01 1.128411611778722401e-01 1.180114848332181332e-01 1.228085954004366626e-01 1.270994023734037248e-01 1.307516398918850964e-01 1.336379857290945772e-01 1.356411353095963446e-01 1.366600432313622715e-01 1.366175978709523731e-01 1.354700800964216967e-01 1.332188755694790616e-01 1.299250321035430034e-01 1.257272591977125764e-01 1.208635032410714238e-01 1.156944359675489004e-01 1.107223873824645655e-01 1.065895279611541735e-01 1.040266142307849639e-01 1.037244703205884577e-01 1.061435170264772021e-01 1.113529458485184725e-01 1.190057407099302800e-01 1.284534857823966814e-01 1.389053787362982684e-01 1.495480322647829152e-01 1.596080826504549521e-01 1.683765279288338412e-01 1.752161832734529245e-01 1.795649527537503398e-01 1.809405024130198991e-01 1.789484911513266052e-01 1.732958352176965922e-01 1.638120561825317234e-01 1.504868698699036167e-01 1.335464042342290880e-01 1.136331792024707771e-01 9.229248576946397220e-02 7.334812093316293857e-02 6.537128592148230832e-02 7.723237732305848757e-02 1.056133731542888005e-01 1.428861114178386904e-01 1.847928336530353099e-01 2.291833175381356169e-01 2.747170516564161336e-01 3.203747246049398201e-01 3.652869672725488348e-01 4.086739623684995104e-01 4.498263135541840652e-01 4.881022464381095660e-01 5.229312549812495936e-01 5.538198486455968572e-01 5.803573108088968535e-01 6.022203961552108353e-01 6.191764065877078949e-01 6.310843741730005618e-01 6.378942617834556517e-01 6.396442176438993377e-01 6.364560115000899021e-01 6.285288481511063230e-01 6.161318038139812492e-01 5.995951650727917581e-01 5.793009709470471336e-01 5.556730676073973196e-01 5.291669842901849385e-01 5.002599301257519837e-01 4.694411974200389248e-01 4.372032404752483337e-01 4.040336840769233606e-01 3.704085070381578082e-01 3.367866496043169788e-01 3.036063161749938399e-01 2.712832936089811797e-01 2.402116813213470148e-01 2.107675084347971628e-01 1.833156903464007170e-01 1.582203173674532892e-01 1.358564702021253789e-01 1.166166510758068903e-01 1.008939093501545342e-01 8.900980658073015528e-02 8.106469267823517011e-02 7.676640173697485414e-02 7.539508350112630874e-02 7.598978034657667691e-02 7.761822431029674618e-02 7.954564560574137189e-02 8.126894837912450320e-02 8.247948669595242532e-02 8.301024423174520328e-02 8.279078225311119199e-02 8.181437256702744909e-02 8.011534270856664197e-02 7.775369323168833391e-02 7.480461502615586011e-02 7.135127015615418122e-02 6.747976743027862823e-02 6.327564474705502096e-02 5.882141298993100870e-02 5.419486862608904193e-02 4.946797829340678077e-02 4.470620070463322826e-02 3.996815336434767635e-02 3.530556364790095325e-02 3.076347421516976988e-02 2.638071292622672440e-02 2.219071083098152902e-02
7.297485250483008723e-02 7.307748254262927401e-02 7.299757699668521504e-02 7.273668942647734670e-02 7.229889382341653237e-02 7.169101997682113259e-02 7.092286680989839942e-02 7.000738066948949956e-02 6.896078207832417872e-02 6.780262037760401150e-02 6.655573122658922647e-02 6.524606767059601409e-02 6.390237260039652312e-02 6.255566085657149333e-02 6.123848581539426822e-02 5.998398146424854110e-02 5.882469980170854790e-02 5.779130569154496133e-02 5.691124305793466426e-02 5.620753663982425846e-02 5.569792510445740336e-02 5.539451523885928486e-02 5.530409143552177109e-02 5.542911363421507837e-02 5.576931179029801650e-02 5.632366739137557171e-02 5.709249078984932751e-02 5.807927152252190250e-02 5.929199651605122912e-02 6.074368903833179262e-02 6.245201042646068151e-02 6.443788102320549549e-02 6.672320933074073201e-02 6.932795383678116985e-02 7.226685367271278027e-02 7.554622083022979884e-02 7.916116674908606210e-02 8.309354250445569190e-02 8.731073396299880718e-02 9.176531452662602117e-02 9.639545612832750576e-02 1.011259518128667378e-01 1.058697068274395137e-01 1.105295927214672846e-01 1.150006110541530457e-01 1.191723652547015400e-01 1.229318834217831141e-01 1.261668699377348768e-01 1.287694921864597775e-01 1.306408348810222109e-01 1.316961836805604358e-01 1.318713364970214852e-01 1.311301867264788590e-01 1.294738697412659012e-01 1.269517792425320923e-01 1.236746492808500214e-01 1.198294343527017414e-01 1.156944359675489697e-01 1.116502569698274577e-01 1.081770822364528928e-01 1.058228551663562556e-01 1.051271089344056053e-01 1.065037182738382132e-01 1.101229661522637460e-01 1.158548314154165260e-01 1.233027143456384006e-01 1.318962457835878010e-01 1.409881521779956792e-01 1.499229821444665878e-01 1.580753700531781492e-01 1.648686435239957448e-01 1.697844764695076725e-01 1.723703059935162707e-01 1.722480613734037325e-01 1.691263902319239953e-01 1.628189828575956344e-01 1.532742549680722877e-01 1.406287055397706653e-01 1.253141018870722323e-01 1.082936074988803676e-01 9.159749884782131257e-02 7.932246383387803190e-02 7.780706157281072621e-02 9.095069363810089069e-02 1.160680462013339853e-01 1.485358389448369065e-01 1.852012880637311787e-01 2.241639462385573989e-01 2.641497321033041690e-01 3.041836309982628439e-01 3.434483024084415970e-01 3.812257766722763619e-01 4.168751793007106632e-01 4.498263135541844537e-01 4.795801246298067033e-01 5.057117931426642343e-01 5.278743150775794257e-01 5.458014384707037259e-01 5.593093559753651300e-01 5.682968547049462860e-01 5.727438135377064254e-01 5.727080652061782295e-01 5.683207305201090076e-01 5.597801970409894690e-01 5.473449606698159720e-01 5.313255794684152988e-01 5.120760069795543545e-01 4.899845793012235773e-01 4.654649281435476182e-01 4.389470831858217625e-01 4.108690137364930384e-01 3.816688449629076496e-01 3.517779714907412481e-01 3.216152856571751206e-01 2.915827451228421574e-01 2.620625322408252078e-01 2.334161129408762192e-01 2.059855873520808622e-01 1.800978127839535092e-01 1.560717579380141162e-01 1.342290438928124552e-01 1.149056304395460193e-01 9.845692318482582306e-02 8.523661692748828178e-02 7.551641260195213201e-02 6.933163609596257326e-02 6.632963053018683941e-02 6.578120064756141916e-02 6.679361861291617519e-02 6.855409514613722277e-02 7.045235515248184088e-02 7.208659478673463961e-02 7.321973416547294944e-02 7.373067056741401670e-02 7.357570982466023202e-02 7.276138866278039630e-02 7.132606698169352555e-02 6.932754204796792719e-02 6.683465139500124885e-02 6.392151311880833742e-02 6.066353711538501059e-02 5.713465439975795590e-02 5.340540779064677918e-02 4.954166917971767475e-02 4.560382519509099258e-02 4.164632243104557374e-02 3.771749682070143356e-02 3.385963649173942547e-02 3.010924900554582187e-02 2.649752759750518064e-02 2.305104447915939936e-02
7.322964791735489531e-02 7.332732307262063154e-02 7.324676659670499579e-02 7.298933515493033486e-02 7.255883536938216583e-02 7.196178018961953138e-02 7.120763339632821265e-02 7.030903090174303594e-02 6.928196379214955625e-02 6.814590336142710425e-02 6.692384272870294248e-02 6.564222335129363262e-02 6.433070875102489539e-02 6.302176390072246337e-02 6.175000002254417419e-02 6.055125531369330572e-02 5.946140712132839956e-02 5.851495366823624561e-02 5.774346218658625574e-02 5.717404552983945676e-02 5.682808161984381767e-02 5.672040453986561259e-02 5.685915293385809116e-02 5.724635888977541720e-02 5.787922127537002692e-02 5.875187131427585252e-02 5.985734393532663594e-02 6.118943696736562493e-02 6.274416910326788277e-02 6.452061856837230935e-02 6.652101642322412467e-02 6.875006576898878841e-02 7.121355177725435803e-02 7.391639114470192895e-02 7.686033573772582672e-02 8.004158446430399698e-02 8.344856186787696917e-02 8.706008993666139451e-02 9.084411862643092250e-02 9.475710573675592829e-02 9.874406567974614024e-02 1.027392534201786028e-01 1.066674212291473661e-01 1.104455811734009890e-01 1.139852198049134263e-01 1.171949360909813609e-01 1.199835030507617056e-01 1.222633839306727366e-01 1.239547633971491147e-01 1.249901828207050092e-01 1.253198955741121334e-01 1.249180793321074540e-01 1.237900445831030816e-01 1.219805288155058065e-01 1.195829908235317846e-01 1.167493753851160943e-01 1.136988651130548811e-01 1.107223873824644683e-01 1.081770822364528650e-01 1.064626514584903205e-01 1.059727677220688030e-01 1.070240267253555061e-01 1.097817003412904224e-01 1.142130054184508775e-01 1.200886754885919921e-01 1.270266995560511425e-01 1.345528750186505418e-01 1.421549890767228597e-01 1.493211182707334383e-01 1.555634785204885462e-01 1.604332044242938460e-01 1.635310548935814123e-01 1.645175223484710847e-01 1.631247579864239239e-01 1.591726440777640750e-01 1.525925862127016641e-01 1.434659815870876487e-01 1.320918097221803200e-01 1.191129611575229563e-01 1.057543037254384116e-01 9.421386436971523892e-02 8.795283899795967864e-02 9.073638145400596267e-02 1.039446589385175090e-01 1.257628874338317659e-01 1.534035257787728090e-01 1.846290742459024137e-01 2.178690531090809179e-01 2.519817727134124885e-01 2.860722656309290235e-01 3.193938815302650447e-01 3.513006053635753245e-01 3.812257766722763619e-01 4.086739623684997325e-01 4.332191238336335348e-01 4.545054816773858586e-01 4.722491373427014083e-01 4.862393809140546641e-01 4.963390975904639069e-01 5.024839716354363439e-01 5.046803680939387915e-01 5.030018944326426489e-01 4.975847293490439083e-01 4.886218661761326243e-01 4.763564600449012310e-01 4.610744950791177410e-01 4.430970029753509287e-01 4.227720694561410975e-01 4.004668622619480534e-01 3.765599056822334090e-01 3.514338145360473842e-01 3.254686879063485305e-01 2.990363534676819812e-01 2.724956517051324578e-01 2.461889620889363139e-01 2.204402086826253993e-01 1.955546502184286051e-01 1.718208645705387450e-01 1.495154595750900206e-01 1.289110669609827842e-01 1.102876976471515308e-01 9.394538055988106706e-02 8.020952169243726615e-02 6.940651800768202206e-02 6.177326538220343638e-02 5.729256818594051504e-02 5.555843697818262789e-02 5.583710339681353246e-02 5.730655260284268221e-02 5.927085946407183170e-02 6.123746563767506340e-02 6.289808357504685088e-02 6.408041621704600732e-02 6.470396163591526917e-02 6.474771460713420190e-02 6.422832598853879527e-02 6.318564643422090732e-02 6.167312960319837334e-02 5.975138304141777018e-02 5.748377741537624014e-02 5.493343197132397049e-02 5.216114631314387740e-02 4.922400236242712585e-02 4.617445436026450245e-02 4.305978299669274006e-02 3.992182659592570515e-02 3.679692628898923595e-02 3.371603838256032742e-02 3.070497881995919859e-02 2.778477377621690544e-02 2.497209858341913058e-02
7.328051736206395161e-02 7.336294953754181336e-02 7.327185031640286172e-02 7.300846935108028235e-02 7.257640348114917372e-02 7.198185979119936517e-02 7.123391480524976505e-02 7.034476030220490617e-02 6.932992252768920005e-02 6.820843664991681210e-02 6.700295200363469428e-02 6.573973607672504993e-02 6.444853694083178819e-02 6.316225647406158161e-02 6.191638324577072860e-02 6.074813900622111351e-02 5.969531234118848756e-02 5.879479278248277152e-02 5.808088007325892116e-02 5.758351913682215745e-02 5.732668221930726365e-02 5.732715661745776264e-02 5.759397176394162599e-02 5.812860363166822558e-02 5.892594721674839636e-02 5.997589374681370350e-02 6.126523665890897669e-02 6.277958830045338168e-02 6.450501716266614227e-02 6.642919056732814187e-02 6.854190146624812574e-02 7.083494873399848180e-02 7.330141739009105040e-02 7.593446591089300646e-02 7.872577239820198469e-02 8.166381952213980222e-02 8.473220839837515561e-02 8.790818284813761707e-02 9.116151915623665891e-02 9.445389715854146662e-02 9.773882358703873952e-02 1.009621361304709752e-01 1.040630832216282720e-01 1.069759538264575816e-01 1.096322240175102158e-01 1.119631909590548119e-01 1.139030768654793607e-01 1.153926017763249184e-01 1.163830405322811568e-01 1.168407908465314976e-01 1.167524771580760595e-01 1.161305829269839163e-01 1.150195123454777479e-01 1.135017795089613285e-01 1.117036310537086324e-01 1.097987392316848720e-01 1.080076353918410365e-01 1.065895279611542845e-01 1.058228551663562556e-01 1.059727677220688030e-01 1.072488165008077116e-01 1.097630328854391074e-01 1.135023149685109312e-01 1.183247173375585881e-01 1.239786450875045437e-01 1.301350665834911935e-01 1.364213792139813697e-01 1.424499026589328976e-01 1.478392130286390049e-01 1.522297040176781857e-01 1.552957521123526086e-01 1.567567201900575413e-01 1.563886807845691895e-01 1.540386945302008315e-01 1.496440408011603940e-01 1.432602854241959434e-01 1.351049385037339512e-01 1.256279334672572578e-01 1.156237548080925326e-01 1.063872434129477518e-01 9.983287064420132140e-02 9.828316301132235255e-02 1.035787389550091864e-01 1.160410038521173387e-01 1.345314008114854298e-01 1.573880394705598207e-01 1.830928408759581183e-01 2.104333888460181157e-01 2.384527860536642674e-01 2.663730271273441197e-01 2.935404297817023611e-01 3.193938815302649892e-01 3.434483024084414859e-01 3.652869672725496120e-01 3.845585652422534584e-01 4.009764979483870784e-01 4.143189291912268701e-01 4.244287085627789780e-01 4.312126649213166019e-01 4.346400021905546529e-01 4.347396861817122149e-01 4.315968181436345419e-01 4.253480657278235766e-01 4.161762746616465836e-01 4.043044202825535893e-01 3.899890807303461604e-01 3.735136255140247830e-01 3.551813164010378387e-01 3.353085140392679797e-01 3.142181754365516166e-01 2.922338166950237404e-01 2.696741050401749162e-01 2.468482378474734784e-01 2.240522690682157370e-01 2.015665623756579261e-01 1.796545958725520586e-01 1.585634294680104694e-01 1.385262879992943952e-01 1.197679088089470267e-01 1.025134626170899621e-01 8.700157155099627615e-02 7.349983727409864498e-02 6.231378468905188900e-02 5.376221032022687751e-02 4.807298051017050433e-02 4.519511158101868764e-02 4.467367209470706618e-02 4.576957852731734777e-02 4.773106886029804957e-02 4.997505243411095449e-02 5.211841823327068718e-02 5.393676372179259659e-02 5.531376697109731400e-02 5.620221020014951746e-02 5.659783337901810873e-02 5.652250665259286183e-02 5.601342967965108888e-02 5.511611225843054268e-02 5.387974089902605734e-02 5.235408611150615954e-02 5.058743635589266208e-02 4.862523979062143009e-02 4.650925002474368131e-02 4.427704062024023779e-02 4.196179456261848323e-02 3.959230050619367419e-02 3.719310378314125837e-02 3.478477075484484593e-02 3.238423237084909340e-02 3.000517819043887341e-02 2.765847648759324484e-02
7.316889724452577126e-02 7.322850381428916422e-02 7.311892833736391428e-02 7.284135371671995873e-02 7.239919281341915258e-02 7.179834748342603379e-02 7.104746940763083385e-02 7.015821488000190120e-02 6.914548216577344475e-02 6.802761514451463598e-02 6.682655042833866854e-02 6.556787688900943267e-02 6.428076689002251709e-02 6.299772874464132366e-02 6.175412271469803843e-02 6.058738290451920472e-02 5.953590130275770304e-02 5.863756516217762810e-02 5.792799913848830501e-02 5.743864499888277908e-02 5.719489667862040494e-02 5.721456623467547492e-02 5.750695302232177591e-02 5.807270605073846376e-02 5.890452170941680443e-02 5.998855115358692203e-02 6.130625935316783015e-02 6.283641909873119435e-02 6.455694254105991126e-02 6.644632645907658230e-02 6.848458199024289039e-02 7.065360847005655587e-02 7.293704129206769748e-02 7.531965355723257982e-02 7.778642440490429744e-02 8.032140748276335451e-02 8.290654337423615516e-02 8.552056047674039263e-02 8.813809968397953720e-02 9.072917983127873343e-02 9.325909522454957357e-02 9.568880707999724566e-02 9.797586136392387457e-02 1.000758399271231558e-01 1.019443322203368169e-01 1.035394015991603217e-01 1.048245114967959885e-01 1.057718685168268502e-01 1.063661250942014441e-01 1.066083536132659687e-01 1.065201418273160200e-01 1.061475456261857658e-01 1.055644458646681078e-01 1.048745747266141837e-01 1.042111228824016966e-01 1.037325169258796337e-01 1.036129171872462451e-01 1.040266142307849917e-01 1.051271089344056053e-01 1.070240267253555200e-01 1.097630328854390797e-01 1.133140259497526642e-01 1.175704486942556748e-01 1.223588061620057704e-01 1.274546525677293096e-01 1.326007108398256085e-01 1.375240044470627254e-01 1.419506488232048780e-01 1.456183213444032232e-01 1.482871470476240794e-01 1.497499816114919169e-01 1.498431267515059340e-01 1.484586019792451805e-01 1.455593689450450368e-01 1.411994466517963176e-01 1.355516386806870921e-01 1.289461742034837544e-01 1.219221340928847985e-01 1.152847363513152118e-01 1.101346470086217305e-01 1.077863822066982974e-01 1.094778383863630050e-01 1.159305006958268325e-01 1.270840051481554323e-01 1.422390227122584117e-01 1.604170487434502246e-01 1.806368058725069392e-01 2.020288844407822637e-01 2.238526763714633327e-01 2.454796681225457355e-01 2.663730271273443417e-01 2.860722656309287459e-01 3.041836309982625663e-01 3.203747246049403752e-01 3.343717214326613618e-01 3.459579255159661026e-01 3.549727838164890570e-01 3.613107868068684558e-01 3.649199061832871793e-01 3.657993784030175166e-01 3.639967558271279269e-01 3.596042285802409366e-01 3.527542786757442150e-01 3.436147691942728066e-01 3.323835990821113473e-01 3.192830710572054365e-01 3.045541281755970164e-01 2.884506155543110073e-01 2.712337192508221251e-01 2.531667261592159268e-01 2.345102390743864507e-01 2.155179723929677715e-01 1.964332497795768517e-01 1.774863306825943399e-01 1.588927158928272743e-01 1.408526365283065407e-01 1.235520374130013727e-01 1.071655581582742628e-01 9.186233459083421871e-02 7.781589181321502124e-02 6.521971220569515448e-02 5.430882905174324454e-02 4.537998608649478766e-02 3.877748627177124430e-02 3.477329577269866467e-02 3.332234711485709128e-02 3.392099319572986632e-02 3.581012185842865486e-02 3.829957693435383226e-02 4.091087329471919387e-02 4.335853900863422677e-02 4.548888981698393646e-02 4.722935594018593669e-02 4.855553105194251179e-02 4.947114905523682798e-02 4.999601198397390922e-02 5.015861297449404621e-02 4.999155118195983821e-02 4.952865317637845238e-02 4.880317477576250063e-02 4.784671136873024783e-02 4.668858639651055770e-02 4.535556822456095205e-02 4.387181292098659563e-02 4.225895948033434740e-02 4.053632294670979352e-02 3.872114415224106598e-02 3.682886480953397740e-02 3.487340475961387548e-02 3.286742493365383405e-02 3.082256536139804659e-02
7.293469235605309908e-02 7.296767388712206703e-02 7.283488414546018808e-02 7.253741449149742060e-02 7.207846812237490852e-02 7.146360802838103154e-02 7.070101004392884136e-02 6.980171449740453504e-02 6.877986663421208069e-02 6.765293128294150304e-02 6.644186080168597297e-02 6.517118694823750835e-02 6.386899710703533573e-02 6.256674422224303700e-02 6.129883018007115797e-02 6.010189864516910646e-02 5.901378216244667491e-02 5.807207770062209479e-02 5.731238098137637210e-02 5.676629182614144342e-02 5.645939578866688430e-02 5.640950153225614966e-02 5.662543143015355551e-02 5.710659890497999519e-02 5.784346571772658319e-02 5.881879767853402663e-02 6.000948773069725989e-02 6.138863740328730223e-02 6.292759292936313253e-02 6.459769952738948773e-02 6.637163061702444633e-02 6.822423733949155300e-02 7.013293151816379911e-02 7.207765956246493799e-02 7.404055080542137901e-02 7.600533811842803689e-02 7.795665642972374187e-02 7.987932836508773726e-02 8.175774581510321382e-02 8.357545088603481054e-02 8.531500843974711146e-02 8.695824497000814723e-02 8.848690547306341248e-02 8.988375241086155043e-02 9.113409992751468625e-02 9.222774238342798525e-02 9.316119767242196648e-02 9.394013946032438167e-02 9.458183372826914348e-02 9.511731930369284049e-02 9.559297880981301732e-02 9.607104556742956936e-02 9.662851299939863303e-02 9.735391290309483581e-02 9.834158749498218832e-02 9.968346858356687268e-02 1.014589922312197634e-01 1.037244703205884300e-01 1.065037182738382410e-01 1.097817003412904779e-01 1.135023149685110005e-01 1.175704486942556887e-01 1.218575195041135956e-01 1.262092568594295749e-01 1.304544904742233336e-01 1.344140697694478359e-01 1.379094744225188574e-01 1.407710426631057499e-01 1.428459862794217716e-01 1.440065021349941077e-01 1.441583784791430900e-01 1.432505739086067376e-01 1.412863356467320419e-01 1.383364901360263077e-01 1.345554451186254663e-01 1.301998233822927176e-01 1.256477166100913867e-01 1.214120114762431007e-01 1.181331951890394055e-01 1.165286920410532057e-01 1.172804478836550618e-01 1.208782882506469203e-01 1.274903503941125782e-01 1.369382530687958399e-01 1.487821772112173646e-01 1.624484671662974333e-01 1.773338816850835165e-01 1.928652063435951358e-01 2.085240180676678490e-01 2.238526763714633605e-01 2.384527860536643784e-01 2.519817727134124885e-01 2.641497321033042800e-01 2.747170516564147458e-01 2.834926577707702067e-01 2.903325669742358728e-01 2.951384303865025038e-01 2.978558328095624597e-01 2.984721896734712776e-01 2.970141590221236361e-01 2.935445468601609598e-01 2.881587323106737930e-01 2.809806753856605721e-01 2.721585962312907392e-01 2.618604318768329442e-01 2.502691860636858667e-01 2.375782908580914843e-01 2.239870966450195899e-01 2.096966010029148730e-01 1.949055182372406159e-01 1.798067816085077986e-01 1.645845615610588286e-01 1.494118783809774975e-01 1.344488910707901108e-01 1.198419632513127442e-01 1.057236550919461726e-01 9.221389345604839860e-02 7.942278144313197341e-02 6.745592317893230050e-02 5.642394351002044672e-02 4.645932116501200193e-02 3.774548580935375985e-02 3.056113032691225653e-02 2.531514423969433158e-02 2.245005405881577917e-02 2.206226090466906556e-02 2.360692236237131592e-02 2.624339065431966628e-02 2.930414821404222700e-02 3.239262910177235361e-02 3.529985701779030788e-02 3.792248745814071065e-02 4.021384581272337971e-02 4.215767243150413818e-02 4.375415344570506709e-02 4.501233276219893109e-02 4.594589708218780461e-02 4.657080797397082639e-02 4.690398271593055474e-02 4.696258740102490781e-02 4.676369191302248013e-02 4.632413660643673603e-02 4.566051742562921012e-02 4.478923038793385797e-02 4.372653805330487670e-02 4.248863502886879306e-02 4.109169947425907882e-02 3.955192452209029680e-02 3.788552843052424290e-02 3.610874575413936666e-02 3.423780431462185997e-02
7.261434715878888058e-02 7.262151640156100374e-02 7.246500303779136731e-02 7.214570836371379803e-02 7.166653453823079722e-02 7.103261781155233157e-02 7.025156797928315544e-02 6.933370844496640484e-02 6.829230818015132043e-02 6.714379244785936840e-02 6.590791303055755501e-02 6.460785058769877298e-02 6.327021167462831830e-02 6.192487159221599785e-02 6.060460358576739287e-02 5.934442889861711590e-02 5.818062710038406776e-02 5.714937003884199701e-02 5.628499304021999938e-02 5.561799504238360004e-02 5.517295420704573794e-02 5.496663017134284512e-02 5.500656073496813792e-02 5.529041815282011163e-02 5.580626509995757073e-02 5.653367760048474966e-02 5.744554093635172859e-02 5.851022751855802090e-02 5.969385320765097785e-02 6.096236466792434583e-02 6.228329940650446234e-02 6.362714812805055076e-02 6.496831592597251959e-02 6.628571971002270025e-02 6.756307879371208081e-02 6.878896167094429581e-02 6.995665177352471120e-02 7.106389292161469085e-02 7.211257305871057732e-02 7.310840236695934080e-02 7.406063726001185787e-02 7.498189265459895281e-02 7.588806896047853301e-02 7.679839575350315417e-02 7.773556089829400384e-02 7.872585393077854987e-02 7.979921063442116380e-02 8.098901012700514268e-02 8.233145775822295342e-02 8.386439966515053801e-02 8.562546887600373802e-02 8.764956147616427551e-02 8.996577352228991853e-02 9.259406719890088400e-02 9.554203863833818366e-02 9.880219317334970608e-02 1.023500804925809027e-01 1.061435170264772854e-01 1.101229661522636627e-01 1.142130054184509191e-01 1.183247173375586159e-01 1.223588061620057704e-01 1.262092568594296027e-01 1.297673941661659780e-01 1.329262501000779695e-01 1.355851953071207094e-01 1.376548279226338101e-01 1.390621426888508094e-01 1.397560232654243562e-01 1.397131092288099175e-01 1.389440751979872102e-01 1.375002963470992601e-01 1.354807097893725165e-01 1.330383254947515581e-01 1.303851698951189741e-01 1.277933602478465158e-01 1.255886240765136941e-01 1.241316091406819283e-01 1.237834248069400039e-01 1.248569817100746437e-01 1.275645292908491601e-01 1.319788677501010921e-01 1.380231925222262512e-01 1.454915790633720118e-01 1.540885041733039140e-01 1.634715142612752359e-01 1.732861480248134856e-01 1.831896901734265670e-01 1.928652063435947750e-01 2.020288844407808204e-01 2.104333888460181989e-01 2.178690531090810012e-01 2.241639462385573434e-01 2.291833175381349230e-01 2.328286239791812207e-01 2.350361966142311965e-01 2.357755444525152233e-01 2.350472832115953203e-01 2.328806875313045865e-01 2.293308849046869213e-01 2.244757305848904538e-01 2.184124215015100512e-01 2.112539221296639846e-01 2.031252856972371734e-01 1.941599600477721399e-01 1.844961691699515960e-01 1.742734593146199051e-01 1.636294933113905670e-01 1.526971688036133923e-01 1.416021263314032885e-01 1.304607022693334561e-01 1.193783704791204492e-01 1.084487064119635108e-01 9.775290026663839560e-02 8.735984523708494043e-02 7.732683986153096600e-02 6.770098468074271791e-02 5.852145541905269532e-02 4.982307462402626314e-02 4.164217426086035123e-02 3.402715703810791498e-02 2.705983386146437741e-02 2.090307206367512591e-02 1.590831815255577472e-02 1.277816149520902625e-02 1.231743472507019523e-02 1.428272226371730437e-02 1.752300535916142404e-02 2.119087649648891333e-02 2.488458147032300213e-02 2.842329637718662635e-02 3.172036864310545656e-02 3.473110555597976046e-02 3.743125598047458008e-02 3.980760853378478847e-02 4.185363519792852788e-02 4.356737330629664728e-02 4.495035096621122217e-02 4.600701152452357778e-02 4.674437485235809903e-02 4.717180431951238651e-02 4.730081309101941134e-02 4.714487706047117144e-02 4.671923994405254715e-02 4.604070612901365461e-02 4.512742245154369863e-02 4.399865309709519168e-02 4.267455334804887146e-02 4.117594859129818097e-02 3.952412525424195411e-02 3.774064045415276986e-02
7.223908958869795782e-02 7.222635678428460104e-02 7.205055675062679854e-02 7.171222948295434552e-02 7.121381389458092404e-02 7.055986547900237882e-02 6.975727953771164447e-02 6.881551474719072026e-02 6.774680896438833866e-02 6.656637506987181374e-02 6.529255897369705408e-02 6.394693437383733303e-02 6.255429942053188086e-02 6.114252964589184103e-02 5.974223100703433126e-02 5.838613003419847181e-02 5.710814045838208397e-02 5.594206484798671525e-02 5.491993324573154339e-02 5.407005174199222552e-02 5.341492499214836598e-02 5.296930533992229295e-02 5.273867232300544911e-02 5.271842611577211291e-02 5.289397543266112500e-02 5.324173939679160278e-02 5.373091785140207688e-02 5.432577146285513109e-02 5.498812091699470384e-02 5.567981595650284971e-02 5.636500760069731997e-02 5.701214457161109250e-02 5.759568305252782405e-02 5.809753778519718276e-02 5.850831319425042060e-02 5.882834102564805934e-02 5.906852097637455695e-02 5.925091628818474759e-02 5.940900007096861640e-02 5.958738604123502841e-02 5.984082347440462107e-02 6.023221757362204332e-02 6.082949260471406938e-02 6.170128384444920067e-02 6.291173009415858275e-02 6.451497529573825551e-02 6.655023358008421708e-02 6.903827092963425727e-02 7.197985085616886991e-02 7.535619159315030957e-02 7.913101142453811410e-02 8.325348613659022678e-02 8.766145508364731054e-02 9.228440496464353215e-02 9.704600469823924935e-02 1.018661667751910721e-01 1.066627343882005780e-01 1.113529458485184864e-01 1.158548314154165537e-01 1.200886754885920338e-01 1.239786450875046547e-01 1.274546525677292264e-01 1.304544904742233891e-01 1.329262501000778862e-01 1.348310115970714207e-01 1.361457697087240515e-01 1.368665308628835564e-01 1.370114774031884475e-01 1.366240327283391731e-01 1.357755631714257505e-01 1.345673037242663406e-01 1.331308878181288180e-01 1.316266158617580284e-01 1.302383925786897989e-01 1.291642739761495184e-01 1.286020540909650345e-01 1.287305140609374954e-01 1.296887519809523381e-01 1.315577126939853625e-01 1.343485025904839480e-01 1.380005496319980651e-01 1.423896600126715872e-01 1.473431413817006264e-01 1.526578551102773240e-01 1.581175545306556796e-01 1.635073380846287505e-01 1.686245169199457328e-01 1.732861480248129582e-01 1.773338816850834332e-01 1.806368058725068282e-01 1.830928408759582016e-01 1.846290742459024692e-01 1.852012880637319281e-01 1.847928336530349214e-01 1.834129494394051152e-01 1.810945861057644546e-01 1.778917900509144889e-01 1.738766942306414209e-01 1.691361699660181850e-01 1.637682015055831608e-01 1.578780558266092982e-01 1.515743331975801800e-01 1.449649997643751298e-01 1.381535221260548618e-01 1.312352448886245360e-01 1.242941730761113611e-01 1.174003370301221622e-01 1.106079203953579115e-01 1.039543128986190057e-01 9.746020127602378347e-02 9.113073186348796817e-02 8.495767432391740370e-02 7.892240529632658930e-02 7.299943770962638578e-02 6.716016969941648873e-02 6.137653141349375119e-02 5.562427079989284290e-02 4.988573394496398361e-02 4.415215825527722682e-02 3.842573323664252860e-02 3.272210849630964591e-02 2.707503411198241769e-02 2.154779087798231602e-02 1.626650552924964813e-02 1.153197753542843998e-02 8.198038978818975031e-03 7.972174372547900789e-03 1.081050104679695187e-02 1.485356332261626028e-02 1.916181790148026309e-02 2.340866465866924331e-02 2.745726419331490781e-02 3.123577572631760363e-02 3.470024098590566985e-02 3.782168714420183070e-02 4.058093317626988022e-02 4.296618681572611509e-02 4.497175308758457474e-02 4.659721319934537198e-02 4.784680853254315996e-02 4.872891476778400122e-02 4.925555609457969719e-02 4.944193914600103490e-02 4.930600035299993744e-02 4.886796710387585757e-02 4.814993615380232239e-02 4.717547394916167536e-02 4.596924382329251740e-02 4.455666487632791578e-02 4.296360705663852808e-02 4.121612669322922279e-02
7.183347606689424736e-02 7.181191359502289706e-02 7.162650914634159649e-02 7.127720933304075579e-02 7.076576300408518594e-02 7.009592438219396093e-02 6.927365985189350150e-02 6.830735314569119643e-02 6.720800100068317906e-02 6.598938760201765452e-02 6.466822099944968816e-02 6.326420793663561914e-02 6.180003513081137184e-02 6.030121542130059686e-02 5.879574770868443295e-02 5.731353301452225130e-02 5.588548999593025146e-02 5.454232838314319182e-02 5.331297508921764572e-02 5.222270928114162297e-02 5.129114542955209161e-02 5.053029012519442975e-02 4.994295924745546095e-02 4.952184381560675863e-02 4.924943759482365568e-02 4.909890052954105771e-02 4.903577373657540955e-02 4.902033913675102328e-02 4.901036732580936472e-02 4.896402493919850551e-02 4.884279308583257262e-02 4.861434663603347861e-02 4.825543133917694488e-02 4.775483410904010628e-02 4.711655894352158314e-02 4.636327748566938800e-02 4.553997832667074780e-02 4.471742104684157948e-02 4.399442524844989627e-02 4.349719375382469361e-02 4.337311520488448813e-02 4.377676092589233292e-02 4.484835995109821144e-02 4.668984027473208759e-02 4.934726475841400700e-02 5.280665602924757007e-02 5.700310504955557328e-02 6.183682051797025070e-02 6.718900411983592946e-02 7.293365444158414479e-02 7.894477850751088766e-02 8.510017045899938293e-02 9.128317287370017741e-02 9.738349013436706225e-02 1.032977029874648511e-01 1.089298237454627144e-01 1.141920455850950616e-01 1.190057407099302661e-01 1.233027143456384006e-01 1.270266995560510870e-01 1.301350665834911102e-01 1.326007108398255807e-01 1.344140697694479192e-01 1.355851953071207650e-01 1.361457697087241347e-01 1.361508911888759110e-01 1.356803648906085846e-01 1.348391104463708134e-01 1.337561476161599483e-01 1.325814801488751915e-01 1.314801430693169904e-01 1.306228396173339523e-01 1.301731194440813033e-01 1.302720010985556343e-01 1.310221345208407440e-01 1.324745210339980384e-01 1.346208154514985378e-01 1.373930314982751977e-01 1.406704849689955350e-01 1.442919922859705883e-01 1.480704939907350748e-01 1.518075234432835485e-01 1.553058409545840790e-01 1.583795296045393819e-01 1.608615515298888188e-01 1.626091198919505099e-01 1.635073380846287505e-01 1.634715142612752359e-01 1.624484671662974333e-01 1.604170487434501968e-01 1.573880394705598484e-01 1.534035257787727535e-01 1.485358389448368510e-01 1.428861114178391067e-01 1.365824768161572333e-01 1.297778871580946292e-01 1.226474232459490304e-01 1.153848049182231994e-01 1.081975459472455242e-01 1.012998604912038053e-01 9.490214054147008693e-02 8.919592325531247590e-02 8.433431597211722697e-02 8.041028487612503217e-02 7.743846173157549473e-02 7.534788169790421208e-02 7.399061267715824342e-02 7.316479671140332930e-02 7.264453616001592673e-02 7.220768187398811377e-02 7.165585456325372637e-02 7.082551790317430374e-02 6.959182572111270726e-02 6.786780945160786338e-02 6.560109583574628977e-02 6.276962023952649405e-02 5.937717798302849515e-02 5.544925413639269218e-02 5.102936948081313040e-02 4.617613496820416330e-02 4.096132014501553675e-02 3.546962383655351270e-02 2.980190310814387344e-02 2.408681250965146597e-02 1.851655697313833379e-02 1.346178041850451187e-02 9.825628099883038785e-03 9.308283108046981613e-03 1.209276572398990807e-02 1.635376200003873376e-02 2.098625948625801665e-02 2.557281806597986457e-02 2.993614582505937580e-02 3.398542667978790566e-02 3.766791036089738726e-02 4.095145252900448535e-02 4.381717766861112362e-02 4.625589449492675809e-02 4.826605760127816724e-02 4.985242433737713252e-02 5.102504989581204548e-02 5.179846153940863285e-02 5.219093852076855944e-02 5.222386351401196725e-02 5.192113013555228751e-02 5.130860027271359758e-02 5.041360936853612335e-02 4.926451986298795160e-02 4.789032383391339520e-02 4.632029612670594126e-02 4.458369923869959922e-02
7.141435511939657477e-02 7.139980111210575409e-02 7.121952791665371596e-02 7.087261685753012963e-02 7.035985241066151918e-02 6.968391270667065318e-02 6.884956113450801940e-02 6.786383351063823843e-02 6.673621280194148853e-02 6.547878000590422187e-02 6.410632527688397975e-02 6.263639756704962591e-02 6.108926391549878571e-02 5.948774143430757277e-02 5.785685707115793830e-02 5.622328456047209072e-02 5.461450831142695278e-02 5.305767559152037294e-02 5.157812724119962416e-02 5.019764764028277620e-02 4.893254538263549364e-02 4.779175560254518562e-02 4.677521998132253001e-02 4.587282189609419997e-02 4.506411030185308170e-02 4.431893849847003825e-02 4.359900426840792459e-02 4.286015570681536019e-02 4.205526724667255078e-02 4.113751383044576826e-02 4.006397326356656019e-02 3.879965230401054288e-02 3.732225500215713421e-02 3.562830641676127674e-02 3.374163117606782808e-02 3.172560247821482743e-02 2.970056150506275930e-02 2.786561077776520540e-02 2.651524151157439585e-02 2.602220049843646452e-02 2.674801505466904011e-02 2.890053983330649612e-02 3.245775141086967158e-02 3.722840078318489371e-02 4.296414459033374988e-02 4.942939695523543286e-02 5.642134166865652584e-02 6.376677419367794697e-02 7.131381135243233804e-02 7.892494318909974715e-02 8.647261817298525222e-02 9.383699438061782194e-02 1.009052598726297156e-01 1.075720344271615253e-01 1.137405090475103325e-01 1.193240910074656741e-01 1.242483971513500679e-01 1.284534857823966536e-01 1.318962457835877733e-01 1.345528750186505695e-01 1.364213792139814252e-01 1.375240044470627254e-01 1.379094744225189129e-01 1.376548279226340044e-01 1.368665308628835842e-01 1.356803648906086679e-01 1.342593832993199121e-01 1.327890323203629042e-01 1.314684927941270898e-01 1.304976151430836118e-01 1.300597150110077149e-01 1.303019810369418774e-01 1.313168723586790598e-01 1.331287319222793086e-01 1.356890546451470503e-01 1.388814577506137515e-01 1.425345655519144050e-01 1.464392100337119917e-01 1.503662159349692662e-01 1.540821452002585634e-01 1.573618151263820597e-01 1.599975129976135835e-01 1.618054092071139760e-01 1.626298295783814019e-01 1.623459777918180857e-01 1.608615515298888743e-01 1.581175545306556796e-01 1.540885041733039140e-01 1.487821772112172536e-01 1.422390227122584949e-01 1.345314008114853743e-01 1.257628874338318770e-01 1.160680462013338882e-01 1.056133731542883009e-01 9.460070502926103131e-02 8.327553112910486555e-02 7.194489194876092786e-02 6.101351144406676197e-02 5.105082600977149665e-02 4.288737388837333964e-02 3.762905373222889122e-02 3.622889245973045375e-02 3.860798793246662808e-02 4.358605421549156117e-02 4.981550699612378313e-02 5.633371042343174318e-02 6.255079564427112881e-02 6.811375631459362645e-02 7.280953352868109463e-02 7.651112232901578769e-02 7.914864355322205614e-02 8.069323265752881280e-02 8.114739958680500242e-02 8.053870929294661141e-02 7.891522078415455499e-02 7.634190756821097879e-02 7.289768312691513596e-02 6.867287486761824988e-02 6.376713193550366532e-02 5.828788094244361645e-02 5.234962548905294083e-02 4.607473920035534687e-02 3.959721534773669865e-02 3.307290068105169650e-02 2.670536369606983651e-02 2.081198429654389573e-02 1.598545474928629584e-02 1.331938289330028384e-02 1.384507823080028885e-02 1.697072799848022354e-02 2.129683287376077025e-02 2.596068535800679158e-02 3.056300400642353657e-02 3.491242894891413012e-02 3.890847261997423118e-02 4.249518797496334294e-02 4.564167824425059694e-02 4.833300224344152379e-02 5.056541984014598784e-02 5.234360012021991443e-02 5.367878735876780577e-02 5.458747093880612217e-02 5.509034266241577549e-02 5.521143354526721753e-02 5.497737451183052487e-02 5.441675162369514346e-02 5.355953997345632572e-02 5.243660742934987823e-02 5.107928309455595645e-02 4.951898721710528556e-02 4.778692017242845702e-02
7.099033481454977701e-02 7.100254649532762585e-02 7.084649122438342606e-02 7.052009886491414359e-02 7.002289189348660792e-02 6.935616521037785143e-02 6.852316450027000350e-02 6.752925729406830668e-02 6.638208863900317558e-02 6.509171032679755831e-02 6.367066880956877284e-02 6.213403214613666403e-02 6.049933059183087297e-02 5.878637907301476062e-02 5.701694357347043135e-02 5.521420899945951588e-02 5.340200606933347832e-02 5.160376307221242048e-02 4.984116959278165476e-02 4.813257745533468246e-02 4.649121975329486428e-02 4.492339558555989709e-02 4.342683049519027727e-02 4.198945772232057227e-02 4.058885125737223681e-02 3.919246993929947215e-02 3.775875759949341715e-02 3.623902475266791573e-02 3.457995820650913710e-02 3.272660419731180520e-02 3.062577679502650335e-02 2.823010427510704717e-02 2.550349860118455991e-02 2.243024908131661596e-02 1.903404721131715313e-02 1.542689906280722903e-02 1.195574081118600841e-02 9.612415015443008873e-03 1.018375652822097258e-02 1.398787398498695621e-02 1.968816383430143160e-02 2.642883042273034416e-02 3.384394497372295724e-02 4.174388003738978975e-02 4.999657536005302355e-02 5.848787137881275577e-02 6.710746212764988339e-02 7.574397559011183945e-02 8.428379518767889489e-02 9.261165598129954268e-02 1.006122117667032079e-01 1.081722047421207616e-01 1.151830465954376131e-01 1.215436971794501275e-01 1.271637630462962298e-01 1.319667562558493323e-01 1.358934634103149131e-01 1.389053787362982129e-01 1.409881521779957625e-01 1.421549890767228874e-01 1.424499026589328143e-01 1.419506488232048225e-01 1.407710426631057776e-01 1.390621426888506151e-01 1.370114774031884752e-01 1.348391104463707302e-01 1.327890323203630152e-01 1.311144392020565652e-01 1.300563733483574569e-01 1.298172883870490069e-01 1.305339937853470522e-01 1.322566302738375221e-01 1.349398711768585168e-01 1.384488347253033380e-01 1.425771397588312395e-01 1.470711701034706498e-01 1.516544346203869686e-01 1.560480342021534905e-01 1.599858140644231375e-01 1.632245550059785999e-01 1.655503137176991546e-01 1.667820828104795983e-01 1.667736947317000062e-01 1.654145910941855757e-01 1.626298295783815129e-01 1.583795296045392709e-01 1.526578551102766301e-01 1.454915790633723727e-01 1.369382530687957567e-01 1.270840051481556821e-01 1.160410038521174081e-01 1.039446589385179115e-01 9.095069363810068253e-02 7.723237732305854308e-02 6.297865551057273137e-02 4.839554358763518971e-02 3.372100070419036671e-02 1.932264533152395006e-02 7.067383146163537001e-03 1.199293299965957342e-02 2.474268846099501526e-02 3.736049821932520276e-02 4.922498040623846105e-02 6.012367225957140210e-02 6.992126209293426931e-02 7.851851376999190169e-02 8.584318534681846524e-02 9.184719792901423208e-02 9.650527973690448125e-02 9.981387012055523145e-02 1.017899229699623931e-01 1.024695082532864898e-01 1.019062048588906810e-01 1.001693185355140847e-01 9.734197986161696736e-02 9.351919179429209195e-02 8.880591140653872062e-02 8.331527253698683966e-02 7.716709545303249151e-02 7.048690592842306313e-02 6.340584103042588848e-02 5.606214596636512754e-02 4.860568484683545215e-02 4.120852272884235196e-02 3.408838183247702575e-02 2.755950831210819338e-02 2.213227050426347375e-02 1.861961033299021004e-02 1.787010978576062531e-02 1.983930075842495547e-02 2.351327836477782457e-02 2.791431858817589387e-02 3.246856837925539419e-02 3.687639430877744096e-02 4.097891546332767948e-02 4.468917953992838921e-02 4.795982222126197320e-02 5.076734040473813991e-02 5.310387480081730366e-02 5.497253728754314395e-02 5.638450921125098131e-02 5.735707983209563376e-02 5.791221696094433352e-02 5.807546056287708064e-02 5.787502776952271888e-02 5.734106766243413783e-02 5.650503054548795118e-02 5.539913068729771656e-02 5.405588935706971687e-02 5.250774930737302920e-02 5.078675421023600561e-02
7.056178918436298297e-02 7.062321300006581259e-02 7.051364659986006367e-02 7.022959189763494647e-02 6.976901345550098887e-02 6.913150927701544601e-02 6.831847823056792779e-02 6.733327815417113060e-02 6.618136676632682680e-02 6.487041507866762868e-02 6.341037999792029090e-02 6.181351917985253991e-02 6.009432701242028302e-02 5.826936609929760785e-02 5.635696434676038674e-02 5.437674478128085021e-02 5.234895527886563454e-02 5.029357099083454213e-02 4.822915654268366409e-02 4.617150112139672968e-02 4.413207886238160182e-02 4.211643728330041747e-02 4.012266980988694193e-02 3.814017031652750661e-02 3.614888061099866268e-02 3.411921298413086306e-02 3.201276038888573733e-02 2.978381802091094668e-02 2.738167446140048200e-02 2.475365352053444587e-02 2.184912467096789684e-02 1.862552840145727251e-02 1.506046392998885985e-02 1.118759930719346284e-02 7.261654486087038875e-03 4.800635701492400771e-03 7.222142881984015307e-03 1.257865512011860538e-02 1.899469171248550220e-02 2.607531544386962330e-02 3.368873377753702630e-02 4.175044825834588191e-02 5.018121637284931463e-02 5.889602279497925530e-02 6.780097404212424850e-02 7.679292899139596174e-02 8.576037827255322821e-02 9.458506178244942275e-02 1.031441181442934452e-01 1.113126655630401335e-01 1.189667517961984639e-01 1.259866244264014334e-01 1.322602769214402396e-01 1.376872275000626811e-01 1.421824893208150642e-01 1.456806927703641896e-01 1.481403227243970611e-01 1.495480322647828875e-01 1.499229821444666155e-01 1.493211182707333828e-01 1.478392130286389772e-01 1.456183213444031121e-01 1.428459862794218826e-01 1.397560232654243839e-01 1.366240327283392286e-01 1.337561476161600038e-01 1.314684927941270898e-01 1.300563733483575679e-01 1.297560556075899596e-01 1.307072914586928924e-01 1.329280826154423667e-01 1.363107048546747524e-01 1.406398181060689867e-01 1.456249629213390018e-01 1.509364894671614832e-01 1.562365427580321431e-01 1.612015854776977786e-01 1.655367289832193056e-01 1.689838385962646183e-01 1.713255513306579381e-01 1.723868609254663176e-01 1.720353463266491023e-01 1.701806705241752371e-01 1.667736947316995622e-01 1.618054092071143646e-01 1.553058409545841623e-01 1.473431413817012647e-01 1.380231925222266398e-01 1.274903503941117733e-01 1.159305006958272349e-01 1.035787389550088117e-01 9.073638145400654553e-02 7.780706157281098989e-02 6.537128592148230832e-02 5.432820341827012539e-02 4.608191918965089118e-02 4.240883452157462319e-02 4.427189183649466592e-02 5.067419992113693372e-02 5.967804254253532975e-02 6.974085893869361175e-02 7.991494711381459670e-02 8.963651602214602054e-02 9.855580350343298712e-02 1.064458633372546842e-01 1.131567363309827073e-01 1.185918566498330023e-01 1.226951406109388631e-01 1.254432898709472444e-01 1.268406920763319734e-01 1.269156350171255776e-01 1.257171927695246161e-01 1.233124649491598446e-01 1.197840198944497420e-01 1.152274870564267001e-01 1.097493014008117801e-01 1.034646442885463341e-01 9.649566567817915996e-02 8.897012648552495018e-02 8.102068980412431565e-02 7.278525673909215510e-02 6.440907083910384079e-02 5.604998004786574534e-02 4.788959933459768087e-02 4.015572018957178774e-02 3.316498451618691418e-02 2.739128715809907230e-02 2.350837827521168669e-02 2.217455704570447592e-02 2.343143743739907817e-02 2.653595293549623757e-02 3.058956540377686870e-02 3.496315049438240147e-02 3.929172024234765109e-02 4.337175254582981143e-02 4.708952657887530840e-02 5.038229697621343650e-02 5.321795946297215585e-02 5.558404098344182920e-02 5.748138313045492859e-02 5.892026572613805191e-02 5.991785747555343489e-02 6.049642622276395904e-02 6.068200906864504307e-02 6.050337834521886393e-02 5.999121056177769001e-02 5.917740383959606970e-02 5.809451062526001935e-02 5.677526449640335482e-02 5.525218675797066020e-02 5.355726247640719972e-02
7.012137973259852108e-02 7.025565452233840935e-02 7.021651209784048053e-02 6.999877670770378313e-02 6.959858061642268390e-02 6.901352748551316252e-02 6.824285171413993489e-02 6.728756814191472202e-02 6.615060503831689254e-02 6.483691155906921855e-02 6.335352883695032078e-02 6.170961162915674508e-02 5.991638507385157325e-02 5.798701884516893612e-02 5.593639926372977189e-02 5.378077943321558224e-02 5.153728934547136681e-02 4.922329373215221515e-02 4.685559736553446958e-02 4.444951805475219619e-02 4.201787936886639679e-02 3.957002042734887592e-02 3.711098075963469023e-02 3.464109696177756353e-02 3.215635333769087389e-02 2.964998830792197129e-02 2.711614547702443159e-02 2.455694433290714004e-02 2.199557851787871041e-02 1.950042150643347197e-02 1.722803107535175737e-02 1.548694647682762396e-02 1.476972711428597637e-02 1.558724322381494810e-02 1.811258428119217473e-02 2.212547045559558681e-02 2.730079839284494519e-02 3.338562414377718029e-02 4.020821174972538659e-02 4.764461101842473040e-02 5.559212219703671409e-02 6.395385526999763925e-02 7.263056197394078539e-02 8.151666185117134589e-02 9.049871840881724971e-02 9.945544602558784031e-02 1.082587618390138257e-01 1.167756159916455566e-01 1.248704433416506776e-01 1.324081343323996740e-01 1.392574496565389675e-01 1.452948168987883981e-01 1.504084552311014955e-01 1.545027808217966092e-01 1.575030532112418891e-01 1.593602319762109087e-01 1.600560214681104876e-01 1.596080826504550076e-01 1.580753700531780659e-01 1.555634785204886295e-01 1.522297040176782135e-01 1.482871470476241349e-01 1.440065021349941909e-01 1.397131092288098619e-01 1.357755631714256950e-01 1.325814801488751082e-01 1.304976151430835563e-01 1.298172883870490346e-01 1.307072914586930312e-01 1.331730311250598209e-01 1.370565782070625183e-01 1.420675112296058140e-01 1.478321190690268794e-01 1.539430892707753795e-01 1.599983210047292714e-01 1.656260578279742657e-01 1.704987359015863180e-01 1.743393647885530529e-01 1.769236597634333275e-01 1.780800427517222617e-01 1.776887157339681056e-01 1.756804374456648055e-01 1.720353463266495464e-01 1.667820828104795983e-01 1.599975129976135835e-01 1.518075234432836318e-01 1.423896600126715595e-01 1.319788677501008978e-01 1.208782882506463929e-01 1.094778383863629079e-01 9.828316301132253296e-02 8.795283899795963700e-02 7.932246383387799027e-02 7.334812093316259163e-02 7.086439095473448524e-02 7.218550140945280413e-02 7.689277009455726397e-02 8.407104109636591438e-02 9.272288946728814152e-02 1.020117898652060234e-01 1.113104607839617843e-01 1.201667584752911661e-01 1.282579105508365180e-01 1.353546715570623227e-01 1.412969442602429182e-01 1.459777774290761387e-01 1.493327284066854610e-01 1.513324945163190272e-01 1.519774982978683298e-01 1.512936353201437267e-01 1.493287195711464899e-01 1.461493604644405475e-01 1.418381273423204025e-01 1.364909335893381148e-01 1.302146226147750940e-01 1.231247746966647461e-01 1.153437865511073024e-01 1.069993139219739819e-01 9.822322411239954587e-02 8.915130118886878396e-02 7.992412029021150888e-02 7.068983291726337048e-02 6.161021924631621127e-02 5.287248207245068277e-02 4.471098812069207451e-02 3.744409837695370641e-02 3.152190864842379509e-02 2.752857168331564186e-02 2.597735895395859168e-02 2.687437901981361982e-02 2.960153088687204892e-02 3.335806786065605156e-02 3.752680683162588904e-02 4.172098097063794975e-02 4.571407964564951770e-02 4.937585382461066874e-02 5.263300155763162014e-02 5.544701394128229155e-02 5.780165145516479031e-02 5.969559559268028393e-02 6.113790991110551465e-02 6.214507386680334644e-02 6.273893338726813096e-02 6.294521103228907510e-02 6.279237548295832361e-02 6.231075453940173453e-02 6.153182244211353319e-02 6.048761870726487161e-02 5.921027089455094261e-02 5.773160266233115512e-02 5.608281376173245708e-02
6.965501247826573483e-02 6.988535282645583213e-02 6.994051888070212941e-02 6.981344220011719004e-02 6.949818120255724097e-02 6.899007915595337104e-02 6.828591928780269882e-02 6.738407240404561960e-02 6.628463154850047778e-02 6.498952738520845374e-02 6.350261723844100037e-02 6.182974022794510138e-02 5.997873093023129570e-02 5.795938485904907067e-02 5.578337137897432241e-02 5.346409435270037952e-02 5.101650926648642476e-02 4.845691991165058943e-02 4.580280121447704439e-02 4.307273264977184990e-02 4.028658702326508995e-02 3.746621536143351916e-02 3.463702064592743407e-02 3.183104927571641513e-02 2.909257009074503117e-02 2.648748757114974262e-02 2.411787766750136605e-02 2.214069426387779010e-02 2.078113451184827529e-02 2.031421640712402846e-02 2.098605936485703136e-02 2.290882144563826869e-02 2.603196177619817100e-02 3.021296619415615031e-02 3.529891806339710558e-02 4.116277583925367217e-02 4.770511484302900757e-02 5.484413489756007065e-02 6.250525364500143788e-02 7.061332212160366384e-02 7.908751055228954718e-02 8.783827517337802759e-02 9.676586405105713773e-02 1.057599820566401116e-01 1.147003696722120741e-01 1.234581393103724029e-01 1.318977662548622143e-01 1.398796611451359195e-01 1.472632662218791577e-01 1.539106246043917547e-01 1.596903750665605026e-01 1.644821273412908902e-01 1.681811774241483703e-01 1.707035305973667871e-01 1.719912130686943319e-01 1.720178706537744684e-01 1.707946705683952571e-01 1.683765279288338412e-01 1.648686435239958281e-01 1.604332044242938182e-01 1.552957521123526086e-01 1.497499816114920002e-01 1.441583784791429790e-01 1.389440751979871547e-01 1.345673037242664793e-01 1.314801430693168516e-01 1.300597150110078259e-01 1.305339937853470245e-01 1.329280826154422834e-01 1.370565782070624072e-01 1.425649014462803954e-01 1.489976478748191724e-01 1.558658507957755290e-01 1.626965117277032746e-01 1.690618900560498516e-01 1.745935470539987100e-01 1.789873117721499096e-01 1.820037444608366972e-01 1.834667812478741333e-01 1.832619132658628580e-01 1.813345256389923554e-01 1.776887157339680501e-01 1.723868609254654571e-01 1.655503137176991546e-01 1.573618151263820597e-01 1.480704939907351303e-01 1.380005496319981206e-01 1.275645292908491046e-01 1.172804478836550618e-01 1.077863822066982974e-01 9.983287064420126589e-02 9.421386436971528056e-02 9.159749884782120155e-02 9.229248576946431915e-02 9.610758094589993972e-02 1.024367323374269639e-01 1.104930868738757122e-01 1.195133757791313756e-01 1.288551464197801866e-01 1.380139625536488945e-01 1.466066411311367224e-01 1.543475097242153760e-01 1.610276489041087278e-01 1.664990673281615541e-01 1.706631188074585748e-01 1.734619906354830376e-01 1.748722650021661551e-01 1.748998385840722647e-01 1.735757257105956519e-01 1.709524439597316092e-01 1.671007988068309025e-01 1.621069621958715345e-01 1.560697920505729752e-01 1.490983756498100443e-01 1.413098066969195876e-01 1.328272296972018429e-01 1.237782117895997042e-01 1.142935389663377876e-01 1.045065923215675180e-01 9.455356072940444834e-02 8.457492530976160050e-02 7.471897207940018937e-02 6.514865330264574261e-02 5.605402035208327527e-02 4.767343306098692501e-02 4.032553968483669482e-02 3.444083657326687392e-02 3.053409488075824879e-02 2.900036646992279130e-02 2.977871402325454539e-02 3.230162528235271807e-02 3.584680725290909087e-02 3.983477698471583894e-02 4.388511161975024166e-02 4.776674976519224014e-02 5.134343789288648569e-02 5.453704982507033561e-02 5.730567841664586937e-02 5.963076643581390057e-02 6.150937285385421616e-02 6.294933679870885757e-02 6.396610902367741436e-02 6.458057408827892754e-02 6.481748436444167982e-02 6.470428858208723821e-02 6.427022687383841804e-02 6.354561462908396574e-02 6.256126649058778300e-02 6.134802889318070190e-02 5.993639975568976902e-02 5.835622013342737363e-02
6.914311072345907805e-02 6.949072428463480555e-02 6.966230175193248442e-02 6.964870176353128717e-02 6.944170360844431622e-02 6.903416274499660221e-02 6.842016687293900334e-02 6.759518967050365257e-02 6.655623925224588011e-02 6.530199869779505784e-02 6.383295687188979273e-02 6.215152954937172569e-02 6.026217411020083625e-02 5.817150661399846795e-02 5.588843921971137912e-02 5.342437079756371526e-02 5.079348762123025302e-02 4.801326985459465624e-02 4.510536234709428688e-02 4.209706957423994117e-02 3.902389528087602671e-02 3.593378862405069429e-02 3.289406501126963117e-02 3.000214609583684230e-02 2.740049529814705953e-02 2.529208203494292401e-02 2.394171711827995652e-02 2.363487061966618175e-02 2.458235722440978155e-02 2.683268229326488466e-02 3.028070715665976895e-02 3.475379916929043772e-02 4.008637891209182458e-02 4.614775272793369271e-02 5.284027515826798110e-02 6.008827496296231807e-02 6.782708061164706426e-02 7.599457066506529190e-02 8.452523922631453857e-02 9.334624917784281606e-02 1.023749915918697462e-01 1.115178121548724144e-01 1.206696845863042683e-01 1.297146909362650036e-01 1.385272173847937605e-01 1.469738018176976746e-01 1.549155836739863068e-01 1.622113126099768154e-01 1.687208740839778454e-01 1.743092898294111848e-01 1.788511517364971548e-01 1.822354511458993687e-01 1.843707741721882787e-01 1.851908494427230711e-01 1.846604588238074385e-01 1.827817532832084479e-01 1.796010480808148124e-01 1.752161832734528968e-01 1.697844764695077280e-01 1.635310548935814956e-01 1.567567201900575691e-01 1.498431267515062393e-01 1.432505739086068763e-01 1.375002963470992046e-01 1.331308878181288735e-01 1.306228396173340911e-01 1.303019810369419884e-01 1.322566302738375499e-01 1.363107048546748079e-01 1.420675112296058140e-01 1.489976478748192557e-01 1.565287322830400674e-01 1.641103841891747850e-01 1.712504801472611304e-01 1.775305790595193278e-01 1.826098108414968280e-01 1.862236997931951132e-01 1.881814251228869639e-01 1.883631025220071642e-01 1.867177089683081381e-01 1.832619132658629690e-01 1.780800427517222340e-01 1.713255513306590760e-01 1.632245550059782391e-01 1.540821452002585912e-01 1.442919922859705328e-01 1.343485025904839480e-01 1.248569817100746993e-01 1.165286920410530391e-01 1.101346470086217305e-01 1.063872434129477518e-01 1.057543037254383561e-01 1.082936074988804370e-01 1.136331792024703885e-01 1.211166102131027711e-01 1.300000375305010725e-01 1.395916768740429192e-01 1.493113181353692975e-01 1.586981763455826144e-01 1.673973395100464556e-01 1.751415905235985671e-01 1.817350470521393035e-01 1.870400962051317617e-01 1.909673180557510119e-01 1.934676788396434421e-01 1.945263295508249113e-01 1.941575104699641285e-01 1.924002185455835623e-01 1.893144144397731765e-01 1.849776306047713759e-01 1.794818991999911906e-01 1.729309572604696421e-01 1.654377129584321537e-01 1.571219762252501484e-01 1.481084736690269632e-01 1.385251857169634837e-01 1.285020681035244638e-01 1.181702572641266796e-01 1.076619213639411349e-01 9.711102530197826543e-02 8.665546288122774610e-02 7.644132642487955209e-02 6.663059881880377400e-02 5.741424378083077873e-02 4.903294095003488812e-02 4.180457422228159303e-02 3.614134689307231529e-02 3.249674402051500044e-02 3.116027717512232995e-02 3.199508884774551060e-02 3.445083046552405159e-02 3.786771176704661207e-02 4.171365385063573183e-02 4.563116707270643835e-02 4.939792437736615499e-02 5.288030388822977795e-02 5.600050956367899624e-02 5.871613768213156809e-02 6.100781409812236489e-02 6.287160980784410602e-02 6.431423728460021472e-02 6.534988494671355175e-02 6.599804186502195025e-02 6.628194121917962978e-02 6.622740523348329134e-02 6.586196144871959979e-02 6.521415029127103358e-02 6.431297327776033801e-02 6.318744874665423172e-02 6.186625268253254789e-02 6.037742879199803347e-02
6.856206636248154962e-02 6.904474233852335441e-02 6.935147303101274474e-02 6.947089495281291716e-02 6.939233854260411227e-02 6.910598525480421417e-02 6.860303110345077060e-02 6.787585619023682459e-02 6.691820066763605468e-02 6.572534927466751331e-02 6.429432946415555850e-02 6.262413288806686906e-02 6.071597769071785528e-02 5.857364141062935264e-02 5.620391416442400284e-02 5.361725394187796812e-02 5.082877826209401817e-02 4.785981234794271788e-02 4.474035423598364536e-02 4.151304029801989454e-02 3.823952105430565573e-02 3.501052102973493951e-02 3.196081758118218125e-02 2.928831275605989562e-02 2.726830790896190432e-02 2.623672298008086073e-02 2.650754314329121022e-02 2.824480051298687566e-02 3.140190229087486129e-02 3.579055136416951083e-02 4.119182871758671205e-02 4.741963617096064260e-02 5.433343458889895033e-02 6.182890672805316928e-02 6.982468061100513546e-02 7.825118108035900022e-02 8.704247480628345135e-02 9.613058021412276832e-02 1.054415988101266854e-01 1.148931949313581752e-01 1.243931231240654744e-01 1.338386227798502859e-01 1.431165737170780050e-01 1.521043483947850106e-01 1.606713181068603336e-01 1.686809797773752562e-01 1.759936720372864416e-01 1.824698475918995477e-01 1.879738660775888415e-01 1.923782698831728866e-01 1.955685069813449528e-01 1.974480720644331277e-01 1.979440528203878225e-01 1.970130946242521497e-01 1.946478359485628584e-01 1.908839167055710606e-01 1.858077113051704587e-01 1.795649527537504231e-01 1.723703059935163540e-01 1.645175223484711402e-01 1.563886807845692173e-01 1.484586019792451250e-01 1.412863356467319031e-01 1.354807097893725443e-01 1.316266158617580007e-01 1.301731194440813866e-01 1.313168723586790876e-01 1.349398711768586001e-01 1.406398181060690700e-01 1.478321190690269349e-01 1.558658507957755290e-01 1.641103841891748405e-01 1.720029895917167262e-01 1.790677059308676267e-01 1.849187770437763223e-01 1.892578398609803259e-01 1.918696220589164725e-01 1.926181315293838958e-01 1.914439912076021932e-01 1.883631025220072475e-01 1.834667812478741333e-01 1.769236597634336883e-01 1.689838385962646461e-01 1.599858140644231930e-01 1.503662159349690164e-01 1.406704849689960624e-01 1.315577126939855845e-01 1.237834248069400594e-01 1.181331951890394055e-01 1.152847363513154200e-01 1.156237548080929350e-01 1.191129611575227620e-01 1.253141018870731482e-01 1.335464042342294766e-01 1.430686367794516134e-01 1.531998064363415402e-01 1.633688729320879607e-01 1.731205683762011005e-01 1.821030113636629422e-01 1.900511757310808236e-01 1.967717308875830962e-01 2.021306193068504176e-01 2.060431924594295361e-01 2.084663352180079476e-01 2.093920306771231143e-01 2.088419466388455326e-01 2.068627547752587559e-01 2.035219951339553024e-01 1.989043707144666495e-01 1.931084052956520691e-01 1.862434293169682453e-01 1.784268791459261150e-01 1.697819090196348302e-01 1.604353259782079488e-01 1.505158694970902822e-01 1.401528728237250720e-01 1.294753669038128108e-01 1.186117273579197356e-01 1.076900319320919230e-01 9.683940978974558966e-02 8.619285654623722037e-02 7.589230369174576607e-02 6.609719478892560340e-02 5.699828537683170743e-02 4.883789431671813064e-02 4.193270939260912433e-02 3.667625770257849221e-02 3.346149595691944034e-02 3.247537404732089156e-02 3.350244848982974338e-02 3.599702556691118660e-02 3.935497262695746012e-02 4.309709133300441281e-02 4.689919127992232817e-02 5.055690408509724842e-02 5.394573803016428082e-02 5.699233450684109553e-02 5.965619736108405957e-02 6.191841054842159298e-02 6.377460400454591782e-02 6.523044812754520694e-02 6.629866560922173524e-02 6.699697384386316124e-02 6.734661486891466153e-02 6.737126886778381507e-02 6.709622734380310538e-02 6.654774889926101666e-02 6.575254842275771172e-02 6.473738737603924875e-02 6.352874328213541089e-02 6.215254303715236905e-02
6.788573894786117946e-02 6.851671195742400911e-02 6.897268131179311312e-02 6.923994013700546235e-02 6.930523559424377200e-02 6.915593260189119296e-02 6.878019220703300574e-02 6.816716708825625026e-02 6.730721869219427611e-02 6.619216378879451412e-02 6.481556348376331378e-02 6.317307609286418324e-02 6.126290863532682374e-02 5.908642316887983276e-02 5.664898905354415898e-02 5.396122948563953498e-02 5.104090543613731823e-02 4.791583695764551482e-02 4.462851569085767023e-02 4.124344422789639336e-02 3.785869145406105252e-02 3.462321240114561716e-02 3.175932080248614758e-02 2.958056492562921580e-02 2.847444803740143554e-02 2.880721626533973637e-02 3.077173692658281487e-02 3.431358565148261153e-02 3.921204770544534784e-02 4.521073919384720197e-02 5.209103697545940104e-02 5.968639853515222971e-02 6.787181400846750701e-02 7.654920456270314366e-02 8.563540738508848560e-02 9.505353375954164741e-02 1.047270060800155472e-01 1.145755065924612959e-01 1.245122903927935731e-01 1.344425225988591377e-01 1.442624425602851701e-01 1.538592458522981821e-01 1.631116249782293692e-01 1.718909358770011331e-01 1.800629687026928383e-01 1.874903038922861309e-01 1.940352322650286676e-01 1.995632137155064767e-01 2.039468453977225093e-01 2.070703094915214426e-01 2.088342752447130690e-01 2.091612429401241147e-01 2.080013421205841317e-01 2.053386362446486813e-01 2.011980429971463036e-01 1.956530503500371887e-01 1.888344739695032026e-01 1.809405024130197326e-01 1.722480613734038435e-01 1.631247579864239516e-01 1.540386945302008315e-01 1.455593689450452310e-01 1.383364901360263077e-01 1.330383254947516414e-01 1.302383925786897156e-01 1.302720010985557453e-01 1.331287319222793086e-01 1.384488347253033658e-01 1.456249629213388908e-01 1.539430892707753240e-01 1.626965117277033579e-01 1.712504801472611859e-01 1.790677059308675712e-01 1.857125661376675951e-01 1.908468778552473155e-01 1.942238806487304736e-01 1.956830846147193381e-01 1.951467541218376012e-01 1.926181315293834517e-01 1.881814251228867696e-01 1.820037444608366417e-01 1.743393647885532194e-01 1.655367289832192779e-01 1.560480342021529077e-01 1.464392100337118252e-01 1.373930314982739764e-01 1.296887519809523936e-01 1.241316091406811928e-01 1.214120114762436003e-01 1.219221340928848263e-01 1.256279334672558701e-01 1.320918097221803755e-01 1.406287055397703323e-01 1.504868698699035334e-01 1.609701943339626462e-01 1.714909328273065137e-01 1.815780920739006876e-01 1.908665898281423356e-01 1.990813980875837108e-01 2.060225047296073697e-01 2.115523029766890051e-01 2.155853765707920755e-01 2.180801912986357061e-01 2.190321894443785500e-01 2.184678955107305920e-01 2.164397631384588072e-01 2.130215907495603966e-01 2.083044028706112216e-01 2.023927401057862285e-01 1.954013295949205975e-01 1.874521250688332974e-01 1.786717157538559586e-01 1.691891099261055575e-01 1.591339048926350419e-01 1.486348635307372934e-01 1.378189317133614034e-01 1.268107558115925126e-01 1.157328024940645073e-01 1.047062564722584521e-01 9.385299547004528897e-02 8.329914491348891503e-02 7.318102896949223168e-02 6.365473857761505538e-02 5.491072390803837522e-02 4.719339448918331154e-02 4.081824529167588783e-02 3.615742943547658322e-02 3.353706834294213623e-02 3.303689082482017675e-02 3.436326977478430800e-02 3.697556838102353249e-02 4.032661143230816675e-02 4.399531429746369321e-02 4.769790477115117000e-02 5.125431235705505545e-02 5.455379056052265391e-02 5.753041585756084320e-02 6.014737637486156779e-02 6.238714628227409048e-02 6.424528692480825642e-02 6.572643939632373533e-02 6.684165042355048880e-02 6.760652534830469129e-02 6.803990770745500793e-02 6.816290429854302002e-02 6.799814444437900229e-02 6.756920359143937793e-02 6.690014636076568877e-02 6.601515949819512785e-02 6.493825472976771929e-02 6.369302757976863516e-02
6.708689678654153332e-02 6.787405072135516138e-02 6.848776307120824081e-02 6.891189118695613403e-02 6.913050327854276811e-02 6.912805440219377262e-02 6.888958704393328969e-02 6.840096199912126806e-02 6.764912841841079494e-02 6.662244688420791705e-02 6.531108725761095024e-02 6.370753553895695809e-02 6.180726403932314261e-02 5.960965173756693769e-02 5.711929532670741855e-02 5.434794073213156801e-02 5.131741417510028713e-02 4.806417868437544427e-02 4.464653082808160006e-02 4.115597948755007202e-02 3.773471735128008930e-02 3.459990172520228946e-02 3.206837032481083677e-02 3.055529835881096168e-02 3.049628786476166892e-02 3.218155417147425951e-02 3.562773705432009663e-02 4.062468228976916229e-02 4.688433650824303661e-02 5.414529955380115167e-02 6.220289278059144139e-02 7.090186990314267801e-02 8.012066402612504079e-02 8.975764889748064079e-02 9.972121173261419558e-02 1.099229909703103303e-01 1.202733572660777822e-01 1.306784445996988231e-01 1.410382902033233132e-01 1.512458231686118204e-01 1.611865562723729939e-01 1.707389035766412044e-01 1.797750842750478195e-01 1.881625923061132910e-01 1.957662186848134200e-01 2.024506140848499613e-01 2.080833763099370071e-01 2.125386436224307452e-01 2.157011729565095903e-01 2.174708844921061091e-01 2.177678639963962492e-01 2.165378354644089398e-01 2.137581532147978247e-01 2.094444189477887019e-01 2.036579070537024305e-01 1.965140728514833957e-01 1.881924881226681445e-01 1.789484911513265497e-01 1.691263902319239676e-01 1.591726440777641860e-01 1.496440408011605050e-01 1.411994466517963454e-01 1.345554451186255496e-01 1.303851698951188354e-01 1.291642739761494352e-01 1.310221345208406607e-01 1.356890546451471891e-01 1.425771397588312672e-01 1.509364894671616220e-01 1.599983210047291882e-01 1.690618900560497406e-01 1.775305790595192723e-01 1.849187770437762945e-01 1.908468778552472878e-01 1.950336119832225545e-01 1.972894101352890284e-01 1.975118271813915416e-01 1.956830846147195047e-01 1.918696220589163060e-01 1.862236997931951965e-01 1.789873117721500762e-01 1.704987359015863180e-01 1.612015854776978896e-01 1.516544346203872740e-01 1.425345655519144605e-01 1.346208154514986211e-01 1.287305140609376064e-01 1.255886240765136108e-01 1.256477166100915255e-01 1.289461742034838099e-01 1.351049385037338957e-01 1.434659815870876765e-01 1.532742549680723154e-01 1.638120561825316679e-01 1.744635124785764990e-01 1.847301596111307342e-01 1.942233191900559486e-01 2.026491966198823158e-01 2.097937687563429243e-01 2.155097122337854276e-01 2.197056159509298556e-01 2.223370886201396501e-01 2.233992870213273862e-01 2.229204786327068921e-01 2.209563690972566052e-01 2.175850240346673126e-01 2.129022867088596060e-01 2.070176408857165584e-01 2.000504975985099854e-01 1.921269010020391632e-01 1.833766566046268198e-01 1.739308885690573903e-01 1.639200344849982283e-01 1.534722887768993627e-01 1.427125126192049231e-01 1.317616425206174502e-01 1.207366568600680840e-01 1.097512078319538287e-01 9.891710867580955080e-02 8.834700304787751479e-02 7.815876139165781056e-02 6.848246177876821106e-02 5.947112842005827793e-02 5.131618012101273746e-02 4.426578153599250443e-02 3.863378036191567055e-02 3.476343509967906586e-02 3.289845467556300890e-02 3.300093612867934650e-02 3.470486778754702101e-02 3.748600028313017057e-02 4.086190385024736360e-02 4.447527895921107172e-02 4.808775013411469706e-02 5.154761906738349053e-02 5.476083035597557880e-02 5.767080798745000819e-02 6.024553533485587503e-02 6.246941881478736136e-02 6.433811109589364363e-02 6.585513922848007518e-02 6.702964185897988814e-02 6.787480031967650651e-02 6.840671414633546499e-02 6.864356901129087252e-02 6.860500280111025972e-02 6.831161026389229174e-02 6.778454783313174470e-02 6.704521337421343041e-02 6.611498387163979029e-02 6.501499935109093797e-02
6.613852961783311946e-02 6.708396863307448943e-02 6.785783299694206350e-02 6.844148699547998593e-02 6.881627115975758047e-02 6.896369602424003153e-02 6.886567133999829671e-02 6.850477961644106661e-02 6.786460715080373796e-02 6.693015240646880970e-02 6.568834217686859989e-02 6.412870286228784800e-02 6.224426154524301258e-02 6.003279652956388518e-02 5.749863199232037314e-02 5.465529761677412335e-02 5.152958642560763469e-02 4.816789295338178706e-02 4.464624285907770052e-02 4.108603832680701035e-02 3.767748472140885346e-02 3.470898966952276621e-02 3.258623286283014731e-02 3.179468013835092671e-02 3.275482019865994660e-02 3.563289602072058915e-02 4.029571351179089128e-02 4.644697609862658699e-02 5.377819585504891448e-02 6.203497065843423947e-02 7.102181495176018711e-02 8.058683017386690517e-02 9.060555360032396255e-02 1.009688059502831109e-01 1.115744304811381593e-01 1.223218733119126045e-01 1.331086987965154067e-01 1.438284324123052516e-01 1.543693602736395665e-01 1.646140701057798583e-01 1.744396139056870743e-01 1.837182284315732606e-01 1.923185807628361998e-01 2.001075218623989682e-01 2.069523373603598115e-01 2.127234857059421558e-01 2.172978124399710387e-01 2.205622282721153293e-01 2.224178406035955680e-01 2.227845362036605659e-01 2.216060306846642236e-01 2.188554328214815103e-01 2.145414238457755141e-01 2.087152280832982043e-01 2.014786508330511927e-01 1.929935632302924586e-01 1.834932525165276773e-01 1.732958352176967032e-01 1.628189828575956344e-01 1.525925862127015809e-01 1.432602854241959156e-01 1.355516386806871754e-01 1.301998233822926343e-01 1.277933602478465436e-01 1.286020540909649790e-01 1.324745210339978718e-01 1.388814577506136960e-01 1.470711701034704832e-01 1.562365427580320876e-01 1.656260578279744045e-01 1.745935470539986822e-01 1.826098108414969390e-01 1.892578398609804646e-01 1.942238806487304459e-01 1.972894101352890284e-01 1.983254665928708971e-01 1.972894101352890561e-01 1.942238806487302794e-01 1.892578398609804369e-01 1.826098108414968280e-01 1.745935470539986545e-01 1.656260578279742657e-01 1.562365427580316990e-01 1.470711701034705943e-01 1.388814577506137515e-01 1.324745210339980106e-01 1.286020540909649235e-01 1.277933602478465713e-01 1.301998233822926621e-01 1.355516386806869811e-01 1.432602854241959711e-01 1.525925862127017196e-01 1.628189828575955789e-01 1.732958352176962313e-01 1.834932525165276773e-01 1.929935632302924309e-01 2.014786508330512482e-01 2.087152280832980933e-01 2.145414238457753198e-01 2.188554328214813438e-01 2.216060306846641681e-01 2.227845362036597332e-01 2.224178406035955680e-01 2.205622282721154959e-01 2.172978124399709554e-01 2.127234857059421558e-01 2.069523373603599781e-01 2.001075218623995233e-01 1.923185807628360611e-01 1.837182284315728997e-01 1.744396139056870465e-01 1.646140701057788591e-01 1.543693602736396220e-01 1.438284324123052516e-01 1.331086987965146295e-01 1.223218733119125212e-01 1.115744304811375209e-01 1.009688059502831942e-01 9.060555360032356009e-02 8.058683017386653047e-02 7.102181495176008996e-02 6.203497065843423253e-02 5.377819585504890060e-02 4.644697609862689230e-02 4.029571351179105088e-02 3.563289602072052670e-02 3.275482019865921107e-02 3.179468013835091283e-02 3.258623286283011955e-02 3.470898966952273845e-02 3.767748472140883265e-02 4.108603832680709361e-02 4.464624285907768664e-02 4.816789295338173155e-02 5.152958642560765551e-02 5.465529761677412335e-02 5.749863199232013722e-02 6.003279652956383661e-02 6.224426154524302646e-02 6.412870286228793126e-02 6.568834217686857213e-02 6.693015240646940645e-02 6.786460715080375183e-02 6.850477961644109437e-02 6.886567133999807466e-02 6.896369602424004541e-02 6.881627115975756659e-02 6.844148699547995818e-02 6.785783299694202186e-02 6.708396863307453106e-02 6.613852961783316109e-02
6.501499935109092410e-02 6.611498387163926294e-02 6.704521337421347205e-02 6.778454783313171694e-02 6.831161026389322155e-02 6.860500280111025972e-02 6.864356901129123334e-02 6.840671414633546499e-02 6.787480031967650651e-02 6.702964185898026284e-02 6.585513922848007518e-02 6.433811109589329669e-02 6.246941881478734748e-02 6.024553533485584034e-02 5.767080798744989717e-02 5.476083035597555104e-02 5.154761906738343502e-02 4.808775013411467625e-02 4.447527895921109947e-02 4.086190385024782157e-02 3.748600028313018445e-02 3.470486778754738877e-02 3.300093612867933957e-02 3.289845467556300890e-02 3.476343509967919770e-02 3.863378036191564974e-02 4.426578153599311505e-02 5.131618012101275828e-02 5.947112842005781996e-02 6.848246177876846086e-02 7.815876139165787995e-02 8.834700304787819480e-02 9.891710867580950917e-02 1.097512078319539119e-01 1.207366568600674872e-01 1.317616425206174502e-01 1.427125126192052007e-01 1.534722887768996402e-01 1.639200344849981728e-01 1.739308885690573625e-01 1.833766566046268753e-01 1.921269010020376089e-01 2.000504975985102074e-01 2.070176408857164752e-01 2.129022867088592175e-01 2.175850240346673958e-01 2.209563690972574934e-01 2.229204786327069754e-01 2.233992870213272475e-01 2.223370886201399554e-01 2.197056159509299944e-01 2.155097122337851223e-01 2.097937687563432574e-01 2.026491966198826489e-01 1.942233191900552269e-01 1.847301596111308730e-01 1.744635124785765268e-01 1.638120561825316956e-01 1.532742549680722877e-01 1.434659815870876209e-01 1.351049385037338402e-01 1.289461742034838099e-01 1.256477166100914422e-01 1.255886240765137496e-01 1.287305140609376342e-01 1.346208154514984823e-01 1.425345655519144883e-01 1.516544346203871074e-01 1.612015854776977786e-01 1.704987359015863180e-01 1.789873117721499929e-01 1.862236997931952520e-01 1.918696220589165280e-01 1.956830846147194491e-01 1.975118271813915138e-01 1.972894101352890006e-01 1.950336119832225545e-01 1.908468778552470935e-01 1.849187770437751011e-01 1.775305790595193278e-01 1.690618900560498239e-01 1.599983210047292437e-01 1.509364894671615942e-01 1.425771397588306288e-01 1.356890546451471335e-01 1.310221345208406607e-01 1.291642739761495184e-01 1.303851698951190852e-01 1.345554451186254663e-01 1.411994466517962343e-01 1.496440408011603662e-01 1.591726440777640195e-01 1.691263902319249113e-01 1.789484911513265220e-01 1.881924881226681445e-01 1.965140728514832846e-01 2.036579070537030411e-01 2.094444189477886187e-01 2.137581532147979635e-01 2.165378354644091619e-01 2.177678639963965546e-01 2.174708844921061091e-01 2.157011729565096736e-01 2.125386436224307452e-01 2.080833763099374234e-01 2.024506140848500446e-01 1.957662186848134755e-01 1.881625923061133465e-01 1.797750842750476807e-01 1.707389035766394003e-01 1.611865562723730494e-01 1.512458231686118759e-01 1.410382902033232855e-01 1.306784445996990729e-01 1.202733572660777822e-01 1.099229909703102470e-01 9.972121173261444538e-02 8.975764889748066855e-02 8.012066402612517957e-02 7.090186990314335802e-02 6.220289278059146221e-02 5.414529955380104759e-02 4.688433650824334192e-02 4.062468228976909984e-02 3.562773705431970112e-02 3.218155417147427338e-02 3.049628786476193607e-02 3.055529835881087147e-02 3.206837032481087146e-02 3.459990172520198415e-02 3.773471735128004767e-02 4.115597948755106428e-02 4.464653082808169721e-02 4.806417868437547203e-02 5.131741417510029407e-02 5.434794073213157495e-02 5.711929532670739773e-02 5.960965173756697238e-02 6.180726403932307322e-02 6.370753553895687482e-02 6.531108725761090861e-02 6.662244688420757011e-02 6.764912841841080882e-02 6.840096199912124031e-02 6.888958704393345622e-02 6.912805440219381425e-02 6.913050327854297628e-02 6.891189118695613403e-02 6.848776307120828244e-02 6.787405072135557771e-02 6.708689678654154720e-02
6.369302757976838536e-02 6.493825472976731683e-02 6.601515949819500295e-02 6.690014636076549448e-02 6.756920359143815669e-02 6.799814444437819738e-02 6.816290429854333921e-02 6.803990770745503569e-02 6.760652534830473293e-02 6.684165042355079411e-02 6.572643939632313859e-02 6.424528692480795111e-02 6.238714628227303577e-02 6.014737637486158167e-02 5.753041585756074605e-02 5.455379056052160613e-02 5.125431235705501382e-02 4.769790477115117000e-02 4.399531429746367239e-02 4.032661143230839573e-02 3.697556838102238758e-02 3.436326977478314920e-02 3.303689082482008654e-02 3.353706834294285094e-02 3.615742943547707589e-02 4.081824529167527721e-02 4.719339448918435237e-02 5.491072390803833358e-02 6.365473857761518028e-02 7.318102896949284231e-02 8.329914491348884564e-02 9.385299547004531673e-02 1.047062564722585631e-01 1.157328024940638272e-01 1.268107558115926237e-01 1.378189317133612646e-01 1.486348635307375710e-01 1.591339048926354582e-01 1.691891099261053077e-01 1.786717157538558198e-01 1.874521250688325757e-01 1.954013295949196816e-01 2.023927401057869502e-01 2.083044028706112494e-01 2.130215907495618122e-01 2.164397631384582243e-01 2.184678955107312859e-01 2.190321894443782447e-01 2.180801912986358171e-01 2.155853765707918535e-01 2.115523029766876173e-01 2.060225047296074530e-01 1.990813980875834333e-01 1.908665898281419193e-01 1.815780920739003546e-01 1.714909328273065692e-01 1.609701943339629793e-01 1.504868698699037555e-01 1.406287055397706376e-01 1.320918097221802645e-01 1.256279334672572023e-01 1.219221340928849789e-01 1.214120114762431285e-01 1.241316091406820948e-01 1.296887519809523936e-01 1.373930314982752809e-01 1.464392100337119362e-01 1.560480342021535460e-01 1.655367289832192224e-01 1.743393647885531639e-01 1.820037444608367805e-01 1.881814251228869916e-01 1.926181315293839236e-01 1.951467541218374069e-01 1.956830846147194769e-01 1.942238806487303071e-01 1.908468778552470102e-01 1.857125661376675674e-01 1.790677059308676267e-01 1.712504801472608251e-01 1.626965117277023032e-01 1.539430892707757403e-01 1.456249629213388908e-01 1.384488347253024776e-01 1.331287319222786703e-01 1.302720010985550791e-01 1.302383925786898544e-01 1.330383254947516136e-01 1.383364901360269461e-01 1.455593689450451200e-01 1.540386945302005262e-01 1.631247579864232577e-01 1.722480613734040655e-01 1.809405024130197881e-01 1.888344739695031471e-01 1.956530503500363838e-01 2.011980429971468309e-01 2.053386362446487090e-01 2.080013421205837987e-01 2.091612429401239759e-01 2.088342752447129580e-01 2.070703094915216924e-01 2.039468453977221762e-01 1.995632137155066710e-01 1.940352322650277517e-01 1.874903038922857978e-01 1.800629687026913117e-01 1.718909358770012441e-01 1.631116249782281202e-01 1.538592458522974604e-01 1.442624425602856975e-01 1.344425225988590544e-01 1.245122903927934621e-01 1.145755065924605326e-01 1.047270060800152419e-01 9.505353375954148087e-02 8.563540738508820804e-02 7.654920456270292162e-02 6.787181400846749313e-02 5.968639853515228522e-02 5.209103697545893613e-02 4.521073919384653583e-02 3.921204770544536172e-02 3.431358565148261153e-02 3.077173692658317569e-02 2.880721626534038168e-02 2.847444803740155003e-02 2.958056492562979867e-02 3.175932080248616146e-02 3.462321240114562410e-02 3.785869145406165620e-02 4.124344422789587988e-02 4.462851569085771880e-02 4.791583695764560502e-02 5.104090543613727660e-02 5.396122948564041621e-02 5.664898905354401326e-02 5.908642316887983276e-02 6.126290863532759395e-02 6.317307609286477998e-02 6.481556348376403542e-02 6.619216378879479168e-02 6.730721869219423448e-02 6.816716708825622251e-02 6.878019220703252001e-02 6.915593260189108193e-02 6.930523559424354996e-02 6.923994013700564276e-02 6.897268131179311312e-02 6.851671195742439768e-02 6.788573894786083252e-02
6.215254303715238293e-02 6.352874328213511945e-02 6.473738737603923488e-02 6.575254842275772560e-02 6.654774889926125259e-02 6.709622734380310538e-02 6.737126886778357915e-02 6.734661486891430071e-02 6.699697384386298082e-02 6.629866560922267893e-02 6.523044812754523469e-02 6.377460400454566802e-02 6.191841054842161379e-02 5.965619736108405957e-02 5.699233450684047103e-02 5.394573803016428776e-02 5.055690408509678352e-02 4.689919127992198816e-02 4.309709133300358014e-02 3.935497262695625276e-02 3.599702556691118660e-02 3.350244848982993767e-02 3.247537404732027400e-02 3.346149595691973871e-02 3.667625770257863099e-02 4.193270939260904800e-02 4.883789431671803349e-02 5.699828537683172824e-02 6.609719478892607525e-02 7.589230369174573831e-02 8.619285654623710935e-02 9.683940978974521496e-02 1.076900319320917843e-01 1.186117273579195830e-01 1.294753669038133659e-01 1.401528728237247667e-01 1.505158694970907818e-01 1.604353259782079766e-01 1.697819090196349689e-01 1.784268791459261427e-01 1.862434293169679123e-01 1.931084052956525687e-01 1.989043707144660389e-01 2.035219951339555522e-01 2.068627547752576457e-01 2.088419466388449219e-01 2.093920306771232254e-01 2.084663352180080587e-01 2.060431924594300357e-01 2.021306193068501400e-01 1.967717308875824300e-01 1.900511757310805738e-01 1.821030113636621928e-01 1.731205683762020997e-01 1.633688729320877664e-01 1.531998064363409018e-01 1.430686367794507252e-01 1.335464042342291990e-01 1.253141018870722323e-01 1.191129611575229980e-01 1.156237548080926852e-01 1.152847363513152257e-01 1.181331951890393778e-01 1.237834248069399345e-01 1.315577126939853070e-01 1.406704849689957015e-01 1.503662159349692107e-01 1.599858140644232207e-01 1.689838385962646183e-01 1.769236597634331609e-01 1.834667812478740778e-01 1.883631025220071364e-01 1.914439912076023043e-01 1.926181315293835350e-01 1.918696220589161394e-01 1.892578398609804369e-01 1.849187770437751011e-01 1.790677059308677099e-01 1.720029895917166984e-01 1.641103841891748683e-01 1.558658507957754735e-01 1.478321190690273512e-01 1.406398181060688479e-01 1.349398711768585724e-01 1.313168723586800590e-01 1.301731194440816086e-01 1.316266158617581672e-01 1.354807097893725165e-01 1.412863356467320142e-01 1.484586019792452360e-01 1.563886807845693838e-01 1.645175223484707794e-01 1.723703059935166593e-01 1.795649527537508117e-01 1.858077113051707918e-01 1.908839167055714214e-01 1.946478359485628029e-01 1.970130946242514836e-01 1.979440528203882110e-01 1.974480720644324616e-01 1.955685069813455079e-01 1.923782698831716931e-01 1.879738660775882308e-01 1.824698475918983265e-01 1.759936720372861918e-01 1.686809797773755892e-01 1.606713181068603336e-01 1.521043483947845665e-01 1.431165737170777275e-01 1.338386227798497585e-01 1.243931231240659324e-01 1.148931949313571760e-01 1.054415988101267826e-01 9.613058021412282383e-02 8.704247480628186928e-02 7.825118108035894471e-02 6.982468061100514933e-02 6.182890672805323173e-02 5.433343458889888095e-02 4.741963617096081607e-02 4.119182871758667736e-02 3.579055136416937205e-02 3.140190229087429230e-02 2.824480051298676464e-02 2.650754314329084246e-02 2.623672298008095094e-02 2.726830790896167880e-02 2.928831275605944112e-02 3.196081758118141797e-02 3.501052102973488400e-02 3.823952105430571125e-02 4.151304029801903411e-02 4.474035423598364536e-02 4.785981234794289135e-02 5.082877826209458022e-02 5.361725394187794036e-02 5.620391416442458571e-02 5.857364141062933183e-02 6.071597769071786915e-02 6.262413288806642497e-02 6.429432946415553074e-02 6.572534927466715249e-02 6.691820066763613795e-02 6.787585619023735195e-02 6.860303110345072897e-02 6.910598525480420029e-02 6.939233854260362655e-02 6.947089495281290328e-02 6.935147303101275862e-02 6.904474233852364584e-02 6.856206636248156350e-02
6.037742879199806123e-02 6.186625268253192339e-02 6.318744874665423172e-02 6.431297327776035189e-02 6.521415029127128338e-02 6.586196144871958591e-02 6.622740523348379094e-02 6.628194121917965753e-02 6.599804186502195025e-02 6.534988494671284398e-02 6.431423728460022859e-02 6.287160980784467501e-02 6.100781409812241346e-02 5.871613768213158197e-02 5.600050956367870481e-02 5.288030388822974326e-02 4.939792437736612724e-02 4.563116707270642447e-02 4.171365385063569714e-02 3.786771176704580716e-02 3.445083046552410710e-02 3.199508884774555917e-02 3.116027717512243056e-02 3.249674402051496575e-02 3.614134689307219733e-02 4.180457422228163467e-02 4.903294095003513098e-02 5.741424378083081342e-02 6.663059881880382951e-02 7.644132642487877494e-02 8.665546288122767671e-02 9.711102530197920912e-02 1.076619213639412737e-01 1.181702572641269017e-01 1.285020681035244916e-01 1.385251857169634837e-01 1.481084736690268522e-01 1.571219762252501484e-01 1.654377129584319595e-01 1.729309572604692813e-01 1.794818991999911906e-01 1.849776306047712371e-01 1.893144144397731488e-01 1.924002185455837288e-01 1.941575104699644894e-01 1.945263295508249113e-01 1.934676788396430258e-01 1.909673180557508454e-01 1.870400962051317340e-01 1.817350470521395533e-01 1.751415905235986503e-01 1.673973395100460393e-01 1.586981763455830585e-01 1.493113181353695196e-01 1.395916768740427805e-01 1.300000375305010725e-01 1.211166102131026046e-01 1.136331792024707077e-01 1.082936074988802844e-01 1.057543037254383422e-01 1.063872434129479044e-01 1.101346470086216334e-01 1.165286920410530669e-01 1.248569817100745050e-01 1.343485025904839203e-01 1.442919922859704773e-01 1.540821452002586189e-01 1.632245550059785999e-01 1.713255513306579381e-01 1.780800427517222340e-01 1.832619132658629135e-01 1.867177089683081381e-01 1.883631025220072197e-01 1.881814251228866863e-01 1.862236997931951688e-01 1.826098108414968835e-01 1.775305790595193278e-01 1.712504801472609361e-01 1.641103841891747850e-01 1.565287322830400119e-01 1.489976478748192557e-01 1.420675112296058973e-01 1.363107048546742250e-01 1.322566302738376609e-01 1.303019810369419607e-01 1.306228396173338691e-01 1.331308878181288458e-01 1.375002963470991491e-01 1.432505739086069874e-01 1.498431267515059617e-01 1.567567201900576246e-01 1.635310548935814123e-01 1.697844764695078668e-01 1.752161832734529245e-01 1.796010480808147014e-01 1.827817532832085312e-01 1.846604588238074385e-01 1.851908494427230434e-01 1.843707741721883064e-01 1.822354511458991189e-01 1.788511517364970160e-01 1.743092898294109905e-01 1.687208740839778454e-01 1.622113126099765934e-01 1.549155836739854741e-01 1.469738018176977301e-01 1.385272173847935384e-01 1.297146909362650868e-01 1.206696845863040601e-01 1.115178121548720397e-01 1.023749915918696074e-01 9.334624917784221931e-02 8.452523922631463571e-02 7.599457066506526415e-02 6.782708061164638425e-02 6.008827496296227644e-02 5.284027515826806437e-02 4.614775272793381761e-02 4.008637891209169274e-02 3.475379916929058344e-02 3.028070715665969609e-02 2.683268229326456200e-02 2.458235722440972257e-02 2.363487061966582439e-02 2.394171711828032081e-02 2.529208203494301768e-02 2.740049529814637952e-02 3.000214609583683190e-02 3.289406501126959648e-02 3.593378862405067348e-02 3.902389528087603365e-02 4.209706957424029505e-02 4.510536234709424525e-02 4.801326985459467706e-02 5.079348762123023914e-02 5.342437079756369445e-02 5.588843921971056727e-02 5.817150661399846101e-02 6.026217411020083625e-02 6.215152954937102486e-02 6.383295687188972334e-02 6.530199869779491906e-02 6.655623925224582460e-02 6.759518967050366645e-02 6.842016687293907273e-02 6.903416274499662997e-02 6.944170360844487133e-02 6.964870176353130105e-02 6.966230175193253993e-02 6.949072428463495821e-02 6.914311072345911968e-02
5.835622013342740833e-02 5.993639975568985923e-02 6.134802889318066027e-02 6.256126649058778300e-02 6.354561462908399350e-02 6.427022687383845967e-02 6.470428858208754352e-02 6.481748436444170758e-02 6.458057408827894141e-02 6.396610902367731721e-02 6.294933679870885757e-02 6.150937285385451453e-02 5.963076643581391445e-02 5.730567841664585549e-02 5.453704982507068255e-02 5.134343789288647181e-02 4.776674976519234422e-02 4.388511161975024166e-02 3.983477698471581119e-02 3.584680725290892433e-02 3.230162528235270419e-02 2.977871402325458008e-02 2.900036646992274272e-02 3.053409488075821410e-02 3.444083657326629799e-02 4.032553968483665319e-02 4.767343306098723726e-02 5.605402035208262995e-02 6.514865330264574261e-02 7.471897207940021712e-02 8.457492530976166989e-02 9.455356072940543366e-02 1.045065923215677123e-01 1.142935389663378570e-01 1.237782117895997042e-01 1.328272296972019262e-01 1.413098066969198929e-01 1.490983756498100998e-01 1.560697920505730307e-01 1.621069621958711182e-01 1.671007988068308192e-01 1.709524439597309986e-01 1.735757257105957352e-01 1.748998385840722369e-01 1.748722650021663494e-01 1.734619906354831764e-01 1.706631188074576311e-01 1.664990673281611377e-01 1.610276489041085612e-01 1.543475097242153204e-01 1.466066411311367224e-01 1.380139625536483672e-01 1.288551464197812968e-01 1.195133757791310564e-01 1.104930868738755179e-01 1.024367323374268529e-01 9.610758094589989808e-02 9.229248576946386118e-02 9.159749884782128482e-02 9.421386436971522504e-02 9.983287064420136303e-02 1.077863822066981586e-01 1.172804478836550063e-01 1.275645292908491324e-01 1.380005496319980651e-01 1.480704939907351858e-01 1.573618151263820597e-01 1.655503137176992379e-01 1.723868609254663731e-01 1.776887157339680501e-01 1.813345256389923277e-01 1.832619132658629413e-01 1.834667812478741056e-01 1.820037444608366139e-01 1.789873117721500206e-01 1.745935470539987100e-01 1.690618900560498516e-01 1.626965117277023309e-01 1.558658507957753625e-01 1.489976478748190891e-01 1.425649014462804232e-01 1.370565782070625738e-01 1.329280826154418393e-01 1.305339937853471355e-01 1.300597150110076872e-01 1.314801430693169071e-01 1.345673037242663961e-01 1.389440751979872102e-01 1.441583784791431178e-01 1.497499816114919169e-01 1.552957521123526918e-01 1.604332044242938182e-01 1.648686435239957171e-01 1.683765279288343686e-01 1.707946705683952571e-01 1.720178706537743296e-01 1.719912130686941099e-01 1.707035305973670369e-01 1.681811774241483703e-01 1.644821273412914453e-01 1.596903750665605026e-01 1.539106246043916992e-01 1.472632662218792965e-01 1.398796611451362526e-01 1.318977662548617147e-01 1.234581393103723890e-01 1.147003696722120464e-01 1.057599820566398063e-01 9.676586405105722100e-02 8.783827517337874924e-02 7.908751055228961657e-02 7.061332212160434385e-02 6.250525364500150727e-02 5.484413489756004290e-02 4.770511484302891042e-02 4.116277583925360972e-02 3.529891806339752192e-02 3.021296619415617113e-02 2.603196177619773038e-02 2.290882144563845257e-02 2.098605936485691686e-02 2.031421640712399376e-02 2.078113451184831345e-02 2.214069426387805378e-02 2.411787766750175810e-02 2.648748757114968710e-02 2.909257009074468769e-02 3.183104927571641513e-02 3.463702064592753121e-02 3.746621536143353304e-02 4.028658702326499974e-02 4.307273264977219684e-02 4.580280121447700969e-02 4.845691991165052004e-02 5.101650926648663292e-02 5.346409435270036564e-02 5.578337137897500936e-02 5.795938485904909843e-02 5.997873093023126101e-02 6.182974022794483770e-02 6.350261723844101425e-02 6.498952738520873129e-02 6.628463154850045003e-02 6.738407240404568899e-02 6.828591928780283760e-02 6.899007915595338492e-02 6.949818120255725484e-02 6.981344220011719004e-02 6.994051888070214329e-02 6.988535282645572111e-02 6.965501247826567932e-02
5.608281376173250565e-02 5.773160266233184207e-02 5.921027089455093567e-02 6.048761870726488549e-02 6.153182244211365809e-02 6.231075453940176229e-02 6.279237548295842075e-02 6.294521103228904735e-02 6.273893338726817259e-02 6.214507386680384604e-02 6.113790991110551465e-02 5.969559559268027699e-02 5.780165145516479031e-02 5.544701394128224298e-02 5.263300155763166177e-02 4.937585382461068262e-02 4.571407964564976056e-02 4.172098097063797056e-02 3.752680683162593067e-02 3.335806786065604462e-02 2.960153088687204892e-02 2.687437901981357125e-02 2.597735895395866801e-02 2.752857168331559329e-02 3.152190864842296242e-02 3.744409837695360926e-02 4.471098812069276840e-02 5.287248207245032194e-02 6.161021924631628066e-02 7.068983291726324558e-02 7.992412029021149500e-02 8.915130118886908928e-02 9.822322411239954587e-02 1.069993139219739819e-01 1.153437865511072052e-01 1.231247746966646767e-01 1.302146226147747332e-01 1.364909335893382258e-01 1.418381273423202360e-01 1.461493604644414912e-01 1.493287195711466009e-01 1.512936353201430884e-01 1.519774982978683298e-01 1.513324945163184998e-01 1.493327284066854332e-01 1.459777774290760277e-01 1.412969442602430570e-01 1.353546715570619063e-01 1.282579105508367123e-01 1.201667584752906387e-01 1.113104607839619370e-01 1.020117898652058985e-01 9.272288946728747538e-02 8.407104109636617806e-02 7.689277009455665335e-02 7.218550140945295679e-02 7.086439095473456851e-02 7.334812093316295245e-02 7.932246383387796251e-02 8.795283899795956761e-02 9.828316301132236643e-02 1.094778383863630050e-01 1.208782882506469342e-01 1.319788677501011476e-01 1.423896600126716705e-01 1.518075234432836873e-01 1.599975129976136112e-01 1.667820828104795150e-01 1.720353463266491023e-01 1.756804374456648610e-01 1.776887157339681611e-01 1.780800427517222340e-01 1.769236597634337993e-01 1.743393647885532194e-01 1.704987359015863180e-01 1.656260578279743489e-01 1.599983210047291882e-01 1.539430892707756848e-01 1.478321190690272680e-01 1.420675112296058140e-01 1.370565782070625738e-01 1.331730311250598209e-01 1.307072914586930312e-01 1.298172883870490346e-01 1.304976151430836395e-01 1.325814801488752193e-01 1.357755631714256950e-01 1.397131092288097509e-01 1.440065021349942187e-01 1.482871470476240516e-01 1.522297040176781857e-01 1.555634785204886017e-01 1.580753700531780936e-01 1.596080826504553130e-01 1.600560214681104598e-01 1.593602319762108810e-01 1.575030532112416948e-01 1.545027808217955545e-01 1.504084552311012735e-01 1.452948168987877042e-01 1.392574496565388564e-01 1.324081343323999793e-01 1.248704433416508164e-01 1.167756159916456399e-01 1.082587618390135620e-01 9.945544602558777092e-02 9.049871840881716645e-02 8.151666185117202590e-02 7.263056197394079927e-02 6.395385526999815273e-02 5.559212219703671409e-02 4.764461101842438345e-02 4.020821174972531720e-02 3.338562414377709703e-02 2.730079839284485499e-02 2.212547045559559375e-02 1.811258428119252861e-02 1.558724322381490647e-02 1.476972711428601454e-02 1.548694647682771243e-02 1.722803107535172615e-02 1.950042150643373912e-02 2.199557851787871041e-02 2.455694433290725801e-02 2.711614547702229441e-02 2.964998830792195395e-02 3.215635333769009674e-02 3.464109696177752884e-02 3.711098075963471798e-02 3.957002042734918124e-02 4.201787936886639679e-02 4.444951805475223783e-02 4.685559736553443488e-02 4.922329373215224985e-02 5.153728934547136681e-02 5.378077943321551979e-02 5.593639926372983434e-02 5.798701884516890837e-02 5.991638507385153162e-02 6.170961162915674508e-02 6.335352883695026527e-02 6.483691155906931569e-02 6.615060503831682315e-02 6.728756814191477753e-02 6.824285171413922713e-02 6.901352748551319027e-02 6.959858061642251736e-02 6.999877670770375537e-02 7.021651209784049441e-02 7.025565452233872854e-02 7.012137973259854884e-02
5.355726247640749116e-02 5.525218675797061857e-02 5.677526449640303563e-02 5.809451062525993609e-02 5.917740383959610440e-02 5.999121056177805084e-02 6.050337834521890557e-02 6.068200906864536920e-02 6.049642622276482640e-02 5.991785747555339325e-02 5.892026572613850988e-02 5.748138313045465797e-02 5.558404098344212063e-02 5.321795946297218360e-02 5.038229697621379038e-02 4.708952657887542637e-02 4.337175254583002654e-02 3.929172024234763028e-02 3.496315049438244310e-02 3.058956540377732666e-02 2.653595293549652206e-02 2.343143743739871734e-02 2.217455704570454877e-02 2.350837827521164852e-02 2.739128715809930822e-02 3.316498451618799664e-02 4.015572018957293265e-02 4.788959933459768087e-02 5.604998004786635596e-02 6.440907083910255015e-02 7.278525673909279348e-02 8.102068980412449606e-02 8.897012648552511671e-02 9.649566567817950691e-02 1.034646442885470696e-01 1.097493014008124462e-01 1.152274870564262144e-01 1.197840198944492007e-01 1.233124649491584429e-01 1.257171927695235614e-01 1.269156350171253556e-01 1.268406920763320289e-01 1.254432898709467448e-01 1.226951406109385995e-01 1.185918566498330440e-01 1.131567363309817636e-01 1.064458633372546842e-01 9.855580350343308427e-02 8.963651602214614544e-02 7.991494711381430527e-02 6.974085893869223785e-02 5.967804254253470525e-02 5.067419992113696148e-02 4.427189183649469367e-02 4.240883452157478972e-02 4.608191918965134914e-02 5.432820341827015315e-02 6.537128592148233608e-02 7.780706157281085111e-02 9.073638145400596267e-02 1.035787389550091031e-01 1.159305006958269157e-01 1.274903503941125504e-01 1.380231925222261957e-01 1.473431413817006264e-01 1.553058409545840790e-01 1.618054092071139483e-01 1.667736947317000062e-01 1.701806705241750706e-01 1.720353463266495464e-01 1.723868609254654294e-01 1.713255513306591593e-01 1.689838385962646461e-01 1.655367289832192501e-01 1.612015854776978063e-01 1.562365427580316990e-01 1.509364894671615109e-01 1.456249629213388908e-01 1.406398181060687369e-01 1.363107048546741418e-01 1.329280826154419226e-01 1.307072914586930312e-01 1.297560556075908755e-01 1.300563733483579565e-01 1.314684927941271730e-01 1.337561476161600038e-01 1.366240327283392286e-01 1.397560232654231904e-01 1.428459862794223822e-01 1.456183213444035562e-01 1.478392130286393102e-01 1.493211182707334661e-01 1.499229821444668931e-01 1.495480322647824156e-01 1.481403227243968113e-01 1.456806927703644117e-01 1.421824893208145923e-01 1.376872275000624590e-01 1.322602769214402396e-01 1.259866244264017388e-01 1.189667517961985332e-01 1.113126655630401751e-01 1.031441181442933758e-01 9.458506178244932561e-02 8.576037827255292290e-02 7.679292899139544826e-02 6.780097404212412360e-02 5.889602279497910958e-02 5.018121637284941872e-02 4.175044825834469536e-02 3.368873377753610343e-02 2.607531544386911329e-02 1.899469171248523158e-02 1.257865512011866263e-02 7.222142881983327489e-03 4.800635701491616676e-03 7.261654486086952139e-03 1.118759930719325640e-02 1.506046392998844179e-02 1.862552840145723781e-02 2.184912467096771296e-02 2.475365352053438342e-02 2.738167446140083242e-02 2.978381802091098832e-02 3.201276038888497405e-02 3.411921298413063408e-02 3.614888061099830879e-02 3.814017031652747192e-02 4.012266980988691417e-02 4.211643728330018849e-02 4.413207886238171285e-02 4.617150112139686152e-02 4.822915654268365715e-02 5.029357099083445193e-02 5.234895527886597455e-02 5.437674478128061428e-02 5.635696434676097655e-02 5.826936609929758010e-02 6.009432701242076180e-02 6.181351917985099947e-02 6.341037999791987456e-02 6.487041507866762868e-02 6.618136676632656312e-02 6.733327815417097795e-02 6.831847823056808044e-02 6.913150927701565418e-02 6.976901345550100275e-02 7.022959189763468280e-02 7.051364659986000816e-02 7.062321300006604852e-02 7.056178918436267766e-02
5.078675421023602643e-02 5.250774930737244633e-02 5.405588935706986259e-02 5.539913068729773737e-02 5.650503054548796505e-02 5.734106766243412395e-02 5.787502776952261480e-02 5.807546056287709452e-02 5.791221696094430577e-02 5.735707983209520355e-02 5.638450921125097437e-02 5.497253728754313701e-02 5.310387480081726896e-02 5.076734040473820236e-02 4.795982222126193850e-02 4.468917953992836145e-02 4.097891546332851215e-02 3.687639430877742014e-02 3.246856837925485295e-02 2.791431858817583836e-02 2.351327836477780028e-02 1.983930075842489302e-02 1.787010978576059755e-02 1.861961033299009902e-02 2.213227050426341130e-02 2.755950831210818644e-02 3.408838183247576981e-02 4.120852272884187317e-02 4.860568484683513296e-02 5.606214596636546754e-02 6.340584103042591624e-02 7.048690592842306313e-02 7.716709545303231110e-02 8.331527253698670088e-02 8.880591140653805449e-02 9.351919179429202256e-02 9.734197986161745308e-02 1.001693185355140847e-01 1.019062048588904451e-01 1.024695082532862123e-01 1.017899229699625457e-01 9.981387012055421837e-02 9.650527973690443961e-02 9.184719792901302471e-02 8.584318534681849300e-02 7.851851376999180454e-02 6.992126209293418604e-02 6.012367225957044453e-02 4.922498040623792676e-02 3.736049821932469622e-02 2.474268846099517832e-02 1.199293299965941730e-02 7.067383146164995904e-03 1.932264533152500824e-02 3.372100070419021406e-02 4.839554358763511338e-02 6.297865551057275912e-02 7.723237732305847369e-02 9.095069363810082130e-02 1.039446589385176895e-01 1.160410038521174497e-01 1.270840051481553490e-01 1.369382530687958677e-01 1.454915790633720951e-01 1.526578551102774628e-01 1.583795296045394096e-01 1.626298295783815406e-01 1.654145910941856312e-01 1.667736947316995622e-01 1.667820828104794595e-01 1.655503137176992379e-01 1.632245550059782391e-01 1.599858140644232485e-01 1.560480342021527966e-01 1.516544346203872740e-01 1.470711701034705665e-01 1.425771397588306566e-01 1.384488347253024776e-01 1.349398711768584336e-01 1.322566302738377442e-01 1.305339937853470522e-01 1.298172883870490624e-01 1.300563733483580398e-01 1.311144392020566207e-01 1.327890323203627931e-01 1.348391104463707857e-01 1.370114774031888361e-01 1.390621426888511425e-01 1.407710426631059164e-01 1.419506488232045172e-01 1.424499026589328143e-01 1.421549890767226376e-01 1.409881521779957070e-01 1.389053787362975467e-01 1.358934634103149408e-01 1.319667562558493878e-01 1.271637630462961188e-01 1.215436971794493920e-01 1.151830465954366695e-01 1.081722047421203869e-01 1.006122117667031801e-01 9.261165598129854348e-02 8.428379518767881162e-02 7.574397559011118719e-02 6.710746212764891194e-02 5.848787137881269332e-02 4.999657536005269048e-02 4.174388003738963709e-02 3.384394497372294336e-02 2.642883042273030947e-02 1.968816383430149405e-02 1.398787398498671161e-02 1.018375652822086155e-02 9.612415015443019281e-03 1.195574081118665893e-02 1.542689906280717005e-02 1.903404721131827723e-02 2.243024908131655698e-02 2.550349860118453216e-02 2.823010427510753984e-02 3.062577679502653805e-02 3.272660419731196479e-02 3.457995820650924118e-02 3.623902475266793655e-02 3.775875759949400695e-02 3.919246993929947909e-02 4.058885125737186211e-02 4.198945772232053064e-02 4.342683049518931276e-02 4.492339558556023016e-02 4.649121975329484346e-02 4.813257745533500859e-02 4.984116959278160619e-02 5.160376307221236497e-02 5.340200606933342975e-02 5.521420899945946731e-02 5.701694357347059094e-02 5.878637907301505899e-02 6.049933059183083828e-02 6.213403214613665015e-02 6.367066880956877284e-02 6.509171032679635094e-02 6.638208863900325885e-02 6.752925729406827893e-02 6.852316450027035044e-02 6.935616521037786530e-02 7.002289189348631648e-02 7.052009886491415747e-02 7.084649122438334279e-02 7.100254649532757034e-02 7.099033481454976313e-02
4.778692017242846396e-02 4.951898721710548679e-02 5.107928309455596338e-02 5.243660742934989905e-02 5.355953997345621470e-02 5.441675162369512264e-02 5.497737451183119101e-02 5.521143354526721753e-02 5.509034266241574079e-02 5.458747093880594869e-02 5.367878735876784740e-02 5.234360012021977565e-02 5.056541984014598784e-02 4.833300224344150992e-02 4.564167824425010428e-02 4.249518797496335681e-02 3.890847261997375933e-02 3.491242894891406767e-02 3.056300400642352269e-02 2.596068535800742649e-02 2.129683287376073902e-02 1.697072799848055660e-02 1.384507823080029926e-02 1.331938289330024221e-02 1.598545474928567481e-02 2.081198429654391308e-02 2.670536369606932303e-02 3.307290068105163405e-02 3.959721534773676804e-02 4.607473920035533993e-02 5.234962548905287838e-02 5.828788094244331114e-02 6.376713193550370695e-02 6.867287486761812498e-02 7.289768312691514984e-02 7.634190756821095103e-02 7.891522078415498520e-02 8.053870929294673631e-02 8.114739958680512733e-02 8.069323265752854912e-02 7.914864355322205614e-02 7.651112232901523258e-02 7.280953352868102524e-02 6.811375631459375135e-02 6.255079564427103167e-02 5.633371042343179175e-02 4.981550699612407457e-02 4.358605421549101994e-02 3.860798793246654481e-02 3.622889245973098110e-02 3.762905373222900224e-02 4.288737388837326331e-02 5.105082600977203094e-02 6.101351144406696320e-02 7.194489194876101112e-02 8.327553112910483779e-02 9.460070502926094804e-02 1.056133731542889254e-01 1.160680462013340269e-01 1.257628874338317659e-01 1.345314008114854576e-01 1.422390227122584394e-01 1.487821772112174201e-01 1.540885041733039695e-01 1.581175545306556796e-01 1.608615515298888743e-01 1.623459777918179747e-01 1.626298295783815684e-01 1.618054092071143091e-01 1.599975129976135002e-01 1.573618151263820042e-01 1.540821452002585634e-01 1.503662159349690441e-01 1.464392100337118252e-01 1.425345655519144883e-01 1.388814577506137238e-01 1.356890546451471335e-01 1.331287319222786425e-01 1.313168723586800868e-01 1.303019810369419884e-01 1.300597150110076594e-01 1.304976151430835840e-01 1.314684927941272563e-01 1.327890323203628209e-01 1.342593832993199676e-01 1.356803648906086956e-01 1.368665308628834731e-01 1.376548279226338933e-01 1.379094744225186631e-01 1.375240044470627254e-01 1.364213792139814252e-01 1.345528750186504030e-01 1.318962457835874957e-01 1.284534857823967369e-01 1.242483971513500818e-01 1.193240910074656602e-01 1.137405090475103325e-01 1.075720344271609286e-01 1.009052598726292438e-01 9.383699438061766929e-02 8.647261817298525222e-02 7.892494318909946960e-02 7.131381135243232416e-02 6.376677419367757227e-02 5.642134166865626910e-02 4.942939695523544674e-02 4.296414459033291028e-02 3.722840078318477575e-02 3.245775141086953974e-02 2.890053983330622203e-02 2.674801505466914420e-02 2.602220049843663105e-02 2.651524151157440279e-02 2.786561077776519846e-02 2.970056150506189888e-02 3.172560247821482743e-02 3.374163117606858442e-02 3.562830641676114490e-02 3.732225500215707870e-02 3.879965230401073023e-02 4.006397326356655325e-02 4.113751383044574050e-02 4.205526724667252997e-02 4.286015570681536713e-02 4.359900426840773030e-02 4.431893849846997580e-02 4.506411030185368538e-02 4.587282189609404731e-02 4.677521998132258552e-02 4.779175560254502603e-02 4.893254538263550751e-02 5.019764764028356030e-02 5.157812724119956171e-02 5.305767559152034518e-02 5.461450831142603685e-02 5.622328456047210460e-02 5.785685707115792442e-02 5.948774143430760053e-02 6.108926391549874407e-02 6.263639756705023653e-02 6.410632527688397975e-02 6.547878000590429126e-02 6.673621280194148853e-02 6.786383351063818292e-02 6.884956113450806103e-02 6.968391270667069481e-02 7.035985241066168572e-02 7.087261685753012963e-02 7.121952791665375759e-02 7.139980111210604552e-02 7.141435511939654701e-02
4.458369923869959228e-02 4.632029612670614249e-02 4.789032383391338826e-02 4.926451986298797242e-02 5.041360936853614416e-02 5.130860027271363227e-02 5.192113013555216261e-02 5.222386351401198112e-02 5.219093852076853168e-02 5.179846153940846631e-02 5.102504989581200384e-02 4.985242433737757661e-02 4.826605760127813255e-02 4.625589449492676503e-02 4.381717766861165791e-02 4.095145252900445759e-02 3.766791036089749134e-02 3.398542667978792647e-02 2.993614582505937927e-02 2.557281806597931639e-02 2.098625948625801665e-02 1.635376200003857763e-02 1.209276572398988552e-02 9.308283108046882734e-03 9.825628099883444710e-03 1.346178041850447024e-02 1.851655697313842747e-02 2.408681250965128209e-02 2.980190310814383181e-02 3.546962383655345025e-02 4.096132014501551594e-02 4.617613496820457963e-02 5.102936948081324142e-02 5.544925413639264361e-02 5.937717798302846045e-02 6.276962023952657732e-02 6.560109583574737224e-02 6.786780945160787726e-02 6.959182572111272114e-02 7.082551790317473395e-02 7.165585456325368474e-02 7.220768187398836357e-02 7.264453616001587122e-02 7.316479671140348195e-02 7.399061267715802137e-02 7.534788169790432311e-02 7.743846173157536983e-02 8.041028487612561504e-02 8.433431597211717146e-02 8.919592325531197630e-02 9.490214054146989264e-02 1.012998604912032641e-01 1.081975459472456214e-01 1.153848049182236019e-01 1.226474232459492802e-01 1.297778871580947957e-01 1.365824768161570113e-01 1.428861114178386349e-01 1.485358389448368510e-01 1.534035257787728368e-01 1.573880394705599040e-01 1.604170487434501968e-01 1.624484671662975166e-01 1.634715142612751526e-01 1.635073380846286395e-01 1.626091198919505099e-01 1.608615515298888743e-01 1.583795296045393264e-01 1.553058409545841345e-01 1.518075234432836318e-01 1.480704939907351025e-01 1.442919922859704773e-01 1.406704849689961179e-01 1.373930314982739209e-01 1.346208154514985655e-01 1.324745210339980384e-01 1.310221345208407440e-01 1.302720010985549959e-01 1.301731194440814976e-01 1.306228396173339523e-01 1.314801430693168793e-01 1.325814801488751637e-01 1.337561476161598928e-01 1.348391104463707302e-01 1.356803648906086679e-01 1.361508911888760220e-01 1.361457697087240515e-01 1.355851953071207094e-01 1.344140697694478637e-01 1.326007108398256085e-01 1.301350665834912490e-01 1.270266995560511425e-01 1.233027143456383035e-01 1.190057407099307379e-01 1.141920455850951449e-01 1.089298237454627699e-01 1.032977029874647262e-01 9.738349013436743695e-02 9.128317287369959454e-02 8.510017045899972987e-02 7.894477850751081827e-02 7.293365444158395050e-02 6.718900411983597110e-02 6.183682051797068091e-02 5.700310504955610064e-02 5.280665602924763252e-02 4.934726475841442334e-02 4.668984027473214310e-02 4.484835995109819756e-02 4.377676092589147250e-02 4.337311520488450894e-02 4.349719375382406217e-02 4.399442524844989627e-02 4.471742104684160724e-02 4.553997832666999146e-02 4.636327748566932555e-02 4.711655894352135415e-02 4.775483410904012016e-02 4.825543133917715999e-02 4.861434663603361045e-02 4.884279308583250323e-02 4.896402493919839449e-02 4.901036732580935085e-02 4.902033913675083593e-02 4.903577373657554833e-02 4.909890052954100220e-02 4.924943759482440508e-02 4.952184381560674475e-02 4.994295924745543319e-02 5.053029012519447832e-02 5.129114542955208467e-02 5.222270928114169236e-02 5.331297508921761102e-02 5.454232838314319876e-02 5.588548999592989064e-02 5.731353301452229293e-02 5.879574770868382927e-02 6.030121542130059686e-02 6.180003513081135103e-02 6.326420793663548037e-02 6.466822099944972979e-02 6.598938760201758513e-02 6.720800100068315130e-02 6.830735314569122418e-02 6.927365985189408437e-02 7.009592438219393318e-02 7.076576300408515818e-02 7.127720933304078355e-02 7.162650914634159649e-02 7.181191359502300808e-02 7.183347606689421960e-02
4.121612669322922279e-02 4.296360705663910401e-02 4.455666487632791578e-02 4.596924382329253822e-02 4.717547394916194597e-02 4.814993615380232239e-02 4.886796710387586451e-02 4.930600035299992356e-02 4.944193914600100020e-02 4.925555609458019679e-02 4.872891476778400122e-02 4.784680853254412447e-02 4.659721319934534423e-02 4.497175308758459555e-02 4.296618681572583753e-02 4.058093317626980390e-02 3.782168714420260092e-02 3.470024098590564210e-02 3.123577572631762445e-02 2.745726419331460944e-02 2.340866465866920862e-02 1.916181790148036371e-02 1.485356332261631405e-02 1.081050104679702820e-02 7.972174372547933749e-03 8.198038978818902173e-03 1.153197753542877652e-02 1.626650552924957527e-02 2.154779087798257969e-02 2.707503411198103338e-02 3.272210849630964591e-02 3.842573323664209145e-02 4.415215825527694232e-02 4.988573394496515628e-02 5.562427079989306494e-02 6.137653141349375119e-02 6.716016969941678016e-02 7.299943770962689926e-02 7.892240529632667256e-02 8.495767432391823637e-02 9.113073186348782939e-02 9.746020127602372796e-02 1.039543128986190473e-01 1.106079203953578144e-01 1.174003370301216209e-01 1.242941730761112362e-01 1.312352448886253131e-01 1.381535221260548618e-01 1.449649997643751020e-01 1.515743331975802355e-01 1.578780558266093814e-01 1.637682015055832718e-01 1.691361699660181850e-01 1.738766942306412544e-01 1.778917900509141836e-01 1.810945861057646489e-01 1.834129494394051429e-01 1.847928336530351989e-01 1.852012880637311509e-01 1.846290742459023582e-01 1.830928408759581738e-01 1.806368058725069670e-01 1.773338816850835442e-01 1.732861480248133468e-01 1.686245169199457328e-01 1.635073380846285285e-01 1.581175545306554853e-01 1.526578551102766301e-01 1.473431413817013480e-01 1.423896600126715872e-01 1.380005496319981484e-01 1.343485025904838370e-01 1.315577126939856401e-01 1.296887519809523381e-01 1.287305140609374954e-01 1.286020540909649790e-01 1.291642739761494629e-01 1.302383925786897989e-01 1.316266158617580839e-01 1.331308878181288458e-01 1.345673037242664516e-01 1.357755631714256950e-01 1.366240327283391176e-01 1.370114774031887805e-01 1.368665308628834454e-01 1.361457697087239960e-01 1.348310115970714207e-01 1.329262501000776364e-01 1.304544904742233058e-01 1.274546525677293374e-01 1.239786450875045437e-01 1.200886754885919921e-01 1.158548314154161929e-01 1.113529458485184170e-01 1.066627343882005641e-01 1.018661667751910305e-01 9.704600469823897180e-02 9.228440496464335174e-02 8.766145508364724115e-02 8.325348613659022678e-02 7.913101142453811410e-02 7.535619159315024018e-02 7.197985085616886991e-02 6.903827092963427114e-02 6.655023358008452239e-02 6.451497529573832490e-02 6.291173009416001216e-02 6.170128384444917985e-02 6.082949260471408326e-02 6.023221757362166862e-02 5.984082347440464189e-02 5.958738604123501453e-02 5.940900007096855395e-02 5.925091628818536515e-02 5.906852097637520227e-02 5.882834102564803852e-02 5.850831319425058019e-02 5.809753778519700235e-02 5.759568305252781018e-02 5.701214457161130067e-02 5.636500760069740323e-02 5.567981595650266236e-02 5.498812091699443322e-02 5.432577146285511027e-02 5.373091785140185483e-02 5.324173939679160278e-02 5.289397543266116664e-02 5.271842611577212678e-02 5.273867232300550462e-02 5.296930533992256357e-02 5.341492499214837986e-02 5.407005174199187858e-02 5.491993324573151564e-02 5.594206484798676382e-02 5.710814045838182723e-02 5.838613003419843711e-02 5.974223100703442146e-02 6.114252964589183409e-02 6.255429942053192249e-02 6.394693437383715262e-02 6.529255897369706796e-02 6.656637506987166109e-02 6.774680896438835254e-02 6.881551474719073413e-02 6.975727953771172773e-02 7.055986547900240657e-02 7.121381389458111832e-02 7.171222948295433164e-02 7.205055675062678466e-02 7.222635678428483696e-02 7.223908958869799946e-02
3.774064045415274904e-02 3.952412525424298106e-02 4.117594859129805607e-02 4.267455334804892003e-02 4.399865309709508066e-02 4.512742245154368476e-02 4.604070612901405707e-02 4.671923994405213082e-02 4.714487706047142124e-02 4.730081309101920317e-02 4.717180431951233793e-02 4.674437485235794637e-02 4.600701152452352921e-02 4.495035096621135401e-02 4.356737330629642524e-02 4.185363519792848624e-02 3.980760853378409458e-02 3.743125598047478131e-02 3.473110555597980209e-02 3.172036864310500553e-02 2.842329637718658125e-02 2.488458147032297438e-02 2.119087649648891680e-02 1.752300535916127139e-02 1.428272226371715692e-02 1.231743472507014492e-02 1.277816149520853185e-02 1.590831815255499757e-02 2.090307206367508774e-02 2.705983386146463068e-02 3.402715703810786640e-02 4.164217426086102430e-02 4.982307462402620069e-02 5.852145541905280635e-02 6.770098468074255138e-02 7.732683986153085498e-02 8.735984523708464899e-02 9.775290026663827070e-02 1.084487064119635941e-01 1.193783704791211570e-01 1.304607022693335117e-01 1.416021263314036771e-01 1.526971688036136143e-01 1.636294933113920103e-01 1.742734593146207378e-01 1.844961691699515682e-01 1.941599600477725285e-01 2.031252856972373400e-01 2.112539221296644565e-01 2.184124215015118831e-01 2.244757305848907036e-01 2.293308849046881426e-01 2.328806875313058078e-01 2.350472832115955424e-01 2.357755444525164445e-01 2.350361966142310022e-01 2.328286239791811374e-01 2.291833175381356169e-01 2.241639462385573989e-01 2.178690531090808624e-01 2.104333888460180602e-01 2.020288844407820694e-01 1.928652063435950248e-01 1.831896901734267058e-01 1.732861480248129304e-01 1.634715142612752359e-01 1.540885041733039695e-01 1.454915790633723727e-01 1.380231925222265843e-01 1.319788677501007590e-01 1.275645292908491046e-01 1.248569817100746854e-01 1.237834248069400594e-01 1.241316091406811928e-01 1.255886240765136386e-01 1.277933602478464881e-01 1.303851698951190297e-01 1.330383254947515859e-01 1.354807097893724888e-01 1.375002963470992046e-01 1.389440751979871269e-01 1.397131092288097787e-01 1.397560232654232737e-01 1.390621426888510870e-01 1.376548279226339766e-01 1.355851953071206817e-01 1.329262501000774976e-01 1.297673941661659225e-01 1.262092568594296305e-01 1.223588061620055761e-01 1.183247173375586575e-01 1.142130054184508914e-01 1.101229661522639819e-01 1.061435170264777433e-01 1.023500804925807639e-01 9.880219317334970608e-02 9.554203863833755916e-02 9.259406719890080073e-02 8.996577352229011282e-02 8.764956147616426163e-02 8.562546887600373802e-02 8.386439966515009392e-02 8.233145775822268975e-02 8.098901012700514268e-02 7.979921063442141360e-02 7.872585393077854987e-02 7.773556089829462834e-02 7.679839575350390357e-02 7.588806896047819994e-02 7.498189265459881403e-02 7.406063726001185787e-02 7.310840236695965999e-02 7.211257305871025813e-02 7.106389292161469085e-02 6.995665177352507202e-02 6.878896167094422642e-02 6.756307879371188652e-02 6.628571971002296392e-02 6.496831592597385185e-02 6.362714812805067566e-02 6.228329940650442070e-02 6.096236466792453318e-02 5.969385320765102643e-02 5.851022751855794457e-02 5.744554093635100694e-02 5.653367760048478435e-02 5.580626509995807033e-02 5.529041815282019490e-02 5.500656073496810322e-02 5.496663017134287982e-02 5.517295420704573794e-02 5.561799504238405800e-02 5.628499304021999938e-02 5.714937003884179578e-02 5.818062710038449797e-02 5.934442889861708814e-02 6.060460358576761492e-02 6.192487159221658072e-02 6.327021167462835993e-02 6.460785058769792644e-02 6.590791303055763828e-02 6.714379244785920187e-02 6.829230818015158411e-02 6.933370844496609953e-02 7.025156797928365504e-02 7.103261781155230381e-02 7.166653453823096376e-02 7.214570836371379803e-02 7.246500303779132568e-02 7.262151640156080945e-02 7.261434715878896384e-02
3.423780431462186691e-02 3.610874575413949156e-02 3.788552843052386127e-02 3.955192452209026904e-02 4.109169947425894698e-02 4.248863502886879306e-02 4.372653805330487670e-02 4.478923038793389266e-02 4.566051742562937665e-02 4.632413660643670827e-02 4.676369191302242462e-02 4.696258740102406126e-02 4.690398271593055474e-02 4.657080797397098598e-02 4.594589708218826951e-02 4.501233276219902824e-02 4.375415344570544179e-02 4.215767243150407573e-02 4.021384581272335196e-02 3.792248745813993349e-02 3.529985701779031482e-02 3.239262910177238830e-02 2.930414821404222700e-02 2.624339065431954485e-02 2.360692236237317207e-02 2.206226090466901005e-02 2.245005405881548427e-02 2.531514423969518507e-02 3.056113032691227735e-02 3.774548580935376679e-02 4.645932116501202969e-02 5.642394351002159164e-02 6.745592317893250867e-02 7.942278144313232036e-02 9.221389345604852350e-02 1.057236550919462004e-01 1.198419632513129385e-01 1.344488910707901941e-01 1.494118783809777751e-01 1.645845615610602164e-01 1.798067816085077708e-01 1.949055182372408379e-01 2.096966010029147620e-01 2.239870966450215606e-01 2.375782908580918174e-01 2.502691860636858112e-01 2.618604318768328887e-01 2.721585962312909057e-01 2.809806753856607386e-01 2.881587323106744591e-01 2.935445468601607932e-01 2.970141590221239136e-01 2.984721896734727764e-01 2.978558328095622931e-01 2.951384303865026149e-01 2.903325669742358173e-01 2.834926577707703177e-01 2.747170516564161336e-01 2.641497321033042245e-01 2.519817727134125995e-01 2.384527860536642119e-01 2.238526763714631940e-01 2.085240180676679045e-01 1.928652063435948305e-01 1.773338816850835997e-01 1.624484671662974333e-01 1.487821772112170593e-01 1.369382530687958954e-01 1.274903503941117733e-01 1.208782882506465178e-01 1.172804478836551173e-01 1.165286920410529697e-01 1.181331951890395027e-01 1.214120114762435726e-01 1.256477166100915810e-01 1.301998233822927176e-01 1.345554451186255218e-01 1.383364901360269461e-01 1.412863356467319587e-01 1.432505739086070151e-01 1.441583784791429512e-01 1.440065021349942742e-01 1.428459862794222990e-01 1.407710426631059442e-01 1.379094744225188574e-01 1.344140697694477526e-01 1.304544904742231948e-01 1.262092568594294917e-01 1.218575195041126241e-01 1.175704486942554111e-01 1.135023149685109034e-01 1.097817003412904779e-01 1.065037182738385602e-01 1.037244703205884994e-01 1.014589922312196940e-01 9.968346858356690043e-02 9.834158749498209118e-02 9.735391290309491907e-02 9.662851299939781424e-02 9.607104556742952772e-02 9.559297880981297568e-02 9.511731930369329846e-02 9.458183372826924062e-02 9.394013946032432616e-02 9.316119767242196648e-02 9.222774238342791586e-02 9.113409992751482502e-02 8.988375241086192513e-02 8.848690547306348186e-02 8.695824497000807785e-02 8.531500843974716697e-02 8.357545088603458849e-02 8.175774581510276973e-02 7.987932836508795931e-02 7.795665642972290921e-02 7.600533811842802301e-02 7.404055080542121248e-02 7.207765956246493799e-02 7.013293151816400728e-02 6.822423733949160851e-02 6.637163061702444633e-02 6.459769952739018162e-02 6.292759292936306315e-02 6.138863740328737856e-02 6.000948773069724601e-02 5.881879767853399887e-02 5.784346571772697176e-02 5.710659890498017560e-02 5.662543143015355551e-02 5.640950153225619129e-02 5.645939578866684960e-02 5.676629182614076341e-02 5.731238098137648312e-02 5.807207770062187968e-02 5.901378216244584224e-02 6.010189864516905095e-02 6.129883018007087347e-02 6.256674422224325904e-02 6.386899710703529409e-02 6.517118694823896552e-02 6.644186080168598685e-02 6.765293128294098957e-02 6.877986663421284397e-02 6.980171449740445178e-02 7.070101004392909116e-02 7.146360802838103154e-02 7.207846812237495016e-02 7.253741449149742060e-02 7.283488414546039624e-02 7.296767388712155356e-02 7.293469235605309908e-02
3.082256536139799802e-02 3.286742493365377160e-02 3.487340475961390324e-02 3.682886480953399821e-02 3.872114415224078149e-02 4.053632294670974495e-02 4.225895948033434046e-02 4.387181292098663726e-02 4.535556822456091736e-02 4.668858639651060627e-02 4.784671136873024089e-02 4.880317477576330554e-02 4.952865317637847320e-02 4.999155118195983127e-02 5.015861297449376865e-02 4.999601198397387453e-02 4.947114905523630757e-02 4.855553105194248403e-02 4.722935594018597139e-02 4.548888981698478301e-02 4.335853900863423371e-02 4.091087329471946449e-02 3.829957693435382532e-02 3.581012185842866180e-02 3.392099319572989408e-02 3.332234711485705658e-02 3.477329577269824140e-02 3.877748627177132063e-02 4.537998608649447541e-02 5.430882905174288372e-02 6.521971220569505734e-02 7.781589181321627025e-02 9.186233459083353869e-02 1.071655581582740130e-01 1.235520374130019139e-01 1.408526365283064297e-01 1.588927158928281347e-01 1.774863306825943399e-01 1.964332497795769628e-01 2.155179723929676605e-01 2.345102390743864507e-01 2.531667261592163709e-01 2.712337192508222361e-01 2.884506155543110628e-01 3.045541281755982932e-01 3.192830710572053809e-01 3.323835990821106257e-01 3.436147691942727511e-01 3.527542786757441595e-01 3.596042285802409921e-01 3.639967558271280379e-01 3.657993784030175166e-01 3.649199061832873459e-01 3.613107868068692330e-01 3.549727838164885019e-01 3.459579255159661026e-01 3.343717214326614728e-01 3.203747246049400976e-01 3.041836309982628439e-01 2.860722656309289125e-01 2.663730271273441197e-01 2.454796681225455135e-01 2.238526763714634160e-01 2.020288844407808204e-01 1.806368058725068282e-01 1.604170487434502246e-01 1.422390227122583561e-01 1.270840051481556821e-01 1.159305006958272766e-01 1.094778383863630605e-01 1.077863822066983529e-01 1.101346470086217860e-01 1.152847363513154477e-01 1.219221340928847985e-01 1.289461742034838376e-01 1.355516386806870643e-01 1.411994466517962343e-01 1.455593689450450645e-01 1.484586019792451528e-01 1.498431267515059617e-01 1.497499816114919724e-01 1.482871470476240239e-01 1.456183213444035840e-01 1.419506488232043506e-01 1.375240044470627254e-01 1.326007108398255530e-01 1.274546525677293096e-01 1.223588061620055761e-01 1.175704486942553972e-01 1.133140259497525948e-01 1.097630328854390935e-01 1.070240267253555477e-01 1.051271089344055498e-01 1.040266142307848252e-01 1.036129171872462312e-01 1.037325169258796892e-01 1.042111228824020575e-01 1.048745747266143086e-01 1.055644458646681771e-01 1.061475456261857103e-01 1.065201418273160200e-01 1.066083536132660520e-01 1.063661250942014025e-01 1.057718685168268502e-01 1.048245114967957387e-01 1.035394015991603495e-01 1.019443322203371222e-01 1.000758399271231280e-01 9.797586136392387457e-02 9.568880707999739832e-02 9.325909522454951806e-02 9.072917983127824770e-02 8.813809968397953720e-02 8.552056047674062855e-02 8.290654337423560005e-02 8.032140748276327125e-02 7.778642440490400600e-02 7.531965355723264921e-02 7.293704129206744768e-02 7.065360847005669465e-02 6.848458199024284876e-02 6.644632645907556923e-02 6.455694254106032759e-02 6.283641909873115272e-02 6.130625935316746239e-02 5.998855115358694284e-02 5.890452170941679055e-02 5.807270605073842906e-02 5.750695302232171346e-02 5.721456623467581493e-02 5.719489667862039106e-02 5.743864499888298031e-02 5.792799913848830501e-02 5.863756516217767667e-02 5.953590130275766140e-02 6.058738290451914921e-02 6.175412271469801762e-02 6.299772874464137917e-02 6.428076689002247546e-02 6.556787688900904409e-02 6.682655042833866854e-02 6.802761514451430291e-02 6.914548216577344475e-02 7.015821488000191508e-02 7.104746940763080609e-02 7.179834748342600603e-02 7.239919281341866686e-02 7.284135371671997261e-02 7.311892833736392816e-02 7.322850381429020505e-02 7.316889724452578514e-02
2.765847648759323443e-02 3.000517819043890116e-02 3.238423237084906564e-02 3.478477075484486675e-02 3.719310378314127918e-02 3.959230050619367419e-02 4.196179456261893426e-02 4.427704062024023779e-02 4.650925002474372988e-02 4.862523979062175622e-02 5.058743635589261350e-02 5.235408611150568770e-02 5.387974089902600877e-02 5.511611225843057044e-02 5.601342967965131092e-02 5.652250665259287571e-02 5.659783337901828221e-02 5.620221020014954522e-02 5.531376697109732787e-02 5.393676372179233292e-02 5.211841823327072881e-02 4.997505243411101694e-02 4.773106886029806345e-02 4.576957852731735471e-02 4.467367209470721884e-02 4.519511158101863213e-02 4.807298051017002555e-02 5.376221032022653751e-02 6.231378468905200002e-02 7.349983727409852008e-02 8.700157155099629003e-02 1.025134626170910862e-01 1.197679088089468880e-01 1.385262879992944507e-01 1.585634294680111633e-01 1.796545958725521419e-01 2.015665623756572600e-01 2.240522690682157370e-01 2.468482378474736172e-01 2.696741050401750828e-01 2.922338166950238514e-01 3.142181754365521718e-01 3.353085140392680352e-01 3.551813164010389490e-01 3.735136255140251160e-01 3.899890807303460494e-01 4.043044202825543110e-01 4.161762746616474717e-01 4.253480657278235211e-01 4.315968181436337092e-01 4.347396861817122149e-01 4.346400021905538202e-01 4.312126649213154916e-01 4.244287085627797551e-01 4.143189291912275363e-01 4.009764979483870229e-01 3.845585652422536249e-01 3.652869672725487238e-01 3.434483024084414859e-01 3.193938815302650447e-01 2.935404297817024721e-01 2.663730271273442307e-01 2.384527860536643784e-01 2.104333888460181157e-01 1.830928408759583126e-01 1.573880394705599595e-01 1.345314008114853743e-01 1.160410038521174497e-01 1.035787389550089088e-01 9.828316301132250521e-02 9.983287064420132140e-02 1.063872434129477795e-01 1.156237548080930461e-01 1.256279334672558146e-01 1.351049385037339234e-01 1.432602854241959434e-01 1.496440408011605050e-01 1.540386945302004429e-01 1.563886807845693838e-01 1.567567201900575691e-01 1.552957521123526086e-01 1.522297040176782967e-01 1.478392130286392547e-01 1.424499026589327866e-01 1.364213792139813419e-01 1.301350665834911935e-01 1.239786450875047241e-01 1.183247173375586853e-01 1.135023149685109034e-01 1.097630328854391352e-01 1.072488165008077116e-01 1.059727677220688585e-01 1.058228551663562417e-01 1.065895279611540486e-01 1.080076353918410642e-01 1.097987392316848027e-01 1.117036310537087712e-01 1.135017795089614395e-01 1.150195123454772761e-01 1.161305829269839718e-01 1.167524771580760040e-01 1.168407908465324135e-01 1.163830405322812400e-01 1.153926017763248629e-01 1.139030768654794995e-01 1.119631909590549090e-01 1.096322240175107293e-01 1.069759538264572762e-01 1.040630832216282164e-01 1.009621361304703507e-01 9.773882358703869788e-02 9.445389715854261847e-02 9.116151915623668667e-02 8.790818284813765870e-02 8.473220839837508622e-02 8.166381952213978834e-02 7.872577239820184591e-02 7.593446591089295095e-02 7.330141739009118917e-02 7.083494873399880098e-02 6.854190146624809798e-02 6.642919056732805860e-02 6.450501716266612839e-02 6.277958830045321514e-02 6.126523665890840076e-02 5.997589374681369656e-02 5.892594721674783431e-02 5.812860363166828109e-02 5.759397176394166068e-02 5.732715661745774877e-02 5.732668221930731223e-02 5.758351913682271256e-02 5.808088007325885177e-02 5.879479278248281315e-02 5.969531234118863328e-02 6.074813900622105106e-02 6.191638324577030533e-02 6.316225647406159549e-02 6.444853694083169104e-02 6.573973607672542463e-02 6.700295200363468040e-02 6.820843664991714517e-02 6.932992252768918617e-02 7.034476030220492004e-02 7.123391480524968178e-02 7.198185979119936517e-02 7.257640348114924311e-02 7.300846935108028235e-02 7.327185031640286172e-02 7.336294953754199377e-02 7.328051736206397937e-02
2.497209858341914446e-02 2.778477377621685687e-02 3.070497881995920900e-02 3.371603838256034824e-02 3.679692628898915963e-02 3.992182659592569127e-02 4.305978299669313558e-02 4.617445436026447469e-02 4.922400236242711197e-02 5.216114631314426597e-02 5.493343197132394273e-02 5.748377741537599728e-02 5.975138304141775630e-02 6.167312960319835252e-02 6.318564643422101834e-02 6.422832598853879527e-02 6.474771460713406313e-02 6.470396163591525529e-02 6.408041621704602120e-02 6.289808357504686476e-02 6.123746563767502177e-02 5.927085946407183170e-02 5.730655260284264751e-02 5.583710339681350471e-02 5.555843697818307891e-02 5.729256818594051504e-02 6.177326538220291596e-02 6.940651800768214696e-02 8.020952169243722452e-02 9.394538055988119196e-02 1.102876976471515169e-01 1.289110669609828119e-01 1.495154595750898541e-01 1.718208645705387450e-01 1.955546502184310753e-01 2.204402086826254548e-01 2.461889620889373409e-01 2.724956517051324578e-01 2.990363534676819257e-01 3.254686879063479199e-01 3.514338145360472732e-01 3.765599056822338531e-01 4.004668622619478868e-01 4.227720694561414860e-01 4.430970029753510953e-01 4.610744950791177410e-01 4.763564600449013420e-01 4.886218661761331794e-01 4.975847293490439083e-01 5.030018944326417607e-01 5.046803680939387915e-01 5.024839716354365660e-01 4.963390975904635183e-01 4.862393809140556078e-01 4.722491373427014638e-01 4.545054816773856921e-01 4.332191238336335348e-01 4.086739623684995104e-01 3.812257766722765839e-01 3.513006053635751025e-01 3.193938815302651002e-01 2.860722656309288570e-01 2.519817727134125995e-01 2.178690531090811677e-01 1.846290742459023304e-01 1.534035257787728368e-01 1.257628874338318770e-01 1.039446589385179670e-01 9.073638145400637900e-02 8.795283899795962312e-02 9.421386436971514178e-02 1.057543037254383422e-01 1.191129611575227898e-01 1.320918097221802923e-01 1.434659815870876765e-01 1.525925862127015809e-01 1.591726440777640472e-01 1.631247579864233410e-01 1.645175223484707794e-01 1.635310548935814956e-01 1.604332044242936794e-01 1.555634785204885462e-01 1.493211182707334383e-01 1.421549890767225821e-01 1.345528750186505140e-01 1.270266995560511425e-01 1.200886754885920615e-01 1.142130054184508636e-01 1.097817003412905057e-01 1.070240267253555200e-01 1.059727677220688169e-01 1.064626514584902234e-01 1.081770822364526013e-01 1.107223873824639687e-01 1.136988651130548256e-01 1.167493753851162053e-01 1.195829908235317013e-01 1.219805288155063339e-01 1.237900445831033730e-01 1.249180793321074401e-01 1.253198955741121889e-01 1.249901828207046067e-01 1.239547633971491425e-01 1.222633839306725700e-01 1.199835030507616918e-01 1.171949360909814025e-01 1.139852198049129822e-01 1.104455811734004200e-01 1.066674212291473939e-01 1.027392534201792273e-01 9.874406567974609861e-02 9.475710573675555359e-02 9.084411862643081148e-02 8.706008993666136675e-02 8.344856186787757979e-02 8.004158446430398310e-02 7.686033573772609040e-02 7.391639114470195671e-02 7.121355177725433028e-02 6.875006576898806676e-02 6.652101642322413855e-02 6.452061856837229548e-02 6.274416910326782726e-02 6.118943696736557636e-02 5.985734393532714248e-02 5.875187131427582476e-02 5.787922127536959671e-02 5.724635888977532006e-02 5.685915293385810504e-02 5.672040453986566116e-02 5.682808161984379686e-02 5.717404552983949839e-02 5.774346218658630431e-02 5.851495366823616928e-02 5.946140712132799017e-02 6.055125531369331959e-02 6.175000002254399378e-02 6.302176390072240786e-02 6.433070875102497865e-02 6.564222335129354935e-02 6.692384272870294248e-02 6.814590336142703486e-02 6.928196379214957012e-02 7.030903090174303594e-02 7.120763339632781019e-02 7.196178018961953138e-02 7.255883536938208256e-02 7.298933515493032098e-02 7.324676659670498191e-02 7.332732307262086746e-02 7.322964791735488144e-02
2.305104447915941324e-02 2.649752759750532982e-02 3.010924900554533962e-02 3.385963649173944628e-02 3.771749682070191928e-02 4.164632243104558762e-02 4.560382519509066646e-02 4.954166917971767475e-02 5.340540779064678611e-02 5.713465439975753957e-02 6.066353711538498977e-02 6.392151311880832354e-02 6.683465139500129049e-02 6.932754204796777453e-02 7.132606698169358106e-02 7.276138866278045181e-02 7.357570982466024589e-02 7.373067056741390568e-02 7.321973416547292168e-02 7.208659478673458409e-02 7.045235515248186864e-02 6.855409514613693134e-02 6.679361861291677194e-02 6.578120064756148855e-02 6.632963053018745003e-02 6.933163609596268429e-02 7.551641260195217364e-02 8.523661692748826790e-02 9.845692318482650307e-02 1.149056304395460193e-01 1.342290438928124274e-01 1.560717579380143105e-01 1.800978127839533982e-01 2.059855873520809177e-01 2.334161129408774404e-01 2.620625322408252078e-01 2.915827451228423239e-01 3.216152856571750096e-01 3.517779714907417477e-01 3.816688449629077051e-01 4.108690137364928718e-01 4.389470831858225952e-01 4.654649281435473962e-01 4.899845793012239104e-01 5.120760069795542435e-01 5.313255794684152988e-01 5.473449606698164160e-01 5.597801970409919115e-01 5.683207305201101178e-01 5.727080652061793398e-01 5.727438135377066475e-01 5.682968547049473962e-01 5.593093559753656852e-01 5.458014384707049471e-01 5.278743150775795367e-01 5.057117931426641233e-01 4.795801246298066478e-01 4.498263135541841207e-01 4.168751793007107187e-01 3.812257766722766394e-01 3.434483024084415970e-01 3.041836309982625663e-01 2.641497321033043910e-01 2.241639462385572601e-01 1.852012880637318726e-01 1.485358389448369343e-01 1.160680462013340269e-01 9.095069363810076579e-02 7.780706157281093438e-02 7.932246383387799027e-02 9.159749884782128482e-02 1.082936074988803121e-01 1.253141018870730927e-01 1.406287055397704711e-01 1.532742549680723154e-01 1.628189828575955789e-01 1.691263902319248835e-01 1.722480613734041488e-01 1.723703059935166593e-01 1.697844764695078668e-01 1.648686435239958004e-01 1.580753700531780936e-01 1.499229821444669208e-01 1.409881521779957625e-01 1.318962457835874125e-01 1.233027143456383451e-01 1.158548314154161790e-01 1.101229661522640235e-01 1.065037182738385185e-01 1.051271089344055637e-01 1.058228551663562417e-01 1.081770822364526846e-01 1.116502569698274855e-01 1.156944359675490669e-01 1.198294343527015748e-01 1.236746492808498687e-01 1.269517792425323977e-01 1.294738697412665396e-01 1.311301867264787202e-01 1.318713364970191537e-01 1.316961836805605190e-01 1.306408348810219888e-01 1.287694921864590836e-01 1.261668699377356540e-01 1.229318834217830864e-01 1.191723652547014983e-01 1.150006110541527682e-01 1.105295927214674234e-01 1.058697068274394720e-01 1.011259518128673901e-01 9.639545612832746413e-02 9.176531452662603505e-02 8.731073396299907086e-02 8.309354250445570578e-02 7.916116674908708906e-02 7.554622083022974333e-02 7.226685367271369620e-02 6.932795383678112822e-02 6.672320933074074589e-02 6.443788102320531508e-02 6.245201042646064682e-02 6.074368903833156363e-02 5.929199651605132626e-02 5.807927152252222169e-02 5.709249078984975773e-02 5.632366739137555089e-02 5.576931179029747526e-02 5.542911363421511306e-02 5.530409143552160456e-02 5.539451523885980527e-02 5.569792510445752826e-02 5.620753663982436948e-02 5.691124305793488630e-02 5.779130569154485725e-02 5.882469980170840912e-02 5.998398146424856886e-02 6.123848581539412944e-02 6.255566085657092434e-02 6.390237260039649536e-02 6.524606767059629164e-02 6.655573122658926810e-02 6.780262037760373395e-02 6.896078207832422036e-02 7.000738066948949956e-02 7.092286680989745573e-02 7.169101997682114646e-02 7.229889382341656012e-02 7.273668942647737445e-02 7.299757699668586730e-02 7.307748254262939891e-02 7.297485250483008723e-02
2.219071083098190719e-02 2.638071292622719277e-02 3.076347421516991559e-02 3.530556364790059937e-02 3.996815336434778737e-02 4.470620070463360990e-02 4.946797829340677383e-02 5.419486862608925704e-02 5.882141298993050910e-02 6.327564474705441033e-02 6.747976743027810087e-02 7.135127015615337631e-02 7.480461502615565195e-02 7.775369323168837554e-02 8.011534270856759954e-02 8.181437256702799032e-02 8.279078225311087280e-02 8.301024423174527267e-02 8.247948669595270288e-02 8.126894837912428116e-02 7.954564560574119148e-02 7.761822431029746783e-02 7.598978034657667691e-02 7.539508350112636426e-02 7.676640173697475700e-02 8.106469267823525338e-02 8.900980658073039120e-02 1.008939093501545342e-01 1.166166510758064045e-01 1.358564702021268500e-01 1.582203173674545105e-01 1.833156903464010223e-01 2.107675084347978289e-01 2.402116813213472368e-01 2.712832936089812352e-01 3.036063161749947836e-01 3.367866496043176450e-01 3.704085070381594735e-01 4.040336840769247484e-01 4.372032404752507762e-01 4.694411974200410342e-01 5.002599301257525388e-01 5.291669842901852716e-01 5.556730676073974307e-01 5.793009709470479107e-01 5.995951650727945337e-01 6.161318038139822484e-01 6.285288481511066561e-01 6.364560115000899021e-01 6.396442176438993377e-01 6.378942617834578721e-01 6.310843741730002288e-01 6.191764065877078949e-01 6.022203961552108353e-01 5.803573108088972976e-01 5.538198486455981895e-01 5.229312549812494826e-01 4.881022464381093440e-01 4.498263135541842872e-01 4.086739623684997325e-01 3.652869672725497230e-01 3.203747246049405972e-01 2.747170516564145237e-01 2.291833175381349230e-01 1.847928336530350046e-01 1.428861114178392733e-01 1.056133731542884535e-01 7.723237732305857084e-02 6.537128592148244710e-02 7.334812093316261938e-02 9.229248576946430527e-02 1.136331792024704301e-01 1.335464042342295876e-01 1.504868698699036444e-01 1.638120561825316679e-01 1.732958352176963424e-01 1.789484911513265497e-01 1.809405024130198159e-01 1.795649527537508672e-01 1.752161832734528690e-01 1.683765279288344241e-01 1.596080826504553130e-01 1.495480322647824711e-01 1.389053787362976300e-01 1.284534857823967091e-01 1.190057407099307379e-01 1.113529458485185419e-01 1.061435170264778127e-01 1.037244703205885410e-01 1.040266142307848113e-01 1.065895279611541319e-01 1.107223873824640381e-01 1.156944359675490946e-01 1.208635032410722426e-01 1.257272591977129650e-01 1.299250321035433919e-01 1.332188755694792559e-01 1.354700800964217799e-01 1.366175978709524286e-01 1.366600432313619939e-01 1.356411353095952343e-01 1.336379857290944939e-01 1.307516398918850686e-01 1.270994023734039191e-01 1.228085954004370511e-01 1.180114848332172589e-01 1.128411611778725593e-01 1.074281923450216836e-01 1.018978792063768013e-01 9.636795282316575062e-02 9.094656180230237252e-02 8.573041885125927408e-02 8.080301778448870098e-02 7.623290571608369592e-02 7.207210293936906764e-02 6.835489155793149363e-02 6.509730468511451540e-02 6.229768049859714385e-02 5.993854302114842714e-02 5.798982460456358901e-02 5.641312127199631099e-02 5.516639666963397276e-02 5.420843750017832752e-02 5.350244774975319167e-02 5.301839455705445459e-02 5.273398571755039815e-02 5.263438529727188647e-02 5.271092404085707395e-02 5.295913850588674504e-02 5.337649551105051737e-02 5.396014145600504242e-02 5.470496586947107276e-02 5.560218873629346747e-02 5.663858015556444414e-02 5.779631503077674315e-02 5.905337509504685750e-02 6.038435197530833687e-02 6.176148431018802648e-02 6.315577414800908895e-02 6.453806091770640518e-02 6.587997189224087391e-02 6.715470602844721137e-02 6.833763781544868743e-02 6.940674783134592740e-02 7.034289818940164807e-02 7.112997611519500385e-02 7.175492976572514503e-02 7.220771889184650350e-02 7.248120032324285866e-02 7.257096530496245923e-02 7.247514286493690616e-02
2.257330930233811608e-02 2.751185580000651762e-02 3.265528241700144108e-02 3.796606876744353792e-02 4.339930460162995385e-02 4.890236449425465481e-02 5.441473658504168698e-02 5.986803723886795908e-02 6.518626003365923793e-02 7.028632430932381381e-02 7.507901034421594899e-02 7.947039962326610252e-02 8.336398605699764375e-02 8.666369758190696493e-02 8.927818378138263622e-02 9.112691028145290806e-02 9.214889456877141394e-02 9.231537345096804681e-02 9.164835254949861565e-02 9.024778138463127042e-02 8.833048679169072659e-02 8.628204020916654948e-02 8.471340752661984941e-02 8.448987777944851063e-02 8.666527455894183773e-02 9.226492821980726566e-02 1.019917936783156787e-01 1.160687287416428126e-01 1.343202943477833367e-01 1.563650425009547873e-01 1.817628640899478232e-01 2.100795582167006570e-01 2.408988399627220722e-01 2.738137220257479409e-01 3.084139414233498799e-01 3.442755716791465748e-01 3.809542972359683533e-01 4.179822342029791415e-01 4.548677971066749093e-01 4.910981117495038517e-01 5.261435585261133863e-01 5.594641058149149027e-01 5.905171394405608343e-01 6.187665140252773810e-01 6.436925527242768341e-01 6.648027107113899659e-01 6.816426009504417127e-01 6.938070631323773885e-01 7.009509420746496966e-01 7.027992335136092894e-01 6.991562556241615045e-01 6.899135158372657894e-01 6.750559662617992007e-01 6.546663786576059074e-01 6.289276228538394076e-01 5.981227027066451374e-01 5.626324947961496292e-01 5.229312549812498156e-01 4.795801246298067033e-01 4.332191238336334793e-01 3.845585652422534584e-01 3.343717214326614728e-01 2.834926577707702067e-01 2.328286239791812207e-01 1.834129494394051707e-01 1.365824768161570113e-01 9.460070502926092029e-02 6.297865551057275912e-02 5.432820341827021560e-02 7.086439095473458238e-02 9.610758094589989808e-02 1.211166102131025213e-01 1.430686367794515024e-01 1.609701943339626184e-01 1.744635124785765268e-01 1.834932525165275663e-01 1.881924881226681168e-01 1.888344739695032026e-01 1.858077113051708751e-01 1.796010480808147014e-01 1.707946705683952016e-01 1.600560214681104598e-01 1.481403227243967835e-01 1.358934634103149963e-01 1.242483971513500679e-01 1.141920455850951310e-01 1.066627343882004947e-01 1.023500804925808749e-01 1.014589922312196940e-01 1.036129171872462174e-01 1.080076353918410920e-01 1.136988651130547423e-01 1.198294343527017275e-01 1.257272591977130205e-01 1.309136396509560374e-01 1.350750965616180632e-01 1.380285516736202978e-01 1.396905972734721335e-01 1.400528873451930556e-01 1.391628881451142663e-01 1.371087555920698919e-01 1.340073140185784606e-01 1.299944137933266297e-01 1.252171850919153173e-01 1.198278619589750876e-01 1.139789412258276763e-01 1.078194849544829581e-01 1.014923884774319579e-01 9.513242917189403125e-02 8.886489047237734751e-02 8.280452665468748807e-02 7.705460453061552251e-02 7.170574430984485992e-02 6.683431334427809845e-02 6.250024753495833640e-02 5.874442764602042649e-02 5.558611466430887771e-02 5.302133116735498891e-02 5.102322203108309445e-02 4.954509873030686629e-02 4.852607096462979719e-02 4.789826189505489579e-02 4.759409276541775452e-02 4.755225242374105238e-02 4.772155964330314359e-02 4.806259775728626005e-02 4.854746939346876733e-02 4.915821793006051876e-02 4.988446795471882661e-02 5.072075322530154168e-02 5.166389627868032963e-02 5.271070584749721483e-02 5.385616897326751112e-02 5.509223028938011607e-02 5.640717157627560263e-02 5.778553623942090517e-02 5.920849370999392569e-02 6.065451302916071569e-02 6.210021272202429637e-02 6.352127015648408037e-02 6.489330006026249043e-02 6.619264116074433102e-02 6.739701653691117234e-02 6.848605435052573798e-02 6.944167044265700528e-02 7.024832348844803342e-02 7.089315824408914946e-02 7.136605421825502338e-02 7.165959698248167142e-02 7.176898814163085172e-02 7.169190828389206127e-02
2.416227939616234430e-02 2.977292923385009560e-02 3.561045299474570325e-02 4.162757483202327718e-02 4.776991083525574527e-02 5.397511935752684342e-02 6.017252889628346701e-02 6.628310809045483143e-02 7.221976586024439482e-02 7.788802709667198843e-02 8.318717012419619972e-02 8.801195585191297355e-02 9.225513782447616884e-02 9.581103148105547807e-02 9.858056041989041174e-02 1.004784190906065910e-01 1.014433422270121787e-01 1.014530113714160048e-01 1.005458963911300269e-01 9.885319649593013458e-02 9.664424486244395374e-02 9.438566553893615318e-02 9.280189111618485087e-02 9.289427702140853893e-02 9.584007827222380815e-02 1.027243519737804783e-01 1.142239139405679949e-01 1.304824660545604309e-01 1.512406824103320058e-01 1.760500599119803611e-01 2.044184948445138539e-01 2.358674134134015887e-01 2.699384257242594676e-01 3.061819734237106738e-01 3.441436124269246499e-01 3.833533076676348128e-01 4.233188311776825419e-01 4.635229719468391685e-01 5.034239750602037544e-01 5.424586660372783253e-01 5.800478148645020759e-01 6.156033740105552043e-01 6.485372715836076329e-01 6.782714594888391568e-01 7.042489154766969905e-01 7.259452852338376116e-01 7.428808325932131362e-01 7.546323476212382086e-01 7.608446478227647303e-01 7.612413002225242309e-01 7.556341942097424269e-01 7.439316087781902009e-01 7.261444446596926339e-01 7.023903329196773404e-01 6.728953876966776715e-01 6.379934428941048674e-01 5.981227027066450264e-01 5.538198486455966352e-01 5.057117931426642343e-01 4.545054816773856365e-01 4.009764979483870229e-01 3.459579255159662692e-01 2.903325669742358728e-01 2.350361966142312242e-01 1.810945861057647599e-01 1.297778871580947402e-01 8.327553112910479616e-02 4.839554358763514808e-02 4.608191918965096751e-02 7.218550140945280413e-02 1.024367323374268390e-01 1.300000375305011002e-01 1.531998064363415402e-01 1.714909328273064304e-01 1.847301596111307342e-01 1.929935632302924309e-01 1.965140728514834512e-01 1.956530503500363560e-01 1.908839167055713937e-01 1.827817532832084479e-01 1.720178706537743851e-01 1.593602319762109087e-01 1.456806927703644949e-01 1.319667562558493601e-01 1.193240910074657851e-01 1.089298237454627144e-01 1.018661667751910721e-01 9.880219317334974771e-02 9.968346858356688656e-02 1.037325169258796614e-01 1.097987392316848998e-01 1.167493753851161359e-01 1.236746492808498965e-01 1.299250321035434474e-01 1.350750965616181187e-01 1.388731447888697512e-01 1.411974443479621921e-01 1.420224397956252882e-01 1.413932219671649726e-01 1.394059568947793037e-01 1.361925214843850707e-01 1.319082048322279821e-01 1.267217797153614711e-01 1.208075292001816181e-01 1.143389744007590608e-01 1.074841328713432020e-01 1.004021720737550138e-01 9.324132686530349490e-02 8.613793337131733785e-02 7.921639596014973250e-02 7.258984435333841467e-02 6.636114304341839132e-02 6.062377323693999426e-02 5.546192429006978342e-02 5.094897381746330695e-02 4.714359521767798322e-02 4.408333819094152617e-02 4.177692681414257869e-02 4.019830288087326148e-02 3.928617751234561584e-02 3.895108545317502863e-02 3.908826370132795908e-02 3.959190505978422286e-02 4.036651501675548454e-02 4.133341346026113416e-02 4.243271062250005693e-02 4.362216936603263706e-02 4.487440025732884752e-02 4.617342930650691207e-02 4.751125425321054557e-02 4.888471213227688766e-02 5.029281491218885042e-02 5.173462389777383486e-02 5.320768528625935412e-02 5.470701426785888610e-02 5.622458411576081866e-02 5.774924978958161786e-02 5.926701615967253783e-02 6.076155201663780564e-02 6.221485311545726926e-02 6.360796867959037093e-02 6.492172263641389496e-02 6.613737972601595183e-02 6.723722458310665839e-02 6.820503710843751899e-02 6.902645916167748918e-02 6.968925584908790272e-02 7.018347992662918311e-02 7.050155074848468706e-02 7.063826041480880669e-02 7.059071986616587135e-02
2.673171655420751233e-02 3.292144605870244572e-02 3.937739007591905399e-02 4.603374585189678320e-02 5.282173941690426755e-02 5.966638457762837161e-02 6.648504404705413151e-02 7.318691861137870125e-02 7.967316285838373091e-02 8.583755223250788546e-02 9.156773873620850657e-02 9.674721205182866546e-02 1.012581653033225171e-01 1.049855752764265043e-01 1.078229736505829789e-01 1.096806479515906041e-01 1.104974250080051623e-01 1.102578254970339039e-01 1.090172732470274519e-01 1.069390124105949330e-01 1.043464120098590159e-01 1.017900463717281712e-01 1.001124562952071251e-01 1.004562457442232798e-01 1.041239715290255274e-01 1.122552886723294785e-01 1.254904672744597827e-01 1.438835587185895715e-01 1.670834384392607674e-01 1.945693234203331456e-01 2.257941729149755272e-01 2.602339151085873437e-01 2.973882635934321228e-01 3.367662441761878345e-01 3.778710876649483685e-01 4.201890739380518824e-01 4.631829880541754596e-01 5.062896855430546461e-01 5.489210796893354560e-01 5.904679498007374683e-01 6.303060883925417635e-01 6.678043930825228180e-01 7.023345584354117044e-01 7.332820418803106532e-01 7.600579761233476894e-01 7.821116868395880939e-01 7.989434557065183684e-01 8.101171503853513700e-01 8.152723290669732226e-01 8.141354209961990662e-01 8.065295885645856755e-01 7.923828930670396842e-01 7.717344163973198778e-01 7.447380355976281896e-01 7.116636065933364952e-01 6.728953876966776715e-01 6.289276228538388525e-01 5.803573108088967425e-01 5.278743150775795367e-01 4.722491373427014083e-01 4.143189291912268701e-01 3.549727838164892235e-01 2.951384303865025038e-01 2.357755444525152511e-01 1.778917900509146555e-01 1.226474232459490304e-01 7.194489194876076132e-02 3.372100070419043610e-02 4.240883452157465788e-02 7.689277009455716683e-02 1.104930868738757538e-01 1.395916768740429748e-01 1.633688729320879329e-01 1.815780920739008264e-01 1.942233191900558931e-01 2.014786508330512205e-01 2.036579070537029301e-01 2.011980429971468864e-01 1.946478359485628029e-01 1.846604588238075217e-01 1.719912130686940543e-01 1.575030532112416948e-01 1.421824893208145646e-01 1.271637630462962298e-01 1.137405090475103325e-01 1.032977029874647956e-01 9.704600469823899955e-02 9.554203863833750365e-02 9.834158749498202179e-02 1.042111228824019603e-01 1.117036310537088406e-01 1.195829908235317707e-01 1.269517792425323144e-01 1.332188755694792837e-01 1.380285516736202145e-01 1.411974443479622476e-01 1.426674328663389280e-01 1.424714626982228616e-01 1.407082067587202279e-01 1.375225455862228163e-01 1.330899907236140767e-01 1.276039699569182229e-01 1.212653788181536629e-01 1.142740810462648526e-01 1.068221915412260192e-01 9.908905105312051931e-02 9.123783467931288749e-02 8.341374582624670742e-02 7.574374543922494929e-02 6.833775907358838331e-02 6.129129063879355105e-02 5.468933538526676158e-02 4.861137546843800894e-02 4.313693656449564540e-02 3.835044672128427867e-02 3.434268821492257595e-02 3.120420982679818211e-02 2.900592318759201080e-02 2.776864727060083388e-02 2.743734172006596569e-02 2.788198403645423054e-02 2.892886571580238764e-02 3.040127090389119213e-02 3.214753537379905213e-02 3.405123581940433519e-02 3.602966757540878445e-02 3.802769079359332588e-02 4.001098428846470989e-02 4.196021330803631488e-02 4.386637600122566399e-02 4.572717174854334238e-02 4.754416954859852495e-02 4.932060278021476590e-02 5.105967907498044217e-02 5.276333915030002875e-02 5.443142132426368601e-02 5.606119355464249387e-02 5.764720933304844780e-02 5.918143448755185804e-02 6.065358414591870417e-02 6.205160584194725770e-02 6.336224693213478310e-02 6.457165143112029992e-02 6.566594147182831798e-02 6.663175002832834315e-02 6.745668274150982968e-02 6.812969658316182786e-02 6.864139112278387633e-02 6.898421418387298831e-02 6.915258783441023682e-02 6.914296324066794563e-02
2.999190313734627356e-02 3.669119929707141681e-02 4.370475186114711891e-02 5.094345496158506070e-02 5.832122744995508340e-02 6.574864437744416812e-02 7.313000793353958973e-02 8.036211537693767337e-02 8.733404942238934265e-02 9.392774903561465494e-02 1.000193236508101630e-01 1.054811998607542434e-01 1.101853008687672247e-01 1.140075942276723153e-01 1.168345396177881690e-01 1.185722739114848240e-01 1.191598535105786727e-01 1.185886174693009110e-01 1.169307823661362711e-01 1.143814963164164339e-01 1.113184826217213791e-01 1.083778463400561082e-01 1.065238562719831167e-01 1.070452368977361235e-01 1.113719002562262583e-01 1.206927378916316795e-01 1.356002330525680200e-01 1.560479095196716237e-01 1.815857113792180844e-01 2.116168818878416957e-01 2.455380851435796097e-01 2.827799301918469954e-01 3.228014544452320611e-01 3.650722383207589683e-01 4.090557518465852693e-01 4.541976718590361450e-01 4.999193593966538840e-01 5.456157570392679013e-01 5.906568992252555494e-01 6.343923695347549740e-01 6.761581823954333492e-01 7.152856650226185886e-01 7.511119689123904042e-01 7.829918602779366577e-01 8.103104371443166087e-01 8.324964069111580045e-01 8.490355393809314588e-01 8.594838921493160866e-01 8.634803922214234762e-01 8.607583531505356156e-01 8.511555135019309715e-01 8.346222019179528884e-01 8.112272677117081665e-01 7.811614642808785147e-01 7.447380355976281896e-01 7.023903329196767853e-01 6.546663786576065736e-01 6.022203961552108353e-01 5.458014384707037259e-01 4.862393809140546641e-01 4.244287085627788669e-01 3.613107868068686224e-01 2.978558328095623486e-01 2.350472832115954036e-01 1.738766942306413932e-01 1.153848049182231300e-01 6.101351144406672034e-02 1.932264533152385291e-02 4.427189183649473531e-02 8.407104109636594214e-02 1.195133757791311535e-01 1.493113181353692420e-01 1.731205683762011005e-01 1.908665898281422246e-01 2.026491966198823436e-01 2.087152280832980655e-01 2.094444189477887297e-01 2.053386362446487090e-01 1.970130946242515668e-01 1.851908494427230156e-01 1.707035305973670092e-01 1.545027808217956378e-01 1.376872275000623758e-01 1.215436971794492949e-01 1.075720344271609841e-01 9.738349013436750634e-02 9.228440496464346277e-02 9.259406719890080073e-02 9.735391290309493295e-02 1.048745747266142808e-01 1.135017795089613701e-01 1.219805288155064033e-01 1.294738697412665396e-01 1.354700800964216967e-01 1.396905972734720780e-01 1.420224397956253437e-01 1.424714626982227783e-01 1.411293104522609032e-01 1.381488190166625107e-01 1.337246923489607553e-01 1.280776765208341550e-01 1.214412814542537022e-01 1.140505640477198768e-01 1.061327387536368655e-01 9.789951571457310153e-02 8.954113681829133087e-02 8.122211759390320085e-02 7.307872487126300387e-02 6.521823548141662819e-02 5.772003572205832572e-02 5.063864460948993423e-02 4.400880244939971847e-02 3.785292389246695116e-02 3.219160119070550025e-02 2.705865792922076962e-02 2.252351707656923344e-02 1.872353078796812342e-02 1.589682732103850707e-02 1.435531625776829273e-02 1.429131454184889849e-02 1.554454664309017596e-02 1.769783418442953671e-02 2.035357734932770682e-02 2.324397631459835037e-02 2.620895880035557443e-02 2.915486873015819824e-02 3.202671442255931172e-02 3.479267318241751478e-02 3.743561682731914864e-02 3.994823346338940290e-02 4.232993713450866613e-02 4.458467112518053194e-02 4.671918198693535834e-02 4.874158012153936848e-02 5.066012225590620088e-02 5.248220745787251368e-02 5.421359942087063816e-02 5.585788856267680930e-02 5.741619717831259601e-02 5.888711583556865276e-02 6.026684409712659146e-02 6.154949672903733265e-02 6.272752958319989525e-02 6.379223773126584118e-02 6.473428151969184974e-02 6.554420270469543675e-02 6.621290119676274954e-02 6.673205181444578915e-02 6.709444876697270854e-02 6.729427269985566173e-02 6.732728075026292447e-02
3.368389116821948748e-02 4.085067699985997502e-02 4.837788905137842266e-02 5.615297672358727371e-02 6.407208467550241926e-02 7.203097747573093679e-02 7.992070034836021297e-02 8.762562242230344245e-02 9.502287986477631065e-02 1.019828251806622482e-01 1.083703730652784969e-01 1.140473020916015628e-01 1.188757104474648663e-01 1.227229834291629212e-01 1.254688561777537736e-01 1.270155051233403665e-01 1.273021571741279334e-01 1.263265686780214447e-01 1.241769545767452132e-01 1.210792709436098180e-01 1.174646242025889076e-01 1.140547741684986155e-01 1.119381888337911551e-01 1.125543066292206684e-01 1.174628635294238943e-01 1.278966735977787039e-01 1.443886137424844895e-01 1.667806188431435188e-01 1.945173411678774167e-01 2.269236861537040906e-01 2.633400127568807925e-01 3.031529225601390376e-01 3.457829106170544620e-01 3.906628451914403999e-01 4.372196758256887694e-01 4.848621881733609085e-01 5.329744862368316349e-01 5.809142048115416568e-01 6.280145155711414073e-01 6.735891911920647290e-01 7.169401627661994292e-01 7.573671162356216957e-01 7.941787321939998145e-01 8.267051954190578478e-01 8.543115994794063806e-01 8.764118581433457678e-01 8.924827169193478849e-01 9.020774407608308509e-01 9.048387422739635477e-01 9.005105121420917680e-01 8.889479225397873829e-01 8.701254969031765318e-01 8.441427766555135159e-01 8.112272677117081665e-01 7.717344163973189897e-01 7.261444446596942992e-01 6.750559662617992007e-01 6.191764065877078949e-01 5.593093559753652411e-01 4.963390975904640734e-01 4.312126649213165464e-01 3.649199061832872903e-01 2.984721896734712776e-01 2.328806875313044755e-01 1.691361699660181850e-01 1.081975459472455936e-01 5.105082600977145502e-02 7.067383146163497970e-03 5.067419992113710719e-02 9.272288946728818315e-02 1.288551464197801588e-01 1.586981763455825589e-01 1.821030113636631087e-01 1.990813980875837941e-01 2.097937687563427300e-01 2.145414238457753475e-01 2.137581532147979635e-01 2.080013421205837709e-01 1.979440528203881278e-01 1.843707741721882232e-01 1.681811774241484536e-01 1.504084552311013012e-01 1.322602769214401841e-01 1.151830465954366556e-01 1.009052598726293548e-01 9.128317287369960842e-02 8.766145508364728278e-02 8.996577352229011282e-02 9.662851299939774485e-02 1.055644458646681633e-01 1.150195123454772483e-01 1.237900445831033730e-01 1.311301867264787202e-01 1.366175978709524286e-01 1.400528873451930001e-01 1.413932219671648893e-01 1.407082067587202001e-01 1.381488190166625940e-01 1.339239109863319122e-01 1.282812843154308990e-01 1.214917561626813192e-01 1.138353974465940444e-01 1.055895168120201399e-01 9.701815901062757486e-02 8.836298262135264259e-02 7.983544306471644647e-02 7.161028026509443090e-02 6.382043292801908851e-02 5.655368920215698980e-02 4.985160519977418353e-02 4.371137025022781009e-02 3.809119311857554757e-02 3.291927515369627577e-02 2.810557076990770342e-02 2.355465932551304917e-02 1.917766851091023961e-02 1.490164415748741582e-02 1.067627937852580651e-02 6.483195415029563424e-03 2.424212655940459309e-03 2.353397041182600426e-03 6.381643940986661198e-03 1.050682763564884589e-02 1.457836731295498491e-02 1.855073860141831857e-02 2.239076324057366618e-02 2.607149960748291265e-02 2.957193200399036229e-02 3.287721439299159942e-02 3.597869470383383700e-02 3.887359970331054349e-02 4.156440450900020928e-02 4.405795153459819008e-02 4.636439707578122321e-02 4.849606780413145968e-02 5.046630853563159602e-02 5.228839745345122136e-02 5.397459528120140265e-02 5.553538073618105586e-02 5.697890667911346269e-02 5.831069128589707468e-02 5.953353847767296758e-02 6.064766408963385286e-02 6.165099078997989673e-02 6.253956673449183323e-02 6.330806054187247678e-02 6.395028770151739428e-02 6.445972968850824381e-02 6.483001534265414589e-02 6.505534304609582319e-02 6.513083078839924933e-02
3.760768425390971503e-02 4.521709847473023847e-02 5.322476488632186392e-02 6.149703731598590156e-02 6.991336791414747009e-02 7.835533720176489358e-02 8.670121731234468887e-02 9.482341643645553209e-02 1.025876245627260208e-01 1.098531559753751496e-01 1.164743213940038075e-01 1.223028640757076041e-01 1.271916561101040788e-01 1.310000322744135637e-01 1.336013925101139088e-01 1.348940980361161557e-01 1.348173169333199417e-01 1.333744679890181695e-01 1.306683516549595470e-01 1.269536599194941717e-01 1.227125308234503220e-01 1.187508705362994715e-01 1.162824856206127327e-01 1.169018553963775131e-01 1.223017228153125691e-01 1.337539113983206018e-01 1.517195325392718674e-01 1.759178396155993140e-01 2.056826260154815400e-01 2.402593115181936578e-01 2.789331299433501776e-01 3.210489844599475062e-01 3.659917762905468552e-01 4.131610844155089723e-01 4.619511926144224123e-01 5.117382770997691566e-01 5.618738916545353845e-01 6.116834818413486863e-01 6.604688564659352279e-01 7.075138092993176198e-01 7.520922841498387523e-01 7.934786000162574737e-01 8.309593174569044338e-01 8.638463518392286433e-01 8.914909392790337783e-01 9.132980482356350960e-01 9.287408121925404547e-01 9.373745427561986920e-01 9.388498724779548166e-01 9.329245762661224628e-01 9.194736320272837160e-01 8.984971069745378847e-01 8.701254969031763098e-01 8.346222019179527774e-01 7.923828930670385740e-01 7.439316087781910891e-01 6.899135158372659005e-01 6.310843741730003398e-01 5.682968547049462860e-01 5.024839716354365660e-01 4.346400021905548194e-01 3.657993784030174611e-01 2.970141590221235250e-01 2.293308849046868658e-01 1.637682015055832441e-01 1.012998604912037637e-01 4.288737388837327025e-02 1.199293299965965495e-02 5.967804254253523261e-02 1.020117898652056904e-01 1.380139625536488945e-01 1.673973395100464834e-01 1.900511757310808514e-01 2.060225047296073420e-01 2.155097122337852333e-01 2.188554328214813438e-01 2.165378354644090508e-01 2.091612429401239759e-01 1.974480720644324894e-01 1.822354511458992299e-01 1.644821273412914175e-01 1.452948168987877320e-01 1.259866244264017110e-01 1.081722047421204702e-01 9.383699438061762765e-02 8.510017045899968824e-02 8.325348613659035168e-02 8.764956147616419224e-02 9.607104556742955548e-02 1.061475456261857520e-01 1.161305829269840828e-01 1.249180793321074123e-01 1.318713364970192092e-01 1.366600432313619662e-01 1.391628881451141830e-01 1.394059568947793037e-01 1.375225455862228996e-01 1.337246923489607553e-01 1.282812843154310378e-01 1.215001039739547622e-01 1.137124544450444918e-01 1.052595938841292961e-01 9.648040175482257286e-02 8.769963679692374670e-02 7.921592805469385157e-02 7.128843688873917617e-02 6.412132293602113009e-02 5.784639579864284120e-02 5.250715660673705570e-02 4.805097285811181507e-02 4.433711143248172254e-02 4.116329868774397382e-02 3.830415588301900459e-02 3.554889044991449421e-02 3.272802155365024668e-02 2.972636398799295698e-02 2.648571347055164726e-02 2.300339999507754196e-02 1.933430266216507390e-02 1.560899728960075603e-02 1.209938645541486051e-02 9.399501402824621960e-03 8.578205683213017615e-03 1.018104857245303967e-02 1.332610302841937162e-02 1.709245995543413540e-02 2.103147393520565789e-02 2.493623297367193736e-02 2.869991035827718778e-02 3.226253275163939310e-02 3.559033463488655430e-02 3.866656397398498396e-02 4.148658434774996767e-02 4.405471333836675357e-02 4.638182010073894218e-02 4.848329918004978811e-02 5.037727986246644252e-02 5.208303529066939802e-02 5.361960113855460119e-02 5.500463007690121336e-02 5.625350836909514401e-02 5.737875111168388303e-02 5.838967713410431887e-02 5.929234701173977107e-02 6.008973126805910309e-02 6.078206324874090016e-02 6.136732395638654775e-02 6.184180478055235908e-02 6.220069791476508930e-02 6.243867194837281892e-02 6.255039997554998066e-02
4.161581626958679725e-02 4.965024340358079741e-02 5.810966476945603199e-02 6.684248862961884863e-02 7.571327040058141444e-02 8.459059063859224181e-02 9.334086479814550363e-02 1.018253518945954894e-01 1.098990797312855150e-01 1.174111123053202949e-01 1.242059522451645359e-01 1.301260942203466275e-01 1.350159244442174500e-01 1.387273605240526009e-01 1.411279046728929065e-01 1.421122190927530393e-01 1.416190385858110135e-01 1.396563663445098136e-01 1.363395811243925115e-01 1.319490528880775115e-01 1.270141292301181501e-01 1.224215144424156548e-01 1.195099114824727249e-01 1.200328791555939495e-01 1.258204432181100063e-01 1.381793859192616269e-01 1.574868029335708686e-01 1.833282537578111993e-01 2.149219124357602817e-01 2.514336968612559953e-01 2.920959585651244361e-01 3.362150871406647812e-01 3.831440512182417435e-01 4.322531660863555003e-01 4.829084387084339181e-01 5.344582072945411877e-01 5.862266377703017062e-01 6.375125279621804975e-01 6.875922103290420528e-01 7.357256753763834478e-01 7.811652682335324949e-01 8.231664481879109596e-01 8.610001715625814622e-01 8.939664857523046404e-01 9.214089239498775008e-01 9.427292784322993668e-01 9.574023139863299114e-01 9.649899684931949606e-01 9.651545795967083619e-01 9.576706783072030937e-01 9.424349049678181212e-01 9.194736320272831609e-01 8.889479225397872719e-01 8.511555135019316376e-01 8.065295885645854534e-01 7.556341942097424269e-01 6.991562556241613935e-01 6.378942617834556517e-01 5.727438135377063144e-01 5.046803680939389025e-01 4.347396861817124925e-01 3.639967558271279824e-01 2.935445468601608487e-01 2.244757305848907314e-01 1.578780558266094647e-01 9.490214054147003142e-02 3.762905373222904387e-02 2.474268846099505342e-02 6.974085893869363950e-02 1.113104607839618676e-01 1.466066411311366946e-01 1.751415905235985671e-01 1.967717308875831794e-01 2.115523029766888663e-01 2.197056159509299389e-01 2.216060306846642514e-01 2.177678639963963048e-01 2.088342752447130968e-01 1.955685069813455912e-01 1.788511517364969883e-01 1.596903750665605026e-01 1.392574496565390507e-01 1.189667517961985332e-01 1.006122117667032911e-01 8.647261817298526609e-02 7.894477850751077663e-02 7.913101142453807246e-02 8.562546887600372414e-02 9.559297880981300344e-02 1.065201418273159784e-01 1.167524771580760456e-01 1.253198955741121057e-01 1.316961836805604635e-01 1.356411353095952343e-01 1.371087555920699474e-01 1.361925214843850984e-01 1.330899907236141044e-01 1.280776765208342383e-01 1.214917561626813747e-01 1.137124544450445751e-01 1.051509039642183896e-01 9.623738315992158565e-02 8.740912304786195575e-02 7.909426542009316552e-02 7.168642924941347194e-02 6.550394950959148588e-02 6.073446683194032303e-02 5.738289838021397304e-02 5.525723748407799368e-02 5.401494543561517064e-02 5.325147828970246827e-02 5.258580408860845379e-02 5.171225665271984850e-02 5.041737666942860269e-02 4.857519118469404845e-02 4.613385892762313090e-02 4.310128563347937619e-02 3.953322293386647701e-02 3.552558115165706937e-02 3.121277707258071632e-02 2.677577581218188937e-02 2.246741324896162073e-02 1.866567251378255590e-02 1.593816481464497073e-02 1.494801889284571098e-02 1.595200833873423180e-02 1.848210752472057364e-02 2.183678035954590702e-02 2.550940430270410078e-02 2.920742263437188513e-02 3.276927132123561709e-02 3.610653889405534417e-02 3.917332831109402586e-02 4.195022413317478494e-02 4.443528379680690421e-02 4.663842025537789926e-02 4.857749715737937068e-02 5.027535811393593623e-02 5.175743086919774166e-02 5.304974827759938172e-02 5.417732591031156064e-02 5.516288150677944868e-02 5.602589754243821052e-02 5.678202663550701440e-02 5.744282762140052317e-02 5.801580349682748661e-02 5.850469584957226216e-02 5.890997761896576979e-02 5.922947943543966504e-02 5.945908507901790513e-02 5.959343799401567443e-02
4.559942363046688707e-02 5.404213745737707769e-02 6.292487671481893086e-02 7.208127728374706666e-02 8.136303992024460086e-02 9.062720707204480197e-02 9.972951405015743898e-02 1.085211166986522896e-01 1.168473749526537792e-01 1.245480799510166742e-01 1.314588924004550241e-01 1.374139955383812672e-01 1.422501570358278566e-01 1.458126072513032945e-01 1.479634412797913301e-01 1.485937260666006510e-01 1.476412729219023501e-01 1.451173085499051219e-01 1.411472292049112676e-01 1.360330501883386667e-01 1.303459576151762833e-01 1.250480306663857011e-01 1.216005099802443812e-01 1.219196979301350042e-01 1.279787355477667865e-01 1.411167826786421664e-01 1.616148560783813304e-01 1.889139544414881466e-01 2.221126607572934952e-01 2.602984192593760238e-01 3.026538840715678469e-01 3.484508720432608619e-01 3.970146859041771004e-01 4.476909084383670634e-01 4.998221000831342131e-01 5.527339285734191865e-01 6.057286924160696362e-01 6.580844033132940973e-01 7.090580820629137637e-01 7.578923217328220607e-01 8.038244327929050526e-01 8.460976359583679551e-01 8.839738454218006858e-01 9.167476157178404694e-01 9.437608290587897741e-01 9.644176898311608293e-01 9.781995782200442191e-01 9.846793021785614775e-01 9.835342809960488930e-01 9.745581981232955826e-01 9.576706783072036488e-01 9.329245762661219077e-01 9.005105121420918790e-01 8.607583531505359487e-01 8.141354209961984001e-01 7.612413002225242309e-01 7.027992335136095114e-01 6.396442176438993377e-01 5.727080652061782295e-01 5.030018944326424268e-01 4.315968181436344864e-01 3.596042285802409921e-01 2.881587323106737375e-01 2.184124215015101067e-01 1.515743331975801245e-01 8.919592325531253141e-02 3.622889245973053007e-02 3.736049821932519582e-02 7.991494711381448568e-02 1.201667584752912216e-01 1.543475097242153760e-01 1.817350470521395256e-01 2.021306193068505008e-01 2.155853765707919922e-01 2.223370886201397612e-01 2.227845362036597332e-01 2.174708844921061091e-01 2.070703094915217757e-01 1.923782698831718596e-01 1.743092898294110737e-01 1.539106246043916992e-01 1.324081343324000626e-01 1.113126655630401751e-01 9.261165598129854348e-02 7.892494318909946960e-02 7.293365444158401989e-02 7.535619159315029569e-02 8.386439966515003841e-02 9.511731930369331234e-02 1.066083536132659410e-01 1.168407908465324690e-01 1.249901828207046206e-01 1.306408348810219888e-01 1.336379857290945217e-01 1.340073140185785716e-01 1.319082048322280376e-01 1.276039699569181396e-01 1.214412814542537716e-01 1.138353974465940166e-01 1.052595938841293655e-01 9.623738315992164116e-02 8.733430353463994544e-02 7.914124408220669926e-02 7.223345012473995908e-02 6.708595386430533936e-02 6.394854382485591626e-02 6.274193560007090831e-02 6.306796866025771164e-02 6.434689928873485454e-02 6.598595160589749986e-02 6.748848345881199029e-02 6.849054934177721543e-02 6.875460956171933202e-02 6.814813554714387045e-02 6.662104612795996528e-02 6.418660890934026197e-02 6.090650717724730573e-02 5.687967567796773510e-02 5.223454651364298901e-02 4.712483145619651009e-02 4.172977613038484496e-02 3.626109359797254766e-02 3.098049338212224488e-02 2.623163294797304160e-02 2.247562490993310416e-02 2.025552391170023017e-02 1.994325201932656277e-02 2.139670187595636014e-02 2.404642528074830976e-02 2.729967847709687326e-02 3.074081324949572147e-02 3.411970749698015754e-02 3.729487733991863896e-02 4.019108249311574566e-02 4.277406964545765050e-02 4.503587967032331857e-02 4.698588407037786879e-02 4.864488030553636849e-02 5.004086962942182193e-02 5.120582159337731115e-02 5.217308074900606912e-02 5.297525486870289374e-02 5.364252051636376334e-02 5.420132942204238663e-02 5.467351644633024893e-02 5.507580713828117563e-02 5.541970731355094076e-02 5.571173544528568861e-02 5.595393739559176294e-02 5.614460744700335709e-02 5.627913297566542600e-02
4.947656296280147914e-02 5.830832935206217704e-02 6.758380401719250863e-02 7.712480428193729809e-02 8.677225851764489017e-02 9.637326328475351311e-02 1.057742079881900943e-01 1.148173534688291392e-01 1.233395443783906059e-01 1.311724273944372410e-01 1.381439289996287678e-01 1.440809877673661366e-01 1.488137340352107263e-01 1.521815326201683971e-01 1.540416209146138471e-01 1.542815809789230275e-01 1.528377301934638888e-01 1.497229279571427041e-01 1.450695362210014105e-01 1.391962500010683057e-01 1.327091207047234878e-01 1.266378479978366167e-01 1.225614907397752917e-01 1.225621841139647311e-01 1.287641200548173548e-01 1.425385277290278641e-01 1.640587976829148975e-01 1.926106544922926989e-01 2.271698395317424402e-01 2.667472877425899336e-01 3.104799549716921181e-01 3.576096579543681098e-01 4.074387925046064618e-01 4.592931409464033887e-01 5.124969874493310318e-01 5.663587907046861991e-01 6.201647547563090557e-01 6.731781768522586695e-01 7.246430944187969292e-01 7.737912208682719006e-01 8.198514510022933965e-01 8.620613813029639472e-01 8.996803735816804037e-01 9.320037242618035567e-01 9.583775072560715147e-01 9.782136500235225629e-01 9.910047894865787743e-01 9.963384437556969120e-01 9.939100319089840818e-01 9.835342809960484489e-01 9.651545795967081398e-01 9.388498724779549276e-01 9.048387422739634367e-01 8.634803922214234762e-01 8.152723290669724454e-01 7.608446478227647303e-01 7.009509420746500297e-01 6.364560115000899021e-01 5.683207305201088966e-01 4.975847293490439083e-01 4.253480657278235211e-01 3.527542786757442705e-01 2.809806753856604611e-01 2.112539221296640402e-01 1.449649997643751020e-01 8.433431597211712982e-02 3.860798793246669747e-02 4.922498040623835697e-02 8.963651602214607605e-02 1.282579105508365735e-01 1.610276489041085890e-01 1.870400962051317062e-01 2.060431924594295361e-01 2.180801912986357061e-01 2.233992870213272475e-01 2.224178406035954292e-01 2.157011729565095626e-01 2.039468453977222318e-01 1.879738660775883696e-01 1.687208740839778731e-01 1.472632662218792410e-01 1.248704433416507331e-01 1.031441181442935284e-01 8.428379518767888101e-02 7.131381135243232416e-02 6.718900411983601273e-02 7.197985085616891154e-02 8.233145775822263424e-02 9.458183372826921287e-02 1.063661250942014441e-01 1.163830405322811429e-01 1.239547633971490870e-01 1.287694921864591391e-01 1.307516398918850964e-01 1.299944137933266020e-01 1.267217797153614711e-01 1.212653788181537323e-01 1.140505640477199462e-01 1.055895168120201538e-01 9.648040175482262837e-02 8.740912304786192799e-02 7.914124408220662987e-02 7.247281314721512602e-02 6.809343775883219818e-02 6.635964294771223848e-02 6.711545281631953186e-02 6.974803976760074464e-02 7.344736044167875233e-02 7.745235431185036601e-02 8.116547158787924821e-02 8.416603407910883128e-02 8.618351259616335858e-02 8.706479901047126102e-02 8.674655782301603224e-02 8.523403363913625852e-02 8.258506742774449072e-02 7.889791529888923183e-02 7.430189946404010259e-02 6.895040074677173669e-02 6.301614024483834231e-02 5.668915594431300775e-02 5.017846647245095132e-02 4.371919856149486527e-02 3.758758727314760739e-02 3.212433147003015965e-02 2.775309089970397214e-02 2.493871999857950883e-02 2.399651492297168176e-02 2.483401209977591576e-02 2.696595790042030302e-02 2.981463735742445609e-02 3.292852334097889910e-02 3.601601140464382594e-02 3.890566112148225592e-02 4.150453412880359544e-02 4.376977503205273928e-02 4.569095923063027503e-02 4.727904363030722978e-02 4.855908777505422991e-02 4.956511811369783416e-02 5.033624804014073806e-02 5.091358359870828271e-02 5.133767900883682428e-02 5.164644033049051869e-02 5.187345206778057327e-02 5.204674012801789595e-02 5.218799449725167183e-02 5.231226219615143364e-02 5.242809237473301104e-02 5.253807978541453344e-02 5.263972030159071169e-02
5.318420619655341713e-02 6.238170311919005728e-02 7.201602848856210326e-02 8.189989119382586058e-02 9.186549512232740355e-02 1.017516418291413427e-01 1.113968079761544216e-01 1.206356830415306336e-01 1.292978699442156876e-01 1.372081201247876137e-01 1.441878507985427937e-01 1.500579335475265286e-01 1.546429439903228842e-01 1.577772904101176765e-01 1.593139671755272047e-01 1.591372101290094987e-01 1.571812342383874794e-01 1.534587778587151174e-01 1.481057144878002996e-01 1.414516024756355961e-01 1.341287727885190628e-01 1.272241974342700477e-01 1.224270945010531020e-01 1.219875561799226571e-01 1.281914736241614727e-01 1.424451789898657506e-01 1.648038174404194145e-01 1.943872153908638156e-01 2.300456071262323432e-01 2.707161766138889147e-01 3.154948527655702661e-01 3.635985253603370437e-01 4.143118160687524476e-01 4.669459297499040651e-01 5.208122780858192025e-01 5.752077591958699720e-01 6.294083986069307635e-01 6.826689477917730065e-01 7.342268363233853679e-01 7.833094089781302838e-01 8.291436993658093391e-01 8.709681690307716773e-01 9.080459301306810227e-01 9.396790068278533248e-01 9.652231984276880006e-01 9.841031008787586298e-01 9.958268323473123962e-01 1.000000000000000000e+00 9.963384437556966899e-01 9.846793021785614775e-01 9.649899684931944055e-01 9.373745427561989141e-01 9.020774407608305179e-01 8.594838921493145323e-01 8.101171503853513700e-01 7.546323476212375425e-01 6.938070631323771664e-01 6.285288481511065450e-01 5.597801970409893579e-01 4.886218661761329018e-01 4.161762746616469166e-01 3.436147691942727511e-01 2.721585962312907947e-01 2.031252856972371457e-01 1.381535221260549173e-01 8.041028487612499054e-02 4.358605421549169995e-02 6.012367225957138822e-02 9.855580350343301488e-02 1.353546715570622117e-01 1.664990673281617484e-01 1.909673180557507899e-01 2.084663352180079476e-01 2.190321894443785777e-01 2.229204786327069754e-01 2.205622282721154959e-01 2.125386436224306619e-01 1.995632137155067265e-01 1.824698475918982987e-01 1.622113126099766767e-01 1.398796611451361693e-01 1.167756159916456121e-01 9.458506178244942275e-02 7.574397559011120107e-02 6.376677419367755839e-02 6.183682051797071560e-02 6.903827092963424339e-02 8.098901012700515656e-02 9.394013946032442330e-02 1.057718685168268641e-01 1.153926017763249184e-01 1.222633839306726533e-01 1.261668699377356817e-01 1.270994023734039191e-01 1.252171850919152896e-01 1.208075292001815487e-01 1.142740810462647971e-01 1.061327387536368655e-01 9.701815901062753322e-02 8.769963679692371894e-02 7.909426542009317940e-02 7.223345012474000071e-02 6.809343775883218430e-02 6.724478159742487693e-02 6.953670369694829601e-02 7.417324249940858427e-02 8.011801514544440728e-02 8.643614071299748902e-02 9.241789598949777529e-02 9.757066477788095549e-02 1.015741558770428543e-01 1.042380994442608372e-01 1.054704343412692785e-01 1.052544776878950317e-01 1.036322414651888735e-01 1.006917337484626168e-01 9.655690706399125411e-02 9.137952831448968583e-02 8.533266048558615924e-02 7.860574951665932897e-02 7.140158224918460861e-02 6.393569600244078388e-02 5.643922397425322340e-02 4.916655959274609383e-02 4.240890031733694776e-02 3.651082573157594241e-02 3.187202103475786363e-02 2.888497030097401247e-02 2.776091761127319826e-02 2.834698301947854646e-02 3.017144007448747250e-02 3.268846666413748048e-02 3.545955894942831588e-02 3.819164541001029284e-02 4.070833159948351182e-02 4.291342260842085504e-02 4.476369192132725189e-02 4.625097159373457029e-02 4.739054191797121424e-02 4.821333987312707847e-02 4.876041520050988093e-02 4.907871362984166097e-02 4.921766694218260990e-02 4.922631174792293368e-02 4.915081182999139070e-02 4.903236037622030197e-02 4.890550396011682927e-02 4.879696237694503697e-02 4.872501567013606816e-02 4.869949338715542225e-02 4.872234084469113935e-02
5.667310639832220942e-02 6.620835937192880161e-02 7.616396399906916193e-02 8.634602542473986120e-02 9.658001533512430847e-02 1.066981142073876732e-01 1.165323821286713551e-01 1.259113436931362795e-01 1.346587256958190482e-01 1.425937290012290470e-01 1.495325818982724542e-01 1.552913597446292371e-01 1.596902550336786186e-01 1.625597111296845088e-01 1.637491660950615713e-01 1.631397003057930006e-01 1.606628281524370983e-01 1.563293316794404642e-01 1.502748573172898727e-01 1.428332929351038560e-01 1.346531068078114513e-01 1.268653604033142812e-01 1.212580995205996964e-01 1.202498425080101296e-01 1.263021600796956634e-01 1.408642956812491132e-01 1.638640087639783582e-01 1.942445365536139279e-01 2.307282996003263142e-01 2.721820966463246450e-01 3.176660129084409312e-01 3.663774459738867173e-01 4.175886274697879208e-01 4.706015861446238291e-01 5.247203900352656047e-01 5.792361040190506793e-01 6.334205240746173526e-01 6.865260091654338259e-01 7.377896892347368674e-01 7.864409291472634900e-01 8.317112763732866787e-01 8.728463095085544632e-01 9.091188994435898119e-01 9.398434351220085192e-01 9.643905759851617576e-01 9.822020888494065183e-01 9.928053181769569413e-01 9.958268323473123962e-01 9.910047894865791074e-01 9.781995782200445522e-01 9.574023139863296894e-01 9.287408121925400106e-01 8.924827169193477738e-01 8.490355393809314588e-01 7.989434557065171472e-01 7.428808325932129142e-01 6.816426009504410466e-01 6.161318038139812492e-01 5.473449606698159720e-01 4.763564600449010089e-01 4.043044202825534228e-01 3.323835990821113473e-01 2.618604318768328887e-01 1.941599600477720844e-01 1.312352448886244805e-01 7.743846173157534207e-02 4.981550699612381089e-02 6.992126209293432482e-02 1.064458633372547952e-01 1.412969442602429737e-01 1.706631188074586303e-01 1.934676788396434699e-01 2.093920306771233641e-01 2.184678955107306475e-01 2.209563690972566052e-01 2.172978124399708721e-01 2.080833763099374789e-01 1.940352322650278627e-01 1.759936720372861363e-01 1.549155836739855852e-01 1.318977662548616592e-01 1.082587618390135759e-01 8.576037827255290902e-02 6.710746212764888419e-02 5.642134166865633155e-02 5.700310504955608676e-02 6.655023358008448076e-02 7.979921063442134421e-02 9.316119767242204974e-02 1.048245114967957109e-01 1.139030768654794717e-01 1.199835030507616224e-01 1.229318834217830031e-01 1.228085954004370650e-01 1.198278619589750182e-01 1.143389744007590469e-01 1.068221915412260609e-01 9.789951571457307378e-02 8.836298262135268422e-02 7.921592805469389320e-02 7.168642924941345806e-02 6.708595386430535323e-02 6.635964294771222460e-02 6.953670369694833764e-02 7.571580059179462696e-02 8.362903239908413278e-02 9.213830212574010414e-02 1.003941249032369309e-01 1.078097917865452615e-01 1.139970444043569148e-01 1.187126899864417023e-01 1.218217229514284156e-01 1.232724274737119624e-01 1.230788851296321373e-01 1.213078784154563439e-01 1.180684562676610067e-01 1.135032375725580217e-01 1.077810119716658688e-01 1.010904909537532481e-01 9.363526082918972870e-02 8.563015679163205052e-02 7.729946049991626156e-02 6.887754950826331657e-02 6.061285485860579136e-02 5.277591144824621966e-02 4.567075601784846561e-02 3.964267615050026672e-02 3.505924220510815009e-02 3.222333820103295832e-02 3.121351596575908452e-02 3.177910471753423588e-02 3.343640699534524557e-02 3.567642180487821252e-02 3.809752313572745824e-02 4.042963001943858381e-02 4.250930835250814332e-02 4.424860460297583981e-02 4.561088855005938913e-02 4.659434195470198853e-02 4.722092026411754684e-02 4.752878299397354095e-02 4.756682444985769337e-02 4.739044595392403331e-02 4.705804550641667916e-02 4.662791803922539113e-02 4.615541406781993594e-02 4.569033020470571194e-02 4.527461273541772552e-02 4.494053636552704928e-02 4.470955286976862481e-02 4.459196928916754621e-02
[truncated: 173,651 more chars]
