# Supplementary material for: Intelligent wireless power transfer via a 2-bit compact reconfigurable transmissive-metasurface-based router
Source: Nat Commun. 2024 Apr 1;15:2807. doi: 10.1038/s41467-024-46984-4 (PMC10984985; doi:10.1038/s41467-024-46984-4)
Supplement: Supplementary file 12 — Source Data [file 41467_2024_46984_MOESM12_ESM.zip › source_data/figure3k_s2.txt]

# x = -487.50:487.50:151
# y = -487.50:487.50:151
3.154051044271275611e-02 3.137468836665988081e-02 3.106579877379014171e-02 3.058945308233656721e-02 2.992064673381191267e-02 2.903592760627811409e-02 2.791677965980622275e-02 2.655498873988353797e-02 2.496145220815589386e-02 2.318116594611127623e-02 2.131902681505475072e-02 1.958168203973383384e-02 1.832892220158129082e-02 1.807638273209211457e-02 1.932883738139496224e-02 2.229569075979927900e-02 2.683902134659230110e-02 3.268463458735852006e-02 3.958458318494374739e-02 4.735146496504779451e-02 5.584207898300381362e-02 6.493704907675854066e-02 7.452678429365508506e-02 8.450317984298812146e-02 9.475509447812026365e-02 1.051661723901126111e-01 1.156141488355870439e-01 1.259711419837583612e-01 1.361046379119785210e-01 1.458789859617413143e-01 1.551572797577022711e-01 1.638035288606248252e-01 1.716850403098768574e-01 1.786749354085979125e-01 1.846547290861076107e-01 1.895168994212953761e-01 1.931673748765345977e-01 1.955278673818184598e-01 1.965379811975280222e-01 1.961570308225124570e-01 1.943655062883835882e-01 1.911661310461583441e-01 1.865844662505259932e-01 1.806690254250546135e-01 1.734908750080598472e-01 1.651427088207812754e-01 1.557373976971423712e-01 1.454060289598852196e-01 1.342954636988499539e-01 1.225654524997922407e-01 1.103853620533681995e-01 9.793057578278520359e-02 8.537864150920501660e-02 7.290524949819714162e-02 6.068013920637223280e-02 4.886306654516499315e-02 3.760006718512693552e-02 2.702066273829931489e-02 1.723888368727108378e-02 8.382172596008345342e-03 1.799877781115762207e-03 7.214091665759204443e-03 1.332463334176310805e-02 1.864611151115291160e-02 2.320811704463587172e-02 2.711149194090971618e-02 3.048657452336965903e-02 3.347742924412945575e-02 3.622623233300278217e-02 3.885644451470832150e-02 4.145721545806019953e-02 4.407247275982416335e-02 4.669725139211690357e-02 4.928161287153036418e-02 5.174032126689746824e-02 5.396542619574282162e-02 5.583919785023153115e-02 5.724584173996912634e-02 5.808141462541640404e-02 5.826204971469309962e-02 5.773098697532918350e-02 5.646514216910920175e-02 5.448219626584420439e-02 5.184956626021666737e-02 4.869714834731668496e-02 4.523604361577852895e-02 4.178386336184797267e-02 3.878831440011117071e-02 3.681547046424934327e-02 3.643805833884209561e-02 3.800879285254764317e-02 4.148660987651402177e-02 4.650503676340844716e-02 5.258411063047926937e-02 5.928132266350377710e-02 6.623889502013512176e-02 7.317906761470240051e-02 7.988724954623090124e-02 8.619723095939524349e-02 9.198078323038424986e-02 9.714071553826605920e-02 1.016061214616984093e-01 1.053288745635949514e-01 1.082807804479350711e-01 1.104510451532925847e-01 1.118438839158941989e-01 1.124761968770435494e-01 1.123753006226696771e-01 1.115767405389165856e-01 1.101222274803755480e-01 1.080577484919626602e-01 1.054318987369013555e-01 1.022944728162407391e-01 9.869534032077793839e-02 9.468361456325949388e-02 9.030710676621858668e-02 8.561204223262752766e-02 8.064300176346220206e-02 7.544304212304381307e-02 7.005394468383446815e-02 6.451654219925305467e-02 5.887108054341037844e-02 5.315758623780627440e-02 4.741623436113492213e-02 4.168775246050073630e-02 3.601397473047654452e-02 3.043883470030909685e-02 2.501053068209714569e-02 1.978692397027687760e-02 1.485085909265893532e-02 1.036142704931024804e-02 6.756681167693342344e-03 5.322129452548863063e-03 6.910426623130497617e-03 9.802689506653845461e-03 1.286707361916602545e-02 1.577099300999181691e-02 1.840475822913465592e-02 2.072553191706164727e-02 2.271726752555854045e-02 2.437812814914228771e-02 2.571575763795255071e-02 2.674521166480634676e-02 2.748790696118396867e-02 2.797098467190250667e-02 2.822682754530531773e-02 2.829258920945255940e-02 2.820962743874430578e-02 2.802273188494131678e-02 2.777902557794157540e-02 2.752642173463866124e-02
3.244050937466785162e-02 3.232569460725832899e-02 3.207184156567787631e-02 3.165329154920635407e-02 3.104210253190396382e-02 3.020944840561345240e-02 2.912787549338282170e-02 2.777490131154126615e-02 2.613892843767498878e-02 2.422948500846349579e-02 2.209598469144323854e-02 1.986330447958161924e-02 1.779655997669037093e-02 1.638924206827909597e-02 1.635377975137774359e-02 1.827046431060455958e-02 2.216766200870456949e-02 2.768748702538172124e-02 3.446234566997954246e-02 4.223385022655315457e-02 5.082692062639827119e-02 6.011038501939876960e-02 6.997175934053746771e-02 8.030347851284205807e-02 9.099574700646161085e-02 1.019330489361680719e-01 1.129927579042064451e-01 1.240450388713866814e-01 1.349536110459241545e-01 1.455771273277182976e-01 1.557710181475001066e-01 1.653896926293318970e-01 1.742890110331231091e-01 1.823289511065861179e-01 1.893763934453440712e-01 1.953079506134121346e-01 2.000127635765264200e-01 2.033951881416116159e-01 2.053772943291812259e-01 2.059011034080516778e-01 2.049304909787884321e-01 2.024526901426898229e-01 1.984793364536088789e-01 1.930470059304724151e-01 1.862172087250050789e-01 1.780758138265663149e-01 1.687318941149783813e-01 1.583159957715604693e-01 1.469778511507206509e-01 1.348835693733779761e-01 1.222123539679120380e-01 1.091528121029038956e-01 9.589893658365897244e-02 8.264586367978141168e-02 6.958554820838441790e-02 5.690258637388700275e-02 4.477067420801523340e-02 3.335109339123273203e-02 2.279865825582424316e-02 1.330679829444009719e-02 5.560940602313693172e-03 5.385811055187304276e-03 1.112304776812438403e-02 1.658836263176086123e-02 2.128557112758313122e-02 2.524873870078811131e-02 2.860896054584674206e-02 3.153666960265732316e-02 3.421466694537394354e-02 3.681282003713496481e-02 3.946319555830735820e-02 4.224060625360352705e-02 4.515383807166838126e-02 4.814921799042960748e-02 5.112370139604036079e-02 5.394239778152335602e-02 5.645606727641341860e-02 5.851613006139825407e-02 5.998655770507081014e-02 6.075305942390443747e-02 6.073038282841618229e-02 5.986867074471115963e-02 5.815994072676037435e-02 5.564607479342493362e-02 5.243035721801605348e-02 4.869556563497070417e-02 4.473212407873412844e-02 4.097599065160892340e-02 3.803576685109097411e-02 3.663743322204238845e-02 3.739007491375154896e-02 4.046590154636121178e-02 4.553922422264508607e-02 5.204356464935975396e-02 5.942538065355693067e-02 6.723848415166021331e-02 7.514295224139494467e-02 8.288028961084366320e-02 9.025144871862433860e-02 9.710191304244497612e-02 1.033122270827874362e-01 1.087919056406699281e-01 1.134752593236701135e-01 1.173182472696319978e-01 1.202958548086891372e-01 1.223997308866951322e-01 1.236359606138592998e-01 1.240229297560414834e-01 1.235892832810614461e-01 1.223720027477266936e-01 1.204146354796257895e-01 1.177657071766183561e-01 1.144773423133506329e-01 1.106041058735557220e-01 1.062020676518402873e-01 1.013280781284441462e-01 9.603923407154031644e-02 9.039250350388430832e-02 8.444447409786803860e-02 7.825118669348317402e-02 7.186801639130868669e-02 6.534956719828197147e-02 5.874955193832807898e-02 5.212063643544048719e-02 4.551423524979270746e-02 3.898025523604042170e-02 3.256679359095814019e-02 2.631981267625392584e-02 2.028285110230782298e-02 1.449697159915151745e-02 9.001980370717541438e-03 3.850231769390759402e-03 1.249944602406113502e-03 5.560986394195800535e-03 9.624329394107105501e-03 1.329668769581923878e-02 1.656250925892364945e-02 1.941779111203059335e-02 2.186538710395401555e-02 2.391420654448787528e-02 2.557895308667016213e-02 2.687996003759802674e-02 2.784302757534444853e-02 2.849923195296579989e-02 2.888468541347370341e-02 2.904021555029915116e-02 2.901091199751845012e-02 2.884545997776746112e-02 2.859515075457954442e-02 2.831244267661772035e-02 2.804896801673472523e-02
3.328893480966733931e-02 3.322989805607354935e-02 3.303802849579184908e-02 3.268758049547104000e-02 3.214934322316061188e-02 3.139142928796133380e-02 3.038067031752735014e-02 2.908489092695807146e-02 2.747660892379483535e-02 2.553934059738393464e-02 2.327917685946285370e-02 2.074789915464869336e-02 1.809234537043848470e-02 1.565878829552960066e-02 1.415545421700639857e-02 1.459226686306251859e-02 1.751104613358920800e-02 2.255321624006770623e-02 2.913630059408493442e-02 3.686858416322773974e-02 4.552132613136876393e-02 5.494626951591471270e-02 6.502803822759600783e-02 7.566111648075649065e-02 8.673890510700982270e-02 9.814857781784552815e-02 1.097689013189817875e-01 1.214697213324957420e-01 1.331124910675280659e-01 1.445515210776105730e-01 1.556357683212591381e-01 1.662110464166336732e-01 1.761225677451274674e-01 1.852177393452726639e-01 1.933491372937937991e-01 2.003775830720780915e-01 2.061752427875728488e-01 2.106286675472149039e-01 2.136416916921747844e-01 2.151381056019429638e-01 2.150640217506701313e-01 2.133898568841343379e-01 2.101118596909045955e-01 2.052531221691715202e-01 1.988640239539678500e-01 1.910220720111404091e-01 1.818311131292696947e-01 1.714199133695060440e-01 1.599401170014206064e-01 1.475636177036145913e-01 1.344793978945362511e-01 1.208899205430404716e-01 1.070071979944232921e-01 9.304872973895729482e-02 7.923363539619965312e-02 6.577961989596654846e-02 5.290222621519063279e-02 4.082028879929400916e-02 2.978007028604832962e-02 2.014584079826879301e-02 1.275973318859933980e-02 9.825805266976492952e-03 1.225048892968139298e-02 1.657034710524614429e-02 2.078918749996705798e-02 2.444212869957562706e-02 2.751550800795796864e-02 3.015104255860898488e-02 3.255373814534154309e-02 3.493985064125561257e-02 3.749247549460801854e-02 4.032525970444223590e-02 4.346310489784498826e-02 4.684430429200983625e-02 5.033933024398371675e-02 5.377645628201218470e-02 5.696603211535113814e-02 5.971970060094464183e-02 6.186430778267738156e-02 6.325174506775517458e-02 6.376619193496388394e-02 6.333004526215398056e-02 6.190971337852927553e-02 5.952265004189140341e-02 5.624767538299970532e-02 5.224197453296261506e-02 4.777014272712090670e-02 4.325125949120351559e-02 3.931857916901973504e-02 3.683215818797529878e-02 3.668334804740998323e-02 3.933161053708165988e-02 4.452534901421171393e-02 5.158119271815925916e-02 5.979423676750605932e-02 6.860589826815945147e-02 7.760348364234255503e-02 8.648043234077129604e-02 9.500322246848418029e-02 1.029903267294207253e-01 1.102996868975601591e-01 1.168211798623724207e-01 1.224718093386900075e-01 1.271923270984386956e-01 1.309445771671822745e-01 1.337091930245128957e-01 1.354834668401248277e-01 1.362793149798477987e-01 1.361213211700578740e-01 1.350448676294673522e-01 1.330943764023511944e-01 1.303216847257476219e-01 1.267845737445326137e-01 1.225454620895990582e-01 1.176702667741015285e-01 1.122274250136271884e-01 1.062870630000207622e-01 9.992029207660761692e-02 9.319860961020780266e-02 8.619338134912071792e-02 7.897538430357854689e-02 7.161439438189845519e-02 6.417881184250501247e-02 5.673533213753097215e-02 4.934869563423158190e-02 4.208160283858451006e-02 3.499500884016279456e-02 2.814936545575051283e-02 2.160855136078667846e-02 1.545300811387142689e-02 9.834677710929228683e-03 5.314321897180961790e-03 4.502262527199416865e-03 7.722719771398295352e-03 1.155895335037770630e-02 1.517538536618281801e-02 1.841244737875528947e-02 2.122732804594456082e-02 2.361163783240385547e-02 2.557282648027234609e-02 2.712838749460703622e-02 2.830355381837424203e-02 2.913015576054753600e-02 2.964590831572118737e-02 2.989384156642620194e-02 2.992172141554772652e-02 2.978133740151630085e-02 2.952752529782443069e-02 2.921677690885780485e-02 2.890529891654981462e-02 2.864645356911418514e-02
3.407727166422748477e-02 3.407689397693815236e-02 3.395149342742957016e-02 3.367614721574740955e-02 3.322171556353640393e-02 3.255514690789465537e-02 3.164022975688212530e-02 3.043893090775795160e-02 2.891358574058012706e-02 2.703051153435589646e-02 2.476636997186197273e-02 2.212058945145383912e-02 1.914276873183060751e-02 1.600054863777268521e-02 1.315511073447466796e-02 1.168952880307931250e-02 1.304022405921741873e-02 1.733760974831026133e-02 2.364855572363338057e-02 3.130319331437119573e-02 3.997641860960524096e-02 4.949539000837754887e-02 5.974271212423371696e-02 7.061733449056754874e-02 8.201830427266879053e-02 9.383771265792865968e-02 1.059577320978443288e-01 1.182497253215030603e-01 1.305745632016819535e-01 1.427837499532888799e-01 1.547211482444915687e-01 1.662251806145487176e-01 1.771314189192420008e-01 1.872754864410585141e-01 1.964961995988002696e-01 2.046388735998555253e-01 2.115587119076901279e-01 2.171241947663261063e-01 2.212203782984928646e-01 2.237520135817543943e-01 2.246463950931155695e-01 2.238558503292365776e-01 2.213597874676479227e-01 2.171662257456543621e-01 2.113127438295284710e-01 2.038667948063097035e-01 1.949253525284931343e-01 1.846138729333360318e-01 1.730845759396432426e-01 1.605140794464171849e-01 1.471004488626389828e-01 1.330597680862837251e-01 1.186224011480522117e-01 1.040292209526149647e-01 8.952828685986749524e-02 7.537288963284524690e-02 6.182289773910771419e-02 4.915388325038701905e-02 3.768519741832256076e-02 2.785483973605098681e-02 2.038783125883978503e-02 1.640381169116078564e-02 1.640069514092403619e-02 1.888304466183658367e-02 2.202916946119644337e-02 2.496055643904839666e-02 2.743487071722038040e-02 2.951051370716912745e-02 3.139174615173765531e-02 3.334137471107622569e-02 3.560711344838514425e-02 3.835611538079558569e-02 4.163491725936686177e-02 4.536776462770786972e-02 4.938567424659435351e-02 5.346610049291114497e-02 5.736751952288837719e-02 6.085373827324013635e-02 6.370933084151185477e-02 6.574932323084796415e-02 6.682572026481047034e-02 6.683261331304080066e-02 6.571112144184308723e-02 6.345545056961786334e-02 6.012200455079295958e-02 5.584503610165472004e-02 5.086529039792817009e-02 4.558230235222650306e-02 4.063968286812051633e-02 3.700977044202972965e-02 3.588424837714816046e-02 3.809363451168987225e-02 4.350003697602125574e-02 5.125631966928529543e-02 6.045469625928445723e-02 7.040101007329982452e-02 8.060376651726668118e-02 9.070823140507638938e-02 1.004476035378698562e-01 1.096145378057413744e-01 1.180453883866552367e-01 1.256113526700950445e-01 1.322131848698333279e-01 1.377777061357070842e-01 1.422551884467485039e-01 1.456171411539135541e-01 1.478542696717698168e-01 1.489745049522064324e-01 1.490010711762035089e-01 1.479705942095129179e-01 1.459312691171630316e-01 1.429411095083717997e-01 1.390662995262052504e-01 1.343796639811255245e-01 1.289592655167176027e-01 1.228871312219297490e-01 1.162481057828760739e-01 1.091288248391358157e-01 1.016168012776379886e-01 9.379961941877180964e-02 8.576423847340439166e-02 7.759641938980890719e-02 6.938031291412120882e-02 6.119829200643174538e-02 5.313120415347706571e-02 4.525942306955090672e-02 3.766557022129992521e-02 3.044107414228166067e-02 2.370252005352695146e-02 1.763575362775577846e-02 1.262218254022279273e-02 9.522074997749522055e-03 9.418068563584904365e-03 1.172071928255186829e-02 1.488550368954084067e-02 1.809930120464281131e-02 2.105766617312899644e-02 2.364589582605612986e-02 2.582336999099540606e-02 2.758392493414147870e-02 2.894065225724495871e-02 2.991925417726858452e-02 3.055473613400040353e-02 3.088951126197162292e-02 3.097210623681765154e-02 3.085605968752956271e-02 3.059874682785543656e-02 3.025990971454831091e-02 2.989969930665104664e-02 2.957610028104521241e-02 2.934175944543658543e-02
3.479902166844692224e-02 3.485833506946218324e-02 3.480161579646146031e-02 3.460540895627198937e-02 3.424166659150805481e-02 3.367766635988479751e-02 3.287627759196639493e-02 3.179664898498483355e-02 3.039543135511889663e-02 2.862876095653713038e-02 2.645552265539461573e-02 2.384320536799653528e-02 2.078000451816569213e-02 1.730467235933694573e-02 1.359572172981620558e-02 1.027856599819543769e-02 9.169643013274865473e-03 1.212384991111802555e-02 1.804515651363119283e-02 2.559543206042406635e-02 3.425664748246172453e-02 4.382212345664220077e-02 5.417596275750832802e-02 6.522567313352542473e-02 7.687923738420125719e-02 8.903630671350155901e-02 1.015846996008039210e-01 1.143992886035090362e-01 1.273421855286945015e-01 1.402637711393111553e-01 1.530043568034844537e-01 1.653963613960995893e-01 1.772669240253751666e-01 1.884408849912968809e-01 1.987440676792235073e-01 2.080067891972200711e-01 2.160675206701997975e-01 2.227766109915358117e-01 2.279999816165370341e-01 2.316226954262654292e-01 2.335523003549383747e-01 2.337218487811958678e-01 2.320924969479780942e-01 2.286555951253443075e-01 2.234341890255888696e-01 2.164838662454530438e-01 2.078928983923049312e-01 1.977816503227123879e-01 1.863012531769392688e-01 1.736315689180528976e-01 1.599785135817926307e-01 1.455708599881578857e-01 1.306567197323102447e-01 1.155000326967423052e-01 1.003776203547834256e-01 8.557779374385787730e-02 7.140237225825869782e-02 5.817568597180643175e-02 4.626711491479889443e-02 3.613556066670390449e-02 2.838257043473928556e-02 2.366976093422855018e-02 2.217814384064766345e-02 2.303716769686743604e-02 2.490847169539237710e-02 2.685660970247642082e-02 2.848289218748973131e-02 2.975493185207532532e-02 3.086440946295264387e-02 3.212610989063139494e-02 3.387701380766629938e-02 3.636750560138169580e-02 3.968105692468673618e-02 4.372194087178243177e-02 4.826324236272686724e-02 5.301218746349813798e-02 5.766090999272339285e-02 6.191642981628336928e-02 6.551613296491498595e-02 6.823574572153504048e-02 6.989411031776024408e-02 7.035692730158138453e-02 6.954063037065180697e-02 6.741744557966709850e-02 6.402333050006750459e-02 5.947216964877095891e-02 5.398320168920408418e-02 4.793559027111346516e-02 4.197254655050684097e-02 3.715642690417610139e-02 3.498986558335281244e-02 3.676785643289307709e-02 4.250956309235744135e-02 5.113353175867217659e-02 6.146878269867914885e-02 7.266877165879975786e-02 8.416443661189348946e-02 9.555726370421993576e-02 1.065507991881011335e-01 1.169144031550503615e-01 1.264646529533030861e-01 1.350555572224827194e-01 1.425730630483385275e-01 1.489316182688398271e-01 1.540716793750221691e-01 1.579576163481679896e-01 1.605757510026697699e-01 1.619324136313101403e-01 1.620519803316868568e-01 1.609748930493253294e-01 1.587556829424041083e-01 1.554610242873592507e-01 1.511678460626011966e-01 1.459615247951960293e-01 1.399341773364818631e-01 1.331830674012377258e-01 1.258091360425702410e-01 1.179156646571454248e-01 1.096070806034886713e-01 1.009879214623981697e-01 9.216198681076694099e-02 8.323173086423042710e-02 7.429799521500259074e-02 6.546026891374009948e-02 5.681783914836880528e-02 4.847256438919225752e-02 4.053480735175452043e-02 3.313586558391146825e-02 2.645407969286420538e-02 2.076749251771222923e-02 1.653398113688937798e-02 1.436215156570805340e-02 1.450165014681568422e-02 1.632929912511222117e-02 1.892161514453543844e-02 2.166010705176281068e-02 2.423024923269041786e-02 2.648496718341453865e-02 2.836154606598065286e-02 2.984212872065909045e-02 3.093510676712681734e-02 3.166584883403733564e-02 3.207169600536259602e-02 3.219897000207379290e-02 3.210091385613425552e-02 3.183597464185766029e-02 3.146604071356643578e-02 3.105433910223842284e-02 3.066278229026091207e-02 3.034869929698940164e-02 3.016113279881631193e-02
3.545016437965309297e-02 3.556828364603872167e-02 3.558026783465649545e-02 3.546452678067155834e-02 3.519482540304968987e-02 3.473989088842616146e-02 3.406330139810236773e-02 3.312370946058965787e-02 3.187545079716274515e-02 3.026960880409478027e-02 2.825567924435103823e-02 2.578419838384983162e-02 2.281134859607441417e-02 1.930873121472639550e-02 1.529027803083013275e-02 1.091433567685505708e-02 7.033494700147251318e-03 7.110097450666765309e-03 1.237632529309382230e-02 1.982137961824188138e-02 2.844785272024456108e-02 3.801037380833861140e-02 4.840499232534638263e-02 5.955462269096389871e-02 7.138041421402491205e-02 8.379251111372185146e-02 9.668669900831966535e-02 1.099433870620606241e-01 1.234277975920189674e-01 1.369909494050270404e-01 1.504712609942251145e-01 1.636966853891366203e-01 1.764873173960728459e-01 1.886584198880904562e-01 2.000238117418875472e-01 2.103995516079616990e-01 2.196078416974728276e-01 2.274810657308656003e-01 2.338658661363360869e-01 2.386271582624877319e-01 2.416519743795762232e-01 2.428530280861936064e-01 2.421718908290697858e-01 2.395816769298571847e-01 2.350891420875297622e-01 2.287361130585534030e-01 2.206001834143522522e-01 2.107946323846500991e-01 1.994675516041208851e-01 1.868001995762562928e-01 1.730046487009349598e-01 1.583208502107597837e-01 1.430133285870421600e-01 1.273678480962835424e-01 1.116886044647589921e-01 9.629684107943543847e-02 8.153233853850146151e-02 6.775992424953625193e-02 5.538311882177799489e-02 4.486174736483840991e-02 3.670437767652943994e-02 3.134112482679458217e-02 2.878568432718559694e-02 2.837050879673891010e-02 2.905060491817160889e-02 2.995519809922710455e-02 3.061521165247995876e-02 3.092636128753924879e-02 3.106217165265954400e-02 3.139268431562172029e-02 3.237607311451252967e-02 3.439792278414399024e-02 3.761503928892162563e-02 4.191070478524683285e-02 4.697499107127218326e-02 5.241836465275920287e-02 5.784876094177261729e-02 6.290694157722573343e-02 6.727886630488935649e-02 7.069942345182748944e-02 7.295404706327279776e-02 7.388046739484682712e-02 7.337131849876314671e-02 7.137820311043216459e-02 6.791853974787198656e-02 6.308830470650957090e-02 5.708777161012714568e-02 5.027624603128818398e-02 4.328902217612660280e-02 3.725742862485903473e-02 3.399940277923949733e-02 3.537747254667455293e-02 4.160952507559485120e-02 5.127803109651371538e-02 6.288692687513636193e-02 7.543326213482580422e-02 8.828003164571772421e-02 1.009929786540167823e-01 1.132510120772781542e-01 1.248032481771576413e-01 1.354485318506286617e-01 1.450253125918270769e-01 1.534062749923528479e-01 1.604951243450147558e-01 1.662242953110497912e-01 1.705529944019019140e-01 1.734653014253420833e-01 1.749682141946212466e-01 1.750896028640513136e-01 1.738760821275908419e-01 1.713908295330263121e-01 1.677113859794273909e-01 1.629274755059397783e-01 1.571388790151344861e-01 1.504533927274137872e-01 1.429848984388845667e-01 1.348515702596614074e-01 1.261742426132198835e-01 1.170749683245239786e-01 1.076758058168711951e-01 9.809789458927414829e-02 8.846091530477558085e-02 7.888309840722773636e-02 6.948206907941391341e-02 6.037704601877616484e-02 5.169333610414790503e-02 4.357081432864225862e-02 3.617914381036863025e-02 2.974263062699170068e-02 2.456956929991361768e-02 2.104182042737660907e-02 1.945021166287477093e-02 1.968327357760625562e-02 2.118443304299381241e-02 2.330722710804184958e-02 2.557960079041721874e-02 2.772267344863236019e-02 2.958841984054761884e-02 3.110720516048375017e-02 3.225633797256199919e-02 3.304256450147718960e-02 3.349222731984025786e-02 3.364545770684659876e-02 3.355245701814710269e-02 3.327079342826981534e-02 3.286306050835693243e-02 3.239444804656484850e-02 3.192990578498323267e-02 3.153073623237616363e-02 3.125069762162147047e-02 3.113203074530518713e-02
3.602974749544714250e-02 3.620368897636269678e-02 3.628217376550849776e-02 3.624564814146284675e-02 3.607013560207361635e-02 3.572659545510143558e-02 3.518050941088155664e-02 3.439175350619363969e-02 3.331479562515134163e-02 3.189924355521155108e-02 3.009076285677109511e-02 2.783240309810967525e-02 2.506645606914515226e-02 2.173726248261993038e-02 1.779650181921877197e-02 1.321800651375360479e-02 8.071508597447273753e-03 3.465472235804816902e-03 6.700035720010055068e-03 1.410376539293648965e-02 2.267755701530188225e-02 3.217556328153839407e-02 4.253101864290179113e-02 5.369182308388243535e-02 6.559660917920005774e-02 7.816856578535073818e-02 9.131340386685360411e-02 1.049188437215851644e-01 1.188549471796269685e-01 1.329750868700921851e-01 1.471174785820137665e-01 1.611072417221212638e-01 1.747589598561617719e-01 1.878797079278017867e-01 2.002725020849328574e-01 2.117401151335822351e-01 2.220891870541136515e-01 2.311345467640923412e-01 2.387036491791841020e-01 2.446410212840347820e-01 2.488126029939783657e-01 2.511098636306495213e-01 2.514535733667932482e-01 2.497971114866541498e-01 2.461292001870875601e-01 2.404759643235182265e-01 2.329022344307017101e-01 2.235120330973360547e-01 2.124482142231602921e-01 1.998912623086564200e-01 1.860573072776276760e-01 1.711954738351185445e-01 1.555847704142637178e-01 1.395308427848261923e-01 1.233630855834216278e-01 1.074328255616120442e-01 9.211349893214229589e-02 7.780359098300097809e-02 6.493125438573968400e-02 5.395199058497094496e-02 4.531022420800147332e-02 3.930840936877899594e-02 3.587352877164535353e-02 3.441971936561678824e-02 3.405572628212797520e-02 3.397046562713023493e-02 3.365879530518953860e-02 3.295536638664980922e-02 3.200218917067202545e-02 3.120935931342446595e-02 3.117502910769617830e-02 3.248889057322461998e-02 3.545181602381727165e-02 3.993954550857530678e-02 4.552681497832489904e-02 5.169153663541005417e-02 5.793599070140337259e-02 6.382533331009156152e-02 6.899108824325549116e-02 7.312693431776338959e-02 7.598547616600194454e-02 7.737739903483177584e-02 7.717268478794825359e-02 7.530374941336580308e-02 7.177132618373439910e-02 6.665583865277489861e-02 6.014122664062309526e-02 5.256840615974600617e-02 4.456005722490572613e-02 3.729787065986189809e-02 3.291497026718345070e-02 3.395433855467612505e-02 4.086295330856309915e-02 5.174913213181644989e-02 6.474114723302322461e-02 7.869329857461648814e-02 9.291737441787087382e-02 1.069531840321437249e-01 1.204601748671357692e-01 1.331701055260192113e-01 1.448659832830742900e-01 1.553722491092072722e-01 1.645498434378292185e-01 1.722933565648001875e-01 1.785289895550786210e-01 1.832127357881088991e-01 1.863285179767714128e-01 1.878861766542398726e-01 1.879192883247199353e-01 1.864828333181756947e-01 1.836507535669965052e-01 1.795134486859995548e-01 1.741752602382296289e-01 1.677519921217585364e-01 1.603685117322847242e-01 1.521564735035324245e-01 1.432522049501504524e-01 1.337947968616078342e-01 1.239244456733757938e-01 1.137811100717910917e-01 1.035035701497435401e-01 9.322902361409671212e-02 8.309343236274786826e-02 7.323296358201727974e-02 6.378707482068628198e-02 5.490406732831527165e-02 4.675010580439038776e-02 3.952193926879642855e-02 3.345898288157336115e-02 2.883573161426125284e-02 2.589148061481833310e-02 2.467487912919096027e-02 2.492243231011247173e-02 2.614793624628661967e-02 2.785838625823078632e-02 2.968342225215619273e-02 3.138747030812812089e-02 3.283671459247133190e-02 3.396552627597487078e-02 3.475292948952277833e-02 3.520772820558461247e-02 3.535924647358884565e-02 3.525137654894919259e-02 3.493845953774259161e-02 3.448206002512086560e-02 3.394799995828404193e-02 3.340320401701211972e-02 3.291208418371938810e-02 3.253243636095356356e-02 3.231116211853158476e-02 3.228048617447390467e-02
3.654060387286918454e-02 3.676499752529267112e-02 3.690539814571740934e-02 3.694426579634813718e-02 3.686008173159354556e-02 3.662651767255106078e-02 3.621177812176286370e-02 3.557818853324882374e-02 3.468208479926278287e-02 3.347403724648138207e-02 3.189941882027810122e-02 2.989930586145503680e-02 2.741168325843476583e-02 2.437291473196408903e-02 2.071943323421775521e-02 1.638960511551481106e-02 1.132572689940375930e-02 5.476176413445968567e-03 1.205469706775391062e-03 8.746083183858780613e-03 1.717261339397437719e-02 2.649088023745310369e-02 3.669230251353276795e-02 4.775102438602284172e-02 5.962263273933567087e-02 7.224323151242922902e-02 8.552889727060987435e-02 9.937556001241011627e-02 1.136593501751179403e-01 1.282374455722831430e-01 1.429494423781117185e-01 1.576192626648796058e-01 1.720575976569367338e-01 1.860648710835135222e-01 1.994346911592953242e-01 2.119577432377158788e-01 2.234260585773437946e-01 2.336375785050706089e-01 2.424009181649509626e-01 2.495402206513167298e-01 2.548999812943792964e-01 2.583497138468595078e-01 2.597883259419686564e-01 2.591480710586485658e-01 2.563979489105946419e-01 2.515464362263257203e-01 2.446434458831575343e-01 2.357814349652094799e-01 2.250956124165558736e-01 2.127632358454833728e-01 1.990020366667062668e-01 1.840678760417517323e-01 1.682518147344669313e-01 1.518768809244684936e-01 1.352949358712278449e-01 1.188841290839787734e-01 1.030473509753833672e-01 8.821134902659169552e-02 7.482345701979779828e-02 6.333545899501159815e-02 5.414997050379832810e-02 4.749728325927136952e-02 4.326162211633442778e-02 4.090188427727994847e-02 3.961227405144990277e-02 3.861834485932915534e-02 3.738592036485882675e-02 3.568999329017939065e-02 3.362178548088106539e-02 3.159518513635353743e-02 3.033094877059686750e-02 3.068291171818464044e-02 3.320734358139555004e-02 3.781568167481769160e-02 4.392815102651187464e-02 5.084235601696149298e-02 5.792999849042194949e-02 6.467239564807196472e-02 7.064547593370382184e-02 7.550272526993302702e-02 7.896534769673314857e-02 8.081837910863629015e-02 8.091052381637915680e-02 7.915651290952573083e-02 7.554219992172897524e-02 7.013470973834891320e-02 6.310429906979334036e-02 5.477562883254816217e-02 4.575644196785108586e-02 3.726341855430275601e-02 3.174252875989769934e-02 3.254010034883275670e-02 4.033620639922094742e-02 5.259258014785705981e-02 6.703940490219861825e-02 8.242012760516961856e-02 9.801573028001393795e-02 1.133495452059923997e-01 1.280659341465154033e-01 1.418816231624781543e-01 1.545653722508574801e-01 1.659290305362007556e-01 1.758232730986299952e-01 1.841352048404727160e-01 1.907865909455523368e-01 1.957321577461691997e-01 1.989577255264428912e-01 2.004780904439388278e-01 2.003346516427872981e-01 1.985928197307030019e-01 1.953392621573058485e-01 1.906790488806850425e-01 1.847327631381305846e-01 1.776336402309703355e-01 1.695247940737290016e-01 1.605565884489797979e-01 1.508842089099838024e-01 1.406654936736026762e-01 1.300590896698119170e-01 1.192230159854090754e-01 1.083137452644792470e-01 9.748595945396587581e-02 8.689320452221092894e-02 7.668975644995909557e-02 6.703408022308113279e-02 5.809415994785763204e-02 5.005421168597440351e-02 4.311961736152301189e-02 3.751029372545455765e-02 3.342307022331166000e-02 3.094803818235872597e-02 2.997430052274076967e-02 3.018024993323942598e-02 3.114230393084293710e-02 3.246694183911651155e-02 3.385774962485707529e-02 3.512010266157967325e-02 3.614049454859642740e-02 3.686376577418071232e-02 3.727546531176525318e-02 3.738961034304209147e-02 3.724039157769575697e-02 3.687639310789868341e-02 3.635624566804839669e-02 3.574493088786025174e-02 3.511016772515312273e-02 3.451850264928715134e-02 3.403096904613651941e-02 3.369852074596592362e-02 3.355783040593680877e-02 3.362830820128644843e-02
3.699017534698349763e-02 3.725689015749523991e-02 3.745196911659313260e-02 3.755970930375580191e-02 3.756103753359449349e-02 3.743255207260279271e-02 3.714567369033863753e-02 3.666599632642682238e-02 3.595291714099930341e-02 3.495960822803123591e-02 3.363337251333675670e-02 3.191641184357973254e-02 2.974703883279198810e-02 2.706141527886549852e-02 2.379609264655676432e-02 1.989234391585209191e-02 1.530651181214913968e-02 1.005200928937720339e-02 4.594922205107885085e-03 5.119834239697731472e-03 1.243922084923346563e-02 2.124675542607801226e-02 3.108887773853302380e-02 4.188386563327276685e-02 5.357948021921338927e-02 6.611524921881289929e-02 7.941378297730540547e-02 9.337795204219323519e-02 1.078900153239123055e-01 1.228117671063282401e-01 1.379854352421865105e-01 1.532352439499427010e-01 1.683696061974149227e-01 1.831839202568725511e-01 1.974639387146036873e-01 2.109896651152167735e-01 2.235397172801745214e-01 2.348960790827708811e-01 2.448491453323396183e-01 2.532029484055228208e-01 2.597804412453796896e-01 2.644287001647422919e-01 2.670239033397276973e-01 2.674759377307937003e-01 2.657324891560832736e-01 2.617824780718222000e-01 2.556587179862638837e-01 2.474396950812024487e-01 2.372503973717224879e-01 2.252621606090750017e-01 2.116915473307008355e-01 1.967983361496440653e-01 1.808827705357432258e-01 1.642822949495212070e-01 1.473680698716684501e-01 1.305415370096641436e-01 1.142310050993204512e-01 9.888714165416929991e-02 8.497329242675231986e-02 7.294012886150148811e-02 6.316513499014199395e-02 5.583958597911303778e-02 5.083131052563218816e-02 4.763324367474775639e-02 4.549422816643721584e-02 4.366107367399840039e-02 4.157164429757218699e-02 3.894170454464228326e-02 3.579649866061770935e-02 3.251167439203501291e-02 2.987512391079957461e-02 2.902022716062105379e-02 3.089800148700644691e-02 3.554823082968008863e-02 4.219273363144834116e-02 4.988571848772648670e-02 5.784069059806047630e-02 6.544940134632999673e-02 7.223350289013334702e-02 7.780882255745022458e-02 8.186740161353396605e-02 8.417042774577160325e-02 8.454688508953889237e-02 8.289536923757730158e-02 7.918861366079008035e-02 7.348260119264045376e-02 6.593652910652175736e-02 5.686138824184607671e-02 4.684961575190251665e-02 3.714121788243976430e-02 3.049299543192176762e-02 3.118666082827274005e-02 4.009229897393601361e-02 5.383299144025512767e-02 6.976207226197148059e-02 8.655715718628921584e-02 1.034881774871174581e-01 1.200694819888327713e-01 1.359334585796508621e-01 1.507834812351542542e-01 1.643753754867675054e-01 1.765097323783033356e-01 1.870284506256092716e-01 1.958128240350652527e-01 2.027820248056153296e-01 2.078914842964433851e-01 2.111309709437773630e-01 2.125223100963726797e-01 2.121167639409642647e-01 2.099921269855129224e-01 2.062496104938068564e-01 2.010105963285172548e-01 1.944133415896594774e-01 1.866097131446575186e-01 1.777620276576313829e-01 1.680400696481127443e-01 1.576183589202357072e-01 1.466737409445749429e-01 1.353833811732710057e-01 1.239232586746458753e-01 1.124672772189187347e-01 1.011871415171379657e-01 9.025317137683024071e-02 7.983620709398028814e-02 7.011058062308511696e-02 6.125750344965581046e-02 5.346657149678990528e-02 4.692968249693724864e-02 4.181725052886482025e-02 3.822796088009675769e-02 3.612398338629655564e-02 3.529823329570141999e-02 3.541627520478999452e-02 3.611001961656155890e-02 3.705844867680237881e-02 3.802249318289399604e-02 3.884451684997797943e-02 3.943338368502873059e-02 3.974792608512889291e-02 3.978336218705355587e-02 3.956119763210376450e-02 3.912186735820032818e-02 3.851918747224204048e-02 3.781580861116258518e-02 3.707902995754320391e-02 3.637651185507345675e-02 3.577165786534423908e-02 3.531876629925206207e-02 3.505844889981448581e-02 3.501413630292657397e-02 3.519052000124770624e-02
3.739139703597756798e-02 3.768911956618178904e-02 3.792862593286974726e-02 3.809577160774289817e-02 3.817374992699332920e-02 3.814207397034964642e-02 3.797559319155950630e-02 3.764364859928798906e-02 3.710946993354945211e-02 3.632991009781197378e-02 3.525560133639139837e-02 3.383161547850392636e-02 3.199873963887231443e-02 2.969559205670138646e-02 2.686215128498327040e-02 2.344637200355480580e-02 1.941954053254609652e-02 1.482395034309986863e-02 9.985611478859388046e-03 6.772491281022720126e-03 9.708687348290265251e-03 1.697450578446636077e-02 2.602748216179952626e-02 3.629942914436690843e-02 4.762387389156536727e-02 5.990838316302345146e-02 7.306804599631515351e-02 8.700672239070531000e-02 1.016104917268654678e-01 1.167453071147667581e-01 1.322565910182415538e-01 1.479700174306074756e-01 1.636931947823922207e-01 1.792181233601156387e-01 1.943243542451954520e-01 2.087827888041011715e-01 2.223600522598577767e-01 2.348233615573163680e-01 2.459457911558695919e-01 2.555118230652818623e-01 2.633230510547726055e-01 2.692038948088589234e-01 2.730071689915148925e-01 2.746193457265538873e-01 2.739653478494851746e-01 2.710127153181726145e-01 2.657749992217845469e-01 2.583142576971252380e-01 2.487425565125245541e-01 2.372224148028517499e-01 2.239661838516711079e-01 2.092344033931957115e-01 1.933332422418301555e-01 1.766111866576523248e-01 1.594551578634314237e-01 1.422861332865832107e-01 1.255539040720190513e-01 1.097293617881356653e-01 9.528984577511406817e-02 8.268787420459228210e-02 7.228822590574374152e-02 6.426468704988337610e-02 5.848616122051505245e-02 5.447831422854101241e-02 5.153175169879711109e-02 4.890751117491971139e-02 4.601728928356049741e-02 4.252034540463502793e-02 3.836923886178851550e-02 3.386926737714166663e-02 2.980318188085503972e-02 2.753430258705406516e-02 2.853985299297056091e-02 3.314849423223233116e-02 4.033954815956731360e-02 4.884122664919213902e-02 5.768037844017438742e-02 6.615776496704954546e-02 7.374508978413295279e-02 8.002456832599255665e-02 8.466201470943317264e-02 8.739688593986522092e-02 8.804013703656059231e-02 8.647580730043005759e-02 8.266522522851382782e-02 7.665529441222776463e-02 6.859671760753009717e-02 5.878969142290597222e-02 4.781256312331145369e-02 3.692095009422132618e-02 2.918351501529241679e-02 2.995523650801327001e-02 4.018206955225772647e-02 5.546796469493402854e-02 7.286085516052386024e-02 9.102123588911628649e-02 1.092235631068952662e-01 1.269780243659437147e-01 1.439068925342308902e-01 1.597013628648414063e-01 1.741054905187712221e-01 1.869099575645075395e-01 1.979494563955459252e-01 2.071012389742324655e-01 2.142838079736787416e-01 2.194553224578965345e-01 2.226115621387393106e-01 2.237834262525626727e-01 2.230340100333395581e-01 2.204553357749118592e-01 2.161648316188558849e-01 2.103016571470151530e-01 2.030229749157120567e-01 1.945002639599031635e-01 1.849157669491047207e-01 1.744591586249316650e-01 1.633245207105101238e-01 1.517077087767932098e-01 1.398042002657519656e-01 1.278075194274395920e-01 1.159083402589291961e-01 1.042943596131993139e-01 9.315097502937041973e-02 8.266261405221410341e-02 7.301407308223802073e-02 6.439014415235506938e-02 5.696987497165938164e-02 5.090957900901382088e-02 4.630941125904473182e-02 4.316824771453042775e-02 4.135087380473215918e-02 4.059880200366793729e-02 4.058830374403197411e-02 4.100158292550577094e-02 4.157528099047944070e-02 4.211752123877517823e-02 4.250414914782111447e-02 4.266678185011042734e-02 4.258002653356818962e-02 4.225062936105689060e-02 4.170896501759095015e-02 4.100240823682229502e-02 4.018992502381975307e-02 3.933725637724785895e-02 3.851219287111894846e-02 3.777964212565761842e-02 3.719649856521911602e-02 3.680671864056777459e-02 3.663736324905241676e-02 3.669648162555673443e-02 3.697341663581957261e-02
3.776355721749877908e-02 3.807738980765570241e-02 3.834765535282572135e-02 3.856145373502704171e-02 3.870395629766091444e-02 3.875740242254116508e-02 3.870004725867343814e-02 3.850517036576976693e-02 3.814026614153995937e-02 3.756653983636899785e-02 3.673883178945207967e-02 3.560609854525792484e-02 3.411261711277212283e-02 3.220020204923877000e-02 2.981207169505755220e-02 2.689997223716934088e-02 2.343912110755758463e-02 1.946572284768307085e-02 1.519248538845081181e-02 1.142248574695120880e-02 1.052324169055750269e-02 1.456884448896243744e-02 2.198486882516446222e-02 3.129321798832783441e-02 4.196235548411091781e-02 5.377870830651201167e-02 6.661502511856778885e-02 8.036116058910414139e-02 9.490033512194472054e-02 1.100999240925613770e-01 1.258078676286908670e-01 1.418517630371958493e-01 1.580395488081960675e-01 1.741613291797860785e-01 1.899921270478837076e-01 2.052954426760309203e-01 2.198275243993633443e-01 2.333422594332704159e-01 2.455965825456742635e-01 2.563562846649952709e-01 2.654020862435792494e-01 2.725358237643490389e-01 2.775865839124367906e-01 2.804166100597292877e-01 2.809268010720704645e-01 2.790616241619439108e-01 2.748132725770986440e-01 2.682249162179407564e-01 2.593929195211675531e-01 2.484679365261679984e-01 2.356548376460619043e-01 2.212114742981081683e-01 2.054463400610913870e-01 1.887152242284501347e-01 1.714169356759513707e-01 1.539880088352988952e-01 1.368957860691803752e-01 1.206280078323205829e-01 1.056744552713511642e-01 9.249210848732236645e-02 8.144231784751131131e-02 7.269625591421056965e-02 6.613651135415016258e-02 6.132407090382450271e-02 5.758742298349538852e-02 5.420050778092774801e-02 5.055235908535665040e-02 4.625047927371586653e-02 4.117506886021746887e-02 3.554416896989565089e-02 3.007157268416821988e-02 2.624638737602743091e-02 2.614775746706751031e-02 3.063046035615948209e-02 3.839403733024395610e-02 4.773356438197409735e-02 5.746351181375366352e-02 6.679861280313414973e-02 7.516824804164948248e-02 8.212640635378554155e-02 8.731613256891386510e-02 9.045748292495937870e-02 9.134515984253632759e-02 8.985024006977677946e-02 8.592431882225091966e-02 7.960719244741649991e-02 7.104355281547053425e-02 6.052585076827701055e-02 4.862083489045509327e-02 3.659605497016782394e-02 2.783886595918117629e-02 2.891297882914253131e-02 4.063468197927268960e-02 5.746503118897338530e-02 7.625984539973312826e-02 9.570480137568726509e-02 1.150885529822573139e-01 1.339194149089092400e-01 1.518104681751870633e-01 1.684416367487102939e-01 1.835463810674406726e-01 1.969069424040506278e-01 2.083525245631753786e-01 2.177582439266342873e-01 2.250439628986707907e-01 2.301726548110237802e-01 2.331481908013213478e-01 2.340125576521487338e-01 2.328425759784307214e-01 2.297462188189247079e-01 2.248586448875273536e-01 2.183380652914014286e-01 2.103615613288096209e-01 2.011209665433717486e-01 1.908189203057292782e-01 1.796651941293039567e-01 1.678733865672106529e-01 1.556580780179397383e-01 1.432325316896619627e-01 1.308070165177573629e-01 1.185877996861235267e-01 1.067767826390590424e-01 9.557157730843936216e-02 8.516543309498156300e-02 7.574567892755147691e-02 6.748815632165636180e-02 6.054390640999237488e-02 5.501490218750602207e-02 5.092113995019711264e-02 4.817268627210343629e-02 4.656789574727780018e-02 4.582798454921425263e-02 4.565299158450453892e-02 4.577177389042482586e-02 4.596984645163069982e-02 4.609607920094981742e-02 4.605703279925696392e-02 4.580675493492962491e-02 4.533635618464416928e-02 4.466498457529836236e-02 4.383240835869140622e-02 4.289284771085949410e-02 4.190953880120767971e-02 4.094954598115439770e-02 4.007849101715158652e-02 3.935514125345946496e-02 3.882617441585460571e-02 3.852181297872441651e-02 3.845319724917053289e-02 3.861216009656168180e-02 3.897348824698532166e-02
3.813299558711947396e-02 3.844417490706786289e-02 3.872774468815376459e-02 3.897178152110634952e-02 3.916310989705309997e-02 3.928639285969554723e-02 3.932308627788542316e-02 3.925036278292400038e-02 3.904013410003432522e-02 3.865831543281229160e-02 3.806448437501867149e-02 3.721209809986249922e-02 3.604946700958385625e-02 3.452178529323970957e-02 3.257479079068370531e-02 3.016132731760006250e-02 2.725394751719577985e-02 2.387201087627270277e-02 2.014797411223446730e-02 1.650559160472864564e-02 1.408055313498586189e-02 1.484808700750148147e-02 1.960837483584727467e-02 2.727414329720148634e-02 3.686873289589852332e-02 4.792443404753985586e-02 6.020687179507444586e-02 7.356223004210134253e-02 8.785694182167724797e-02 1.029532957470670335e-01 1.186990173493990275e-01 1.349229557109935529e-01 1.514338881486586297e-01 1.680212170499346680e-01 1.844570106011175492e-01 2.004991123796801555e-01 2.158951548575489265e-01 2.303873511952378439e-01 2.437179465711178106e-01 2.556352018914486157e-01 2.658997675726402776e-01 2.742912878978031599e-01 2.806150602159510066e-01 2.847085601296656110e-01 2.864476355221142745e-01 2.857521702534495112e-01 2.825910238436017963e-01 2.769860674614882945e-01 2.690151597554263918e-01 2.588139386459422653e-01 2.465763462645758075e-01 2.325538506111828885e-01 2.170533710988664655e-01 2.004339368536805221e-01 1.831020635215604986e-01 1.655056343044982725e-01 1.481255298824519506e-01 1.314630501295024345e-01 1.160189256946963926e-01 1.022565787964029305e-01 9.054081480653088099e-02 8.105090426762218137e-02 7.369281003100555671e-02 6.806721646683398796e-02 6.354149385076734990e-02 5.940488822814819769e-02 5.502880482209353968e-02 4.997491852480145241e-02 4.405545953270078446e-02 3.739683132587146713e-02 3.060208246174189739e-02 2.516012675813330754e-02 2.373437303130695661e-02 2.801171408584467865e-02 3.638960956350035386e-02 4.659269161529398795e-02 5.720621264769682607e-02 6.737227472268692008e-02 7.648874204299221935e-02 8.408774478171392175e-02 8.979331454189942718e-02 9.330854170382885115e-02 9.441369581626428420e-02 9.296848848951187738e-02 8.891641199250294170e-02 8.229203909466635547e-02 7.323643675841055856e-02 6.203744459646903797e-02 4.925373178432684157e-02 3.616514499989220699e-02 2.649289568931266145e-02 2.812617321504509021e-02 4.144977939382291782e-02 5.976172281611125819e-02 7.985795744481936909e-02 1.004782959954583221e-01 1.209295041425142714e-01 1.407184366834667577e-01 1.594494035597640580e-01 1.767919512396699810e-01 1.924702795198746652e-01 2.062598626818453185e-01 2.179863317812967827e-01 2.275247382983180411e-01 2.347984512762772424e-01 2.397774095964581020e-01 2.424756657970145446e-01 2.429482637337910533e-01 2.412875467554199405e-01 2.376190205489748242e-01 2.320969069817336583e-01 2.248995281450547612e-01 2.162246569033171861e-01 2.062849638163571642e-01 1.953036818416429288e-01 1.835106005853585909e-01 1.711384910231692758e-01 1.584200479176526843e-01 1.455854158585532243e-01 1.328603250598419661e-01 1.204647824418517421e-01 1.086121004630844766e-01 9.750773308306311116e-02 8.734684465144683385e-02 7.830875614800809903e-02 7.054571609040624636e-02 6.416391451058367501e-02 5.919815532962654364e-02 5.558874302268348999e-02 5.317519862408784381e-02 5.171718657508728167e-02 5.093725676956298992e-02 5.056683164090367000e-02 5.037883194346088472e-02 5.020209990125606980e-02 4.992195227479365865e-02 4.947347748228437397e-02 4.883247135246175652e-02 4.800654391487054612e-02 4.702728590482239956e-02 4.594352406040947551e-02 4.481533655074165096e-02 4.370841671719728760e-02 4.268845951047822718e-02 4.181547289516926447e-02 4.113826305569685815e-02 4.068971678515529572e-02 4.048372404078925957e-02 4.051445510926104943e-02 4.075819424781697287e-02 4.117725292883840649e-02
3.853344037512711207e-02 3.881931474948480121e-02 3.909472798427476858e-02 3.934860588914259466e-02 3.956915457242141110e-02 3.974312388625887010e-02 3.985485109552132366e-02 3.988517611071002583e-02 3.981035323275247673e-02 3.960111167198063220e-02 3.922203697739019834e-02 3.863146235628844155e-02 3.778208723927779095e-02 3.662261300250418267e-02 3.510087172197263322e-02 3.316937860260187054e-02 3.079534227374102623e-02 2.797991180054119897e-02 2.479843942834665180e-02 2.149050300827015994e-02 1.865311359366777708e-02 1.748859575087274854e-02 1.941619400994280473e-02 2.473302231650604741e-02 3.269376419403645373e-02 4.259647426999531306e-02 5.403151581179992807e-02 6.675670924840264309e-02 8.059796232768173807e-02 9.540038709300178998e-02 1.110056105229883378e-01 1.272412589709505382e-01 1.439164265761533890e-01 1.608204425436871032e-01 1.777237249321381163e-01 1.943801356810099246e-01 2.105305230852134446e-01 2.259072532379113596e-01 2.402395752805365492e-01 2.532596741233812399e-01 2.647092565074404269e-01 2.743465011327171910e-01 2.819531864062562176e-01 2.873417936089226465e-01 2.903623714314108595e-01 2.909089418337074684e-01 2.889252286075643661e-01 2.844095000823642083e-01 2.774183368701490515e-01 2.680691644275882135e-01 2.565414272245789551e-01 2.430763225273738504e-01 2.279750479252544981e-01 2.115955273437323536e-01 1.943475224969065940e-01 1.766858244732104344e-01 1.591006938749618405e-01 1.421036271683097096e-01 1.262046327344105989e-01 1.118748084983798158e-01 9.948740563524705038e-02 8.923765860762662705e-02 8.106262617326438769e-02 7.460788543653004701e-02 6.928353007409066011e-02 6.439907214967229010e-02 5.931464278955786429e-02 5.355272423769845413e-02 4.686380772148486529e-02 3.928591003502394929e-02 3.129222063416162852e-02 2.425776134925337196e-02 2.130913541987409371e-02 2.531509938056338699e-02 3.436945720672827942e-02 4.545372923377397067e-02 5.692558344067661508e-02 6.787772216477311327e-02 7.768980358391729124e-02 8.587892940403991926e-02 9.205392513420203315e-02 9.590335668285038251e-02 9.719489169220961455e-02 9.577847253950681761e-02 9.159108102564325615e-02 8.466386409456903850e-02 7.513654070538745844e-02 6.329549891727619115e-02 4.969568931809919404e-02 3.563363546262015430e-02 2.518972305020003577e-02 2.764985816160905885e-02 4.259343929986585120e-02 6.226811975606888483e-02 8.353194208583128444e-02 1.051924687075366377e-01 1.265740927012610484e-01 1.471815684323356244e-01 1.666107641556021923e-01 1.845219396132780909e-01 2.006316389676160994e-01 2.147105095378141482e-01 2.265827540800773032e-01 2.361256057088685911e-01 2.432682031663472855e-01 2.479896562274538085e-01 2.503162814506522116e-01 2.503180835053327447e-01 2.481046064415331209e-01 2.438203038082192853e-01 2.376395865607094648e-01 2.297617085446492236e-01 2.204056441155783641e-01 2.098051030724722710e-01 1.982038155945619051e-01 1.858512043061156804e-01 1.729985403981973424e-01 1.598956515432954362e-01 1.467882017573622633e-01 1.339154794680753324e-01 1.215084791065060427e-01 1.097877989611618366e-01 9.896046123856770682e-02 8.921421473466750740e-02 8.070746458617027164e-02 7.355341895405922981e-02 6.779951091220885739e-02 6.340805806105118125e-02 6.024874665015280545e-02 5.811199331603460888e-02 5.674213332072562677e-02 5.587814293841181223e-02 5.528737996414545552e-02 5.478488147276844994e-02 5.423906061057719163e-02 5.356860355895937814e-02 5.273526971951094516e-02 5.173562324890729203e-02 5.059313369915800773e-02 4.935106421481372935e-02 4.806604471507473081e-02 4.680203033831078357e-02 4.562435844507448102e-02 4.459379445872820730e-02 4.376076680984632150e-02 4.316035181292163236e-02 4.280881318259419088e-02 4.270243483362875375e-02 4.281894011566896724e-02 4.312113359213707448e-02 4.356186120482959806e-02
3.900572651048062750e-02 3.924016062073657635e-02 3.948203747380063522e-02 3.972124085028273799e-02 3.994724221767552430e-02 4.014860487911715847e-02 4.031220023496441540e-02 4.042220098433776249e-02 4.045895933420234208e-02 4.039791784918946721e-02 4.020873289906336245e-02 3.985481573662112698e-02 3.929352183845304797e-02 3.847726663839918376e-02 3.735596034775441610e-02 3.588142840426061103e-02 3.401511478621157408e-02 3.174179895057378797e-02 2.909529644409992663e-02 2.620903778966784600e-02 2.341517734084884797e-02 2.140362885688051886e-02 2.128025282039346447e-02 2.404879266151675396e-02 2.983194745936593867e-02 3.810139013471591091e-02 4.831966596494347010e-02 6.012243166906353770e-02 7.326455246637404717e-02 8.755536710672504053e-02 1.028202201871743215e-01 1.188804050008205049e-01 1.355432293205158789e-01 1.525976522125525314e-01 1.698132385092848973e-01 1.869413133173758179e-01 2.037177341243232298e-01 2.198669457134274918e-01 2.351070928030653262e-01 2.491560073377213080e-01 2.617378955654253714e-01 2.725905416546609561e-01 2.814728290427562785e-01 2.881723636113476816e-01 2.925129679020042062e-01 2.943618056378822234e-01 2.936358928774446264e-01 2.903077577314819302e-01 2.844100256553748207e-01 2.760387319242326720e-01 2.653551955265765483e-01 2.525863250660127513e-01 2.380232575839153486e-01 2.220182351401682463e-01 2.049795608864845853e-01 1.873642692168084878e-01 1.696676596721585217e-01 1.524078901397016572e-01 1.361022606212340114e-01 1.212300016737449943e-01 1.081762386836209733e-01 9.715791491409224434e-02 8.814939956350768824e-02 8.084662307101829481e-02 7.470795523455787956e-02 6.906999198185599653e-02 6.328916994883508618e-02 5.685601585866637692e-02 4.946621318371392795e-02 4.107632240974516680e-02 3.202727688680390844e-02 2.349944770769266458e-02 1.887737523915627644e-02 2.257180241471447302e-02 3.238856900352949514e-02 4.435636197027882643e-02 5.663878306473864310e-02 6.831199124457562610e-02 7.875194067441643186e-02 8.746736776884934950e-02 9.405551200930996336e-02 9.819278456419679169e-02 9.963607470959696955e-02 9.822715099508906589e-02 9.389804465583109772e-02 8.667819163081684486e-02 7.670812423240608302e-02 6.427592529261590137e-02 4.993790043630193937e-02 3.501559696536509642e-02 2.398417065455259178e-02 2.751555594658204248e-02 4.399875553218489388e-02 6.487075429100960799e-02 8.713938010254934641e-02 1.096804210548084774e-01 1.318327719532776665e-01 1.530981286143999753e-01 1.730644739771245444e-01 1.913842179189313153e-01 2.077681976947048370e-01 2.219844736221681381e-01 2.338582042546618056e-01 2.432712232188025125e-01 2.501608046976347421e-01 2.545174683845585206e-01 2.563818451559400913e-01 2.558407108769680249e-01 2.530223404922216091e-01 2.480913563507563258e-01 2.412432524113171106e-01 2.326987742574127827e-01 2.226983264099890725e-01 2.114965647008933136e-01 1.993573127421650326e-01 1.865489164897844721e-01 1.733401157019246186e-01 1.599964576694897223e-01 1.467771923348464846e-01 1.339324454877453274e-01 1.217002378465842777e-01 1.103025814160758095e-01 9.993948120652683398e-02 9.077941682920574740e-02 8.294531135136856692e-02 7.649690374055878594e-02 7.141408589534599394e-02 6.758936035947815668e-02 6.483709813942471756e-02 6.292039158101554730e-02 6.158714380426151547e-02 6.060325702286097765e-02 5.977469292163251763e-02 5.895699202364760444e-02 5.805534961073224864e-02 5.701937748407721190e-02 5.583572631571640660e-02 5.452037448467422776e-02 5.311133231972405694e-02 5.166188371936740464e-02 5.023419559417811181e-02 4.889307006884527351e-02 4.769974072844734153e-02 4.670588491833718714e-02 4.594836198617248402e-02 4.544543950511912428e-02 4.519524899422691644e-02 4.517682876691796884e-02 4.535348875509578881e-02 4.567766946750657919e-02 4.609623197994110189e-02
3.959661276429893989e-02 3.975098963904544203e-02 3.993060596556809866e-02 4.012672521013751353e-02 4.033022394329051352e-02 4.053137837729271775e-02 4.071932407075056631e-02 4.088121529965212803e-02 4.100116124764723036e-02 4.105906702792906648e-02 4.102955332877580852e-02 4.088116528442558434e-02 4.057611029611218195e-02 4.007079741899158970e-02 3.931751572620916652e-02 3.826774159523104596e-02 3.687791271273430788e-02 3.511926341561004417e-02 3.299490688448669662e-02 3.057050731602434929e-02 2.802999857115870061e-02 2.576915537982194318e-02 2.450118948632479254e-02 2.519349785356629970e-02 2.859398795542011582e-02 3.477487745463708757e-02 4.334615758257115425e-02 5.387373560913125831e-02 6.602565016015521371e-02 7.955426198386555958e-02 9.425395817559555078e-02 1.099311507029998719e-01 1.263869890038667176e-01 1.434083476895773035e-01 1.607638905077983238e-01 1.782033901504355977e-01 1.954593105900782612e-01 2.122500921524784756e-01 2.282847933453553690e-01 2.432688413331243471e-01 2.569106802007157797e-01 2.689291119536211805e-01 2.790611154343192180e-01 2.870699121848007684e-01 2.927530315110852266e-01 2.959501135310598774e-01 2.965501816431834747e-01 2.944981166754710444e-01 2.898000752088319976e-01 2.825276144253471844e-01 2.728203138729209387e-01 2.608867164492958968e-01 2.470034371204896662e-01 2.315122891162161300e-01 2.148152167271292490e-01 1.973666347862968184e-01 1.796623483038727598e-01 1.622234176332948696e-01 1.455720665654112178e-01 1.301953483636470177e-01 1.164923506124100616e-01 1.047057570627406287e-01 9.485215548068426372e-02 8.668316126513182784e-02 7.971195311269593797e-02 7.331041546471823989e-02 6.684006229555361500e-02 5.976740804114902966e-02 5.174057250224177451e-02 4.264293060573698391e-02 3.269064162208734636e-02 2.282642926844645481e-02 1.643986645866228613e-02 1.982716482298550048e-02 3.051553330503567821e-02 4.334356022123360408e-02 5.636189251335652073e-02 6.866964598119978946e-02 7.965289184771597031e-02 8.881785257641802711e-02 9.575341975006516904e-02 1.001260993302940244e-01 1.016838144099714986e-01 1.002617615614026930e-01 9.578855580382990287e-02 8.829355809723073156e-02 7.792015895620241217e-02 6.496125113362130610e-02 4.998020381198282208e-02 3.433578806451614146e-02 2.294050429047270884e-02 2.772087022820456104e-02 4.557017815799856847e-02 6.743680862675120735e-02 9.052136313606068407e-02 1.137594343420836596e-01 1.365002100593031842e-01 1.582415863620839358e-01 1.785646510833480138e-01 1.971158344495815840e-01 2.136025948770009231e-01 2.277929547686353418e-01 2.395156457436085073e-01 2.486596764388489256e-01 2.551729012726300927e-01 2.590594945232289059e-01 2.603763890737345599e-01 2.592288184872339474e-01 2.557651421689864923e-01 2.501711524994482683e-01 2.426640677923204426e-01 2.334864098455028958e-01 2.228999518620342346e-01 2.111799023234395278e-01 1.986094620544556211e-01 1.854748519004512097e-01 1.720608501800706958e-01 1.586467901797373736e-01 1.455028301242936861e-01 1.328861001342017123e-01 1.210360444603207353e-01 1.101679613053342804e-01 1.004635872433341931e-01 9.205800343864774249e-02 8.502373716901841239e-02 7.935585016714596929e-02 7.496471585872178933e-02 7.168310343879009949e-02 6.928908519761894924e-02 6.753871604664267447e-02 6.619824533792600940e-02 6.506767462507087596e-02 6.399295466997284576e-02 6.286861020083271689e-02 6.163427635172023106e-02 6.026826188162361791e-02 5.878015351751834927e-02 5.720345861557020462e-02 5.558860361001966011e-02 5.399624689896414392e-02 5.249075298260503369e-02 5.113375605202009899e-02 4.997797435417299788e-02 4.906174764861356147e-02 4.840501842178439318e-02 4.800748619336586698e-02 4.784933184544241241e-02 4.789432573291948353e-02 4.809456637164031406e-02 4.839581392280139366e-02 4.874247012523143241e-02
4.035647056270252886e-02 4.040140422073733306e-02 4.048792362188024380e-02 4.060943084718160456e-02 4.075867651456982488e-02 4.092782547985393538e-02 4.110820012204663421e-02 4.128967986744803281e-02 4.145978952852431149e-02 4.160256866630654415e-02 4.169737317437340746e-02 4.171781173684498828e-02 4.163105933562184086e-02 4.139782030892549120e-02 4.097324991358842344e-02 4.030922011829723983e-02 3.935849549346941145e-02 3.808178102049274150e-02 3.645941673850565390e-02 3.451105593836421154e-02 3.232928524712274515e-02 3.013570834390252168e-02 2.836137258993234531e-02 2.770534016643601619e-02 2.901566664822275224e-02 3.289554270319755558e-02 3.941163867439972934e-02 4.826358096928706765e-02 5.908299665609588469e-02 7.155870765404685752e-02 8.543868514825210536e-02 1.005024869452286751e-01 1.165377832472177383e-01 1.333255946903083300e-01 1.506323159143474755e-01 1.682063577738884541e-01 1.857779615142689245e-01 2.030613123938502240e-01 2.197584197555638441e-01 2.355644088731709829e-01 2.501739535062594832e-01 2.632886089105896943e-01 2.746248075495078544e-01 2.839222683028804761e-01 2.909525533812289400e-01 2.955274911761764378e-01 2.975071718880898941e-01 2.968072187521200167e-01 2.934050427926369053e-01 2.873448038422268258e-01 2.787408239108687402e-01 2.677792269085444432e-01 2.547176023498741726e-01 2.398824925515549988e-01 2.236644507382292146e-01 2.065102555230793335e-01 1.889115082245434452e-01 1.713881763377108625e-01 1.544646374897428454e-01 1.386347235462134231e-01 1.243123878341740318e-01 1.117686072127648811e-01 1.010658504963750925e-01 9.201628762577890308e-02 8.419486143286966651e-02 7.701795277962908415e-02 6.986208709408581186e-02 6.217860079157610381e-02 5.357563895183026920e-02 4.387193782227335331e-02 3.317113159850313547e-02 2.216755935033441066e-02 1.399336652401282806e-02 1.715177786868723672e-02 2.883317641061771200e-02 4.245944043009630686e-02 5.610863412333440964e-02 6.894235298829992642e-02 8.036778736341863849e-02 8.989314360969871687e-02 9.710170080398490555e-02 1.016521756321621256e-01 1.032853362255642671e-01 1.018314272239874696e-01 9.721716445879727275e-02 8.947339662263574522e-02 7.874830545915492697e-02 6.534267729410471459e-02 4.983324236649830374e-02 3.363171686622486861e-02 2.212824880283754264e-02 2.822509552358972232e-02 4.718974368435536332e-02 6.981794069273741798e-02 9.350482791830251605e-02 1.172327164571947827e-01 1.403568817389935219e-01 1.623712107557509776e-01 1.828514246584550806e-01 2.014403109803077907e-01 2.178446601152566331e-01 2.318353024616728597e-01 2.432473712193975457e-01 2.519797519894376725e-01 2.579933713590711886e-01 2.613082750708807800e-01 2.619995903388884773e-01 2.601925411508557717e-01 2.560567234151758798e-01 2.497998631263748381e-01 2.416612822860403353e-01 2.319052875916159939e-01 2.208146772843643801e-01 2.086845315557238623e-01 1.958164087280538090e-01 1.825130069281885037e-01 1.690732586500229284e-01 1.557876884936875428e-01 1.429336672157892063e-01 1.307699380106951692e-01 1.195295274652090484e-01 1.094100599811462932e-01 1.005609324668634702e-01 9.306823708188530220e-02 8.694082796020351223e-02 8.210340591033199464e-02 7.840252528868378590e-02 7.562727071998859296e-02 7.353981518462350542e-02 7.190688599963467043e-02 7.052421253900975628e-02 6.923056292414363211e-02 6.791227453855590290e-02 6.650122228750532383e-02 6.496920680155866823e-02 6.332087899845076362e-02 6.158636910567551886e-02 5.981409164978897242e-02 5.806379717806377933e-02 5.639978859222102153e-02 5.488426560494620576e-02 5.357096140851604071e-02 5.249951931647103137e-02 5.169129352202744138e-02 5.114728158416118747e-02 5.084860284954274140e-02 5.075939287932063060e-02 5.083142591266607418e-02 5.100946501209304568e-02 5.123637937120206765e-02 5.145736962697113753e-02
4.133579379709686336e-02 4.124352889240556763e-02 4.120597880964296106e-02 4.121971579972042582e-02 4.128017074436285405e-02 4.138191509959576742e-02 4.151867670429894297e-02 4.168301768601911927e-02 4.186565248435580172e-02 4.205444700498532640e-02 4.223320935912669438e-02 4.238044961066340932e-02 4.246834142592902789e-02 4.246215755295271871e-02 4.232047824656260532e-02 4.199650661865350632e-02 4.144090687805639106e-02 4.060677721738589763e-02 3.945778722145783929e-02 3.798132113504114338e-02 3.620988443813667051e-02 3.425596401738746632e-02 3.236583646833099404e-02 3.098644611605064908e-02 3.079241982106223352e-02 3.254904407164016522e-02 3.678368476048812091e-02 4.357317000019978598e-02 5.267506274080574480e-02 6.376108203916391881e-02 7.653041492244586075e-02 9.072343625851311821e-02 1.061039587144322893e-01 1.224406026368294320e-01 1.394941414416349668e-01 1.570105275249769894e-01 1.747181789855630496e-01 1.923283714974965419e-01 2.095379603818529612e-01 2.260339194644373217e-01 2.414993298012405309e-01 2.556205211501338392e-01 2.680950932854541668e-01 2.786405434031604123e-01 2.870032129640910368e-01 2.929672508008595577e-01 2.963632748451464627e-01 2.970764063178731318e-01 2.950533501995274421e-01 2.903082054193616979e-01 2.829267068448544920e-01 2.730686254894402198e-01 2.609680756431639326e-01 2.469314827371166532e-01 2.313329264291030252e-01 2.146064439799844625e-01 1.972345910565310445e-01 1.797320312231471262e-01 1.626221391117310955e-01 1.464037963456783775e-01 1.315056597751595169e-01 1.182282123031184740e-01 1.066822072312834102e-01 9.674446817184420566e-02 8.805858947996100805e-02 8.009528367750474998e-02 7.225711428176458118e-02 6.399015992146644960e-02 5.487076259361484132e-02 4.466157724722263217e-02 3.336776809345954470e-02 2.144785295838333786e-02 1.153342004550845373e-02 1.466229529573134099e-02 2.743626781797921590e-02 4.174618875660553174e-02 5.588905596024309336e-02 6.911865463141746158e-02 8.086959095159573785e-02 9.065488217179583363e-02 9.805440241625851261e-02 1.027210841499402866e-01 1.043903731540873348e-01 1.028892147698991927e-01 9.814393339236568425e-02 9.018836069667421351e-02 7.917729906817257135e-02 6.542248822997619173e-02 4.952084448201688610e-02 3.295537582421349809e-02 2.161414453376514846e-02 2.895258869292940962e-02 4.872342422266989076e-02 7.185351318859883873e-02 9.590466843848750866e-02 1.198912445759061085e-01 1.431709849477721952e-01 1.652342150003194288e-01 1.856533758936540213e-01 2.040704046966898000e-01 2.201944929096567860e-01 2.338023901373778857e-01 2.447386350534141719e-01 2.529147814916608006e-01 2.583073289562795027e-01 2.609543475097920173e-01 2.609509239741781839e-01 2.584436271761817450e-01 2.536242252370802253e-01 2.467229009537801054e-01 2.380012083085851216e-01 2.277449967254630003e-01 2.162575000632561417e-01 2.038527421751837598e-01 1.908493446362001522e-01 1.775647254715487788e-01 1.643095374734326042e-01 1.513819994028875737e-01 1.390615285625521613e-01 1.276008477050455392e-01 1.172156848870748030e-01 1.080716436094886490e-01 1.002691896007788519e-01 9.383001185871339689e-02 8.869024755036034047e-02 8.470607702943101780e-02 8.167345739125027315e-02 7.935777908292261651e-02 7.752514147921663046e-02 7.596751801042118946e-02 7.451807422272277437e-02 7.305702591058677031e-02 7.151062493531207265e-02 6.984614235178451813e-02 6.806501556168415012e-02 6.619543894422351415e-02 6.428498048835150358e-02 6.239338332540349946e-02 6.058553212506020968e-02 5.892458507308374199e-02 5.746544743536279726e-02 5.624902142369225116e-02 5.529788661829531521e-02 5.461409150267194923e-02 5.417946913712969742e-02 5.395838007193572150e-02 5.390224474496461970e-02 5.395490130129941553e-02 5.405782970044281655e-02 5.415455193141241463e-02 5.419388218444797650e-02
4.258077994746738149e-02 4.232804760832527963e-02 4.213795732979052494e-02 4.201138370560329044e-02 4.194748834887367800e-02 4.194409664108619124e-02 4.199791067325540916e-02 4.210444621270457988e-02 4.225761657320493969e-02 4.244894314971631166e-02 4.266644538819458488e-02 4.289334248632815927e-02 4.310677285860102514e-02 4.327679382171454453e-02 4.336595793903958579e-02 4.332978139146313745e-02 4.311844802788539904e-02 4.268017453073280620e-02 4.196686518074455724e-02 4.094310922233761196e-02 3.960035778028159897e-02 3.797936945541247056e-02 3.620537140880916022e-02 3.453919975298958001e-02 3.343428358963486391e-02 3.354636048700176953e-02 3.559439754783887133e-02 4.007304899249074237e-02 4.707415650588519379e-02 5.639062286513704669e-02 6.771468520363353727e-02 8.074606321694541289e-02 9.521344592210351232e-02 1.108632611203308332e-01 1.274444328510626612e-01 1.446973217867975059e-01 1.623476157956226240e-01 1.801042590555276546e-01 1.976604635534686960e-01 2.146970897984702975e-01 2.308878872486864187e-01 2.459062068353058128e-01 2.594328566271958403e-01 2.711647904689241662e-01 2.808243159913916820e-01 2.881684948029907267e-01 2.929983920808986730e-01 2.951678207646212804e-01 2.945912208019548784e-01 2.912503184520190413e-01 2.851992246806374087e-01 2.765676527880164270e-01 2.655619572630308345e-01 2.524637059174323905e-01 2.376254733400914587e-01 2.214634492337120009e-01 2.044462374016917383e-01 1.870788209528101154e-01 1.698800725637003850e-01 1.533515749796399985e-01 1.379355617324043715e-01 1.239619863023021101e-01 1.115909832043174427e-01 1.007670634799790743e-01 9.120881905890090846e-02 8.245134108910519288e-02 7.393520790285110222e-02 6.511241211958841701e-02 5.553658176739428159e-02 4.492305586073933737e-02 3.319316878648137514e-02 2.059788686598566093e-02 9.063155776518687715e-03 1.255596648370424853e-02 2.642389338084560543e-02 4.124019448158938034e-02 5.570834065739006802e-02 6.918404229810648509e-02 8.112991168755988303e-02 9.106493300291311488e-02 9.856733353887892068e-02 1.032862105073555359e-01 1.049535711280212974e-01 1.033947601372561115e-01 9.853721385260523491e-02 9.041917736880526746e-02 7.920380355958686613e-02 6.521681237992642266e-02 4.908247637950240855e-02 3.237396914781581758e-02 2.145090312509184347e-02 2.980207200727752817e-02 5.002659799633315391e-02 7.337331304110378261e-02 9.752581561636101959e-02 1.215158786857534756e-01 1.447008386771638788e-01 1.665685393042998230e-01 1.866907385776704065e-01 2.047117204887237973e-01 2.203464550608963679e-01 2.333809376940977620e-01 2.436722425765051603e-01 2.511474252471929125e-01 2.558010248299717460e-01 2.576911886278251962e-01 2.569345754627982426e-01 2.537002627464553517e-01 2.482029147803086200e-01 2.406954786043744854e-01 2.314616641197644598e-01 2.208084386021414436e-01 2.090587203511773962e-01 1.965443868992357290e-01 1.835996108455481002e-01 1.705543888791453133e-01 1.577279272654298348e-01 1.454212994260766778e-01 1.339085632625957312e-01 1.234254954752621453e-01 1.141555966330006500e-01 1.062144176007956270e-01 9.963554442970354308e-02 9.436371731670009644e-02 9.026048534460472117e-02 8.712408810134184001e-02 8.471940288464815949e-02 8.280976801270382992e-02 8.118295741525030640e-02 7.966741342160656159e-02 7.813891498936470503e-02 7.652012809504182833e-02 7.477587305740850121e-02 7.290631553591903069e-02 7.093943065430682871e-02 6.892339359993024384e-02 6.691911587699127251e-02 6.499295482239600408e-02 6.320963128609440040e-02 6.162554890434839699e-02 6.028294631499717809e-02 5.920551387628943119e-02 5.839612583597184048e-02 5.783708445267465165e-02 5.749278942125252145e-02 5.731422639047115131e-02 5.724434158866360811e-02 5.722335343279100900e-02 5.719329510726924720e-02 5.710143087948328644e-02 5.690249839558600420e-02
4.412857871070355320e-02 4.369946674830482020e-02 4.333385813602069064e-02 4.303790797145984337e-02 4.281560015265917923e-02 4.266906605749463954e-02 4.259886238598003388e-02 4.260408012295900659e-02 4.268216674010694156e-02 4.282838216739192488e-02 4.303487390501569559e-02 4.328944017019850654e-02 4.357413881821722845e-02 4.386397754239295538e-02 4.412597358677042281e-02 4.431889467463737825e-02 4.439399878374426789e-02 4.429710903607904371e-02 4.397243969207651620e-02 4.336879743584799718e-02 4.244921078762762395e-02 4.120580386425819197e-02 3.968287745598603894e-02 3.801219474343101729e-02 3.646259021761515812e-02 3.549209655646585332e-02 3.575086130934933965e-02 3.794435444800146190e-02 4.256417261915263622e-02 4.971775820306979787e-02 5.921480985146285875e-02 7.075085167864401947e-02 8.401613634508287021e-02 9.872284598917534237e-02 1.145979013173999417e-01 1.313697317740544213e-01 1.487582062324618593e-01 1.664691623413501465e-01 1.841929176739291185e-01 2.016059059849005242e-01 2.183747409104197512e-01 2.341621787997241189e-01 2.486345598541783442e-01 2.614703588884586538e-01 2.723694927456508097e-01 2.810630269036129003e-01 2.873229108028523271e-01 2.909713580008141398e-01 2.918894788748331304e-01 2.900247736073923166e-01 2.853971028824189848e-01 2.781027718962602036e-01 2.683163852594546150e-01 2.562901462754145210e-01 2.423502663606498242e-01 2.268900907386486587e-01 2.103593947425276833e-01 1.932490167953112292e-01 1.760695575400637036e-01 1.593224136716610284e-01 1.434614015655792663e-01 1.288447341622072917e-01 1.156816623152990553e-01 1.039860731490723084e-01 9.355688258149703895e-02 8.400333389453626398e-02 7.481670147261350323e-02 6.546742395965080008e-02 5.549680831099832595e-02 4.458234146168062878e-02 3.257680825968998356e-02 1.956391362054628671e-02 6.622610925900435444e-03 1.114240447081867383e-02 2.588491507475541853e-02 4.096785820777360670e-02 5.556593467531194958e-02 6.912144574335708780e-02 8.112029774355641876e-02 9.108727925155872540e-02 9.860045268235057003e-02 1.033070504108536958e-01 1.049376062368582441e-01 1.033176158178711057e-01 9.837712212278289237e-02 9.016013990608870432e-02 7.883978371225854043e-02 6.475866700121694908e-02 4.857542724192594891e-02 3.196855873389986558e-02 2.166618880068455974e-02 3.065817855156556873e-02 5.094846519538760027e-02 7.419999845506962399e-02 9.816547702869005132e-02 1.218799016295828153e-01 1.446979041410563216e-01 1.661064141339523292e-01 1.856795056159236401e-01 2.030673247136222659e-01 2.179942292126128556e-01 2.302589326659162938e-01 2.397342375598102704e-01 2.463655209788854494e-01 2.501677487680721845e-01 2.512210668835576644e-01 2.496651525585734388e-01 2.456925753281506697e-01 2.395414472352956070e-01 2.314876442895983932e-01 2.218368614542795825e-01 2.109167203370143351e-01 1.990690773236429845e-01 1.866425706901301274e-01 1.739852856128333569e-01 1.614371963945329946e-01 1.493217776095176197e-01 1.379359338104388932e-01 1.275373773696476809e-01 1.183291420590197179e-01 1.104424445274358735e-01 1.039215458141017207e-01 9.871646000858239067e-02 9.468911411094914354e-02 9.163449702210613168e-02 8.931219085158130511e-02 8.747963523172196110e-02 8.591915054417198494e-02 8.445480082206102690e-02 8.295935817632518749e-02 8.135391446152376305e-02 7.960305175266431388e-02 7.770783215210158579e-02 7.569799553804984482e-02 7.362405054512964619e-02 7.154950755153199893e-02 6.954331071837528688e-02 6.767253179296876808e-02 6.599553950478287412e-02 6.455608071376214840e-02 6.337888927347909429e-02 6.246744284022662935e-02 6.180423436634387840e-02 6.135345986744974306e-02 6.106552695875683279e-02 6.088247247389887845e-02 6.074335419025601868e-02 6.058890790420774081e-02 6.036509578697109996e-02 6.002547701268538122e-02 5.953253382733900839e-02
4.600303611459063968e-02 4.539132593563730000e-02 4.483555047252819198e-02 4.434770819557302263e-02 4.393746668814562523e-02 4.361228770290095230e-02 4.337761633132495437e-02 4.323702222210884516e-02 4.319216316135759265e-02 4.324245136405697326e-02 4.338434558130801338e-02 4.361026555462377968e-02 4.390721891882621436e-02 4.425532638328402713e-02 4.462650812518710597e-02 4.498363733447695301e-02 4.528047437910761447e-02 4.546268505929197679e-02 4.547025557523239059e-02 4.524169679744879241e-02 4.472064729966287316e-02 4.386592535175076052e-02 4.266685157884999441e-02 4.116680532001112947e-02 3.949898445784244538e-02 3.793643486934866749e-02 3.694463666160055504e-02 3.718551614981142200e-02 3.938231638218053082e-02 4.404780281603046244e-02 5.130323897639647857e-02 6.095654049627880627e-02 7.268866033161322515e-02 8.616939069792398098e-02 1.010889360327080211e-01 1.171523918882581006e-01 1.340670149142352829e-01 1.515324027109002936e-01 1.692353503021655214e-01 1.868488347749865663e-01 2.040342528134238831e-01 2.204461708074229864e-01 2.357390112016869155e-01 2.495752053664939962e-01 2.616343953782594434e-01 2.716232831866516317e-01 2.792857222964198471e-01 2.844126364199260348e-01 2.868513398786851631e-01 2.865138312378455177e-01 2.833836376395543755e-01 2.775208028801837146e-01 2.690646346062012806e-01 2.582338479045777624e-01 2.453237507691924946e-01 2.307000900527184650e-01 2.147890843304023634e-01 1.980629790601641793e-01 1.810201571944722032e-01 1.641585028027405524e-01 1.479406587350559632e-01 1.327507852016369672e-01 1.188455818627226768e-01 1.063084010490616960e-01 9.502230291970169274e-02 8.467960960790286984e-02 7.483529568210710303e-02 6.499216120496019433e-02 5.469131596684938951e-02 4.358330524554406699e-02 3.146941536920690868e-02 1.832020030636651378e-02 4.412550073150705437e-03 1.078159155816271059e-02 2.587866001231146212e-02 4.094184950520005778e-02 5.545521020189351363e-02 6.891227055493924503e-02 8.081415575334188750e-02 9.069064103243530683e-02 9.812107207851530899e-02 1.027528937280029614e-01 1.043172329222659261e-01 1.026415311308392364e-01 9.765989923084152091e-02 8.942336365444499002e-02 7.811641152936606158e-02 6.410109347869755170e-02 4.807609259647201150e-02 3.182933208571334799e-02 2.225709173720482464e-02 3.140238358649283246e-02 5.133577019633690786e-02 7.415154421323680300e-02 9.761570053782345213e-02 1.207521192927525910e-01 1.429105698360982613e-01 1.635788666650673240e-01 1.823366309239186911e-01 1.988435741976769255e-01 2.128371748848915945e-01 2.241323889617907184e-01 2.326209219047897514e-01 2.382692126643568553e-01 2.411149144549127876e-01 2.412619397916752617e-01 2.388742749570713919e-01 2.341688360422471971e-01 2.274076634565399269e-01 2.188897448935442080e-01 2.089427197755912569e-01 1.979146463610123030e-01 1.861658952959511504e-01 1.740610553331911892e-01 1.619604859982927969e-01 1.502108406477346558e-01 1.391335970475142958e-01 1.290106041986409657e-01 1.200663081230768370e-01 1.124481112554880646e-01 1.062091541212244750e-01 1.013002455362741888e-01 9.757712433411082353e-02 9.482430288342966196e-02 9.278978889334266178e-02 9.122087647373437747e-02 8.989250187343388043e-02 8.862439480973581529e-02 8.728772683831828583e-02 8.580418275423358498e-02 8.414057350574316585e-02 8.230132224357128434e-02 8.032021723056896600e-02 7.825210494567799713e-02 7.616476661158005923e-02 7.413104327140111749e-02 7.222129165546870011e-02 7.049640695737384444e-02 6.900186101609238898e-02 6.776336308409450226e-02 6.678473186947557483e-02 6.604830329733236971e-02 6.551774205482958913e-02 6.514264994719445867e-02 6.486406785767526162e-02 6.461995123533553764e-02 6.434991871174065847e-02 6.399889734852390322e-02 6.351958603647352153e-02 6.287385994790917199e-02 6.203333517066887681e-02
4.821172521168010788e-02 4.742223289696873012e-02 4.667209674999964197e-02 4.597913549734176930e-02 4.535908279388466829e-02 4.482544782052200194e-02 4.438949376340849823e-02 4.406026243301336409e-02 4.384453642966270465e-02 4.374661172276869681e-02 4.376776512358230425e-02 4.390534936445134734e-02 4.415153044486355705e-02 4.449178339520869219e-02 4.490336050733684248e-02 4.535401584139721332e-02 4.580129648500705364e-02 4.619269866854956719e-02 4.646696110956696768e-02 4.655677134560110009e-02 4.639324618688787233e-02 4.591277879283141294e-02 4.506730929549890990e-02 4.383989270540843142e-02 4.226869045373815581e-02 4.048380536902194959e-02 3.876009291009432922e-02 3.757590031496321759e-02 3.762579848806769933e-02 3.968506669012794585e-02 4.431234997227063294e-02 5.163791860076885620e-02 6.144451418921988844e-02 7.337690566311981522e-02 8.707167220016109876e-02 1.021912244465329328e-01 1.184168532510864319e-01 1.354345558087427792e-01 1.529245314002476708e-01 1.705559811660805891e-01 1.879864338492405751e-01 2.048645521747013698e-01 2.208355649163120105e-01 2.355486660092809548e-01 2.486658450534105225e-01 2.598716737205969407e-01 2.688835932562204101e-01 2.754622487265455666e-01 2.794214094251915026e-01 2.806370108176868272e-01 2.790548569630582620e-01 2.746965358727007089e-01 2.676631229928667088e-01 2.581362754043801666e-01 2.463763420089924994e-01 2.327171172842653346e-01 2.175568257834692709e-01 2.013448158396537457e-01 1.845632505004752011e-01 1.677028540230510734e-01 1.512316962574283274e-01 1.355565633841788742e-01 1.209785255180296781e-01 1.076486785794175255e-01 9.553605880014366669e-02 8.442347890776168151e-02 7.394238664437555175e-02 6.364314107458060588e-02 5.308098786376145434e-02 4.189298045442662460e-02 2.985014803206670342e-02 1.688738666717185324e-02 3.321824717331215825e-03 1.163730487941101038e-02 2.641841612293329214e-02 4.115871599185071811e-02 5.536386365514391755e-02 6.853813710028965056e-02 8.018948602733200204e-02 8.985205362075601720e-02 9.710815253576535189e-02 1.016076961377671423e-01 1.030845664923095845e-01 1.013699472486455783e-01 9.640337825072142763e-02 8.824391941403729456e-02 7.708842541463296894e-02 6.331995614207217016e-02 4.767933475381844893e-02 3.204663534245457551e-02 2.319358722848104820e-02 3.192259130621689228e-02 5.103645699152154630e-02 7.304393385060134469e-02 9.566638552775993953e-02 1.179006417576545646e-01 1.390888685941066849e-01 1.587214050400863885e-01 1.763866312089874266e-01 1.917575284757069565e-01 2.045883997660612463e-01 2.147138909852683020e-01 2.220476606418874399e-01 2.265797892303287320e-01 2.283727028283650817e-01 2.275556889247767056e-01 2.243182281120079391e-01 2.189024321404758056e-01 2.115948961443684939e-01 2.027182489018767575e-01 1.926226162074004267e-01 1.816770857399940819e-01 1.702610565174233481e-01 1.587550521836014195e-01 1.475301831844215983e-01 1.369350590615113217e-01 1.272788771892135185e-01 1.188102147876350378e-01 1.116933451534809774e-01 1.059875353881161719e-01 1.016377531386219862e-01 9.848408207719372420e-02 9.629046339374874863e-02 9.478487067640190000e-02 9.369896159016691262e-02 9.279792949650496336e-02 9.189732380700610381e-02 9.086850884760447333e-02 8.963641576446157444e-02 8.817303863649113282e-02 8.648906780490982216e-02 8.462500081651155859e-02 8.264233306171379911e-02 8.061502290403695092e-02 7.862128033604978694e-02 7.673577254455063446e-02 7.502250763512255394e-02 7.352886566277623548e-02 7.228138213968639258e-02 7.128383953160537245e-02 7.051793532834249589e-02 6.994633849907254397e-02 6.951749255868602817e-02 6.917125603731281991e-02 6.884447409727538492e-02 6.847579921913604650e-02 6.800939659627665279e-02 6.739745938327935948e-02 6.660165494572259370e-02 6.559371829141184829e-02 6.435542823817487490e-02
5.074472286482647337e-02 4.979344363082489205e-02 4.885621745929687176e-02 4.795605662628421584e-02 4.711453349280007863e-02 4.635138889925226324e-02 4.568425183798716788e-02 4.512844391931027793e-02 4.469680193269163354e-02 4.439941632993341797e-02 4.424316675024190376e-02 4.423095115858934057e-02 4.436055980425564205e-02 4.462323426551701583e-02 4.500205677910576463e-02 4.547040788813059425e-02 4.599078483041289800e-02 4.651427770102466164e-02 4.698096723474384784e-02 4.732147051735432347e-02 4.745986471065838375e-02 4.731831477776306943e-02 4.682398044958444722e-02 4.591927348030350881e-02 4.457743183758314937e-02 4.282686042543073363e-02 4.078961909691793120e-02 3.873958752676461004e-02 3.717421226649697541e-02 3.684652435083244498e-02 3.862842950717487733e-02 4.315581101717768514e-02 5.055629648102995949e-02 6.055147399352985016e-02 7.272068225388360341e-02 8.665261447832693642e-02 1.019768410064106900e-01 1.183503418460424561e-01 1.354392008666245872e-01 1.529063079122436886e-01 1.704057237514171319e-01 1.875822567839086630e-01 2.040748411090882453e-01 2.195226653901122815e-01 2.335732782762673376e-01 2.458920550016637230e-01 2.561724862576814088e-01 2.641467796936495249e-01 2.695962711990175786e-01 2.723611434317266267e-01 2.723489527295495649e-01 2.695414780322971104e-01 2.639994285781309680e-01 2.558645791168369654e-01 2.453589362601837076e-01 2.327805664854169787e-01 2.184957190432701979e-01 2.029268360581315822e-01 1.865359435218649498e-01 1.698027783440852201e-01 1.531969361903979532e-01 1.371436217946978842e-01 1.219838314492444897e-01 1.079327319058900336e-01 9.504473300252133661e-02 8.319828520134903149e-02 7.211309094337116365e-02 6.140327023435055570e-02 5.065530513987884925e-02 3.951043158602767641e-02 2.773940764469701170e-02 1.536377557743875966e-02 4.631233836419179802e-03 1.352356013806559239e-02 2.746678480641552220e-02 4.159855635029263698e-02 5.527522654295288079e-02 6.798350500544529662e-02 7.923268981690843871e-02 8.856173397410224690e-02 9.555807394742940608e-02 9.987655371331020937e-02 1.012560104332112659e-01 9.953306577384983533e-02 9.465380336017142904e-02 8.668588578711697301e-02 7.583865232879505314e-02 6.251560311346505971e-02 4.749456493862942719e-02 3.269848428170465254e-02 2.442973989987632516e-02 3.212251277304940117e-02 4.990407335460547017e-02 7.069432122936403218e-02 9.210882458763258729e-02 1.130974798205609394e-01 1.329903917051934448e-01 1.512813063359455534e-01 1.675701786086924716e-01 1.815466883584807567e-01 1.929854146915061242e-01 2.017438775785905802e-01 2.077604616635227441e-01 2.110511961862679420e-01 2.117051321294256550e-01 2.098783964041948114e-01 2.057871617218415550e-01 1.996998373759237833e-01 1.919287896210230271e-01 1.828218427111517885e-01 1.727536766387597345e-01 1.621169932271286362e-01 1.513129298021865521e-01 1.407396494633638973e-01 1.307774439188547633e-01 1.217684644274052708e-01 1.139902128295760403e-01 1.076251816289498925e-01 1.027343104884853864e-01 9.924597703882893918e-02 9.696979335998236194e-02 9.563419697325678537e-02 9.493557171570490838e-02 9.458329040364103768e-02 9.433069137585993469e-02 9.399025051494092065e-02 9.343645944250653090e-02 9.260120469973873170e-02 9.146548766686361798e-02 9.004984540579648311e-02 8.840464442082206220e-02 8.660069059790745372e-02 8.472024862006714840e-02 8.284847887738487626e-02 8.106539139440510633e-02 7.943861034479307581e-02 7.801745037901947066e-02 7.682891524174167985e-02 7.587613731294592934e-02 7.513945387694705158e-02 7.457985004329333034e-02 7.414406687128963225e-02 7.377044461080244087e-02 7.339460768288424974e-02 7.295433802770051601e-02 7.239329996181913252e-02 7.166355961719735046e-02 7.072702826391276398e-02 6.955604775022440622e-02 6.813335341483642282e-02 6.645162652290033389e-02
5.357511524104221351e-02 5.248828637051731333e-02 5.138250168662410189e-02 5.028486208781541428e-02 4.922197200814257961e-02 4.821937150141399064e-02 4.730102972715793247e-02 4.648890523507849537e-02 4.580254803378451534e-02 4.525868247955674994e-02 4.487067907766437158e-02 4.464781181183626046e-02 4.459421938435091659e-02 4.470754991351294505e-02 4.497736135538486779e-02 4.538345107865234679e-02 4.589436650494412712e-02 4.646637984406907368e-02 4.704318957144328767e-02 4.755656052700484721e-02 4.792807221091686942e-02 4.807215519596323011e-02 4.790070329107679742e-02 4.732981187222776859e-02 4.628971520317137073e-02 4.473998427857182880e-02 4.269385948907733486e-02 4.025855963625972478e-02 3.770125404264104002e-02 3.554294831357639878e-02 3.462880515256631236e-02 3.599605193864502395e-02 4.040568403466438668e-02 4.795283499219207823e-02 5.823404640745286770e-02 7.072208320697913331e-02 8.494347618827091662e-02 1.004938387621324425e-01 1.170090677883359742e-01 1.341394774068074003e-01 1.515347333564303067e-01 1.688376554881942659e-01 1.856841452697312322e-01 2.017072556541355255e-01 2.165440951449093820e-01 2.298446613753891699e-01 2.412819085072360203e-01 2.505624496300563608e-01 2.574373346288972297e-01 2.617123582826849093e-01 2.632573617202658145e-01 2.620140036530220762e-01 2.580015014849709187e-01 2.513198777232938386e-01 2.421502913608878926e-01 2.307520801630950358e-01 2.174561767483322028e-01 2.026545742493941760e-01 1.867854927336953796e-01 1.703138376189538561e-01 1.537064979018705480e-01 1.374021715247517039e-01 1.217760932282182518e-01 1.071018490338750961e-01 9.351583856690214025e-02 8.099425649491336088e-02 6.935487614394564293e-02 5.829227574838051484e-02 4.744474977473888549e-02 3.648242275577246591e-02 2.522307826736362030e-02 1.397719119179289052e-02 7.377017303986866531e-03 1.610500324306738534e-02 2.894542249882026477e-02 4.222699871892804380e-02 5.517062878155767208e-02 6.723940997035338096e-02 7.794379238359544493e-02 8.682968626533614509e-02 9.349240827280760890e-02 9.759433610081040544e-02 9.888134930775041576e-02 9.719689440356546473e-02 9.249418148586772970e-02 8.484914454414022034e-02 7.448200153566993109e-02 6.181208654274125691e-02 4.763726236209422232e-02 3.383761733041148329e-02 2.591793527235669581e-02 3.193323911439243518e-02 4.780414542861454591e-02 6.692490405762098471e-02 8.673982219319456566e-02 1.061241722938884163e-01 1.243879402980573728e-01 1.410274346362138109e-01 1.556560080106946797e-01 1.679827591734640579e-01 1.778053930473876554e-01 1.850069279848180759e-01 1.895527231715161687e-01 1.914866036660236581e-01 1.909257626544207664e-01 1.880545159739798744e-01 1.831171649813595204e-01 1.764102897133686398e-01 1.682747694169711428e-01 1.590876944048881525e-01 1.492540383605978627e-01 1.391974200784505122e-01 1.293484281086815235e-01 1.201279101977783259e-01 1.119219622617910609e-01 1.050466374256052576e-01 9.970567401027863319e-02 9.595355984880475642e-02 9.368260130432658206e-02 9.264660799789767309e-02 9.251533867829567215e-02 9.293813414153735686e-02 9.359539729555355070e-02 9.422862731930461977e-02 9.465109263744234114e-02 9.474587062075547073e-02 9.445749285880872259e-02 9.378122130114033284e-02 9.275199634124731141e-02 9.143384807246202062e-02 8.990993236214731010e-02 8.827312570811253478e-02 8.661712848777938789e-02 8.502818848045830269e-02 8.357778827555653600e-02 8.231684816365451851e-02 8.127206888444435395e-02 8.044488814781626529e-02 7.981315015475799746e-02 7.933510468266598281e-02 7.895494738498982923e-02 7.860893650811781597e-02 7.823120731659224947e-02 7.775867271052741558e-02 7.713471815131357767e-02 7.631166767779797022e-02 7.525216944986036494e-02 7.392972688736924869e-02 7.232861229712374274e-02 7.044337430760364005e-02 6.827811160718749717e-02
5.666081969236291122e-02 5.547324035664096681e-02 5.422748120739405431e-02 5.295334745907750995e-02 5.168124784643578218e-02 5.044154980284430712e-02 4.926393137908618297e-02 4.817674744770714806e-02 4.720641108435092576e-02 4.637676558528508464e-02 4.570839330329231481e-02 4.521778458657350203e-02 4.491628749721243707e-02 4.480878913992690504e-02 4.489214571325114006e-02 4.515346876524566760e-02 4.556846282440107226e-02 4.610006372458100993e-02 4.669762911916843645e-02 4.729688882637187591e-02 4.782080176301542473e-02 4.818142747757987038e-02 4.828294034568935550e-02 4.802602775462497253e-02 4.731417239783727163e-02 4.606283894377204147e-02 4.421363404645947681e-02 4.175766708467060218e-02 3.877668920930017055e-02 3.551799243729130556e-02 3.252234027905608754e-02 3.077152016943915033e-02 3.159242535520265238e-02 3.595738668317213782e-02 4.384491790701641051e-02 5.460244412799192953e-02 6.754403160868788225e-02 8.213045157049297940e-02 9.793344890263804003e-02 1.145785086106195644e-01 1.317088001403822484e-01 1.489675684677397582e-01 1.659920311916060764e-01 1.824141910294368452e-01 1.978659428922799335e-01 2.119869419388611120e-01 2.244342355332317462e-01 2.348929114333512813e-01 2.430871233716713209e-01 2.487908996564603958e-01 2.518381603064033247e-01 2.521313847211439918e-01 2.496483961455807643e-01 2.444467662254873053e-01 2.366653932668283666e-01 2.265228678665084650e-01 2.143123019336091450e-01 2.003923508921582886e-01 1.851741920286838483e-01 1.691042285432527159e-01 1.526422870543139576e-01 1.362351463766603710e-01 1.202855818866489790e-01 1.051181182008964626e-01 9.094484490245842434e-02 7.783810728133716550e-02 6.572050208959322182e-02 5.438352669306146386e-02 4.354238541443471860e-02 3.293280799451930863e-02 2.249965686448480301e-02 1.314109819602934590e-02 1.069152498130502595e-02 1.910637145656167088e-02 3.075279479916840156e-02 4.299919652724695091e-02 5.503292614602451477e-02 6.630859061871162419e-02 7.634352491539907193e-02 8.469463172404981255e-02 9.096836623534648725e-02 9.483714975760736132e-02 9.605556630313384636e-02 9.447457815841066309e-02 9.005406388398773387e-02 8.287623846840837250e-02 7.316757110741378689e-02 6.135218052173586206e-02 4.821561444649492129e-02 3.548258725965069971e-02 2.762171564606624372e-02 3.133062627446969034e-02 4.462493205775529964e-02 6.156791407175055825e-02 7.936641061362008365e-02 9.677893251410099595e-02 1.130802398578829859e-01 1.277649043378994154e-01 1.404594847858181283e-01 1.508937826398049076e-01 1.588902783692807685e-01 1.643590237091410999e-01 1.672936010375137283e-01 1.677666166579672713e-01 1.659243148196408169e-01 1.619803918616639360e-01 1.562093153464452211e-01 1.489395236151388191e-01 1.405467968491783959e-01 1.314477621029881693e-01 1.220927291277395799e-01 1.129555780728585396e-01 1.045161300586380099e-01 9.722823042907739743e-02 9.146802604648907042e-02 8.746717727209037119e-02 8.525521855686943318e-02 8.464708778085694441e-02 8.529291734325498975e-02 8.676718349798270835e-02 8.865444721870893718e-02 9.060429998082533687e-02 9.235353890708559998e-02 9.372657318260128878e-02 9.462537696029538203e-02 9.501608063587387021e-02 9.491551166574543896e-02 9.437878958827645992e-02 9.348807042264918599e-02 9.234219268785189005e-02 9.104696744908659378e-02 8.970601667065164486e-02 8.841231775964401851e-02 8.724088699679050096e-02 8.624323445799073062e-02 8.544423854853645806e-02 8.484185286189498132e-02 8.440961109705422127e-02 8.410139128351672155e-02 8.385753344850464808e-02 8.361130075720271670e-02 8.329482844510889550e-02 8.284401023943947784e-02 8.220209696257527177e-02 8.132203567488072160e-02 8.016772868533636465e-02 7.871445226658561889e-02 7.694867515448196305e-02 7.486748650726586518e-02 7.247780309072898719e-02 6.979548811886575332e-02
5.994714541885392406e-02 5.870015102236561533e-02 5.735122455701385097e-02 5.593140420145968628e-02 5.447345930706069816e-02 5.301125673561361135e-02 5.157906680485831868e-02 5.021082390011658014e-02 4.893935042522005313e-02 4.779553940372569670e-02 4.680747179479121528e-02 4.599942450092029539e-02 4.539071369362811248e-02 4.499432754568048060e-02 4.481534177111939216e-02 4.484917903185921262e-02 4.507985259277182827e-02 4.547839770032996443e-02 4.600171548840793767e-02 4.659202632777244973e-02 4.717706922460235264e-02 4.767112361480585481e-02 4.797690203962992617e-02 4.798838967965234764e-02 4.759480959537285005e-02 4.668611251518053895e-02 4.516084087516607920e-02 4.293819679959864910e-02 3.997842439008685023e-02 3.632119524211615408e-02 3.216531067689294004e-02 2.804022009008686964e-02 2.511222315598012414e-02 2.526533390632351717e-02 2.986893680025883013e-02 3.851146536892744582e-02 5.004913476761586877e-02 6.361012903947925456e-02 7.862650578715589533e-02 9.467935490967599454e-02 1.114052699110071737e-01 1.284538763044365539e-01 1.454712083399038181e-01 1.620958225832929422e-01 1.779616545786577020e-01 1.927047685933040710e-01 2.059724790892384083e-01 2.174338812895695305e-01 2.267910593770775807e-01 2.337903325939148236e-01 2.382329355276542049e-01 2.399845486568251973e-01 2.389831183053924835e-01 2.352444410266001928e-01 2.288650396940124787e-01 2.200219265130015089e-01 2.089689273621643251e-01 1.960293245941487905e-01 1.815846516670721889e-01 1.660595337827414364e-01 1.499025149484583819e-01 1.335628743383523165e-01 1.174636130410584844e-01 1.019713118929791440e-01 8.736481153732628124e-02 7.380709199916007934e-02 6.132839625045960474e-02 4.983269938112978165e-02 3.914363147177016278e-02 2.911996208792089896e-02 1.996625070026760221e-02 1.340150665801467279e-02 1.434593240940144725e-02 2.234623071913091619e-02 3.278111069335962885e-02 4.386522822258488719e-02 5.485128920390837381e-02 6.521231963215297356e-02 7.448277348350242077e-02 8.223592047347332012e-02 8.809262322447859728e-02 9.173723407571374167e-02 9.293369885010395459e-02 9.153983363624160208e-02 8.751988460579128437e-02 8.095762489012407748e-02 7.207661301538194343e-02 6.128646157671811118e-02 4.931401428551109717e-02 3.761610598027843866e-02 2.952517184755636126e-02 3.036385553400319098e-02 4.029853258231731045e-02 5.447274370249310244e-02 6.981118381528010619e-02 8.488670670685286024e-02 9.890950316061029868e-02 1.113612024176879739e-01 1.218774442080406278e-01 1.302072516402417168e-01 1.361972114287959001e-01 1.397837846709096277e-01 1.409879472932673017e-01 1.399101354956201748e-01 1.367249727683680360e-01 1.316759460473703736e-01 1.250705571925769810e-01 1.172766250975500885e-01 1.087202476586404398e-01 9.988502288570570709e-02 9.130950490655853624e-02 8.357410450629405851e-02 7.725995850173149326e-02 7.285958774080399103e-02 7.064533546825683963e-02 7.056281632019044403e-02 7.224174836195407234e-02 7.513061139835006119e-02 7.865897458762900751e-02 8.234259460614538895e-02 8.582021247946963749e-02 8.884983024089922188e-02 9.129009803616174035e-02 9.307978754473961169e-02 9.421970473131512092e-02 9.475760201251939852e-02 9.477544642785008799e-02 9.437822738038177672e-02 9.368365461448083242e-02 9.281237132018292646e-02 9.187862968146781606e-02 9.098172014286148856e-02 9.019875185947689999e-02 8.957954652632726944e-02 8.914432440713361550e-02 8.888449763699077244e-02 8.876634042480983922e-02 8.873678177701106728e-02 8.873026268696217189e-02 8.867560033530270946e-02 8.850204810740656958e-02 8.814409317470388305e-02 8.754486150703685854e-02 8.665823094397251403e-02 8.544987457845952539e-02 8.389749319725878229e-02 8.199048069552140883e-02 7.972922872103521685e-02 7.712423480890771843e-02 7.419514165039617359e-02 7.096980782182669978e-02
6.336957514127820879e-02 6.210898779365617989e-02 6.069986354246063864e-02 5.917305180542168502e-02 5.756220058784854848e-02 5.590319521363145555e-02 5.423349596023803454e-02 5.259138108943575002e-02 5.101510039404830166e-02 4.954193904069731369e-02 4.820718201734327385e-02 4.704295792433597218e-02 4.607693246687789845e-02 4.533082516387827027e-02 4.481874610319623586e-02 4.454539631459435156e-02 4.450423747795596158e-02 4.467579392989663722e-02 4.502627780058424123e-02 4.550671249339030555e-02 4.605267748693760849e-02 4.658473363558172931e-02 4.700954135155169938e-02 4.722167217506487852e-02 4.710614198983204687e-02 4.654176402681296093e-02 4.540555350555443292e-02 4.357869240473217359e-02 4.095521536933744572e-02 3.745630173223171017e-02 3.305813311150260919e-02 2.785804161440872881e-02 2.226455829233164874e-02 1.758641759550121433e-02 1.697068561404961942e-02 2.267927839142379332e-02 3.282902930164683514e-02 4.547963504888514336e-02 5.974487042568291800e-02 7.515269496588339315e-02 9.135195117828581735e-02 1.080173142437920591e-01 1.248186946014203241e-01 1.414133206798634801e-01 1.574472955793882467e-01 1.725618778236333861e-01 1.864024575609256051e-01 1.986291432086626507e-01 2.089282104254714667e-01 2.170237805955362032e-01 2.226891307407232179e-01 2.257570482839481862e-01 2.261286580318599415e-01 2.237801772739908268e-01 2.187671033355934325e-01 2.112254072812768668e-01 2.013693953531434933e-01 1.894860007433955273e-01 1.759253745848776418e-01 1.610877477799772528e-01 1.454066288419574027e-01 1.293284949204440981e-01 1.132892666862329312e-01 9.768815406112983657e-02 8.286018628042751688e-02 6.905038430428368790e-02 5.639584106348046605e-02 4.492810741821900294e-02 3.462079685871091023e-02 2.554422460055629299e-02 1.832261050329606067e-02 1.513207162613409290e-02 1.826095077145880805e-02 2.570490383798184827e-02 3.492776822226315719e-02 4.477628083663489494e-02 5.462733723931660623e-02 6.399920898952678183e-02 7.245479706012640519e-02 7.958886866596828757e-02 8.503883086142006997e-02 8.850121890608157738e-02 8.974801969634223220e-02 8.864090621821844873e-02 8.514332001684056517e-02 7.933207925410502848e-02 7.141336107614244810e-02 6.175589465219928631e-02 5.097746097954646005e-02 4.019036856586544887e-02 3.163864963819476572e-02 2.920217849211622502e-02 3.484986282348305486e-02 4.551860764092570399e-02 5.791837282787468816e-02 7.031694022114894083e-02 8.179863857654007253e-02 9.180602043594729422e-02 9.997177738691306881e-02 1.060573699117178942e-01 1.099283180881519273e-01 1.115423755303015935e-01 1.109422299943903928e-01 1.082498656302971346e-01 1.036620004475727191e-01 9.744725728790633312e-02 8.994674160776275351e-02 8.158077561939371114e-02 7.286532479714416533e-02 6.443961403679820954e-02 5.709231928370034348e-02 5.172838082063853371e-02 4.915611674567978151e-02 4.967830869308910435e-02 5.285877080295118408e-02 5.779887307755060544e-02 6.358887491365561306e-02 6.953218948713202341e-02 7.516151443880021710e-02 8.018792190079357396e-02 8.445054940095482465e-02 8.788053826468679441e-02 9.047669468155608574e-02 9.228848200130654322e-02 9.340311485795679824e-02 9.393473274899605263e-02 9.401445313460221609e-02 9.378065432462874551e-02 9.336927092720710697e-02 9.290429368665445442e-02 9.248906005218629489e-02 9.219922157134315122e-02 9.207834453288930854e-02 9.213683872248398798e-02 9.235434556899718705e-02 9.268504328075255483e-02 9.306480635707037319e-02 9.341897235225406215e-02 9.366962810435217057e-02 9.374169577691311706e-02 9.356750347983744387e-02 9.308984497161952587e-02 9.226372529199178274e-02 9.105706854462790323e-02 8.945066812074405072e-02 8.743762526618203967e-02 8.502247509898840094e-02 8.222015469120796949e-02 7.905493219979217723e-02 7.555939121449070650e-02 7.177355041176218531e-02
6.685642952308738785e-02 6.563067432437033610e-02 6.420847530836609751e-02 6.261919292612083687e-02 6.089594755127580167e-02 5.907516661007509301e-02 5.719600518097611025e-02 5.529963758603929913e-02 5.342841767778837986e-02 5.162490390802226825e-02 4.993074177680362907e-02 4.838539204233615471e-02 4.702469123731636835e-02 4.587923684235151178e-02 4.497260891679451950e-02 4.431947618504929187e-02 4.392368286308784980e-02 4.377645807280252516e-02 4.385491213834707969e-02 4.412096918852077831e-02 4.452083667045083487e-02 4.498505097084814358e-02 4.542909079021929114e-02 4.575453165341175632e-02 4.585072392472896996e-02 4.559699969707926154e-02 4.486543836258437279e-02 4.352424440317969462e-02 4.144183054404801392e-02 3.849181104511235213e-02 3.455947411687811111e-02 2.955161281853724634e-02 2.341725273798861764e-02 1.622044543666003452e-02 8.656128953137611284e-03 7.349696544482115824e-03 1.674651952330300300e-02 2.897397633589369331e-02 4.260441989674845775e-02 5.728913615865290770e-02 7.277745482601623295e-02 8.881158049959825274e-02 1.051083247334759635e-01 1.213581794593444757e-01 1.372301992424208028e-01 1.523798143271028471e-01 1.664585299435268062e-01 1.791249198304280532e-01 1.900564200914492963e-01 1.989614256382791491e-01 2.055911622177455655e-01 2.097507808493574433e-01 2.113091112720522358e-01 2.102065233382862941e-01 2.064603834598555676e-01 2.001676579358270258e-01 1.915043046739394461e-01 1.807212055776158399e-01 1.681365178287218265e-01 1.541244564613925561e-01 1.391006573494721343e-01 1.235044108306762173e-01 1.077782254617283692e-01 9.234545793531796776e-02 7.758733726114880325e-02 6.382211737057465195e-02 5.129246590990932386e-02 4.017528984901847650e-02 3.064795005972503414e-02 2.308856484958344765e-02 1.847908074386960670e-02 1.827496243197267167e-02 2.238443283374024276e-02 2.909533050790686151e-02 3.710143573115721322e-02 4.569122865330366851e-02 5.438263732786525334e-02 6.275597542373753668e-02 7.041000473017998418e-02 7.696291582085755534e-02 8.206753321774831744e-02 8.542948735505505320e-02 8.682409686739640808e-02 8.611042096444486427e-02 8.324228598464175621e-02 7.827723158419595817e-02 7.138610971124832727e-02 6.287003245814053176e-02 5.320166546827642673e-02 4.313616249507116335e-02 3.400095855822514446e-02 2.820228031060769205e-02 2.853283644823297049e-02 3.464754609820567405e-02 4.356142561051912915e-02 5.303015011381237431e-02 6.186284463122591198e-02 6.939875370909431851e-02 7.523895717444725739e-02 7.914132803983099651e-02 8.097774218484424247e-02 8.071397695023746488e-02 7.839804915830549115e-02 7.415202985932257962e-02 6.816631258913576075e-02 6.069803092292600649e-02 5.207954706632142439e-02 4.275395882503243289e-02 3.338889513168415840e-02 2.521705256360042002e-02 2.070535410032208271e-02 2.245250608826526370e-02 2.911580623714294172e-02 3.773302270021658411e-02 4.669722734717763474e-02 5.529225293398224578e-02 6.316424719697087686e-02 7.012465879773327471e-02 7.607930766548215429e-02 8.099928336428499631e-02 8.490647807554843607e-02 8.786443942803241758e-02 8.997099772525202210e-02 9.135114420703699389e-02 9.214941603308904328e-02 9.252141087618699633e-02 9.262433379607939998e-02 9.260681423890566866e-02 9.259865451584599338e-02 9.270160155793098766e-02 9.298248483902550598e-02 9.346992899950022637e-02 9.415525635120283732e-02 9.499731124158605766e-02 9.593011857114024099e-02 9.687185679715526465e-02 9.773368354028943994e-02 9.842736218792490221e-02 9.887116087388503338e-02 9.899393813371612505e-02 9.873760964808256380e-02 9.805831523375958814e-02 9.692662297267334859e-02 9.532706903594519166e-02 9.325727406185285728e-02 9.072682054036118604e-02 8.775602953476835388e-02 8.437474162867264482e-02 8.062118574061138965e-02 7.654100922515656713e-02 7.218654268213076097e-02
7.033126382763574269e-02 6.918972112633309246e-02 6.780391364254337305e-02 6.620055751132036814e-02 6.441096693280899677e-02 6.247072950527951529e-02 6.041924029696820603e-02 5.829908455386613453e-02 5.615525919380339598e-02 5.403422289308699999e-02 5.198276393402617712e-02 5.004667524467447393e-02 4.826922977321324026e-02 4.668946043124755363e-02 4.534027149399919021e-02 4.424644408026846137e-02 4.342264194701093982e-02 4.287156114647765887e-02 4.258237889900243905e-02 4.252963050965079261e-02 4.267258411896546200e-02 4.295511721204815087e-02 4.330605699319015761e-02 4.363994496531066469e-02 4.385821694684412242e-02 4.385083135491177342e-02 4.349841078758853036e-02 4.267497798737603792e-02 4.125137730646947359e-02 3.909950825829406479e-02 3.609763885075714662e-02 3.213756622729713186e-02 2.713626252800212593e-02 2.106314409109181704e-02 1.404895123804510496e-02 7.276245050639171437e-03 8.774575613271358779e-03 1.855194034858778651e-02 3.053215201146820823e-02 4.376398373914675011e-02 5.793197741217516461e-02 7.278287033365761494e-02 8.805178218898086773e-02 1.034492795999211734e-01 1.186622567262976824e-01 1.333598770824915014e-01 1.472021882245271307e-01 1.598504474782845020e-01 1.709785548090051455e-01 1.802850629030355312e-01 1.875052277178149152e-01 1.924225397180148456e-01 1.948791617261403930e-01 1.947847053119677596e-01 1.921228097698220449e-01 1.869550485782895677e-01 1.794217779607847341e-01 1.697396588872830681e-01 1.581957241893766075e-01 1.451380226748882896e-01 1.309630508570939766e-01 1.161003873902692329e-01 1.009952059391915902e-01 8.608974704068200756e-02 7.180560562360754906e-02 5.853039023871045576e-02 4.661616945061169276e-02 3.640520821964078613e-02 2.830872795876835518e-02 2.293057788604599065e-02 2.097237030555000603e-02 2.250912765850188527e-02 2.666253223299776612e-02 3.244617382652639076e-02 3.922497705776539778e-02 4.658350494440125639e-02 5.416736969129662405e-02 6.161931738616021476e-02 6.857130546172887642e-02 7.465906678608644209e-02 7.954309447969655500e-02 8.292931810643276724e-02 8.458680493140260936e-02 8.436151453160893599e-02 8.218592250412856681e-02 7.808487640899115789e-02 7.217873358172476050e-02 6.468612084092495440e-02 5.593166986999207474e-02 4.637216614180631608e-02 3.667795521289884259e-02 2.796680841806211543e-02 2.227148772548106712e-02 2.201482249115039799e-02 2.665805020277342910e-02 3.329299952081467978e-02 3.993329104151017994e-02 4.561509431286751848e-02 4.984998351536042149e-02 5.237962070422805261e-02 5.308477461737116238e-02 5.194870129473420917e-02 4.904036550318781329e-02 4.450726078797603152e-02 3.857857766073580219e-02 3.159295702324736027e-02 2.410745498122128516e-02 1.731347689905735412e-02 1.417029124046114905e-02 1.764627091985080179e-02 2.523912091358821580e-02 3.409275958813131474e-02 4.306014042368780381e-02 5.163725093049745252e-02 5.954357532025085498e-02 6.660504711627017460e-02 7.271701908498259814e-02 7.783018561061690044e-02 8.194368650988863301e-02 8.510032823746770114e-02 8.738202589746439652e-02 8.890459719085266888e-02 8.981137960340700166e-02 9.026527071286020998e-02 9.043892754785377852e-02 9.050315088375257555e-02 9.061400893587205629e-02 9.089997400351206014e-02 9.145100062162589416e-02 9.231165376140276768e-02 9.347978611168170082e-02 9.491096126343230577e-02 9.652738299302238145e-02 9.822918335891976660e-02 9.990585308177622748e-02 1.014461859493391016e-01 1.027459269342742426e-01 1.037130041939534619e-01 1.042706414990462460e-01 1.043588120875692388e-01 1.039344977293429756e-01 1.029711444242216306e-01 1.014576151224355627e-01 9.939685800930353476e-02 9.680444567718278492e-02 9.370709622467368605e-02 9.014125903301317688e-02 8.615183245644787713e-02 8.179107567876296725e-02 7.711778163497520766e-02 7.219679261178296725e-02
7.371498017353729504e-02 7.270656750156505310e-02 7.140738817919135839e-02 6.984050108491028641e-02 6.803427459599827032e-02 6.602220225717923829e-02 6.384256957253124642e-02 6.153795526869346166e-02 5.915455008330731956e-02 5.674127584921224293e-02 5.434868801216367895e-02 5.202764726943802376e-02 4.982775354732345979e-02 4.779555205119913330e-02 4.597255059479076617e-02 4.439313065188311286e-02 4.308248458995117547e-02 4.205475049223323519e-02 4.131151917074086383e-02 4.084083839036575098e-02 4.061674597238129625e-02 4.059926659703815000e-02 4.073475822194339707e-02 4.095652158241958746e-02 4.118567700673590737e-02 4.133242545613396296e-02 4.129790926138793977e-02 4.097696928951440054e-02 4.026220133204139184e-02 3.904994723333753137e-02 3.724943615641512773e-02 3.479775258118054937e-02 3.168707703418258831e-02 2.802061372720993440e-02 2.413848193773927842e-02 2.088806876587759320e-02 1.991457067651537446e-02 2.286963722108636965e-02 2.967786130819700247e-02 3.918812011753297631e-02 5.047719519279495609e-02 6.296410578696579052e-02 7.623248233296443799e-02 8.992567617048592699e-02 1.037025936397258513e-01 1.172222923000603712e-01 1.301419177570687924e-01 1.421213259020500386e-01 1.528313200475185929e-01 1.619638614568943979e-01 1.692431893884378813e-01 1.744370255401300474e-01 1.773671443002086956e-01 1.779186527501511184e-01 1.760473831470041328e-01 1.717848748332611863e-01 1.652405213162769504e-01 1.566005855499529309e-01 1.461239437409586339e-01 1.341346070174789518e-01 1.210112970283180184e-01 1.071746336813998723e-01 9.307287413689975530e-02 7.916771365085047141e-02 6.592257756296099336e-02 5.379720162813770440e-02 4.325321819024952053e-02 3.476965746061808776e-02 2.883256380996007326e-02 2.578830629742280903e-02 2.553960583930734926e-02 2.750428347464037651e-02 3.103141892033524363e-02 3.569337200310597480e-02 4.123739403275603066e-02 4.744833632501611193e-02 5.406940942237663250e-02 6.078621413635883902e-02 6.724423772505358499e-02 7.307710128991527776e-02 7.793453975155713309e-02 8.150616836396396003e-02 8.354007178166474035e-02 8.385619217318662777e-02 8.235470931287405816e-02 7.901966506518483258e-02 7.391816994152621001e-02 6.719568713231557910e-02 5.906816282944015589e-02 4.981233646113859825e-02 3.975716987324980772e-02 2.928566418337179983e-02 1.889192655105196086e-02 9.669046309550777957e-03 7.341243505263495873e-03 1.417326024593030566e-02 2.193971347429486338e-02 2.890913110076941128e-02 3.474812184169487339e-02 3.938025434732556063e-02 4.285755906280068472e-02 4.533531642739855455e-02 4.706092573440662230e-02 4.835766069360532965e-02 4.959318328084242472e-02 5.112732972939824927e-02 5.324522514709902760e-02 5.609825708272485334e-02 5.968057959400651508e-02 6.385062668801794183e-02 6.838107503738669046e-02 7.301184079868416887e-02 7.749048750955099540e-02 8.159721295028175836e-02 8.515801415478649328e-02 8.805049371811138337e-02 9.020551049052362436e-02 9.160649227759241897e-02 9.228726001777907972e-02 9.232860392867635324e-02 9.185343589442067358e-02 9.102001203693410591e-02 9.001247726643876734e-02 8.902796688407063619e-02 8.825996758226413441e-02 8.787882678851560714e-02 8.801207933318309917e-02 8.872881585536918081e-02 9.003236411604427503e-02 9.186340619862104484e-02 9.411222160505668122e-02 9.663604581835125162e-02 9.927695379516753016e-02 1.018769619046830388e-01 1.042889439634802073e-01 1.063834399176051271e-01 1.080521721345960445e-01 1.092092390324705814e-01 1.097908161175452924e-01 1.097539718263446235e-01 1.090750038749604689e-01 1.077475529013972727e-01 1.057806520449116050e-01 1.031968113517231916e-01 1.000302021477409709e-01 9.632498963420178806e-02 9.213385628195996935e-02 8.751676132625409166e-02 8.253999222476106346e-02 7.727558355266146706e-02 7.180121006718946652e-02
7.692770729999413859e-02 7.609965105596538937e-02 7.493674812458364642e-02 7.345751936147451588e-02 7.168637941961894522e-02 6.965360207806266246e-02 6.739513471889611862e-02 6.495223937341203235e-02 6.237093644311814816e-02 5.970122606588944975e-02 5.699606199174560295e-02 5.431005564619202641e-02 5.169789722799754406e-02 4.921250133440363550e-02 4.690292243361231933e-02 4.481214325445629504e-02 4.297491019566443415e-02 4.141585144719270306e-02 4.014812739043072815e-02 3.917279203166498108e-02 3.847888508305097321e-02 3.804408138097314929e-02 3.783559597664253732e-02 3.781106307849779746e-02 3.791928390800163029e-02 3.810099913718514170e-02 3.829008379259134232e-02 3.841572419398850413e-02 3.840623057976121080e-02 3.819524392850577599e-02 3.773132075864993329e-02 3.699231752908260090e-02 3.600659715668089872e-02 3.488321361592527925e-02 3.385039720555661075e-02 3.328943537229107907e-02 3.372321138882218572e-02 3.570086583448307122e-02 3.959519464167406133e-02 4.547059421712850574e-02 5.313085807181707615e-02 6.225146729100273363e-02 7.247314743878954801e-02 8.343701854354314273e-02 9.478998760246108712e-02 1.061826027112149490e-01 1.172682754730223903e-01 1.277059688995623443e-01 1.371661001231593013e-01 1.453388181891625275e-01 1.519437569610565530e-01 1.567404199508076190e-01 1.595384202599348655e-01 1.602068608461846566e-01 1.586822071312823657e-01 1.549740870984009367e-01 1.491685626127676745e-01 1.414285561406693759e-01 1.319912941046780253e-01 1.211628463320132826e-01 1.093101052948110691e-01 9.685085945724433709e-02 8.424294051993241883e-02 7.197359343960771372e-02 6.054956258314234813e-02 5.048481677858330380e-02 4.227185069590557592e-02 3.630361000350984524e-02 3.272368994653859775e-02 3.130293580342560084e-02 3.154647499243066339e-02 3.299411676300172125e-02 3.541516911038063153e-02 3.877675201404986310e-02 4.309625896961373492e-02 4.831034225767179280e-02 5.422198734719460567e-02 6.051689390918397332e-02 6.681040157678262703e-02 7.269523945872422011e-02 7.777907666013265942e-02 8.171148335540431851e-02 8.420267796157109019e-02 8.503605742163976300e-02 8.407568339200542640e-02 8.126940929942670644e-02 7.664823524370090180e-02 7.032272363951529159e-02 6.247802850530446983e-02 5.337098480683776652e-02 4.333856550316783629e-02 3.284925262379900790e-02 2.273284794129257561e-02 1.521326226309872159e-02 1.536302329739789967e-02 2.277197468869887262e-02 3.236084742970889161e-02 4.215510760215633590e-02 5.154833487382549234e-02 6.031293534208288093e-02 6.836607915669921931e-02 7.569872225178203573e-02 8.234333887501431304e-02 8.835270563401777244e-02 9.378311031476127546e-02 9.868094556965244235e-02 1.030731968700604323e-01 1.069624628032620622e-01 1.103266734929356646e-01 1.131230240961670491e-01 1.152951043904423545e-01 1.167819418413876126e-01 1.175277051652457994e-01 1.174910580111388908e-01 1.166534900756204529e-01 1.150262818861356867e-01 1.126560101629318494e-01 1.096286302953183994e-01 1.060721432502816641e-01 1.021576123492555221e-01 9.809776969472075447e-02 9.414161149257820049e-02 9.056241719605892526e-02 8.763628208938317732e-02 8.561000140769239874e-02 8.466230256259445197e-02 8.486953897956890647e-02 8.619011964399229953e-02 8.847546764612189418e-02 9.150228715504707400e-02 9.501204786107829425e-02 9.874480271954227950e-02 1.024616051856812454e-01 1.059560639963630646e-01 1.090582504151038773e-01 1.116341987280310005e-01 1.135832856309690886e-01 1.148348167695057709e-01 1.153444894598603387e-01 1.150910235072288706e-01 1.140730629508595051e-01 1.123063687366777225e-01 1.098212934129023932e-01 1.066605250927184362e-01 1.028770948774008209e-01 9.853265361156436641e-02 9.369603860250513838e-02 8.844216966227180787e-02 8.285133914482022133e-02 7.700899662144077007e-02 7.100618047740585304e-02
7.989051866143985492e-02 7.928727103443444779e-02 7.830851462982589550e-02 7.696747582395957465e-02 7.528372969632729506e-02 7.328332295105291494e-02 7.099874961819076236e-02 6.846875168676412604e-02 6.573791408996157437e-02 6.285602065849192621e-02 5.987713560275010477e-02 5.685837576415986999e-02 5.385834622422799867e-02 5.093523245928770898e-02 4.814458504904940706e-02 4.553690640580518312e-02 4.315525332901220396e-02 4.103318429563288655e-02 3.919345579702666893e-02 3.764783438112058456e-02 3.639818323239432662e-02 3.543862321120110764e-02 3.475818644528873985e-02 3.434316857055295241e-02 3.417849006761609909e-02 3.424780054935644413e-02 3.453264883895661164e-02 3.501156037135423615e-02 3.566010489961097402e-02 3.645291763371209803e-02 3.736822020111706805e-02 3.839481683905082710e-02 3.954091131061514969e-02 4.084337114268981467e-02 4.237516899769315504e-02 4.424775739572017752e-02 4.660471995597113837e-02 4.960440491643153954e-02 5.339319722283553810e-02 5.807617483946143216e-02 6.369422857977107000e-02 7.021367588938252913e-02 7.752826445455081317e-02 8.546911188681974303e-02 9.381769817193534589e-02 1.023189626734423846e-01 1.106935735289269335e-01 1.186495322164386468e-01 1.258935496827414680e-01 1.321424893376728638e-01 1.371349156182380680e-01 1.406425538769075223e-01 1.424813008410103221e-01 1.425213283704919731e-01 1.406957899908111154e-01 1.370076630478707647e-01 1.315343345697262689e-01 1.244296614661952044e-01 1.159233964960875857e-01 1.063180451966388440e-01 9.598333309221254717e-02 8.534831756904079358e-02 7.489027151754160117e-02 6.511672843155381918e-02 5.653113918375964053e-02 4.956529257991024173e-02 4.446867779187138603e-02 4.119587679027526816e-02 3.940181710339817067e-02 3.860761768951822409e-02 3.843526890120870648e-02 3.876011642086957948e-02 3.972635595803086089e-02 4.163994553965905121e-02 4.478148463303360111e-02 4.923109259500694362e-02 5.480646177695699950e-02 6.112168225569027807e-02 6.768956413345707246e-02 7.400443842962828311e-02 7.959222489013380308e-02 8.403795815041478767e-02 8.700151722813982691e-02 8.822745650971691722e-02 8.755151437474313625e-02 8.490513549096911916e-02 8.031956146562710397e-02 7.393262968941242963e-02 6.600544362032355339e-02 5.696610443048957112e-02 4.752255057561205476e-02 3.893167639180931949e-02 3.341845032933894039e-02 3.367026245910194338e-02 4.007048733354653253e-02 5.038167804833912355e-02 6.249872707496550300e-02 7.521336427423724880e-02 8.786007589351872704e-02 1.000419026454279076e-01 1.115028441351541277e-01 1.220692676821071160e-01 1.316200252488655409e-01 1.400690586903664825e-01 1.473541564413235472e-01 1.534293812319306172e-01 1.582601807492667600e-01 1.618207317744244089e-01 1.640932135122457058e-01 1.650687000731350662e-01 1.647493198218113186e-01 1.631513058803748528e-01 1.603085808093749343e-01 1.562765838637441007e-01 1.511361546864820327e-01 1.449974197404483578e-01 1.380037671669755162e-01 1.303361061956830602e-01 1.222176115488303877e-01 1.139188792667212013e-01 1.057625141292383025e-01 9.812404280099462639e-02 9.142219879840228491e-02 8.608718065316017798e-02 8.249638112954070512e-02 8.088395115494605159e-02 8.126271388472665336e-02 8.341079033258587405e-02 8.693683196858244255e-02 9.138130176724067188e-02 9.630052024627143437e-02 1.013119006983547177e-01 1.061074446866863280e-01 1.104502570733291583e-01 1.141648879719691367e-01 1.171269204737707126e-01 1.192538040868216104e-01 1.204973374898290484e-01 1.208376231024577141e-01 1.202781820257791817e-01 1.188419455722661694e-01 1.165679087733655223e-01 1.135082990241688267e-01 1.097261681262211713e-01 1.052933587026595175e-01 1.002888302245791285e-01 9.479736064701739517e-02 8.890867232225095618e-02 8.271707157586068171e-02 7.632174719711840027e-02 6.982795108110623206e-02
8.252705040686630911e-02 8.218931697731518549e-02 8.143973532576989638e-02 8.028560345020815947e-02 7.874088857076030901e-02 7.682651359017934889e-02 7.457050595902586787e-02 7.200797689095922438e-02 6.918089458046701445e-02 6.613761013660127142e-02 6.293208986319717702e-02 5.962280388205806747e-02 5.627122261197133046e-02 5.293988647052366020e-02 4.969005221178021681e-02 4.657899738525780875e-02 4.365719656591092457e-02 4.096576719572384701e-02 3.853477887415900083e-02 3.638313309446672417e-02 3.452061818342702648e-02 3.295232350254356096e-02 3.168487261467999028e-02 3.073307455074416467e-02 3.012486918685385387e-02 2.990219882210324101e-02 3.011610990865297433e-02 3.081634737661562151e-02 3.203855948509325841e-02 3.379421436946060397e-02 3.606741630825002071e-02 3.881926079784031591e-02 4.199698079291650649e-02 4.554414913778583734e-02 4.940925524212544384e-02 5.355144929947422416e-02 5.794316966072911995e-02 6.256971810713958526e-02 6.742597052330090435e-02 7.251057716410364007e-02 7.781829742232428127e-02 8.333145756993932951e-02 8.901177253541296686e-02 9.479380563098860346e-02 1.005811117076157585e-01 1.062456865519496724e-01 1.116308627549069676e-01 1.165573787358565316e-01 1.208320729973787755e-01 1.242585224963265456e-01 1.266489136236089441e-01 1.278364603720425763e-01 1.276877339306750903e-01 1.261143269160954483e-01 1.230833431861527855e-01 1.186262848054171065e-01 1.128459987107584966e-01 1.059214199302708076e-01 9.810981794445788884e-02 8.974589274073975498e-02 8.123588351648063088e-02 7.304200533593527278e-02 6.564746405855745315e-02 5.948794578404308087e-02 5.484447798646163025e-02 5.173198865090000709e-02 4.986534845718102599e-02 4.875863670815339806e-02 4.790774083480600631e-02 4.695580343307880627e-02 4.579421873666883469e-02 4.460790770240043862e-02 4.386839838497560290e-02 4.423288323135574074e-02 4.630083360461613451e-02 5.031537406235521426e-02 5.604528604010314968e-02 6.292425834968291831e-02 7.026572566721180080e-02 7.740227584193309918e-02 8.374367493252131422e-02 8.879523732538828484e-02 9.216394037834776953e-02 9.356273612123426620e-02 9.281609074064064990e-02 8.986834268602236775e-02 8.479817320436577877e-02 7.784723866290099714e-02 6.948130824573839348e-02 6.052176489792987502e-02 5.239745161570813492e-02 4.740347416764777166e-02 4.811194152724653644e-02 5.529543235306004501e-02 6.736039146590490356e-02 8.224643503138555356e-02 9.847642428358671651e-02 1.151033138934585143e-01 1.314940408302099073e-01 1.471955694175673124e-01 1.618665555970636438e-01 1.752425125197116518e-01 1.871168895654758690e-01 1.973298510106962222e-01 2.057610265579740971e-01 2.123245367567835606e-01 2.169655036102179080e-01 2.196576519940705852e-01 2.204017690733466039e-01 2.192248481818670769e-01 2.161797660590103198e-01 2.113453619072620804e-01 2.048268216885864024e-01 1.967563318988676258e-01 1.872940613157680623e-01 1.766296647750277837e-01 1.649846890254692000e-01 1.526165019680315316e-01 1.398246375873405112e-01 1.269606077377081754e-01 1.144417773340448696e-01 1.027674066945387099e-01 9.252730237088928333e-02 8.437710299910068656e-02 7.893663365042673241e-02 7.659216439672915377e-02 7.729646828201544584e-02 8.054836050498574707e-02 8.558988889345506279e-02 9.164821448224363953e-02 9.807472973628225676e-02 1.043779988288457278e-01 1.102052990443898317e-01 1.153121157185839213e-01 1.195351117923993955e-01 1.227717673660336378e-01 1.249657960857919331e-01 1.260967270359343584e-01 1.261723032182110182e-01 1.252227540064178857e-01 1.232963294331039378e-01 1.204557139171371777e-01 1.167750882976532623e-01 1.123377078285144326e-01 1.072339304758833239e-01 1.015596791699010237e-01 9.541536468345426791e-02 8.890534206790250138e-02 8.213803259350355157e-02 7.522692485086400482e-02 6.829277999013569356e-02
8.476506015172828590e-02 8.472891790687138436e-02 8.424972882623511794e-02 8.332835543825516111e-02 8.197250908013391235e-02 8.019720257891725657e-02 7.802508108274484877e-02 7.548659628549567180e-02 7.261998362744373492e-02 6.947099507502223215e-02 6.609233175665218951e-02 6.254271179657594493e-02 5.888550167131135354e-02 5.518684038892559401e-02 5.151320687613832744e-02 4.792844264186196107e-02 4.449037221629254663e-02 4.124738941091402045e-02 3.823569835896317715e-02 3.547825204991964659e-02 3.298666789877040956e-02 3.076731042938931487e-02 2.883212312698565927e-02 2.721349931212001250e-02 2.598018663079142143e-02 2.524745044699673244e-02 2.517048429238485582e-02 2.591169029729784717e-02 2.758921800116931333e-02 3.023702521526511894e-02 3.380265263086598693e-02 3.817553272412994858e-02 4.321965620088975835e-02 4.879498372320353189e-02 5.476725168633822527e-02 6.101114380702057916e-02 6.741074978056861566e-02 7.385916519485781484e-02 8.025779352846555692e-02 8.651536441925411491e-02 9.254655115208176852e-02 9.827013022986602619e-02 1.036067626880812775e-01 1.084766314956197159e-01 1.127973042675754489e-01 1.164822768167192019e-01 1.194406705260760565e-01 1.215784973289555926e-01 1.228017779202724424e-01 1.230216240807842504e-01 1.221612068196680223e-01 1.201643630521484624e-01 1.170054747177442372e-01 1.127002051489877782e-01 1.073167000850829556e-01 1.009869213602590798e-01 9.391775832716321715e-02 8.640111037971270891e-02 7.882040377448727708e-02 7.164633620191573904e-02 6.540544479747628648e-02 6.059591941705046170e-02 5.753925084675710205e-02 5.622306184772876692e-02 5.625830313002353616e-02 5.700870829650690752e-02 5.779684605828504934e-02 5.806275111272217460e-02 5.744427684791084121e-02 5.581305017547682351e-02 5.330354072247832364e-02 5.035346193828829642e-02 4.773947682716890573e-02 4.651670739255490961e-02 4.769713475374802447e-02 5.171369070674209506e-02 5.818098247718601901e-02 6.620493264846434578e-02 7.480038417583410870e-02 8.309353758161272530e-02 9.036387194022034441e-02 9.603635104372705567e-02 9.967112217113065220e-02 1.009610921716619231e-01 9.973802618800792219e-02 9.598855270193615286e-02 8.988675264891686501e-02 8.186075382168163384e-02 7.273045970918670666e-02 6.397028266988373513e-02 5.802900575284222762e-02 5.796811864896973115e-02 6.540841522032096733e-02 7.918547613300973287e-02 9.701996943565359410e-02 1.170539778369275308e-01 1.380257494163402432e-01 1.590610671053305780e-01 1.795127897304528708e-01 1.988753629264791156e-01 2.167421676370725192e-01 2.327838533372633134e-01 2.467366417780404442e-01 2.583953638685492216e-01 2.676087558612953443e-01 2.742758454334130458e-01 2.783428772176833044e-01 2.798005207385567683e-01 2.786812409882821195e-01 2.750567761422051394e-01 2.690357012020752059e-01 2.607610845678952072e-01 2.504082815934433048e-01 2.381829668957545221e-01 2.243195989068875185e-01 2.090806558635287249e-01 1.927572155103638996e-01 1.756718261276133952e-01 1.581852126969340577e-01 1.407092409917564124e-01 1.237295370682074402e-01 1.078408549422645996e-01 9.379116093179178104e-02 8.250114346366231588e-02 7.495828682934735365e-02 7.185504722624332097e-02 7.310756407161569936e-02 7.778846480648893280e-02 8.461289611665080701e-02 9.242985946128477737e-02 1.003956085178350222e-01 1.079442238360452666e-01 1.147106242741895432e-01 1.204660900829608305e-01 1.250746177922956170e-01 1.284649834328159546e-01 1.306127926061248778e-01 1.315285732594513868e-01 1.312495117822936319e-01 1.298334313597923340e-01 1.273542045789205490e-01 1.238981369619549938e-01 1.195610598023028881e-01 1.144459924383696980e-01 1.086613129044913806e-01 1.023194343820308522e-01 9.553603859820572475e-02 8.842997920491148245e-02 8.112405091511916411e-02 7.374693555117101118e-02 6.643678506169690967e-02
8.653794541587320199e-02 8.683404405927426517e-02 8.666176578413910259e-02 8.601516575824308397e-02 8.489518038933281663e-02 8.331024449231717866e-02 8.127680808792688005e-02 7.881971713417396108e-02 7.597241593589913744e-02 7.277692057125512148e-02 6.928350183240111759e-02 6.555000258853513340e-02 6.164069886703461842e-02 5.762459968899336787e-02 5.357307677147198077e-02 4.955674070586992691e-02 4.564156913966157386e-02 4.188449413330770643e-02 3.832902105437231699e-02 3.500199456829169997e-02 3.191327427188773991e-02 2.906065754996023376e-02 2.644270294874081703e-02 2.408202877970467073e-02 2.206044608675165192e-02 2.056083600907197828e-02 1.988853386447741317e-02 2.041055499002507670e-02 2.238817312936646278e-02 2.584402344378987706e-02 3.060844791625279629e-02 3.644808586028010916e-02 4.314080947609127276e-02 5.049078461714997385e-02 5.832126278685922233e-02 6.646544422885958259e-02 7.476059697024994843e-02 8.304538263243274598e-02 9.115936102233052063e-02 9.894377902837919736e-02 1.062430339677771646e-01 1.129064349472111151e-01 1.187900563929533693e-01 1.237586048995373972e-01 1.276873187821844779e-01 1.304639958735605010e-01 1.319913004620630048e-01 1.321895343885495788e-01 1.310000716787357578e-01 1.283896577708319997e-01 1.243557802309302324e-01 1.189333598267812153e-01 1.122031440987402984e-01 1.043024993471136919e-01 9.543991925760812733e-02 8.591560540832665627e-02 7.615161074746316927e-02 6.673374841279706982e-02 5.845314944002463764e-02 5.228112750551994203e-02 4.911843758794148807e-02 4.926395408256125513e-02 5.208498182719882574e-02 5.637214655806840891e-02 6.092124520365334306e-02 6.480653960021770521e-02 6.739999354618185501e-02 6.832575423178116614e-02 6.742935944892422540e-02 6.477730210752739859e-02 6.069052766218773626e-02 5.581783886174973563e-02 5.123812256548015975e-02 4.847123695885641181e-02 4.905649245527718416e-02 5.361741851410675719e-02 6.144212333616334148e-02 7.114503262350498070e-02 8.137883861073423597e-02 9.105744406137977753e-02 9.933907076924461399e-02 1.055776720528594503e-01 1.092947689325837329e-01 1.101724594303901683e-01 1.080632500162736070e-01 1.030185725133502678e-01 9.534937178802070645e-02 8.575339042229486453e-02 7.557713038503335867e-02 6.725468236365686470e-02 6.445370439523910588e-02 7.032293371667172610e-02 8.470704207492155136e-02 1.050379375879419291e-01 1.288262617458182380e-01 1.543410167094959873e-01 1.803944132857948357e-01 2.061108735816092330e-01 2.308009815709530232e-01 2.539009222632038210e-01 2.749439472937001416e-01 2.935466502178361026e-01 3.094018966123935899e-01 3.222745691982611960e-01 3.319983129106309216e-01 3.384724344632307758e-01 3.416585868578019825e-01 3.415771068734109739e-01 3.383029932198696188e-01 3.319615745256856987e-01 3.227239513569912788e-01 3.108023235340731105e-01 2.964453459489078124e-01 2.799337048529245697e-01 2.615761879488093244e-01 2.417066618628870567e-01 2.206826183080603798e-01 1.988863985839966764e-01 1.767310325962992146e-01 1.546741525756654967e-01 1.332461173585107739e-01 1.131022834083712236e-01 9.510987114490174199e-02 8.045195449525156806e-02 7.059826930565929470e-02 6.676262118667837531e-02 6.886762809771163063e-02 7.533709800879341556e-02 8.417148943376823178e-02 9.381613806415191326e-02 1.032796546444778724e-01 1.119711356873508701e-01 1.195467382130167566e-01 1.258133953507991620e-01 1.306735612867514496e-01 1.340933783918509814e-01 1.360835617818907661e-01 1.366872342001048957e-01 1.359716774084138990e-01 1.340223933250086763e-01 1.309386116102901898e-01 1.268297756223640826e-01 1.218127562134232594e-01 1.160096697419393669e-01 1.095462591215851517e-01 1.025508615175900057e-01 9.515405184160653784e-02 8.748913333128713332e-02 7.969376068625697029e-02 7.191313787244617284e-02 6.430541135377201845e-02
8.778622191952245579e-02 8.843907104495324356e-02 8.860470863212656367e-02 8.827015599227999720e-02 8.742919684112619716e-02 8.608315212281741902e-02 8.424158081786051189e-02 8.192287186290132805e-02 7.915468546323639609e-02 7.597419316105165354e-02 7.242805404401708724e-02 6.857204822565279856e-02 6.447026710302904140e-02 6.019373293027815292e-02 5.581829148733135487e-02 5.142160292771940505e-02 4.707907539756424342e-02 4.285869785991868602e-02 3.881501635078091206e-02 3.498305415858819767e-02 3.137384158728077216e-02 2.797431784715764813e-02 2.475559766933100453e-02 2.169535832007682061e-02 1.882412192170617934e-02 1.631279386406192522e-02 1.460825749565640083e-02 1.447306975941539155e-02 1.653635765163377278e-02 2.073137047125642868e-02 2.658768950178084720e-02 3.369173858785568659e-02 4.176151672390138181e-02 5.058819718457654296e-02 5.998968353329065667e-02 6.978729079776802013e-02 7.979588360798522961e-02 8.982084701256769221e-02 9.965856768942570054e-02 1.090988136191280156e-01 1.179281976201845272e-01 1.259342838478249571e-01 1.329100805880434055e-01 1.386587615565102460e-01 1.429985172001760341e-01 1.457674771892244203e-01 1.468286741806199280e-01 1.460750418125048578e-01 1.434344620788780278e-01 1.388749092426614096e-01 1.324098024099722715e-01 1.241038283740143466e-01 1.140798489419807965e-01 1.025283514728818901e-01 8.972299233102203064e-02 7.605123301413628523e-02 6.208403014893943556e-02 4.874916099314496876e-02 3.774430112742246241e-02 3.200847745845349784e-02 3.388347803977938277e-02 4.140515528665866113e-02 5.096262045512516686e-02 6.032010442843604298e-02 6.831826648033630101e-02 7.430797558085654175e-02 7.791249112155868017e-02 7.894924465470247454e-02 7.741648249030076701e-02 7.351518923330586930e-02 6.770697499575918654e-02 6.082760004456762293e-02 5.427076202578544339e-02 5.010520549027076137e-02 5.051558615857287826e-02 5.624331322902427488e-02 6.600585790396014396e-02 7.779938733251261229e-02 8.991737943674414646e-02 1.010924470651375640e-01 1.103829770135510424e-01 1.170825711392910196e-01 1.206792685567966150e-01 1.208483035305401299e-01 1.174691029664240299e-01 1.106710194379731255e-01 1.009329954216721253e-01 8.930185276550468843e-02 7.784944212599670399e-02 7.033178824865894685e-02 7.167644100730218015e-02 8.419963758287249411e-02 1.056538072132481715e-01 1.325940999076929971e-01 1.624997155894615519e-01 1.937084448141109527e-01 2.250416355127147494e-01 2.555867629038004463e-01 2.845966704815362514e-01 3.114451679362984504e-01 3.356077946864280404e-01 3.566534877671921344e-01 3.742406509098382128e-01 3.881146077322616406e-01 3.981050391090966700e-01 4.041227882371903335e-01 4.061558118644098547e-01 4.042642610180398610e-01 3.985747824257231398e-01 3.892741891306595314e-01 3.766026806641747937e-01 3.608468148036992340e-01 3.423324557618105946e-01 3.214179591605708652e-01 2.984879185754002462e-01 2.739479200793369928e-01 2.482209851226171160e-01 2.217468417002642911e-01 1.949860915533045691e-01 1.684332645659468164e-01 1.426467924555392397e-01 1.183121277092301499e-01 9.636748369463798980e-02 7.821857061073564377e-02 6.590198352418544236e-02 6.143003501020229823e-02 6.478423009075273686e-02 7.340529210497004353e-02 8.439779729687164889e-02 9.584730445149178268e-02 1.066961669792983458e-01 1.163820228350409269e-01 1.246104429454688717e-01 1.312378406130471631e-01 1.362117236545662691e-01 1.395386278008830250e-01 1.412656107357948554e-01 1.414686843152091755e-01 1.402450016273387168e-01 1.377072166951612553e-01 1.339792069313803791e-01 1.291927377169803659e-01 1.234848558950717989e-01 1.169959195387749173e-01 1.098682533257152455e-01 1.022454902448215741e-01 9.427274148294435829e-02 8.609784575247336758e-02 7.787410382166393141e-02 6.976510401394257765e-02 6.195241283109360897e-02
8.845894825247835325e-02 8.948629864265937595e-02 9.001461056757389945e-02 9.002380018680489204e-02 8.950027533932326806e-02 8.843785595378272912e-02 8.683865047898473022e-02 8.471385586188068251e-02 8.208444205118527182e-02 7.898167353197449447e-02 7.544740886898236576e-02 7.153410294379015932e-02 6.730441313705511075e-02 6.283027730947693401e-02 5.819128593196910837e-02 5.347211491626664009e-02 4.875873292301138168e-02 4.413308622446312363e-02 3.966608004511706226e-02 3.540905801843263756e-02 3.138478814131516470e-02 2.758023555371109589e-02 2.394492128629312558e-02 2.040027411586736728e-02 1.686893632570400647e-02 1.334926850456797862e-02 1.013313734938115461e-02 8.413548258258945339e-03 1.015980532702884589e-02 1.511506045160997298e-02 2.194800191366194295e-02 3.004625236662984700e-02 3.915294450927903069e-02 4.910233668489021736e-02 5.973856640341771579e-02 7.089095863293362609e-02 8.236701530695680895e-02 9.395194197227328681e-02 1.054111186197215638e-01 1.164941909979129858e-01 1.269402171656432154e-01 1.364835774441086058e-01 1.448604575515236026e-01 1.518157508768703812e-01 1.571102357954135831e-01 1.605278828889626086e-01 1.618831409495432305e-01 1.610280422308320580e-01 1.578589581672563136e-01 1.523228291204244411e-01 1.444226909274971549e-01 1.342223394122257774e-01 1.218500418849178535e-01 1.075014049295670571e-01 9.144210150532622317e-02 7.401312437713569725e-02 5.564913405481142911e-02 3.696364864928514127e-02 1.934684115500456478e-02 1.171143964392076971e-02 2.440244370042889827e-02 4.022895240967494512e-02 5.492351790529547556e-02 6.755612979830273590e-02 7.761458631880147063e-02 8.474514400293402250e-02 8.872234714492330254e-02 8.945933015172652381e-02 8.703356953481830582e-02 8.173023057779467415e-02 7.412103841996602049e-02 6.521917022513971929e-02 5.676164460183398541e-02 5.146927541930353817e-02 5.226442967812448132e-02 5.980723338220830104e-02 7.197139105583087726e-02 8.610634971387565173e-02 1.002141879040770872e-01 1.128939766537807032e-01 1.231252150907619081e-01 1.301479716353155514e-01 1.334178068090025315e-01 1.326023992576434996e-01 1.276081117162740641e-01 1.186464018980461499e-01 1.063834429435830120e-01 9.228720487223389390e-02 7.938368568905723732e-02 7.317613687865123784e-02 7.967171178386278640e-02 9.935538116390862928e-02 1.279584612055059967e-01 1.615681770531258166e-01 1.977004046912057555e-01 2.347229902167730642e-01 2.714320401192397147e-01 3.068591703225675982e-01 3.401912006192219229e-01 3.707378192318254717e-01 3.979192689650709047e-01 4.212620209836443474e-01 4.403970793612330126e-01 4.550584739772192133e-01 4.650808486485195070e-01 4.703957145282910979e-01 4.710262816539733666e-01 4.670809648463656316e-01 4.587457590926903861e-01 4.462757318341082358e-01 4.299859060074232575e-01 4.102418213681492953e-01 3.874500728068783206e-01 3.620491439460414296e-01 3.345008978974664537e-01 3.052831823281778600e-01 2.748842081068006982e-01 2.437997885038479529e-01 2.125354499824671783e-01 1.816174961767905160e-01 1.516219475532365746e-01 1.232419474176074808e-01 9.744136102938630306e-02 7.578541551801451504e-02 6.092224493566268662e-02 5.600244841151935660e-02 6.109688632424697952e-02 7.218523927422518249e-02 8.537057954465325504e-02 9.850782976231658994e-02 1.105702875047593764e-01 1.210694364831296221e-01 1.297789010299041368e-01 1.366118540467759768e-01 1.415634487103692440e-01 1.446812353765145887e-01 1.460483683736595040e-01 1.457730922519720196e-01 1.439815612070619588e-01 1.408125899084068655e-01 1.364136435168973038e-01 1.309377212218835462e-01 1.245409703870669765e-01 1.173809776843634245e-01 1.096157649550798113e-01 1.014035986411723905e-01 9.290382447572757829e-02 8.427908461948513397e-02 7.569947651680310197e-02 6.734944157553954258e-02 5.943821905341187262e-02
8.851507497591241946e-02 8.992740415510445950e-02 9.083625795120604807e-02 9.121453887618845291e-02 9.104122225939279001e-02 9.030240524298613347e-02 8.899234418380518041e-02 8.711445164717053491e-02 8.468221839529914419e-02 8.172001854025888468e-02 7.826374635973661065e-02 7.436121946598524268e-02 7.007226227524185336e-02 6.546835167702642899e-02 6.063165721577166295e-02 5.565323359989778756e-02 5.063001939312927052e-02 4.566017249189727872e-02 4.083618251830468254e-02 3.623528195993081652e-02 3.190719407766204330e-02 2.786050902183688158e-02 2.405094143657195149e-02 2.037646063244588635e-02 1.668412708854474444e-02 1.279144441381549306e-02 8.530984034680602277e-03 3.968984608163644498e-03 3.472760384780436329e-03 9.561154380773652720e-03 1.712447683400094775e-02 2.578600632969427209e-02 3.547643236635858455e-02 4.611618222257282684e-02 5.758927529783148397e-02 6.974032285024361899e-02 8.237612913877148668e-02 9.526903565407231211e-02 1.081613988953974564e-01 1.207710487288168738e-01 1.327976681221162136e-01 1.439300352023488438e-01 1.538540414235750053e-01 1.622613647573531437e-01 1.688586408297851060e-01 1.733769403521414898e-01 1.755813292632984468e-01 1.752802597455314082e-01 1.723345171353923566e-01 1.666654323160855766e-01 1.582620665423789819e-01 1.471870967795452234e-01 1.335812009804379086e-01 1.176659373656971375e-01 9.974566533349098207e-02 8.021087882723375306e-02 5.955287517147585252e-02 3.844395498204464939e-02 1.841540513604936896e-02 1.212881373899251519e-02 2.863208233129571276e-02 4.671922486743105424e-02 6.314534761497705984e-02 7.707366225880198096e-02 8.797698350124188993e-02 9.547669099692508710e-02 9.933204401938704187e-02 9.945730923191570261e-02 9.595198965306074579e-02 8.915061854205054426e-02 7.971738383411182405e-02 6.884638369494901211e-02 5.866571353818048756e-02 5.267101133500855237e-02 5.453939881373880832e-02 6.449266674188072757e-02 7.935347495896860615e-02 9.592075326339961905e-02 1.120059606442795758e-01 1.261186804894699198e-01 1.371737231546033831e-01 1.443601497043393023e-01 1.470992915289401071e-01 1.450478690797936399e-01 1.381350486328462301e-01 1.266511711462633138e-01 1.114565125933736078e-01 9.450114744345886053e-02 8.002898429249420686e-02 7.578473977388458516e-02 8.838709456793299168e-02 1.155567011155523433e-01 1.513344490116760588e-01 1.916329862798170358e-01 2.340298769120035260e-01 2.768977698644938257e-01 3.189881330983824759e-01 3.592665746416907613e-01 3.968500903928224854e-01 4.309845722407338320e-01 4.610380782737982797e-01 4.864996681134618473e-01 5.069793418616728164e-01 5.222070932559103040e-01 5.320302388754044598e-01 5.364087614303829632e-01 5.354087106371622218e-01 5.291938724918938686e-01 5.180160088443739319e-01 5.022040154646500998e-01 4.821523660212334028e-01 4.583092131744181397e-01 4.311645157980153464e-01 4.012385633845277355e-01 3.690712895239490754e-01 3.352128315993836982e-01 3.002159551178141816e-01 2.646313323034416576e-01 2.290075167992090266e-01 1.938994827331305681e-01 1.598947018132598763e-01 1.276794927375483890e-01 9.820731412255105652e-02 7.313179740155441311e-02 5.571842297746414097e-02 5.066220853734854090e-02 5.806274552388759891e-02 7.182073044078558788e-02 8.710216678016449721e-02 1.017282783029725968e-01 1.147906403772449013e-01 1.259034596551086016e-01 1.349167688391531006e-01 1.418022023919575103e-01 1.466021462021016020e-01 1.494040966966158346e-01 1.503260405113435172e-01 1.495071322271790404e-01 1.471011840978566076e-01 1.432718210520051438e-01 1.381887512634737136e-01 1.320248899536098364e-01 1.249542276269630103e-01 1.171504322079737898e-01 1.087862582460973060e-01 1.000339325742757579e-01 9.106681843178754399e-02 8.206285083627247456e-02 7.321048562996439191e-02 6.471811000316314566e-02 5.682753994633422956e-02
8.792469275630476755e-02 8.972480330702550799e-02 9.102462950360280802e-02 9.179031849409662047e-02 9.199353181117099487e-02 9.161260166621994216e-02 9.063370905356857299e-02 8.905205941577656881e-02 8.687302690643172731e-02 8.411323281893000325e-02 8.080151691675789560e-02 7.697975098085800549e-02 7.270342954336961316e-02 6.804194917859600344e-02 6.307844716740008961e-02 5.790899986829377982e-02 5.264086099064158725e-02 4.738922646391022925e-02 4.227173654432777455e-02 3.739963221340859845e-02 3.286444346521276427e-02 2.871994308316088915e-02 2.496172071605802165e-02 2.151109268764165444e-02 1.821345214615240765e-02 1.485958575670861571e-02 1.123661108054458020e-02 7.262838684158075438e-03 3.951569278779181425e-03 6.514007149190969084e-03 1.316762461258879670e-02 2.145232016080030751e-02 3.103875330993396964e-02 4.180723800090485609e-02 5.363408584591519007e-02 6.636006156538896972e-02 7.978486826416723854e-02 9.366806524131476852e-02 1.077326003128734333e-01 1.216700093098612712e-01 1.351470003286710242e-01 1.478132977265707582e-01 1.593106364109943551e-01 1.692827679317981393e-01 1.773862969434238657e-01 1.833021216050107205e-01 1.867472109314549655e-01 1.874864219835651047e-01 1.853440485508198454e-01 1.802148156897002418e-01 1.720741216737395052e-01 1.609875490831147449e-01 1.471201886228799827e-01 1.307476006194870921e-01 1.122736621323516676e-01 9.227082368204007901e-02 7.159379487966371913e-02 5.175793927628835611e-02 3.627768917160466289e-02 3.262780556506472696e-02 4.277502141310760009e-02 5.833217928495700727e-02 7.405031511505279218e-02 8.784852709249993397e-02 9.869472368516966909e-02 1.059732316171315691e-01 1.093210934738001322e-01 1.085932101109550046e-01 1.038745244002223095e-01 9.552765208455751833e-02 8.430244127107019980e-02 7.159106747523173719e-02 5.998501886278092415e-02 5.388907190712158984e-02 5.760189008580523379e-02 7.042404021988558915e-02 8.809330355306879690e-02 1.070483823162126091e-01 1.250069623429996557e-01 1.404199329464105028e-01 1.521448937758768660e-01 1.593198919705496042e-01 1.613293044396466036e-01 1.578144658454125049e-01 1.487207777690645050e-01 1.344083658528958669e-01 1.159260175275703270e-01 9.575161457223187178e-02 7.965284043530741764e-02 7.818249063374475838e-02 9.774782745497717640e-02 1.325681973592705565e-01 1.754784434921255465e-01 2.224187383009830210e-01 2.710358567793982321e-01 3.196910436249492671e-01 3.670803328387374775e-01 4.120985636044625089e-01 4.537922554535381847e-01 4.913455926774717430e-01 5.240784288436186600e-01 5.514477109753019857e-01 5.730486158693828269e-01 5.886137962301336568e-01 5.980101271027485899e-01 6.012328511198595793e-01 5.983972972989597405e-01 5.897285022180939196e-01 5.755491457858455950e-01 5.562662530277462380e-01 5.323571237927504640e-01 5.043549446335953146e-01 4.728345202628468913e-01 4.383985455671683407e-01 4.016648365734207249e-01 3.632549730515727826e-01 3.237849228455229045e-01 2.838585220545309373e-01 2.440654294547121017e-01 2.049870361148927178e-01 1.672187822247199751e-01 1.314318709058705514e-01 9.854443287101796733e-02 7.023219952453994830e-02 5.035635067836502499e-02 4.563799397742056285e-02 5.592640509630721762e-02 7.237999490080151976e-02 8.953646615590434010e-02 1.053941294952343288e-01 1.192195185221840703e-01 1.307403241258245641e-01 1.398829039637304317e-01 1.466751367024809183e-01 1.512042843707825379e-01 1.535956545751418767e-01 1.540001421445937602e-01 1.525860292669930507e-01 1.495330908885961485e-01 1.450281250998871896e-01 1.392614988338359006e-01 1.324245262398967005e-01 1.247076237754497358e-01 1.162992770550272115e-01 1.073859456919685901e-01 9.815315087929672722e-02 8.878816209031799300e-02 7.948494222153532074e-02 7.045228987863383363e-02 6.192617323176947963e-02 5.418607054092031833e-02
8.667015553374543546e-02 8.885288977411620603e-02 9.054624025741993265e-02 9.171002313371512393e-02 9.230888438943564422e-02 9.231353872546645134e-02 9.170206343849938990e-02 9.046122819993759889e-02 8.858783811706309741e-02 8.609006399447620417e-02 8.298873020168838488e-02 7.931852657225971215e-02 7.512910511980078199e-02 7.048601217781469419e-02 6.547138537830421434e-02 6.018429878150167306e-02 5.474054001719054485e-02 4.927139634456583622e-02 4.392062267026983907e-02 3.883806371126281159e-02 3.416745964678164632e-02 3.002550120876443240e-02 2.647139676136740782e-02 2.347406531687528178e-02 2.089583600001441999e-02 1.851500885674566693e-02 1.609707916114591977e-02 1.352367630721361229e-02 1.106415770864171630e-02 9.976385605587246089e-03 1.229233776802271874e-02 1.813898773042255455e-02 2.642537751641618748e-02 3.651150330680059952e-02 4.806887825459055935e-02 6.085410505048031993e-02 7.462578189425328468e-02 8.911705169981666563e-02 1.040277149934831502e-01 1.190243970520600270e-01 1.337448768441144853e-01 1.478051041891744188e-01 1.608082457223350969e-01 1.723553754468910570e-01 1.820575046119919382e-01 1.895486509033096623e-01 1.944996291489386464e-01 1.966322322537195355e-01 1.957334851798773478e-01 1.916697283779925931e-01 1.844004780684236622e-01 1.739924403818052245e-01 1.606350013208716343e-01 1.446606519154368664e-01 1.265788925538386123e-01 1.071448787254611207e-01 8.751605209580974598e-02 6.961421241072453248e-02 5.674742644471185427e-02 5.317538031956077493e-02 5.976241187085137851e-02 7.225285768801067987e-02 8.622201150297445493e-02 9.902922064400088153e-02 1.091822571291857363e-01 1.157884807026263868e-01 1.183238494374042049e-01 1.165552907986870806e-01 1.105338857641386119e-01 1.006402220632861416e-01 8.771330662734594386e-02 7.337693760245572738e-02 6.078896294877262491e-02 5.538049525864022909e-02 6.170291587071013995e-02 7.765315799135460995e-02 9.807682523312910572e-02 1.192700733523455875e-01 1.389282636797476156e-01 1.554612845607026839e-01 1.676729253983015866e-01 1.746496056089149040e-01 1.757363554495342539e-01 1.705547620380307716e-01 1.590586266344396760e-01 1.416641068653266833e-01 1.195903420164981801e-01 9.586833429784456795e-02 7.814809933322580671e-02 8.042763927194307438e-02 1.076616717411885138e-01 1.501468698439386851e-01 2.000648192668703640e-01 2.535169246376473562e-01 3.082193570445177500e-01 3.625119590878915776e-01 4.150300947867096024e-01 4.645968179495543193e-01 5.101899477372771052e-01 5.509355794944208462e-01 5.861102169940353157e-01 6.151443552212093602e-01 6.376244708950707940e-01 6.532921659930234215e-01 6.620400690185096471e-01 6.639045502802830567e-01 6.590555592579978583e-01 6.477840343867540263e-01 6.304874109575244745e-01 6.076537838377072953e-01 5.798452820863574386e-01 5.476811921706333797e-01 5.118213340059849514e-01 4.729501586734985441e-01 4.317620107583162170e-01 3.889480022576980445e-01 3.451850192870064005e-01 3.011276181608466551e-01 2.574041908635371634e-01 2.146204190844159254e-01 1.733776265818858520e-01 1.343279553169352825e-01 9.833965654233887965e-02 6.705763486598539935e-02 4.490997232904214709e-02 4.121205387867489522e-02 5.487403946733892396e-02 7.384150814761913928e-02 9.255828813511764175e-02 1.093587025258361961e-01 1.237035899846249259e-01 1.354304108426273856e-01 1.445362867697959353e-01 1.511008664824496917e-01 1.552528634172802291e-01 1.571526562209360767e-01 1.569817113307471756e-01 1.549353327291690119e-01 1.512172884853691668e-01 1.460356732218044129e-01 1.395997194156199661e-01 1.321174451426230245e-01 1.237941319863775924e-01 1.148317163751690351e-01 1.054292829345389315e-01 9.578499769236306638e-02 8.610003882021709243e-02 7.658537761676920130e-02 6.747251846802913844e-02 5.902895664735217235e-02 5.157622411420396957e-02
8.474706125006670199e-02 8.729912753128096781e-02 8.938033787641033734e-02 9.094476170314458319e-02 9.195050576635077633e-02 9.236100843364612734e-02 9.214642088865780678e-02 9.128506160124130742e-02 8.976492810543687528e-02 8.758524865334488263e-02 8.475805615186644826e-02 8.130976846595809604e-02 7.728276303066573816e-02 7.273693924529181509e-02 6.775126613744153481e-02 6.242530470644896273e-02 5.688064467347803133e-02 5.126202923403712364e-02 4.573748633745319814e-02 4.049570228916419407e-02 3.573672217462753320e-02 3.164910711454379383e-02 2.836651554862488003e-02 2.590848261206110323e-02 2.413721526842588574e-02 2.277507088471081992e-02 2.149020331252959187e-02 2.001272631772090665e-02 1.826302258047465127e-02 1.654111395301386886e-02 1.581284604274953154e-02 1.760958873375559688e-02 2.276582055684703634e-02 3.087764264997558752e-02 4.126984471584948383e-02 5.344325227961588265e-02 6.702158744528537160e-02 8.166666350022419585e-02 9.703526172101541170e-02 1.127619884113939958e-01 1.284552253217379203e-01 1.437001008418198056e-01 1.580657523839187062e-01 1.711155582698189737e-01 1.824195904429121995e-01 1.915687644367139730e-01 1.981902472758647060e-01 2.019637235228406991e-01 2.026381716597306926e-01 2.000489202949036482e-01 1.941350120920680156e-01 1.849574411691947973e-01 1.727199267596163934e-01 1.577961282614961103e-01 1.407717880069866700e-01 1.225191911546943541e-01 1.043345208513279804e-01 8.816031734979680456e-02 7.672937287920922333e-02 7.281757529699046938e-02 7.699924818712106100e-02 8.674929765300902484e-02 9.861954881243151227e-02 1.099394458589306178e-01 1.189526059683041481e-01 1.245393082495156595e-01 1.260202390074008361e-01 1.230690426868340515e-01 1.156972281696526939e-01 1.043031389722942348e-01 8.982977788346144243e-02 7.418739956267267344e-02 6.123737894333162318e-02 5.747112030023914658e-02 6.704237704614053606e-02 8.616000559861532182e-02 1.091515851655273650e-01 1.323544318262593611e-01 1.534841974791138763e-01 1.709187348215589763e-01 1.834100663389181540e-01 1.899931357684392641e-01 1.899723473106604277e-01 1.829458802180789767e-01 1.688676107284681760e-01 1.481923095459282691e-01 1.222786057191957293e-01 9.470876186891397097e-02 7.544212528638015447e-02 8.261619628952028560e-02 1.180235772912607561e-01 1.680407745083631055e-01 2.247469099134739856e-01 2.844871699160961276e-01 3.450440304731053343e-01 4.047303251385194200e-01 4.621194426824249968e-01 5.159644805501807374e-01 5.651783286685964081e-01 6.088339574108133645e-01 6.461701912791217861e-01 6.765970958977715055e-01 6.996985363168559680e-01 7.152309725301807530e-01 7.231183020375758774e-01 7.234429622818462358e-01 7.164337362917903018e-01 7.024508359675777358e-01 6.819689042612034902e-01 6.555585992572007248e-01 6.238674122296513636e-01 5.876003376129824707e-01 5.475009639990549015e-01 5.043335007814724325e-01 4.588662064207933433e-01 4.118566596353300246e-01 3.640393489050567921e-01 3.161162264431081059e-01 2.687513777997279085e-01 2.225723582896542985e-01 1.781848417174920207e-01 1.362206980739133211e-01 9.749218658546623950e-02 6.357826871327414142e-02 3.946644812080726816e-02 3.771297597529807422e-02 5.498560014395276196e-02 7.609911039650353592e-02 9.601023350097306897e-02 1.134570175303234868e-01 1.280836856429353188e-01 1.398251371835747547e-01 1.487410363337691721e-01 1.549573612263325240e-01 1.586403900583710225e-01 1.599825237264701772e-01 1.591932030782524099e-01 1.564924067713776012e-01 1.521056998232782065e-01 1.462603873621687312e-01 1.391825861126057273e-01 1.310951605657252883e-01 1.222165643182892975e-01 1.127607219814860950e-01 1.029382141142440726e-01 9.295921676346721729e-02 8.303892258862313747e-02 7.340650318168935595e-02 6.431878999131959707e-02 5.607863425579645567e-02 4.905198448409666540e-02
8.216508521349334682e-02 8.506497870859798527e-02 8.751992370547116706e-02 8.947897469334413489e-02 9.089434561429926562e-02 9.172273083089875489e-02 9.192674282738491631e-02 9.147645851530661343e-02 9.035106485194420445e-02 8.854059482914786172e-02 8.604774778078605468e-02 8.288979485533051750e-02 7.910058336525829792e-02 7.473267476526380959e-02 6.985968138667962568e-02 6.457890229917312430e-02 5.901437466133518245e-02 5.332037058748483049e-02 4.768494005623816201e-02 4.233172950746918323e-02 3.751486366665902211e-02 3.349542844716322382e-02 3.048386449450786809e-02 2.854891589303912292e-02 2.754339950112773619e-02 2.712237115681494573e-02 2.685555573249762476e-02 2.635426574754947890e-02 2.536218813988810536e-02 2.383388249142778109e-02 2.206446354080056696e-02 2.091190377561863434e-02 2.186132993838453553e-02 2.619902045174241079e-02 3.399135913858856994e-02 4.455849150606002590e-02 5.722641492381375788e-02 7.146863215306169248e-02 8.683833193025530806e-02 1.029102149528522692e-01 1.192523496970851610e-01 1.354168124180190613e-01 1.509408364667760294e-01 1.653541969483373342e-01 1.781906594674889655e-01 1.890022817603856098e-01 1.973757832796346479e-01 2.029503992198204987e-01 2.054367684649861248e-01 2.046365677916043013e-01 2.004628904596486572e-01 1.929619048548650573e-01 1.823373289676607778e-01 1.689810570646305132e-01 1.535162607951256475e-01 1.368630018104461665e-01 1.203348973462347177e-01 1.057401344345096916e-01 9.531294757862887601e-02 9.105371275091660166e-02 9.342573456808042631e-02 1.007932921383735692e-01 1.104863318096026698e-01 1.200359808958849916e-01 1.275954592215120253e-01 1.318965633004844651e-01 1.321349489233392127e-01 1.279017665298423367e-01 1.191743134676471888e-01 1.063782996682903353e-01 9.058960222539398643e-02 7.408794166336642173e-02 6.160196467924717451e-02 6.051919390694732864e-02 7.373716396908717996e-02 9.586262459691734239e-02 1.211382933487538810e-01 1.460629132639892358e-01 1.683930148906877811e-01 1.864792897281185580e-01 1.990246131074119573e-01 2.050141799326096748e-01 2.037120264925041946e-01 1.946903534442450401e-01 1.778948967453828356e-01 1.537989146979212018e-01 1.238570363742639568e-01 9.216467717086526679e-02 7.150967954682052596e-02 8.488341819049723125e-02 1.287198555534844469e-01 1.859906247374193966e-01 2.491619059600157227e-01 3.148662283010020269e-01 3.809475627465652159e-01 4.456893067789255980e-01 5.076045317657824629e-01 5.653804999019033106e-01 6.178706399153515161e-01 6.641009452446855477e-01 7.032789563759087592e-01 7.348006370048204561e-01 7.582532501544148040e-01 7.734135990464052757e-01 7.802416400186572565e-01 7.788698353526143370e-01 7.695888253121839773e-01 7.528301189998279908e-01 7.291465613471266316e-01 6.991913451224549547e-01 6.636963136240143779e-01 6.234502510015031973e-01 5.792777915221452023e-01 5.320195055692420461e-01 4.825136496748519410e-01 4.315800166799073634e-01 3.800063201005687286e-01 3.285376602093182941e-01 2.778700175911010817e-01 2.286498942665140810e-01 1.814858024003866976e-01 1.369896477788032085e-01 9.591784588562836389e-02 5.976745556132107007e-02 3.413787569340529654e-02 3.546988145912382401e-02 5.621016218424781247e-02 7.898369477793394655e-02 9.971178140433101245e-02 1.175182621237083613e-01 1.322029494523766779e-01 1.437825885991641794e-01 1.523705381941670989e-01 1.581335182501424907e-01 1.612713768341446641e-01 1.620053428932221595e-01 1.605700551187478342e-01 1.572076230395273999e-01 1.521630136241793330e-01 1.456804666871308052e-01 1.380008287442925363e-01 1.293598018566281260e-01 1.199871932099965954e-01 1.101073587084472755e-01 9.994119084164866662e-02 8.971023928949445336e-02 7.964388652579804107e-02 6.999083151092583277e-02 6.103590120966455312e-02 5.312037219066329669e-02 4.665324876633074325e-02
7.894868167499428935e-02 8.216666468513028621e-02 8.497258131736729059e-02 8.731133113298304715e-02 8.913003657988291528e-02 9.037936126622397870e-02 9.101497204633149374e-02 9.099914224003996521e-02 9.030249317644159501e-02 8.890587317486615959e-02 8.680237853729262654e-02 8.399953240906864183e-02 8.052165787647722062e-02 7.641251617854069589e-02 7.173833498178515400e-02 6.659142788879605923e-02 6.109468973113406365e-02 5.540726251180264766e-02 4.973132109009297669e-02 4.431840902167590024e-02 3.946923203878647396e-02 3.551124541835958687e-02 3.272918475724063969e-02 3.124359423714133388e-02 3.090635935391138414e-02 3.132081881045811061e-02 3.198115036463688998e-02 3.241407152437533745e-02 3.225667171002082056e-02 3.129303254825418351e-02 2.949921571485761632e-02 2.714909011050471721e-02 2.503386327891431867e-02 2.468425789966536416e-02 2.785700277664714813e-02 3.511279037598014768e-02 4.573910379264810311e-02 5.881785830402595783e-02 7.362983591321181631e-02 8.960292668046884734e-02 1.062259814252922152e-01 1.230029048153064714e-01 1.394353803436410855e-01 1.550213482102970608e-01 1.692623181774062235e-01 1.816760606052844340e-01 1.918128360925879239e-01 1.992740632951200408e-01 2.037326982385994634e-01 2.049548625012780900e-01 2.028225633258379790e-01 1.973578198041275322e-01 1.887492717325391089e-01 1.773834876716290920e-01 1.638844663819222780e-01 1.491645312587091543e-01 1.344811381665303729e-01 1.214576656078334704e-01 1.119355479514971830e-01 1.074501310475786259e-01 1.084075393296394241e-01 1.136981986077234552e-01 1.212480684287955274e-01 1.288750554192587272e-01 1.347658627510438523e-01 1.375838285836450958e-01 1.364418063157034622e-01 1.308705053254515804e-01 1.208281368714696491e-01 1.067883672324433653e-01 9.000745523589810670e-02 7.325317570523620647e-02 6.227465945490332638e-02 6.485244541397987283e-02 8.180812004159424000e-02 1.066292600068362573e-01 1.338373032294569720e-01 1.601511674112307271e-01 1.833759858984919666e-01 2.018394619181143324e-01 2.141996516793396588e-01 2.193957186452137609e-01 2.166533565628361857e-01 2.055175948712597012e-01 1.859185040943813483e-01 1.583261552811819906e-01 1.242358113526709773e-01 8.816979138459878074e-02 6.639258637835473986e-02 8.739986997027628102e-02 1.396316214181164417e-01 2.037332600779066805e-01 2.729379133777019573e-01 3.441786061328238611e-01 4.153548043352051078e-01 4.847203812516638344e-01 5.507320770018571121e-01 6.120173463161220351e-01 6.673770863298954525e-01 7.157974918355348715e-01 7.564618287033674227e-01 7.887585027677458394e-01 8.122840289696255933e-01 8.268405436887342752e-01 8.324280567674809950e-01 8.292319631099682731e-01 8.176065279728023105e-01 7.980551698242429604e-01 7.712084127749213591e-01 7.378003812067117639e-01 6.986446729739921313e-01 6.546103836794274766e-01 6.065989718884716719e-01 5.555225629097252371e-01 5.022841975710478080e-01 4.477604570874552659e-01 3.927868616484321840e-01 3.381465052357299772e-01 2.845626974459369851e-01 2.326973631663417086e-01 1.831600663224352277e-01 1.365437444583563753e-01 9.355346598531893987e-02 5.560734343902287713e-02 2.908537346253983746e-02 3.471228815689788444e-02 5.838099973495670253e-02 8.229192235195582905e-02 1.034762861630469655e-01 1.213757317106864964e-01 1.359131877888151707e-01 1.471719527994809207e-01 1.553107570641893975e-01 1.605317412566238666e-01 1.630643823211744281e-01 1.631554678131702796e-01 1.610619134761339111e-01 1.570452409461138010e-01 1.513672418275449905e-01 1.442866389619199829e-01 1.360566926125109932e-01 1.269237902872657753e-01 1.171271516022191206e-01 1.068999070426931847e-01 9.647200497199866220e-02 8.607569709440059114e-02 7.595473994603621493e-02 6.637870119765786059e-02 5.766282036805704669e-02 5.018829921086795376e-02 4.440039602556476034e-02
7.513770119499725564e-02 7.863578203116491916e-02 8.176111273520589307e-02 8.445539852283318050e-02 8.666160313246511204e-02 8.832523491362329060e-02 8.939580076412273479e-02 8.982843045116459257e-02 8.958567467358007075e-02 8.863948346905878295e-02 8.697337907826256653e-02 8.458485205277974095e-02 8.148803577447553959e-02 7.771675945840297861e-02 7.332815238535723978e-02 6.840708148185388471e-02 6.307184513504802970e-02 5.748164755633763945e-02 5.184614222542621720e-02 4.643580635782616761e-02 4.158672447134970085e-02 3.768122926927898464e-02 3.507186681909897630e-02 3.393666810051790966e-02 3.414679952532713447e-02 3.528178974882207469e-02 3.678695277000472441e-02 3.812936403386199546e-02 3.887392265775629213e-02 3.870369376556723195e-02 3.742934826175334240e-02 3.502061912262584287e-02 3.169701015580185521e-02 2.814669861728839179e-02 2.591008156978767338e-02 2.731654326866109206e-02 3.369663077925317413e-02 4.428550205893364011e-02 5.774924660972124979e-02 7.308954193798725130e-02 8.958604318252712251e-02 1.066420712611449856e-01 1.237053481642485520e-01 1.402382253894613462e-01 1.557124023745066754e-01 1.696160608781768220e-01 1.814679080084389551e-01 1.908354367624196524e-01 1.973559341622655450e-01 2.007593671216520159e-01 2.008926789171631699e-01 1.977454344794158658e-01 1.914772439978557617e-01 1.824478875082370666e-01 1.712509927712975166e-01 1.587495123766124450e-01 1.461007325877052843e-01 1.347299916010556431e-01 1.261634700351264848e-01 1.216230878471677157e-01 1.214764923088354209e-01 1.249570930177946321e-01 1.304541363221956296e-01 1.360946745802231461e-01 1.401815402631539642e-01 1.413813150541243790e-01 1.387713017474499488e-01 1.318520919066199504e-01 1.205874638062760518e-01 1.055331233574203775e-01 8.819843769101402831e-02 7.199582584116780148e-02 6.374289442844632836e-02 7.069816346093206472e-02 9.118509984166883742e-02 1.182884543137338457e-01 1.470317259293569823e-01 1.743692057002980411e-01 1.981569187500184792e-01 2.167050602114183877e-01 2.286334499344842008e-01 2.328411016950591439e-01 2.285192914088982341e-01 2.151863331686693359e-01 1.927504612962220309e-01 1.616568947151943991e-01 1.233764189195653699e-01 8.270904230637009247e-02 6.023288485890976318e-02 9.035948390668334385e-02 1.506372540109212899e-01 2.210061279906575249e-01 2.957022649847010354e-01 3.719483183347056521e-01 4.476922151740857503e-01 5.211599550650001245e-01 5.907578058745955873e-01 6.550610479661036489e-01 7.128262303089850649e-01 7.630078031792461024e-01 8.047722580824050453e-01 8.375070996590673333e-01 8.608237020282820673e-01 8.745539483441819861e-01 8.787410290866283225e-01 8.736250657652354645e-01 8.596244055142444607e-01 8.373135315777737731e-01 8.073985728981910581e-01 7.706913851686634231e-01 7.280831259304734182e-01 6.805181669943427547e-01 6.289690878799246709e-01 5.744133835886118256e-01 5.178124094421089341e-01 4.600929888274206681e-01 4.021320496018114254e-01 3.447446806339284908e-01 2.886762374817701260e-01 2.345999539262034195e-01 1.831242621774163137e-01 1.348243310040244947e-01 9.036136526960450444e-02 5.109636233135381872e-02 2.456405666041402980e-02 3.546010925823803867e-02 6.126106329830414976e-02 8.581240248948195093e-02 1.071238102689960614e-01 1.248740634585369519e-01 1.390795621786604375e-01 1.498768923969002187e-01 1.574628145674195623e-01 1.620699644811530171e-01 1.639535991707918583e-01 1.633827339467439355e-01 1.606335058285540407e-01 1.559839649362875780e-01 1.497099794240278892e-01 1.420821394381745484e-01 1.333636513234864596e-01 1.238092981799392422e-01 1.136656460736192031e-01 1.031728298741194372e-01 9.256849559099650238e-02 8.209483709428529175e-02 7.201009035548829040e-02 6.260588904491116991e-02 5.422969907367079095e-02 4.730174324551786325e-02 4.229013424058246373e-02
7.078802115856010213e-02 7.451983182364298186e-02 7.792400961512800650e-02 8.094008820259553094e-02 8.350790347426856330e-02 8.556881791335939347e-02 8.706713390882675485e-02 8.795170331293493404e-02 8.817774232704431170e-02 8.770886519019617522e-02 8.651935923974003739e-02 8.459674103232982245e-02 8.194466364459637719e-02 7.858629720107056238e-02 7.456838984431647666e-02 6.996634818803378064e-02 6.489085709546982272e-02 5.949672839229640936e-02 5.399453417380129655e-02 4.866414193603772753e-02 4.386389180696031315e-02 4.001571219701595405e-02 3.752894473324479979e-02 3.664324379717336100e-02 3.727284479309620618e-02 3.900618109275302142e-02 4.126761370695163772e-02 4.348543983759305120e-02 4.517372175831028264e-02 4.594925958164040869e-02 4.552795339289032045e-02 4.372631339340426332e-02 4.048344757673148081e-02 3.592887848028017417e-02 3.056810394616204032e-02 2.576214493936783076e-02 2.440038940527199107e-02 2.931483431768040077e-02 3.982256742636820779e-02 5.375562455906736370e-02 6.966575772875434336e-02 8.666254480472382338e-02 1.040769017846476380e-01 1.213186842722743242e-01 1.378292358661805939e-01 1.530722346159905101e-01 1.665412456310990663e-01 1.777755710671093670e-01 1.863807388450706981e-01 1.920518008663560094e-01 1.945984183452411087e-01 1.939711583104115622e-01 1.902887045409159261e-01 1.838656764379230923e-01 1.752398279875558018e-01 1.651939014747633994e-01 1.547579445828681788e-01 1.451586279430771842e-01 1.376593315486266123e-01 1.332501084759262766e-01 1.322666529296364635e-01 1.341812683592072397e-01 1.377514683910182336e-01 1.414090159176472628e-01 1.436259864475168402e-01 1.431329130265293348e-01 1.390200027885208356e-01 1.307946421700070250e-01 1.184611757187822856e-01 1.027090699372186777e-01 8.540646504264090555e-02 7.078743806676894568e-02 6.651213971377116507e-02 7.813666445947922701e-02 1.017215787577617769e-01 1.306358627183787924e-01 1.604889002335585513e-01 1.884617197844994929e-01 2.124627836211139820e-01 2.307925158484334938e-01 2.420415000904956593e-01 2.450766718961298052e-01 2.390607950067033527e-01 2.234878593699876626e-01 1.982402457830975684e-01 1.637187948929128556e-01 1.212994501171601597e-01 7.583117380493192838e-02 5.333406233614400305e-02 9.395824754098497378e-02 1.616136121753134203e-01 2.375520536832517460e-01 3.170903650756752845e-01 3.977112287341530439e-01 4.774030709603662714e-01 5.543669811018188120e-01 6.269661365070926529e-01 6.937326237711141097e-01 7.533878839626101387e-01 8.048633948723253884e-01 8.473167337902723917e-01 8.801411631243013511e-01 9.029681838346488298e-01 9.156631860580720650e-01 9.183147385645035188e-01 9.112183226625353294e-01 8.948554813817466425e-01 8.698694444893914079e-01 8.370383180725897709e-01 7.972469048115420343e-01 7.514581575593567431e-01 7.006851741331512340e-01 6.459645250437769937e-01 5.883315781955035240e-01 5.287983561407209043e-01 4.683343457088078865e-01 4.078505980041693957e-01 3.481874528679547165e-01 2.901064090914148852e-01 2.342873853429977837e-01 1.813351216249609599e-01 1.318082545530591676e-01 8.633399243880850171e-02 4.625939655907027742e-02 2.098866315106225067e-02 3.750397172670871110e-02 6.459311965257870380e-02 8.934433947430588108e-02 1.104895868216842353e-01 1.278740926899081809e-01 1.415838786179238751e-01 1.517979974807865395e-01 1.587448979157967677e-01 1.626831452201767669e-01 1.638899911654927710e-01 1.626532725958568792e-01 1.592651553773423989e-01 1.540171762268238709e-01 1.471963720343795190e-01 1.390824324644271415e-01 1.299459001902803224e-01 1.200475297092657573e-01 1.096390356950786710e-01 9.896565105404424301e-02 8.827121460678284681e-02 7.780694116440975416e-02 6.784546172628547200e-02 5.870135533491637608e-02 5.075519706464875352e-02 4.446231299829052352e-02 4.029373978915757465e-02
6.597236502795326973e-02 6.988277817163281169e-02 7.351582838051526347e-02 7.680990881664198633e-02 7.970280973507500033e-02 8.213285071989835651e-02 8.404022072603677118e-02 8.536853723342414935e-02 8.606663867219656316e-02 8.609062976799834732e-02 8.540620981911947740e-02 8.399133270337327817e-02 8.183928028592617199e-02 7.896228669738152017e-02 7.539594257777904041e-02 7.120475137475915095e-02 6.648941043112181759e-02 6.139659555138791275e-02 5.613196115019593313e-02 5.097575283629254828e-02 4.629523561069568555e-02 4.253468539267089149e-02 4.014464103488771946e-02 3.942456102473659157e-02 4.035184924735094741e-02 4.255683435169257262e-02 4.547270600991716594e-02 4.851009939497063356e-02 5.114939986780544373e-02 5.296234133610969175e-02 5.360613047979438661e-02 5.281540064047834243e-02 5.040139033771242477e-02 4.626354281204083513e-02 4.042597922219499235e-02 3.314490883656458914e-02 2.527615608108626719e-02 1.957421103740116658e-02 2.169886402211091900e-02 3.222269233872812610e-02 4.692221191112327244e-02 6.355447725123974934e-02 8.108338270475801135e-02 9.881631493341890005e-02 1.161617079885651216e-01 1.325674308624589237e-01 1.475123032431995274e-01 1.605166205370233412e-01 1.711609746541915555e-01 1.791092695378996014e-01 1.841339683404266681e-01 1.861423695755113905e-01 1.852029070817969025e-01 1.815701522700058634e-01 1.757058910722467671e-01 1.682902240752737200e-01 1.602093990123507339e-01 1.524956195434714612e-01 1.461858747879431486e-01 1.420864035345076049e-01 1.405028005734262342e-01 1.410810890145964003e-01 1.428769259828736315e-01 1.446104142350388422e-01 1.449551124849090822e-01 1.427551024755345788e-01 1.371611225420853453e-01 1.277302314564381092e-01 1.145547236153646453e-01 9.853307906998293175e-02 8.203526723263393494e-02 7.024624292146085247e-02 7.098322968280459944e-02 8.709481118248423026e-02 1.132102277945470359e-01 1.434384208882835687e-01 1.739614311773653998e-01 2.021691086803485415e-01 2.260255192852967387e-01 2.438315491513872724e-01 2.541598748995892998e-01 2.558555383413474438e-01 2.480607233583882187e-01 2.302497290585234779e-01 2.022781615016160106e-01 1.644879048917623210e-01 1.180925775471787925e-01 6.766852505663929762e-02 4.627929337280357880e-02 9.836503694153816979e-02 1.724357698475706968e-01 2.531236529096407839e-01 3.367544002981119888e-01 4.210273513552028057e-01 5.039627680880351956e-01 5.837408238872985322e-01 6.586902303072339482e-01 7.273099752721022826e-01 7.882964959185866372e-01 8.405676262809711474e-01 8.832801154486048523e-01 9.158395354090488327e-01 9.379023557595028704e-01 9.493705164443040356e-01 9.503791903419822606e-01 9.412786695723399655e-01 9.226114630299938613e-01 8.950857732175035997e-01 8.595465386893793580e-01 8.169451940554467440e-01 7.683092223593217529e-01 7.147124648687008808e-01 6.572470212137496715e-01 5.969974289046758864e-01 5.350176666992496610e-01 4.723113944862118441e-01 4.098157437550271620e-01 3.483889489021264052e-01 2.888022679509700263e-01 2.317373151120208363e-01 1.777923507704396722e-01 1.275109119607723274e-01 8.149887829336147083e-02 4.116255778822767303e-02 1.894972551774570454e-02 4.050199343785568923e-02 6.813536144866451372e-02 9.270819123620352431e-02 1.134288608442367424e-01 1.302558144261064532e-01 1.433267228739898147e-01 1.528544355171040925e-01 1.590935482505913545e-01 1.623242400514599837e-01 1.628419807423003296e-01 1.609499254098082088e-01 1.569529374568315871e-01 1.511528486941206839e-01 1.438448108007355508e-01 1.353147070134707863e-01 1.258376744872143627e-01 1.156778821748171565e-01 1.050898515346163353e-01 9.432183871243986217e-02 8.362216419465282047e-02 7.324988833638472474e-02 6.349163759414287733e-02 5.468534689175317404e-02 4.724447108004768692e-02 4.165243771836508319e-02 3.835844625632083699e-02
6.078160974496965574e-02 6.480584198105694693e-02 6.860760334810535321e-02 7.212510714807546242e-02 7.529516512488713953e-02 7.805419372457024496e-02 8.033944663928876961e-02 8.209048750462226429e-02 8.325092093157204776e-02 8.377040678984828959e-02 8.360699416693134767e-02 8.272983134090043655e-02 8.112234214048118230e-02 7.878601605980938005e-02 7.574505224025036842e-02 7.205224119148216644e-02 6.779666905477896299e-02 6.311403735530883574e-02 5.820034481872611576e-02 5.332847061843806052e-02 4.886241496302253656e-02 4.525151747425813081e-02 4.296857275867149023e-02 4.236299066203721292e-02 4.348613288324061632e-02 4.603880703069951341e-02 4.949407637727941400e-02 5.326863635837077171e-02 5.682645871324637499e-02 5.971023618834712943e-02 6.153936217904586170e-02 6.200095276298801805e-02 6.084376116551759583e-02 5.787699290624148674e-02 5.297413437799419061e-02 4.608352265161858724e-02 3.725565682925911781e-02 2.674093852670629545e-02 1.557904786794865777e-02 1.085903875487080270e-02 2.193436029467710907e-02 3.805334581053553683e-02 5.560423891248497674e-02 7.366971260889897122e-02 9.165164485768630132e-02 1.090115966402130238e-01 1.252357563869202217e-01 1.398413228097859506e-01 1.523949922879946350e-01 1.625362857391319527e-01 1.700030195961742541e-01 1.746573344468783928e-01 1.765108053979251024e-01 1.757466580986686566e-01 1.727357544061246808e-01 1.680401846048228121e-01 1.623934504935756751e-01 1.566403455402123890e-01 1.516186706606251766e-01 1.479818842370055343e-01 1.460054558372588240e-01 1.454647524128115932e-01 1.456593992855471642e-01 1.455757382581892856e-01 1.441059414646503056e-01 1.402469206845237404e-01 1.332558896806338156e-01 1.227888549366317611e-01 1.090893253079936037e-01 9.337020161464430756e-02 7.867124066027089691e-02 7.105463114965619720e-02 7.733789293773260520e-02 9.737038198114472687e-02 1.253951689937374547e-01 1.564370714272479146e-01 1.871885201157036105e-01 2.152293707651160293e-01 2.385848545938271115e-01 2.555688324725876037e-01 2.647494670401486228e-01 2.649620413481511005e-01 2.553381227048591717e-01 2.353395024303971683e-01 2.047982404444133042e-01 1.639911427538133515e-01 1.139181755393967044e-01 5.847406566809288525e-02 4.013798237912481054e-02 1.036898260391432985e-01 1.829751377097065534e-01 2.674868186567975203e-01 3.543712702108671175e-01 4.414924332716864686e-01 5.268934794008962585e-01 6.087385387451389462e-01 6.853314998874614483e-01 7.551492460185985633e-01 8.168739871774681749e-01 8.694196367100986977e-01 9.119502945964003127e-01 9.438901841204094811e-01 9.649250861224544229e-01 9.749957714535947284e-01 9.742842546733672116e-01 9.631939176372255051e-01 9.423246958610069779e-01 9.124445927746247520e-01 8.744587956214805446e-01 8.293776209205711014e-01 7.782844270782277585e-01 7.223045075678772298e-01 6.625758310784417571e-01 6.002223363440420956e-01 5.363303307309251755e-01 4.719283969123556632e-01 4.079711018700090119e-01 3.453267690872481310e-01 2.847697280194096958e-01 2.269781427287732856e-01 1.725410679886027199e-01 1.219891116088805266e-01 7.592420092947908816e-02 3.593679828624595646e-02 1.896623283084837228e-02 4.410045962231832345e-02 7.167860399118898551e-02 9.575017196174039069e-02 1.158190818499074681e-01 1.319198967950134527e-01 1.442286450185852886e-01 1.529848888408062157e-01 1.584643665990198846e-01 1.609646802273472233e-01 1.607956955281907296e-01 1.582722690399398502e-01 1.537084954757759747e-01 1.474131750082462167e-01 1.396863922973366201e-01 1.308171971850693727e-01 1.210824587127160012e-01 1.107470709938779413e-01 1.000658595115237887e-01 8.928781811103703170e-02 7.866375549952288326e-02 6.845903558827769186e-02 5.897343618146024674e-02 5.056811310915036023e-02 4.368818158519937461e-02 3.883583878443339077e-02 3.641201202534200682e-02
5.532707373018726227e-02 5.938887878965939254e-02 6.328753540602347072e-02 6.696184938288923805e-02 7.034860881422037859e-02 7.338342222297605799e-02 7.600180452905869188e-02 7.814052475719028557e-02 7.973923589145860691e-02 8.074241568021048310e-02 8.110165996253805576e-02 8.077839084377111400e-02 7.974707629988386781e-02 7.799911382142876715e-02 7.554762009336271622e-02 7.243350433331174898e-02 6.873338708400308916e-02 6.457010605490698385e-02 6.012647785987896426e-02 5.566184612716943564e-02 5.152667069428094188e-02 4.815963072920032700e-02 4.603569793835703139e-02 4.553720299336732474e-02 4.678804726235559486e-02 4.957864873703202169e-02 5.345123903867306236e-02 5.785507682629983245e-02 6.225734641662470509e-02 6.618684112248408857e-02 6.923970163630674413e-02 7.107360830630761461e-02 7.140221710358403417e-02 6.999292965412860779e-02 6.666781008361521987e-02 6.130663226120505044e-02 5.385104361080784302e-02 4.430914241789440239e-02 3.276074412690826998e-02 1.937043453289391884e-02 4.633678119558340240e-03 1.242510273719319228e-02 2.979777700794661657e-02 4.785357744432441190e-02 6.609144465679883673e-02 8.402862755676747397e-02 1.011783971190049897e-01 1.170664552135050190e-01 1.312531787539336636e-01 1.433582665595239392e-01 1.530864309264700351e-01 1.602528817889812274e-01 1.648070342712106562e-01 1.668521994953351961e-01 1.666577913609859907e-01 1.646585325287478474e-01 1.614323041357120236e-01 1.576459110259980645e-01 1.539600031164636007e-01 1.508969905483653062e-01 1.487011859955964244e-01 1.472445793598070596e-01 1.460267437672439772e-01 1.442751143902462063e-01 1.411064060887789184e-01 1.357005674276564322e-01 1.274657029781924855e-01 1.162140950271200457e-01 1.024244435715370577e-01 8.776194482040591827e-02 7.606872568760041087e-02 7.378890200030240043e-02 8.549610149302466766e-02 1.086661367251030991e-01 1.379805171741943226e-01 1.693491528656271283e-01 1.998979733808786130e-01 2.273808325120539875e-01 2.498918941818100703e-01 2.657722756708900680e-01 2.736006761435873513e-01 2.722164553367574236e-01 2.607525024254989110e-01 2.386681040413861643e-01 2.057802380536947473e-01 1.623070381009614760e-01 1.090193553303803325e-01 4.870235935336196531e-02 3.663576943198981056e-02 1.099568239171274386e-01 1.930960190189984216e-01 2.804228197082459517e-01 3.696491299909647754e-01 4.587481213413571735e-01 5.457773693490061140e-01 6.288906808418415206e-01 7.063776054965680284e-01 7.767046141910450840e-01 8.385509521103007291e-01 8.908365686938150008e-01 9.327410593184134457e-01 9.637133381071379956e-01 9.834722846969250476e-01 9.919989998886913352e-01 9.895216028147311160e-01 9.764937170051081194e-01 9.535679298738695131e-01 9.215655750125174572e-01 8.814441862930709748e-01 8.342639160252951491e-01 7.811541066308140824e-01 7.232810677644031516e-01 6.618179502432059991e-01 5.979174364659316510e-01 5.326877967125143165e-01 4.671727065929687228e-01 4.023351053579697911e-01 3.390453439750402143e-01 2.780740489768542267e-01 2.200909124118986815e-01 1.656735741164089282e-01 1.153436773583165764e-01 6.972557364525436285e-02 3.081863881246174261e-02 2.101419522483093105e-02 4.800005207019482356e-02 7.505014396422987621e-02 9.834279157896479162e-02 1.175602827392373401e-01 1.327880959832451191e-01 1.442305494229912666e-01 1.521478528817680753e-01 1.568321748625627343e-01 1.585943704289836109e-01 1.577547964293056770e-01 1.546362772443679590e-01 1.495585520972882998e-01 1.428339501322405947e-01 1.347642039074325171e-01 1.256384035642587604e-01 1.157321806189014896e-01 1.053083330698323800e-01 9.461930578054142393e-02 8.391228153853082239e-02 7.343818699150332641e-02 6.346664509535876464e-02 5.430916726019336532e-02 4.634949861499385732e-02 4.006279433806501922e-02 3.596008870440974003e-02 3.436971003828537957e-02
4.974455684769658187e-02 5.375291047405669070e-02 5.766236037874216541e-02 6.141271660271118565e-02 6.494144406533812475e-02 6.818427603763263511e-02 7.107610470125505508e-02 7.355215916144011712e-02 7.554949081234026143e-02 7.700879662408861848e-02 7.787662526576427657e-02 7.810803250112978435e-02 7.766978607032261339e-02 7.654427355999947336e-02 7.473434901513634210e-02 7.226947408491352087e-02 6.921366296033677756e-02 6.567586755279550270e-02 6.182330376842329334e-02 5.789711382975765153e-02 5.422601756722127131e-02 5.122476009568845134e-02 4.935152422429327224e-02 4.900037573274621666e-02 5.035478240106212866e-02 5.330074259359768307e-02 5.747236698374217495e-02 6.237847846635319327e-02 6.751197673203483685e-02 7.240446624698464173e-02 7.664187095469079947e-02 7.986424619147643178e-02 8.176289423995958261e-02 8.207955298912844588e-02 8.060861715951113393e-02 7.720224327057433056e-02 7.177845631662130299e-02 6.433398590825213648e-02 5.496871003136679507e-02 4.394787970264844856e-02 3.192001968522853450e-02 2.095259741996848696e-02 1.827482946106841546e-02 2.854483815901718083e-02 4.409842746026236548e-02 6.104172841944675854e-02 7.806847495549117111e-02 9.445106494711012768e-02 1.096416698026413533e-01 1.231935969478019088e-01 1.347538510294390424e-01 1.440751897727397535e-01 1.510328863924097764e-01 1.556397427925057808e-01 1.580545807599620933e-01 1.585790398346096919e-01 1.576364659147082015e-01 1.557263545010724448e-01 1.533505529647741505e-01 1.509160472067601066e-01 1.486337511056380067e-01 1.464460332555239941e-01 1.440148158397494271e-01 1.407817412104120092e-01 1.360857191300208491e-01 1.293125462355307898e-01 1.200653263721542519e-01 1.083809346447480587e-01 9.508219864864903004e-02 8.243950711735659187e-02 7.504642116407349295e-02 7.872292274884611085e-02 9.515510132650761843e-02 1.206188426535785424e-01 1.506366008852655647e-01 1.818712518349169527e-01 2.118090778145586550e-01 2.383656119836768117e-01 2.597132045083171414e-01 2.742355739964314476e-01 2.805381328151586584e-01 2.774795047236385259e-01 2.642076702673233357e-01 2.401924110400453782e-01 2.052503060281543612e-01 1.595640011683621962e-01 1.037217566185614503e-01 3.920392708254044623e-02 3.759221621353646403e-02 1.170889774786371962e-01 2.026508971041615093e-01 2.917287101541038985e-01 3.823320250499421813e-01 4.724900523665930274e-01 5.602675890658171953e-01 6.438147611071984855e-01 7.214179703956534739e-01 7.915454808161053180e-01 8.528851380055267883e-01 9.043729618099545231e-01 9.452120334420547332e-01 9.748816170543801451e-01 9.931368879678397210e-01 1.000000000000000000e+00 9.957435105059172509e-01 9.808673910736065427e-01 9.560709841417160959e-01 9.222213243995899257e-01 8.803192351674031801e-01 8.314645430940553750e-01 7.768216403343465304e-01 7.175864738473796134e-01 6.549558690869902167e-01 5.900999129060722215e-01 5.241379414966150785e-01 4.581185200338794838e-01 3.930036872041178242e-01 3.296577252925055324e-01 2.688409570066702670e-01 2.112100697898125490e-01 1.573302715258149131e-01 1.077218103370504582e-01 6.307515390299119062e-02 2.621839936280224992e-02 2.453386720438686594e-02 5.196796970961291284e-02 7.811055592576730822e-02 1.003831430205681247e-01 1.185742561971098730e-01 1.328028336210038685e-01 1.432934166800027553e-01 1.503213654970976532e-01 1.541906795748059222e-01 1.552212520922207073e-01 1.537399305070628885e-01 1.500736707012289839e-01 1.445441762633116745e-01 1.374637857752722403e-01 1.291325238089475469e-01 1.198363231111241323e-01 1.098465200065791014e-01 9.942086576684917854e-02 8.880653514066912113e-02 7.824602522823911888e-02 6.798751504233713217e-02 5.830216512433905596e-02 4.951108102212659762e-02 4.201966650099188405e-02 3.633229623177072071e-02 3.296100683582022656e-02 3.214253529345885430e-02
4.420120725571120845e-02 4.804468936653383954e-02 5.186006408107897425e-02 5.558799093583414314e-02 5.916687036885677486e-02 6.253316699653808930e-02 6.562204562331641622e-02 6.836832602507299239e-02 7.070777386494304928e-02 7.257875779111992720e-02 7.392431867788627764e-02 7.469471908347555256e-02 7.485057360696736883e-02 7.436670969767014694e-02 7.323698016208611550e-02 7.148034668946498527e-02 6.914866553874496335e-02 6.633666443725257100e-02 6.319438096179764985e-02 5.994124563929423971e-02 5.687779594228085239e-02 5.438414940946657145e-02 5.288536825331734831e-02 5.276554560150661932e-02 5.424687789952653549e-02 5.730324676477784041e-02 6.167212627790898127e-02 6.694506271054484481e-02 7.266449578955073985e-02 7.838400572507070452e-02 8.369354268097137228e-02 8.822626380229557641e-02 9.165958327039595843e-02 9.371642122634328553e-02 9.416870007750811900e-02 9.284358745950722913e-02 8.963282182056185599e-02 8.450629668628253932e-02 7.753342438336474629e-02 6.892176585668720323e-02 5.909828365028885894e-02 4.890019696435238955e-02 4.001391825534725971e-02 3.552839557513624846e-02 3.849659344644782571e-02 4.815981956275051934e-02 6.143621777552182861e-02 7.605155604093001565e-02 9.069173092102209011e-02 1.045369070523380073e-01 1.170258091363649139e-01 1.277688736233527633e-01 1.365213712497445053e-01 1.431775365439210135e-01 1.477684616193795375e-01 1.504543180037662686e-01 1.515042958527113848e-01 1.512594189131887534e-01 1.500764331670078611e-01 1.482568531297781822e-01 1.459737963623025658e-01 1.432169520675348195e-01 1.397770053425103354e-01 1.352820402228784302e-01 1.292850781910633295e-01 1.213954286162675505e-01 1.114573167960639377e-01 9.981485745538630494e-02 8.776507666555484477e-02 7.828150178168133411e-02 7.626312862123059422e-02 8.573173555339833052e-02 1.058650110213966294e-01 1.328195147114370478e-01 1.630054934454611693e-01 1.936830303109968732e-01 2.226364203056947488e-01 2.479336926040534017e-01 2.678351508794673541e-01 2.807826877779901475e-01 2.854250844690411348e-01 2.806563062228830674e-01 2.656547583533890866e-01 2.399167221690083340e-01 2.032799640468141156e-01 1.559352993586566871e-01 9.842586171160130903e-02 3.165121316657356493e-02 4.335045802190758135e-02 1.249060885562835455e-01 2.114750356956258959e-01 3.012159736322718717e-01 3.922022504898950990e-01 4.824733127124236631e-01 5.700963523469070315e-01 6.532255325140451374e-01 7.301559047174681627e-01 7.993700711780770130e-01 8.595761697980186522e-01 9.097362525449739223e-01 9.490846132528960588e-01 9.771360821039499767e-01 9.936847219266048414e-01 9.987937195306579863e-01 9.927775519961595796e-01 9.761777167120904153e-01 9.497334435895727900e-01 9.143488612867655130e-01 8.710580732277214411e-01 8.209895232758653849e-01 7.653309067030809043e-01 7.052957223176230528e-01 6.420923796043378484e-01 5.768965842444623293e-01 5.108275413449292479e-01 4.449283571146502303e-01 3.801509184639475514e-01 3.173455581332261799e-01 2.572561755704298458e-01 2.005228831710446080e-01 1.476996124847820002e-01 9.931934433643133109e-02 5.621475250962552211e-02 2.279670438452426756e-02 2.889698911987034768e-02 5.582538385039973600e-02 8.074774417674027149e-02 1.017900580406034539e-01 1.188029566548563787e-01 1.319261419557389570e-01 1.413974755956273477e-01 1.475022491566516103e-01 1.505517065002585086e-01 1.508704972871719729e-01 1.487878791768605102e-01 1.446310339696612879e-01 1.387198977863071392e-01 1.313632630139932589e-01 1.228560619182456348e-01 1.134778377192526277e-01 1.034925124868404794e-01 9.314972026146620121e-02 8.268825079402938871e-02 7.234264334481330105e-02 6.235481573130603056e-02 5.299381718457165519e-02 4.458724255425275396e-02 3.756121263712722952e-02 3.245124176303758323e-02 2.976830612250371683e-02 2.964554205842241663e-02
3.890620311414762916e-02 4.244445726952289499e-02 4.603498594876895972e-02 4.961854908775446132e-02 5.313416148956046775e-02 5.651912514653988084e-02 5.970937558986291055e-02 6.264016541222658385e-02 6.524710859616747460e-02 6.746761782132668084e-02 6.924278135075531693e-02 7.051974703033619951e-02 7.125471080072863506e-02 7.141664938623228098e-02 7.099199439936521028e-02 6.999051558417947183e-02 6.845274331224855680e-02 6.645924138466237363e-02 6.414173944112533388e-02 6.169508690180413452e-02 5.938636784195244767e-02 5.755256518389420539e-02 5.657252181425349163e-02 5.680102640606637249e-02 5.847526454697187653e-02 6.163868545535879789e-02 6.613027341982512242e-02 7.163880443801287634e-02 7.777789212984256850e-02 8.414375000426101148e-02 9.034687646062349031e-02 9.602585275792085984e-02 1.008531060057676482e-01 1.045387619280210845e-01 1.068353902936795136e-01 1.075446673960319954e-01 1.065263503272663725e-01 1.037100573869046694e-01 9.911107226027419947e-02 9.285298339432913883e-02 8.520305970450245403e-02 7.663152393146686892e-02 6.791082978660424596e-02 6.025306232611431917e-02 5.535418679461521357e-02 5.491671085716399309e-02 5.951186168573519009e-02 6.812748720948724745e-02 7.909618309340929465e-02 9.096241562963072735e-02 1.026762457465523887e-01 1.135161011409241139e-01 1.230006008910903420e-01 1.308351801295778438e-01 1.368819044332639789e-01 1.411374262396149770e-01 1.437086461219222733e-01 1.447798315090558230e-01 1.445688563840253904e-01 1.432748914898686055e-01 1.410254131780914466e-01 1.378353652606207069e-01 1.335931699227022318e-01 1.280855873229780895e-01 1.210684726582984122e-01 1.123900144340892748e-01 1.021865118840707548e-01 9.120593740278620798e-02 8.133913867266723274e-02 7.615255563043270282e-02 7.995510189432723791e-02 9.435157659122450635e-02 1.170959807209123460e-01 1.448272419192596361e-01 1.747070925852718393e-01 2.044523190983334460e-01 2.320946641713962644e-01 2.558474821053505766e-01 2.740682625175118181e-01 2.852719609090471620e-01 2.881671099917751389e-01 2.816993961741515173e-01 2.650941181843687877e-01 2.378928176146201390e-01 1.999830586602824867e-01 1.516299122544464972e-01 9.358117072649894952e-02 2.881522799493209386e-02 5.255729525424795295e-02 1.331343099956499576e-01 2.193812386601576014e-01 3.087076078539469082e-01 3.990802939355327927e-01 4.885148976508495444e-01 5.750795522145054628e-01 6.569414333594604249e-01 7.324165608328421229e-01 8.000145942270689980e-01 8.584756094330060483e-01 9.067974351962669877e-01 9.442529412640483510e-01 9.703972486921240703e-01 9.850653003661907769e-01 9.883606109801563733e-01 9.806363130915076720e-01 9.624698284076409482e-01 9.346326221368513876e-01 8.980565474607541399e-01 8.537982646868780279e-01 8.030031358768804362e-01 7.468698631022567813e-01 6.866169705210640739e-01 6.234520414340201100e-01 5.585444263119859754e-01 4.930019533860615644e-01 4.278520228645215639e-01 3.640273912530488931e-01 3.023570543999735127e-01 2.435632140811252178e-01 1.882674105106162121e-01 1.370170319394690417e-01 9.038314062197407017e-02 4.947450029571550528e-02 2.137957150507307016e-02 3.364031309360471927e-02 5.943017762044267710e-02 8.287056826146765864e-02 1.025008277516724908e-01 1.182064454021854311e-01 1.301381612473954119e-01 1.385409540364274661e-01 1.437049710837954852e-01 1.459441032282763895e-01 1.455834312733757518e-01 1.429505066251784140e-01 1.383688157153116216e-01 1.321528009463388831e-01 1.246041743493350590e-01 1.160094185396073618e-01 1.066384713484245378e-01 9.674470213647137773e-02 8.656646275232977861e-02 7.633081014087063354e-02 6.626058228560632868e-02 5.658707405414796499e-02 4.757224582775151228e-02 3.954557452202216855e-02 3.295306392844905147e-02 2.836887041072740090e-02 2.631179788426850699e-02 2.680590127182269980e-02
3.412413718195123069e-02 3.717768892876135295e-02 4.037670057386116146e-02 4.366171771195467843e-02 4.697185636355361016e-02 5.024491277441346659e-02 5.341758342979717467e-02 5.642592880949157813e-02 5.920616425212393841e-02 6.169584035249469495e-02 6.383547325917167392e-02 6.557069616255464806e-02 6.685502468850189339e-02 6.765336000947058670e-02 6.794639231179054606e-02 6.773610521161683995e-02 6.705259119605555540e-02 6.596229633764064126e-02 6.457745286607140256e-02 6.306550849583685003e-02 6.165536236961199901e-02 6.063399847111303198e-02 6.032416510798178921e-02 6.103605999449176339e-02 6.299959576462908772e-02 6.630398467721003442e-02 7.087599646750550320e-02 7.650437624317915630e-02 8.288899861509362033e-02 8.968808112608668559e-02 9.655079127939586447e-02 1.031359540990964690e-01 1.091223903878267565e-01 1.142157804097760632e-01 1.181549747051861415e-01 1.207191413654137846e-01 1.217363115948789654e-01 1.210935867986545345e-01 1.187493333670109341e-01 1.147480466439606273e-01 1.092392011575080840e-01 1.025022036592890540e-01 9.497977260818338263e-02 8.731866301230306604e-02 8.040090320446749428e-02 7.530651760441704756e-02 7.309775834185157362e-02 7.439569519539773745e-02 7.903819088593216913e-02 8.618960071701257941e-02 9.476561976891212380e-02 1.037704044768372191e-01 1.124234478115294922e-01 1.201666042176790378e-01 1.266351227430463633e-01 1.316245996047722411e-01 1.350588699738140830e-01 1.369563486306833444e-01 1.373925894233948009e-01 1.364597727413807415e-01 1.342276681269546079e-01 1.307142732179576716e-01 1.258767262932053710e-01 1.196338481337164000e-01 1.119324966596162846e-01 1.028757022529658421e-01 9.294815288330132708e-02 8.339638237902539941e-02 7.672434992963358957e-02 7.660787276263474055e-02 8.582552806328191952e-02 1.039215468786513774e-01 1.282820005908467953e-01 1.561801393622415657e-01 1.853464985663729470e-01 2.138416069386292750e-01 2.399042516945867065e-01 2.618867388288871334e-01 2.782514354632489861e-01 2.875996299668469591e-01 2.887148803624703386e-01 2.806105550439353391e-01 2.625758222960888899e-01 2.342183930545767012e-01 1.955105041860843995e-01 1.468786178973934264e-01 8.963205786332467673e-02 3.244336002047593093e-02 6.357703248466886614e-02 1.414225920114576540e-01 2.261558020203149333e-01 3.140341683530663008e-01 4.028225114994219980e-01 4.904930628374770674e-01 5.751176184072920305e-01 6.548867399072504369e-01 7.281501583431863045e-01 7.934573118790864132e-01 8.495916398894499677e-01 8.955961335793669598e-01 9.307891458205310720e-01 9.547702864777630749e-01 9.674167945692379034e-01 9.688712017854362868e-01 9.595214173818383818e-01 9.399745835019909235e-01 9.110261788889308932e-01 8.736258947442223644e-01 8.288417784881367822e-01 7.778240509172973383e-01 7.217698630459751241e-01 6.618900852029723225e-01 5.993790280058901576e-01 5.353877991197343311e-01 4.710018209950946888e-01 4.072229026566489551e-01 3.449562317764675035e-01 2.850028803665796695e-01 2.280593516634021878e-01 1.747289775513332366e-01 1.255628903213679981e-01 8.121381566389705708e-02 4.329439369411129668e-02 2.242646765272512596e-02 3.844595969593551932e-02 6.266256730211387793e-02 8.440314714417068709e-02 1.024679462408099873e-01 1.167606476407818533e-01 1.274353792938116015e-01 1.347385621812636491e-01 1.389602592483308585e-01 1.404124438381049722e-01 1.394163217614000916e-01 1.362936563649722044e-01 1.313603753532196494e-01 1.249217811431953262e-01 1.172690670116676714e-01 1.086770094568636769e-01 9.940281441326692669e-02 8.968621097523118979e-02 7.975107003241253822e-02 6.980916640668985429e-02 6.006737378558287682e-02 5.074090861034335348e-02 4.207766975990109154e-02 3.440164010372850911e-02 2.817713255433988359e-02 2.403399566952207911e-02 2.252770323972805647e-02 2.357157300931393001e-02
3.018141885623389434e-02 3.252827667617813612e-02 3.512355296225905255e-02 3.791209784478718342e-02 4.083492775041388384e-02 4.383076575679125536e-02 4.683700490010789252e-02 4.979044875031154310e-02 5.262809757815768708e-02 5.528816851618927747e-02 5.771148517289552415e-02 5.984334593634844934e-02 6.163597427928107358e-02 6.305166146261340088e-02 6.406672342120114938e-02 6.467639447632016203e-02 6.490074026235868876e-02 6.479152796992047880e-02 6.443962628331019460e-02 6.398173923110189731e-02 6.360393572887930447e-02 6.353766104423709538e-02 6.404280282342857122e-02 6.537442277837215987e-02 6.773721681758199109e-02 7.124196728020883163e-02 7.588178457082900286e-02 8.153630677319743947e-02 8.799679292157989996e-02 9.499775816630254277e-02 1.022444104491454231e-01 1.094324128954320963e-01 1.162612516576930904e-01 1.224438614268676118e-01 1.277147364626768644e-01 1.318379071351298282e-01 1.346154757168988858e-01 1.358969924250330030e-01 1.355897663458446589e-01 1.336701793907174030e-01 1.301961452521862572e-01 1.253209399756679276e-01 1.193084992432814767e-01 1.125493258661154627e-01 1.055729835693972329e-01 9.904539912320309281e-02 9.372583486562831301e-02 9.034958242524700200e-02 8.943139497241006652e-02 9.107285635500689258e-02 9.491609460956565436e-02 1.002868003032534316e-01 1.064113882726737403e-01 1.125804241923634430e-01 1.182245008210987824e-01 1.229294370121487706e-01 1.264219487626401794e-01 1.285431771169629200e-01 1.292174398414692171e-01 1.284200024958645492e-01 1.261480010126478646e-01 1.224006427533694819e-01 1.171772680399976174e-01 1.105047532458870579e-01 1.025108082434210977e-01 9.357055634637026498e-02 8.456918688277641205e-02 7.729212198783817767e-02 7.463616145389664891e-02 7.961856099750877491e-02 9.316727317866334290e-02 1.137083461857350819e-01 1.388466309680708721e-01 1.664060287552632522e-01 1.945230385092474867e-01 2.215159297104412062e-01 2.457979647432833592e-01 2.658537561755729972e-01 2.802558201539189775e-01 2.877025285995324366e-01 2.870657422793932989e-01 2.774412048128090946e-01 2.581985803780112998e-01 2.290337419473837677e-01 1.900427630923160471e-01 1.419152196166755808e-01 8.693238400589091419e-02 4.071277595197647647e-02 7.517595153798006802e-02 1.493620858685005548e-01 2.315567445713596906e-01 3.170295911630798269e-01 4.033170202144413241e-01 4.883437884541589336e-01 5.701926332132758457e-01 6.470892872456440736e-01 7.174302139431635306e-01 7.798171587364776114e-01 8.330879444335709261e-01 8.763396057822463447e-01 9.089423394712372595e-01 9.305438866554776034e-01 9.410646565063032210e-01 9.406843756872185214e-01 9.298213863245828881e-01 9.091059418627333022e-01 8.793489797261538898e-01 8.415078925215785377e-01 7.966507868443905016e-01 7.459206234239478261e-01 6.905004886287802179e-01 6.315810706554431109e-01 5.703312205314755579e-01 5.078722869024584474e-01 4.452567484798414243e-01 3.834515687105532478e-01 3.233267490662712906e-01 2.656499869702171335e-01 2.110898629054673292e-01 1.602352271140098927e-01 1.136594716343689443e-01 7.216831241547265463e-02 3.822775211623980623e-02 2.553217410520322236e-02 4.307859351123823760e-02 6.541523683162296654e-02 8.528036754940167274e-02 1.016562245507261347e-01 1.144551802298757609e-01 1.238288245642319985e-01 1.300198957834984570e-01 1.333136525518562876e-01 1.340157147977082408e-01 1.324392227168721126e-01 1.288961994465222527e-01 1.236913025110264464e-01 1.171172222936569390e-01 1.094513873162268336e-01 1.009538144230738288e-01 9.186605172116628359e-02 8.241127529057411250e-02 7.279577885657220748e-02 6.321243800345573149e-02 5.384744775907455289e-02 4.489319932541192826e-02 3.657355929622026214e-02 2.919404874419600365e-02 2.323079927137554346e-02 1.940069133107938382e-02 1.836548639498964547e-02 1.992438189523844383e-02
2.743564146706719761e-02 2.883868630665329877e-02 3.057723045438983170e-02 3.261920571479112740e-02 3.491940338006786076e-02 3.742383359837112705e-02 4.007331103876290990e-02 4.280609536982440955e-02 4.555980759826439019e-02 4.827297031796039251e-02 5.088649868763486100e-02 5.334540001682278737e-02 5.560087396090326872e-02 5.761295625337149034e-02 5.935381054026041964e-02 6.081172777951233260e-02 6.199581207406572314e-02 6.294117101159125982e-02 6.371412424447703282e-02 6.441642880202227972e-02 6.518678480271616893e-02 6.619712670876076732e-02 6.764101601380557993e-02 6.971279313121815646e-02 7.257961007766282335e-02 7.635287744095001217e-02 8.106777470340678637e-02 8.667669981206448104e-02 9.305638563996623813e-02 1.000234729605316425e-01 1.073524434127838406e-01 1.147919730736325639e-01 1.220784309238804877e-01 1.289469173518882905e-01 1.351408036407878988e-01 1.404206572247750917e-01 1.445731417890609716e-01 1.474201876610472250e-01 1.488285109413274021e-01 1.487194241774188186e-01 1.470788049309172396e-01 1.439670311731384433e-01 1.395285778759608741e-01 1.340006395870458056e-01 1.277192868418330352e-01 1.211197626657944670e-01 1.147240689486657833e-01 1.091045965689316083e-01 1.048116089229586129e-01 1.022646528415352835e-01 1.016390103158088393e-01 1.028064247963257211e-01 1.053715220178754464e-01 1.087831312248567495e-01 1.124580179699183613e-01 1.158692693425753539e-01 1.185888261042505470e-01 1.202957311922067951e-01 1.207651710995355787e-01 1.198498019569654294e-01 1.174617281216382425e-01 1.135627648057314226e-01 1.081721248234729371e-01 1.014046237966724079e-01 9.356028029781658650e-02 8.529776606066984124e-02 7.791781377782092122e-02 7.363811655207888607e-02 7.525323245241598291e-02 8.455570562498608556e-02 1.010867915105446435e-01 1.229800259635628612e-01 1.482198723363826742e-01 1.750342379219519129e-01 2.018409877177673173e-01 2.271520585458442487e-01 2.495282369673407219e-01 2.675787027496394632e-01 2.799882806424073833e-01 2.855598527413368837e-01 2.832639724703020501e-01 2.722912292681904378e-01 2.521069585811149816e-01 2.225166698289052225e-01 1.837802603453632666e-01 1.369539425869072680e-01 8.564799548176565969e-02 5.089198187557308212e-02 8.646578458976517112e-02 1.565062047675754020e-01 2.353152934873104229e-01 3.175278443571011855e-01 4.004786250564911221e-01 4.820549434044987258e-01 5.603620984634408719e-01 6.336739922541488879e-01 7.004468820491912551e-01 7.593469167621471616e-01 8.092767074547342343e-01 8.493955504780439369e-01 8.791312046641884814e-01 8.981826009167850344e-01 9.065136890994106578e-01 9.043391597366138290e-01 8.921031382547431887e-01 8.704521835789341688e-01 8.402040525923346603e-01 8.023137317901027910e-01 7.578382008180610807e-01 7.079012936284206914e-01 6.536598770074737441e-01 5.962723896791256584e-01 5.368705960696434909e-01 4.765352285391992182e-01 4.162760508555993222e-01 3.570168292524469322e-01 2.995858728785332215e-01 2.447135536765856767e-01 1.930406641721029437e-01 1.451498899216381866e-01 1.016669286567893904e-01 6.365930313443081412e-02 3.486248842585989299e-02 2.981625651368187413e-02 4.734480667094414369e-02 6.758771267166675811e-02 8.544487629764467573e-02 1.000405742077949550e-01 1.112915161545707521e-01 1.193424533630381840e-01 1.244279872915271951e-01 1.268242119524779776e-01 1.268262175416766113e-01 1.247351258525680739e-01 1.208495143355054202e-01 1.154593265390465029e-01 1.088414622015022593e-01 1.012566603333448639e-01 9.294747458960526953e-02 8.413724747715083108e-02 7.503008945538053309e-02 6.581201851721095453e-02 5.665370964367699713e-02 4.771596078758950227e-02 3.916058166104784827e-02 3.117355388372115843e-02 2.401808594994030502e-02 1.815631894423293258e-02 1.443649174755934697e-02 1.379879825733316447e-02 1.591068198728386868e-02
2.616445752357717675e-02 2.645902791982411920e-02 2.709884369128078355e-02 2.810856100646880185e-02 2.948943338174884327e-02 3.121998103701812896e-02 3.326022876720118732e-02 3.555752848624856022e-02 3.805217236408351550e-02 4.068190303857588397e-02 4.338525686935208736e-02 4.610410346916576224e-02 4.878583248390324506e-02 5.138555842291048226e-02 5.386858657801601308e-02 5.621325408677550761e-02 5.841412907470749233e-02 6.048539522372565341e-02 6.246404249003955494e-02 6.441221344882751276e-02 6.641774608302884741e-02 6.859171556865895081e-02 7.106182467123689506e-02 7.396109319121293990e-02 7.741256849773248128e-02 8.151239465748251478e-02 8.631470453516809638e-02 9.182159440159995412e-02 9.797983430687505491e-02 1.046838695214962200e-01 1.117832280951391866e-01 1.190921605755717594e-01 1.263998926422154889e-01 1.334806673910850783e-01 1.401033719057235838e-01 1.460408613476490425e-01 1.510791729691684793e-01 1.550267678808298077e-01 1.577238333161918304e-01 1.590515694484822273e-01 1.589412907749079285e-01 1.573830907871136553e-01 1.544337296214164379e-01 1.502232612836596204e-01 1.449596322503747536e-01 1.389299130792520376e-01 1.324957910519094784e-01 1.260794013060276830e-01 1.201340515416862154e-01 1.150948547218764301e-01 1.113102401315385626e-01 1.089686552257757013e-01 1.080486973317539151e-01 1.083193899404291671e-01 1.093933010876304429e-01 1.108071539644616410e-01 1.120970897961751367e-01 1.128494802437504801e-01 1.127257639232368963e-01 1.114696581505216777e-01 1.089077006490957039e-01 1.049541212224921194e-01 9.963210819958609465e-02 9.312765596187563832e-02 8.589990666151899046e-02 7.887451536096228011e-02 7.368917945585418128e-02 7.269300316933360873e-02 7.807308201128826397e-02 9.043736453664340258e-02 1.086768034447020276e-01 1.310420379883700803e-01 1.558524912024270015e-01 1.816090038187442857e-01 2.069218195432536156e-01 2.304487894642433532e-01 2.508750691986518233e-01 2.669250191702164932e-01 2.773943541013444425e-01 2.811939201149109002e-01 2.773996309876189392e-01 2.653061514511808605e-01 2.444868812102288513e-01 2.148757535710911493e-01 1.769322501922939439e-01 1.321657341333666580e-01 8.569193382464589115e-02 6.126111718805072465e-02 9.675692120079851244e-02 1.623905911949073688e-01 2.371413312973308651e-01 3.153615578114383200e-01 3.942438781427974326e-01 4.716590985568231975e-01 5.457501470757126771e-01 6.148528310000971331e-01 6.774959367641173458e-01 7.324213732599378357e-01 7.786060814423849674e-01 8.152789924890363471e-01 8.419303929158393762e-01 8.583128403678389473e-01 8.644337261055415889e-01 8.605401642482063407e-01 8.470972673456491631e-01 8.247611069116845828e-01 7.943477860053785866e-01 7.568000873300093634e-01 7.131531201906109452e-01 6.645002884946775712e-01 6.119607561328591627e-01 5.566494131748099816e-01 4.996501663448614794e-01 4.419932157026595920e-01 3.846368762271212827e-01 3.284545371362616595e-01 2.742277148958221500e-01 2.226473912825211177e-01 1.743297125300040940e-01 1.298654755417211204e-01 8.997745281891152136e-02 5.614175027205753343e-02 3.358200756476625165e-02 3.449873268057189468e-02 5.107379260972527008e-02 6.908432046650433977e-02 8.484572101373434594e-02 9.760473008772470316e-02 1.072817616835741172e-01 1.140120031260434680e-01 1.180182798205399730e-01 1.195636803931609121e-01 1.189289991461103257e-01 1.163997661414737650e-01 1.122577924260304144e-01 1.067752728011364394e-01 1.002105844832946319e-01 9.280535077817446410e-02 8.478252819921942851e-02 7.634537485530853984e-02 6.767723285264870547e-02 5.894215229392649885e-02 5.028656331220463654e-02 4.184262059497498298e-02 3.373496959453503585e-02 2.609613785277093215e-02 1.910795779677041187e-02 1.313436934247591212e-02 9.145809435655233646e-03 8.863454056872862100e-03 1.174393315590381917e-02
2.640071039377811166e-02 2.560778565879549482e-02 2.503846141660990079e-02 2.478076574654801065e-02 2.491752094776680110e-02 2.551169059065630518e-02 2.659380229764894341e-02 2.815720618258190852e-02 3.016284720393927823e-02 3.255001359270726785e-02 3.524778830995494577e-02 3.818389037187507745e-02 4.129029229172957033e-02 4.450647625445884603e-02 4.778143853341500907e-02 5.107524577262483739e-02 5.436055801381790148e-02 5.762422256350221289e-02 6.086881584701198805e-02 6.411383647259649710e-02 6.739611499368718117e-02 7.076891720308342570e-02 7.429922121555916636e-02 7.806280277594475348e-02 8.213710740027642399e-02 8.659239149941093394e-02 9.148214295440591781e-02 9.683413562541957897e-02 1.026434561151806646e-01 1.088684446482406226e-01 1.154298814191486722e-01 1.222131766944639930e-01 1.290729731244724399e-01 1.358394815682904544e-01 1.423259685943928099e-01 1.483369796204588031e-01 1.536770291964884849e-01 1.581595799611902886e-01 1.616161622037871060e-01 1.639054724595519208e-01 1.649222508023218958e-01 1.646056859331424260e-01 1.629470391332966950e-01 1.599961047787771540e-01 1.558660120761056755e-01 1.507356742654410442e-01 1.448488412804244396e-01 1.385081482464205760e-01 1.320618121020750990e-01 1.258800631151162641e-01 1.203189718911266276e-01 1.156725960029414274e-01 1.121211769041768613e-01 1.096908649133385150e-01 1.082421300772620776e-01 1.074942011531366537e-01 1.070765315459827893e-01 1.065881837713550662e-01 1.056487748759932233e-01 1.039350837356673024e-01 1.012072906437166547e-01 9.733487869246434943e-02 9.233616796972586582e-02 8.644998880900363336e-02 8.026169154085167901e-02 7.488752334467273231e-02 7.210443410791675389e-02 7.403603017223463201e-02 8.210856866109036978e-02 9.621067674831663974e-02 1.151028259676829812e-01 1.372560843786219675e-01 1.612307664995412670e-01 1.857043886048447556e-01 2.094176463240681185e-01 2.311380471191266384e-01 2.496543553257284387e-01 2.637947725471336269e-01 2.724606806932236558e-01 2.746699297955565999e-01 2.696060298980311742e-01 2.566726941958222263e-01 2.355594913833411741e-01 2.063422053505974685e-01 1.697050567188100045e-01 1.276580845750836801e-01 8.673411048383239397e-02 7.082170287978215018e-02 1.054760667260885160e-01 1.665530663059858474e-01 2.367331172445353571e-01 3.103637024480415119e-01 3.845675281617841335e-01 4.572262363086831982e-01 5.265373699895024018e-01 5.909123455368726630e-01 6.489643727265217432e-01 6.995213482167872421e-01 7.416429237988505507e-01 7.746339792960253989e-01 7.980514077324339928e-01 8.117031535239270790e-01 8.156394991989036614e-01 8.101372205326072828e-01 7.956776224897667005e-01 7.729197085423020752e-01 7.426698609121823447e-01 7.058494413206265472e-01 6.634616784809255208e-01 6.165591066055448044e-01 5.662126760145987925e-01 5.134834915878261352e-01 4.593979699379023285e-01 4.049270731336306883e-01 3.509702292871065277e-01 2.983447024148280224e-01 2.477818129625836974e-01 1.999333663133563144e-01 1.553976589775155071e-01 1.147949946298026935e-01 7.900529334953533545e-02 5.006505748869467809e-02 3.427544717375663463e-02 3.903292413272341221e-02 5.411066785466758788e-02 6.981507518385471345e-02 8.343872091624968124e-02 9.434115025182106262e-02 1.024483298762606798e-01 1.078846209990160093e-01 1.108583612501344157e-01 1.116164668067328725e-01 1.104222373694615095e-01 1.075425739126282809e-01 1.032397458948688534e-01 9.776574774878997454e-02 9.135834996165746735e-02 8.423838080356019220e-02 7.660796415447655716e-02 6.864953008691615510e-02 6.052546543896876463e-02 5.237830857398540624e-02 4.433143532650272306e-02 3.649026344773610708e-02 2.894421491076122968e-02 2.177039653440903527e-02 1.504316739636332202e-02 8.874773826029181550e-03 3.785120083485807568e-03 4.004634626912456814e-03 8.232874923788333424e-03
2.787699416141460607e-02 2.621580356546765467e-02 2.456627488922278127e-02 2.302004116910485315e-02 2.170413869258382839e-02 2.078041268724009974e-02 2.042733121316632483e-02 2.079763492464271543e-02 2.196781612041740980e-02 2.391650909895060018e-02 2.654804237997298103e-02 2.973583291009572124e-02 3.335511052231910495e-02 3.729730594184167691e-02 4.147276311020388351e-02 4.580901631021128129e-02 5.024843580990089736e-02 5.474655184241991601e-02 5.927122762411351359e-02 6.380244684178749959e-02 6.833236528506174412e-02 7.286525367735918746e-02 7.741696633989593457e-02 8.201360219062185652e-02 8.668909551400773295e-02 9.148160049385417603e-02 9.642872005065378227e-02 1.015618572786153723e-01 1.069001915811005760e-01 1.124449404291399252e-01 1.181746084686424170e-01 1.240418296762463707e-01 1.299722028726065792e-01 1.358652681140953000e-01 1.415975389637898207e-01 1.470273390417945747e-01 1.520011026325079617e-01 1.563607733501376496e-01 1.599519449997107712e-01 1.626324099350729135e-01 1.642807965067095421e-01 1.648049819382243208e-01 1.641499590860789060e-01 1.623048145617776439e-01 1.593084368074810242e-01 1.552535022222112371e-01 1.502881598174581612e-01 1.446146155114013676e-01 1.384834816432332083e-01 1.321823482450179832e-01 1.260167755459594696e-01 1.202823549705895889e-01 1.152284910215361918e-01 1.110186480727703290e-01 1.076968217671257083e-01 1.051722913050321812e-01 1.032305150772993008e-01 1.015683282263509513e-01 9.984309099949210953e-02 9.772427796454399851e-02 9.494199475583180170e-02 9.133551099954627384e-02 8.691261259928055594e-02 8.193601592741533990e-02 7.705029468115416613e-02 7.342316433665142805e-02 7.273788066047623402e-02 7.671625468051389285e-02 8.623309285867003515e-02 1.009198704817657888e-01 1.196366132815615407e-01 1.410542269753726208e-01 1.638924926970348195e-01 1.869402680404173567e-01 2.090253788198081497e-01 2.289964332966525073e-01 2.457263828893722357e-01 2.581338678445744272e-01 2.652169135469629735e-01 2.660948006561544288e-01 2.600559250696393154e-01 2.466128447866429707e-01 2.255735476449239052e-01 1.971607592688500166e-01 1.622910402224756743e-01 1.234640916493144058e-01 8.828379612140822841e-02 7.891862252864161043e-02 1.121336582850296359e-01 1.685538144253895532e-01 2.337911385865157343e-01 3.023731175049666486e-01 3.714216030664282964e-01 4.388577749020923791e-01 5.029507245139775984e-01 5.622001308362449823e-01 6.153140287823660737e-01 6.612149330928701607e-01 6.990520778912693300e-01 7.282112947837143802e-01 7.483191122400331130e-01 7.592398636499103626e-01 7.610657174954709170e-01 7.541001927509153324e-01 7.388361197751505127e-01 7.159292432553691077e-01 6.861687823948036113e-01 6.504462899302584367e-01 6.097241050782724603e-01 5.650045940723102955e-01 5.173012341065106323e-01 4.676124430618915362e-01 4.168989146141832691e-01 3.660651257557301363e-01 3.159457148318075559e-01 2.672977469763874181e-01 2.208009137182791737e-01 1.770706875803362002e-01 1.366984189425628216e-01 1.003623891988280337e-01 6.916677331112351668e-02 4.576417318380182619e-02 3.633965647633898011e-02 4.304197648073607163e-02 5.631672540160245072e-02 6.969892284189611875e-02 8.118857290472378252e-02 9.025229609711814260e-02 9.682480842492573181e-02 1.010196347945182122e-01 1.030288959054996706e-01 1.030809740409615732e-01 1.014191996963558773e-01 9.828951373200618680e-02 9.393260167064265698e-02 8.857860396355046739e-02 8.244350807914674339e-02 7.572674901392353886e-02 6.860973651132187823e-02 6.125512345924869623e-02 5.380668676439972348e-02 4.638973829068488569e-02 3.911204464032101008e-02 3.206536019528332532e-02 2.532802296553438720e-02 1.897025123197213989e-02 1.306904592684962792e-02 7.772928015362315715e-03 3.800360919944606192e-03 4.355179102328824922e-03 7.812679292599515254e-03
3.016430411993333699e-02 2.793491397936810963e-02 2.552548998080820392e-02 2.297342909006837991e-02 2.035011460328498695e-02 1.778768778745343573e-02 1.552548427441764398e-02 1.396353103029551387e-02 1.361881166710824861e-02 1.482743852876045564e-02 1.747210815098782649e-02 2.117553381254536765e-02 2.559501998504193354e-02 3.049813599174510878e-02 3.573321715802357801e-02 4.119507892278143069e-02 4.680429665530856653e-02 5.249648313865511173e-02 5.821717219050993181e-02 6.391969271179777368e-02 6.956462957749891263e-02 7.512009459011395607e-02 8.056233016475929098e-02 8.587630568366161343e-02 9.105602883008084847e-02 9.610432895729947855e-02 1.010319055349478412e-01 1.058554916322887035e-01 1.105950726947651508e-01 1.152702276081597060e-01 1.198958124543069020e-01 1.244773633607722807e-01 1.290067187021947670e-01 1.334584172110713784e-01 1.377873947195415727e-01 1.419283792183103632e-01 1.457971976119510904e-01 1.492939994616370447e-01 1.523082146606891674e-01 1.547249214535235950e-01 1.564322175733379727e-01 1.573291535407806419e-01 1.573337875902482974e-01 1.563909386891559616e-01 1.544792317556773487e-01 1.516170327855327626e-01 1.478668448033688410e-01 1.433376572941768290e-01 1.381845874725635415e-01 1.326049068226908545e-01 1.268292455782583927e-01 1.211065735926372955e-01 1.156818558939401304e-01 1.107666823665043182e-01 1.065061292875757321e-01 1.029490493967596815e-01 1.000315935197386014e-01 9.758210200973077564e-02 9.534921275783329875e-02 9.304810312164787933e-02 9.041741636619304856e-02 8.728319925352640007e-02 8.363329425979938725e-02 7.971088901942903482e-02 7.612899938358488883e-02 7.396257144401603700e-02 7.466529145114982058e-02 7.961064080944169064e-02 8.942803374221644508e-02 1.037710325947246714e-01 1.216699644602702440e-01 1.419533039106836425e-01 1.634439899827829501e-01 1.849987365835025488e-01 2.055010242637024809e-01 2.238567826793879112e-01 2.390042378985716420e-01 2.499370160114895156e-01 2.557371561480629718e-01 2.556152370279366481e-01 2.489566272751345954e-01 2.353766377190772696e-01 2.147966319329223661e-01 1.875801543657895643e-01 1.548599856261373697e-01 1.195457100208729972e-01 8.980139716754018120e-02 8.508190175757034124e-02 1.163176989439251990e-01 1.679958757172237416e-01 2.280354911656011785e-01 2.912442397934416061e-01 3.547981472099834832e-01 4.166833154725354538e-01 4.752551437611632346e-01 5.291120258692020295e-01 5.770649956201510111e-01 6.181376967320059146e-01 6.515739217970099029e-01 6.768438653040664832e-01 6.936454793338440172e-01 7.018996221156937887e-01 7.017388546730954912e-01 6.934903995818789690e-01 6.776541685242888358e-01 6.548769922210078143e-01 6.259242953739853066e-01 5.916504784736015266e-01 5.529692186118980723e-01 5.108248018372492094e-01 4.661654698883915260e-01 4.199196274315105670e-01 3.729756433368068835e-01 3.261659418794522480e-01 2.802562174461614153e-01 2.359411512756131590e-01 1.938495650296442607e-01 1.545662582087004855e-01 1.186903924921408754e-01 8.699014902379544056e-02 6.083948865504446024e-02 4.330407949890395514e-02 3.899852012018242831e-02 4.625653247762592096e-02 5.757347679595843648e-02 6.866882045970491844e-02 7.807264387457665822e-02 8.535348390749895875e-02 9.045837103202623852e-02 9.349095157805459300e-02 9.462638036472768854e-02 9.407305654356060143e-02 9.205274517535878831e-02 8.878898596409730282e-02 8.449978281185238638e-02 7.939281359605697419e-02 7.366230912269416953e-02 6.748715388048259767e-02 6.102996296042109692e-02 5.443701475633311998e-02 4.783903334212417230e-02 4.135297526267098234e-02 3.508527571236992604e-02 2.913765227959380297e-02 2.361802892562618605e-02 1.866241344800558671e-02 1.447897275691044545e-02 1.141728042222152698e-02 9.945399043148214768e-03 1.021568192894452970e-02 1.169216360775819641e-02
3.285003636393034332e-02 3.031760035945068807e-02 2.750199129739160780e-02 2.439546927026118098e-02 2.099724291837139212e-02 1.731990364765769591e-02 1.340769947085076325e-02 9.405157671158828961e-03 5.913873447168245187e-03 5.359805094256607332e-03 8.906123736176498398e-03 1.400626254682956276e-02 1.970085769298298914e-02 2.574725621439021353e-02 3.204310112378173925e-02 3.851987837592477093e-02 4.511786454017047143e-02 5.177885376805022033e-02 5.844408906818755051e-02 6.505414712549699441e-02 7.154974204612785105e-02 7.787305150685816524e-02 8.396937409699517518e-02 8.978899111533648891e-02 9.528911711919196836e-02 1.004358111621919541e-01 1.052056972476469870e-01 1.095873152401895673e-01 1.135818991136342965e-01 1.172033666032966243e-01 1.204773144451422168e-01 1.234388598869957249e-01 1.261292647047759508e-01 1.285914286805174833e-01 1.308645372341068758e-01 1.329783635047658286e-01 1.349479083715597882e-01 1.367691526424056891e-01 1.384166466566024156e-01 1.398434637626221333e-01 1.409837341021006329e-01 1.417576293756672989e-01 1.420783697915941057e-01 1.418606274378082788e-01 1.410296195489069426e-01 1.395301955676750971e-01 1.373352764538484372e-01 1.344530511963949460e-01 1.309323267351275855e-01 1.268653260747585887e-01 1.223870170256188689e-01 1.176697613943763765e-01 1.129118464979795289e-01 1.083186469340685909e-01 1.040763372182901964e-01 1.003207505009081763e-01 9.710785226246890223e-02 9.439547699025162275e-02 9.204561997259763650e-02 8.985164599348118009e-02 8.758823141361381237e-02 8.507858827566092130e-02 8.227545475951138221e-02 7.935562205238183564e-02 7.682173024054370081e-02 7.557027826328592546e-02 7.681190446427539620e-02 8.171418197024771235e-02 9.088825164693010994e-02 1.041509502218946476e-01 1.207258261758742124e-01 1.395708696846034713e-01 1.595773998025090401e-01 1.796401429662712323e-01 1.986734647964310818e-01 2.156192438742504658e-01 2.294618282909606510e-01 2.392523703282112557e-01 2.441410122671095473e-01 2.434152318665129822e-01 2.365443071355433913e-01 2.232339536039769645e-01 2.035055347949496218e-01 1.778439156084198058e-01 1.475546900986082210e-01 1.158131102397539636e-01 9.079603627139475053e-02 8.897578056077665165e-02 1.177009824040940456e-01 1.645457369895313160e-01 2.192257899081496153e-01 2.768608343765573410e-01 3.347162163086154774e-01 3.908613033386898472e-01 4.437484383890115680e-01 4.920818594040368144e-01 5.347808154678888037e-01 5.709739506959611299e-01 6.000023089589412439e-01 6.214219776029586972e-01 6.350026744798628053e-01 6.407209227172353527e-01 6.387476344972522480e-01 6.294305786027695193e-01 6.132725861052908956e-01 5.909065607316336122e-01 5.630684566690041803e-01 5.305693970044330632e-01 4.942680528897878123e-01 4.550443070211159236e-01 4.137751064161096504e-01 3.713132947515443982e-01 3.284701412643968865e-01 2.860023169779315477e-01 2.446043448677708010e-01 2.049083846065577197e-01 1.674954190418397049e-01 1.329277526497004147e-01 1.018287944348829910e-01 7.508005028965554495e-02 5.428940946379366000e-02 4.238721821090322278e-02 4.157904605966594030e-02 4.848227531204192531e-02 5.778878082727722382e-02 6.667824189196096263e-02 7.408641390353755407e-02 7.967756389021746211e-02 8.341423712258809464e-02 8.539183259364545309e-02 8.576873406954452217e-02 8.473290775199777969e-02 8.248398237971237001e-02 7.922272290411622175e-02 7.514448891545273679e-02 7.043511512879808978e-02 6.526844309769676278e-02 5.980510634329403580e-02 5.419237174516393363e-02 4.856497245852386263e-02 4.304697770591849049e-02 3.775484180171207599e-02 3.280180666612173696e-02 2.830358076251048016e-02 2.438404785783082618e-02 2.117637281105453489e-02 1.880866131728619120e-02 1.736159528473377872e-02 1.680932795339377256e-02 1.699799005617712994e-02 1.769810793009493274e-02
3.561998923368121100e-02 3.297526232941056651e-02 3.003732733290832499e-02 2.679424671518677165e-02 2.323906099988147858e-02 1.937416319597265110e-02 1.522286549763471157e-02 1.087034458843070400e-02 6.677090633479014145e-03 4.656581610651687984e-03 7.784972371842229996e-03 1.313553296545047662e-02 1.918967408663096313e-02 2.564055014765979565e-02 3.237561366284379821e-02 3.932127539200238470e-02 4.641138602511696992e-02 5.357856864715695999e-02 6.075161028140348141e-02 6.785501685449842058e-02 7.480959638873505013e-02 8.153368323771116588e-02 8.794485293438687734e-02 9.396205742772387182e-02 9.950813437968018815e-02 1.045126439362840665e-01 1.089149729129499922e-01 1.126676228614860026e-01 1.157395647713486547e-01 1.181194969717201115e-01 1.198187807472773092e-01 1.208737470002674425e-01 1.213469668075257274e-01 1.213269677825580539e-01 1.209257845283927685e-01 1.202737140208204741e-01 1.195108014328621210e-01 1.187750224552955730e-01 1.181879181495476827e-01 1.178394761035968380e-01 1.177749812553257613e-01 1.179868497621471279e-01 1.184137211859027372e-01 1.189474421719543817e-01 1.194467072124239665e-01 1.197548343649147001e-01 1.197188411840854200e-01 1.192074680793679536e-01 1.181265811226845514e-01 1.164310317655494198e-01 1.141323376240360593e-01 1.113014581428331679e-01 1.080655813513312080e-01 1.045974456035541622e-01 1.010957323117133572e-01 9.775618928694340681e-02 9.473610009108175689e-02 9.211936060124992220e-02 8.989367073933267338e-02 8.795162900289416053e-02 8.612204884439191022e-02 8.422968284344013734e-02 8.217641319586847792e-02 8.003646581978617058e-02 7.815540914663175742e-02 7.722257226058720780e-02 7.823888761314243268e-02 8.227553250411949459e-02 9.005411477880960469e-02 1.016380086883534734e-01 1.164731023831736406e-01 1.336425745052253200e-01 1.520874222061422421e-01 1.707179017152394285e-01 1.884570146797459322e-01 2.042613986996021924e-01 2.171412644395374625e-01 2.261857808421804394e-01 2.305943787168401871e-01 2.297132692178459612e-01 2.230778278178157104e-01 2.104656997131557628e-01 1.919762596403497834e-01 1.681821935932296397e-01 1.404921499001766105e-01 1.121578957184469760e-01 9.089323851782742103e-02 9.039223790398336067e-02 1.160555313249183179e-01 1.579535928320753846e-01 2.071823079591251782e-01 2.591529511983826639e-01 3.112331843582867297e-01 3.615844025688859098e-01 4.087608779988511909e-01 4.515755763207058848e-01 4.890576118196111044e-01 5.204414227447461405e-01 5.451653811823460316e-01 5.628708608399674018e-01 5.733980512811361896e-01 5.767771542347196467e-01 5.732147692484145240e-01 5.630759139649502698e-01 5.468624842436630162e-01 5.251891523130566286e-01 4.987577816680143772e-01 4.683314375818991016e-01 4.347090154336130663e-01 3.987014169030358435e-01 3.611100995742856368e-01 3.227087382428758255e-01 2.842287117957071896e-01 2.463492511121484208e-01 2.096935252682490258e-01 1.748331072800956842e-01 1.423061329948265008e-01 1.126615123706230515e-01 8.655828032596768473e-02 6.497918880245548423e-02 4.957443510256802355e-02 4.243995382050754633e-02 4.359597012082581935e-02 4.958704911710249547e-02 5.690416814915093269e-02 6.370889036461838129e-02 6.925069764028529695e-02 7.328193334359837940e-02 7.578308435394570663e-02 7.684337816704091273e-02 7.660552572144793682e-02 7.523766943401426210e-02 7.291784396591982631e-02 6.982478657823443235e-02 6.613232512019229237e-02 6.200600171669577027e-02 5.760122871371869263e-02 5.306256730051633203e-02 4.852384143147884382e-02 4.410880727659832051e-02 3.993198995719163258e-02 3.609904627126830912e-02 3.270561852541866571e-02 2.983329712795458957e-02 2.754160930582001676e-02 2.585684909699146813e-02 2.476214314768494448e-02 2.419563215822425478e-02 2.406074788340665724e-02 2.424501417810516132e-02 2.463888395622452696e-02
3.826129685890763965e-02 3.562875914425161356e-02 3.276719840457490568e-02 2.969257287559742484e-02 2.644305791082143114e-02 2.309817974675125452e-02 1.981780732466278602e-02 1.691824628447372719e-02 1.497663261300837163e-02 1.476777930215081476e-02 1.670953457559547564e-02 2.047833338746267093e-02 2.549115940143131115e-02 3.131584755024813260e-02 3.768746902487037781e-02 4.443510663041361219e-02 5.143226415557296261e-02 5.857137306351743039e-02 6.575131643920140156e-02 7.287144661072048057e-02 7.982897639911622212e-02 8.651829060311108655e-02 9.283148849949686421e-02 9.865982086661058414e-02 1.038958515158660972e-01 1.084362533207718499e-01 1.121851875101699952e-01 1.150582340884708787e-01 1.169868515322792651e-01 1.179233508506106198e-01 1.178463741086483996e-01 1.167668664217959007e-01 1.147345080470908718e-01 1.118444916526844940e-01 1.082443072088563052e-01 1.041396771208966954e-01 9.979772258981887967e-02 9.554360648143563062e-02 9.174452595062806970e-02 8.877377879905702651e-02 8.695185077833617049e-02 8.647489860441022469e-02 8.735825125218671383e-02 8.942520020419671145e-02 9.234827783973077742e-02 9.572047644429035329e-02 9.912535034128917844e-02 1.021882401951340336e-01 1.046069078983252604e-01 1.061673429527415363e-01 1.067506778613504931e-01 1.063346574722633109e-01 1.049905896958403528e-01 1.028748358113984462e-01 1.002126698324031923e-01 9.727193698441646830e-02 9.432514526721347270e-02 9.160255391773765299e-02 8.924558480837029018e-02 8.727648287299769048e-02 8.560073989690167306e-02 8.405013267747185601e-02 8.246130574107786437e-02 8.077670435716337305e-02 7.915284300347107116e-02 7.805398709221106346e-02 7.828090157491733592e-02 8.084430037655078449e-02 8.663194110877989185e-02 9.602388963851436754e-02 1.087488169287657430e-01 1.240412427596649797e-01 1.408868139716834833e-01 1.581912159848914701e-01 1.748620573820918178e-01 1.898469964990765757e-01 2.021594345803182924e-01 2.109047121674628711e-01 2.153101788425269003e-01 2.147595278779792782e-01 2.088324699248704508e-01 1.973547803909425358e-01 1.804741417519971358e-01 1.588053597241465553e-01 1.337707869351306700e-01 1.084945135670905697e-01 8.987925572120672446e-02 8.926644696858478112e-02 1.112720914321348314e-01 1.480728335283511277e-01 1.918068599111581174e-01 2.381158369192893087e-01 2.844598600370847330e-01 3.290899284892561116e-01 3.706605577784159444e-01 4.080914794635973619e-01 4.405193798942728667e-01 4.672819443904409620e-01 4.879121331817856122e-01 5.021337027623997695e-01 5.098542569759778598e-01 5.111544688086588906e-01 5.062732775131080221e-01 4.955894844739417993e-01 4.796005079987976649e-01 4.588992281075004454e-01 4.341499151444986881e-01 4.060642247574325348e-01 3.753781814497421099e-01 3.428309862810987596e-01 3.091463966004431851e-01 2.750173707268657175e-01 2.410947022295655551e-01 2.079805868470926411e-01 1.762286746394483850e-01 1.463536007379374337e-01 1.188561912136005122e-01 9.427711234696631304e-02 7.330136882210544491e-02 5.692244024017601572e-02 4.647891502983837048e-02 4.282232578150897695e-02 4.473638293293592111e-02 4.949823735579955697e-02 5.490306275956254728e-02 5.977978450719980547e-02 6.362123444326535371e-02 6.625904459883617814e-02 6.769325067280537733e-02 6.800931593536638231e-02 6.733621589299479404e-02 6.582384871692145700e-02 6.363007254609606700e-02 6.091290615022030425e-02 5.782570536985159187e-02 5.451413783824440168e-02 5.111422472330343775e-02 4.775089748765612430e-02 4.453657096533997911e-02 4.156925915005529881e-02 3.892986815150611957e-02 3.667862388272628144e-02 3.485120378855949275e-02 3.345588265106516634e-02 3.247337207838595780e-02 3.186047160723431970e-02 3.155719009571402583e-02 3.149552992457525791e-02 3.160765856583043487e-02 3.183187273345033236e-02 3.211589894356133706e-02
4.063991034010245446e-02 3.809674871007851654e-02 3.544564882374082876e-02 3.274676155795477883e-02 3.009688830916524074e-02 2.764727572395177246e-02 2.562263752857674159e-02 2.432457397720255016e-02 2.408426245556384224e-02 2.514658608872505363e-02 2.755981416326173591e-02 3.118323082535501625e-02 3.579003353174157326e-02 4.115538261575975992e-02 4.708896782715066981e-02 5.343399046967733240e-02 6.005640825866571247e-02 6.683465000845849324e-02 7.365219477553745786e-02 8.039284847387430377e-02 8.693808084136735170e-02 9.316588388077685912e-02 9.895078865618904540e-02 1.041648146878335623e-01 1.086792153542630035e-01 1.123669362069349004e-01 1.151057344295813717e-01 1.167819279315890357e-01 1.172947616607590837e-01 1.165614078886966082e-01 1.145226727165921526e-01 1.111495903654338979e-01 1.064513002749931242e-01 1.004850149000600240e-01 9.336967796666198471e-02 8.530639836013309552e-02 7.661132159143878295e-02 6.776989566716951074e-02 5.951950591343133784e-02 5.293098415026453729e-02 4.932195882606527082e-02 4.970230913025722869e-02 5.400555243147576318e-02 6.114056565918411096e-02 6.976878087281540575e-02 7.879607503444628624e-02 8.743533902540340241e-02 9.513468796625497437e-02 1.015129011686775884e-01 1.063229260126492270e-01 1.094349864571939196e-01 1.108299251077639186e-01 1.105963115192211133e-01 1.089267362579008080e-01 1.061092884625402522e-01 1.025098949615169536e-01 9.854077103892354417e-02 9.461139389434233826e-02 9.106389434956128903e-02 8.810615899836213294e-02 8.576855588037642086e-02 8.391166285833021043e-02 8.229485869296968015e-02 8.069069841477738425e-02 7.901791469090785336e-02 7.746817295903542233e-02 7.659605910971702125e-02 7.730658282610400334e-02 8.064126107532548771e-02 8.736303520209803830e-02 9.759560381224960390e-02 1.108003024766577027e-01 1.260205982314351603e-01 1.421349057090726120e-01 1.580031339371090471e-01 1.725330775378545733e-01 1.847138656291576475e-01 1.936420820207659377e-01 1.985493532178300158e-01 1.988334177733821484e-01 1.940939030992924474e-01 1.841772758375466168e-01 1.692446018999565760e-01 1.498998106422427534e-01 1.274826513245764792e-01 1.048027357870235238e-01 8.773491393825375018e-02 8.570962711876738138e-02 1.033861894787390101e-01 1.348787330615635049e-01 1.731018922122220527e-01 2.138292150605061448e-01 2.545785464174801227e-01 2.936754187388900261e-01 3.298655682843243953e-01 3.621684429131601934e-01 3.898220044362027403e-01 4.122613017948246750e-01 4.291083442566477335e-01 4.401640831061991443e-01 4.453987195866945248e-01 4.449389681980520650e-01 4.390520755714906742e-01 4.281269995131511408e-01 4.126534672456193542e-01 3.931997801193384823e-01 3.703902761786089237e-01 3.448833386320208638e-01 3.173507742160248668e-01 2.884593049593710545e-01 2.588548472201351314e-01 2.291502300542254678e-01 1.999170896361426308e-01 1.716829706603971994e-01 1.449353559256819080e-01 1.201357381225087728e-01 9.774920712047475979e-02 7.829704288300889936e-02 6.243044599081340462e-02 5.095584341353315977e-02 4.455305138558193767e-02 4.300103187232837132e-02 4.482766059438723916e-02 4.820561227730418147e-02 5.182027936968655601e-02 5.495866923218824945e-02 5.730231980354075216e-02 5.875308387543227290e-02 5.933161186886540955e-02 5.912225119940413276e-02 5.824264061058925107e-02 5.682615031640150111e-02 5.501116802581792337e-02 5.293413623840612786e-02 5.072464296170533377e-02 4.850156171741887984e-02 4.636963624450035626e-02 4.441622575964607189e-02 4.270827179045930122e-02 4.128991414239553681e-02 4.018144886810626204e-02 3.938029572247448568e-02 3.886422571304389006e-02 3.859643434757067948e-02 3.853148375156693894e-02 3.862097949924441637e-02 3.881812211830991399e-02 3.908075680013186476e-02 3.937297858195903250e-02 3.966559998443278806e-02 3.993585701826554701e-02
4.267850646039227785e-02 4.027041897941138759e-02 3.792145297609087612e-02 3.574172300651556194e-02 3.387840470365823670e-02 3.251560654004269357e-02 3.185912103264028350e-02 3.209948290675741084e-02 3.336209716030548444e-02 3.567293234718130895e-02 3.896335732602287244e-02 4.310555802891521265e-02 4.795066225588374281e-02 5.335221819186347636e-02 5.917464581211506064e-02 6.529298514402254172e-02 7.158932596794181924e-02 7.794877492662012630e-02 8.425608842661587439e-02 9.039327646401928984e-02 9.623817461065178880e-02 1.016638993184976469e-01 1.065391002418465682e-01 1.107289418410393467e-01 1.140967632838056772e-01 1.165063743555531661e-01 1.178249451501238304e-01 1.179264400382931816e-01 1.166955337965912831e-01 1.140319324697268433e-01 1.098550075856286057e-01 1.041086472639707466e-01 9.676624816081483282e-02 8.783586061484052743e-02 7.736578148677197841e-02 6.545179887543230157e-02 5.225064482659366738e-02 3.801988176235391453e-02 2.331290682711654669e-02 1.089370604304768300e-02 1.537352540516680709e-02 3.038771249706074054e-02 4.649726023689917942e-02 6.234453511250071661e-02 7.737840076077709406e-02 9.118697161883740354e-02 1.034167646476654989e-01 1.137650193147178440e-01 1.219876517619702394e-01 1.279113768415385821e-01 1.314465107895328166e-01 1.325988452867044587e-01 1.314794699445176740e-01 1.283114126144414002e-01 1.234315517288818026e-01 1.172852271979850647e-01 1.104090416052210810e-01 1.033946422895057199e-01 9.682481696857563047e-02 9.117887290459629479e-02 8.672456646522805346e-02 8.344395889295291857e-02 8.104919587319499297e-02 7.910358215725171727e-02 7.720504399053597366e-02 7.517286649413804089e-02 7.320269620468777827e-02 7.196036825855400831e-02 7.253089850546681761e-02 7.608927159761937065e-02 8.334073173009740043e-02 9.415224561458665486e-02 1.076808961228463146e-01 1.227457019932844395e-01 1.381040473209851904e-01 1.525757612226412152e-01 1.650885523447740699e-01 1.747007331813998643e-01 1.806226446681945819e-01 1.822418000332261534e-01 1.791526940442395022e-01 1.711942197513223185e-01 1.585050408228552143e-01 1.416259853455952566e-01 1.217277179593706238e-01 1.011639825837790246e-01 8.466854384834089642e-02 8.006592088595014534e-02 9.261881382778748562e-02 1.184878254324115560e-01 1.511863414624109170e-01 1.864753272205005585e-01 2.218633706949039996e-01 2.557199018397246504e-01 2.868647591084098614e-01 3.144050159618354545e-01 3.376699194935739445e-01 3.561830258366841528e-01 3.696473922202670459e-01 3.779339761211636950e-01 3.810692264845804700e-01 3.792204229408031591e-01 3.726785379851418334e-01 3.618390032584745675e-01 3.471810596877742405e-01 3.292464992913415323e-01 3.086186326040445405e-01 2.859022801549830350e-01 2.617055179263109710e-01 2.366238305641796824e-01 2.112272695171264481e-01 1.860512103769648984e-01 1.615914007449566203e-01 1.383042447549308329e-01 1.166137138938128509e-01 9.692669890000060740e-02 7.965770991864350170e-02 6.525635875240898276e-02 5.420300550007895596e-02 4.688139032820728969e-02 4.325801644108685784e-02 4.262066258669554297e-02 4.381524942484834456e-02 4.576805095867579609e-02 4.775430344375392738e-02 4.937834516481046793e-02 5.046854851677075315e-02 5.098880629853952406e-02 5.098117629758387032e-02 5.053097898204707977e-02 4.974530134807632342e-02 4.873907330458311649e-02 4.762536032025802696e-02 4.650804780500168711e-02 4.547606031001128618e-02 4.459892689092278401e-02 4.392394795836105509e-02 4.347538429911371877e-02 4.325591541446535682e-02 4.325016932673612230e-02 4.342963686388923855e-02 4.375801123592440445e-02 4.419605607561716970e-02 4.470541907702063611e-02 4.525118897959401476e-02 4.580328994485618338e-02 4.633696396237844267e-02 4.683262916526401143e-02 4.727536850107873917e-02 4.765424243863903425e-02 4.796155785082913819e-02
4.434042672326781592e-02 4.209236603952779682e-02 4.011011706170288654e-02 3.855358949532963764e-02 3.760309416544318356e-02 3.743586916248779761e-02 3.819057501922372422e-02 3.993404029419983514e-02 4.264920712845666345e-02 4.625002026437828595e-02 5.061049191163991684e-02 5.559102271989884575e-02 6.105404326346686866e-02 6.686988946651188648e-02 7.291687161109446091e-02 7.907887196938009899e-02 8.524238470593803463e-02 9.129386774994473208e-02 9.711772087960893196e-02 1.025949632534721295e-01 1.076026002647186008e-01 1.120136530417891602e-01 1.156978303839564376e-01 1.185228338096595418e-01 1.203562950796649711e-01 1.210683509876772368e-01 1.205348645257495466e-01 1.186413101444128426e-01 1.152873650214696621e-01 1.103923125100608332e-01 1.039015254507891506e-01 9.579470107980884996e-02 8.609757142215915260e-02 7.490177755794862058e-02 6.240696334654279032e-02 4.903344521396207217e-02 3.580013854307226989e-02 2.573275650053267680e-02 2.572688869759484631e-02 3.693913078257979321e-02 5.300511610551233294e-02 7.058702598093791192e-02 8.836928939206428746e-02 1.056144745492887255e-01 1.217710009259343057e-01 1.363697642550632250e-01 1.489989340041996124e-01 1.593039096265705112e-01 1.669965532891797277e-01 1.718678714551492293e-01 1.738014843724201841e-01 1.727863766385129840e-01 1.689279232184626722e-01 1.624564438785382203e-01 1.537326309206984154e-01 1.432489708113746929e-01 1.316252691105492256e-01 1.195936013802290782e-01 1.079620626803470540e-01 9.753793560697990306e-02 8.898892581446514460e-02 8.265269303376826526e-02 7.838480758334957776e-02 7.558394611400129359e-02 7.342928108259193232e-02 7.120129591953947013e-02 6.854879314575391958e-02 6.567388614717109552e-02 6.344358827696229552e-02 6.331527500042355427e-02 6.681000294453025290e-02 7.462349358093235685e-02 8.623138983838374294e-02 1.003447981769283043e-01 1.155000512168063848e-01 1.303363088467393571e-01 1.436618733439029572e-01 1.544602372702554849e-01 1.618941257713847615e-01 1.653182412240427335e-01 1.642995011602305933e-01 1.586442985044335396e-01 1.484383231466650521e-01 1.341179849689515258e-01 1.166256475366806850e-01 9.778359529488636626e-02 8.114866659697241025e-02 7.301092491213444224e-02 7.945699939457656624e-02 9.918449679175708744e-02 1.263071448021994003e-01 1.563546552703998227e-01 1.867038766127451233e-01 2.157140933817345008e-01 2.422523120219006454e-01 2.654963377098850663e-01 2.848538037444329762e-01 2.999258139376575483e-01 3.104868157337605794e-01 3.164692806079779652e-01 3.179486063866360790e-01 3.151265954599827834e-01 3.083132096676897138e-01 2.979069430312433209e-01 2.843744500870099556e-01 2.682301811567308070e-01 2.500167857147479467e-01 2.302869958907945436e-01 2.095876238632499999e-01 1.884462222813579335e-01 1.673608841993491636e-01 1.467936085725621009e-01 1.271676143565796668e-01 1.088688560152992063e-01 9.225144765308487815e-02 7.764482270046105250e-02 6.535524784347210292e-02 5.564376247628879252e-02 4.865369618658937217e-02 4.428784819071956980e-02 4.212584012224678681e-02 4.150844506689201768e-02 4.175303000750319599e-02 4.232504873868085660e-02 4.288607208966335738e-02 4.326399702974295658e-02 4.340381556949986924e-02 4.332494997250253138e-02 4.308982766026768496e-02 4.278143898275575674e-02 4.248695458665661950e-02 4.228551206558489595e-02 4.223943732619948183e-02 4.238893511101494982e-02 4.275045792962328672e-02 4.331856778492774313e-02 4.407044910924500652e-02 4.497175510793025716e-02 4.598244610478992994e-02 4.706165724559314284e-02 4.817115943575862869e-02 4.927741531187387197e-02 5.035248188534478114e-02 5.137409189188824055e-02 5.232522258401536841e-02 5.319339434192737331e-02 5.396986949805098605e-02 5.464886088940987263e-02 5.522681407674039783e-02 5.570179545062444587e-02 5.607299745555883314e-02
4.561874564930756826e-02 4.354184821133941230e-02 4.197293221864355217e-02 4.111778929171195501e-02 4.116900422002255089e-02 4.226370715723619387e-02 4.444984789418952170e-02 4.768096857236767128e-02 5.183992334633032856e-02 5.677328967164765178e-02 6.231880421613483073e-02 6.832003449528106787e-02 7.463102398196568010e-02 8.111554405528645373e-02 8.764431308215846206e-02 9.409194897529113422e-02 1.003343917259725132e-01 1.062470242932250092e-01 1.117035163812611503e-01 1.165753563131230464e-01 1.207320360998814929e-01 1.240418753561736559e-01 1.263734964036755393e-01 1.275979931260161071e-01 1.275918745573211832e-01 1.262409232120373648e-01 1.234452137509333830e-01 1.191257445936589332e-01 1.132335651397049503e-01 1.057632187787087841e-01 9.677446919141426129e-02 8.643145130998841630e-02 7.508134759683918191e-02 6.342640659536163961e-02 5.289860007447295259e-02 4.623074040690043629e-02 4.695061891745833799e-02 5.603145178186052372e-02 7.101280769453502395e-02 8.921450860528525040e-02 1.089299837380229841e-01 1.290828391826132626e-01 1.488922936607020575e-01 1.677161994053747440e-01 1.849882760229965006e-01 2.001975929076559024e-01 2.128873823500296580e-01 2.226631083305873060e-01 2.292049479594883699e-01 2.322820178377652811e-01 2.317666387377821102e-01 2.276474157743068050e-01 2.200402295939817565e-01 2.091965317252016954e-01 1.955086846169469261e-01 1.795124956117296888e-01 1.618874480434661367e-01 1.434549237162160984e-01 1.251722759176152888e-01 1.081114836650684807e-01 9.338724646885643299e-02 8.196327754008815580e-02 7.428827580659749796e-02 6.993604937267300370e-02 6.766253248783217489e-02 6.595712776941538291e-02 6.363010715984757093e-02 6.013298811787819859e-02 5.571824513575380361e-02 5.160948675757520004e-02 5.003977599357104650e-02 5.337719321383023463e-02 6.228442703330182295e-02 7.537792365293377594e-02 9.063881196288808839e-02 1.062931537608121091e-01 1.209225071629363157e-01 1.333899370258425643e-01 1.427881580287716501e-01 1.484235852501829545e-01 1.498208636439035402e-01 1.467376936298733503e-01 1.391881955986565278e-01 1.274835716165225175e-01 1.123192455252915722e-01 9.498846768772876981e-02 7.791827881420103352e-02 6.571245171567538512e-02 6.485232661715664704e-02 7.748074163620342902e-02 9.884619943681510756e-02 1.239002803845128398e-01 1.496392487853528408e-01 1.743124458874903138e-01 1.967931302726194653e-01 2.163088843093622926e-01 2.323317147387783388e-01 2.445290403523657230e-01 2.527370111806030439e-01 2.569412114666642100e-01 2.572589258421800751e-01 2.539208826936631969e-01 2.472520133352523741e-01 2.376514960098576601e-01 2.255726692762042851e-01 2.115035044830625988e-01 1.959483173321077132e-01 1.794113227650386833e-01 1.623825207331196785e-01 1.453262505418591033e-01 1.286725543731060684e-01 1.128111956626876994e-01 9.808767334937121274e-02 8.479967182994593844e-02 7.319092822288064681e-02 6.343786176627624895e-02 5.562468084171372923e-02 4.970985537591618431e-02 4.550287751090377475e-02 4.268091909427759734e-02 4.085540741238859880e-02 3.965832315810234598e-02 3.880511782242938162e-02 3.811696637497095919e-02 3.751233489276616789e-02 3.698444711366060539e-02 3.657542385826138831e-02 3.635155456660615209e-02 3.638131365507348003e-02 3.671757797162510106e-02 3.738604125467789169e-02 3.838134437004384059e-02 3.967054351882173813e-02 4.120139639856421759e-02 4.291206148018777283e-02 4.473950903346804453e-02 4.662538069503294885e-02 4.851924824340125147e-02 5.037983736958679543e-02 5.217491042651634103e-02 5.388038987665047519e-02 5.547913114409937230e-02 5.695960242321181782e-02 5.831462076423916258e-02 5.954022360118133711e-02 6.063471170445666053e-02 6.159787355972044798e-02 6.243038564573825944e-02 6.313337387604908701e-02 6.370811622018000830e-02 6.415586391970666547e-02
4.652866778165825473e-02 4.462473374182168023e-02 4.350275268777572396e-02 4.340751240583848314e-02 4.452134619033978197e-02 4.691484470051603128e-02 5.053568264408163369e-02 5.523950240910420473e-02 6.083669074429617213e-02 6.712889483538381219e-02 7.392743015374025894e-02 8.105824669658694137e-02 8.836023062993926536e-02 9.568135143646380736e-02 1.028748154007221999e-01 1.097960132322447352e-01 1.163004340040198897e-01 1.222425001365269603e-01 1.274752329676628049e-01 1.318506769853853844e-01 1.352210491670434167e-01 1.374406247314516327e-01 1.383684233991389345e-01 1.378718326506789549e-01 1.358314218087119385e-01 1.321474153078477098e-01 1.267487177370990314e-01 1.196062722057577160e-01 1.107544954814081301e-01 1.003290792780199420e-01 8.864036739976104140e-02 7.632732825583726788e-02 6.468471560702711287e-02 5.621768014619871884e-02 5.465233359354877002e-02 6.231179535203854036e-02 7.769053794765666543e-02 9.788827668599979492e-02 1.207728821406051367e-01 1.449923970534392759e-01 1.696008344260282741e-01 1.938388512895691529e-01 2.170353716760293761e-01 2.385686787155595345e-01 2.578556833838530626e-01 2.743552157868945351e-01 2.875786822656632991e-01 2.971046058410805046e-01 3.025949302367961780e-01 3.038115712344623964e-01 3.006319906241523565e-01 2.930627508326938968e-01 2.812501873995709167e-01 2.654875804487395463e-01 2.462185798743967979e-01 2.240372286301061389e-01 1.996858704050017697e-01 1.740537191681686413e-01 1.481810112498113119e-01 1.232753642958799162e-01 1.007406037179119918e-01 8.217119970287305175e-02 6.910448847381667203e-02 6.217951985724054498e-02 6.014297472242816078e-02 6.029894359777034085e-02 6.008326944627938315e-02 5.790527155415430699e-02 5.316948945754956801e-02 4.620993047358987194e-02 3.858962802742894882e-02 3.395005333966375632e-02 3.712594328285200723e-02 4.842261003009645098e-02 6.408923358946382043e-02 8.108091012093328331e-02 9.751056592011475566e-02 1.120772969163384564e-01 1.238026983849544599e-01 1.319478416830794643e-01 1.359951118588856867e-01 1.356511751703164126e-01 1.308568419256020965e-01 1.218030024630629565e-01 1.089641668460354651e-01 9.318644360456813935e-02 7.593755410375252479e-02 6.000367230284953113e-02 5.077222533815857475e-02 5.433245100586066301e-02 6.932629414091026621e-02 8.970055016487392396e-02 1.114367782341130764e-01 1.324569607647797520e-01 1.515781464917710930e-01 1.680573471415810483e-01 1.814213057375692606e-01 1.913967324087926525e-01 1.978752636953807764e-01 2.008900779807338832e-01 2.005958282377273416e-01 1.972489923877417672e-01 1.911879041817059754e-01 1.828126205906999702e-01 1.725651276808362333e-01 1.609104673836551647e-01 1.483192987081030367e-01 1.352522349536399437e-01 1.221460346929414825e-01 1.094013644670710633e-01 9.737140658203984056e-02 8.635015829534872789e-02 7.655919704956834493e-02 6.813267856377371035e-02 6.110319407109231910e-02 5.539541286809886167e-02 5.083673729785665590e-02 4.718953047212830210e-02 4.419826108742096193e-02 4.163625146474774635e-02 3.933858940055960651e-02 3.721695424649304473e-02 3.525965840933840967e-02 3.352184813745009984e-02 3.210824334673494096e-02 3.114780643171665211e-02 3.076020984792283280e-02 3.102021062473407295e-02 3.193377049836117892e-02 3.343796570240412797e-02 3.542257727801031292e-02 3.775894838715805613e-02 4.032285606623876167e-02 4.300699623991676573e-02 4.572510837433198944e-02 4.841133704455218012e-02 5.101754491948912867e-02 5.351007689669001754e-02 5.586665081940386801e-02 5.807362046128570349e-02 6.012366674834410812e-02 6.201390139836743254e-02 6.374434538494855307e-02 6.531674094501704886e-02 6.673365706976058798e-02 6.799785000464687867e-02 6.911184127423652956e-02 7.007767644746251690e-02 7.089682883974475491e-02 7.157021405022294391e-02 7.209828384702858528e-02
4.710189140674352765e-02 4.536634665529905991e-02 4.471420602144073053e-02 4.541964975728924464e-02 4.763165860884482905e-02 5.133420647006906729e-02 5.637361841326422873e-02 6.252337051564293979e-02 6.954045422486536399e-02 7.719469095222127042e-02 8.527666069257071324e-02 9.359518999552682295e-02 1.019716952435681390e-01 1.102346886312580709e-01 1.182155234738126864e-01 1.257455286816102913e-01 1.326543923919207557e-01 1.387696155635452233e-01 1.439168975519583005e-01 1.479213747368772758e-01 1.506096935243904644e-01 1.518129633292883696e-01 1.513707181424373271e-01 1.491361472001540567e-01 1.449830982776496857e-01 1.388158483267201981e-01 1.305836992191682644e-01 1.203049070735650039e-01 1.081104810830744306e-01 9.433414231319485477e-02 7.971703067338151150e-02 6.589408842814438449e-02 5.633453344020580844e-02 5.632476802918562342e-02 6.819834775447584929e-02 8.880449310676014063e-02 1.144249551090874978e-01 1.428174283404713418e-01 1.726483447668894222e-01 2.029738325016491596e-01 2.330077613685392068e-01 2.620290046106965587e-01 2.893477281675314039e-01 3.142980901715521358e-01 3.362439433037235359e-01 3.545915250608874802e-01 3.688060418452323019e-01 3.784302395136080466e-01 3.831035394988606679e-01 3.825805208287515469e-01 3.767476256598947804e-01 3.656370483646173564e-01 3.494368881089665035e-01 3.284968435970843648e-01 3.033290552303656296e-01 2.746042377892740083e-01 2.431441716806899411e-01 2.099133436823222010e-01 1.760160601807853331e-01 1.427132027468860920e-01 1.114904534820500281e-01 8.424053687372848320e-02 6.357709897327505633e-02 5.252890127619544436e-02 5.142547183004707312e-02 5.562214176867567167e-02 5.992698613406890334e-02 6.146426656833524349e-02 5.906961832259618322e-02 5.251121000166208974e-02 4.217116625520286183e-02 2.918301835638463515e-02 1.744043727258135640e-02 2.032536245360458751e-02 3.662403895049802516e-02 5.565311958072173548e-02 7.433982890424606360e-02 9.129296724596233648e-02 1.055334083884223173e-01 1.163124783446825017e-01 1.230873814324538185e-01 1.255244621816790085e-01 1.235046163187338703e-01 1.171254757560455384e-01 1.067023857372432077e-01 9.277847144856979367e-02 7.617605158949254662e-02 5.820277001033583725e-02 4.146279288814358477e-02 3.234139334257177950e-02 3.844850309411352446e-02 5.459718798262212791e-02 7.339200952623212149e-02 9.179515887940827013e-02 1.085017406524819011e-01 1.228128953658422368e-01 1.343266180400477794e-01 1.428388927744702885e-01 1.483020321539993969e-01 1.507995630454424529e-01 1.505255489890481302e-01 1.477646435484287757e-01 1.428719664716599780e-01 1.362528606943553267e-01 1.283428442221421772e-01 1.195879907556353233e-01 1.104257064793258553e-01 1.012655324371334459e-01 9.246939183907490478e-02 8.433100166382746787e-02 7.705550314256386091e-02 7.074294455042959284e-02 6.538200028841405220e-02 6.086045087623315197e-02 5.699407851206838432e-02 5.356758283334828868e-02 5.037590340504108366e-02 4.725599669180865353e-02 4.410543280945550954e-02 4.089002892361091879e-02 3.764530885130717291e-02 3.447603266133084099e-02 3.155501977058419727e-02 2.911630507388954237e-02 2.742813791240106963e-02 2.672816199760543604e-02 2.713161785987323882e-02 2.857679658689060015e-02 3.086155971748702487e-02 3.373358967906166239e-02 3.696154385970909506e-02 4.036324832496401838e-02 4.380635640896318739e-02 4.719927583192593673e-02 5.048113889143700933e-02 5.361348078878386270e-02 5.657387953458754837e-02 5.935117914895560176e-02 6.194188479676750875e-02 6.434742240173853267e-02 6.657205674733719658e-02 6.862133262219270724e-02 7.050094594085652699e-02 7.221597460891984732e-02 7.377040998341155564e-02 7.516693479369729314e-02 7.640689609824959094e-02 7.749042449918383535e-02 7.841665451748025539e-02 7.918400604006214927e-02 7.979049286657180495e-02
4.738209611488534978e-02 4.580599714072906836e-02 4.563655013241763730e-02 4.716529544359304715e-02 5.048540876322037130e-02 5.548044676980874723e-02 6.189999883938551717e-02 6.945028054227664338e-02 7.784883633681932702e-02 8.684222314927821096e-02 9.620411947781040696e-02 1.057272216330050335e-01 1.152150413162003895e-01 1.244755081389963824e-01 1.333165914863037593e-01 1.415436670537474628e-01 1.489583043497638148e-01 1.553582263177581135e-01 1.605382833165594769e-01 1.642923639401958624e-01 1.664162361066886253e-01 1.667113869919374936e-01 1.649900347614196572e-01 1.610816671507088738e-01 1.548418272204890589e-01 1.461646674383795252e-01 1.350026872426859925e-01 1.214019263814298533e-01 1.055745386052810431e-01 8.807290212396023943e-02 7.026745875445013223e-02 5.567946822059449685e-02 5.180757573369324659e-02 6.426582756676220420e-02 8.860540278974253503e-02 1.191444368549795380e-01 1.530082691021979469e-01 1.887046931682008488e-01 2.252293999695939020e-01 2.617448208214299132e-01 2.974676149982075635e-01 3.316309556372203926e-01 3.634770516589278522e-01 3.922637799550349191e-01 4.172788217692807167e-01 4.378581252571210336e-01 4.534068114518878256e-01 4.634211293824767042e-01 4.675102363806989958e-01 4.654166309770279009e-01 4.570340895949834836e-01 4.424220028219731926e-01 4.218151029525067930e-01 3.956277467713538165e-01 3.644521957100130827e-01 3.290507712349379776e-01 2.903424741531946407e-01 2.493859505122377473e-01 2.073634543726745882e-01 1.655775421269681802e-01 1.254938112038792020e-01 8.893979664053894285e-02 5.885945953192853186e-02 4.138310244370661112e-02 4.252529061212353273e-02 5.370410470872904324e-02 6.457086303946699135e-02 7.131573622391775003e-02 7.283294728858751010e-02 6.897996379543509804e-02 6.008515019145135166e-02 4.677597146297795411e-02 2.989562877309509190e-02 1.049700379327232931e-02 1.085283915014620230e-02 3.221488374591790355e-02 5.300569583748351160e-02 7.214090876608812708e-02 8.871261511836465996e-02 1.019697466455758844e-01 1.113420632173274666e-01 1.164578476159997683e-01 1.171518510955086301e-01 1.134631193836273255e-01 1.056233396411196818e-01 9.403717552931957491e-02 7.925724784187383742e-02 6.195962093076116950e-02 4.294089202741670219e-02 2.328909079356153780e-02 8.263280432146531684e-03 2.084417167102298532e-02 3.927748733985005763e-02 5.664598340509247043e-02 7.208994575643690172e-02 8.519232500679800590e-02 9.571845872077824890e-02 1.035757765344303971e-01 1.087976507983995922e-01 1.115291296919243558e-01 1.120107510063225176e-01 1.105599707080693883e-01 1.075504169650173814e-01 1.033891653727282561e-01 9.849202902570726448e-02 9.325679170928122264e-02 8.803479756628392050e-02 8.310277702099889974e-02 7.863920561682065380e-02 7.471164220152018420e-02 7.128101691468395618e-02 6.822421990312420303e-02 6.536948802951682291e-02 6.253462367688847334e-02 5.955890886996018097e-02 5.632421117742505978e-02 5.276562141116510063e-02 4.887481419709732017e-02 4.470019907822021105e-02 4.034783703035855346e-02 3.598673247683342735e-02 3.186081296019421805e-02 2.830359770435156991e-02 2.573049844296724370e-02 2.454958372625857393e-02 2.496551110998493014e-02 2.683743961435483202e-02 2.977995017037695161e-02 3.337766632625584207e-02 3.730427699548391485e-02 4.133670318440709618e-02 4.533174756381812276e-02 4.920118990070918713e-02 5.289358005589780976e-02 5.638201536725055002e-02 5.965591879915102536e-02 6.271532472110318002e-02 6.556676221753059142e-02 6.822021846658402056e-02 7.068689228560318116e-02 7.297756995828988402e-02 7.510151595899985932e-02 7.706579773583287218e-02 7.887497299735068967e-02 8.053107002135062586e-02 8.203379223483990568e-02 8.338088075830707435e-02 8.456857388454649960e-02 8.559211042729375496e-02 8.644623367761232469e-02 8.712566324454454336e-02
4.742107896507871678e-02 4.599248652951682531e-02 4.630811792962123002e-02 4.866304729991040301e-02 5.307443627185107204e-02 5.931801154011787092e-02 6.705519138297670600e-02 7.593859645929108837e-02 8.565690129768717409e-02 9.593942199626794010e-02 1.065458147722119636e-01 1.172538884027701234e-01 1.278497668946142751e-01 1.381210088466761354e-01 1.478522456842716049e-01 1.568227812375038444e-01 1.648057195227544125e-01 1.715683359732612656e-01 1.768735267999187732e-01 1.804822604815454479e-01 1.821570277298982798e-01 1.816663609409178426e-01 1.787906012857879423e-01 1.733292898879289223e-01 1.651109834192105441e-01 1.540072891227628749e-01 1.399554620116098824e-01 1.230011375736548146e-01 1.033960641949027148e-01 8.187290704180792689e-02 6.059096371102102446e-02 4.641884098255057850e-02 5.235738720257528817e-02 7.753610674767835720e-02 1.117942332517121301e-01 1.504474299535044635e-01 1.915971364805934551e-01 2.341285300787378509e-01 2.771466034859442207e-01 3.198103696560192777e-01 3.612819337086017879e-01 4.007155992548693813e-01 4.372639968792207954e-01 4.700929089802279304e-01 4.984011796909320613e-01 5.214437362881320093e-01 5.385563204889700639e-01 5.491807013928434733e-01 5.528891665064894489e-01 5.494070697474068288e-01 5.386322078861994767e-01 5.206498294316709297e-01 4.957421719823896233e-01 4.643915901200245666e-01 4.272765899275347556e-01 3.852604493307651423e-01 3.393726249155780139e-01 2.907839659202340332e-01 2.407783181554111473e-01 1.907269722834794012e-01 1.420850918945576746e-01 9.648468915259449108e-02 5.634325923300960437e-02 2.935910745222907597e-02 3.520759268987420920e-02 5.592511248578559135e-02 7.384263225797925434e-02 8.586737020079472649e-02 9.142514834167689286e-02 9.063562084265930352e-02 8.399763196178790248e-02 7.230492009058719916e-02 5.664804320497675294e-02 3.862947426392904920e-02 2.202428689615940419e-02 2.080337094763698783e-02 3.715704601927412309e-02 5.636581531602462281e-02 7.425373760568966530e-02 8.939016598362366228e-02 1.009705740758098241e-01 1.085111804875523306e-01 1.117825362251321369e-01 1.107841900028371379e-01 1.057246777173461022e-01 9.699993648655683143e-02 8.517206863819501428e-02 7.095853634781040808e-02 5.526427656389263504e-02 3.938388166659585049e-02 2.596189203551297134e-02 2.164837796798267655e-02 2.975045597084317178e-02 4.240659650439163736e-02 5.511018072030900855e-02 6.644915345383511918e-02 7.590087039673754088e-02 8.328307104579506237e-02 8.860473490757882209e-02 9.200703990293274126e-02 9.372703418356002902e-02 9.406639114032738780e-02 9.336002803768321534e-02 9.194346997293621759e-02 9.012012552977796687e-02 8.813168042310869088e-02 8.613642399487486667e-02 8.420040193234765158e-02 8.230391254208997698e-02 8.036160514102148877e-02 7.825051386110082330e-02 7.583895651591764098e-02 7.301070304868720329e-02 6.968175169190642115e-02 6.580975316144985210e-02 6.139777763708536423e-02 5.649482285777907703e-02 5.119572623877824413e-02 4.564350708165173381e-02 4.003799980826249633e-02 3.465562123699158364e-02 2.988244286720655521e-02 2.624021234369965094e-02 2.431462241674616984e-02 2.446503952564003589e-02 2.651949468810545565e-02 2.990750846401017335e-02 3.403974704473370499e-02 3.849113424781856752e-02 4.299590480182515634e-02 4.739742293601314355e-02 5.160779742565278078e-02 5.558231757504546872e-02 5.930378598218843944e-02 6.277254651879114744e-02 6.599974580671852387e-02 6.900252382200593171e-02 7.180046592850433673e-02 7.441297677470942729e-02 7.685739695491274059e-02 7.914775433112902769e-02 8.129406618636632331e-02 8.330211033811761590e-02 8.517357753179795321e-02 8.690651238483732000e-02 8.849595017024634858e-02 8.993466302966370007e-02 9.121394092520926367e-02 9.232434780397190399e-02 9.325640981167704346e-02 9.400120801321557029e-02
4.727529383691914111e-02 4.598020823833719878e-02 4.677180666174211854e-02 4.993419664216894316e-02 5.539239679442509168e-02 6.281322155861178425e-02 7.178103879105278418e-02 8.190703223889242435e-02 9.285913270534851272e-02 1.043538405970459160e-01 1.161391134784006407e-01 1.279792733077073086e-01 1.396441462188260652e-01 1.509019530201586023e-01 1.615150355282459482e-01 1.712376757414086348e-01 1.798155116219025962e-01 1.869862485256829354e-01 1.924814999291512563e-01 1.960296821322591032e-01 1.973599550886162568e-01 1.962072666291827805e-01 1.923186498762061991e-01 1.854611011855746283e-01 1.754317653034982716e-01 1.620721463407375218e-01 1.452907806877080099e-01 1.251072259557814148e-01 1.017609129565652110e-01 7.606742501738140982e-02 5.101199907539003681e-02 3.907292944134952567e-02 5.756118981792809203e-02 9.327089267946309104e-02 1.354663979959745135e-01 1.811107725807621083e-01 2.288772486923369154e-01 2.778106119273396901e-01 3.270284285455301032e-01 3.756410690520592399e-01 4.227329997243717830e-01 4.673665831428767126e-01 5.085964899229650227e-01 5.454902308119489174e-01 5.771526365239197931e-01 6.027528627815665896e-01 6.215527049633521317e-01 6.329350164094507125e-01 6.364309717326860349e-01 6.317448631422866168e-01 6.187750972691500317e-01 5.976300930855471538e-01 5.686378819513734362e-01 5.323483871671808032e-01 4.895276170806089344e-01 4.411433447212645409e-01 3.883422727711583478e-01 3.324192193323165512e-01 2.747796083422250346e-01 2.168979183730769256e-01 1.602785966110156224e-01 1.064431651361517073e-01 5.709909942434679420e-02 1.758554316914867979e-02 3.202304482681457565e-02 6.227783937338952913e-02 8.632969187023155355e-02 1.029899712806672807e-01 1.121539566282313133e-01 1.141210402268900692e-01 1.095012531960610630e-01 9.918642787293785457e-02 8.435554869162009695e-02 6.657285117601685620e-02 4.823879896651411120e-02 3.433601918447223844e-02 3.389667029498382583e-02 4.661980207081010269e-02 6.323115541469039036e-02 7.902047477576101819e-02 9.213289096447208060e-02 1.017045044035614354e-01 1.073496313922083362e-01 1.090086452772269510e-01 1.068887174772154419e-01 1.014337043434945379e-01 9.331034977432410560e-02 8.341535006401655516e-02 7.291484767329871330e-02 6.331088925420461089e-02 5.641595736848577930e-02 5.386310856527570107e-02 5.604346992924590098e-02 6.174136945815662109e-02 6.915869626846971041e-02 7.685637220326578534e-02 8.394186416000400108e-02 8.994493141216079735e-02 9.467935647321773507e-02 9.814483648505008262e-02 1.004582097862277978e-01 1.018007987209153947e-01 1.023751133875784314e-01 1.023691837756304374e-01 1.019296529323421990e-01 1.011456977938027108e-01 1.000450323564048560e-01 9.860122479582911215e-02 9.674935427499779805e-02 9.440571948026821314e-02 9.148738245383974954e-02 8.792850677729234510e-02 8.369203634435730399e-02 7.877666134198553494e-02 7.321998012484973173e-02 6.709935205362667354e-02 6.053238863706614237e-02 5.367968440928909402e-02 4.675365342745806119e-02 4.003945008184407739e-02 3.393498194504255411e-02 2.900322901903116396e-02 2.595610137339801962e-02 2.536651354099465558e-02 2.717655040469218325e-02 3.070401117374515695e-02 3.517120915615550014e-02 4.001865226378051310e-02 4.490902373967101818e-02 4.965261284558669663e-02 5.414900875570268640e-02 5.835203882971942008e-02 6.224927273571898012e-02 6.584942580582696381e-02 6.917400528722673914e-02 7.225136204774845750e-02 7.511225557288013499e-02 7.778651019696569691e-02 8.030056471559939013e-02 8.267581274807242475e-02 8.492765813688811505e-02 8.706520273330964343e-02 8.909146471480586249e-02 9.100400793684097767e-02 9.279585451094447823e-02 9.445655648294239148e-02 9.597331692630649280e-02 9.733207243567330857e-02 9.851847367863973692e-02 9.951872463139213587e-02 1.003202618350104020e-01
4.700268632513321387e-02 4.582566680999296954e-02 4.707137927438301284e-02 5.099937462968567869e-02 5.743225773626824127e-02 6.593272886917940501e-02 7.602052678407791864e-02 8.727584945148673945e-02 9.935209400670813595e-02 1.119562694084018095e-01 1.248266069248840926e-01 1.377154641454687301e-01 1.503778565501572850e-01 1.625642738630099227e-01 1.740165280486347388e-01 1.844657722071286199e-01 1.936321608726521426e-01 2.012258466951312164e-01 2.069491503684738332e-01 2.104998295815461162e-01 2.115754325118835155e-01 2.098787726636224260e-01 2.051246304240696428e-01 1.970479207017581946e-01 1.854138816007017132e-01 1.700316634717101150e-01 1.507750864088908682e-01 1.276222822515469535e-01 1.007581017510249394e-01 7.095653796081644038e-02 4.186732259863387012e-02 3.467134786386134870e-02 6.566077270748990613e-02 1.094729563372607295e-01 1.582107725218672156e-01 2.099736935872821286e-01 2.637186662553868133e-01 3.185413092003777091e-01 3.735283991743253429e-01 4.277236335554490676e-01 4.801265985465961172e-01 5.297053446300441504e-01 5.754163853155400687e-01 6.162295826577119939e-01 6.511564634199765722e-01 6.792807922202301896e-01 6.997902360942229727e-01 7.120078717381442823e-01 7.154221887984323347e-01 7.097141691032240463e-01 6.947799967452867875e-01 6.707479938691301991e-01 6.379884929146201200e-01 5.971155538403135621e-01 5.489797149183787139e-01 4.946513225199823949e-01 4.353944071206483635e-01 3.726315417096147109e-01 3.079006119251992413e-01 2.428049192515475962e-01 1.789585121603589624e-01 1.179291480957146976e-01 6.118266463692040302e-02 1.008030946006937406e-02 3.451615268213704957e-02 7.147275941827484214e-02 1.003529639928841949e-01 1.208909633579251935e-01 1.331390506405087104e-01 1.374596635081368201e-01 1.345124313204841826e-01 1.252375979570540254e-01 1.108482158357455422e-01 9.286384498919141028e-02 7.328015114439592748e-02 5.514596599773763375e-02 4.381434404875299282e-02 4.513686946329337202e-02 5.659527284886183007e-02 7.119057445600197875e-02 8.491409724615335552e-02 9.602087253253162313e-02 1.037817726970182569e-01 1.080094585434074189e-01 1.088857640652306363e-01 1.068869692573563429e-01 1.027421080333486975e-01 9.739769225275746178e-02 9.196261073853050083e-02 8.759085794083276699e-02 8.526060007797993390e-02 8.548996128101492287e-02 8.817224719044887415e-02 9.269073202570540793e-02 9.822071272965589295e-02 1.039953321698257743e-01 1.094341247050003713e-01 1.141651499590536079e-01 1.179971260076912998e-01 1.208757824384384810e-01 1.228387423386080868e-01 1.239741432970372370e-01 1.243853988475156491e-01 1.241639224018598192e-01 1.233712806684763852e-01 1.220313966359799079e-01 1.201321055960633960e-01 1.176340118867536533e-01 1.144837065022896033e-01 1.106282692970997350e-01 1.060285331110119439e-01 1.006695303612005626e-01 9.456754239645891180e-02 8.777401798349260265e-02 8.037727915310753646e-02 7.250349768448148546e-02 6.431913841850182834e-02 5.603830514606398389e-02 4.794066152511028411e-02 4.040841949627876212e-02 3.398677643235378798e-02 2.942398667006404511e-02 2.749593067280433831e-02 2.844732549203087338e-02 3.167301481205198055e-02 3.622447890288258560e-02 4.134781900200761723e-02 4.657919818863928002e-02 5.165980143476884417e-02 5.645436488747971465e-02 6.090126173681151972e-02 6.498400279737291674e-02 6.871430989845436765e-02 7.212121597520670946e-02 7.524341604428849695e-02 7.812353905079927330e-02 8.080373072595335715e-02 8.332228773180509751e-02 8.571124003216057385e-02 8.799482891539413265e-02 9.018882041636260005e-02 9.230055931737450592e-02 9.432963003656538725e-02 9.626896289488423575e-02 9.810621531119054217e-02 9.982526814918640801e-02 1.014077032856717797e-01 1.028341625826702244e-01 1.040855239991868575e-01 1.051438624505340175e-01 1.059931883587289375e-01
4.665979695805617250e-02 4.558435378663422410e-02 4.724850791533156957e-02 5.187643565496208309e-02 5.918529347786311706e-02 6.864347110591272061e-02 7.971870848358703077e-02 9.196886485450962712e-02 1.050374638952487893e-01 1.186245491797377483e-01 1.324603669044726040e-01 1.462869386465848465e-01 1.598462603504325064e-01 1.728731339514170406e-01 1.850911463824150283e-01 1.962108640359760958e-01 2.059296988693828379e-01 2.139331443814865841e-01 2.198972243562620221e-01 2.234920826258160464e-01 2.243866939081738954e-01 2.222547132267075343e-01 2.167815250422799878e-01 2.076726385247350815e-01 1.946637874867458429e-01 1.775336777675236566e-01 1.561221042250458824e-01 1.303624301646239270e-01 1.003649935510117497e-01 6.676033154444356577e-02 3.349210652592288229e-02 3.368149049845290538e-02 7.482457837215489294e-02 1.248399669362810355e-01 1.790190388445157821e-01 2.360799600801775922e-01 2.951046205695638802e-01 3.551869725836985237e-01 4.153653745654484752e-01 4.746127951144926693e-01 5.318458365643021768e-01 5.859428610732748677e-01 6.357679861136721344e-01 6.801994188358515547e-01 7.181610264227713536e-01 7.486560674030041662e-01 7.708019037579301180e-01 7.838643748051212778e-01 7.872903878177274217e-01 7.807371948857533273e-01 7.640968002319898922e-01 7.375139916884709823e-01 7.013966245382947662e-01 6.564170109414996235e-01 6.035035841441082072e-01 5.438224093478648546e-01 4.787485958910057127e-01 4.098282278567900727e-01 3.387321083407013322e-01 2.672036006828040766e-01 1.970051129006018253e-01 1.298772454364668649e-01 6.760111854781204743e-02 1.490582172639776104e-02 4.115466674072431469e-02 8.187768209016826892e-02 1.144600746330318025e-01 1.381823668300478924e-01 1.530124106975723486e-01 1.592965223807019937e-01 1.577059033118684839e-01 1.492047671560560451e-01 1.350260001057679293e-01 1.166692775643109470e-01 9.596727584290436208e-02 7.533775933557319837e-02 5.843018966810400311e-02 5.053060938770291555e-02 5.449828830331402557e-02 6.597522808258758642e-02 7.930273625043973706e-02 9.141190747443848907e-02 1.009911233811054965e-01 1.076215196021786530e-01 1.114032966568223315e-01 1.127902774168609984e-01 1.124902802186660694e-01 1.113711617373263213e-01 1.103414714063681440e-01 1.101966328445261878e-01 1.114586763062196256e-01 1.142755805372419470e-01 1.184370695498747628e-01 1.234953750928395183e-01 1.289198438647934652e-01 1.342193956367234153e-01 1.390096511089192743e-01 1.430334059854230788e-01 1.461518782453565257e-01 1.483209811371971887e-01 1.495618221247894952e-01 1.499311366596126072e-01 1.494954184253858009e-01 1.483112972044479116e-01 1.464136281531202288e-01 1.438115637805930935e-01 1.404916767319010495e-01 1.364262446200541490e-01 1.315843280532836279e-01 1.259433396058643462e-01 1.194993054572285607e-01 1.122747550532688376e-01 1.043239413500912233e-01 9.573578739444073282e-02 8.663558434074351833e-02 7.718716783221743483e-02 6.759836019992379597e-02 5.813434476319954275e-02 4.914663888091866384e-02 4.112675623213233461e-02 3.477375075801738408e-02 3.095869521145166656e-02 3.031059252427869069e-02 3.259230545577757043e-02 3.683117509117212612e-02 4.203838886142666903e-02 4.754662096743551142e-02 5.297200809978330066e-02 5.810969671850147594e-02 6.286100537679098488e-02 6.719141146650746410e-02 7.110635129028290702e-02 7.463629489851592025e-02 7.782664847526636620e-02 8.073031631605269431e-02 8.340191264955804096e-02 8.589319295458641701e-02 8.824955540788868846e-02 9.050757934509799651e-02 9.269358646926731393e-02 9.482317346481911047e-02 9.690160378008275122e-02 9.892488793648833434e-02 1.008813442892781270e-01 1.027534240477412791e-01 1.045196040354194472e-01 1.061561898042176766e-01 1.076389194951264533e-01 1.089443056516540137e-01 1.100506916475728347e-01 1.109390286314820978e-01
4.629914981371516941e-02 4.530798216284879359e-02 4.734054995055572007e-02 5.257941197939159511e-02 6.064117845647873373e-02 7.091357103619490287e-02 8.282433248148314553e-02 9.591585887495350515e-02 1.098252066000742211e-01 1.242473910963265010e-01 1.389062624500277954e-01 1.535352309833366846e-01 1.678653084077988134e-01 1.816179993138051230e-01 1.945014041886213851e-01 2.062085618747128146e-01 2.164174846213803571e-01 2.247925910038633401e-01 2.309873870997565803e-01 2.346483280747369005e-01 2.354198374654768444e-01 2.329504875916313111e-01 2.269003675102455597e-01 2.169497087267280022e-01 2.028089588320630687e-01 1.842308500657839077e-01 1.610261565056457789e-01 1.330890759041720717e-01 1.004580519504233577e-01 6.357760235057442755e-02 2.620509434984614680e-02 3.538622193506888586e-02 8.370002128702515309e-02 1.384714333010163556e-01 1.971027162404689892e-01 2.586130777681607262e-01 3.221280458342244413e-01 3.867169736043446493e-01 4.513661989602525959e-01 5.149822770949884498e-01 5.764068325499379641e-01 6.344383092169979532e-01 6.878588905450384594e-01 7.354655672130335775e-01 7.761044129271877923e-01 8.087070168895510447e-01 8.323278504583765391e-01 8.461811721707315215e-01 8.496759310662717057e-01 8.424470353895155972e-01 8.243813299828135488e-01 7.956366852083474051e-01 7.566527535231587498e-01 7.081522033027064511e-01 6.511315960155873439e-01 5.868415345317173903e-01 5.167562883249783301e-01 4.425338469364133442e-01 3.659684669601016016e-01 2.889400530699532954e-01 2.133717527506652778e-01 1.412403514420540185e-01 7.494909448866754476e-02 2.436966570492289305e-02 4.926435413829902132e-02 9.209304932582094982e-02 1.274935761124708633e-01 1.537739449689469462e-01 1.707069452779989283e-01 1.785838911107460458e-01 1.780678525620115749e-01 1.701346000544043668e-01 1.560316968941789784e-01 1.372542964807888788e-01 1.155627062344021655e-01 9.310796772701131208e-02 7.280210207667024702e-02 5.890201473931634679e-02 5.585768363284010496e-02 6.308852847111484641e-02 7.518329678863060195e-02 8.780636771924185680e-02 9.888204425391670938e-02 1.076574234131468244e-01 1.140896446442558471e-01 1.185545671166117337e-01 1.216770802782403266e-01 1.241908154431574929e-01 1.267971695619897476e-01 1.300313768282607141e-01 1.341680649510669787e-01 1.391986716699929738e-01 1.448841381684067842e-01 1.508520531914633034e-01 1.566964880432920870e-01 1.620526744519675266e-01 1.666387323067298198e-01 1.702692070267494973e-01 1.728490757304528835e-01 1.743562629226378113e-01 1.748189197177061893e-01 1.742921247753997371e-01 1.728374352136487213e-01 1.705076469568554409e-01 1.673380366056313184e-01 1.633442310571001366e-01 1.585258156223066373e-01 1.528740345551881374e-01 1.463815984514793556e-01 1.390527109103155690e-01 1.309118655834556333e-01 1.220105901940379545e-01 1.124319891733706056e-01 1.022935969537639295e-01 9.174974030495756938e-02 8.099549367422570478e-02 7.027574141153880571e-02 5.990530150150197297e-02 5.030914617134538830e-02 4.208823148138694792e-02 3.606957309544350093e-02 3.314031473901270231e-02 3.364141048431677772e-02 3.692111159934689801e-02 4.184363274502377050e-02 4.746560552602547417e-02 5.319775291000908984e-02 5.871201765395805267e-02 6.383964970813892081e-02 6.850710605122425911e-02 7.269940474050005930e-02 7.643852307150850178e-02 7.976957434112713630e-02 8.275106746180317663e-02 8.544746394006456913e-02 8.792322294487271706e-02 9.023802283851210804e-02 9.244309017407126294e-02 9.457865910850370150e-02 9.667257967493432524e-02 9.874003073627331262e-02 1.007842076915493601e-01 1.027977775827490226e-01 1.047648476308946641e-01 1.066631865565953602e-01 1.084664673429568682e-01 1.101463528518535073e-01 1.116743070010419586e-01 1.130230717005685365e-01 1.141677959730161007e-01 1.150868360194220036e-01
4.596696403685044535e-02 4.504210857573264642e-02 4.737903593561570981e-02 5.311834470792974744e-02 6.178882385612941008e-02 7.271377196317564684e-02 8.529179470005569808e-02 9.905509045166484283e-02 1.136366645526593749e-01 1.287280113548987248e-01 1.440480763903446426e-01 1.593234701744767889e-01 1.742764530749993934e-01 1.886179001707844749e-01 2.020435101054469940e-01 2.142322652531610805e-01 2.248465990737169296e-01 2.335339840884923801e-01 2.399297984625158586e-01 2.436614079772925212e-01 2.443534404490626533e-01 2.416342478227763158e-01 2.351435597029473412e-01 2.245413465870189085e-01 2.095179646648452076e-01 1.898058418173023953e-01 1.651936179638387459e-01 1.355461918028917911e-01 1.008466228838010292e-01 6.137166934204579122e-02 2.029095828744641172e-02 3.833887471473203939e-02 9.137500649931344643e-02 1.497104181332741257e-01 2.118299340064593306e-01 2.768853671072126765e-01 3.440075973802074194e-01 4.122349780827673227e-01 4.805066557837413543e-01 5.476726215152050159e-01 6.125119385490730428e-01 6.737568668484453793e-01 7.301218972448244582e-01 7.803369158198300015e-01 8.231836247276682617e-01 8.575341575149727502e-01 8.823906176036959703e-01 8.969240737108421513e-01 9.005113898309283771e-01 8.927681698896683393e-01 8.735760754873956868e-01 8.431028437243732743e-01 8.018135021331536105e-01 7.504715571455247147e-01 6.901293274842035252e-01 6.221071148407985030e-01 5.479615844097558419e-01 4.694446816853272142e-01 3.884560380834631843e-01 3.069956203930369609e-01 2.271360367215521647e-01 1.510942405863667792e-01 8.194398228770405357e-02 3.310226974034599645e-02 5.694656770039933924e-02 1.010535036302571826e-01 1.385482432546558396e-01 1.668000032824830947e-01 1.853681934470340631e-01 1.944788547241801391e-01 1.947792526961672210e-01 1.872502994330055015e-01 1.731510092533892764e-01 1.539792707037943575e-01 1.314630205704507837e-01 1.076261659829500783e-01 8.502780022974330831e-02 6.726587298862109210e-02 5.891674131837674327e-02 6.192489946260908151e-02 7.235427909456217110e-02 8.512130958631236588e-02 9.736012250686044978e-02 1.079273105826896589e-01 1.165987719943363393e-01 1.236416403685877685e-01 1.295754534392264401e-01 1.349998309724284862e-01 1.404508418822587312e-01 1.462915428317049238e-01 1.526563109006355556e-01 1.594583119750875300e-01 1.664471318472527106e-01 1.732883626439414571e-01 1.796380956732863132e-01 1.851969146538747224e-01 1.897398014592248383e-01 1.931252861418774058e-01 1.952895612180782225e-01 1.962312620053010825e-01 1.959917919822072030e-01 1.946351408671085081e-01 1.922302417081148962e-01 1.888379840482953542e-01 1.845039985337698640e-01 1.792573027901462612e-01 1.731139824312015463e-01 1.660844307113385765e-01 1.581823900149651185e-01 1.494341366651725789e-01 1.398865467097857307e-01 1.296133515131795699e-01 1.187195326098472170e-01 1.073444766419545532e-01 9.566527860491257085e-02 8.390265322282054739e-02 7.233367265580499528e-02 6.131834325777799077e-02 5.134927694173133106e-02 4.312199979099762964e-02 3.754567248022082360e-02 3.543705570782437753e-02 3.683374873956050261e-02 4.081019397010648281e-02 4.618225752191663924e-02 5.206437261714733089e-02 5.792418214432951823e-02 6.347096662765036590e-02 6.856018837809101096e-02 7.313573265430547976e-02 7.719668612357764859e-02 8.077730399929257399e-02 8.393380606352772444e-02 8.673478672241856369e-02 8.925369219756075501e-02 9.156268287166470510e-02 9.372764954972440110e-02 9.580437421400436748e-02 9.783590328281818738e-02 9.985117974520162087e-02 1.018648966701724001e-01 1.038784269372840519e-01 1.058815894573044841e-01 1.078549572625450564e-01 1.097724076868928089e-01 1.116036531313670394e-01 1.133165560887627321e-01 1.148791054507787152e-01 1.162609978493395618e-01 1.174348195991931770e-01 1.183768594452486583e-01
4.570122992045568683e-02 4.482417562890229218e-02 4.738879533850882952e-02 5.349974056889410245e-02 6.261762184132881048e-02 7.401907700481535901e-02 8.708312283777948359e-02 1.013356825489259844e-01 1.164073814362408671e-01 1.319873959326285096e-01 1.477911995157838998e-01 1.635404881216274975e-01 1.789511585577269470e-01 1.937263390774798533e-01 2.075526784172084804e-01 2.200988913656838908e-01 2.310160212935429003e-01 2.399391403207338236e-01 2.464903515513747756e-01 2.502830345060211292e-01 2.509273120237306420e-01 2.480367301839095096e-01 2.412361426312795154e-01 2.301707876665110009e-01 2.145165601677436751e-01 1.939915650051980134e-01 1.683693832816765545e-01 1.374959097809754227e-01 1.013189382280342138e-01 5.999924107366327863e-02 1.597392975760742254e-02 4.124755810306082043e-02 9.724239924683332481e-02 1.580740116267052298e-01 2.227072307830664233e-01 2.903446747301015596e-01 3.601082985311678253e-01 4.310087689511205022e-01 5.019482226291372973e-01 5.717337376655069470e-01 6.390974577658323774e-01 7.027222145408377196e-01 7.612720026015066255e-01 8.134266342896615543e-01 8.579197192509749881e-01 8.935788860662459143e-01 9.193669320910472509e-01 9.344223797057318315e-01 9.380977534845094112e-01 9.299937924162909875e-01 9.099877915035959886e-01 8.782543427204108077e-01 8.352769284184485832e-01 7.818491202091102377e-01 7.190645624777648459e-01 6.482954901463328090e-01 5.711602984432762042e-01 4.894818194558819835e-01 4.052400414999973721e-01 3.205281639943030614e-01 2.375384566126240715e-01 1.586877361942931053e-01 8.760565331912849307e-02 3.985751016445194389e-02 6.307599318466804161e-02 1.079829782256457732e-01 1.469346133823103973e-01 1.765892435446968500e-01 1.963274186526166309e-01 2.063178982067480627e-01 2.071921056065697542e-01 1.999329101571304390e-01 1.858077422609099305e-01 1.663193809224146613e-01 1.431820693783416032e-01 1.183567540374493438e-01 9.422445572203953790e-02 7.401271251825683462e-02 6.210912612131456317e-02 6.175226682436781023e-02 7.057249538088901375e-02 8.327464355129179929e-02 9.634094763439660092e-02 1.082591802979461088e-01 1.186275182382034443e-01 1.276063355444087000e-01 1.356202028222548983e-01 1.431633215264077330e-01 1.506572713731049729e-01 1.583578274463263991e-01 1.663188194555493826e-01 1.744108162878152679e-01 1.823771448418389507e-01 1.899028479910581935e-01 1.966764409701510785e-01 2.024338587431408487e-01 2.069824160615446884e-01 2.102074495012457578e-01 2.120661373577980291e-01 2.125731735536733891e-01 2.117825043967494214e-01 2.097686736320762413e-01 2.066105730646012328e-01 2.023795529563970352e-01 1.971329120748717134e-01 1.909128333435243519e-01 1.837499879164492256e-01 1.756704374061997254e-01 1.667042108061581873e-01 1.568940261404898062e-01 1.463029979567904426e-01 1.350207161276554824e-01 1.231677121309410206e-01 1.108990240617070827e-01 9.840841530935441617e-02 8.593602798527766318e-02 7.378425221638795772e-02 6.234950710412667796e-02 5.217841770124266587e-02 4.403606104868400956e-02 3.887062114915309369e-02 3.739753244501044932e-02 3.941628360311797558e-02 4.384622001138348268e-02 4.950055644790240378e-02 5.553973542892783055e-02 6.146893529618278201e-02 6.702132104634764276e-02 7.206804848905032368e-02 7.656460501472807378e-02 8.051968266661174711e-02 8.397607745111181077e-02 8.699783348690771911e-02 8.966071145239652707e-02 9.204457938759365299e-02 9.422712285399055532e-02 9.627869595250372614e-02 9.825834569107969041e-02 1.002111113112174462e-01 1.021666667498058040e-01 1.041392745132189573e-01 1.061288944140925672e-01 1.081231823576204037e-01 1.101000528474723461e-01 1.120304749760747398e-01 1.138812171680886609e-01 1.156173310231008167e-01 1.172042474164119996e-01 1.186094318463204039e-01 1.198036019827023735e-01 1.207615465717644526e-01
4.553018492225469754e-02 4.468199525970934644e-02 4.738758019413380485e-02 5.372736220002474750e-02 6.311878544387354573e-02 7.481031817897798586e-02 8.816976171894519432e-02 1.027196850120880994e-01 1.180894872966230108e-01 1.339670297345152972e-01 1.500657131808992295e-01 1.661042609113821122e-01 1.817947061356380289e-01 1.968354670311444621e-01 2.109076855999549305e-01 2.236738249872563533e-01 2.347779894294261538e-01 2.438476924218773711e-01 2.504969418306290940e-01 2.543305861489605912e-01 2.549499015551547898e-01 2.519594101830608390e-01 2.449749155009914303e-01 2.336327290453210914e-01 2.176000569086526393e-01 1.965865482093581418e-01 1.703571985489004681e-01 1.387476620400850680e-01 1.016875997784135732e-01 5.927630258617293951e-02 1.337946462926231130e-02 4.328104845249112348e-02 1.009104315561643733e-01 1.632255854265939610e-01 2.293779523026749922e-01 2.985857100883262949e-01 3.699609633236780049e-01 4.424957375375594970e-01 5.150687117752732469e-01 5.864602384428101445e-01 6.553734237347369485e-01 7.204605786009318225e-01 7.803545347656183351e-01 8.337041927357075055e-01 8.792134484304547914e-01 9.156823982908632864e-01 9.420494806747701233e-01 9.574329963764891538e-01 9.611702832199615631e-01 9.528527177398194992e-01 9.323546984308116459e-01 8.998548451847491192e-01 8.558478409249159480e-01 8.011456545064731261e-01 7.368673302525253765e-01 6.644171324818511915e-01 5.854516601745706206e-01 5.018378073036483533e-01 4.156058330059069772e-01 3.289078736977488759e-01 2.440130792828096584e-01 1.634688472788459190e-01 9.126248686130726540e-02 4.409650600318087976e-02 6.699095137801103217e-02 1.123491282527854934e-01 1.521627465114774869e-01 1.826581887875055321e-01 2.030997516105084444e-01 2.136179208850496614e-01 2.148329231239566317e-01 2.077281929274505945e-01 1.935763442258054967e-01 1.738841639312671272e-01 1.503607839534003010e-01 1.249378230851585780e-01 9.991110753793122634e-02 7.832198968483702894e-02 6.439399105018800418e-02 6.192831433204180197e-02 6.961049448463030309e-02 8.219735312774741065e-02 9.575793077001151787e-02 1.085166785713536086e-01 1.199425007047522779e-01 1.301194635565967872e-01 1.394082389940281275e-01 1.482375121146356778e-01 1.569626211827349904e-01 1.657806993396228057e-01 1.747032681008232613e-01 1.835788936261948945e-01 1.921472745494430256e-01 2.001026387111429217e-01 2.071493772591062321e-01 2.130412405873542692e-01 2.176024306006840991e-01 2.207329510099248771e-01 2.224021812174084567e-01 2.226348941609188892e-01 2.214936123930046352e-01 2.190606451980469938e-01 2.154224712374300243e-01 2.106583333634710342e-01 2.048340167652516197e-01 1.980008679154243167e-01 1.901993071258887003e-01 1.814655228074137372e-01 1.718397943747683176e-01 1.613749802669256772e-01 1.501440655119456735e-01 1.382461954345184374e-01 1.258112517944724451e-01 1.130037427536020184e-01 1.000276746595485378e-01 8.713540012993410688e-02 7.464557708038949135e-02 6.297826912119573739e-02 5.271465204164715868e-02 4.466100579836276147e-02 3.977791458470471275e-02 3.869968773243860627e-02 4.108109329906695084e-02 4.576598878149498728e-02 5.157562925088266664e-02 5.769864542517226524e-02 6.366143989790780389e-02 6.921055192643534026e-02 7.422603099679003780e-02 7.867005533545688711e-02 8.255693966595299693e-02 8.593453190310061662e-02 8.887153626944442608e-02 9.144800157556176590e-02 9.374765106061427877e-02 9.585149420025979028e-02 9.783257212478684017e-02 9.975189422083165225e-02 1.016556883810810358e-01 1.035740470203109082e-01 1.055209411078967957e-01 1.074954386909376253e-01 1.094838472931651541e-01 1.114624337631520412e-01 1.134003720512145874e-01 1.152626195689281652e-01 1.170125042224243739e-01 1.186138930492634525e-01 1.200328916798265866e-01 1.212390823599279466e-01 1.222063453724422932e-01
4.547121369388758272e-02 4.463267739038535853e-02 4.738600032885521146e-02 5.380305580167890622e-02 6.328651513860768241e-02 7.507543711744359138e-02 8.853397909549141909e-02 1.031836610614989963e-01 1.186535068544509741e-01 1.346309514493317649e-01 1.508287064052105664e-01 1.669645000326376583e-01 1.827490700503517917e-01 1.978792542483100436e-01 2.120343462233681697e-01 2.248747100292062262e-01 2.360421193202388579e-01 2.451615483107736082e-01 2.518442847783373129e-01 2.556923104183924100e-01 2.563039287862726168e-01 2.532806310562875640e-01 2.462351840286832461e-01 2.348009106565696613e-01 2.186421218733356209e-01 1.974656776794044555e-01 1.710338016324480515e-01 1.391789677421799709e-01 1.018254362433601429e-01 5.905413904415766219e-02 1.252121899251402472e-02 4.400358842397600334e-02 1.021571540703030828e-01 1.649649621628880847e-01 2.316257212438364854e-01 3.013605454427998875e-01 3.732775593314497375e-01 4.463622528088763697e-01 5.194852830406638811e-01 5.914179330223207076e-01 6.608534826411497365e-01 7.264339249978165602e-01 7.867815591465765479e-01 8.405348358846872481e-01 8.863876021423440221e-01 9.231306372793594006e-01 9.496941291924562156e-01 9.651895209558601918e-01 9.689489894792373548e-01 9.605607152363032641e-01 9.398980840297327388e-01 9.071410434295660297e-01 8.627880307458706266e-01 8.076572069611523963e-01 7.428761843176302504e-01 6.698600495528848064e-01 5.902783320885222063e-01 5.060128701867420142e-01 4.191110247659562416e-01 3.317450779953919904e-01 2.462106447858240788e-01 1.651003562765566146e-01 9.252412871396489824e-02 4.553942699905255687e-02 6.833396906438009288e-02 1.138390053943111740e-01 1.539382392404425870e-01 1.847139131920286503e-01 2.053902283652065119e-01 2.160842947592796492e-01 2.174123363027679612e-01 2.103578810824524858e-01 1.961952961022596920e-01 1.764328742683287932e-01 1.527785084175616037e-01 1.271552489320851020e-01 1.018335426911033265e-01 7.979809386697846174e-02 6.521334720341356861e-02 6.203465552075564798e-02 6.930884242612007917e-02 8.184360365977759455e-02 9.556847581215979770e-02 1.086125158065507079e-01 1.203974162940983500e-01 1.309797294689802605e-01 1.406977877282487854e-01 1.499582044371418621e-01 1.590947112212453829e-01 1.682857801919530882e-01 1.775296813902512982e-01 1.866681087875699252e-01 1.954395322889510844e-01 2.035408722785312097e-01 2.106813016348287049e-01 2.166200287151945625e-01 2.211865287984442208e-01 2.242854950025196803e-01 2.258903227616167741e-01 2.260292166083404941e-01 2.247677205090662655e-01 2.221909528589599836e-01 2.183881693240640742e-01 2.134414929102515235e-01 2.074197676711888039e-01 2.003775916123015088e-01 1.923587916698990541e-01 1.834030475218831335e-01 1.735541332623660449e-01 1.628683340521600020e-01 1.514219487403063724e-01 1.393173181413780992e-01 1.266874487628852908e-01 1.137000244909207453e-01 1.005625141377590320e-01 8.753144379232347116e-02 7.493108790916845618e-02 6.318970253704561668e-02 5.290031073237456277e-02 4.488267484568272264e-02 4.009937229944658676e-02 3.915443390798123424e-02 4.165471817307898200e-02 4.642183513350785912e-02 5.228103754458937602e-02 5.843036003096628572e-02 6.440306868571211985e-02 6.995001703573353047e-02 7.495414256659788110e-02 7.937981463019774808e-02 8.324320192638019755e-02 8.659382586913096091e-02 8.950193904413632218e-02 9.204901794680396543e-02 9.432007121058114119e-02 9.639721760313101073e-02 9.835439526116354636e-02 1.002532681014947913e-01 1.021404589504613242e-01 1.040461963103812004e-01 1.059843484310177275e-01 1.079536788183365625e-01 1.099400371760894390e-01 1.119191324765579226e-01 1.138595320419738266e-01 1.157255823054618160e-01 1.174800305486844443e-01 1.190862178190295745e-01 1.205097930410017198e-01 1.217199577111637981e-01 1.226902879607605495e-01
4.553018492225467673e-02 4.468199525970931868e-02 4.738758019413376321e-02 5.372736220002467811e-02 6.311878544387355960e-02 7.481031817897788871e-02 8.816976171894523595e-02 1.027196850120880994e-01 1.180894872966230108e-01 1.339670297345152694e-01 1.500657131808992295e-01 1.661042609113820845e-01 1.817947061356380289e-01 1.968354670311444621e-01 2.109076855999549305e-01 2.236738249872563533e-01 2.347779894294260428e-01 2.438476924218773156e-01 2.504969418306290385e-01 2.543305861489606468e-01 2.549499015551547898e-01 2.519594101830607280e-01 2.449749155009915691e-01 2.336327290453209526e-01 2.176000569086527225e-01 1.965865482093581418e-01 1.703571985489005514e-01 1.387476620400849292e-01 1.016875997784136565e-01 5.927630258617289788e-02 1.337946462926236681e-02 4.328104845249106103e-02 1.009104315561644705e-01 1.632255854265938499e-01 2.293779523026750200e-01 2.985857100883264059e-01 3.699609633236778938e-01 4.424957375375593860e-01 5.150687117752732469e-01 5.864602384428097004e-01 6.553734237347366154e-01 7.204605786009318225e-01 7.803545347656180020e-01 8.337041927357079496e-01 8.792134484304547914e-01 9.156823982908632864e-01 9.420494806747701233e-01 9.574329963764888207e-01 9.611702832199615631e-01 9.528527177398192771e-01 9.323546984308117569e-01 8.998548451847491192e-01 8.558478409249159480e-01 8.011456545064726820e-01 7.368673302525253765e-01 6.644171324818509694e-01 5.854516601745706206e-01 5.018378073036485754e-01 4.156058330059069217e-01 3.289078736977491535e-01 2.440130792828098527e-01 1.634688472788458635e-01 9.126248686130720988e-02 4.409650600318094915e-02 6.699095137801110156e-02 1.123491282527855212e-01 1.521627465114774869e-01 1.826581887875055599e-01 2.030997516105085832e-01 2.136179208850496059e-01 2.148329231239567427e-01 2.077281929274505667e-01 1.935763442258054690e-01 1.738841639312673493e-01 1.503607839534003565e-01 1.249378230851586336e-01 9.991110753793118471e-02 7.832198968483715384e-02 6.439399105018804581e-02 6.192831433204189218e-02 6.961049448463028921e-02 8.219735312774728575e-02 9.575793077001151787e-02 1.085166785713536780e-01 1.199425007047522779e-01 1.301194635565967872e-01 1.394082389940281830e-01 1.482375121146356778e-01 1.569626211827349904e-01 1.657806993396227779e-01 1.747032681008232891e-01 1.835788936261948112e-01 1.921472745494431367e-01 2.001026387111428939e-01 2.071493772591062321e-01 2.130412405873542414e-01 2.176024306006840991e-01 2.207329510099247660e-01 2.224021812174084567e-01 2.226348941609189447e-01 2.214936123930046907e-01 2.190606451980471325e-01 2.154224712374300243e-01 2.106583333634710620e-01 2.048340167652516475e-01 1.980008679154242612e-01 1.901993071258886447e-01 1.814655228074136539e-01 1.718397943747682899e-01 1.613749802669257050e-01 1.501440655119458401e-01 1.382461954345184652e-01 1.258112517944724451e-01 1.130037427536020184e-01 1.000276746595485100e-01 8.713540012993417627e-02 7.464557708038950523e-02 6.297826912119573739e-02 5.271465204164713092e-02 4.466100579836272677e-02 3.977791458470465030e-02 3.869968773243862015e-02 4.108109329906695084e-02 4.576598878149492483e-02 5.157562925088270134e-02 5.769864542517229994e-02 6.366143989790774838e-02 6.921055192643534026e-02 7.422603099679005167e-02 7.867005533545683160e-02 8.255693966595296918e-02 8.593453190310056111e-02 8.887153626944443996e-02 9.144800157556172426e-02 9.374765106061426490e-02 9.585149420025984579e-02 9.783257212478678466e-02 9.975189422083163837e-02 1.016556883810810497e-01 1.035740470203108388e-01 1.055209411078967957e-01 1.074954386909375975e-01 1.094838472931651402e-01 1.114624337631520273e-01 1.134003720512146429e-01 1.152626195689281791e-01 1.170125042224243461e-01 1.186138930492634525e-01 1.200328916798265588e-01 1.212390823599279466e-01 1.222063453724422932e-01
4.570122992045574234e-02 4.482417562890225055e-02 4.738879533850887116e-02 5.349974056889415797e-02 6.261762184132881048e-02 7.401907700481534513e-02 8.708312283777946972e-02 1.013356825489259289e-01 1.164073814362407699e-01 1.319873959326284540e-01 1.477911995157838998e-01 1.635404881216274975e-01 1.789511585577270025e-01 1.937263390774799088e-01 2.075526784172084249e-01 2.200988913656838075e-01 2.310160212935427615e-01 2.399391403207337403e-01 2.464903515513746923e-01 2.502830345060212403e-01 2.509273120237306975e-01 2.480367301839096206e-01 2.412361426312795987e-01 2.301707876665109453e-01 2.145165601677437306e-01 1.939915650051978468e-01 1.683693832816764435e-01 1.374959097809753672e-01 1.013189382280341860e-01 5.999924107366320924e-02 1.597392975760734274e-02 4.124755810306084819e-02 9.724239924683331093e-02 1.580740116267052575e-01 2.227072307830663678e-01 2.903446747301015041e-01 3.601082985311678808e-01 4.310087689511202247e-01 5.019482226291375193e-01 5.717337376655069470e-01 6.390974577658322664e-01 7.027222145408379417e-01 7.612720026015068475e-01 8.134266342896614432e-01 8.579197192509749881e-01 8.935788860662461364e-01 9.193669320910472509e-01 9.344223797057316094e-01 9.380977534845087451e-01 9.299937924162913205e-01 9.099877915035957665e-01 8.782543427204105857e-01 8.352769284184485832e-01 7.818491202091102377e-01 7.190645624777647349e-01 6.482954901463330311e-01 5.711602984432763153e-01 4.894818194558818725e-01 4.052400414999974276e-01 3.205281639943030614e-01 2.375384566126241270e-01 1.586877361942930220e-01 8.760565331912861797e-02 3.985751016445203410e-02 6.307599318466799998e-02 1.079829782256457732e-01 1.469346133823103140e-01 1.765892435446968500e-01 1.963274186526167975e-01 2.063178982067480072e-01 2.071921056065699207e-01 1.999329101571304668e-01 1.858077422609099860e-01 1.663193809224146336e-01 1.431820693783414644e-01 1.183567540374493438e-01 9.422445572203955177e-02 7.401271251825683462e-02 6.210912612131447297e-02 6.175226682436792819e-02 7.057249538088911089e-02 8.327464355129170215e-02 9.634094763439660092e-02 1.082591802979461781e-01 1.186275182382033888e-01 1.276063355444086167e-01 1.356202028222547318e-01 1.431633215264075942e-01 1.506572713731050006e-01 1.583578274463264546e-01 1.663188194555493826e-01 1.744108162878151846e-01 1.823771448418389507e-01 1.899028479910583322e-01 1.966764409701510230e-01 2.024338587431409042e-01 2.069824160615447717e-01 2.102074495012456190e-01 2.120661373577980569e-01 2.125731735536733058e-01 2.117825043967492826e-01 2.097686736320762413e-01 2.066105730646011773e-01 2.023795529563971463e-01 1.971329120748718244e-01 1.909128333435244074e-01 1.837499879164492256e-01 1.756704374061997809e-01 1.667042108061581873e-01 1.568940261404898617e-01 1.463029979567904981e-01 1.350207161276554269e-01 1.231677121309409095e-01 1.108990240617071105e-01 9.840841530935441617e-02 8.593602798527769093e-02 7.378425221638791609e-02 6.234950710412662245e-02 5.217841770124259648e-02 4.403606104868407894e-02 3.887062114915310757e-02 3.739753244501045626e-02 3.941628360311803109e-02 4.384622001138344799e-02 4.950055644790245235e-02 5.553973542892778892e-02 6.146893529618274732e-02 6.702132104634762888e-02 7.206804848905035144e-02 7.656460501472808766e-02 8.051968266661171936e-02 8.397607745111179689e-02 8.699783348690769136e-02 8.966071145239651319e-02 9.204457938759366686e-02 9.422712285399056920e-02 9.627869595250372614e-02 9.825834569107974592e-02 1.002111113112174323e-01 1.021666667498057762e-01 1.041392745132189712e-01 1.061288944140925117e-01 1.081231823576203621e-01 1.101000528474723322e-01 1.120304749760747676e-01 1.138812171680885915e-01 1.156173310231008167e-01 1.172042474164120412e-01 1.186094318463203345e-01 1.198036019827023457e-01 1.207615465717644943e-01
4.596696403685043147e-02 4.504210857573257704e-02 4.737903593561565430e-02 5.311834470792971274e-02 6.178882385612945172e-02 7.271377196317556357e-02 8.529179470005569808e-02 9.905509045166480120e-02 1.136366645526594443e-01 1.287280113548987803e-01 1.440480763903446426e-01 1.593234701744767612e-01 1.742764530749994767e-01 1.886179001707845027e-01 2.020435101054469940e-01 2.142322652531609695e-01 2.248465990737167908e-01 2.335339840884922413e-01 2.399297984625159419e-01 2.436614079772925212e-01 2.443534404490626810e-01 2.416342478227762325e-01 2.351435597029475633e-01 2.245413465870187975e-01 2.095179646648451244e-01 1.898058418173024786e-01 1.651936179638389401e-01 1.355461918028917911e-01 1.008466228838010431e-01 6.137166934204582591e-02 2.029095828744646723e-02 3.833887471473211572e-02 9.137500649931334928e-02 1.497104181332740702e-01 2.118299340064592473e-01 2.768853671072125655e-01 3.440075973802075304e-01 4.122349780827673227e-01 4.805066557837413543e-01 5.476726215152050159e-01 6.125119385490729318e-01 6.737568668484452683e-01 7.301218972448244582e-01 7.803369158198303346e-01 8.231836247276682617e-01 8.575341575149727502e-01 8.823906176036959703e-01 8.969240737108415962e-01 9.005113898309283771e-01 8.927681698896684503e-01 8.735760754873956868e-01 8.431028437243732743e-01 8.018135021331537216e-01 7.504715571455249368e-01 6.901293274842037473e-01 6.221071148407988360e-01 5.479615844097555089e-01 4.694446816853270477e-01 3.884560380834631288e-01 3.069956203930370164e-01 2.271360367215521647e-01 1.510942405863668070e-01 8.194398228770397030e-02 3.310226974034582298e-02 5.694656770039953353e-02 1.010535036302571410e-01 1.385482432546557841e-01 1.668000032824830947e-01 1.853681934470341186e-01 1.944788547241800281e-01 1.947792526961672765e-01 1.872502994330055293e-01 1.731510092533893042e-01 1.539792707037944131e-01 1.314630205704508392e-01 1.076261659829501754e-01 8.502780022974329444e-02 6.726587298862092557e-02 5.891674131837684042e-02 6.192489946260904682e-02 7.235427909456211559e-02 8.512130958631226874e-02 9.736012250686046365e-02 1.079273105826897006e-01 1.165987719943363671e-01 1.236416403685877408e-01 1.295754534392264401e-01 1.349998309724284862e-01 1.404508418822587867e-01 1.462915428317048960e-01 1.526563109006356667e-01 1.594583119750875577e-01 1.664471318472526828e-01 1.732883626439415958e-01 1.796380956732863687e-01 1.851969146538747502e-01 1.897398014592248383e-01 1.931252861418775724e-01 1.952895612180783058e-01 1.962312620053011103e-01 1.959917919822070642e-01 1.946351408671084804e-01 1.922302417081151460e-01 1.888379840482953265e-01 1.845039985337698363e-01 1.792573027901462890e-01 1.731139824312014908e-01 1.660844307113386598e-01 1.581823900149651185e-01 1.494341366651726066e-01 1.398865467097857862e-01 1.296133515131795699e-01 1.187195326098471754e-01 1.073444766419545532e-01 9.566527860491257085e-02 8.390265322282047800e-02 7.233367265580492589e-02 6.131834325777802547e-02 5.134927694173142126e-02 4.312199979099762270e-02 3.754567248022078890e-02 3.543705570782431508e-02 3.683374873956059975e-02 4.081019397010647587e-02 4.618225752191663924e-02 5.206437261714733089e-02 5.792418214432949741e-02 6.347096662765036590e-02 6.856018837809105260e-02 7.313573265430539649e-02 7.719668612357766246e-02 8.077730399929257399e-02 8.393380606352773832e-02 8.673478672241852205e-02 8.925369219756069950e-02 9.156268287166469122e-02 9.372764954972440110e-02 9.580437421400432585e-02 9.783590328281814574e-02 9.985117974520162087e-02 1.018648966701724695e-01 1.038784269372840380e-01 1.058815894573044564e-01 1.078549572625450842e-01 1.097724076868928644e-01 1.116036531313670671e-01 1.133165560887627044e-01 1.148791054507787568e-01 1.162609978493396035e-01 1.174348195991932048e-01 1.183768594452486445e-01
4.629914981371515553e-02 4.530798216284880053e-02 4.734054995055572701e-02 5.257941197939161593e-02 6.064117845647873373e-02 7.091357103619493063e-02 8.282433248148309002e-02 9.591585887495349128e-02 1.098252066000742350e-01 1.242473910963265427e-01 1.389062624500278509e-01 1.535352309833366569e-01 1.678653084077988689e-01 1.816179993138051785e-01 1.945014041886214129e-01 2.062085618747126758e-01 2.164174846213803571e-01 2.247925910038633401e-01 2.309873870997565803e-01 2.346483280747369560e-01 2.354198374654768444e-01 2.329504875916313944e-01 2.269003675102455597e-01 2.169497087267278634e-01 2.028089588320629577e-01 1.842308500657840187e-01 1.610261565056457234e-01 1.330890759041720439e-01 1.004580519504232189e-01 6.357760235057442755e-02 2.620509434984614680e-02 3.538622193506873320e-02 8.370002128702523636e-02 1.384714333010164389e-01 1.971027162404690170e-01 2.586130777681605597e-01 3.221280458342247188e-01 3.867169736043444273e-01 4.513661989602525959e-01 5.149822770949884498e-01 5.764068325499379641e-01 6.344383092169976202e-01 6.878588905450384594e-01 7.354655672130332444e-01 7.761044129271876812e-01 8.087070168895509337e-01 8.323278504583766502e-01 8.461811721707315215e-01 8.496759310662718168e-01 8.424470353895155972e-01 8.243813299828135488e-01 7.956366852083474051e-01 7.566527535231585277e-01 7.081522033027064511e-01 6.511315960155873439e-01 5.868415345317176124e-01 5.167562883249784411e-01 4.425338469364134553e-01 3.659684669601013796e-01 2.889400530699532954e-01 2.133717527506654166e-01 1.412403514420539630e-01 7.494909448866747537e-02 2.436966570492305612e-02 4.926435413829906296e-02 9.209304932582088044e-02 1.274935761124708633e-01 1.537739449689468074e-01 1.707069452779989838e-01 1.785838911107459626e-01 1.780678525620116581e-01 1.701346000544043668e-01 1.560316968941789506e-01 1.372542964807887400e-01 1.155627062344022071e-01 9.310796772701132595e-02 7.280210207667016375e-02 5.890201473931629822e-02 5.585768363284014659e-02 6.308852847111498519e-02 7.518329678863061583e-02 8.780636771924203721e-02 9.888204425391686203e-02 1.076574234131468105e-01 1.140896446442557777e-01 1.185545671166117893e-01 1.216770802782404515e-01 1.241908154431576455e-01 1.267971695619898309e-01 1.300313768282607418e-01 1.341680649510669787e-01 1.391986716699929183e-01 1.448841381684068397e-01 1.508520531914633311e-01 1.566964880432920593e-01 1.620526744519675544e-01 1.666387323067298198e-01 1.702692070267494973e-01 1.728490757304529390e-01 1.743562629226378391e-01 1.748189197177061338e-01 1.742921247753997371e-01 1.728374352136487491e-01 1.705076469568554964e-01 1.673380366056313462e-01 1.633442310571000811e-01 1.585258156223066373e-01 1.528740345551880542e-01 1.463815984514793278e-01 1.390527109103156245e-01 1.309118655834556610e-01 1.220105901940379822e-01 1.124319891733705779e-01 1.022935969537638601e-01 9.174974030495749999e-02 8.099549367422571866e-02 7.027574141153877796e-02 5.990530150150196603e-02 5.030914617134545075e-02 4.208823148138703812e-02 3.606957309544356338e-02 3.314031473901257741e-02 3.364141048431680547e-02 3.692111159934684250e-02 4.184363274502374275e-02 4.746560552602552968e-02 5.319775291000908984e-02 5.871201765395803879e-02 6.383964970813893469e-02 6.850710605122423136e-02 7.269940474050004542e-02 7.643852307150855729e-02 7.976957434112706691e-02 8.275106746180319051e-02 8.544746394006456913e-02 8.792322294487273093e-02 9.023802283851203865e-02 9.244309017407124907e-02 9.457865910850374314e-02 9.667257967493429749e-02 9.874003073627336813e-02 1.007842076915494017e-01 1.027977775827490642e-01 1.047648476308946919e-01 1.066631865565953324e-01 1.084664673429568404e-01 1.101463528518534796e-01 1.116743070010419309e-01 1.130230717005685087e-01 1.141677959730160730e-01 1.150868360194220036e-01
4.665979695805622801e-02 4.558435378663425186e-02 4.724850791533159733e-02 5.187643565496209003e-02 5.918529347786315870e-02 6.864347110591270673e-02 7.971870848358704464e-02 9.196886485450962712e-02 1.050374638952487893e-01 1.186245491797377344e-01 1.324603669044726040e-01 1.462869386465849575e-01 1.598462603504326451e-01 1.728731339514170406e-01 1.850911463824151393e-01 1.962108640359762346e-01 2.059296988693828656e-01 2.139331443814865286e-01 2.198972243562620499e-01 2.234920826258159909e-01 2.243866939081738399e-01 2.222547132267076175e-01 2.167815250422799045e-01 2.076726385247351647e-01 1.946637874867458984e-01 1.775336777675237954e-01 1.561221042250459379e-01 1.303624301646239270e-01 1.003649935510116942e-01 6.676033154444356577e-02 3.349210652592302107e-02 3.368149049845287069e-02 7.482457837215492069e-02 1.248399669362810355e-01 1.790190388445156711e-01 2.360799600801775089e-01 2.951046205695638247e-01 3.551869725836984681e-01 4.153653745654485863e-01 4.746127951144929469e-01 5.318458365643021768e-01 5.859428610732748677e-01 6.357679861136721344e-01 6.801994188358514437e-01 7.181610264227712426e-01 7.486560674030043883e-01 7.708019037579302291e-01 7.838643748051210558e-01 7.872903878177274217e-01 7.807371948857534383e-01 7.640968002319897812e-01 7.375139916884707603e-01 7.013966245382947662e-01 6.564170109414998455e-01 6.035035841441082072e-01 5.438224093478648546e-01 4.787485958910056572e-01 4.098282278567903503e-01 3.387321083407014433e-01 2.672036006828040766e-01 1.970051129006018809e-01 1.298772454364668649e-01 6.760111854781200580e-02 1.490582172639760665e-02 4.115466674072440489e-02 8.187768209016840770e-02 1.144600746330318719e-01 1.381823668300478369e-01 1.530124106975723486e-01 1.592965223807019659e-01 1.577059033118684839e-01 1.492047671560561006e-01 1.350260001057679016e-01 1.166692775643109470e-01 9.596727584290433433e-02 7.533775933557324000e-02 5.843018966810390596e-02 5.053060938770301963e-02 5.449828830331402557e-02 6.597522808258778071e-02 7.930273625043970931e-02 9.141190747443833642e-02 1.009911233811057324e-01 1.076215196021787363e-01 1.114032966568222344e-01 1.127902774168611510e-01 1.124902802186660972e-01 1.113711617373262519e-01 1.103414714063681162e-01 1.101966328445262988e-01 1.114586763062195840e-01 1.142755805372419886e-01 1.184370695498747211e-01 1.234953750928395738e-01 1.289198438647934652e-01 1.342193956367233598e-01 1.390096511089191633e-01 1.430334059854230788e-01 1.461518782453567200e-01 1.483209811371971609e-01 1.495618221247893287e-01 1.499311366596124961e-01 1.494954184253857454e-01 1.483112972044479116e-01 1.464136281531202566e-01 1.438115637805931768e-01 1.404916767319011328e-01 1.364262446200541767e-01 1.315843280532837389e-01 1.259433396058644572e-01 1.194993054572285607e-01 1.122747550532688654e-01 1.043239413500912233e-01 9.573578739444076058e-02 8.663558434074349057e-02 7.718716783221744870e-02 6.759836019992386535e-02 5.813434476319954275e-02 4.914663888091861527e-02 4.112675623213230686e-02 3.477375075801751592e-02 3.095869521145168390e-02 3.031059252427864906e-02 3.259230545577758431e-02 3.683117509117214000e-02 4.203838886142666903e-02 4.754662096743555999e-02 5.297200809978327984e-02 5.810969671850147594e-02 6.286100537679097100e-02 6.719141146650746410e-02 7.110635129028289314e-02 7.463629489851587862e-02 7.782664847526643559e-02 8.073031631605265268e-02 8.340191264955801320e-02 8.589319295458643089e-02 8.824955540788867459e-02 9.050757934509799651e-02 9.269358646926730005e-02 9.482317346481911047e-02 9.690160378008276509e-02 9.892488793648834822e-02 1.008813442892781270e-01 1.027534240477412791e-01 1.045196040354194333e-01 1.061561898042176766e-01 1.076389194951264533e-01 1.089443056516540137e-01 1.100506916475728764e-01 1.109390286314820701e-01
4.700268632513315142e-02 4.582566680999294872e-02 4.707137927438299202e-02 5.099937462968563012e-02 5.743225773626826208e-02 6.593272886917940501e-02 7.602052678407786312e-02 8.727584945148672557e-02 9.935209400670823310e-02 1.119562694084018234e-01 1.248266069248840648e-01 1.377154641454687301e-01 1.503778565501572850e-01 1.625642738630100059e-01 1.740165280486346555e-01 1.844657722071285921e-01 1.936321608726522536e-01 2.012258466951312719e-01 2.069491503684737777e-01 2.104998295815461162e-01 2.115754325118835710e-01 2.098787726636224260e-01 2.051246304240697260e-01 1.970479207017584167e-01 1.854138816007018242e-01 1.700316634717101150e-01 1.507750864088907850e-01 1.276222822515469812e-01 1.007581017510249671e-01 7.095653796081645426e-02 4.186732259863397421e-02 3.467134786386130707e-02 6.566077270748998940e-02 1.094729563372607711e-01 1.582107725218673266e-01 2.099736935872820731e-01 2.637186662553867578e-01 3.185413092003777091e-01 3.735283991743256204e-01 4.277236335554491231e-01 4.801265985465961172e-01 5.297053446300439283e-01 5.754163853155404018e-01 6.162295826577118829e-01 6.511564634199767942e-01 6.792807922202300785e-01 6.997902360942228617e-01 7.120078717381441713e-01 7.154221887984323347e-01 7.097141691032242683e-01 6.947799967452868986e-01 6.707479938691301991e-01 6.379884929146200090e-01 5.971155538403136731e-01 5.489797149183787139e-01 4.946513225199826169e-01 4.353944071206486410e-01 3.726315417096150440e-01 3.079006119251991858e-01 2.428049192515476240e-01 1.789585121603589901e-01 1.179291480957145449e-01 6.118266463692047935e-02 1.008030946006941569e-02 3.451615268213700793e-02 7.147275941827478662e-02 1.003529639928840284e-01 1.208909633579251103e-01 1.331390506405086271e-01 1.374596635081367924e-01 1.345124313204842104e-01 1.252375979570539422e-01 1.108482158357455977e-01 9.286384498919131314e-02 7.328015114439580258e-02 5.514596599773784191e-02 4.381434404875304139e-02 4.513686946329336508e-02 5.659527284886186477e-02 7.119057445600195100e-02 8.491409724615341104e-02 9.602087253253149823e-02 1.037817726970183957e-01 1.080094585434075855e-01 1.088857640652307751e-01 1.068869692573562735e-01 1.027421080333488779e-01 9.739769225275725362e-02 9.196261073853062573e-02 8.759085794083280863e-02 8.526060007797996165e-02 8.548996128101495062e-02 8.817224719044890191e-02 9.269073202570533854e-02 9.822071272965589295e-02 1.039953321698257327e-01 1.094341247050002325e-01 1.141651499590535801e-01 1.179971260076911332e-01 1.208757824384384810e-01 1.228387423386079758e-01 1.239741432970372370e-01 1.243853988475156214e-01 1.241639224018597221e-01 1.233712806684764129e-01 1.220313966359799634e-01 1.201321055960633960e-01 1.176340118867535839e-01 1.144837065022896033e-01 1.106282692970998044e-01 1.060285331110119439e-01 1.006695303612004933e-01 9.456754239645892568e-02 8.777401798349250550e-02 8.037727915310746707e-02 7.250349768448152710e-02 6.431913841850185609e-02 5.603830514606392837e-02 4.794066152511031881e-02 4.040841949627875518e-02 3.398677643235380186e-02 2.942398667006406593e-02 2.749593067280426198e-02 2.844732549203082134e-02 3.167301481205195973e-02 3.622447890288255784e-02 4.134781900200760335e-02 4.657919818863928696e-02 5.165980143476884417e-02 5.645436488747968690e-02 6.090126173681151972e-02 6.498400279737291674e-02 6.871430989845440929e-02 7.212121597520670946e-02 7.524341604428845531e-02 7.812353905079927330e-02 8.080373072595338491e-02 8.332228773180509751e-02 8.571124003216060161e-02 8.799482891539417428e-02 9.018882041636261393e-02 9.230055931737449204e-02 9.432963003656540113e-02 9.626896289488426350e-02 9.810621531119054217e-02 9.982526814918642188e-02 1.014077032856718352e-01 1.028341625826702244e-01 1.040855239991867881e-01 1.051438624505340313e-01 1.059931883587289653e-01
4.727529383691917581e-02 4.598020823833721960e-02 4.677180666174216017e-02 4.993419664216897091e-02 5.539239679442512637e-02 6.281322155861183976e-02 7.178103879105278418e-02 8.190703223889239659e-02 9.285913270534841557e-02 1.043538405970459298e-01 1.161391134784006546e-01 1.279792733077073086e-01 1.396441462188260652e-01 1.509019530201586023e-01 1.615150355282459482e-01 1.712376757414086070e-01 1.798155116219027072e-01 1.869862485256830187e-01 1.924814999291511730e-01 1.960296821322592420e-01 1.973599550886161735e-01 1.962072666291828638e-01 1.923186498762061158e-01 1.854611011855747393e-01 1.754317653034981883e-01 1.620721463407373553e-01 1.452907806877080099e-01 1.251072259557814148e-01 1.017609129565653081e-01 7.606742501738138207e-02 5.101199907539030742e-02 3.907292944134955343e-02 5.756118981792809203e-02 9.327089267946300777e-02 1.354663979959745690e-01 1.811107725807619695e-01 2.288772486923370819e-01 2.778106119273396901e-01 3.270284285455299367e-01 3.756410690520592954e-01 4.227329997243717830e-01 4.673665831428766015e-01 5.085964899229650227e-01 5.454902308119486953e-01 5.771526365239195711e-01 6.027528627815663675e-01 6.215527049633522427e-01 6.329350164094507125e-01 6.364309717326862570e-01 6.317448631422868388e-01 6.187750972691498097e-01 5.976300930855469318e-01 5.686378819513737692e-01 5.323483871671805812e-01 4.895276170806088234e-01 4.411433447212644299e-01 3.883422727711585698e-01 3.324192193323165512e-01 2.747796083422250346e-01 2.168979183730770088e-01 1.602785966110157334e-01 1.064431651361516240e-01 5.709909942434677338e-02 1.758554316914863122e-02 3.202304482681453401e-02 6.227783937338941117e-02 8.632969187023151192e-02 1.029899712806673501e-01 1.121539566282313966e-01 1.141210402268899859e-01 1.095012531960610491e-01 9.918642787293784069e-02 8.435554869162024960e-02 6.657285117601680069e-02 4.823879896651411120e-02 3.433601918447218987e-02 3.389667029498374257e-02 4.661980207081021371e-02 6.323115541469048750e-02 7.902047477576093493e-02 9.213289096447230264e-02 1.017045044035616158e-01 1.073496313922085443e-01 1.090086452772268816e-01 1.068887174772154419e-01 1.014337043434944546e-01 9.331034977432410560e-02 8.341535006401655516e-02 7.291484767329857453e-02 6.331088925420454150e-02 5.641595736848577930e-02 5.386310856527566637e-02 5.604346992924584547e-02 6.174136945815665578e-02 6.915869626846973817e-02 7.685637220326579921e-02 8.394186416000397333e-02 8.994493141216074183e-02 9.467935647321777670e-02 9.814483648505002711e-02 1.004582097862279089e-01 1.018007987209154225e-01 1.023751133875783620e-01 1.023691837756303680e-01 1.019296529323421713e-01 1.011456977938026275e-01 1.000450323564047589e-01 9.860122479582900112e-02 9.674935427499778418e-02 9.440571948026826865e-02 9.148738245383976342e-02 8.792850677729237285e-02 8.369203634435740113e-02 7.877666134198565984e-02 7.321998012484967622e-02 6.709935205362667354e-02 6.053238863706611461e-02 5.367968440928908014e-02 4.675365342745813058e-02 4.003945008184413290e-02 3.393498194504252635e-02 2.900322901903114661e-02 2.595610137339800227e-02 2.536651354099465211e-02 2.717655040469214162e-02 3.070401117374521247e-02 3.517120915615547933e-02 4.001865226378052004e-02 4.490902373967094185e-02 4.965261284558664806e-02 5.414900875570268640e-02 5.835203882971939232e-02 6.224927273571896624e-02 6.584942580582694993e-02 6.917400528722676689e-02 7.225136204774848525e-02 7.511225557288010724e-02 7.778651019696572466e-02 8.030056471559937625e-02 8.267581274807243863e-02 8.492765813688810117e-02 8.706520273330962956e-02 8.909146471480589025e-02 9.100400793684100542e-02 9.279585451094454762e-02 9.445655648294239148e-02 9.597331692630643729e-02 9.733207243567332245e-02 9.851847367863975080e-02 9.951872463139213587e-02 1.003202618350103881e-01
4.742107896507869597e-02 4.599248652951684613e-02 4.630811792962123696e-02 4.866304729991035444e-02 5.307443627185109980e-02 5.931801154011785704e-02 6.705519138297671988e-02 7.593859645929106061e-02 8.565690129768718797e-02 9.593942199626799561e-02 1.065458147722119914e-01 1.172538884027701650e-01 1.278497668946142196e-01 1.381210088466761632e-01 1.478522456842715771e-01 1.568227812375039276e-01 1.648057195227543570e-01 1.715683359732611823e-01 1.768735267999188010e-01 1.804822604815454479e-01 1.821570277298982798e-01 1.816663609409178426e-01 1.787906012857881088e-01 1.733292898879288391e-01 1.651109834192105164e-01 1.540072891227629304e-01 1.399554620116098269e-01 1.230011375736548562e-01 1.033960641949027426e-01 8.187290704180792689e-02 6.059096371102104528e-02 4.641884098255061319e-02 5.235738720257536449e-02 7.753610674767846822e-02 1.117942332517119219e-01 1.504474299535044357e-01 1.915971364805935384e-01 2.341285300787381285e-01 2.771466034859441652e-01 3.198103696560192222e-01 3.612819337086018989e-01 4.007155992548691592e-01 4.372639968792208509e-01 4.700929089802278749e-01 4.984011796909320613e-01 5.214437362881320093e-01 5.385563204889698419e-01 5.491807013928435843e-01 5.528891665064895600e-01 5.494070697474069398e-01 5.386322078861994767e-01 5.206498294316708186e-01 4.957421719823897344e-01 4.643915901200245666e-01 4.272765899275346446e-01 3.852604493307650868e-01 3.393726249155782915e-01 2.907839659202340332e-01 2.407783181554111196e-01 1.907269722834795123e-01 1.420850918945577857e-01 9.648468915259444945e-02 5.634325923300979866e-02 2.935910745222900659e-02 3.520759268987422308e-02 5.592511248578559135e-02 7.384263225797908781e-02 8.586737020079465710e-02 9.142514834167678184e-02 9.063562084265933128e-02 8.399763196178795799e-02 7.230492009058726854e-02 5.664804320497678763e-02 3.862947426392893818e-02 2.202428689615946664e-02 2.080337094763698436e-02 3.715704601927417167e-02 5.636581531602457423e-02 7.425373760568959591e-02 8.939016598362355126e-02 1.009705740758098380e-01 1.085111804875521918e-01 1.117825362251320120e-01 1.107841900028372628e-01 1.057246777173461855e-01 9.699993648655685918e-02 8.517206863819488938e-02 7.095853634781035257e-02 5.526427656389268361e-02 3.938388166659585049e-02 2.596189203551299909e-02 2.164837796798273206e-02 2.975045597084310933e-02 4.240659650439155409e-02 5.511018072030900855e-02 6.644915345383513305e-02 7.590087039673754088e-02 8.328307104579502074e-02 8.860473490757872495e-02 9.200703990293268575e-02 9.372703418356008453e-02 9.406639114032737392e-02 9.336002803768311820e-02 9.194346997293614820e-02 9.012012552977798074e-02 8.813168042310873251e-02 8.613642399487483892e-02 8.420040193234760995e-02 8.230391254209000473e-02 8.036160514102151653e-02 7.825051386110080942e-02 7.583895651591759934e-02 7.301070304868725880e-02 6.968175169190653218e-02 6.580975316144992149e-02 6.139777763708537811e-02 5.649482285777906315e-02 5.119572623877820250e-02 4.564350708165173381e-02 4.003799980826247551e-02 3.465562123699155589e-02 2.988244286720661766e-02 2.624021234369960584e-02 2.431462241674612820e-02 2.446503952563996998e-02 2.651949468810537239e-02 2.990750846401010396e-02 3.403974704473372581e-02 3.849113424781861609e-02 4.299590480182517022e-02 4.739742293601312273e-02 5.160779742565278078e-02 5.558231757504543402e-02 5.930378598218846026e-02 6.277254651879109193e-02 6.599974580671849611e-02 6.900252382200601498e-02 7.180046592850439224e-02 7.441297677470942729e-02 7.685739695491271284e-02 7.914775433112897218e-02 8.129406618636630943e-02 8.330211033811760202e-02 8.517357753179795321e-02 8.690651238483733387e-02 8.849595017024634858e-02 8.993466302966365844e-02 9.121394092520929142e-02 9.232434780397189011e-02 9.325640981167711285e-02 9.400120801321559805e-02
4.738209611488533590e-02 4.580599714072908918e-02 4.563655013241765118e-02 4.716529544359298470e-02 5.048540876322043375e-02 5.548044676980875417e-02 6.189999883938549635e-02 6.945028054227661563e-02 7.784883633681941029e-02 8.684222314927823871e-02 9.620411947781037920e-02 1.057272216330050335e-01 1.152150413162004172e-01 1.244755081389963131e-01 1.333165914863037316e-01 1.415436670537474906e-01 1.489583043497637316e-01 1.553582263177581968e-01 1.605382833165595324e-01 1.642923639401958069e-01 1.664162361066887919e-01 1.667113869919374380e-01 1.649900347614197404e-01 1.610816671507089570e-01 1.548418272204892254e-01 1.461646674383793865e-01 1.350026872426858815e-01 1.214019263814298949e-01 1.055745386052809737e-01 8.807290212396033657e-02 7.026745875445002121e-02 5.567946822059446910e-02 5.180757573369325353e-02 6.426582756676223196e-02 8.860540278974236850e-02 1.191444368549794963e-01 1.530082691021980856e-01 1.887046931682007656e-01 2.252293999695938742e-01 2.617448208214300243e-01 2.974676149982075635e-01 3.316309556372201706e-01 3.634770516589280742e-01 3.922637799550350302e-01 4.172788217692804391e-01 4.378581252571210336e-01 4.534068114518879367e-01 4.634211293824769262e-01 4.675102363806988293e-01 4.654166309770281784e-01 4.570340895949832061e-01 4.424220028219733591e-01 4.218151029525066820e-01 3.956277467713536500e-01 3.644521957100130827e-01 3.290507712349379776e-01 2.903424741531946407e-01 2.493859505122378584e-01 2.073634543726745605e-01 1.655775421269681802e-01 1.254938112038792297e-01 8.893979664053891510e-02 5.885945953192864288e-02 4.138310244370669438e-02 4.252529061212352579e-02 5.370410470872897385e-02 6.457086303946704686e-02 7.131573622391775003e-02 7.283294728858742684e-02 6.897996379543508416e-02 6.008515019145135166e-02 4.677597146297794023e-02 2.989562877309511271e-02 1.049700379327224951e-02 1.085283915014616934e-02 3.221488374591792436e-02 5.300569583748354630e-02 7.214090876608819647e-02 8.871261511836482649e-02 1.019697466455760093e-01 1.113420632173272445e-01 1.164578476159998516e-01 1.171518510955085884e-01 1.134631193836275753e-01 1.056233396411198205e-01 9.403717552931968593e-02 7.925724784187389294e-02 6.195962093076117644e-02 4.294089202741662586e-02 2.328909079356168005e-02 8.263280432146470969e-03 2.084417167102290899e-02 3.927748733985005763e-02 5.664598340509235247e-02 7.208994575643691560e-02 8.519232500679792264e-02 9.571845872077831829e-02 1.035757765344304804e-01 1.087976507983995228e-01 1.115291296919243003e-01 1.120107510063225315e-01 1.105599707080693606e-01 1.075504169650174091e-01 1.033891653727281035e-01 9.849202902570734774e-02 9.325679170928123651e-02 8.803479756628394826e-02 8.310277702099887198e-02 7.863920561682063992e-02 7.471164220152005930e-02 7.128101691468405332e-02 6.822421990312432794e-02 6.536948802951683679e-02 6.253462367688845946e-02 5.955890886996018790e-02 5.632421117742505284e-02 5.276562141116510063e-02 4.887481419709733405e-02 4.470019907822020411e-02 4.034783703035852570e-02 3.598673247683347592e-02 3.186081296019412090e-02 2.830359770435157685e-02 2.573049844296729227e-02 2.454958372625846985e-02 2.496551110998487463e-02 2.683743961435483202e-02 2.977995017037699671e-02 3.337766632625576574e-02 3.730427699548387321e-02 4.133670318440713087e-02 4.533174756381812970e-02 4.920118990070914550e-02 5.289358005589783057e-02 5.638201536725052226e-02 5.965591879915098372e-02 6.271532472110318002e-02 6.556676221753060529e-02 6.822021846658397892e-02 7.068689228560322280e-02 7.297756995828989790e-02 7.510151595899981769e-02 7.706579773583288606e-02 7.887497299735073131e-02 8.053107002135066750e-02 8.203379223483990568e-02 8.338088075830704660e-02 8.456857388454647184e-02 8.559211042729371333e-02 8.644623367761229693e-02 8.712566324454454336e-02
4.710189140674352765e-02 4.536634665529906685e-02 4.471420602144077910e-02 4.541964975728919607e-02 4.763165860884482905e-02 5.133420647006908810e-02 5.637361841326419404e-02 6.252337051564292592e-02 6.954045422486536399e-02 7.719469095222131205e-02 8.527666069257067161e-02 9.359518999552680907e-02 1.019716952435680835e-01 1.102346886312580987e-01 1.182155234738126587e-01 1.257455286816101803e-01 1.326543923919206724e-01 1.387696155635453066e-01 1.439168975519581894e-01 1.479213747368773035e-01 1.506096935243904367e-01 1.518129633292883418e-01 1.513707181424373271e-01 1.491361472001539179e-01 1.449830982776497412e-01 1.388158483267201981e-01 1.305836992191683477e-01 1.203049070735649761e-01 1.081104810830743612e-01 9.433414231319495191e-02 7.971703067338152537e-02 6.589408842814442613e-02 5.633453344020571824e-02 5.632476802918567199e-02 6.819834775447584929e-02 8.880449310676019614e-02 1.144249551090874423e-01 1.428174283404714806e-01 1.726483447668893112e-01 2.029738325016493816e-01 2.330077613685392901e-01 2.620290046106964477e-01 2.893477281675315704e-01 3.142980901715519693e-01 3.362439433037234804e-01 3.545915250608875358e-01 3.688060418452322464e-01 3.784302395136079356e-01 3.831035394988608900e-01 3.825805208287514358e-01 3.767476256598946693e-01 3.656370483646171898e-01 3.494368881089663370e-01 3.284968435970844758e-01 3.033290552303655740e-01 2.746042377892740638e-01 2.431441716806898856e-01 2.099133436823221455e-01 1.760160601807853331e-01 1.427132027468860087e-01 1.114904534820500698e-01 8.424053687372846932e-02 6.357709897327508408e-02 5.252890127619542354e-02 5.142547183004705230e-02 5.562214176867563697e-02 5.992698613406900743e-02 6.146426656833518798e-02 5.906961832259607220e-02 5.251121000166203423e-02 4.217116625520284795e-02 2.918301835638460739e-02 1.744043727258136681e-02 2.032536245360456670e-02 3.662403895049800434e-02 5.565311958072179099e-02 7.433982890424611911e-02 9.129296724596223933e-02 1.055334083884224283e-01 1.163124783446827237e-01 1.230873814324537768e-01 1.255244621816791195e-01 1.235046163187337315e-01 1.171254757560456078e-01 1.067023857372432355e-01 9.277847144856987693e-02 7.617605158949253275e-02 5.820277001033574704e-02 4.146279288814368191e-02 3.234139334257161297e-02 3.844850309411358691e-02 5.459718798262215567e-02 7.339200952623202434e-02 9.179515887940838115e-02 1.085017406524819011e-01 1.228128953658422090e-01 1.343266180400476684e-01 1.428388927744703718e-01 1.483020321539993136e-01 1.507995630454424807e-01 1.505255489890482690e-01 1.477646435484287757e-01 1.428719664716600057e-01 1.362528606943553544e-01 1.283428442221420662e-01 1.195879907556351568e-01 1.104257064793257859e-01 1.012655324371334875e-01 9.246939183907482152e-02 8.433100166382749563e-02 7.705550314256380540e-02 7.074294455042957896e-02 6.538200028841416322e-02 6.086045087623322136e-02 5.699407851206825942e-02 5.356758283334838583e-02 5.037590340504105590e-02 4.725599669180862578e-02 4.410543280945553729e-02 4.089002892361096736e-02 3.764530885130716598e-02 3.447603266133090344e-02 3.155501977058415564e-02 2.911630507388946257e-02 2.742813791240118412e-02 2.672816199760546380e-02 2.713161785987331862e-02 2.857679658689060362e-02 3.086155971748703528e-02 3.373358967906169015e-02 3.696154385970912282e-02 4.036324832496402532e-02 4.380635640896322902e-02 4.719927583192592979e-02 5.048113889143701627e-02 5.361348078878382106e-02 5.657387953458758306e-02 5.935117914895560176e-02 6.194188479676754344e-02 6.434742240173853267e-02 6.657205674733723821e-02 6.862133262219270724e-02 7.050094594085652699e-02 7.221597460891990283e-02 7.377040998341156952e-02 7.516693479369726538e-02 7.640689609824959094e-02 7.749042449918383535e-02 7.841665451748025539e-02 7.918400604006212151e-02 7.979049286657180495e-02
4.652866778165826861e-02 4.462473374182160391e-02 4.350275268777568233e-02 4.340751240583845538e-02 4.452134619033974727e-02 4.691484470051604516e-02 5.053568264408161287e-02 5.523950240910414922e-02 6.083669074429613743e-02 6.712889483538388158e-02 7.392743015374025894e-02 8.105824669658701076e-02 8.836023062993926536e-02 9.568135143646377960e-02 1.028748154007221305e-01 1.097960132322446936e-01 1.163004340040198759e-01 1.222425001365269881e-01 1.274752329676627216e-01 1.318506769853855232e-01 1.352210491670433612e-01 1.374406247314515772e-01 1.383684233991389623e-01 1.378718326506791492e-01 1.358314218087118830e-01 1.321474153078476821e-01 1.267487177370990314e-01 1.196062722057577021e-01 1.107544954814081023e-01 1.003290792780199281e-01 8.864036739976105528e-02 7.632732825583730951e-02 6.468471560702721002e-02 5.621768014619877435e-02 5.465233359354873532e-02 6.231179535203868608e-02 7.769053794765674870e-02 9.788827668599998921e-02 1.207728821406051645e-01 1.449923970534392204e-01 1.696008344260282741e-01 1.938388512895690419e-01 2.170353716760294593e-01 2.385686787155591737e-01 2.578556833838529516e-01 2.743552157868943686e-01 2.875786822656632435e-01 2.971046058410803936e-01 3.025949302367962890e-01 3.038115712344621744e-01 3.006319906241522455e-01 2.930627508326937858e-01 2.812501873995709167e-01 2.654875804487394908e-01 2.462185798743968534e-01 2.240372286301060001e-01 1.996858704050016586e-01 1.740537191681686413e-01 1.481810112498112009e-01 1.232753642958798468e-01 1.007406037179119501e-01 8.217119970287309338e-02 6.910448847381675530e-02 6.217951985724053804e-02 6.014297472242818160e-02 6.029894359777034085e-02 6.008326944627932764e-02 5.790527155415429311e-02 5.316948945754955413e-02 4.620993047358988581e-02 3.858962802742899739e-02 3.395005333966385347e-02 3.712594328285201417e-02 4.842261003009640935e-02 6.408923358946377880e-02 8.108091012093322780e-02 9.751056592011465851e-02 1.120772969163384425e-01 1.238026983849544460e-01 1.319478416830796030e-01 1.359951118588856589e-01 1.356511751703164126e-01 1.308568419256021242e-01 1.218030024630629843e-01 1.089641668460354790e-01 9.318644360456829201e-02 7.593755410375249704e-02 6.000367230284955194e-02 5.077222533815857475e-02 5.433245100586063525e-02 6.932629414091022457e-02 8.970055016487389621e-02 1.114367782341131041e-01 1.324569607647798630e-01 1.515781464917711763e-01 1.680573471415810483e-01 1.814213057375693716e-01 1.913967324087928468e-01 1.978752636953807764e-01 2.008900779807340220e-01 2.005958282377275359e-01 1.972489923877417117e-01 1.911879041817060310e-01 1.828126205906999702e-01 1.725651276808361778e-01 1.609104673836551647e-01 1.483192987081030090e-01 1.352522349536400548e-01 1.221460346929414131e-01 1.094013644670708829e-01 9.737140658203979893e-02 8.635015829534883891e-02 7.655919704956841432e-02 6.813267856377371035e-02 6.110319407109238848e-02 5.539541286809897963e-02 5.083673729785662815e-02 4.718953047212832985e-02 4.419826108742091336e-02 4.163625146474775329e-02 3.933858940055963427e-02 3.721695424649305861e-02 3.525965840933840273e-02 3.352184813745011371e-02 3.210824334673489239e-02 3.114780643171670416e-02 3.076020984792287791e-02 3.102021062473416316e-02 3.193377049836115117e-02 3.343796570240416266e-02 3.542257727801029904e-02 3.775894838715806306e-02 4.032285606623874780e-02 4.300699623991673798e-02 4.572510837433198944e-02 4.841133704455222175e-02 5.101754491948912867e-02 5.351007689669001754e-02 5.586665081940386801e-02 5.807362046128571736e-02 6.012366674834408731e-02 6.201390139836747417e-02 6.374434538494856695e-02 6.531674094501700722e-02 6.673365706976060185e-02 6.799785000464686480e-02 6.911184127423659895e-02 7.007767644746253077e-02 7.089682883974478267e-02 7.157021405022297167e-02 7.209828384702858528e-02
4.561874564930760295e-02 4.354184821133934985e-02 4.197293221864352442e-02 4.111778929171197583e-02 4.116900422002254395e-02 4.226370715723620081e-02 4.444984789418948007e-02 4.768096857236771985e-02 5.183992334633032856e-02 5.677328967164763096e-02 6.231880421613478910e-02 6.832003449528108174e-02 7.463102398196565235e-02 8.111554405528637046e-02 8.764431308215846206e-02 9.409194897529117585e-02 1.003343917259723050e-01 1.062470242932251202e-01 1.117035163812611087e-01 1.165753563131230325e-01 1.207320360998815345e-01 1.240418753561735449e-01 1.263734964036755393e-01 1.275979931260159683e-01 1.275918745573212387e-01 1.262409232120374480e-01 1.234452137509335634e-01 1.191257445936590026e-01 1.132335651397049087e-01 1.057632187787087841e-01 9.677446919141428905e-02 8.643145130998838854e-02 7.508134759683919579e-02 6.342640659536166736e-02 5.289860007447300810e-02 4.623074040690039466e-02 4.695061891745823390e-02 5.603145178186051678e-02 7.101280769453502395e-02 8.921450860528516713e-02 1.089299837380231228e-01 1.290828391826134014e-01 1.488922936607021685e-01 1.677161994053746052e-01 1.849882760229963619e-01 2.001975929076557636e-01 2.128873823500297136e-01 2.226631083305871672e-01 2.292049479594883699e-01 2.322820178377654199e-01 2.317666387377819714e-01 2.276474157743068327e-01 2.200402295939817565e-01 2.091965317252016399e-01 1.955086846169468984e-01 1.795124956117297998e-01 1.618874480434660812e-01 1.434549237162161262e-01 1.251722759176152333e-01 1.081114836650684391e-01 9.338724646885646075e-02 8.196327754008808641e-02 7.428827580659751184e-02 6.993604937267296207e-02 6.766253248783203611e-02 6.595712776941538291e-02 6.363010715984755705e-02 6.013298811787815001e-02 5.571824513575375504e-02 5.160948675757531107e-02 5.003977599357108813e-02 5.337719321383028320e-02 6.228442703330180213e-02 7.537792365293377594e-02 9.063881196288804676e-02 1.062931537608120258e-01 1.209225071629362741e-01 1.333899370258425920e-01 1.427881580287717334e-01 1.484235852501830100e-01 1.498208636439037900e-01 1.467376936298735446e-01 1.391881955986564168e-01 1.274835716165224064e-01 1.123192455252915029e-01 9.498846768772874205e-02 7.791827881420083923e-02 6.571245171567539900e-02 6.485232661715675806e-02 7.748074163620341515e-02 9.884619943681516308e-02 1.239002803845129091e-01 1.496392487853529518e-01 1.743124458874903415e-01 1.967931302726192155e-01 2.163088843093622926e-01 2.323317147387783388e-01 2.445290403523657230e-01 2.527370111806032660e-01 2.569412114666641545e-01 2.572589258421800751e-01 2.539208826936634744e-01 2.472520133352522909e-01 2.376514960098576046e-01 2.255726692762042018e-01 2.115035044830625988e-01 1.959483173321077409e-01 1.794113227650385722e-01 1.623825207331196507e-01 1.453262505418590755e-01 1.286725543731061794e-01 1.128111956626877410e-01 9.808767334937115723e-02 8.479967182994586905e-02 7.319092822288061906e-02 6.343786176627619344e-02 5.562468084171367372e-02 4.970985537591615655e-02 4.550287751090362209e-02 4.268091909427754876e-02 4.085540741238858492e-02 3.965832315810225578e-02 3.880511782242926366e-02 3.811696637497096612e-02 3.751233489276626504e-02 3.698444711366052212e-02 3.657542385826133280e-02 3.635155456660611045e-02 3.638131365507348697e-02 3.671757797162509412e-02 3.738604125467785005e-02 3.838134437004380589e-02 3.967054351882173119e-02 4.120139639856423841e-02 4.291206148018776589e-02 4.473950903346803759e-02 4.662538069503296967e-02 4.851924824340127923e-02 5.037983736958676767e-02 5.217491042651634103e-02 5.388038987665051682e-02 5.547913114409939311e-02 5.695960242321181782e-02 5.831462076423918339e-02 5.954022360118130935e-02 6.063471170445662584e-02 6.159787355972041328e-02 6.243038564573832883e-02 6.313337387604904538e-02 6.370811622018003606e-02 6.415586391970659608e-02
4.434042672326782286e-02 4.209236603952776906e-02 4.011011706170287960e-02 3.855358949532963764e-02 3.760309416544318356e-02 3.743586916248783925e-02 3.819057501922371034e-02 3.993404029419989065e-02 4.264920712845664957e-02 4.625002026437823738e-02 5.061049191163994460e-02 5.559102271989883187e-02 6.105404326346691724e-02 6.686988946651191423e-02 7.291687161109446091e-02 7.907887196938007124e-02 8.524238470593806238e-02 9.129386774994473208e-02 9.711772087960891808e-02 1.025949632534720879e-01 1.076026002647186425e-01 1.120136530417893544e-01 1.156978303839565625e-01 1.185228338096595557e-01 1.203562950796649711e-01 1.210683509876770148e-01 1.205348645257494772e-01 1.186413101444128981e-01 1.152873650214696344e-01 1.103923125100609443e-01 1.039015254507891228e-01 9.579470107980887772e-02 8.609757142215920811e-02 7.490177755794866221e-02 6.240696334654281113e-02 4.903344521396205830e-02 3.580013854307226295e-02 2.573275650053266986e-02 2.572688869759492611e-02 3.693913078257984178e-02 5.300511610551244396e-02 7.058702598093792580e-02 8.836928939206428746e-02 1.056144745492888642e-01 1.217710009259342641e-01 1.363697642550632527e-01 1.489989340041995847e-01 1.593039096265704557e-01 1.669965532891797277e-01 1.718678714551492570e-01 1.738014843724201286e-01 1.727863766385130950e-01 1.689279232184627000e-01 1.624564438785381648e-01 1.537326309206984709e-01 1.432489708113747484e-01 1.316252691105490868e-01 1.195936013802291337e-01 1.079620626803470262e-01 9.753793560697975040e-02 8.898892581446514460e-02 8.265269303376843180e-02 7.838480758334955001e-02 7.558394611400126584e-02 7.342928108259196007e-02 7.120129591953942849e-02 6.854879314575386406e-02 6.567388614717109552e-02 6.344358827696233716e-02 6.331527500042373469e-02 6.681000294453026678e-02 7.462349358093246787e-02 8.623138983838386784e-02 1.003447981769283875e-01 1.155000512168064125e-01 1.303363088467394404e-01 1.436618733439029849e-01 1.544602372702555404e-01 1.618941257713846782e-01 1.653182412240427057e-01 1.642995011602307043e-01 1.586442985044335674e-01 1.484383231466651909e-01 1.341179849689516368e-01 1.166256475366807543e-01 9.778359529488654667e-02 8.114866659697243800e-02 7.301092491213460878e-02 7.945699939457652461e-02 9.918449679175701805e-02 1.263071448021994281e-01 1.563546552703998227e-01 1.867038766127452343e-01 2.157140933817343065e-01 2.422523120219004789e-01 2.654963377098852884e-01 2.848538037444328097e-01 2.999258139376575483e-01 3.104868157337605794e-01 3.164692806079777987e-01 3.179486063866360790e-01 3.151265954599827834e-01 3.083132096676898803e-01 2.979069430312432654e-01 2.843744500870099556e-01 2.682301811567310290e-01 2.500167857147479467e-01 2.302869958907945436e-01 2.095876238632501387e-01 1.884462222813579335e-01 1.673608841993490248e-01 1.467936085725622397e-01 1.271676143565796668e-01 1.088688560152993173e-01 9.225144765308472550e-02 7.764482270046117740e-02 6.535524784347213068e-02 5.564376247628882721e-02 4.865369618658937217e-02 4.428784819071961143e-02 4.212584012224678681e-02 4.150844506689213564e-02 4.175303000750319599e-02 4.232504873868091211e-02 4.288607208966339207e-02 4.326399702974290801e-02 4.340381556949988312e-02 4.332494997250256608e-02 4.308982766026771966e-02 4.278143898275573592e-02 4.248695458665655705e-02 4.228551206558487513e-02 4.223943732619948876e-02 4.238893511101499839e-02 4.275045792962326591e-02 4.331856778492773619e-02 4.407044910924498571e-02 4.497175510793025716e-02 4.598244610478995770e-02 4.706165724559312896e-02 4.817115943575863563e-02 4.927741531187389279e-02 5.035248188534479502e-02 5.137409189188828912e-02 5.232522258401533372e-02 5.319339434192738025e-02 5.396986949805099992e-02 5.464886088940992120e-02 5.522681407674036314e-02 5.570179545062445281e-02 5.607299745555878456e-02
4.267850646039232643e-02 4.027041897941133208e-02 3.792145297609077897e-02 3.574172300651557582e-02 3.387840470365816731e-02 3.251560654004267970e-02 3.185912103264028350e-02 3.209948290675741778e-02 3.336209716030545669e-02 3.567293234718130895e-02 3.896335732602294183e-02 4.310555802891513633e-02 4.795066225588379139e-02 5.335221819186347636e-02 5.917464581211499125e-02 6.529298514402254172e-02 7.158932596794180536e-02 7.794877492662005691e-02 8.425608842661581888e-02 9.039327646401930372e-02 9.623817461065170553e-02 1.016638993184977302e-01 1.065391002418465960e-01 1.107289418410393467e-01 1.140967632838055384e-01 1.165063743555531384e-01 1.178249451501238027e-01 1.179264400382931677e-01 1.166955337965912554e-01 1.140319324697269265e-01 1.098550075856286889e-01 1.041086472639707466e-01 9.676624816081481895e-02 8.783586061484056906e-02 7.736578148677203393e-02 6.545179887543246811e-02 5.225064482659366044e-02 3.801988176235387984e-02 2.331290682711662648e-02 1.089370604304770382e-02 1.537352540516677586e-02 3.038771249706068850e-02 4.649726023689911003e-02 6.234453511250063334e-02 7.737840076077698304e-02 9.118697161883732027e-02 1.034167646476655683e-01 1.137650193147178579e-01 1.219876517619702672e-01 1.279113768415385544e-01 1.314465107895327889e-01 1.325988452867044864e-01 1.314794699445177295e-01 1.283114126144413725e-01 1.234315517288819691e-01 1.172852271979850647e-01 1.104090416052210533e-01 1.033946422895058587e-01 9.682481696857569986e-02 9.117887290459628091e-02 8.672456646522812285e-02 8.344395889295289082e-02 8.104919587319495133e-02 7.910358215725173114e-02 7.720504399053605693e-02 7.517286649413812416e-02 7.320269620468790317e-02 7.196036825855404995e-02 7.253089850546685924e-02 7.608927159761932901e-02 8.334073173009734492e-02 9.415224561458664099e-02 1.076808961228463146e-01 1.227457019932844395e-01 1.381040473209852182e-01 1.525757612226411875e-01 1.650885523447740699e-01 1.747007331813998643e-01 1.806226446681946374e-01 1.822418000332261812e-01 1.791526940442395022e-01 1.711942197513222352e-01 1.585050408228552976e-01 1.416259853455953122e-01 1.217277179593708319e-01 1.011639825837791079e-01 8.466854384834071601e-02 8.006592088595014534e-02 9.261881382778738847e-02 1.184878254324115560e-01 1.511863414624108337e-01 1.864753272205005863e-01 2.218633706949039996e-01 2.557199018397246504e-01 2.868647591084098059e-01 3.144050159618355100e-01 3.376699194935741111e-01 3.561830258366840973e-01 3.696473922202670459e-01 3.779339761211638060e-01 3.810692264845806365e-01 3.792204229408031591e-01 3.726785379851418334e-01 3.618390032584747340e-01 3.471810596877740185e-01 3.292464992913411437e-01 3.086186326040444849e-01 2.859022801549830350e-01 2.617055179263110265e-01 2.366238305641796824e-01 2.112272695171265868e-01 1.860512103769648984e-01 1.615914007449567036e-01 1.383042447549308329e-01 1.166137138938128925e-01 9.692669890000076005e-02 7.965770991864350170e-02 6.525635875240901052e-02 5.420300550007899759e-02 4.688139032820740765e-02 4.325801644108683702e-02 4.262066258669557073e-02 4.381524942484835150e-02 4.576805095867579609e-02 4.775430344375390657e-02 4.937834516481046793e-02 5.046854851677074622e-02 5.098880629853955182e-02 5.098117629758388419e-02 5.053097898204698263e-02 4.974530134807632342e-02 4.873907330458313730e-02 4.762536032025803390e-02 4.650804780500164548e-02 4.547606031001123067e-02 4.459892689092279094e-02 4.392394795836106203e-02 4.347538429911372571e-02 4.325591541446532212e-02 4.325016932673608760e-02 4.342963686388924549e-02 4.375801123592438363e-02 4.419605607561716970e-02 4.470541907702065693e-02 4.525118897959402170e-02 4.580328994485619726e-02 4.633696396237845655e-02 4.683262916526398367e-02 4.727536850107876693e-02 4.765424243863903425e-02 4.796155785082912432e-02
4.063991034010243364e-02 3.809674871007845409e-02 3.544564882374089815e-02 3.274676155795479271e-02 3.009688830916524074e-02 2.764727572395173430e-02 2.562263752857667914e-02 2.432457397720256057e-02 2.408426245556380060e-02 2.514658608872505363e-02 2.755981416326170122e-02 3.118323082535504054e-02 3.579003353174160101e-02 4.115538261575982237e-02 4.708896782715067675e-02 5.343399046967729771e-02 6.005640825866578186e-02 6.683465000845845161e-02 7.365219477553748562e-02 8.039284847387427602e-02 8.693808084136746273e-02 9.316588388077680360e-02 9.895078865618894826e-02 1.041648146878335207e-01 1.086792153542630313e-01 1.123669362069349420e-01 1.151057344295813301e-01 1.167819279315889802e-01 1.172947616607590837e-01 1.165614078886966359e-01 1.145226727165921110e-01 1.111495903654339118e-01 1.064513002749931242e-01 1.004850149000599685e-01 9.336967796666197084e-02 8.530639836013298449e-02 7.661132159143867193e-02 6.776989566716958013e-02 5.951950591343137253e-02 5.293098415026460668e-02 4.932195882606529858e-02 4.970230913025722175e-02 5.400555243147579093e-02 6.114056565918413177e-02 6.976878087281532248e-02 7.879607503444634176e-02 8.743533902540336078e-02 9.513468796625494661e-02 1.015129011686775051e-01 1.063229260126492409e-01 1.094349864571937392e-01 1.108299251077638353e-01 1.105963115192210022e-01 1.089267362579008774e-01 1.061092884625402522e-01 1.025098949615170091e-01 9.854077103892364131e-02 9.461139389434239377e-02 9.106389434956131679e-02 8.810615899836210518e-02 8.576855588037635147e-02 8.391166285833022431e-02 8.229485869296955525e-02 8.069069841477737037e-02 7.901791469090788111e-02 7.746817295903549172e-02 7.659605910971689635e-02 7.730658282610396170e-02 8.064126107532544607e-02 8.736303520209801055e-02 9.759560381224964554e-02 1.108003024766577999e-01 1.260205982314351880e-01 1.421349057090727508e-01 1.580031339371089361e-01 1.725330775378546289e-01 1.847138656291575920e-01 1.936420820207659654e-01 1.985493532178300158e-01 1.988334177733822594e-01 1.940939030992925030e-01 1.841772758375465890e-01 1.692446018999564650e-01 1.498998106422427534e-01 1.274826513245764514e-01 1.048027357870235238e-01 8.773491393825375018e-02 8.570962711876735363e-02 1.033861894787390101e-01 1.348787330615637547e-01 1.731018922122220804e-01 2.138292150605060893e-01 2.545785464174804558e-01 2.936754187388900261e-01 3.298655682843244508e-01 3.621684429131601934e-01 3.898220044362029069e-01 4.122613017948247860e-01 4.291083442566477335e-01 4.401640831061989778e-01 4.453987195866945803e-01 4.449389681980520650e-01 4.390520755714907852e-01 4.281269995131512518e-01 4.126534672456194652e-01 3.931997801193383713e-01 3.703902761786089792e-01 3.448833386320208638e-01 3.173507742160251444e-01 2.884593049593710545e-01 2.588548472201349648e-01 2.291502300542253845e-01 1.999170896361426863e-01 1.716829706603971717e-01 1.449353559256818802e-01 1.201357381225087312e-01 9.774920712047474591e-02 7.829704288300889936e-02 6.243044599081332829e-02 5.095584341353322222e-02 4.455305138558191685e-02 4.300103187232834356e-02 4.482766059438725303e-02 4.820561227730418841e-02 5.182027936968655601e-02 5.495866923218823558e-02 5.730231980354071053e-02 5.875308387543225208e-02 5.933161186886535404e-02 5.912225119940416745e-02 5.824264061058925107e-02 5.682615031640139702e-02 5.501116802581802745e-02 5.293413623840611398e-02 5.072464296170532683e-02 4.850156171741887290e-02 4.636963624450032850e-02 4.441622575964612740e-02 4.270827179045928734e-02 4.128991414239566865e-02 4.018144886810626204e-02 3.938029572247448568e-02 3.886422571304391088e-02 3.859643434757072111e-02 3.853148375156694588e-02 3.862097949924444412e-02 3.881812211830991399e-02 3.908075680013183006e-02 3.937297858195900474e-02 3.966559998443276031e-02 3.993585701826561640e-02
3.826129685890770210e-02 3.562875914425158580e-02 3.276719840457487098e-02 2.969257287559735198e-02 2.644305791082138604e-02 2.309817974675120941e-02 1.981780732466279990e-02 1.691824628447370638e-02 1.497663261300830398e-02 1.476777930215079221e-02 1.670953457559542013e-02 2.047833338746263276e-02 2.549115940143125217e-02 3.131584755024809097e-02 3.768746902487025291e-02 4.443510663041361219e-02 5.143226415557294179e-02 5.857137306351743039e-02 6.575131643920147095e-02 7.287144661072049445e-02 7.982897639911629151e-02 8.651829060311103103e-02 9.283148849949693360e-02 9.865982086661054251e-02 1.038958515158661527e-01 1.084362533207718499e-01 1.121851875101699952e-01 1.150582340884709204e-01 1.169868515322791958e-01 1.179233508506105643e-01 1.178463741086483718e-01 1.167668664217958313e-01 1.147345080470906914e-01 1.118444916526845356e-01 1.082443072088563329e-01 1.041396771208967648e-01 9.979772258981878252e-02 9.554360648143561674e-02 9.174452595062805582e-02 8.877377879905708202e-02 8.695185077833604559e-02 8.647489860441029408e-02 8.735825125218679710e-02 8.942520020419679472e-02 9.234827783973087456e-02 9.572047644429038105e-02 9.912535034128919231e-02 1.021882401951338670e-01 1.046069078983251910e-01 1.061673429527415363e-01 1.067506778613504098e-01 1.063346574722632831e-01 1.049905896958403112e-01 1.028748358113984462e-01 1.002126698324031784e-01 9.727193698441641279e-02 9.432514526721345882e-02 9.160255391773765299e-02 8.924558480837023466e-02 8.727648287299771823e-02 8.560073989690164531e-02 8.405013267747189765e-02 8.246130574107782274e-02 8.077670435716342856e-02 7.915284300347107116e-02 7.805398709221114673e-02 7.828090157491732204e-02 8.084430037655074286e-02 8.663194110877991960e-02 9.602388963851431203e-02 1.087488169287658540e-01 1.240412427596649797e-01 1.408868139716835111e-01 1.581912159848913868e-01 1.748620573820918178e-01 1.898469964990766867e-01 2.021594345803183201e-01 2.109047121674629821e-01 2.153101788425269836e-01 2.147595278779792782e-01 2.088324699248705063e-01 1.973547803909423970e-01 1.804741417519970248e-01 1.588053597241465831e-01 1.337707869351306422e-01 1.084945135670903615e-01 8.987925572120690487e-02 8.926644696858479500e-02 1.112720914321348037e-01 1.480728335283511277e-01 1.918068599111581174e-01 2.381158369192892532e-01 2.844598600370846775e-01 3.290899284892562227e-01 3.706605577784157779e-01 4.080914794635973619e-01 4.405193798942730887e-01 4.672819443904408510e-01 4.879121331817858342e-01 5.021337027623997695e-01 5.098542569759778598e-01 5.111544688086588906e-01 5.062732775131080221e-01 4.955894844739417993e-01 4.796005079987977759e-01 4.588992281075005564e-01 4.341499151444984106e-01 4.060642247574325903e-01 3.753781814497422209e-01 3.428309862810987596e-01 3.091463966004431851e-01 2.750173707268657175e-01 2.410947022295655551e-01 2.079805868470924746e-01 1.762286746394483850e-01 1.463536007379374615e-01 1.188561912136005538e-01 9.427711234696627141e-02 7.330136882210544491e-02 5.692244024017600185e-02 4.647891502983831497e-02 4.282232578150899083e-02 4.473638293293593499e-02 4.949823735579957085e-02 5.490306275956256116e-02 5.977978450719968057e-02 6.362123444326527044e-02 6.625904459883616426e-02 6.769325067280546060e-02 6.800931593536645170e-02 6.733621589299475241e-02 6.582384871692145700e-02 6.363007254609602537e-02 6.091290615022026955e-02 5.782570536985160575e-02 5.451413783824444331e-02 5.111422472330352101e-02 4.775089748765609654e-02 4.453657096533993748e-02 4.156925915005529881e-02 3.892986815150613344e-02 3.667862388272628144e-02 3.485120378855950662e-02 3.345588265106519410e-02 3.247337207838595086e-02 3.186047160723436827e-02 3.155719009571401890e-02 3.149552992457528566e-02 3.160765856583043487e-02 3.183187273345029072e-02 3.211589894356135788e-02
3.561998923368121794e-02 3.297526232941052488e-02 3.003732733290833540e-02 2.679424671518678899e-02 2.323906099988146123e-02 1.937416319597261294e-02 1.522286549763473239e-02 1.087034458843066063e-02 6.677090633478969910e-03 4.656581610651674107e-03 7.784972371842275099e-03 1.313553296545055295e-02 1.918967408663098048e-02 2.564055014765984075e-02 3.237561366284379821e-02 3.932127539200237776e-02 4.641138602511706013e-02 5.357856864715689060e-02 6.075161028140341896e-02 6.785501685449840670e-02 7.480959638873505013e-02 8.153368323771113813e-02 8.794485293438686346e-02 9.396205742772387182e-02 9.950813437968022979e-02 1.045126439362840387e-01 1.089149729129499089e-01 1.126676228614859748e-01 1.157395647713486825e-01 1.181194969717200838e-01 1.198187807472772953e-01 1.208737470002674841e-01 1.213469668075257690e-01 1.213269677825581094e-01 1.209257845283927685e-01 1.202737140208203770e-01 1.195108014328622043e-01 1.187750224552955453e-01 1.181879181495477105e-01 1.178394761035968796e-01 1.177749812553257197e-01 1.179868497621471002e-01 1.184137211859026956e-01 1.189474421719543124e-01 1.194467072124239526e-01 1.197548343649147001e-01 1.197188411840855726e-01 1.192074680793677732e-01 1.181265811226845930e-01 1.164310317655494337e-01 1.141323376240360732e-01 1.113014581428331679e-01 1.080655813513312080e-01 1.045974456035542316e-01 1.010957323117133294e-01 9.775618928694340681e-02 9.473610009108179852e-02 9.211936060124986669e-02 8.989367073933254848e-02 8.795162900289413277e-02 8.612204884439185471e-02 8.422968284344012346e-02 8.217641319586850568e-02 8.003646581978623997e-02 7.815540914663181293e-02 7.722257226058719393e-02 7.823888761314244655e-02 8.227553250411941133e-02 9.005411477880961857e-02 1.016380086883534872e-01 1.164731023831736545e-01 1.336425745052253200e-01 1.520874222061421588e-01 1.707179017152394840e-01 1.884570146797459878e-01 2.042613986996021369e-01 2.171412644395374625e-01 2.261857808421805227e-01 2.305943787168402703e-01 2.297132692178459890e-01 2.230778278178157104e-01 2.104656997131559015e-01 1.919762596403497279e-01 1.681821935932296397e-01 1.404921499001766105e-01 1.121578957184471981e-01 9.089323851782742103e-02 9.039223790398336067e-02 1.160555313249182624e-01 1.579535928320752736e-01 2.071823079591252337e-01 2.591529511983826639e-01 3.112331843582870072e-01 3.615844025688860763e-01 4.087608779988509689e-01 4.515755763207057183e-01 4.890576118196112154e-01 5.204414227447462515e-01 5.451653811823456985e-01 5.628708608399672908e-01 5.733980512811363006e-01 5.767771542347196467e-01 5.732147692484146351e-01 5.630759139649504919e-01 5.468624842436630162e-01 5.251891523130568507e-01 4.987577816680143772e-01 4.683314375818989350e-01 4.347090154336132883e-01 3.987014169030360100e-01 3.611100995742856923e-01 3.227087382428757145e-01 2.842287117957070786e-01 2.463492511121483097e-01 2.096935252682490258e-01 1.748331072800955732e-01 1.423061329948265286e-01 1.126615123706230515e-01 8.655828032596760147e-02 6.497918880245553974e-02 4.957443510256797498e-02 4.243995382050750470e-02 4.359597012082582629e-02 4.958704911710249547e-02 5.690416814915088412e-02 6.370889036461839516e-02 6.925069764028532471e-02 7.328193334359839328e-02 7.578308435394572051e-02 7.684337816704106539e-02 7.660552572144796457e-02 7.523766943401427598e-02 7.291784396591975692e-02 6.982478657823437684e-02 6.613232512019229237e-02 6.200600171669571475e-02 5.760122871371865794e-02 5.306256730051639448e-02 4.852384143147880913e-02 4.410880727659837602e-02 3.993198995719159788e-02 3.609904627126833687e-02 3.270561852541859632e-02 2.983329712795458957e-02 2.754160930581999248e-02 2.585684909699151324e-02 2.476214314768495489e-02 2.419563215822427213e-02 2.406074788340670581e-02 2.424501417810518214e-02 2.463888395622458247e-02
3.285003636393030169e-02 3.031760035945066031e-02 2.750199129739160434e-02 2.439546927026114281e-02 2.099724291837135395e-02 1.731990364765763346e-02 1.340769947085068171e-02 9.405157671158856716e-03 5.913873447168252993e-03 5.359805094256587382e-03 8.906123736176540032e-03 1.400626254682955062e-02 1.970085769298295791e-02 2.574725621439028292e-02 3.204310112378171149e-02 3.851987837592477093e-02 4.511786454017050613e-02 5.177885376805017176e-02 5.844408906818750887e-02 6.505414712549698053e-02 7.154974204612783717e-02 7.787305150685817912e-02 8.396937409699518906e-02 8.978899111533647504e-02 9.528911711919206551e-02 1.004358111621920097e-01 1.052056972476470564e-01 1.095873152401895950e-01 1.135818991136342965e-01 1.172033666032965965e-01 1.204773144451421890e-01 1.234388598869957249e-01 1.261292647047759508e-01 1.285914286805174001e-01 1.308645372341069035e-01 1.329783635047657731e-01 1.349479083715597882e-01 1.367691526424057724e-01 1.384166466566023601e-01 1.398434637626220500e-01 1.409837341021006885e-01 1.417576293756673267e-01 1.420783697915941057e-01 1.418606274378083898e-01 1.410296195489069426e-01 1.395301955676751249e-01 1.373352764538484927e-01 1.344530511963949460e-01 1.309323267351275855e-01 1.268653260747585054e-01 1.223870170256187995e-01 1.176697613943764459e-01 1.129118464979795983e-01 1.083186469340686325e-01 1.040763372182901408e-01 1.003207505009081346e-01 9.710785226246887447e-02 9.439547699025163663e-02 9.204561997259756712e-02 8.985164599348122172e-02 8.758823141361385400e-02 8.507858827566085191e-02 8.227545475951128506e-02 7.935562205238180788e-02 7.682173024054367305e-02 7.557027826328585607e-02 7.681190446427532681e-02 8.171418197024767072e-02 9.088825164693012382e-02 1.041509502218946892e-01 1.207258261758742818e-01 1.395708696846034991e-01 1.595773998025090679e-01 1.796401429662711213e-01 1.986734647964310541e-01 2.156192438742504935e-01 2.294618282909605955e-01 2.392523703282114222e-01 2.441410122671095750e-01 2.434152318665130377e-01 2.365443071355433358e-01 2.232339536039768535e-01 2.035055347949496773e-01 1.778439156084197503e-01 1.475546900986081655e-01 1.158131102397538387e-01 9.079603627139472277e-02 8.897578056077670716e-02 1.177009824040941011e-01 1.645457369895311772e-01 2.192257899081496153e-01 2.768608343765573965e-01 3.347162163086153108e-01 3.908613033386900137e-01 4.437484383890114015e-01 4.920818594040369809e-01 5.347808154678888037e-01 5.709739506959611299e-01 6.000023089589413550e-01 6.214219776029590303e-01 6.350026744798628053e-01 6.407209227172355748e-01 6.387476344972522480e-01 6.294305786027695193e-01 6.132725861052908956e-01 5.909065607316336122e-01 5.630684566690040693e-01 5.305693970044330632e-01 4.942680528897878678e-01 4.550443070211160901e-01 4.137751064161097059e-01 3.713132947515443427e-01 3.284701412643968865e-01 2.860023169779315477e-01 2.446043448677707455e-01 2.049083846065578307e-01 1.674954190418397049e-01 1.329277526497004425e-01 1.018287944348829216e-01 7.508005028965553107e-02 5.428940946379364613e-02 4.238721821090315339e-02 4.157904605966590561e-02 4.848227531204198776e-02 5.778878082727723769e-02 6.667824189196087936e-02 7.408641390353747080e-02 7.967756389021739272e-02 8.341423712258809464e-02 8.539183259364545309e-02 8.576873406954445278e-02 8.473290775199773806e-02 8.248398237971232838e-02 7.922272290411626339e-02 7.514448891545273679e-02 7.043511512879811753e-02 6.526844309769676278e-02 5.980510634329407049e-02 5.419237174516389893e-02 4.856497245852389733e-02 4.304697770591851824e-02 3.775484180171205517e-02 3.280180666612175083e-02 2.830358076251049057e-02 2.438404785783081577e-02 2.117637281105455224e-02 1.880866131728622243e-02 1.736159528473380648e-02 1.680932795339376215e-02 1.699799005617707789e-02 1.769810793009496397e-02
3.016430411993337862e-02 2.793491397936811657e-02 2.552548998080819351e-02 2.297342909006835909e-02 2.035011460328500082e-02 1.778768778745337675e-02 1.552548427441764398e-02 1.396353103029549653e-02 1.361881166710819484e-02 1.482743852876051115e-02 1.747210815098782649e-02 2.117553381254539541e-02 2.559501998504196824e-02 3.049813599174511225e-02 3.573321715802360576e-02 4.119507892278145150e-02 4.680429665530855959e-02 5.249648313865514643e-02 5.821717219050990405e-02 6.391969271179778755e-02 6.956462957749895426e-02 7.512009459011395607e-02 8.056233016475929098e-02 8.587630568366154404e-02 9.105602883008083459e-02 9.610432895729947855e-02 1.010319055349477718e-01 1.058554916322887174e-01 1.105950726947650953e-01 1.152702276081597477e-01 1.198958124543068604e-01 1.244773633607722668e-01 1.290067187021946837e-01 1.334584172110712952e-01 1.377873947195414617e-01 1.419283792183101967e-01 1.457971976119511737e-01 1.492939994616370725e-01 1.523082146606891396e-01 1.547249214535236783e-01 1.564322175733379450e-01 1.573291535407806419e-01 1.573337875902482419e-01 1.563909386891558506e-01 1.544792317556772654e-01 1.516170327855327626e-01 1.478668448033688132e-01 1.433376572941769400e-01 1.381845874725635137e-01 1.326049068226908267e-01 1.268292455782583095e-01 1.211065735926372400e-01 1.156818558939401026e-01 1.107666823665042211e-01 1.065061292875757043e-01 1.029490493967597092e-01 1.000315935197385597e-01 9.758210200973078952e-02 9.534921275783335426e-02 9.304810312164794872e-02 9.041741636619302080e-02 8.728319925352634456e-02 8.363329425979949827e-02 7.971088901942896543e-02 7.612899938358481944e-02 7.396257144401598149e-02 7.466529145114973731e-02 7.961064080944169064e-02 8.942803374221648671e-02 1.037710325947246021e-01 1.216699644602703551e-01 1.419533039106835037e-01 1.634439899827829501e-01 1.849987365835024378e-01 2.055010242637025086e-01 2.238567826793879390e-01 2.390042378985716420e-01 2.499370160114895156e-01 2.557371561480631383e-01 2.556152370279366481e-01 2.489566272751346232e-01 2.353766377190774639e-01 2.147966319329223661e-01 1.875801543657895643e-01 1.548599856261372587e-01 1.195457100208729001e-01 8.980139716754019508e-02 8.508190175757034124e-02 1.163176989439251297e-01 1.679958757172237971e-01 2.280354911656010397e-01 2.912442397934418281e-01 3.547981472099835942e-01 4.166833154725353983e-01 4.752551437611633456e-01 5.291120258692021405e-01 5.770649956201509001e-01 6.181376967320059146e-01 6.515739217970099029e-01 6.768438653040662611e-01 6.936454793338439062e-01 7.018996221156936777e-01 7.017388546730956023e-01 6.934903995818788580e-01 6.776541685242889468e-01 6.548769922210082584e-01 6.259242953739851956e-01 5.916504784736014155e-01 5.529692186118979613e-01 5.108248018372494315e-01 4.661654698883915260e-01 4.199196274315104005e-01 3.729756433368069390e-01 3.261659418794523035e-01 2.802562174461613598e-01 2.359411512756132423e-01 1.938495650296443440e-01 1.545662582087005410e-01 1.186903924921408060e-01 8.699014902379557934e-02 6.083948865504455739e-02 4.330407949890392044e-02 3.899852012018244218e-02 4.625653247762590708e-02 5.757347679595849199e-02 6.866882045970486292e-02 7.807264387457661658e-02 8.535348390749893099e-02 9.045837103202618301e-02 9.349095157805452361e-02 9.462638036472768854e-02 9.407305654356064306e-02 9.205274517535878831e-02 8.878898596409721955e-02 8.449978281185238638e-02 7.939281359605701582e-02 7.366230912269418341e-02 6.748715388048263930e-02 6.102996296042106222e-02 5.443701475633307141e-02 4.783903334212419312e-02 4.135297526267093376e-02 3.508527571236995379e-02 2.913765227959382031e-02 2.361802892562616177e-02 1.866241344800559365e-02 1.447897275691044719e-02 1.141728042222154606e-02 9.945399043148256402e-03 1.021568192894455399e-02 1.169216360775822590e-02
2.787699416141459219e-02 2.621580356546766161e-02 2.456627488922273964e-02 2.302004116910479070e-02 2.170413869258381451e-02 2.078041268724010668e-02 2.042733121316631095e-02 2.079763492464272237e-02 2.196781612041739246e-02 2.391650909895061405e-02 2.654804237997301572e-02 2.973583291009572471e-02 3.335511052231909801e-02 3.729730594184165610e-02 4.147276311020393902e-02 4.580901631021124659e-02 5.024843580990089736e-02 5.474655184241991601e-02 5.927122762411350665e-02 6.380244684178756898e-02 6.833236528506175800e-02 7.286525367735915970e-02 7.741696633989600396e-02 8.201360219062182877e-02 8.668909551400780233e-02 9.148160049385407888e-02 9.642872005065369900e-02 1.015618572786153723e-01 1.069001915811005760e-01 1.124449404291398419e-01 1.181746084686424170e-01 1.240418296762464678e-01 1.299722028726066070e-01 1.358652681140953000e-01 1.415975389637899040e-01 1.470273390417945192e-01 1.520011026325079617e-01 1.563607733501375663e-01 1.599519449997106879e-01 1.626324099350729135e-01 1.642807965067095421e-01 1.648049819382242098e-01 1.641499590860789892e-01 1.623048145617775329e-01 1.593084368074810520e-01 1.552535022222112926e-01 1.502881598174581612e-01 1.446146155114013121e-01 1.384834816432332638e-01 1.321823482450179832e-01 1.260167755459594419e-01 1.202823549705896999e-01 1.152284910215361918e-01 1.110186480727703151e-01 1.076968217671256667e-01 1.051722913050320840e-01 1.032305150772993008e-01 1.015683282263509096e-01 9.984309099949213728e-02 9.772427796454402626e-02 9.494199475583178782e-02 9.133551099954621832e-02 8.691261259928055594e-02 8.193601592741543704e-02 7.705029468115429103e-02 7.342316433665158071e-02 7.273788066047627565e-02 7.671625468051389285e-02 8.623309285867006291e-02 1.009198704817658165e-01 1.196366132815615130e-01 1.410542269753726485e-01 1.638924926970350415e-01 1.869402680404172179e-01 2.090253788198081497e-01 2.289964332966525629e-01 2.457263828893722635e-01 2.581338678445744272e-01 2.652169135469630290e-01 2.660948006561545398e-01 2.600559250696392044e-01 2.466128447866430817e-01 2.255735476449238774e-01 1.971607592688500721e-01 1.622910402224757020e-01 1.234640916493142948e-01 8.828379612140820065e-02 7.891862252864173533e-02 1.121336582850295666e-01 1.685538144253896087e-01 2.337911385865156788e-01 3.023731175049665931e-01 3.714216030664283519e-01 4.388577749020925456e-01 5.029507245139773763e-01 5.622001308362449823e-01 6.153140287823656296e-01 6.612149330928701607e-01 6.990520778912689970e-01 7.282112947837146022e-01 7.483191122400331130e-01 7.592398636499103626e-01 7.610657174954709170e-01 7.541001927509157765e-01 7.388361197751502907e-01 7.159292432553692187e-01 6.861687823948035003e-01 6.504462899302582146e-01 6.097241050782717942e-01 5.650045940723100735e-01 5.173012341065106323e-01 4.676124430618913141e-01 4.168989146141831581e-01 3.660651257557300253e-01 3.159457148318077224e-01 2.672977469763875846e-01 2.208009137182790627e-01 1.770706875803362557e-01 1.366984189425627105e-01 1.003623891988280337e-01 6.916677331112358607e-02 4.576417318380184701e-02 3.633965647633895929e-02 4.304197648073600918e-02 5.631672540160247153e-02 6.969892284189616039e-02 8.118857290472382415e-02 9.025229609711812873e-02 9.682480842492562079e-02 1.010196347945181566e-01 1.030288959054997261e-01 1.030809740409615732e-01 1.014191996963558495e-01 9.828951373200618680e-02 9.393260167064260147e-02 8.857860396355037025e-02 8.244350807914674339e-02 7.572674901392351110e-02 6.860973651132186435e-02 6.125512345924872398e-02 5.380668676439972348e-02 4.638973829068485794e-02 3.911204464032105865e-02 3.206536019528331144e-02 2.532802296553436985e-02 1.897025123197211907e-02 1.306904592684963312e-02 7.772928015362293164e-03 3.800360919944569763e-03 4.355179102328807575e-03 7.812679292599563827e-03
2.640071039377808390e-02 2.560778565879552951e-02 2.503846141660987304e-02 2.478076574654801065e-02 2.491752094776675600e-02 2.551169059065632946e-02 2.659380229764890871e-02 2.815720618258187036e-02 3.016284720393929558e-02 3.255001359270724703e-02 3.524778830995492496e-02 3.818389037187508439e-02 4.129029229172957033e-02 4.450647625445884603e-02 4.778143853341504377e-02 5.107524577262488596e-02 5.436055801381783209e-02 5.762422256350221289e-02 6.086881584701196030e-02 6.411383647259663587e-02 6.739611499368716729e-02 7.076891720308337019e-02 7.429922121555912473e-02 7.806280277594471184e-02 8.213710740027643786e-02 8.659239149941089231e-02 9.148214295440597332e-02 9.683413562541956510e-02 1.026434561151806923e-01 1.088684446482406504e-01 1.154298814191486999e-01 1.222131766944639653e-01 1.290729731244724399e-01 1.358394815682904544e-01 1.423259685943928377e-01 1.483369796204588031e-01 1.536770291964884572e-01 1.581595799611902886e-01 1.616161622037871892e-01 1.639054724595520041e-01 1.649222508023218403e-01 1.646056859331424260e-01 1.629470391332965840e-01 1.599961047787770430e-01 1.558660120761056478e-01 1.507356742654409887e-01 1.448488412804244119e-01 1.385081482464207980e-01 1.320618121020751545e-01 1.258800631151161808e-01 1.203189718911267109e-01 1.156725960029414274e-01 1.121211769041768475e-01 1.096908649133385150e-01 1.082421300772620776e-01 1.074942011531366814e-01 1.070765315459828171e-01 1.065881837713551633e-01 1.056487748759931955e-01 1.039350837356672747e-01 1.012072906437165437e-01 9.733487869246433555e-02 9.233616796972582419e-02 8.644998880900343907e-02 8.026169154085169288e-02 7.488752334467259353e-02 7.210443410791671226e-02 7.403603017223460425e-02 8.210856866109049468e-02 9.621067674831669525e-02 1.151028259676828702e-01 1.372560843786219675e-01 1.612307664995411560e-01 1.857043886048446446e-01 2.094176463240682573e-01 2.311380471191265829e-01 2.496543553257284387e-01 2.637947725471336269e-01 2.724606806932236558e-01 2.746699297955567109e-01 2.696060298980312853e-01 2.566726941958220598e-01 2.355594913833410631e-01 2.063422053505976073e-01 1.697050567188098935e-01 1.276580845750837356e-01 8.673411048383235233e-02 7.082170287978221956e-02 1.054760667260884466e-01 1.665530663059857086e-01 2.367331172445353571e-01 3.103637024480414563e-01 3.845675281617842445e-01 4.572262363086833648e-01 5.265373699895026238e-01 5.909123455368725519e-01 6.489643727265216322e-01 6.995213482167874641e-01 7.416429237988504397e-01 7.746339792960253989e-01 7.980514077324339928e-01 8.117031535239268569e-01 8.156394991989034393e-01 8.101372205326072828e-01 7.956776224897665895e-01 7.729197085423020752e-01 7.426698609121823447e-01 7.058494413206265472e-01 6.634616784809255208e-01 6.165591066055449154e-01 5.662126760145989035e-01 5.134834915878261352e-01 4.593979699379023285e-01 4.049270731336307994e-01 3.509702292871065277e-01 2.983447024148280780e-01 2.477818129625838084e-01 1.999333663133561756e-01 1.553976589775157291e-01 1.147949946298026658e-01 7.900529334953529381e-02 5.006505748869483075e-02 3.427544717375666239e-02 3.903292413272340527e-02 5.411066785466760176e-02 6.981507518385474120e-02 8.343872091624972287e-02 9.434115025182114589e-02 1.024483298762607075e-01 1.078846209990160093e-01 1.108583612501345267e-01 1.116164668067328863e-01 1.104222373694614678e-01 1.075425739126283087e-01 1.032397458948687979e-01 9.776574774878994678e-02 9.135834996165749511e-02 8.423838080356021996e-02 7.660796415447659879e-02 6.864953008691619674e-02 6.052546543896876463e-02 5.237830857398542705e-02 4.433143532650275775e-02 3.649026344773610708e-02 2.894421491076124356e-02 2.177039653440904221e-02 1.504316739636333070e-02 8.874773826029186755e-03 3.785120083485819711e-03 4.004634626912445539e-03 8.232874923788335159e-03
2.616445752357723226e-02 2.645902791982410879e-02 2.709884369128083559e-02 2.810856100646881919e-02 2.948943338174879122e-02 3.121998103701813590e-02 3.326022876720120813e-02 3.555752848624858103e-02 3.805217236408355019e-02 4.068190303857589785e-02 4.338525686935208736e-02 4.610410346916577612e-02 4.878583248390322424e-02 5.138555842291044756e-02 5.386858657801601308e-02 5.621325408677550761e-02 5.841412907470749233e-02 6.048539522372561178e-02 6.246404249003957576e-02 6.441221344882760991e-02 6.641774608302880578e-02 6.859171556865904795e-02 7.106182467123692281e-02 7.396109319121293990e-02 7.741256849773242577e-02 8.151239465748250090e-02 8.631470453516809638e-02 9.182159440159998187e-02 9.797983430687505491e-02 1.046838695214961507e-01 1.117832280951391588e-01 1.190921605755718010e-01 1.263998926422154612e-01 1.334806673910851338e-01 1.401033719057235838e-01 1.460408613476490425e-01 1.510791729691685625e-01 1.550267678808298077e-01 1.577238333161919137e-01 1.590515694484822273e-01 1.589412907749079007e-01 1.573830907871137108e-01 1.544337296214163269e-01 1.502232612836596481e-01 1.449596322503747814e-01 1.389299130792519821e-01 1.324957910519094229e-01 1.260794013060276553e-01 1.201340515416863264e-01 1.150948547218762497e-01 1.113102401315384793e-01 1.089686552257757568e-01 1.080486973317538874e-01 1.083193899404292226e-01 1.093933010876305123e-01 1.108071539644615439e-01 1.120970897961750395e-01 1.128494802437504385e-01 1.127257639232369379e-01 1.114696581505217055e-01 1.089077006490956484e-01 1.049541212224922304e-01 9.963210819958590037e-02 9.312765596187556894e-02 8.589990666151908760e-02 7.887451536096223847e-02 7.368917945585433393e-02 7.269300316933342831e-02 7.807308201128826397e-02 9.043736453664338870e-02 1.086768034447021941e-01 1.310420379883700803e-01 1.558524912024269460e-01 1.816090038187443134e-01 2.069218195432534768e-01 2.304487894642433532e-01 2.508750691986518233e-01 2.669250191702166042e-01 2.773943541013444425e-01 2.811939201149110668e-01 2.773996309876188837e-01 2.653061514511808050e-01 2.444868812102289901e-01 2.148757535710911215e-01 1.769322501922939439e-01 1.321657341333666580e-01 8.569193382464596054e-02 6.126111718805068301e-02 9.675692120079848468e-02 1.623905911949074243e-01 2.371413312973309206e-01 3.153615578114382645e-01 3.942438781427972661e-01 4.716590985568233640e-01 5.457501470757128992e-01 6.148528310000971331e-01 6.774959367641173458e-01 7.324213732599375026e-01 7.786060814423850784e-01 8.152789924890364581e-01 8.419303929158393762e-01 8.583128403678389473e-01 8.644337261055413668e-01 8.605401642482066737e-01 8.470972673456491631e-01 8.247611069116846938e-01 7.943477860053791417e-01 7.568000873300090303e-01 7.131531201906106121e-01 6.645002884946776822e-01 6.119607561328593848e-01 5.566494131748100926e-01 4.996501663448613684e-01 4.419932157026597030e-01 3.846368762271212272e-01 3.284545371362614374e-01 2.742277148958220945e-01 2.226473912825210622e-01 1.743297125300040384e-01 1.298654755417210926e-01 8.997745281891152136e-02 5.614175027205757507e-02 3.358200756476627247e-02 3.449873268057192938e-02 5.107379260972525620e-02 6.908432046650435365e-02 8.484572101373427655e-02 9.760473008772466152e-02 1.072817616835741172e-01 1.140120031260434957e-01 1.180182798205399730e-01 1.195636803931609815e-01 1.189289991461103257e-01 1.163997661414737234e-01 1.122577924260304144e-01 1.067752728011363977e-01 1.002105844832945764e-01 9.280535077817449185e-02 8.478252819921944239e-02 7.634537485530853984e-02 6.767723285264873323e-02 5.894215229392648497e-02 5.028656331220465042e-02 4.184262059497499686e-02 3.373496959453506361e-02 2.609613785277089745e-02 1.910795779677041881e-02 1.313436934247587222e-02 9.145809435655211095e-03 8.863454056872879447e-03 1.174393315590380703e-02
2.743564146706720802e-02 2.883868630665336122e-02 3.057723045438980047e-02 3.261920571479113434e-02 3.491940338006786076e-02 3.742383359837116868e-02 4.007331103876295153e-02 4.280609536982431934e-02 4.555980759826443183e-02 4.827297031796040638e-02 5.088649868763493733e-02 5.334540001682277349e-02 5.560087396090317852e-02 5.761295625337153892e-02 5.935381054026041964e-02 6.081172777951240893e-02 6.199581207406579947e-02 6.294117101159131533e-02 6.371412424447700507e-02 6.441642880202223809e-02 6.518678480271615505e-02 6.619712670876085059e-02 6.764101601380557993e-02 6.971279313121814258e-02 7.257961007766282335e-02 7.635287744095010931e-02 8.106777470340680025e-02 8.667669981206452268e-02 9.305638563996630752e-02 1.000234729605317119e-01 1.073524434127837851e-01 1.147919730736326333e-01 1.220784309238805015e-01 1.289469173518882905e-01 1.351408036407878710e-01 1.404206572247751472e-01 1.445731417890610826e-01 1.474201876610473083e-01 1.488285109413272911e-01 1.487194241774188186e-01 1.470788049309171841e-01 1.439670311731384711e-01 1.395285778759609852e-01 1.340006395870459166e-01 1.277192868418329796e-01 1.211197626657944948e-01 1.147240689486657833e-01 1.091045965689314973e-01 1.048116089229586823e-01 1.022646528415353112e-01 1.016390103158089642e-01 1.028064247963256933e-01 1.053715220178754741e-01 1.087831312248567911e-01 1.124580179699183891e-01 1.158692693425752845e-01 1.185888261042504777e-01 1.202957311922068923e-01 1.207651710995354399e-01 1.198498019569654016e-01 1.174617281216382703e-01 1.135627648057315198e-01 1.081721248234730481e-01 1.014046237966724218e-01 9.356028029781658650e-02 8.529776606066984124e-02 7.791781377782103224e-02 7.363811655207889995e-02 7.525323245241598291e-02 8.455570562498607168e-02 1.010867915105447129e-01 1.229800259635628612e-01 1.482198723363827020e-01 1.750342379219519129e-01 2.018409877177673728e-01 2.271520585458442487e-01 2.495282369673408607e-01 2.675787027496395187e-01 2.799882806424076609e-01 2.855598527413368837e-01 2.832639724703020501e-01 2.722912292681903823e-01 2.521069585811149816e-01 2.225166698289052225e-01 1.837802603453632666e-01 1.369539425869072680e-01 8.564799548176554866e-02 5.089198187557299885e-02 8.646578458976518500e-02 1.565062047675754020e-01 2.353152934873103397e-01 3.175278443571012410e-01 4.004786250564913441e-01 4.820549434044986703e-01 5.603620984634408719e-01 6.336739922541487768e-01 7.004468820491914771e-01 7.593469167621474947e-01 8.092767074547342343e-01 8.493955504780434929e-01 8.791312046641884814e-01 8.981826009167854785e-01 9.065136890994106578e-01 9.043391597366137180e-01 8.921031382547431887e-01 8.704521835789341688e-01 8.402040525923343273e-01 8.023137317901027910e-01 7.578382008180611917e-01 7.079012936284205804e-01 6.536598770074737441e-01 5.962723896791258804e-01 5.368705960696434909e-01 4.765352285391993292e-01 4.162760508555994887e-01 3.570168292524468767e-01 2.995858728785333880e-01 2.447135536765854824e-01 1.930406641721029992e-01 1.451498899216381033e-01 1.016669286567894459e-01 6.365930313443088351e-02 3.486248842585989299e-02 2.981625651368181168e-02 4.734480667094408124e-02 6.758771267166666097e-02 8.544487629764467573e-02 1.000405742077948856e-01 1.112915161545707798e-01 1.193424533630380868e-01 1.244279872915271951e-01 1.268242119524779221e-01 1.268262175416766113e-01 1.247351258525681156e-01 1.208495143355053786e-01 1.154593265390464057e-01 1.088414622015022593e-01 1.012566603333448639e-01 9.294747458960526953e-02 8.413724747715081720e-02 7.503008945538054697e-02 6.581201851721096840e-02 5.665370964367707346e-02 4.771596078758948145e-02 3.916058166104788296e-02 3.117355388372117231e-02 2.401808594994033277e-02 1.815631894423291870e-02 1.443649174755935218e-02 1.379879825733314191e-02 1.591068198728381664e-02
3.018141885623388046e-02 3.252827667617819857e-02 3.512355296225899703e-02 3.791209784478721118e-02 4.083492775041393935e-02 4.383076575679132475e-02 4.683700490010786477e-02 4.979044875031152922e-02 5.262809757815768708e-02 5.528816851618926359e-02 5.771148517289552415e-02 5.984334593634850485e-02 6.163597427928111522e-02 6.305166146261342863e-02 6.406672342120117714e-02 6.467639447632010652e-02 6.490074026235864713e-02 6.479152796992045105e-02 6.443962628331009745e-02 6.398173923110178629e-02 6.360393572887920732e-02 6.353766104423712313e-02 6.404280282342841857e-02 6.537442277837221538e-02 6.773721681758197721e-02 7.124196728020878999e-02 7.588178457082898898e-02 8.153630677319750886e-02 8.799679292157988608e-02 9.499775816630251501e-02 1.022444104491455064e-01 1.094324128954320546e-01 1.162612516576931321e-01 1.224438614268675701e-01 1.277147364626768644e-01 1.318379071351298282e-01 1.346154757168989691e-01 1.358969924250329753e-01 1.355897663458446034e-01 1.336701793907174030e-01 1.301961452521862295e-01 1.253209399756679276e-01 1.193084992432814490e-01 1.125493258661153795e-01 1.055729835693970942e-01 9.904539912320300954e-02 9.372583486562817423e-02 9.034958242524704364e-02 8.943139497241001101e-02 9.107285635500686483e-02 9.491609460956566824e-02 1.002868003032533623e-01 1.064113882726736710e-01 1.125804241923633736e-01 1.182245008210987963e-01 1.229294370121488122e-01 1.264219487626402627e-01 1.285431771169630311e-01 1.292174398414692171e-01 1.284200024958645214e-01 1.261480010126479201e-01 1.224006427533695374e-01 1.171772680399975758e-01 1.105047532458869608e-01 1.025108082434211670e-01 9.357055634637025110e-02 8.456918688277634266e-02 7.729212198783805277e-02 7.463616145389660728e-02 7.961856099750889981e-02 9.316727317866345393e-02 1.137083461857350125e-01 1.388466309680708721e-01 1.664060287552632800e-01 1.945230385092476255e-01 2.215159297104410396e-01 2.457979647432834980e-01 2.658537561755731082e-01 2.802558201539190330e-01 2.877025285995323811e-01 2.870657422793932989e-01 2.774412048128090391e-01 2.581985803780113553e-01 2.290337419473837677e-01 1.900427630923161026e-01 1.419152196166756086e-01 8.693238400589094195e-02 4.071277595197638627e-02 7.517595153798022067e-02 1.493620858685005548e-01 2.315567445713597461e-01 3.170295911630799379e-01 4.033170202144414351e-01 4.883437884541587670e-01 5.701926332132758457e-01 6.470892872456438516e-01 7.174302139431637526e-01 7.798171587364773893e-01 8.330879444335709261e-01 8.763396057822463447e-01 9.089423394712372595e-01 9.305438866554778254e-01 9.410646565063029989e-01 9.406843756872180773e-01 9.298213863245826660e-01 9.091059418627336353e-01 8.793489797261540009e-01 8.415078925215787597e-01 7.966507868443905016e-01 7.459206234239478261e-01 6.905004886287801069e-01 6.315810706554427778e-01 5.703312205314756689e-01 5.078722869024584474e-01 4.452567484798415354e-01 3.834515687105531367e-01 3.233267490662711796e-01 2.656499869702173555e-01 2.110898629054672737e-01 1.602352271140098927e-01 1.136594716343689998e-01 7.216831241547261300e-02 3.822775211623980623e-02 2.553217410520325359e-02 4.307859351123830699e-02 6.541523683162296654e-02 8.528036754940157560e-02 1.016562245507260931e-01 1.144551802298757609e-01 1.238288245642319707e-01 1.300198957834984848e-01 1.333136525518562598e-01 1.340157147977081298e-01 1.324392227168721403e-01 1.288961994465222249e-01 1.236913025110265157e-01 1.171172222936569390e-01 1.094513873162267642e-01 1.009538144230738427e-01 9.186605172116631135e-02 8.241127529057409862e-02 7.279577885657223524e-02 6.321243800345573149e-02 5.384744775907456676e-02 4.489319932541190050e-02 3.657355929622026908e-02 2.919404874419601406e-02 2.323079927137551223e-02 1.940069133107934565e-02 1.836548639498961077e-02 1.992438189523843689e-02
3.412413718195124457e-02 3.717768892876131132e-02 4.037670057386111289e-02 4.366171771195467843e-02 4.697185636355358934e-02 5.024491277441346659e-02 5.341758342979718854e-02 5.642592880949163364e-02 5.920616425212393147e-02 6.169584035249470189e-02 6.383547325917171555e-02 6.557069616255462030e-02 6.685502468850192115e-02 6.765336000947058670e-02 6.794639231179054606e-02 6.773610521161690934e-02 6.705259119605559703e-02 6.596229633764061351e-02 6.457745286607144419e-02 6.306550849583687779e-02 6.165536236961203370e-02 6.063399847111310137e-02 6.032416510798166431e-02 6.103605999449192993e-02 6.299959576462908772e-02 6.630398467721003442e-02 7.087599646750551707e-02 7.650437624317919794e-02 8.288899861509360645e-02 8.968808112608665783e-02 9.655079127939591999e-02 1.031359540990964274e-01 1.091223903878268259e-01 1.142157804097760909e-01 1.181549747051860583e-01 1.207191413654137985e-01 1.217363115948790070e-01 1.210935867986545206e-01 1.187493333670109341e-01 1.147480466439605440e-01 1.092392011575080424e-01 1.025022036592890262e-01 9.497977260818341039e-02 8.731866301230306604e-02 8.040090320446753591e-02 7.530651760441713083e-02 7.309775834185155974e-02 7.439569519539782072e-02 7.903819088593225239e-02 8.618960071701264880e-02 9.476561976891220707e-02 1.037704044768373163e-01 1.124234478115294644e-01 1.201666042176789545e-01 1.266351227430463355e-01 1.316245996047722411e-01 1.350588699738140830e-01 1.369563486306833444e-01 1.373925894233947731e-01 1.364597727413807138e-01 1.342276681269546079e-01 1.307142732179576994e-01 1.258767262932053710e-01 1.196338481337163723e-01 1.119324966596163262e-01 1.028757022529658005e-01 9.294815288330152137e-02 8.339638237902541329e-02 7.672434992963365896e-02 7.660787276263462953e-02 8.582552806328194728e-02 1.039215468786513080e-01 1.282820005908466565e-01 1.561801393622416489e-01 1.853464985663730025e-01 2.138416069386292195e-01 2.399042516945865677e-01 2.618867388288870224e-01 2.782514354632489861e-01 2.875996299668468481e-01 2.887148803624703386e-01 2.806105550439352836e-01 2.625758222960888899e-01 2.342183930545767567e-01 1.955105041860843995e-01 1.468786178973934264e-01 8.963205786332462122e-02 3.244336002047584766e-02 6.357703248466896329e-02 1.414225920114577650e-01 2.261558020203150721e-01 3.140341683530661898e-01 4.028225114994221645e-01 4.904930628374769563e-01 5.751176184072919195e-01 6.548867399072504369e-01 7.281501583431865265e-01 7.934573118790864132e-01 8.495916398894498567e-01 8.955961335793668487e-01 9.307891458205311830e-01 9.547702864777631859e-01 9.674167945692377923e-01 9.688712017854363978e-01 9.595214173818383818e-01 9.399745835019909235e-01 9.110261788889308932e-01 8.736258947442221423e-01 8.288417784881370043e-01 7.778240509172968942e-01 7.217698630459750131e-01 6.618900852029723225e-01 5.993790280058903797e-01 5.353877991197342201e-01 4.710018209950946888e-01 4.072229026566491217e-01 3.449562317764675590e-01 2.850028803665796695e-01 2.280593516634021323e-01 1.747289775513331811e-01 1.255628903213680536e-01 8.121381566389708484e-02 4.329439369411128280e-02 2.242646765272513637e-02 3.844595969593544299e-02 6.266256730211385018e-02 8.440314714417068709e-02 1.024679462408099317e-01 1.167606476407818117e-01 1.274353792938116570e-01 1.347385621812636491e-01 1.389602592483308585e-01 1.404124438381050000e-01 1.394163217614000638e-01 1.362936563649722044e-01 1.313603753532196494e-01 1.249217811431953262e-01 1.172690670116676714e-01 1.086770094568637046e-01 9.940281441326688505e-02 8.968621097523117591e-02 7.975107003241256598e-02 6.980916640668984041e-02 6.006737378558284907e-02 5.074090861034337430e-02 4.207766975990107072e-02 3.440164010372850911e-02 2.817713255433988359e-02 2.403399566952205482e-02 2.252770323972805647e-02 2.357157300931395083e-02
3.890620311414761529e-02 4.244445726952291581e-02 4.603498594876904298e-02 4.961854908775446826e-02 5.313416148956046775e-02 5.651912514653983227e-02 5.970937558986285504e-02 6.264016541222662549e-02 6.524710859616750236e-02 6.746761782132673635e-02 6.924278135075526142e-02 7.051974703033621339e-02 7.125471080072857955e-02 7.141664938623229486e-02 7.099199439936521028e-02 6.999051558417944408e-02 6.845274331224854292e-02 6.645924138466231812e-02 6.414173944112525061e-02 6.169508690180411370e-02 5.938636784195248236e-02 5.755256518389423315e-02 5.657252181425347776e-02 5.680102640606645575e-02 5.847526454697185572e-02 6.163868545535879095e-02 6.613027341982519181e-02 7.163880443801276532e-02 7.777789212984255462e-02 8.414375000426098372e-02 9.034687646062354582e-02 9.602585275792080433e-02 1.008531060057675788e-01 1.045387619280210290e-01 1.068353902936795413e-01 1.075446673960319816e-01 1.065263503272664003e-01 1.037100573869046138e-01 9.911107226027419947e-02 9.285298339432916659e-02 8.520305970450250954e-02 7.663152393146679953e-02 6.791082978660431535e-02 6.025306232611430529e-02 5.535418679461498459e-02 5.491671085716392370e-02 5.951186168573529417e-02 6.812748720948719194e-02 7.909618309340930853e-02 9.096241562963058858e-02 1.026762457465523887e-01 1.135161011409241416e-01 1.230006008910903698e-01 1.308351801295777883e-01 1.368819044332638957e-01 1.411374262396150325e-01 1.437086461219222733e-01 1.447798315090557397e-01 1.445688563840253904e-01 1.432748914898685499e-01 1.410254131780914189e-01 1.378353652606207069e-01 1.335931699227022040e-01 1.280855873229780895e-01 1.210684726582983983e-01 1.123900144340893581e-01 1.021865118840706577e-01 9.120593740278631900e-02 8.133913867266723274e-02 7.615255563043274445e-02 7.995510189432726567e-02 9.435157659122450635e-02 1.170959807209122766e-01 1.448272419192595528e-01 1.747070925852718393e-01 2.044523190983335570e-01 2.320946641713962921e-01 2.558474821053505766e-01 2.740682625175117626e-01 2.852719609090471065e-01 2.881671099917749723e-01 2.816993961741516839e-01 2.650941181843687877e-01 2.378928176146201390e-01 1.999830586602824867e-01 1.516299122544464695e-01 9.358117072649894952e-02 2.881522799493203141e-02 5.255729525424805010e-02 1.331343099956499576e-01 2.193812386601576014e-01 3.087076078539467971e-01 3.990802939355329593e-01 4.885148976508495444e-01 5.750795522145055738e-01 6.569414333594604249e-01 7.324165608328421229e-01 8.000145942270688870e-01 8.584756094330061593e-01 9.067974351962669877e-01 9.442529412640484621e-01 9.703972486921238483e-01 9.850653003661907769e-01 9.883606109801563733e-01 9.806363130915075610e-01 9.624698284076410593e-01 9.346326221368511655e-01 8.980565474607541399e-01 8.537982646868778058e-01 8.030031358768808802e-01 7.468698631022567813e-01 6.866169705210640739e-01 6.234520414340201100e-01 5.585444263119858643e-01 4.930019533860613423e-01 4.278520228645215639e-01 3.640273912530488931e-01 3.023570543999734572e-01 2.435632140811252178e-01 1.882674105106161566e-01 1.370170319394689584e-01 9.038314062197409793e-02 4.947450029571551916e-02 2.137957150507308751e-02 3.364031309360472621e-02 5.943017762044271179e-02 8.287056826146765864e-02 1.025008277516725325e-01 1.182064454021854172e-01 1.301381612473953564e-01 1.385409540364274106e-01 1.437049710837955407e-01 1.459441032282763340e-01 1.455834312733758074e-01 1.429505066251784973e-01 1.383688157153116494e-01 1.321528009463388553e-01 1.246041743493350590e-01 1.160094185396073757e-01 1.066384713484245517e-01 9.674470213647134997e-02 8.656646275232976473e-02 7.633081014087061966e-02 6.626058228560635643e-02 5.658707405414797886e-02 4.757224582775149146e-02 3.954557452202218243e-02 3.295306392844905841e-02 2.836887041072738008e-02 2.631179788426851393e-02 2.680590127182267898e-02
4.420120725571122927e-02 4.804468936653385341e-02 5.186006408107897425e-02 5.558799093583415701e-02 5.916687036885677486e-02 6.253316699653811706e-02 6.562204562331634683e-02 6.836832602507299239e-02 7.070777386494300765e-02 7.257875779111995496e-02 7.392431867788629152e-02 7.469471908347560807e-02 7.485057360696736883e-02 7.436670969767018857e-02 7.323698016208608774e-02 7.148034668946504078e-02 6.914866553874494948e-02 6.633666443725258488e-02 6.319438096179764985e-02 5.994124563929434379e-02 5.687779594228081076e-02 5.438414940946650206e-02 5.288536825331729280e-02 5.276554560150661932e-02 5.424687789952660488e-02 5.730324676477789592e-02 6.167212627790898127e-02 6.694506271054484481e-02 7.266449578955073985e-02 7.838400572507071840e-02 8.369354268097141392e-02 8.822626380229560417e-02 9.165958327039588904e-02 9.371642122634327166e-02 9.416870007750807736e-02 9.284358745950728464e-02 8.963282182056181435e-02 8.450629668628246993e-02 7.753342438336471854e-02 6.892176585668718936e-02 5.909828365028874791e-02 4.890019696435234098e-02 4.001391825534727359e-02 3.552839557513615132e-02 3.849659344644795061e-02 4.815981956275054710e-02 6.143621777552177310e-02 7.605155604092986299e-02 9.069173092102204847e-02 1.045369070523380489e-01 1.170258091363649694e-01 1.277688736233527078e-01 1.365213712497444498e-01 1.431775365439209857e-01 1.477684616193794542e-01 1.504543180037662686e-01 1.515042958527113848e-01 1.512594189131888367e-01 1.500764331670079166e-01 1.482568531297782100e-01 1.459737963623025658e-01 1.432169520675347640e-01 1.397770053425102521e-01 1.352820402228784302e-01 1.292850781910633851e-01 1.213954286162675922e-01 1.114573167960639932e-01 9.981485745538644372e-02 8.776507666555485865e-02 7.828150178168137574e-02 7.626312862123067748e-02 8.573173555339834440e-02 1.058650110213965878e-01 1.328195147114369368e-01 1.630054934454610027e-01 1.936830303109968732e-01 2.226364203056946101e-01 2.479336926040534295e-01 2.678351508794672986e-01 2.807826877779901475e-01 2.854250844690411903e-01 2.806563062228830674e-01 2.656547583533889756e-01 2.399167221690083340e-01 2.032799640468141711e-01 1.559352993586567149e-01 9.842586171160137842e-02 3.165121316657359962e-02 4.335045802190751890e-02 1.249060885562835732e-01 2.114750356956258959e-01 3.012159736322720383e-01 3.922022504898952100e-01 4.824733127124236076e-01 5.700963523469071426e-01 6.532255325140451374e-01 7.301559047174679407e-01 7.993700711780769019e-01 8.595761697980188742e-01 9.097362525449737003e-01 9.490846132528960588e-01 9.771360821039497546e-01 9.936847219266045084e-01 9.987937195306579863e-01 9.927775519961601347e-01 9.761777167120910814e-01 9.497334435895729010e-01 9.143488612867656240e-01 8.710580732277214411e-01 8.209895232758651629e-01 7.653309067030809043e-01 7.052957223176232748e-01 6.420923796043378484e-01 5.768965842444621073e-01 5.108275413449292479e-01 4.449283571146502303e-01 3.801509184639476624e-01 3.173455581332261244e-01 2.572561755704298458e-01 2.005228831710446358e-01 1.476996124847819170e-01 9.931934433643130333e-02 5.621475250962557069e-02 2.279670438452428144e-02 2.889698911987028523e-02 5.582538385039968742e-02 8.074774417674031313e-02 1.017900580406034677e-01 1.188029566548563787e-01 1.319261419557389292e-01 1.413974755956273199e-01 1.475022491566515825e-01 1.505517065002584809e-01 1.508704972871720007e-01 1.487878791768604547e-01 1.446310339696612879e-01 1.387198977863070837e-01 1.313632630139932866e-01 1.228560619182456626e-01 1.134778377192526555e-01 1.034925124868404239e-01 9.314972026146621509e-02 8.268825079402936096e-02 7.234264334481330105e-02 6.235481573130603056e-02 5.299381718457165519e-02 4.458724255425273314e-02 3.756121263712720176e-02 3.245124176303761793e-02 2.976830612250372377e-02 2.964554205842238194e-02
4.974455684769651248e-02 5.375291047405673234e-02 5.766236037874214460e-02 6.141271660271126198e-02 6.494144406533808311e-02 6.818427603763267675e-02 7.107610470125511060e-02 7.355215916144011712e-02 7.554949081234023367e-02 7.700879662408864623e-02 7.787662526576427657e-02 7.810803250112975660e-02 7.766978607032261339e-02 7.654427355999958438e-02 7.473434901513627271e-02 7.226947408491346536e-02 6.921366296033681920e-02 6.567586755279555821e-02 6.182330376842322395e-02 5.789711382975766540e-02 5.422601756722116723e-02 5.122476009568845134e-02 4.935152422429330693e-02 4.900037573274627911e-02 5.035478240106216336e-02 5.330074259359762756e-02 5.747236698374220965e-02 6.237847846635320714e-02 6.751197673203486460e-02 7.240446624698461398e-02 7.664187095469066069e-02 7.986424619147644566e-02 8.176289423995951322e-02 8.207955298912841813e-02 8.060861715951113393e-02 7.720224327057428892e-02 7.177845631662133075e-02 6.433398590825215035e-02 5.496871003136679507e-02 4.394787970264844856e-02 3.192001968522852756e-02 2.095259741996843492e-02 1.827482946106842587e-02 2.854483815901732308e-02 4.409842746026233773e-02 6.104172841944670996e-02 7.806847495549110172e-02 9.445106494711007217e-02 1.096416698026414366e-01 1.231935969478019227e-01 1.347538510294391256e-01 1.440751897727397535e-01 1.510328863924098042e-01 1.556397427925058086e-01 1.580545807599620378e-01 1.585790398346096086e-01 1.576364659147083125e-01 1.557263545010723615e-01 1.533505529647741783e-01 1.509160472067602177e-01 1.486337511056380345e-01 1.464460332555240218e-01 1.440148158397493994e-01 1.407817412104120369e-01 1.360857191300207936e-01 1.293125462355307620e-01 1.200653263721542796e-01 1.083809346447480171e-01 9.508219864864914106e-02 8.243950711735660575e-02 7.504642116407347907e-02 7.872292274884606922e-02 9.515510132650760455e-02 1.206188426535785563e-01 1.506366008852653704e-01 1.818712518349168972e-01 2.118090778145585162e-01 2.383656119836766729e-01 2.597132045083169194e-01 2.742355739964317252e-01 2.805381328151587139e-01 2.774795047236384149e-01 2.642076702673231692e-01 2.401924110400454337e-01 2.052503060281543057e-01 1.595640011683622517e-01 1.037217566185614781e-01 3.920392708254044623e-02 3.759221621353649873e-02 1.170889774786371546e-01 2.026508971041614815e-01 2.917287101541040095e-01 3.823320250499421813e-01 4.724900523665930829e-01 5.602675890658171953e-01 6.438147611071987075e-01 7.214179703956534739e-01 7.915454808161054290e-01 8.528851380055273435e-01 9.043729618099545231e-01 9.452120334420549552e-01 9.748816170543803672e-01 9.931368879678399431e-01 9.999999999999994449e-01 9.957435105059173619e-01 9.808673910736065427e-01 9.560709841417158739e-01 9.222213243995902587e-01 8.803192351674028471e-01 8.314645430940553750e-01 7.768216403343465304e-01 7.175864738473796134e-01 6.549558690869902167e-01 5.900999129060721105e-01 5.241379414966151895e-01 4.581185200338794838e-01 3.930036872041178242e-01 3.296577252925054768e-01 2.688409570066702670e-01 2.112100697898126045e-01 1.573302715258148576e-01 1.077218103370504720e-01 6.307515390299121838e-02 2.621839936280231931e-02 2.453386720438684165e-02 5.196796970961287121e-02 7.811055592576733597e-02 1.003831430205681108e-01 1.185742561971098452e-01 1.328028336210038962e-01 1.432934166800026443e-01 1.503213654970975699e-01 1.541906795748058112e-01 1.552212520922206795e-01 1.537399305070629163e-01 1.500736707012289284e-01 1.445441762633117300e-01 1.374637857752722403e-01 1.291325238089475469e-01 1.198363231111241600e-01 1.098465200065791014e-01 9.942086576684924792e-02 8.880653514066909338e-02 7.824602522823913275e-02 6.798751504233710441e-02 5.830216512433906983e-02 4.951108102212659762e-02 4.201966650099188405e-02 3.633229623177072071e-02 3.296100683582022656e-02 3.214253529345888899e-02
5.532707373018728308e-02 5.938887878965941336e-02 6.328753540602347072e-02 6.696184938288919641e-02 7.034860881422035084e-02 7.338342222297604411e-02 7.600180452905873352e-02 7.814052475719027169e-02 7.973923589145857915e-02 8.074241568021051085e-02 8.110165996253805576e-02 8.077839084377111400e-02 7.974707629988386781e-02 7.799911382142873939e-02 7.554762009336270234e-02 7.243350433331173510e-02 6.873338708400311692e-02 6.457010605490692834e-02 6.012647785987890875e-02 5.566184612716949809e-02 5.152667069428085167e-02 4.815963072920027843e-02 4.603569793835707996e-02 4.553720299336737332e-02 4.678804726235558792e-02 4.957864873703210495e-02 5.345123903867308318e-02 5.785507682629981163e-02 6.225734641662464958e-02 6.618684112248406082e-02 6.923970163630682739e-02 7.107360830630768400e-02 7.140221710358390927e-02 6.999292965412860779e-02 6.666781008361519212e-02 6.130663226120500187e-02 5.385104361080771812e-02 4.430914241789445790e-02 3.276074412690829774e-02 1.937043453289388761e-02 4.633678119558346312e-03 1.242510273719329636e-02 2.979777700794663392e-02 4.785357744432450905e-02 6.609144465679890612e-02 8.402862755676741846e-02 1.011783971190049897e-01 1.170664552135050468e-01 1.312531787539336081e-01 1.433582665595239947e-01 1.530864309264700074e-01 1.602528817889812274e-01 1.648070342712108505e-01 1.668521994953353071e-01 1.666577913609859352e-01 1.646585325287478752e-01 1.614323041357119126e-01 1.576459110259980090e-01 1.539600031164634619e-01 1.508969905483652785e-01 1.487011859955964521e-01 1.472445793598070041e-01 1.460267437672439217e-01 1.442751143902461231e-01 1.411064060887789740e-01 1.357005674276563489e-01 1.274657029781925133e-01 1.162140950271199763e-01 1.024244435715370299e-01 8.776194482040593214e-02 7.606872568760046638e-02 7.378890200030238655e-02 8.549610149302470929e-02 1.086661367251031685e-01 1.379805171741942948e-01 1.693491528656269896e-01 1.998979733808786130e-01 2.273808325120539042e-01 2.498918941818100703e-01 2.657722756708901235e-01 2.736006761435874068e-01 2.722164553367574791e-01 2.607525024254990775e-01 2.386681040413861365e-01 2.057802380536946363e-01 1.623070381009614205e-01 1.090193553303803048e-01 4.870235935336199307e-02 3.663576943198985220e-02 1.099568239171273970e-01 1.930960190189983383e-01 2.804228197082461183e-01 3.696491299909647754e-01 4.587481213413570624e-01 5.457773693490062250e-01 6.288906808418415206e-01 7.063776054965681395e-01 7.767046141910448620e-01 8.385509521103007291e-01 8.908365686938147787e-01 9.327410593184134457e-01 9.637133381071379956e-01 9.834722846969244925e-01 9.919989998886916682e-01 9.895216028147311160e-01 9.764937170051083415e-01 9.535679298738697351e-01 9.215655750125170131e-01 8.814441862930705307e-01 8.342639160252951491e-01 7.811541066308140824e-01 7.232810677644031516e-01 6.618179502432062211e-01 5.979174364659318730e-01 5.326877967125140945e-01 4.671727065929688338e-01 4.023351053579697911e-01 3.390453439750401587e-01 2.780740489768540602e-01 2.200909124118987648e-01 1.656735741164089282e-01 1.153436773583165764e-01 6.972557364525436285e-02 3.081863881246181200e-02 2.101419522483089636e-02 4.800005207019476111e-02 7.505014396422989009e-02 9.834279157896484713e-02 1.175602827392372984e-01 1.327880959832451468e-01 1.442305494229912943e-01 1.521478528817680476e-01 1.568321748625627343e-01 1.585943704289835277e-01 1.577547964293056770e-01 1.546362772443679590e-01 1.495585520972883276e-01 1.428339501322405669e-01 1.347642039074324616e-01 1.256384035642587882e-01 1.157321806189014618e-01 1.053083330698323800e-01 9.461930578054139618e-02 8.391228153853082239e-02 7.343818699150329865e-02 6.346664509535875076e-02 5.430916726019334451e-02 4.634949861499385732e-02 4.006279433806502616e-02 3.596008870440973310e-02 3.436971003828536569e-02
[truncated: 173,651 more chars]
