# Supplementary material for: Intelligent wireless power transfer via a 2-bit compact reconfigurable transmissive-metasurface-based router
Source: Nat Commun. 2024 Apr 1;15:2807. doi: 10.1038/s41467-024-46984-4 (PMC10984985; doi:10.1038/s41467-024-46984-4)
Supplement: Supplementary file 12 — Source Data [file 41467_2024_46984_MOESM12_ESM.zip › source_data/figure3k_s3.txt]

# x = -487.50:487.50:151
# y = -487.50:487.50:151
3.825159370357871652e-02 4.007303711185541961e-02 4.176545288587241167e-02 4.331194771113085207e-02 4.469703779836935176e-02 4.590676613608170309e-02 4.692883089122948381e-02 4.775271536167952774e-02 4.836981188130145409e-02 4.877353385613942410e-02 4.895941187617793011e-02 4.892517177474529216e-02 4.867079475465441174e-02 4.819856242833936433e-02 4.751309301340870400e-02 4.662137921463580664e-02 4.553284380755601851e-02 4.425943601045418535e-02 4.281580088642431003e-02 4.121956580525554942e-02 3.949180279851358111e-02 3.765774300665340746e-02 3.574783630896222197e-02 3.379925589647948120e-02 3.185791870477283627e-02 2.998097143060324266e-02 2.823937051028212880e-02 2.671951477286775220e-02 2.552183496659089432e-02 2.475334934268610607e-02 2.451216031089345146e-02 2.486661971919574068e-02 2.583847278360667035e-02 2.739999159720186983e-02 2.948611752771644959e-02 3.201291790931563158e-02 3.489295787446468344e-02 3.804392093158438098e-02 4.139158226630808984e-02 4.486961292526907980e-02 4.841815473745543497e-02 5.198223468292147847e-02 5.551047606547742513e-02 5.895424268846727323e-02 6.226721270605603542e-02 6.540532957731579056e-02 6.832706659381239389e-02 7.099394394498616256e-02 7.337124272619510723e-02 7.542886479452848292e-02 7.714228979577490708e-02 7.849358085707738852e-02 7.947238840760004197e-02 8.007689729271839918e-02 8.031465551738574404e-02 8.020321316282810753e-02 7.977048690910386319e-02 7.905474940452643373e-02 7.810412527274733507e-02 7.697546177281851254e-02 7.573244193653366763e-02 7.444283749755509216e-02 7.317487870197689204e-02 7.199286544272361088e-02 7.095235719954515186e-02 7.009551753973193577e-02 6.944736598908878011e-02 6.901369859327695366e-02 6.878121164549691469e-02 6.871993708750974428e-02 6.878761759399416864e-02 6.893529275527329747e-02 6.911324421253776940e-02 6.927654651338005509e-02 6.938969367571636016e-02 6.943000593187109715e-02 6.938969367571638791e-02 6.927654651338005509e-02 6.911324421253772776e-02 6.893529275527318645e-02 6.878761759399416864e-02 6.871993708750979979e-02 6.878121164549687305e-02 6.901369859327695366e-02 6.944736598908876624e-02 7.009551753973190802e-02 7.095235719954515186e-02 7.199286544272363864e-02 7.317487870197691979e-02 7.444283749755510604e-02 7.573244193653359824e-02 7.697546177281845703e-02 7.810412527274733507e-02 7.905474940452643373e-02 7.977048690910383544e-02 8.020321316282807977e-02 8.031465551738570241e-02 8.007689729271839918e-02 7.947238840760002809e-02 7.849358085707745791e-02 7.714228979577494871e-02 7.542886479452846904e-02 7.337124272619509335e-02 7.099394394498607930e-02 6.832706659381239389e-02 6.540532957731579056e-02 6.226721270605607012e-02 5.895424268846730098e-02 5.551047606547741819e-02 5.198223468292147847e-02 4.841815473745542803e-02 4.486961292526908673e-02 4.139158226630805515e-02 3.804392093158438098e-02 3.489295787446470426e-02 3.201291790931562464e-02 2.948611752771644959e-02 2.739999159720187330e-02 2.583847278360667382e-02 2.486661971919572681e-02 2.451216031089345146e-02 2.475334934268610607e-02 2.552183496659088391e-02 2.671951477286777649e-02 2.823937051028215309e-02 2.998097143060325306e-02 3.185791870477282933e-02 3.379925589647948120e-02 3.574783630896222197e-02 3.765774300665343521e-02 3.949180279851358111e-02 4.121956580525554248e-02 4.281580088642429616e-02 4.425943601045419229e-02 4.553284380755601851e-02 4.662137921463578583e-02 4.751309301340867625e-02 4.819856242833939208e-02 4.867079475465439786e-02 4.892517177474529910e-02 4.895941187617795787e-02 4.877353385613943104e-02 4.836981188130143328e-02 4.775271536167953468e-02 4.692883089122949769e-02 4.590676613608171003e-02 4.469703779836933094e-02 4.331194771113086595e-02 4.176545288587240473e-02 4.007303711185542655e-02 3.825159370357871652e-02
3.985345274528501180e-02 4.183988153235559948e-02 4.370228528527050904e-02 4.542173980234170266e-02 4.698058428526342978e-02 4.836256011803090338e-02 4.955296603880125078e-02 5.053881978734972580e-02 5.130901811414631530e-02 5.185448861283720179e-02 5.216832838499500108e-02 5.224592623299190164e-02 5.208506705975964740e-02 5.168601959501951254e-02 5.105161165347339713e-02 5.018730109746918217e-02 4.910125583896389478e-02 4.780446300044659258e-02 4.631089633579579118e-02 4.463778291592188779e-02 4.280602568772589461e-02 4.084085823318974601e-02 3.877283070672798287e-02 3.663924552319902661e-02 3.448615953458994410e-02 3.237099960738733934e-02 3.036559954267703532e-02 2.855888173154291429e-02 2.705729796257610315e-02 2.597972425267128585e-02 2.544324154941966440e-02 2.554000165137828779e-02 2.631370301809429768e-02 2.774942272579827840e-02 2.978315063236328802e-02 3.232322662224765275e-02 3.527073609412562788e-02 3.853193460872290921e-02 4.202298966798777985e-02 4.567012698952774286e-02 4.940788459962225376e-02 5.317701685172033371e-02 5.692271733489397828e-02 6.059336550480486777e-02 6.413980203976671346e-02 6.751506894241929291e-02 7.067453591707929805e-02 7.357633868607746375e-02 7.618206293593728085e-02 7.845761430992100049e-02 8.037421894147818435e-02 8.190950044550626696e-02 8.304857834017879969e-02 8.378512974046763151e-02 8.412235077412046069e-02 8.407374620276984734e-02 8.366366476002115582e-02 8.292748358568002853e-02 8.191132869445993947e-02 8.067120282076338522e-02 7.927138450153584093e-02 7.778197613512168040e-02 7.627553346180479532e-02 7.482282587835550891e-02 7.348796740794198701e-02 7.232340306580427314e-02 7.136546810913252381e-02 7.063134947469537628e-02 7.011816556236510900e-02 6.980451736984576161e-02 6.965435083568105590e-02 6.962249530752924465e-02 6.966097543117745483e-02 6.972518888179786434e-02 6.977923211588515917e-02 6.979991542410640681e-02 6.977923211588510366e-02 6.972518888179782270e-02 6.966097543117742708e-02 6.962249530752921689e-02 6.965435083568115304e-02 6.980451736984581712e-02 7.011816556236506737e-02 7.063134947469537628e-02 7.136546810913255157e-02 7.232340306580425926e-02 7.348796740794201476e-02 7.482282587835545340e-02 7.627553346180486471e-02 7.778197613512168040e-02 7.927138450153584093e-02 8.067120282076334359e-02 8.191132869445996723e-02 8.292748358568005629e-02 8.366366476002118358e-02 8.407374620276983346e-02 8.412235077412046069e-02 8.378512974046765927e-02 8.304857834017879969e-02 8.190950044550629472e-02 8.037421894147822599e-02 7.845761430992100049e-02 7.618206293593733636e-02 7.357633868607744987e-02 7.067453591707925642e-02 6.751506894241932066e-02 6.413980203976671346e-02 6.059336550480482614e-02 5.692271733489396440e-02 5.317701685172033371e-02 4.940788459962223989e-02 4.567012698952778449e-02 4.202298966798777985e-02 3.853193460872288145e-02 3.527073609412560706e-02 3.232322662224767357e-02 2.978315063236328802e-02 2.774942272579825064e-02 2.631370301809430115e-02 2.554000165137828432e-02 2.544324154941966093e-02 2.597972425267129279e-02 2.705729796257611008e-02 2.855888173154293164e-02 3.036559954267702144e-02 3.237099960738733240e-02 3.448615953458994410e-02 3.663924552319902661e-02 3.877283070672797594e-02 4.084085823318975295e-02 4.280602568772587380e-02 4.463778291592187392e-02 4.631089633579580506e-02 4.780446300044660646e-02 4.910125583896388091e-02 5.018730109746924462e-02 5.105161165347339713e-02 5.168601959501952642e-02 5.208506705975965434e-02 5.224592623299187388e-02 5.216832838499500108e-02 5.185448861283720179e-02 5.130901811414633612e-02 5.053881978734971886e-02 4.955296603880126466e-02 4.836256011803089644e-02 4.698058428526342978e-02 4.542173980234170960e-02 4.370228528527050904e-02 4.183988153235557866e-02 3.985345274528501180e-02
4.140722947352929589e-02 4.355381593499321052e-02 4.558310497660898047e-02 4.747425952966305429e-02 4.920752584876639246e-02 5.076439173966060953e-02 5.212776630649378767e-02 5.328217124245869518e-02 5.421393524875244702e-02 5.491138450985449254e-02 5.536502346134504482e-02 5.556770151926498924e-02 5.551476314853004412e-02 5.520418079096486852e-02 5.463667293700238264e-02 5.381581324593117527e-02 5.274814141781323379e-02 5.144329294185463752e-02 4.991417351455029044e-02 4.817721568627721801e-02 4.625277123027816267e-02 4.416571393224508896e-02 4.194635432476956360e-02 3.963179764348213202e-02 3.726789719620667712e-02 3.491193243266583340e-02 3.263598747386999011e-02 3.053054135485368595e-02 2.870673066107919461e-02 2.729399584203902676e-02 2.642833866606975404e-02 2.622841623906655914e-02 2.676548266991139735e-02 2.804355652215386602e-02 3.000337154831466888e-02 3.254588035370301752e-02 3.555882449227294739e-02 3.893449754002665381e-02 4.257717735729119046e-02 4.640391774738329006e-02 5.034246375098856002e-02 5.432852448900198777e-02 5.830338166713087272e-02 6.221213626032365274e-02 6.600260895012342865e-02 6.962481393154443254e-02 7.303090734222501823e-02 7.617551867340467686e-02 7.901638544162391253e-02 8.151522125150299780e-02 8.363875364460200690e-02 8.535987107104453520e-02 8.665881857643713271e-02 8.752437986327184227e-02 8.795497945089687797e-02 8.795963257485381326e-02 8.755866183212160370e-02 8.678408796775147205e-02 8.567958768422268001e-02 8.429989550105577989e-02 8.270951416480361307e-02 8.098059878003299739e-02 7.918991046797568822e-02 7.741481859269305765e-02 7.572848740161948478e-02 7.419461556230254329e-02 7.286236583628430408e-02 7.176233229715466011e-02 7.090441723046936318e-02 7.027823968319897585e-02 6.985620094862092511e-02 6.959875392004634398e-02 6.946098169202787054e-02 6.939942813238308972e-02 6.937823348678698321e-02 6.937389255978651526e-02 6.937823348678696933e-02 6.939942813238307584e-02 6.946098169202789829e-02 6.959875392004634398e-02 6.985620094862093898e-02 7.027823968319900361e-02 7.090441723046937705e-02 7.176233229715466011e-02 7.286236583628433183e-02 7.419461556230252941e-02 7.572848740161948478e-02 7.741481859269302990e-02 7.918991046797568822e-02 8.098059878003303902e-02 8.270951416480358531e-02 8.429989550105572438e-02 8.567958768422265226e-02 8.678408796775141654e-02 8.755866183212170084e-02 8.795963257485381326e-02 8.795497945089685021e-02 8.752437986327188391e-02 8.665881857643713271e-02 8.535987107104456295e-02 8.363875364460200690e-02 8.151522125150299780e-02 7.901638544162394029e-02 7.617551867340469074e-02 7.303090734222503211e-02 6.962481393154443254e-02 6.600260895012344253e-02 6.221213626032368743e-02 5.830338166713087966e-02 5.432852448900198777e-02 5.034246375098853921e-02 4.640391774738329700e-02 4.257717735729118352e-02 3.893449754002666768e-02 3.555882449227291964e-02 3.254588035370305915e-02 3.000337154831466194e-02 2.804355652215386949e-02 2.676548266991141123e-02 2.622841623906655914e-02 2.642833866606975404e-02 2.729399584203905105e-02 2.870673066107917379e-02 3.053054135485367554e-02 3.263598747387000398e-02 3.491193243266583340e-02 3.726789719620666325e-02 3.963179764348213896e-02 4.194635432476959136e-02 4.416571393224510977e-02 4.625277123027814880e-02 4.817721568627722495e-02 4.991417351455029044e-02 5.144329294185463752e-02 5.274814141781326154e-02 5.381581324593118221e-02 5.463667293700234795e-02 5.520418079096487546e-02 5.551476314853004412e-02 5.556770151926499618e-02 5.536502346134504482e-02 5.491138450985450642e-02 5.421393524875241926e-02 5.328217124245869518e-02 5.212776630649379461e-02 5.076439173966060953e-02 4.920752584876638552e-02 4.747425952966305429e-02 4.558310497660898047e-02 4.355381593499321052e-02 4.140722947352929589e-02
4.291429217363717380e-02 4.521395642890147643e-02 4.740467293477060307e-02 4.946385688813135367e-02 5.136979237741627624e-02 5.310180795943438697e-02 5.464047858118943612e-02 5.596784410991662018e-02 5.706763600046107360e-02 5.792550470402912932e-02 5.852924146706945524e-02 5.886898932991728450e-02 5.893743955444126492e-02 5.873001154134886714e-02 5.824501672232906824e-02 5.748381016314089986e-02 5.645093800976864334e-02 5.515429490236938015e-02 5.360531371974180254e-02 5.181922142756887478e-02 4.981541066496140979e-02 4.761799862513812348e-02 4.525667433008707941e-02 4.276797262451186021e-02 4.019715229851102828e-02 3.760087342710737024e-02 3.505079755134287572e-02 3.263790947526300223e-02 3.047646174484733989e-02 2.870459234251959008e-02 2.747617317351072619e-02 2.693814304041893329e-02 2.719506729173133339e-02 2.827761343102436556e-02 3.013685586988174708e-02 3.266772200672198728e-02 3.574274920572190206e-02 3.923723911819265026e-02 4.304074445778236641e-02 4.705898553984717153e-02 5.121142660447349643e-02 5.542776464735301584e-02 5.964476354228190336e-02 6.380387456327993312e-02 6.784967086543899906e-02 7.172899091263958138e-02 7.539066386637152672e-02 7.878570236278138739e-02 8.186786596191190923e-02 8.459451286807051495e-02 8.692766671932249112e-02 8.883523005982239817e-02 9.029227768671420351e-02 9.128236232899061831e-02 9.179876259687336226e-02 9.184559894125050861e-02 9.143873720600879940e-02 9.060639071235843112e-02 8.938932022064802196e-02 8.784051685355648287e-02 8.602423842075497540e-02 8.401426083066204642e-02 8.189121608848731748e-02 7.973893734035272796e-02 7.763984539622936776e-02 7.566960992919519180e-02 7.389159314018889368e-02 7.235186999413763254e-02 7.107579191555925269e-02 7.006697797965802388e-02 6.930921404089636362e-02 6.877110871402235259e-02 6.841272713359497493e-02 6.819303667279678904e-02 6.807695378136686959e-02 6.804100561857689966e-02 6.807695378136682796e-02 6.819303667279678904e-02 6.841272713359490554e-02 6.877110871402235259e-02 6.930921404089633586e-02 7.006697797965798225e-02 7.107579191555929432e-02 7.235186999413770192e-02 7.389159314018887981e-02 7.566960992919515017e-02 7.763984539622932612e-02 7.973893734035272796e-02 8.189121608848734524e-02 8.401426083066212969e-02 8.602423842075489213e-02 8.784051685355648287e-02 8.938932022064803584e-02 9.060639071235845887e-02 9.143873720600881327e-02 9.184559894125048085e-02 9.179876259687332063e-02 9.128236232899057667e-02 9.029227768671418963e-02 8.883523005982241205e-02 8.692766671932256051e-02 8.459451286807055659e-02 8.186786596191190923e-02 7.878570236278144290e-02 7.539066386637152672e-02 7.172899091263959526e-02 6.784967086543902681e-02 6.380387456327994700e-02 5.964476354228191723e-02 5.542776464735301584e-02 5.121142660447349643e-02 4.705898553984717847e-02 4.304074445778238722e-02 3.923723911819267801e-02 3.574274920572192288e-02 3.266772200672198728e-02 3.013685586988174708e-02 2.827761343102435515e-02 2.719506729173133339e-02 2.693814304041893329e-02 2.747617317351074007e-02 2.870459234251960395e-02 3.047646174484733642e-02 3.263790947526301611e-02 3.505079755134288266e-02 3.760087342710739106e-02 4.019715229851103522e-02 4.276797262451188103e-02 4.525667433008705859e-02 4.761799862513814430e-02 4.981541066496140979e-02 5.181922142756887478e-02 5.360531371974182335e-02 5.515429490236936627e-02 5.645093800976865028e-02 5.748381016314089292e-02 5.824501672232910293e-02 5.873001154134886714e-02 5.893743955444126492e-02 5.886898932991727756e-02 5.852924146706947606e-02 5.792550470402913626e-02 5.706763600046105972e-02 5.596784410991659936e-02 5.464047858118942919e-02 5.310180795943437310e-02 5.136979237741627624e-02 4.946385688813135367e-02 4.740467293477058919e-02 4.521395642890146949e-02 4.291429217363717380e-02
4.437775538831491284e-02 4.682116410921150634e-02 4.916543562223302244e-02 5.138645350363607589e-02 5.346072158481658676e-02 5.536555473201260763e-02 5.707930032476982857e-02 5.858158125245762488e-02 5.985355216950904306e-02 6.087816152167388473e-02 6.164041261149913464e-02 6.212761784089638334e-02 6.232964138319993519e-02 6.223912704138985508e-02 6.185171011717977702e-02 6.116621497352648512e-02 6.018484393221481404e-02 5.891336865477009299e-02 5.736134286286434514e-02 5.554236612753295221e-02 5.347444389828028000e-02 5.118051091263758900e-02 4.868921608406638624e-02 4.603610914969948065e-02 4.326542198593216759e-02 4.043268821577070821e-02 3.760844676764506234e-02 3.488309431069405719e-02 3.237227280775213656e-02 3.022045163401764628e-02 2.859724158586655213e-02 2.767825824270058258e-02 2.760667641719114981e-02 2.844898809944881868e-02 3.017466177940225994e-02 3.267558084641986743e-02 3.580744371148154859e-02 3.942497700246790776e-02 4.339949085676887003e-02 4.762267354048289880e-02 5.200385881147386036e-02 5.646553240572708271e-02 6.093918500370263530e-02 6.536214931510600512e-02 6.967546009272058971e-02 7.382259399532047073e-02 7.774892214549403158e-02 8.140172989504501633e-02 8.473068527670399308e-02 8.768865838474293462e-02 9.023280713450512747e-02 9.232585203133882035e-02 9.393746562857945015e-02 9.504570278397214689e-02 9.563839660688010225e-02 9.571444256745548218e-02 9.528488957020180006e-02 9.437375141784844212e-02 9.301844429034322737e-02 9.126974505097364132e-02 8.919115174170336169e-02 8.685751442744489570e-02 8.435279941546004745e-02 8.176686844388861286e-02 7.919122157932746708e-02 7.671379812630391148e-02 7.441317273389588816e-02 7.235280246001861426e-02 7.057628214792346921e-02 6.910468909966221984e-02 6.793688555417841390e-02 6.705306642347796942e-02 6.642106094603952848e-02 6.600422552462771597e-02 6.576945142459054983e-02 6.569390218173291884e-02 6.576945142459050819e-02 6.600422552462775760e-02 6.642106094603959787e-02 6.705306642347787227e-02 6.793688555417848329e-02 6.910468909966226148e-02 7.057628214792348309e-02 7.235280246001868365e-02 7.441317273389587428e-02 7.671379812630391148e-02 7.919122157932738382e-02 8.176686844388858511e-02 8.435279941546007521e-02 8.685751442744488182e-02 8.919115174170334781e-02 9.126974505097359969e-02 9.301844429034324124e-02 9.437375141784840049e-02 9.528488957020185557e-02 9.571444256745546830e-02 9.563839660688010225e-02 9.504570278397211913e-02 9.393746562857945015e-02 9.232585203133884810e-02 9.023280713450518298e-02 8.768865838474292074e-02 8.473068527670399308e-02 8.140172989504497469e-02 7.774892214549396219e-02 7.382259399532049848e-02 6.967546009272056196e-02 6.536214931510597737e-02 6.093918500370264224e-02 5.646553240572710353e-02 5.200385881147383260e-02 4.762267354048287799e-02 4.339949085676885615e-02 3.942497700246790082e-02 3.580744371148151389e-02 3.267558084641986743e-02 3.017466177940227728e-02 2.844898809944881868e-02 2.760667641719114981e-02 2.767825824270060686e-02 2.859724158586657294e-02 3.022045163401764628e-02 3.237227280775212268e-02 3.488309431069405719e-02 3.760844676764505540e-02 4.043268821577070127e-02 4.326542198593216759e-02 4.603610914969947371e-02 4.868921608406639318e-02 5.118051091263757513e-02 5.347444389828027306e-02 5.554236612753295221e-02 5.736134286286434514e-02 5.891336865477009299e-02 6.018484393221481404e-02 6.116621497352648512e-02 6.185171011717974232e-02 6.223912704138984814e-02 6.232964138319994907e-02 6.212761784089634171e-02 6.164041261149913464e-02 6.087816152167390554e-02 5.985355216950902918e-02 5.858158125245762488e-02 5.707930032476981469e-02 5.536555473201257987e-02 5.346072158481660064e-02 5.138645350363607589e-02 4.916543562223300856e-02 4.682116410921150634e-02 4.437775538831491978e-02
4.580250586437320526e-02 4.837813607426050960e-02 5.086567384445434686e-02 5.323974102200981079e-02 5.547529790799408250e-02 5.754784693423840164e-02 5.943367079822338417e-02 6.111009673848674661e-02 6.255577917432916801e-02 6.375099337437502289e-02 6.467793326443427304e-02 6.532100704634803690e-02 6.566712509402947151e-02 6.570597575524372846e-02 6.543028638251253970e-02 6.483606935995506193e-02 6.392285638439204609e-02 6.269392923118445593e-02 6.115656233011498161e-02 5.932230266128728224e-02 5.720732721498907047e-02 5.483293970983357801e-02 5.222629949883106359e-02 4.942152046254381231e-02 4.646133942041028725e-02 4.339962927092785167e-02 4.030509539861397428e-02 3.726644849398150217e-02 3.439892048644126177e-02 3.185057314331278533e-02 2.980357034952390780e-02 2.846082599511116223e-02 2.800814461143772902e-02 2.855805048225699624e-02 3.010945141703446834e-02 3.255662494931966383e-02 3.573740627487829308e-02 3.948176963808074091e-02 4.363841942456420098e-02 4.808164645651216013e-02 5.270836752273926756e-02 5.743238513058653710e-02 6.217898641577223467e-02 6.688079803895467801e-02 7.147494184144778662e-02 7.590128837457293942e-02 8.010158313011099540e-02 8.401925772439367002e-02 8.759977920677998464e-02 9.079142079037307023e-02 9.354635605902836271e-02 9.582198894357196739e-02 9.758243648611558685e-02 9.880008294150752213e-02 9.945712364918418702e-02 9.954701622180833764e-02 9.907575523105183191e-02 9.806288449495396964e-02 9.654215759764901705e-02 9.456175141618668178e-02 9.218392833209125559e-02 8.948403068927102133e-02 8.654867907221176770e-02 8.347304316056550211e-02 8.035707881570128275e-02 7.730070755732118548e-02 7.439809029634633641e-02 7.173143635749983094e-02 6.936515734442176562e-02 6.734149673176083317e-02 6.567883276765131007e-02 6.437348209733328996e-02 6.340503115924694955e-02 6.274426258396050005e-02 6.236202402965383695e-02 6.223717429344289426e-02 6.236202402965388553e-02 6.274426258396051392e-02 6.340503115924703281e-02 6.437348209733330384e-02 6.567883276765133782e-02 6.734149673176080542e-02 6.936515734442176562e-02 7.173143635749981706e-02 7.439809029634633641e-02 7.730070755732121324e-02 8.035707881570126887e-02 8.347304316056547435e-02 8.654867907221173995e-02 8.948403068927104909e-02 9.218392833209128334e-02 9.456175141618662627e-02 9.654215759764907256e-02 9.806288449495399739e-02 9.907575523105179027e-02 9.954701622180844867e-02 9.945712364918422865e-02 9.880008294150750825e-02 9.758243648611551746e-02 9.582198894357198127e-02 9.354635605902834883e-02 9.079142079037308410e-02 8.759977920678001240e-02 8.401925772439365614e-02 8.010158313011100928e-02 7.590128837457293942e-02 7.147494184144778662e-02 6.688079803895467801e-02 6.217898641577220692e-02 5.743238513058656486e-02 5.270836752273926756e-02 4.808164645651212543e-02 4.363841942456418016e-02 3.948176963808074091e-02 3.573740627487825144e-02 3.255662494931967077e-02 3.010945141703448569e-02 2.855805048225698237e-02 2.800814461143774289e-02 2.846082599511115530e-02 2.980357034952390433e-02 3.185057314331277145e-02 3.439892048644124789e-02 3.726644849398147441e-02 4.030509539861397428e-02 4.339962927092787942e-02 4.646133942041028725e-02 4.942152046254381231e-02 5.222629949883102196e-02 5.483293970983356413e-02 5.720732721498908435e-02 5.932230266128728918e-02 6.115656233011498161e-02 6.269392923118442817e-02 6.392285638439204609e-02 6.483606935995506193e-02 6.543028638251255358e-02 6.570597575524368683e-02 6.566712509402947151e-02 6.532100704634806465e-02 6.467793326443427304e-02 6.375099337437503677e-02 6.255577917432918189e-02 6.111009673848672580e-02 5.943367079822338417e-02 5.754784693423841552e-02 5.547529790799406169e-02 5.323974102200981079e-02 5.086567384445434686e-02 4.837813607426051654e-02 4.580250586437320526e-02
4.719515724798124118e-02 4.988943589385083643e-02 5.250760338017930462e-02 5.502334446381845767e-02 5.741036985887774252e-02 5.964263010140764126e-02 6.169456700304648544e-02 6.354139549878980164e-02 6.515940884545974587e-02 6.652630022576944135e-02 6.762149393766853089e-02 6.842647959115168155e-02 6.892514319897191655e-02 6.910408985692918782e-02 6.895295401757887965e-02 6.846469537252471149e-02 6.763588135691946113e-02 6.646696168805026061e-02 6.496254676471314993e-02 6.313171112904264470e-02 6.098835698545555795e-02 5.855169323641663814e-02 5.584691605241851736e-02 5.290622257167412051e-02 4.977035610782676311e-02 4.649097389321824730e-02 4.313423877991434674e-02 3.978610741875408807e-02 3.655961431566395747e-02 3.360346575267305486e-02 3.110829179417669288e-02 2.930091434678700618e-02 2.841155389729130634e-02 2.860910241978253943e-02 2.993629971204657056e-02 3.229883801362684603e-02 3.551692221946715911e-02 3.939100295714698802e-02 4.374175746484054023e-02 4.842187708566807886e-02 5.331304772972503964e-02 5.831860111611330416e-02 6.335649173719265503e-02 6.835391437187486596e-02 7.324359870927997507e-02 7.796148358831810066e-02 8.244546110155172303e-02 8.663494448637815148e-02 9.047107586683121594e-02 9.389743360685363915e-02 9.686112552080661242e-02 9.931416846700856504e-02 1.012150615590417385e-01 1.025304627900134324e-01 1.032368795703783731e-01 1.033222839368561352e-01 1.027875637091672234e-01 1.016477217745981459e-01 9.993273654371634396e-02 9.768799650739920515e-02 9.497421940852050770e-02 9.186676050097186685e-02 8.845420438817730435e-02 8.483612377217668310e-02 8.111988551602213049e-02 7.741641055039841235e-02 7.383488477001992623e-02 7.047661748008240967e-02 6.742857913091761246e-02 6.475757830172186591e-02 6.250639294959575709e-02 6.069317872759124460e-02 5.931490900530728139e-02 5.835450623884232829e-02 5.779011559367645129e-02 5.760419966014122123e-02 5.779011559367638190e-02 5.835450623884235605e-02 5.931490900530730220e-02 6.069317872759122379e-02 6.250639294959571546e-02 6.475757830172183815e-02 6.742857913091764022e-02 7.047661748008240967e-02 7.383488477001992623e-02 7.741641055039841235e-02 8.111988551602213049e-02 8.483612377217675249e-02 8.845420438817730435e-02 9.186676050097183910e-02 9.497421940852056321e-02 9.768799650739923290e-02 9.993273654371633008e-02 1.016477217745981876e-01 1.027875637091672512e-01 1.033222839368561213e-01 1.032368795703784009e-01 1.025304627900134463e-01 1.012150615590417246e-01 9.931416846700862056e-02 9.686112552080661242e-02 9.389743360685366691e-02 9.047107586683124369e-02 8.663494448637810985e-02 8.244546110155175078e-02 7.796148358831808678e-02 7.324359870927998895e-02 6.835391437187492147e-02 6.335649173719266891e-02 5.831860111611332498e-02 5.331304772972503270e-02 4.842187708566812743e-02 4.374175746484056798e-02 3.939100295714697414e-02 3.551692221946715217e-02 3.229883801362686685e-02 2.993629971204659831e-02 2.860910241978256024e-02 2.841155389729131328e-02 2.930091434678699577e-02 3.110829179417667900e-02 3.360346575267306873e-02 3.655961431566397135e-02 3.978610741875408807e-02 4.313423877991434674e-02 4.649097389321824730e-02 4.977035610782678393e-02 5.290622257167414133e-02 5.584691605241849655e-02 5.855169323641666590e-02 6.098835698545555101e-02 6.313171112904265858e-02 6.496254676471313605e-02 6.646696168805026061e-02 6.763588135691947500e-02 6.846469537252468374e-02 6.895295401757885190e-02 6.910408985692918782e-02 6.892514319897193042e-02 6.842647959115169543e-02 6.762149393766855865e-02 6.652630022576945523e-02 6.515940884545974587e-02 6.354139549878978777e-02 6.169456700304649238e-02 5.964263010140764126e-02 5.741036985887774252e-02 5.502334446381847849e-02 5.250760338017929074e-02 4.988943589385082256e-02 4.719515724798122036e-02
4.856392024094057652e-02 5.136144822154870004e-02 5.409541125388582505e-02 5.673893450946047162e-02 5.926483056441433916e-02 6.164581994134187698e-02 6.385479183016321003e-02 6.586509908828205861e-02 6.765088140621053348e-02 6.918741029279995569e-02 7.045144934327997321e-02 7.142162317859424014e-02 7.207878857704798359e-02 7.240640177121758503e-02 7.239087679720594692e-02 7.202193135065146357e-02 7.129291909115006987e-02 7.020115113139921426e-02 6.874821513195866762e-02 6.694030889519696215e-02 6.478861802404750625e-02 6.230978632345715584e-02 5.952655673000603609e-02 5.646870519138488809e-02 5.317445821892644725e-02 4.969268703595367681e-02 4.608631398155242642e-02 4.243752923409239985e-02 3.885547043526471622e-02 3.548651215562735606e-02 3.252503389569919023e-02 3.021636686903767660e-02 2.883376494806944371e-02 2.861148430636496418e-02 2.965374142466458210e-02 3.189166184789339609e-02 3.513036969751606037e-02 3.913551975721804577e-02 4.369300359057862182e-02 4.862864593302856919e-02 5.380544789167046593e-02 5.911412265855064269e-02 6.446394449698199247e-02 6.977579583376546102e-02 7.497740996749067965e-02 8.000036202942233110e-02 8.477837464888640651e-02 8.924661134992929734e-02 9.334172479763876151e-02 9.700249023092591405e-02 1.001708916519776227e-01 1.027935480340346902e-01 1.048233759661435643e-01 1.062213887074621166e-01 1.069585328218639331e-01 1.070174644500901939e-01 1.063941690420235342e-01 1.050993315568197611e-01 1.031593687235852902e-01 1.006170403698191801e-01 9.753156193094057735e-02 9.397814338880101925e-02 9.004687914262647641e-02 8.584090741004385405e-02 8.147374808870309904e-02 7.706572265965304369e-02 7.273937959837067924e-02 6.861393358194958769e-02 6.479893212543154368e-02 6.138773183443087950e-02 5.845185878402282126e-02 5.603773695854644826e-02 5.416722347374535590e-02 5.284256712213906970e-02 5.205489806468626551e-02 5.179381337052606921e-02 5.205489806468631409e-02 5.284256712213905582e-02 5.416722347374527957e-02 5.603773695854651071e-02 5.845185878402286289e-02 6.138773183443081011e-02 6.479893212543152980e-02 6.861393358194955994e-02 7.273937959837069311e-02 7.706572265965302981e-02 8.147374808870309904e-02 8.584090741004385405e-02 9.004687914262647641e-02 9.397814338880096374e-02 9.753156193094056348e-02 1.006170403698192078e-01 1.031593687235853180e-01 1.050993315568197611e-01 1.063941690420235203e-01 1.070174644500901801e-01 1.069585328218639608e-01 1.062213887074620611e-01 1.048233759661436060e-01 1.027935480340346625e-01 1.001708916519776227e-01 9.700249023092594181e-02 9.334172479763878927e-02 8.924661134992928346e-02 8.477837464888637875e-02 8.000036202942237273e-02 7.497740996749063802e-02 6.977579583376543326e-02 6.446394449698204798e-02 5.911412265855064269e-02 5.380544789167044512e-02 4.862864593302859001e-02 4.369300359057860794e-02 3.913551975721804577e-02 3.513036969751604649e-02 3.189166184789343078e-02 2.965374142466456475e-02 2.861148430636498152e-02 2.883376494806944371e-02 3.021636686903768354e-02 3.252503389569919023e-02 3.548651215562735606e-02 3.885547043526473010e-02 4.243752923409239985e-02 4.608631398155244030e-02 4.969268703595366293e-02 5.317445821892641256e-02 5.646870519138490196e-02 5.952655673000602915e-02 6.230978632345718360e-02 6.478861802404749237e-02 6.694030889519696215e-02 6.874821513195868150e-02 7.020115113139920038e-02 7.129291909115005599e-02 7.202193135065144969e-02 7.239087679720598856e-02 7.240640177121759891e-02 7.207878857704799747e-02 7.142162317859424014e-02 7.045144934328000097e-02 6.918741029279995569e-02 6.765088140621053348e-02 6.586509908828204474e-02 6.385479183016321003e-02 6.164581994134187698e-02 5.926483056441434610e-02 5.673893450946044387e-02 5.409541125388582505e-02 5.136144822154871392e-02 4.856392024094059734e-02
4.991837743061419003e-02 5.280224314066542246e-02 5.563521112345774788e-02 5.839027133999664249e-02 6.103974427331672337e-02 6.355550329796030851e-02 6.590923949520934022e-02 6.807276436501813466e-02 7.001834536665557662e-02 7.171906869703813248e-02 7.314922323528068315e-02 7.428469920743453747e-02 7.510339493748591222e-02 7.558562515146184657e-02 7.571452482321612554e-02 7.547644367072042781e-02 7.486132837853533284e-02 7.386309279547251250e-02 7.247998127743288110e-02 7.071493785186692971e-02 6.857600530215922363e-02 6.607679575732579302e-02 6.323710143768769554e-02 6.008375659043074107e-02 5.665192854519404686e-02 5.298712108648934854e-02 4.914833445526441136e-02 4.521305222467238150e-02 4.128496318218002198e-02 3.750527907631540092e-02 3.406713706683696385e-02 3.122726829388132799e-02 2.929672671927949917e-02 2.858079336453030889e-02 2.926511693049725985e-02 3.132686359472834636e-02 3.456263459503817331e-02 3.869780159042351259e-02 4.347500687083315218e-02 4.868656022495860408e-02 5.417253955252722408e-02 5.980848519647083417e-02 6.549341201331769502e-02 7.114084478734179762e-02 7.667277390533047687e-02 8.201584683179621860e-02 8.709918063501718988e-02 9.185335639033509469e-02 9.621029791153498656e-02 1.001038282294619830e-01 1.034707492881927204e-01 1.062523172892666096e-01 1.083959984095355794e-01 1.098573942213507543e-01 1.106022275189991605e-01 1.106082802024740130e-01 1.098671770997014935e-01 1.083859140882763861e-01 1.061880360115152189e-01 1.033143795790961439e-01 9.982330810133510646e-02 9.579037736825708749e-02 9.130738348301187246e-02 8.648075170740486539e-02 8.142922808142276370e-02 7.628083196778853714e-02 7.116902205967932937e-02 6.622803683769096228e-02 6.158742984067169107e-02 5.736599204162078774e-02 5.366560198167082130e-02 5.056605545902029958e-02 4.812237793008743852e-02 4.636603201137023261e-02 4.531033036756469679e-02 4.495840100176193288e-02 4.531033036756466903e-02 4.636603201137025343e-02 4.812237793008745934e-02 5.056605545902026488e-02 5.366560198167086987e-02 5.736599204162078774e-02 6.158742984067165638e-02 6.622803683769092065e-02 7.116902205967928774e-02 7.628083196778850938e-02 8.142922808142279145e-02 8.648075170740482376e-02 9.130738348301185858e-02 9.579037736825714300e-02 9.982330810133507870e-02 1.033143795790962133e-01 1.061880360115152327e-01 1.083859140882763306e-01 1.098671770997014380e-01 1.106082802024740269e-01 1.106022275189992021e-01 1.098573942213507126e-01 1.083959984095355655e-01 1.062523172892665402e-01 1.034707492881927759e-01 1.001038282294619830e-01 9.621029791153497268e-02 9.185335639033509469e-02 8.709918063501712049e-02 8.201584683179616309e-02 7.667277390533046300e-02 7.114084478734186701e-02 6.549341201331772278e-02 5.980848519647079947e-02 5.417253955252723102e-02 4.868656022495859714e-02 4.347500687083312443e-02 3.869780159042348483e-02 3.456263459503815944e-02 3.132686359472836718e-02 2.926511693049725291e-02 2.858079336453032276e-02 2.929672671927951999e-02 3.122726829388132105e-02 3.406713706683696385e-02 3.750527907631538010e-02 4.128496318217998035e-02 4.521305222467233986e-02 4.914833445526443217e-02 5.298712108648935548e-02 5.665192854519406768e-02 6.008375659043074107e-02 6.323710143768766778e-02 6.607679575732579302e-02 6.857600530215922363e-02 7.071493785186692971e-02 7.247998127743285335e-02 7.386309279547251250e-02 7.486132837853534672e-02 7.547644367072042781e-02 7.571452482321611166e-02 7.558562515146187433e-02 7.510339493748591222e-02 7.428469920743453747e-02 7.314922323528069703e-02 7.171906869703814635e-02 7.001834536665557662e-02 6.807276436501814854e-02 6.590923949520931246e-02 6.355550329796029463e-02 6.103974427331671643e-02 5.839027133999667024e-02 5.563521112345773401e-02 5.280224314066540858e-02 4.991837743061419003e-02
5.126915643859300542e-02 5.422133838575067533e-02 5.713490211732893259e-02 5.998316214848831845e-02 6.273840008715857175e-02 6.537208205403186034e-02 6.785512079609262726e-02 7.015817923432526859e-02 7.225201144783451046e-02 7.410783634480334892e-02 7.569773854664754720e-02 7.699509037182218629e-02 7.797498832321513029e-02 7.861469725172313960e-02 7.889409551122622544e-02 7.879611510131695473e-02 7.830717224313521463e-02 7.741758638144170812e-02 7.612198974840937715e-02 7.441973612916055747e-02 7.231532756018241304e-02 6.981889337081023661e-02 6.694678058068033455e-02 6.372235382018920369e-02 6.017716615154145021e-02 5.635276517716383132e-02 5.230356604576009288e-02 4.810148528633669679e-02 4.384339694866688786e-02 3.966280882238220479e-02 3.574673417964995686e-02 3.235506717860454906e-02 2.982740873228642911e-02 2.854011540651451434e-02 2.878028116918691232e-02 3.059971380184101086e-02 3.379967160464045217e-02 3.806021483232897157e-02 4.307008556063681576e-02 4.857959973778406410e-02 5.440069729987665609e-02 6.039073611141369119e-02 6.643665740022272614e-02 7.244341719380945066e-02 7.832636243949900323e-02 8.400649303283742875e-02 8.940773050738062833e-02 9.445559923791269075e-02 9.907693745232401539e-02 1.032003851816046119e-01 1.067574684577487776e-01 1.096841357227621161e-01 1.119226188235688951e-01 1.134234968437858593e-01 1.141478423693847721e-01 1.140693302964071176e-01 1.131761912314925567e-01 1.114728962694602338e-01 1.089814682025448261e-01 1.057423263092592269e-01 1.018145876786683141e-01 9.727576705593080075e-02 9.222083854510079726e-02 8.676064482009476775e-02 8.101966094247807504e-02 7.513313826561886233e-02 6.924366717909766211e-02 6.349720532361442793e-02 5.803862559451173492e-02 5.300686332990139915e-02 4.852982207655416602e-02 4.471938413219787856e-02 4.166718027628831672e-02 3.944205807078738496e-02 3.809005233272393792e-02 3.763669971712326617e-02 3.809005233272395180e-02 3.944205807078739190e-02 4.166718027628834448e-02 4.471938413219795488e-02 4.852982207655424235e-02 5.300686332990141303e-02 5.803862559451168635e-02 6.349720532361446956e-02 6.924366717909767599e-02 7.513313826561880682e-02 8.101966094247813055e-02 8.676064482009476775e-02 9.222083854510079726e-02 9.727576705593081463e-02 1.018145876786683279e-01 1.057423263092592408e-01 1.089814682025447845e-01 1.114728962694602754e-01 1.131761912314925150e-01 1.140693302964071176e-01 1.141478423693847860e-01 1.134234968437858593e-01 1.119226188235689090e-01 1.096841357227620745e-01 1.067574684577487637e-01 1.032003851816045564e-01 9.907693745232401539e-02 9.445559923791270462e-02 8.940773050738061445e-02 8.400649303283734548e-02 7.832636243949907262e-02 7.244341719380946454e-02 6.643665740022269839e-02 6.039073611141371895e-02 5.440069729987666303e-02 4.857959973778406410e-02 4.307008556063682270e-02 3.806021483232897157e-02 3.379967160464046605e-02 3.059971380184103515e-02 2.878028116918690885e-02 2.854011540651454210e-02 2.982740873228640135e-02 3.235506717860452824e-02 3.574673417964996380e-02 3.966280882238217703e-02 4.384339694866688786e-02 4.810148528633669679e-02 5.230356604576009288e-02 5.635276517716381744e-02 6.017716615154145715e-02 6.372235382018920369e-02 6.694678058068032067e-02 6.981889337081023661e-02 7.231532756018242691e-02 7.441973612916054359e-02 7.612198974840937715e-02 7.741758638144170812e-02 7.830717224313522851e-02 7.879611510131698249e-02 7.889409551122622544e-02 7.861469725172313960e-02 7.797498832321513029e-02 7.699509037182215854e-02 7.569773854664754720e-02 7.410783634480336279e-02 7.225201144783449658e-02 7.015817923432529635e-02 6.785512079609262726e-02 6.537208205403186034e-02 6.273840008715858563e-02 5.998316214848833233e-02 5.713490211732893259e-02 5.422133838575067533e-02 5.126915643859299154e-02
5.262750154910071643e-02 5.562935217893313911e-02 5.860391806319791702e-02 6.152531524405623758e-02 6.436627351462187452e-02 6.709833972450582329e-02 6.969212828718669706e-02 7.211761678784571472e-02 7.434448371782115261e-02 7.634248445062620514e-02 7.808186066340613851e-02 7.953377754902861418e-02 8.067078242515357545e-02 8.146727781488014020e-02 8.190000186279888794e-02 8.194850921304037972e-02 8.159564642299986514e-02 8.082801791969852767e-02 7.963644187398943863e-02 7.801640086307166932e-02 7.596850091777410108e-02 7.349896632251348705e-02 7.062021941501048228e-02 6.735162989805403011e-02 6.372057605574388273e-02 5.976405694672925345e-02 5.553125797745038505e-02 5.108774689697018895e-02 4.652241971872395077e-02 4.195892977449905414e-02 3.757375085536478199e-02 3.362136242396889657e-02 3.045718349637243846e-02 2.852107650874174255e-02 2.821772491210799982e-02 2.971060213233085029e-02 3.282926785914849765e-02 3.720533545421804422e-02 4.246019294381262604e-02 4.829119780354507868e-02 5.447569713193416152e-02 6.084934907273051308e-02 6.728498157803834701e-02 7.367761648128345886e-02 7.993489944425588578e-02 8.597128711749635332e-02 9.170472793217823715e-02 9.705502994967844799e-02 1.019434218686840338e-01 1.062929966450764652e-01 1.100298261834969510e-01 1.130845849327083014e-01 1.153945420591436927e-01 1.169057895014485454e-01 1.175755745661172247e-01 1.173746055749453204e-01 1.162892002973735933e-01 1.143231512203753963e-01 1.114991901071594460e-01 1.078599472323026470e-01 1.034683182090846698e-01 9.840717315288922962e-02 9.277836844846001907e-02 8.670104971388718773e-02 8.030926451726738691e-02 7.374893360043584256e-02 6.717425820382490198e-02 6.074366689250719487e-02 5.461542659036847103e-02 4.894305882164467353e-02 4.387071544382706301e-02 3.952868514791393895e-02 3.602923350225505084e-02 3.346302660448256805e-02 3.189640898550213238e-02 3.136970081584125603e-02 3.189640898550213238e-02 3.346302660448254723e-02 3.602923350225499532e-02 3.952868514791395282e-02 4.387071544382704913e-02 4.894305882164463883e-02 5.461542659036847797e-02 6.074366689250717405e-02 6.717425820382486035e-02 7.374893360043578705e-02 8.030926451726738691e-02 8.670104971388711834e-02 9.277836844846001907e-02 9.840717315288922962e-02 1.034683182090846837e-01 1.078599472323026470e-01 1.114991901071594738e-01 1.143231512203753963e-01 1.162892002973735239e-01 1.173746055749453204e-01 1.175755745661171831e-01 1.169057895014485177e-01 1.153945420591437065e-01 1.130845849327083014e-01 1.100298261834969510e-01 1.062929966450765346e-01 1.019434218686839644e-01 9.705502994967844799e-02 9.170472793217823715e-02 8.597128711749635332e-02 7.993489944425587190e-02 7.367761648128343110e-02 6.728498157803836088e-02 6.084934907273052002e-02 5.447569713193416152e-02 4.829119780354508562e-02 4.246019294381261910e-02 3.720533545421802341e-02 3.282926785914851847e-02 2.971060213233085029e-02 2.821772491210799635e-02 2.852107650874170092e-02 3.045718349637245581e-02 3.362136242396888269e-02 3.757375085536477505e-02 4.195892977449905414e-02 4.652241971872392995e-02 5.108774689697015425e-02 5.553125797745037118e-02 5.976405694672927427e-02 6.372057605574391048e-02 6.735162989805403011e-02 7.062021941501049616e-02 7.349896632251344541e-02 7.596850091777407332e-02 7.801640086307165545e-02 7.963644187398946639e-02 8.082801791969854155e-02 8.159564642299985127e-02 8.194850921304033808e-02 8.190000186279888794e-02 8.146727781488014020e-02 8.067078242515358932e-02 7.953377754902861418e-02 7.808186066340618015e-02 7.634248445062623289e-02 7.434448371782113874e-02 7.211761678784571472e-02 6.969212828718669706e-02 6.709833972450582329e-02 6.436627351462186064e-02 6.152531524405623758e-02 5.860391806319790314e-02 5.562935217893314604e-02 5.262750154910070949e-02
5.400475237786230009e-02 5.703754625408351264e-02 6.005285883793157198e-02 6.302607632943187099e-02 6.593087717406226345e-02 6.873940964441493939e-02 7.142251946469638235e-02 7.395002642748098320e-02 7.629104799980121476e-02 7.841436689731551279e-02 8.028883855670983227e-02 8.188383340499608143e-02 8.316970787189346959e-02 8.411829729828972091e-02 8.470342336532694916e-02 8.490140854540052795e-02 8.469159055111154244e-02 8.405683110412466574e-02 8.298401596479595965e-02 8.146454767000695096e-02 7.949483979700436298e-02 7.707683341119481168e-02 7.421857539410789406e-02 7.093492935135982391e-02 6.724854129909801914e-02 6.319126984534152724e-02 5.880644253667494104e-02 5.415256752463261380e-02 4.930959784688377506e-02 4.438962154959937706e-02 3.955489664857742699e-02 3.504641824364693181e-02 3.122051253022756906e-02 2.856438985211916248e-02 2.760709489551991039e-02 2.866727611325607314e-02 3.164209937799833394e-02 3.611637192792594570e-02 4.162713773011079282e-02 4.780436657992826605e-02 5.438274297477194846e-02 6.117214231964476084e-02 6.802904078564288304e-02 7.483703363427819666e-02 8.149485802792094669e-02 8.790934307793313307e-02 9.399146824833698455e-02 9.965443540579833892e-02 1.048131173232010327e-01 1.093845011591521449e-01 1.132888793836848151e-01 1.164516063097536247e-01 1.188052673322859548e-01 1.202921181911704995e-01 1.208666534191474573e-01 1.204981626714771298e-01 1.191731344698532674e-01 1.168973711750507100e-01 1.136976879365740045e-01 1.096230824641908491e-01 1.047452816103928985e-01 9.915859410840044408e-02 9.297902451299835946e-02 8.634262789252886150e-02 7.940310163677541389e-02 7.232860835935403521e-02 6.529778301541569463e-02 5.849477040375342801e-02 5.210294258703030562e-02 4.629669510762070284e-02 4.123065887500493298e-02 3.702646050031366959e-02 3.375978425292763124e-02 3.145468124276877553e-02 3.009370001941041178e-02 2.964509001233773741e-02 3.009370001941040831e-02 3.145468124276881022e-02 3.375978425292759655e-02 3.702646050031360020e-02 4.123065887500498850e-02 4.629669510762065426e-02 5.210294258703026399e-02 5.849477040375334475e-02 6.529778301541565300e-02 7.232860835935400745e-02 7.940310163677544164e-02 8.634262789252883374e-02 9.297902451299835946e-02 9.915859410840055510e-02 1.047452816103929263e-01 1.096230824641908352e-01 1.136976879365740184e-01 1.168973711750506128e-01 1.191731344698533368e-01 1.204981626714770604e-01 1.208666534191474157e-01 1.202921181911704718e-01 1.188052673322859548e-01 1.164516063097536247e-01 1.132888793836847874e-01 1.093845011591521865e-01 1.048131173232010188e-01 9.965443540579832504e-02 9.399146824833697067e-02 8.790934307793314695e-02 8.149485802792089117e-02 7.483703363427825217e-02 6.802904078564289692e-02 6.117214231964474697e-02 5.438274297477188601e-02 4.780436657992822441e-02 4.162713773011078588e-02 3.611637192792596651e-02 3.164209937799829925e-02 2.866727611325608702e-02 2.760709489551991733e-02 2.856438985211914514e-02 3.122051253022757253e-02 3.504641824364695263e-02 3.955489664857742005e-02 4.438962154959937706e-02 4.930959784688378200e-02 5.415256752463260687e-02 5.880644253667494104e-02 6.319126984534152724e-02 6.724854129909808853e-02 7.093492935135982391e-02 7.421857539410788018e-02 7.707683341119483944e-02 7.949483979700436298e-02 8.146454767000693709e-02 8.298401596479594577e-02 8.405683110412467962e-02 8.469159055111154244e-02 8.490140854540050019e-02 8.470342336532694916e-02 8.411829729828972091e-02 8.316970787189345571e-02 8.188383340499608143e-02 8.028883855670981839e-02 7.841436689731551279e-02 7.629104799980121476e-02 7.395002642748098320e-02 7.142251946469636847e-02 6.873940964441495327e-02 6.593087717406226345e-02 6.302607632943187099e-02 6.005285883793157198e-02 5.703754625408352652e-02 5.400475237786230009e-02
5.541174775340339947e-02 5.845726754729047014e-02 6.149300277295686318e-02 6.449603752714412608e-02 6.744148466287076815e-02 7.030262426129973985e-02 7.305109497102654781e-02 7.565713825206910048e-02 7.808989453257958457e-02 8.031774917411663162e-02 8.230872497637221896e-02 8.403091677548443772e-02 8.545296255594397872e-02 8.654454447682344287e-02 8.727691240419183094e-02 8.762342207111416259e-02 8.756008002897154585e-02 8.706608835385117040e-02 8.612438398538686812e-02 8.472217114071708965e-02 8.285145131089631521e-02 8.050956530030374536e-02 7.769977797523912322e-02 7.443196300804064136e-02 7.072348949604075063e-02 6.660048899906956255e-02 6.209981712400345494e-02 5.727226989697108139e-02 5.218806941354071915e-02 4.694646554515062575e-02 4.169272051214328173e-02 3.664753045592163833e-02 3.215288095419634867e-02 2.871943410763621793e-02 2.699193742716792313e-02 2.748796416549661656e-02 3.023323129427099229e-02 3.477771472764723537e-02 4.055286601889491332e-02 4.710187610293480737e-02 5.410653261637953654e-02 6.134621184691710361e-02 6.865864884437319904e-02 7.591443942448340698e-02 8.300207736996551011e-02 8.981948829198925510e-02 9.626944420785743528e-02 1.022573783211866427e-01 1.076907813944834452e-01 1.124797127332797381e-01 1.165381371419090539e-01 1.197858852681276814e-01 1.221510728171040089e-01 1.235728282336789052e-01 1.240041819720631294e-01 1.234149710641466863e-01 1.217946149334433042e-01 1.191546250618099323e-01 1.155307237983269203e-01 1.109844668662557376e-01 1.056042891674734141e-01 9.950592102248956294e-02 9.283214363578537465e-02 8.575184922733240789e-02 7.845830207737590489e-02 7.116628116410496363e-02 6.410728658342652875e-02 5.752105482216265248e-02 5.164033334888303711e-02 4.666528745473771250e-02 4.272710499376611987e-02 3.985076682312276714e-02 3.794012769091394816e-02 3.680662991107061521e-02 3.623672288177189060e-02 3.606693897472666027e-02 3.623672288177183509e-02 3.680662991107060134e-02 3.794012769091398979e-02 3.985076682312274632e-02 4.272710499376612681e-02 4.666528745473774720e-02 5.164033334888303711e-02 5.752105482216259696e-02 6.410728658342648711e-02 7.116628116410494975e-02 7.845830207737590489e-02 8.575184922733235238e-02 9.283214363578537465e-02 9.950592102248952131e-02 1.056042891674734557e-01 1.109844668662557238e-01 1.155307237983268925e-01 1.191546250618099323e-01 1.217946149334433736e-01 1.234149710641466724e-01 1.240041819720631017e-01 1.235728282336788497e-01 1.221510728171040644e-01 1.197858852681277231e-01 1.165381371419090678e-01 1.124797127332797242e-01 1.076907813944834175e-01 1.022573783211866150e-01 9.626944420785743528e-02 8.981948829198926898e-02 8.300207736996546848e-02 7.591443942448339310e-02 6.865864884437322679e-02 6.134621184691711748e-02 5.410653261637954348e-02 4.710187610293477267e-02 4.055286601889491332e-02 3.477771472764724231e-02 3.023323129427103045e-02 2.748796416549660268e-02 2.699193742716787803e-02 2.871943410763622487e-02 3.215288095419633480e-02 3.664753045592168690e-02 4.169272051214324704e-02 4.694646554515063963e-02 5.218806941354073303e-02 5.727226989697108139e-02 6.209981712400342718e-02 6.660048899906956255e-02 7.072348949604079227e-02 7.443196300804068299e-02 7.769977797523915097e-02 8.050956530030374536e-02 8.285145131089628745e-02 8.472217114071704802e-02 8.612438398538688200e-02 8.706608835385118428e-02 8.756008002897154585e-02 8.762342207111416259e-02 8.727691240419180319e-02 8.654454447682345675e-02 8.545296255594396484e-02 8.403091677548446548e-02 8.230872497637221896e-02 8.031774917411665937e-02 7.808989453257957070e-02 7.565713825206910048e-02 7.305109497102657556e-02 7.030262426129976761e-02 6.744148466287075427e-02 6.449603752714413996e-02 6.149300277295686318e-02 5.845726754729047014e-02 5.541174775340340641e-02
5.685818262923120897e-02 5.989930735420300606e-02 6.293570854649790935e-02 6.594651735316568730e-02 6.890871681940199944e-02 7.179722774002586516e-02 7.458504925721735901e-02 7.724345559498928260e-02 7.974224918074890311e-02 8.205006917161321300e-02 8.413475310510476479e-02 8.596374806588688577e-02 8.750456644980815490e-02 8.872528017698458336e-02 8.959504614193909700e-02 9.008465490506624429e-02 9.016709428147462457e-02 8.981811978721013223e-02 8.901682516995960970e-02 8.774620894578336050e-02 8.599373770780850690e-02 8.375191514206623000e-02 8.101887917318890964e-02 7.779907198738471308e-02 7.410406528780831559e-02 6.995368824473967295e-02 6.537772208638398252e-02 6.041864100103851859e-02 5.513629129991293870e-02 4.961620481311045799e-02 4.398479528714727138e-02 3.843740718582387694e-02 3.328808602370798841e-02 2.904233292798756236e-02 2.643215284609778601e-02 2.620571493869794030e-02 2.860432397602835283e-02 3.317565836710045790e-02 3.921981107860657290e-02 4.616649673685814526e-02 5.363137558955864692e-02 6.135789290127116602e-02 6.916257740986743452e-02 7.690144032753529202e-02 8.445130664744282534e-02 9.169973995849167725e-02 9.853980931768394069e-02 1.048677089365495085e-01 1.105821873924970472e-01 1.155852191298161608e-01 1.197835842237916504e-01 1.230911331223402960e-01 1.254315626423680996e-01 1.267415495363498346e-01 1.269740954958496204e-01 1.261019422573657900e-01 1.241209234832431341e-01 1.210531351295647123e-01 1.169498302624219221e-01 1.118939776433412886e-01 1.060024609298381992e-01 9.942792056604086992e-02 9.236020994795154926e-02 8.502724873599330768e-02 7.769449310903282779e-02 7.066092974269917726e-02 6.424705753771157990e-02 5.876730067027442772e-02 5.447952519122647302e-02 5.151602567289011170e-02 4.982573154489753492e-02 4.917186837183729065e-02 4.919931020452069509e-02 4.953434770851303931e-02 4.986765189092566553e-02 5.000125486496292265e-02 4.986765189092569328e-02 4.953434770851302543e-02 4.919931020452063264e-02 4.917186837183724901e-02 4.982573154489753492e-02 5.151602567289019496e-02 5.447952519122647302e-02 5.876730067027445548e-02 6.424705753771155214e-02 7.066092974269912175e-02 7.769449310903284167e-02 8.502724873599330768e-02 9.236020994795159089e-02 9.942792056604092543e-02 1.060024609298381992e-01 1.118939776433411637e-01 1.169498302624218111e-01 1.210531351295646707e-01 1.241209234832431063e-01 1.261019422573658455e-01 1.269740954958496204e-01 1.267415495363498623e-01 1.254315626423681551e-01 1.230911331223402821e-01 1.197835842237916504e-01 1.155852191298162163e-01 1.105821873924970750e-01 1.048677089365494947e-01 9.853980931768391294e-02 9.169973995849164949e-02 8.445130664744278370e-02 7.690144032753530590e-02 6.916257740986744840e-02 6.135789290127121459e-02 5.363137558955863304e-02 4.616649673685811750e-02 3.921981107860657983e-02 3.317565836710047872e-02 2.860432397602834936e-02 2.620571493869795765e-02 2.643215284609780683e-02 2.904233292798753113e-02 3.328808602370799535e-02 3.843740718582393939e-02 4.398479528714725056e-02 4.961620481311049269e-02 5.513629129991288319e-02 6.041864100103855328e-02 6.537772208638399640e-02 6.995368824473967295e-02 7.410406528780831559e-02 7.779907198738469920e-02 8.101887917318890964e-02 8.375191514206620225e-02 8.599373770780847914e-02 8.774620894578336050e-02 8.901682516995959582e-02 8.981811978721013223e-02 9.016709428147462457e-02 9.008465490506624429e-02 8.959504614193913863e-02 8.872528017698458336e-02 8.750456644980815490e-02 8.596374806588688577e-02 8.413475310510476479e-02 8.205006917161318525e-02 7.974224918074890311e-02 7.724345559498929648e-02 7.458504925721735901e-02 7.179722774002586516e-02 6.890871681940199944e-02 6.594651735316568730e-02 6.293570854649790935e-02 5.989930735420301300e-02 5.685818262923120203e-02
5.835195396884468311e-02 6.137320729873498026e-02 6.439172614429995722e-02 6.738892001256135966e-02 7.034398768652976031e-02 7.323393949936872482e-02 7.603367379582652574e-02 7.871611078414923746e-02 8.125238572096239731e-02 8.361210199182093905e-02 8.576364318491135064e-02 8.767454174307813541e-02 8.931190026646022850e-02 9.064286008349779766e-02 9.163511038852244217e-02 9.225743016122919804e-02 9.248025437429549522e-02 9.227625584907289680e-02 9.162093480345934182e-02 9.049321004434268678e-02 8.887600949308112341e-02 8.675686426721170019e-02 8.412852150981392496e-02 8.098960944147398644e-02 7.734541900640583278e-02 7.320892013217869532e-02 6.860222717137240411e-02 6.355890904904509808e-02 5.812789323069779412e-02 5.238043027416661862e-02 4.642307870048616864e-02 4.042273339063331972e-02 3.465517813040507045e-02 2.959214512610084183e-02 2.600507866594891845e-02 2.487425995130599851e-02 2.676701330441519366e-02 3.129937712788237458e-02 3.761131618028195484e-02 4.498131441545519943e-02 5.294137646714069251e-02 6.119276528140108612e-02 6.952837134334374780e-02 7.778811573138491586e-02 8.583569168124823012e-02 9.354668235689045375e-02 1.008026999678403174e-01 1.074888981782312763e-01 1.134935436021555083e-01 1.187089657567296092e-01 1.230335038384895024e-01 1.263742084403573218e-01 1.286501201996835542e-01 1.297959764485365763e-01 1.297662128597752151e-01 1.285391423867757454e-01 1.261212165957496245e-01 1.225513102181336050e-01 1.179050205178907434e-01 1.122990332164934824e-01 1.058956499121874173e-01 9.890751914380267740e-02 9.160226249613645511e-02 8.430559030270209919e-02 7.739887101216795517e-02 7.130227487234191974e-02 6.642940067217392719e-02 6.310309179550700753e-02 6.144986410206050575e-02 6.133259640008275476e-02 6.237964875947321630e-02 6.409673321951747660e-02 6.598915118376717792e-02 6.764175188364657254e-02 6.875312723112121660e-02 6.914342825031163930e-02 6.875312723112117497e-02 6.764175188364666969e-02 6.598915118376710853e-02 6.409673321951757374e-02 6.237964875947327875e-02 6.133259640008272007e-02 6.144986410206037392e-02 6.310309179550697978e-02 6.642940067217395494e-02 7.130227487234191974e-02 7.739887101216791354e-02 8.430559030270216858e-02 9.160226249613645511e-02 9.890751914380266352e-02 1.058956499121874589e-01 1.122990332164935379e-01 1.179050205178907018e-01 1.225513102181335773e-01 1.261212165957496245e-01 1.285391423867757177e-01 1.297662128597751596e-01 1.297959764485366041e-01 1.286501201996835819e-01 1.263742084403573496e-01 1.230335038384894747e-01 1.187089657567296508e-01 1.134935436021555083e-01 1.074888981782313319e-01 1.008026999678403590e-01 9.354668235689043987e-02 8.583569168124823012e-02 7.778811573138492974e-02 6.952837134334367841e-02 6.119276528140108612e-02 5.294137646714077577e-02 4.498131441545518555e-02 3.761131618028196871e-02 3.129937712788234683e-02 2.676701330441517979e-02 2.487425995130598810e-02 2.600507866594892539e-02 2.959214512610084877e-02 3.465517813040507739e-02 4.042273339063330584e-02 4.642307870048621027e-02 5.238043027416661168e-02 5.812789323069776637e-02 6.355890904904507033e-02 6.860222717137247350e-02 7.320892013217872307e-02 7.734541900640584666e-02 8.098960944147398644e-02 8.412852150981392496e-02 8.675686426721172795e-02 8.887600949308113729e-02 9.049321004434272842e-02 9.162093480345936958e-02 9.227625584907288292e-02 9.248025437429542583e-02 9.225743016122919804e-02 9.163511038852244217e-02 9.064286008349781154e-02 8.931190026646022850e-02 8.767454174307813541e-02 8.576364318491135064e-02 8.361210199182093905e-02 8.125238572096242506e-02 7.871611078414923746e-02 7.603367379582653962e-02 7.323393949936873870e-02 7.034398768652980194e-02 6.738892001256138742e-02 6.439172614429995722e-02 6.137320729873498026e-02 5.835195396884466229e-02
5.989853650363752974e-02 6.288655059424659577e-02 6.587044805106330447e-02 6.883399449854603336e-02 7.175881842716499981e-02 7.462436487156265397e-02 7.740789852284499228e-02 8.008456173007476309e-02 8.262749156926517402e-02 8.500799868602094966e-02 8.719580899973949917e-02 8.915936764600143616e-02 9.086620278783869020e-02 9.228334521200282081e-02 9.337779802153399478e-02 9.411704933745917989e-02 9.446961985469619349e-02 9.440563652547825924e-02 9.389742379619100965e-02 9.292010502830035101e-02 9.145220948476634470e-02 8.947628534076280948e-02 8.697952788341657693e-02 8.395444668065640825e-02 8.039962021809286818e-02 7.632062938996989065e-02 7.173133848167131954e-02 6.665583784015619018e-02 6.113165050016603624e-02 5.521540438182846039e-02 4.899347748013543891e-02 4.260305663802857468e-02 3.627550189721481799e-02 3.042524369224565081e-02 2.580343003865581686e-02 2.357531727035932015e-02 2.474831416452881808e-02 2.914230974777747007e-02 3.571213471015841079e-02 4.353012766499012032e-02 5.202069762627591770e-02 6.083571944236453033e-02 6.974219974496236041e-02 7.856266000292341789e-02 8.714622861005180687e-02 9.535476627446132225e-02 1.030564301312908437e-01 1.101231937256905852e-01 1.164306924705350993e-01 1.218595915006568386e-01 1.262980479995336747e-01 1.296450128636594257e-01 1.318141982068087303e-01 1.327385803014171639e-01 1.323753396498478785e-01 1.307111777069171199e-01 1.277680051168630371e-01 1.236090769012655882e-01 1.183457541149363357e-01 1.121451686942523812e-01 1.052390467788754114e-01 9.793348631193507514e-02 9.061781680450869958e-02 8.376633838528796394e-02 7.791838516693801175e-02 7.361327873574718961e-02 7.126522392453540911e-02 7.101358101494617547e-02 7.264636016846334754e-02 7.566633220489604739e-02 7.944898800498623181e-02 8.338612957413639448e-02 8.696446918067735066e-02 8.979107201600762533e-02 9.159326149549380791e-02 9.221147706779450615e-02 9.159326149549376628e-02 8.979107201600768084e-02 8.696446918067732290e-02 8.338612957413635285e-02 7.944898800498628733e-02 7.566633220489610290e-02 7.264636016846340305e-02 7.101358101494617547e-02 7.126522392453538135e-02 7.361327873574724512e-02 7.791838516693794237e-02 8.376633838528796394e-02 9.061781680450871346e-02 9.793348631193513065e-02 1.052390467788753836e-01 1.121451686942523951e-01 1.183457541149364467e-01 1.236090769012656299e-01 1.277680051168630371e-01 1.307111777069171199e-01 1.323753396498478230e-01 1.327385803014171084e-01 1.318141982068086748e-01 1.296450128636594257e-01 1.262980479995336469e-01 1.218595915006568386e-01 1.164306924705350993e-01 1.101231937256905297e-01 1.030564301312908160e-01 9.535476627446143327e-02 8.714622861005186238e-02 7.856266000292344565e-02 6.974219974496240204e-02 6.083571944236453727e-02 5.202069762627593852e-02 4.353012766499006481e-02 3.571213471015840385e-02 2.914230974777745620e-02 2.474831416452882848e-02 2.357531727035932362e-02 2.580343003865581686e-02 3.042524369224562306e-02 3.627550189721480411e-02 4.260305663802856080e-02 4.899347748013542503e-02 5.521540438182842570e-02 6.113165050016604318e-02 6.665583784015617630e-02 7.173133848167130566e-02 7.632062938996980739e-02 8.039962021809288206e-02 8.395444668065636662e-02 8.697952788341657693e-02 8.947628534076282336e-02 9.145220948476634470e-02 9.292010502830036489e-02 9.389742379619100965e-02 9.440563652547820372e-02 9.446961985469615186e-02 9.411704933745919377e-02 9.337779802153403641e-02 9.228334521200282081e-02 9.086620278783869020e-02 8.915936764600147779e-02 8.719580899973949917e-02 8.500799868602094966e-02 8.262749156926517402e-02 8.008456173007476309e-02 7.740789852284499228e-02 7.462436487156265397e-02 7.175881842716498593e-02 6.883399449854606111e-02 6.587044805106330447e-02 6.288655059424663740e-02 5.989853650363755055e-02
6.150042975503228204e-02 6.444428303647919964e-02 6.737914212693116300e-02 7.029102675633157327e-02 7.316404064579830335e-02 7.598026086676495927e-02 7.871966625833268227e-02 8.136011264974589430e-02 8.387736162201142598e-02 8.624516820174424336e-02 8.843543126798251997e-02 9.041840863831929198e-02 9.216299686301394900e-02 9.363707378187981212e-02 9.480789998442959443e-02 9.564257356681686584e-02 9.610853112519344987e-02 9.617408691835219181e-02 9.580900177203680035e-02 9.498507385552025506e-02 9.367674533342532084e-02 9.186172269257177059e-02 8.952161526531425551e-02 8.664260785572781842e-02 8.321620260948886516e-02 7.924009849179500242e-02 7.471933635357415338e-02 6.966794984689975156e-02 6.411158582938293604e-02 5.809202911042982143e-02 5.167562196855727402e-02 4.497007182395798552e-02 3.816030763928936198e-02 3.158870649189799568e-02 2.592807019689198633e-02 2.242588560145101356e-02 2.259956642400708440e-02 2.670427241493990300e-02 3.350901136702257033e-02 4.179793516642565238e-02 5.085391591889606294e-02 6.027110114630906262e-02 6.978876569821647335e-02 7.921105818768114926e-02 8.837121729425885530e-02 9.711556361493867140e-02 1.052965869207194288e-01 1.127706165703352276e-01 1.193980905154237854e-01 1.250454954569326649e-01 1.295885102989929871e-01 1.329160941890931147e-01 1.349353642746581594e-01 1.355771734059044442e-01 1.348023600144199474e-01 1.326087251549082080e-01 1.290389141592874489e-01 1.241895539171266327e-01 1.182222045602867450e-01 1.113768129100432408e-01 1.039880076957365174e-01 9.650264837895447534e-02 8.949110376760660568e-02 8.363166856540711624e-02 7.963090800412565839e-02 7.805139899255769675e-02 7.909772543255699784e-02 8.251218510237838533e-02 8.767658875667296015e-02 9.382687985264127895e-02 1.002282596386227520e-01 1.062583052452081428e-01 1.114264739599251514e-01 1.153676233378851251e-01 1.178303096618971840e-01 1.186673584870225756e-01 1.178303096618970730e-01 1.153676233378851251e-01 1.114264739599252346e-01 1.062583052452081706e-01 1.002282596386228353e-01 9.382687985264126507e-02 8.767658875667291851e-02 8.251218510237838533e-02 7.909772543255703947e-02 7.805139899255778002e-02 7.963090800412565839e-02 8.363166856540707461e-02 8.949110376760655017e-02 9.650264837895453085e-02 1.039880076957365174e-01 1.113768129100432547e-01 1.182222045602868143e-01 1.241895539171266882e-01 1.290389141592873656e-01 1.326087251549082358e-01 1.348023600144198919e-01 1.355771734059043887e-01 1.349353642746581594e-01 1.329160941890930869e-01 1.295885102989929594e-01 1.250454954569326371e-01 1.193980905154237854e-01 1.127706165703352137e-01 1.052965869207194011e-01 9.711556361493868528e-02 8.837121729425886918e-02 7.921105818768107987e-02 6.978876569821643172e-02 6.027110114630903487e-02 5.085391591889606294e-02 4.179793516642570095e-02 3.350901136702257033e-02 2.670427241493987525e-02 2.259956642400706359e-02 2.242588560145101356e-02 2.592807019689198980e-02 3.158870649189798180e-02 3.816030763928941055e-02 4.497007182395796471e-02 5.167562196855730178e-02 5.809202911042981449e-02 6.411158582938293604e-02 6.966794984689970993e-02 7.471933635357416725e-02 7.924009849179501630e-02 8.321620260948886516e-02 8.664260785572781842e-02 8.952161526531426938e-02 9.186172269257174283e-02 9.367674533342530696e-02 9.498507385552022730e-02 9.580900177203680035e-02 9.617408691835219181e-02 9.610853112519347763e-02 9.564257356681689359e-02 9.480789998442959443e-02 9.363707378187981212e-02 9.216299686301397676e-02 9.041840863831929198e-02 8.843543126798246445e-02 8.624516820174428500e-02 8.387736162201142598e-02 8.136011264974588042e-02 7.871966625833268227e-02 7.598026086676497315e-02 7.316404064579831723e-02 7.029102675633157327e-02 6.737914212693119076e-02 6.444428303647921352e-02 6.150042975503226816e-02
6.315671319915569515e-02 6.604810947195634274e-02 6.892221470008826067e-02 7.176700979844023720e-02 7.456892473948457944e-02 7.731267947695968923e-02 7.998114757100135974e-02 8.255525178659674224e-02 8.501390060010535765e-02 8.733397375049399558e-02 8.949036374098576219e-02 9.145607859112099558e-02 9.320240924292771956e-02 9.469916294327680728e-02 9.591496177899179465e-02 9.681760346686901775e-02 9.737447964547110701e-02 9.755304544422294111e-02 9.732133320990994652e-02 9.664850318825278508e-02 9.550542500753678166e-02 9.386528645768836554e-02 9.170423104110435319e-02 8.900203435635813121e-02 8.574284387005462471e-02 8.191603148521528488e-02 7.751725255140448634e-02 7.254988782366379729e-02 6.702720959221189490e-02 6.097596259416382392e-02 5.444284472007212411e-02 4.750731569886748606e-02 4.030926940907032796e-02 3.311420470425656404e-02 2.647481200856124928e-02 2.158085727987755012e-02 2.041141994276016516e-02 2.399500546030185547e-02 3.099134986872804573e-02 3.977152334191582511e-02 4.942648820489867895e-02 5.948295226176377598e-02 6.965129898038173450e-02 7.971682788057672664e-02 8.949575424795420953e-02 9.881702117920396211e-02 1.075150702987864859e-01 1.154278341161807248e-01 1.223975900073860923e-01 1.282736327142233179e-01 1.329162701229842647e-01 1.362018945506673906e-01 1.380290135679664298e-01 1.383252239598110889e-01 1.370552275458499780e-01 1.342301557755114227e-01 1.299187263220182575e-01 1.242611201041211588e-01 1.174868846146284729e-01 1.099382910749756304e-01 1.020991584777673628e-01 9.462280536130975028e-02 8.833511883459232994e-02 8.415826515114684103e-02 8.289380981857166764e-02 8.491028505732063636e-02 8.996253174479414139e-02 9.731687937446190095e-02 1.060465675557763776e-01 1.152626576562724575e-01 1.242115834127112822e-01 1.322899240305895618e-01 1.390304508585422372e-01 1.440851557952712858e-01 1.472127223828984810e-01 1.482709184484914955e-01 1.472127223828985643e-01 1.440851557952712858e-01 1.390304508585421817e-01 1.322899240305895896e-01 1.242115834127112267e-01 1.152626576562725269e-01 1.060465675557764609e-01 9.731687937446183156e-02 8.996253174479408588e-02 8.491028505732056697e-02 8.289380981857169539e-02 8.415826515114674389e-02 8.833511883459231606e-02 9.462280536130975028e-02 1.020991584777673211e-01 1.099382910749755471e-01 1.174868846146284590e-01 1.242611201041211727e-01 1.299187263220182298e-01 1.342301557755114783e-01 1.370552275458498392e-01 1.383252239598110334e-01 1.380290135679663466e-01 1.362018945506673906e-01 1.329162701229842647e-01 1.282736327142233179e-01 1.223975900073861062e-01 1.154278341161807109e-01 1.075150702987864720e-01 9.881702117920398987e-02 8.949575424795418177e-02 7.971682788057672664e-02 6.965129898038173450e-02 5.948295226176376210e-02 4.942648820489869282e-02 3.977152334191578348e-02 3.099134986872799369e-02 2.399500546030183465e-02 2.041141994276016863e-02 2.158085727987752236e-02 2.647481200856123887e-02 3.311420470425654322e-02 4.030926940907036266e-02 4.750731569886749994e-02 5.444284472007211717e-02 6.097596259416384473e-02 6.702720959221189490e-02 7.254988782366383893e-02 7.751725255140450022e-02 8.191603148521532651e-02 8.574284387005462471e-02 8.900203435635814508e-02 9.170423104110435319e-02 9.386528645768839330e-02 9.550542500753678166e-02 9.664850318825278508e-02 9.732133320990994652e-02 9.755304544422294111e-02 9.737447964547107926e-02 9.681760346686901775e-02 9.591496177899180853e-02 9.469916294327679340e-02 9.320240924292771956e-02 9.145607859112100946e-02 8.949036374098576219e-02 8.733397375049396782e-02 8.501390060010537153e-02 8.255525178659676999e-02 7.998114757100137362e-02 7.731267947695970311e-02 7.456892473948456557e-02 7.176700979844025108e-02 6.892221470008827455e-02 6.604810947195637050e-02 6.315671319915569515e-02
6.486273741519173186e-02 6.769600741666777222e-02 7.050055458924996132e-02 7.326584501423308304e-02 7.598028207991101846e-02 7.863102673361895001e-02 8.120381941481433219e-02 8.368281268441046805e-02 8.605042425944019191e-02 8.828722038234276814e-02 9.037183915190169503e-02 9.228096261065836525e-02 9.398934505845492338e-02 9.546990332485723318e-02 9.669387270471485607e-02 9.763103009357500250e-02 9.824998373030549570e-02 9.851852705888573813e-02 9.840405277296174202e-02 9.787402234145464730e-02 9.689648650912000005e-02 9.544065378446472958e-02 9.347750730052173385e-02 9.098047653668440982e-02 8.792618079906025508e-02 8.429527911409763485e-02 8.007349249267196878e-02 7.525292265116823032e-02 6.983390624549210002e-02 6.382788746290392334e-02 5.726234930194035178e-02 5.019022872024593573e-02 4.271000901088795043e-02 3.501394724328477787e-02 2.751774562036060287e-02 2.122168054567070625e-02 1.833774756644499654e-02 2.104083451379088615e-02 2.815197996687295728e-02 3.744016687799752580e-02 4.772534211634791440e-02 5.845536430180703347e-02 6.931165559053761860e-02 8.006086149586512379e-02 9.050130966847354241e-02 1.004427664326354858e-01 1.096991339456343251e-01 1.180869647453023502e-01 1.254270667099935677e-01 1.315480625368180834e-01 1.362914002165624416e-01 1.395175963737872726e-01 1.411136611122484619e-01 1.410018051577722753e-01 1.391497350658206233e-01 1.355831654166388400e-01 1.304016921064580781e-01 1.237999311842550437e-01 1.160967005798148738e-01 1.077750760491012483e-01 9.953184544341753259e-02 9.231657430583115054e-02 8.729446626965990663e-02 8.561759287181515410e-02 8.798308583255810833e-02 9.427856528059418151e-02 1.036792854405685499e-01 1.150614993880344217e-01 1.273386378698369847e-01 1.395928254804277568e-01 1.510855459361881981e-01 1.612324464641184396e-01 1.695781850095014753e-01 1.757795101863176279e-01 1.795956605906586234e-01 1.808835465973802348e-01 1.795956605906586512e-01 1.757795101863175724e-01 1.695781850095013643e-01 1.612324464641184396e-01 1.510855459361881981e-01 1.395928254804277568e-01 1.273386378698370958e-01 1.150614993880344217e-01 1.036792854405686748e-01 9.427856528059423702e-02 8.798308583255803894e-02 8.561759287181516798e-02 8.729446626965993439e-02 9.231657430583113666e-02 9.953184544341750484e-02 1.077750760491012760e-01 1.160967005798148599e-01 1.237999311842549466e-01 1.304016921064580503e-01 1.355831654166388400e-01 1.391497350658206511e-01 1.410018051577723031e-01 1.411136611122485174e-01 1.395175963737872449e-01 1.362914002165624139e-01 1.315480625368180279e-01 1.254270667099935677e-01 1.180869647453023502e-01 1.096991339456342557e-01 1.004427664326355413e-01 9.050130966847355629e-02 8.006086149586517930e-02 6.931165559053760472e-02 5.845536430180700571e-02 4.772534211634786583e-02 3.744016687799753274e-02 2.815197996687296075e-02 2.104083451379090697e-02 1.833774756644495144e-02 2.122168054567070972e-02 2.751774562036057512e-02 3.501394724328479868e-02 4.271000901088797819e-02 5.019022872024594267e-02 5.726234930194033790e-02 6.382788746290399273e-02 6.983390624549208614e-02 7.525292265116827195e-02 8.007349249267198266e-02 8.429527911409759322e-02 8.792618079906025508e-02 9.098047653668443757e-02 9.347750730052173385e-02 9.544065378446472958e-02 9.689648650911998617e-02 9.787402234145467506e-02 9.840405277296176978e-02 9.851852705888573813e-02 9.824998373030548182e-02 9.763103009357500250e-02 9.669387270471485607e-02 9.546990332485721931e-02 9.398934505845493725e-02 9.228096261065836525e-02 9.037183915190169503e-02 8.828722038234276814e-02 8.605042425944020579e-02 8.368281268441046805e-02 8.120381941481431831e-02 7.863102673361895001e-02 7.598028207991104621e-02 7.326584501423306917e-02 7.050055458924996132e-02 6.769600741666775834e-02 6.486273741519173186e-02
6.660996695297981274e-02 6.938189039929551494e-02 7.211100513228041464e-02 7.478763108276610672e-02 7.740159967664725360e-02 7.994209073634085672e-02 8.239744851233284095e-02 8.475498301122989797e-02 8.700076453203815785e-02 8.911942081919115022e-02 9.109394735402727428e-02 9.290554192287700519e-02 9.453347464435937764e-02 9.595500408768538325e-02 9.714534900409088625e-02 9.807772362354813533e-02 9.872344259424432888e-02 9.905209966583805592e-02 9.903182237715013603e-02 9.862960356736084899e-02 9.781170977171396719e-02 9.654416680983243793e-02 9.479332453121228075e-02 9.252650634380074623e-02 8.971275583709484303e-02 8.632370446485751470e-02 8.233460485090784986e-02 7.772561239758332685e-02 7.248347296595784861e-02 6.660393326557544069e-02 6.009555403519770828e-02 5.298651340587471475e-02 4.533849323988755481e-02 3.727952426737819042e-02 2.909515260280133922e-02 2.152193021981360296e-02 1.662618505996924650e-02 1.789878860358183610e-02 2.498806022301332252e-02 3.479646517256033272e-02 4.573961222113263891e-02 5.717295959674097844e-02 6.875054576533380646e-02 8.022140232596182419e-02 9.136543472853900227e-02 1.019715233679130834e-01 1.118304947253753040e-01 1.207343856014527483e-01 1.284789616062081696e-01 1.348683015154409637e-01 1.397209606208330013e-01 1.428775452130758572e-01 1.442097393828495333e-01 1.436310535484064121e-01 1.411099117483289866e-01 1.366862833108549724e-01 1.304940601113522280e-01 1.227929449605348056e-01 1.140155324200957665e-01 1.048353110581770609e-01 9.625003421290559413e-02 8.962642875339434101e-02 8.654529900424935696e-02 8.826471760742295170e-02 9.504834316478111278e-02 1.060705832499810042e-01 1.199724097573763026e-01 1.354022592476621656e-01 1.512272726612614027e-01 1.665425254085434459e-01 1.806269982329390400e-01 1.929041865340828388e-01 2.029175624113837839e-01 2.103177542143603584e-01 2.148568464530226652e-01 2.163863699643259475e-01 2.148568464530225541e-01 2.103177542143604695e-01 2.029175624113837839e-01 1.929041865340828665e-01 1.806269982329390678e-01 1.665425254085434736e-01 1.512272726612614582e-01 1.354022592476621101e-01 1.199724097573762749e-01 1.060705832499809487e-01 9.504834316478109890e-02 8.826471760742302108e-02 8.654529900424942634e-02 8.962642875339434101e-02 9.625003421290559413e-02 1.048353110581771580e-01 1.140155324200958220e-01 1.227929449605348333e-01 1.304940601113520615e-01 1.366862833108549169e-01 1.411099117483290144e-01 1.436310535484064121e-01 1.442097393828495333e-01 1.428775452130758294e-01 1.397209606208330013e-01 1.348683015154410747e-01 1.284789616062081696e-01 1.207343856014527345e-01 1.118304947253753734e-01 1.019715233679130834e-01 9.136543472853900227e-02 8.022140232596181031e-02 6.875054576533383421e-02 5.717295959674093681e-02 4.573961222113269443e-02 3.479646517256029109e-02 2.498806022301329477e-02 1.789878860358185345e-02 1.662618505996925344e-02 2.152193021981363766e-02 2.909515260280133228e-02 3.727952426737818348e-02 4.533849323988755481e-02 5.298651340587472863e-02 6.009555403519772215e-02 6.660393326557546845e-02 7.248347296595784861e-02 7.772561239758332685e-02 8.233460485090787762e-02 8.632370446485751470e-02 8.971275583709477364e-02 9.252650634380077399e-02 9.479332453121226687e-02 9.654416680983243793e-02 9.781170977171396719e-02 9.862960356736086287e-02 9.903182237715016378e-02 9.905209966583805592e-02 9.872344259424431501e-02 9.807772362354814921e-02 9.714534900409091400e-02 9.595500408768541101e-02 9.453347464435937764e-02 9.290554192287700519e-02 9.109394735402727428e-02 8.911942081919115022e-02 8.700076453203815785e-02 8.475498301122987022e-02 8.239744851233284095e-02 7.994209073634085672e-02 7.740159967664725360e-02 7.478763108276610672e-02 7.211100513228037301e-02 6.938189039929548718e-02 6.660996695297978498e-02
6.838597755972355974e-02 7.109544088020930408e-02 7.374600203102854579e-02 7.632809370542210925e-02 7.883227027759102945e-02 8.124910348963440554e-02 8.356903762275648406e-02 8.578220473741841878e-02 8.787820283340300187e-02 8.984584226613845370e-02 9.167286831893778354e-02 9.334567029975522623e-02 9.484898971750471697e-02 9.616564181498227226e-02 9.727626584252192787e-02 9.815911985478191493e-02 9.878993548538184122e-02 9.914184717148698256e-02 9.918540882213593146e-02 9.888870918703276947e-02 9.821759548513331328e-02 9.713601353918291381e-02 9.560647212754468105e-02 9.359063999276304169e-02 9.105008663797163615e-02 8.794718391030575955e-02 8.424619681225259393e-02 7.991461413576805839e-02 7.492481404522889632e-02 6.925625469630936060e-02 6.289859764145613874e-02 5.585671505038145024e-02 4.816003466669569605e-02 3.988340034627631953e-02 3.120404489232090836e-02 2.259644836065206885e-02 1.562766918486183793e-02 1.469024980193791262e-02 2.150222668039342491e-02 3.183736396546769237e-02 4.346155089311194708e-02 5.562151306819798635e-02 6.794790820657457819e-02 8.017418421550799590e-02 9.206164320609179497e-02 1.033766973215630991e-01 1.138845836302943004e-01 1.233496275725577684e-01 1.315388253573481492e-01 1.382275642183601605e-01 1.432070390893810941e-01 1.462932668032701222e-01 1.473378555636274401e-01 1.462410175108640742e-01 1.429678690059878465e-01 1.375700749029523107e-01 1.302167300872197342e-01 1.212415144854814830e-01 1.112174793022453062e-01 1.010716295232184647e-01 9.222481555381958906e-02 8.662121396549710139e-02 8.629002815985450936e-02 9.230197428815442584e-02 1.041029119648804180e-01 1.200919102139205302e-01 1.385475754010541405e-01 1.580383425730380598e-01 1.774449600501384894e-01 1.958836677104446589e-01 2.126407384591740002e-01 2.271339332008784073e-01 2.388935831920572794e-01 2.475550550763710167e-01 2.528569785783943979e-01 2.546418370173624268e-01 2.528569785783943979e-01 2.475550550763709612e-01 2.388935831920571962e-01 2.271339332008784073e-01 2.126407384591739724e-01 1.958836677104446311e-01 1.774449600501386004e-01 1.580383425730380320e-01 1.385475754010541960e-01 1.200919102139205025e-01 1.041029119648803347e-01 9.230197428815434257e-02 8.629002815985448160e-02 8.662121396549717078e-02 9.222481555381963070e-02 1.010716295232184786e-01 1.112174793022453062e-01 1.212415144854815247e-01 1.302167300872197342e-01 1.375700749029523107e-01 1.429678690059878743e-01 1.462410175108641575e-01 1.473378555636274123e-01 1.462932668032701500e-01 1.432070390893811218e-01 1.382275642183601050e-01 1.315388253573482047e-01 1.233496275725577407e-01 1.138845836302943698e-01 1.033766973215630852e-01 9.206164320609186436e-02 8.017418421550802365e-02 6.794790820657463370e-02 5.562151306819799329e-02 4.346155089311195402e-02 3.183736396546774094e-02 2.150222668039339022e-02 1.469024980193786405e-02 1.562766918486182405e-02 2.259644836065211396e-02 3.120404489232092224e-02 3.988340034627634728e-02 4.816003466669565442e-02 5.585671505038145718e-02 6.289859764145612486e-02 6.925625469630933284e-02 7.492481404522889632e-02 7.991461413576803063e-02 8.424619681225258006e-02 8.794718391030577342e-02 9.105008663797165003e-02 9.359063999276309720e-02 9.560647212754465329e-02 9.713601353918289993e-02 9.821759548513331328e-02 9.888870918703276947e-02 9.918540882213593146e-02 9.914184717148696868e-02 9.878993548538184122e-02 9.815911985478191493e-02 9.727626584252192787e-02 9.616564181498230002e-02 9.484898971750471697e-02 9.334567029975524011e-02 9.167286831893778354e-02 8.984584226613842595e-02 8.787820283340301575e-02 8.578220473741839103e-02 8.356903762275651182e-02 8.124910348963441942e-02 7.883227027759104333e-02 7.632809370542212313e-02 7.374600203102851803e-02 7.109544088020931796e-02 6.838597755972354586e-02
7.017459847842415221e-02 7.282211839956226340e-02 7.539340129744850905e-02 7.787819984272829898e-02 8.026697816300748523e-02 8.255090705381841476e-02 8.472180659000640157e-02 8.677202921021689996e-02 8.869427807262406094e-02 9.048135794967247791e-02 9.212585915673991710e-02 9.361977893581255317e-02 9.495408919336660591e-02 9.611826427992020694e-02 9.709978726845540364e-02 9.788365755196595797e-02 9.845192613420225558e-02 9.878328737542424465e-02 9.885275692812199588e-02 9.863146507033544730e-02 9.808659272542463725e-02 9.718147445314471999e-02 9.587588909055320963e-02 9.412655514188733585e-02 9.188784524135276688e-02 8.911273306304694219e-02 8.575398851374001208e-02 8.176564589597019872e-02 7.710479140999472458e-02 7.173376612556235654e-02 6.562299740811113058e-02 5.875496444430246962e-02 5.113060921698044797e-02 4.278202298368333906e-02 3.380457251988323863e-02 2.446515815465030025e-02 1.571126756830511229e-02 1.168773636975111753e-02 1.770434843236475334e-02 2.856547899357667758e-02 4.088766364478619436e-02 5.378872624437319727e-02 6.688344274802200673e-02 7.989275849509519523e-02 9.255950569825943663e-02 1.046261833838500466e-01 1.158300104113208356e-01 1.259044469522790644e-01 1.345839689087644231e-01 1.416110002930570100e-01 1.467446369164993880e-01 1.497711433233016864e-01 1.505165090440186149e-01 1.488618033618888115e-01 1.447629027419092551e-01 1.382777937246101874e-01 1.296078562209668494e-01 1.191655967181784737e-01 1.076909816291921340e-01 9.644330812564974598e-02 8.743779024645012554e-02 8.340430334826462455e-02 8.674450583796335101e-02 9.784902750438735641e-02 1.150464415929265266e-01 1.360966474852300101e-01 1.591192453374845051e-01 1.826978568879460418e-01 2.057467511864158605e-01 2.273954479930235251e-01 2.469235632988353302e-01 2.637301199821555087e-01 2.773218911586877722e-01 2.873112341024393057e-01 2.934180084183299897e-01 2.954725481993215053e-01 2.934180084183299897e-01 2.873112341024393057e-01 2.773218911586878832e-01 2.637301199821555087e-01 2.469235632988353302e-01 2.273954479930236361e-01 2.057467511864158882e-01 1.826978568879460418e-01 1.591192453374845606e-01 1.360966474852300379e-01 1.150464415929265266e-01 9.784902750438739805e-02 8.674450583796328162e-02 8.340430334826465231e-02 8.743779024645016718e-02 9.644330812564977373e-02 1.076909816291921063e-01 1.191655967181784737e-01 1.296078562209668217e-01 1.382777937246101319e-01 1.447629027419092829e-01 1.488618033618888947e-01 1.505165090440185593e-01 1.497711433233017420e-01 1.467446369164994713e-01 1.416110002930570100e-01 1.345839689087644231e-01 1.259044469522790366e-01 1.158300104113208356e-01 1.046261833838500188e-01 9.255950569825940888e-02 7.989275849509523686e-02 6.688344274802200673e-02 5.378872624437319033e-02 4.088766364478621518e-02 2.856547899357669493e-02 1.770434843236482966e-02 1.168773636975108804e-02 1.571126756830510188e-02 2.446515815465030025e-02 3.380457251988323863e-02 4.278202298368329048e-02 5.113060921698044797e-02 5.875496444430242798e-02 6.562299740811115834e-02 7.173376612556235654e-02 7.710479140999475234e-02 8.176564589597018484e-02 8.575398851374001208e-02 8.911273306304695607e-02 9.188784524135278076e-02 9.412655514188733585e-02 9.587588909055320963e-02 9.718147445314471999e-02 9.808659272542463725e-02 9.863146507033547505e-02 9.885275692812203752e-02 9.878328737542421689e-02 9.845192613420221395e-02 9.788365755196590245e-02 9.709978726845540364e-02 9.611826427992023469e-02 9.495408919336664755e-02 9.361977893581251153e-02 9.212585915673991710e-02 9.048135794967251955e-02 8.869427807262406094e-02 8.677202921021689996e-02 8.472180659000640157e-02 8.255090705381841476e-02 8.026697816300749910e-02 7.787819984272832674e-02 7.539340129744850905e-02 7.282211839956230504e-02 7.017459847842412446e-02
7.195618147864649150e-02 7.454333526320466863e-02 7.703650604392896228e-02 7.942398560059860113e-02 8.169529099650711668e-02 8.384129240662666072e-02 8.585428741361303406e-02 8.772800704323026333e-02 8.945753872619545410e-02 9.103915228502257317e-02 9.247001725946107920e-02 9.374780368795826435e-02 9.487016405880595304e-02 9.583410157952554353e-02 9.663523899498786818e-02 9.726701242013723048e-02 9.771982522429731310e-02 9.798020681785923891e-02 9.803002901406435154e-02 9.784583730409797397e-02 9.739835504767113683e-02 9.665221494240858191e-02 9.556596456267577033e-02 9.409238227825723888e-02 9.217912800898905856e-02 8.976974187289214757e-02 8.680499483611947564e-02 8.322459129899675845e-02 7.896922768766891088e-02 7.398303086385454863e-02 6.821645369964222938e-02 6.162984293320199203e-02 5.419827138246716830e-02 4.591938554009217244e-02 3.683023323896950779e-02 2.705852012971156351e-02 1.706294784171104653e-02 9.513396399450830404e-03 1.361527588453549480e-02 2.499102052220471271e-02 3.802016306490443864e-02 5.166516588823653194e-02 6.553730705532657963e-02 7.934902341348881727e-02 9.282498551525714126e-02 1.056824441264620912e-01 1.176283071186785129e-01 1.283621608628726374e-01 1.375823295195186535e-01 1.449940554278639493e-01 1.503195339507343575e-01 1.533098657263995135e-01 1.537593317502315149e-01 1.515229795265126966e-01 1.465396709597989733e-01 1.388651772735161050e-01 1.287251175373191614e-01 1.166085834992972164e-01 1.034441492202714946e-01 9.091881747434014949e-02 8.188583298446604208e-02 8.012312909343784206e-02 8.811692846535450208e-02 1.049296950060250311e-01 1.277010070174687539e-01 1.538199049456115408e-01 1.814109961370077573e-01 2.091173275139267818e-01 2.358838717490827908e-01 2.608393746513528177e-01 2.832426671167637133e-01 3.024623595650364760e-01 3.179726245760942649e-01 3.293561167083872698e-01 3.363093120836873617e-01 3.386476877444083988e-01 3.363093120836873617e-01 3.293561167083872698e-01 3.179726245760943204e-01 3.024623595650364760e-01 2.832426671167637133e-01 2.608393746513529288e-01 2.358838717490827075e-01 2.091173275139268095e-01 1.814109961370077295e-01 1.538199049456115686e-01 1.277010070174688650e-01 1.049296950060250311e-01 8.811692846535447432e-02 8.012312909343792533e-02 8.188583298446598657e-02 9.091881747434019112e-02 1.034441492202714669e-01 1.166085834992971471e-01 1.287251175373191892e-01 1.388651772735160217e-01 1.465396709597989733e-01 1.515229795265127244e-01 1.537593317502314316e-01 1.533098657263994025e-01 1.503195339507343575e-01 1.449940554278640048e-01 1.375823295195187368e-01 1.283621608628725541e-01 1.176283071186784712e-01 1.056824441264620634e-01 9.282498551525714126e-02 7.934902341348885890e-02 6.553730705532656575e-02 5.166516588823653888e-02 3.802016306490442477e-02 2.499102052220469883e-02 1.361527588453544102e-02 9.513396399450788771e-03 1.706294784171102918e-02 2.705852012971156004e-02 3.683023323896952167e-02 4.591938554009215856e-02 5.419827138246720299e-02 6.162984293320197121e-02 6.821645369964225714e-02 7.398303086385452088e-02 7.896922768766885536e-02 8.322459129899678620e-02 8.680499483611947564e-02 8.976974187289210594e-02 9.217912800898903081e-02 9.409238227825723888e-02 9.556596456267581197e-02 9.665221494240860967e-02 9.739835504767115071e-02 9.784583730409794622e-02 9.803002901406440706e-02 9.798020681785921115e-02 9.771982522429727147e-02 9.726701242013724436e-02 9.663523899498789593e-02 9.583410157952550190e-02 9.487016405880592529e-02 9.374780368795822272e-02 9.247001725946110695e-02 9.103915228502260093e-02 8.945753872619545410e-02 8.772800704323026333e-02 8.585428741361303406e-02 8.384129240662666072e-02 8.169529099650713055e-02 7.942398560059862889e-02 7.703650604392896228e-02 7.454333526320466863e-02 7.195618147864650538e-02
7.370797301747951391e-02 7.623678151158586047e-02 7.865428583649100580e-02 8.094660972868009119e-02 8.310149229891319878e-02 8.510856907505431890e-02 8.695961123610147780e-02 8.864870221164869446e-02 9.017232796663939010e-02 9.152935511021910442e-02 9.272087003490731005e-02 9.374985333900200113e-02 9.462066765142435054e-02 9.533834449976402725e-02 9.590766767658606695e-02 9.633206683502480716e-02 9.661235518300183289e-02 9.674536753957363455e-02 9.672257700879446918e-02 9.652878667985274885e-02 9.614100350392384975e-02 9.552760202524829269e-02 9.464787482926403928e-02 9.345204551340061117e-02 9.188179193013550072e-02 8.987129704210258807e-02 8.734881688335560668e-02 8.423873401573826747e-02 8.046405358846459022e-02 7.594930052676414356e-02 7.062379630278269038e-02 6.442534969757281182e-02 5.730454459957010083e-02 4.923024745752508508e-02 4.019849486876538036e-02 3.025373203463056770e-02 1.957489794752363330e-02 9.219652448034444669e-03 9.279647810385682413e-03 2.113515559076094980e-02 3.486893197924761933e-02 4.924538495362441176e-02 6.389097578665151045e-02 7.851396129376700395e-02 9.282103367708416375e-02 1.065028896644716339e-01 1.192340032252302978e-01 1.306773233244468702e-01 1.404916572650672657e-01 1.483410905931796808e-01 1.539062913180383463e-01 1.568978272153863096e-01 1.570719856418905380e-01 1.542502798655876473e-01 1.483453158816843420e-01 1.393990416344744465e-01 1.276472220651178602e-01 1.136426595766469455e-01 9.851181786078158642e-02 8.447890450305937937e-02 7.558821358695604065e-02 7.697870616841574753e-02 9.058112147353399035e-02 1.134777332089566410e-01 1.418429701682441813e-01 1.729895275148604916e-01 2.051460859481085142e-01 2.370240698557991854e-01 2.675856189950021058e-01 2.959432078870533056e-01 3.213218181200135914e-01 3.430493604862814849e-01 3.605595096176522074e-01 3.733993455312016874e-01 3.812378832704866327e-01 3.838733343558617395e-01 3.812378832704866327e-01 3.733993455312017984e-01 3.605595096176522629e-01 3.430493604862815959e-01 3.213218181200136470e-01 2.959432078870534166e-01 2.675856189950020503e-01 2.370240698557992132e-01 2.051460859481085142e-01 1.729895275148604639e-01 1.418429701682442645e-01 1.134777332089565577e-01 9.058112147353389321e-02 7.697870616841566427e-02 7.558821358695609616e-02 8.447890450305933774e-02 9.851181786078157254e-02 1.136426595766470149e-01 1.276472220651178602e-01 1.393990416344744743e-01 1.483453158816843143e-01 1.542502798655876195e-01 1.570719856418904825e-01 1.568978272153862819e-01 1.539062913180382353e-01 1.483410905931797363e-01 1.404916572650672657e-01 1.306773233244468146e-01 1.192340032252303533e-01 1.065028896644717449e-01 9.282103367708417763e-02 7.851396129376697619e-02 6.389097578665153820e-02 4.924538495362442564e-02 3.486893197924761933e-02 2.113515559076093939e-02 9.279647810385633841e-03 9.219652448034453343e-03 1.957489794752364717e-02 3.025373203463058505e-02 4.019849486876538730e-02 4.923024745752511283e-02 5.730454459957008001e-02 6.442534969757282570e-02 7.062379630278269038e-02 7.594930052676415744e-02 8.046405358846456246e-02 8.423873401573829522e-02 8.734881688335559280e-02 8.987129704210258807e-02 9.188179193013548685e-02 9.345204551340059729e-02 9.464787482926403928e-02 9.552760202524829269e-02 9.614100350392384975e-02 9.652878667985274885e-02 9.672257700879442754e-02 9.674536753957360680e-02 9.661235518300183289e-02 9.633206683502480716e-02 9.590766767658606695e-02 9.533834449976404113e-02 9.462066765142433666e-02 9.374985333900204276e-02 9.272087003490731005e-02 9.152935511021915993e-02 9.017232796663937622e-02 8.864870221164868058e-02 8.695961123610150556e-02 8.510856907505429114e-02 8.310149229891321265e-02 8.094660972868010507e-02 7.865428583649106131e-02 7.623678151158588823e-02 7.370797301747951391e-02
7.540456450983322456e-02 7.787687425724537649e-02 8.022177001055641465e-02 8.242262765684985060e-02 8.446466992618618941e-02 8.633540626181625266e-02 8.802505430259632835e-02 8.952691943614672632e-02 9.083770306830825370e-02 9.195770415066041592e-02 9.289087269269008518e-02 9.364466942097843249e-02 9.422968386259299167e-02 9.465896582533726844e-02 9.494703474671198351e-02 9.510854982619536269e-02 9.515665258153716000e-02 9.510103204733807991e-02 9.494580809232189278e-02 9.468737388208266215e-02 9.431237533956390862e-02 9.379602390181349114e-02 9.310093173168527969e-02 9.217662412035373953e-02 9.095982742773135732e-02 8.937556376678640335e-02 8.733901933312844534e-02 8.475810341804286552e-02 8.153658617859523006e-02 7.757769588459637045e-02 7.278806776674311141e-02 6.708196513555168827e-02 6.038574823900000332e-02 5.264269450486012969e-02 4.381867356308180583e-02 3.391082577890999761e-02 2.297100945060107091e-02 1.126306600653798930e-02 4.849790745359235794e-03 1.703747478689569481e-02 3.145440154460905913e-02 4.652925815708264246e-02 6.192825374088486989e-02 7.735857775493829025e-02 9.250844725626414244e-02 1.070405778916715955e-01 1.205950684000520051e-01 1.327958022031910934e-01 1.432591131895450953e-01 1.516043879499758829e-01 1.574665600909306296e-01 1.605106586598588070e-01 1.604489223940214482e-01 1.570617500974341718e-01 1.502254994610044136e-01 1.399543375226171005e-01 1.264740294029507994e-01 1.103743699182323512e-01 9.296515448515099700e-02 7.712051138360395686e-02 6.859809831004458347e-02 7.423149102894202600e-02 9.425079410041087291e-02 1.233550548656338480e-01 1.572233198938652043e-01 1.933263731955615627e-01 2.300367519047017972e-01 2.661230771727535749e-01 3.005471814360708427e-01 3.323903561245450389e-01 3.608320830893508857e-01 3.851505697109092741e-01 4.047320728173646187e-01 4.190829163680232505e-01 4.278410294512116074e-01 4.307852052027784096e-01 4.278410294512116629e-01 4.190829163680233060e-01 4.047320728173644522e-01 3.851505697109092186e-01 3.608320830893511078e-01 3.323903561245451499e-01 3.005471814360708427e-01 2.661230771727534639e-01 2.300367519047018805e-01 1.933263731955615905e-01 1.572233198938651488e-01 1.233550548656338203e-01 9.425079410041081740e-02 7.423149102894206763e-02 6.859809831004462510e-02 7.712051138360398461e-02 9.296515448515105251e-02 1.103743699182323790e-01 1.264740294029509105e-01 1.399543375226170172e-01 1.502254994610044136e-01 1.570617500974341163e-01 1.604489223940214204e-01 1.605106586598588070e-01 1.574665600909305463e-01 1.516043879499760216e-01 1.432591131895450398e-01 1.327958022031910379e-01 1.205950684000520606e-01 1.070405778916715123e-01 9.250844725626418408e-02 7.735857775493831801e-02 6.192825374088491153e-02 4.652925815708267021e-02 3.145440154460902443e-02 1.703747478689572256e-02 4.849790745359169875e-03 1.126306600653798062e-02 2.297100945060107091e-02 3.391082577891000455e-02 4.381867356308179889e-02 5.264269450486013663e-02 6.038574823900003108e-02 6.708196513555166052e-02 7.278806776674311141e-02 7.757769588459634269e-02 8.153658617859523006e-02 8.475810341804286552e-02 8.733901933312840371e-02 8.937556376678640335e-02 9.095982742773135732e-02 9.217662412035373953e-02 9.310093173168530745e-02 9.379602390181346339e-02 9.431237533956390862e-02 9.468737388208267602e-02 9.494580809232189278e-02 9.510103204733809379e-02 9.515665258153716000e-02 9.510854982619534881e-02 9.494703474671195575e-02 9.465896582533726844e-02 9.422968386259299167e-02 9.364466942097844637e-02 9.289087269269005742e-02 9.195770415066041592e-02 9.083770306830828145e-02 8.952691943614672632e-02 8.802505430259632835e-02 8.633540626181623878e-02 8.446466992618618941e-02 8.242262765684990611e-02 8.022177001055640078e-02 7.787687425724537649e-02 7.540456450983323844e-02
7.701839747969829730e-02 7.943530392158712483e-02 8.171058809870750117e-02 8.382446660630077373e-02 8.575905646440200314e-02 8.749896456113656629e-02 8.903189075838639777e-02 9.034922259477536077e-02 9.144659149959848132e-02 9.232435077443475191e-02 9.298792448137430111e-02 9.344796444654085432e-02 9.372024126327294091e-02 9.382518698344124997e-02 9.378700599862686837e-02 9.363228160879852324e-02 9.338803468747153280e-02 9.307924221623903316e-02 9.272589779031617518e-02 9.233978674923128127e-02 9.192123943023980392e-02 9.145619369560181733e-02 9.091391796970220429e-02 9.024570350302370259e-02 8.938473272747526899e-02 8.824719266615624336e-02 8.673456363108252021e-02 8.473690689657095709e-02 8.213691913693231539e-02 7.881451588370476380e-02 7.465173667558698545e-02 6.953781154343451065e-02 6.337427626939008685e-02 5.608006694247085616e-02 4.759657770100659407e-02 3.789281520116519197e-02 2.697155763384511892e-02 1.488449383700680972e-02 2.210407035771369110e-03 1.277782144619670629e-02 2.781225066973872992e-02 4.352359701030385220e-02 5.963642893390475735e-02 7.585502634033390590e-02 9.184698166170962574e-02 1.072452365292395488e-01 1.216537402425121595e-01 1.346552963922911517e-01 1.458213488322424867e-01 1.547236535334446661e-01 1.609478564788543176e-01 1.641091222991755971e-01 1.638702662817513589e-01 1.599635919240252335e-01 1.522194718248051359e-01 1.406094228438954374e-01 1.253244998564892188e-01 1.069496431592345115e-01 8.692504116935435843e-02 6.886226927387148478e-02 6.102282774437075424e-02 7.219641568940599052e-02 9.916273841669796807e-02 1.343729341131515709e-01 1.735774589738628970e-01 2.145401327776673972e-01 2.557752775306926796e-01 2.960879162993027558e-01 3.344215921779731260e-01 3.698128847317704859e-01 4.013855928892556824e-01 4.283604052113021421e-01 4.500701315089608578e-01 4.659757957451840515e-01 4.756810432671816358e-01 4.789433415727435972e-01 4.756810432671818578e-01 4.659757957451840515e-01 4.500701315089607468e-01 4.283604052113021421e-01 4.013855928892556824e-01 3.698128847317704859e-01 3.344215921779731260e-01 2.960879162993025893e-01 2.557752775306926796e-01 2.145401327776673972e-01 1.735774589738628693e-01 1.343729341131516541e-01 9.916273841669792644e-02 7.219641568940610155e-02 6.102282774437075424e-02 6.886226927387154029e-02 8.692504116935441394e-02 1.069496431592345392e-01 1.253244998564892188e-01 1.406094228438954652e-01 1.522194718248051359e-01 1.599635919240252890e-01 1.638702662817513589e-01 1.641091222991755971e-01 1.609478564788543176e-01 1.547236535334446383e-01 1.458213488322425144e-01 1.346552963922911794e-01 1.216537402425121733e-01 1.072452365292396459e-01 9.184698166170966738e-02 7.585502634033390590e-02 5.963642893390482674e-02 4.352359701030390077e-02 2.781225066973878543e-02 1.277782144619666466e-02 2.210407035771338752e-03 1.488449383700679064e-02 2.697155763384510158e-02 3.789281520116521279e-02 4.759657770100660795e-02 5.608006694247087004e-02 6.337427626939005909e-02 6.953781154343451065e-02 7.465173667558694381e-02 7.881451588370479155e-02 8.213691913693227376e-02 8.473690689657094322e-02 8.673456363108253409e-02 8.824719266615624336e-02 8.938473272747526899e-02 9.024570350302366095e-02 9.091391796970219041e-02 9.145619369560177570e-02 9.192123943023980392e-02 9.233978674923125352e-02 9.272589779031616131e-02 9.307924221623903316e-02 9.338803468747153280e-02 9.363228160879852324e-02 9.378700599862684062e-02 9.382518698344123609e-02 9.372024126327294091e-02 9.344796444654084044e-02 9.298792448137431499e-02 9.232435077443472415e-02 9.144659149959848132e-02 9.034922259477536077e-02 8.903189075838639777e-02 8.749896456113656629e-02 8.575905646440200314e-02 8.382446660630077373e-02 8.171058809870750117e-02 7.943530392158713871e-02 7.701839747969829730e-02
7.852030434464520037e-02 8.088165087797120900e-02 8.308962670138031470e-02 8.512107221790331246e-02 8.695460059078714832e-02 8.857131493028463920e-02 8.995557553274520501e-02 9.109580050518206740e-02 9.198527435534957497e-02 9.262292750647842243e-02 9.301403464283532208e-02 9.317076100952259576e-02 9.311246367559583570e-02 9.286563111832431272e-02 9.246332345719757151e-02 9.194396481871017213e-02 9.134935011513622971e-02 9.072177520487276214e-02 9.010029472606635725e-02 8.951625905701381114e-02 8.898846439169834366e-02 8.851842559590050730e-02 8.808638890264515464e-02 8.764868375949376456e-02 8.713685061199222259e-02 8.645871190147065566e-02 8.550126104521774129e-02 8.413501870978530583e-02 8.221940070435287962e-02 7.960865647594639327e-02 7.615803009001656521e-02 7.172991375705671524e-02 6.619986675033001644e-02 5.946244110794166732e-02 5.143679176703069844e-02 4.207207758302816680e-02 3.135278547318862130e-02 1.930515806437516427e-02 6.029760677127439517e-03 8.564082351311112784e-03 2.400206250285152540e-02 4.024417706197972594e-02 5.700754873775642356e-02 7.397789147181073333e-02 9.079669423476702250e-02 1.070645926939530618e-01 1.223477352314523564e-01 1.361863100134480531e-01 1.481051109263495646e-01 1.576260992610885869e-01 1.642829401401461609e-01 1.676375713955796376e-01 1.672991095697273223e-01 1.629460560104535050e-01 1.543544783086696071e-01 1.414395161450713867e-01 1.243315944917725291e-01 1.035567607350634661e-01 8.058085038119942867e-02 5.975349263752560702e-02 5.306289550428124058e-02 7.121715702546137228e-02 1.052737168639881205e-01 1.463095911749200118e-01 1.906282846344261039e-01 2.363244618250125995e-01 2.820275607857288258e-01 3.265548639521674290e-01 3.688147523923099858e-01 4.077872366264263526e-01 4.425317059452531510e-01 4.722046625132435005e-01 4.960803137112833050e-01 5.135704821078139748e-01 5.242417730938043752e-01 5.278286800482568930e-01 5.242417730938043752e-01 5.135704821078139748e-01 4.960803137112831940e-01 4.722046625132436670e-01 4.425317059452531510e-01 4.077872366264263526e-01 3.688147523923100413e-01 3.265548639521674845e-01 2.820275607857287703e-01 2.363244618250125162e-01 1.906282846344261317e-01 1.463095911749200118e-01 1.052737168639881343e-01 7.121715702546140003e-02 5.306289550428120588e-02 5.975349263752565560e-02 8.058085038119942867e-02 1.035567607350635494e-01 1.243315944917725430e-01 1.414395161450714700e-01 1.543544783086696071e-01 1.629460560104534772e-01 1.672991095697273223e-01 1.676375713955797486e-01 1.642829401401461609e-01 1.576260992610885592e-01 1.481051109263495646e-01 1.361863100134481086e-01 1.223477352314523287e-01 1.070645926939530340e-01 9.079669423476707801e-02 7.397789147181071945e-02 5.700754873775638887e-02 4.024417706197971900e-02 2.400206250285154622e-02 8.564082351311078090e-03 6.029760677127462935e-03 1.930515806437516774e-02 3.135278547318864212e-02 4.207207758302817374e-02 5.143679176703067762e-02 5.946244110794166732e-02 6.619986675033001644e-02 7.172991375705668748e-02 7.615803009001655133e-02 7.960865647594642103e-02 8.221940070435287962e-02 8.413501870978530583e-02 8.550126104521776904e-02 8.645871190147062790e-02 8.713685061199220871e-02 8.764868375949377843e-02 8.808638890264515464e-02 8.851842559590050730e-02 8.898846439169835754e-02 8.951625905701378338e-02 9.010029472606638501e-02 9.072177520487272051e-02 9.134935011513622971e-02 9.194396481871017213e-02 9.246332345719758539e-02 9.286563111832428496e-02 9.311246367559580794e-02 9.317076100952262352e-02 9.301403464283529432e-02 9.262292750647838080e-02 9.198527435534957497e-02 9.109580050518206740e-02 8.995557553274521889e-02 8.857131493028463920e-02 8.695460059078713444e-02 8.512107221790332634e-02 8.308962670138031470e-02 8.088165087797118125e-02 7.852030434464520037e-02
7.988007064219639075e-02 8.218404947382824954e-02 8.432577223237662511e-02 8.627869189457178234e-02 8.801773618812733235e-02 8.952012172840881354e-02 9.076625449858971573e-02 9.174070814640400418e-02 9.243326380450686552e-02 9.283998387839377531e-02 9.296427614107741211e-02 9.281788194387297075e-02 9.242169188067005103e-02 9.180625313463890158e-02 9.101178661927858404e-02 9.008748533281170368e-02 8.908983258478224421e-02 8.807968519332934343e-02 8.711794708870332360e-02 8.625984645877721180e-02 8.554813310923971292e-02 8.500588454284209450e-02 8.462993040481198159e-02 8.438601698573215681e-02 8.420662555727252696e-02 8.399185922063290288e-02 8.361320430902716150e-02 8.291949043805553476e-02 8.174417030023652109e-02 7.991311599241629482e-02 7.725236983873186303e-02 7.359555971745193603e-02 6.879090453258174254e-02 6.270787460265635216e-02 5.524367907833406532e-02 4.632998601182770904e-02 3.594131834614945620e-02 2.411315306069683820e-02 1.106161009212994380e-02 5.225075851859317493e-03 2.012524246196707375e-02 3.671844916466763392e-02 5.403980447112446267e-02 7.170559341124464747e-02 8.931948437874803748e-02 1.064459809552595337e-01 1.226118232378042988e-01 1.373135784329828912e-01 1.500283879849002300e-01 1.602271542590693321e-01 1.673898961110981409e-01 1.710231516173921495e-01 1.706795021406112001e-01 1.659797930065310123e-01 1.566399967826755113e-01 1.425086276077695002e-01 1.236334048422929599e-01 1.004246514551054847e-01 7.421589635188631517e-02 4.989223478993449340e-02 4.509192968786693290e-02 7.161330336603496938e-02 1.124697628377864939e-01 1.589219689329680052e-01 2.080860754737780538e-01 2.583530978163130487e-01 3.084291567379527921e-01 3.571197216030331245e-01 4.032829771674943942e-01 4.458322872792564451e-01 4.837553687937717339e-01 5.161390356310727734e-01 5.421946492870900469e-01 5.612816190141686201e-01 5.729272385787836930e-01 5.768416670527561907e-01 5.729272385787835820e-01 5.612816190141687311e-01 5.421946492870899359e-01 5.161390356310728844e-01 4.837553687937717339e-01 4.458322872792563341e-01 4.032829771674943387e-01 3.571197216030330690e-01 3.084291567379527921e-01 2.583530978163130487e-01 2.080860754737780816e-01 1.589219689329681162e-01 1.124697628377864800e-01 7.161330336603501101e-02 4.509192968786690514e-02 4.989223478993459054e-02 7.421589635188624579e-02 1.004246514551054570e-01 1.236334048422929321e-01 1.425086276077695002e-01 1.566399967826754835e-01 1.659797930065309568e-01 1.706795021406112001e-01 1.710231516173922328e-01 1.673898961110980854e-01 1.602271542590695264e-01 1.500283879849002300e-01 1.373135784329828912e-01 1.226118232378044237e-01 1.064459809552595337e-01 8.931948437874805136e-02 7.170559341124463359e-02 5.403980447112443491e-02 3.671844916466764780e-02 2.012524246196706335e-02 5.225075851859288870e-03 1.106161009212991951e-02 2.411315306069685555e-02 3.594131834614943538e-02 4.632998601182768822e-02 5.524367907833407920e-02 6.270787460265635216e-02 6.879090453258174254e-02 7.359555971745193603e-02 7.725236983873186303e-02 7.991311599241628094e-02 8.174417030023657660e-02 8.291949043805554864e-02 8.361320430902711986e-02 8.399185922063286125e-02 8.420662555727252696e-02 8.438601698573215681e-02 8.462993040481193996e-02 8.500588454284203899e-02 8.554813310923971292e-02 8.625984645877719792e-02 8.711794708870332360e-02 8.807968519332934343e-02 8.908983258478220257e-02 9.008748533281168980e-02 9.101178661927858404e-02 9.180625313463890158e-02 9.242169188067009267e-02 9.281788194387295687e-02 9.296427614107738435e-02 9.283998387839374755e-02 9.243326380450686552e-02 9.174070814640400418e-02 9.076625449858972960e-02 8.952012172840881354e-02 8.801773618812731848e-02 8.627869189457179622e-02 8.432577223237662511e-02 8.218404947382820791e-02 7.988007064219637687e-02
8.106700965740780418e-02 8.330988117815198157e-02 8.538471192022364931e-02 8.726175920936408981e-02 8.891230912006380105e-02 9.030955178925902105e-02 9.142957558683266484e-02 9.225248084244593028e-02 9.276360847623489614e-02 9.295487026702298206e-02 9.282615380533211502e-02 9.238675377395917654e-02 9.165674848169244604e-02 9.066819224755824635e-02 8.946592645063244920e-02 8.810772444772201062e-02 8.666338724658606552e-02 8.521232591302461967e-02 8.383916019650043683e-02 8.262701657205162586e-02 8.164860796460361725e-02 8.095583249852954244e-02 8.056938180747275080e-02 8.047035334829551190e-02 8.059573869932315504e-02 8.083880433159860990e-02 8.105413250799260727e-02 8.106604493000710288e-02 8.067872147789005577e-02 7.968655973178703777e-02 7.788389267239238800e-02 7.507375584832069737e-02 7.107579119955599600e-02 6.573358696802492074e-02 5.892190206555119464e-02 5.055460411484290900e-02 4.059582407675282889e-02 2.908607697479775184e-02 1.627844411090906621e-02 5.526417218960768402e-03 1.636565318461687818e-02 3.298949265895175648e-02 5.073902108466854521e-02 6.902187141154343675e-02 8.738078475751136220e-02 1.053381878204256716e-01 1.223797300483155381e-01 1.379579210235908626e-01 1.515020899969050094e-01 1.624318223590140164e-01 1.701729786572415137e-01 1.741758707666937467e-01 1.739353736239730996e-01 1.690130728069306754e-01 1.590624327681184336e-01 1.438606730926142718e-01 1.233603508053960074e-01 9.781273040319592160e-02 6.823754362370833271e-02 3.947089724456431109e-02 3.781983564361993122e-02 7.360986131626706674e-02 1.205821785467110357e-01 1.719524640038876950e-01 2.256474926761118383e-01 2.802775899340997356e-01 3.345836146775232334e-01 3.873369881092237343e-01 4.373328350643961304e-01 4.834096417409046165e-01 5.244777024305173896e-01 5.595498744300060334e-01 5.877714212079826472e-01 6.084468934384742456e-01 6.210625494271442282e-01 6.253031832002917678e-01 6.210625494271440061e-01 6.084468934384742456e-01 5.877714212079826472e-01 5.595498744300060334e-01 5.244777024305172786e-01 4.834096417409045054e-01 4.373328350643959639e-01 3.873369881092237343e-01 3.345836146775231223e-01 2.802775899340998467e-01 2.256474926761118383e-01 1.719524640038876395e-01 1.205821785467110913e-01 7.360986131626709450e-02 3.781983564361992428e-02 3.947089724456433191e-02 6.823754362370823556e-02 9.781273040319592160e-02 1.233603508053960351e-01 1.438606730926141608e-01 1.590624327681182670e-01 1.690130728069307031e-01 1.739353736239731829e-01 1.741758707666936912e-01 1.701729786572416525e-01 1.624318223590139609e-01 1.515020899969050650e-01 1.379579210235908071e-01 1.223797300483155243e-01 1.053381878204256439e-01 8.738078475751140384e-02 6.902187141154342287e-02 5.073902108466854521e-02 3.298949265895173566e-02 1.636565318461691634e-02 5.526417218960776208e-03 1.627844411090903845e-02 2.908607697479776225e-02 4.059582407675282195e-02 5.055460411484291594e-02 5.892190206555121545e-02 6.573358696802492074e-02 7.107579119955599600e-02 7.507375584832068349e-02 7.788389267239240188e-02 7.968655973178703777e-02 8.067872147789008352e-02 8.106604493000707512e-02 8.105413250799256564e-02 8.083880433159859602e-02 8.059573869932312729e-02 8.047035334829551190e-02 8.056938180747275080e-02 8.095583249852954244e-02 8.164860796460361725e-02 8.262701657205166750e-02 8.383916019650043683e-02 8.521232591302459192e-02 8.666338724658606552e-02 8.810772444772202450e-02 8.946592645063246307e-02 9.066819224755824635e-02 9.165674848169243216e-02 9.238675377395917654e-02 9.282615380533210114e-02 9.295487026702298206e-02 9.276360847623489614e-02 9.225248084244591640e-02 9.142957558683266484e-02 9.030955178925900717e-02 8.891230912006380105e-02 8.726175920936410368e-02 8.538471192022366318e-02 8.330988117815198157e-02 8.106700965740779030e-02
8.205054491917199155e-02 8.422648361603218836e-02 8.623176997694619039e-02 8.803384617310519578e-02 8.960061970396404618e-02 9.090136272316468036e-02 9.190775657169947266e-02 9.259509089698408912e-02 9.294362456045152099e-02 9.294011113024715220e-02 9.257948338535694488e-02 9.186667596619896292e-02 9.081853826505702221e-02 8.946574344052017624e-02 8.785452373988947294e-02 8.604794523706657539e-02 8.412626890437335803e-02 8.218574049430570072e-02 8.033496537116119329e-02 7.868799134725741606e-02 7.735356236553224407e-02 7.642092933528576992e-02 7.594406845426465713e-02 7.592759506642696166e-02 7.631808120164432219e-02 7.700320896858010855e-02 7.781868176177852980e-02 7.856051522749478433e-02 7.899945817646485124e-02 7.889491414233440469e-02 7.800703039332461397e-02 7.610676628641270536e-02 7.298440331974342943e-02 6.845719314222120655e-02 6.237692758167022455e-02 5.463857957510146607e-02 4.519296928074784114e-02 3.407553546798169214e-02 2.152827012144585550e-02 9.297678890066718438e-03 1.308242956325469941e-02 2.912236176332218957e-02 4.712027628833896642e-02 6.591729608799541673e-02 8.495134906259170504e-02 1.036934794072058019e-01 1.215863187247133992e-01 1.380384785802788450e-01 1.524322302424175879e-01 1.641366723588027210e-01 1.725242332284148139e-01 1.769896059875356309e-01 1.769705554106499323e-01 1.719702213856458273e-01 1.615809371902950098e-01 1.455108516955765652e-01 1.236193209642410806e-01 9.598831720473047224e-02 6.319823373507638120e-02 2.892349829485719309e-02 3.254797826985066783e-02 7.727918442632790430e-02 1.294041005182773596e-01 1.851324039147713152e-01 2.429949782751383291e-01 3.017268299586094438e-01 3.600629626071980560e-01 4.167212485787623044e-01 4.704232373825720792e-01 5.199262330281970712e-01 5.640589600262124748e-01 6.017573901018703486e-01 6.320985366238375258e-01 6.543305113108248694e-01 6.678974382958938749e-01 6.724580944394279447e-01 6.678974382958938749e-01 6.543305113108248694e-01 6.320985366238375258e-01 6.017573901018703486e-01 5.640589600262125858e-01 5.199262330281971822e-01 4.704232373825719682e-01 4.167212485787621934e-01 3.600629626071981115e-01 3.017268299586094438e-01 2.429949782751384124e-01 1.851324039147713429e-01 1.294041005182773874e-01 7.727918442632784879e-02 3.254797826985068171e-02 2.892349829485718268e-02 6.319823373507643671e-02 9.598831720473040285e-02 1.236193209642409696e-01 1.455108516955766207e-01 1.615809371902951208e-01 1.719702213856457440e-01 1.769705554106500434e-01 1.769896059875357419e-01 1.725242332284148694e-01 1.641366723588027488e-01 1.524322302424176434e-01 1.380384785802787617e-01 1.215863187247133992e-01 1.036934794072057187e-01 8.495134906259166341e-02 6.591729608799543061e-02 4.712027628833901499e-02 2.912236176332218957e-02 1.308242956325467686e-02 9.297678890066740989e-03 2.152827012144582428e-02 3.407553546798174765e-02 4.519296928074783420e-02 5.463857957510147995e-02 6.237692758167022455e-02 6.845719314222120655e-02 7.298440331974344331e-02 7.610676628641267760e-02 7.800703039332461397e-02 7.889491414233440469e-02 7.899945817646487900e-02 7.856051522749478433e-02 7.781868176177850205e-02 7.700320896858008080e-02 7.631808120164429443e-02 7.592759506642692002e-02 7.594406845426467101e-02 7.642092933528574217e-02 7.735356236553228571e-02 7.868799134725742994e-02 8.033496537116119329e-02 8.218574049430570072e-02 8.412626890437333027e-02 8.604794523706658926e-02 8.785452373988945907e-02 8.946574344052017624e-02 9.081853826505699445e-02 9.186667596619899068e-02 9.257948338535694488e-02 9.294011113024715220e-02 9.294362456045146548e-02 9.259509089698410300e-02 9.190775657169950041e-02 9.090136272316468036e-02 8.960061970396404618e-02 8.803384617310519578e-02 8.623176997694623203e-02 8.422648361603213285e-02 8.205054491917199155e-02
8.280079942779355884e-02 8.490186669841151557e-02 8.683276078961871258e-02 8.855865451009929668e-02 9.004454088320244798e-02 9.125612066111729592e-02 9.216085425835232603e-02 9.272919439139969133e-02 9.293601669540181576e-02 9.276226583806113091e-02 9.219683304032484650e-02 9.123867512422451087e-02 8.989917072439497503e-02 8.820467777247961716e-02 8.619919327953530497e-02 8.394689868855317871e-02 8.153417003871062108e-02 7.907031177527165666e-02 7.668584257381676206e-02 7.452674173849464789e-02 7.274300023213385591e-02 7.147069970675828943e-02 7.080915159995539165e-02 7.079789519770830764e-02 7.140053591614896333e-02 7.250107063717772804e-02 7.391347527765187997e-02 7.540019426271486747e-02 7.669321489687051796e-02 7.751296180476313635e-02 7.758312401427608362e-02 7.664171978770342730e-02 7.444964677772070161e-02 7.079805778835669694e-02 6.551574623713339596e-02 5.847789398090456198e-02 4.961911849521449813e-02 3.896151574686114449e-02 2.671506313054874265e-02 1.399386678430391932e-02 1.095948405471240845e-02 2.521518927900866930e-02 4.320973263476233367e-02 6.239076011084034035e-02 8.200907453867005426e-02 1.014697496451751335e-01 1.201699891192635206e-01 1.374752790863571217e-01 1.527225598254161876e-01 1.652324221827279060e-01 1.743258753374012093e-01 1.793440610443803318e-01 1.796699859780961084e-01 1.747515139108760107e-01 1.641249260959347644e-01 1.474385605991348491e-01 1.244769387773135838e-01 9.519027492887788267e-02 5.976769973982756778e-02 1.953025830282375738e-02 3.111436020005167030e-02 8.252656131037430787e-02 1.387039341828613936e-01 1.981839583370953450e-01 2.597971918571285732e-01 3.223084171524518982e-01 3.844102587349120803e-01 4.447507498230242051e-01 5.019698312431670750e-01 5.547393542127374566e-01 6.018040525203056657e-01 6.420215551315648916e-01 6.743997011452357304e-01 6.981295592641180159e-01 7.126127317766285385e-01 7.174817589210037427e-01 7.126127317766287605e-01 6.981295592641181269e-01 6.743997011452356194e-01 6.420215551315650027e-01 6.018040525203057767e-01 5.547393542127373456e-01 5.019698312431670750e-01 4.447507498230240386e-01 3.844102587349120248e-01 3.223084171524518982e-01 2.597971918571286287e-01 1.981839583370953728e-01 1.387039341828613936e-01 8.252656131037432174e-02 3.111436020005166683e-02 1.953025830282376432e-02 5.976769973982756778e-02 9.519027492887785491e-02 1.244769387773135838e-01 1.474385605991348769e-01 1.641249260959347644e-01 1.747515139108759830e-01 1.796699859780961084e-01 1.793440610443802763e-01 1.743258753374011538e-01 1.652324221827277950e-01 1.527225598254162431e-01 1.374752790863570662e-01 1.201699891192634650e-01 1.014697496451751335e-01 8.200907453867005426e-02 6.239076011084031953e-02 4.320973263476229898e-02 2.521518927900865542e-02 1.095948405471237029e-02 1.399386678430392626e-02 2.671506313054877041e-02 3.896151574686110286e-02 4.961911849521455364e-02 5.847789398090461055e-02 6.551574623713343759e-02 7.079805778835672470e-02 7.444964677772070161e-02 7.664171978770341342e-02 7.758312401427609750e-02 7.751296180476315023e-02 7.669321489687054572e-02 7.540019426271485359e-02 7.391347527765189385e-02 7.250107063717770028e-02 7.140053591614899109e-02 7.079789519770833539e-02 7.080915159995539165e-02 7.147069970675827555e-02 7.274300023213393918e-02 7.452674173849464789e-02 7.668584257381678981e-02 7.907031177527169830e-02 8.153417003871066271e-02 8.394689868855315096e-02 8.619919327953530497e-02 8.820467777247968655e-02 8.989917072439500279e-02 9.123867512422449699e-02 9.219683304032488813e-02 9.276226583806110315e-02 9.293601669540181576e-02 9.272919439139971909e-02 9.216085425835228440e-02 9.125612066111729592e-02 9.004454088320248961e-02 8.855865451009932443e-02 8.683276078961871258e-02 8.490186669841152944e-02 8.280079942779360047e-02
8.328919251991846739e-02 8.530543041626753586e-02 8.715484545059382082e-02 8.880102206490950167e-02 9.020667638948449973e-02 9.133449920692067459e-02 9.214817562338652179e-02 9.261360225277602554e-02 9.270032619632857795e-02 9.238323436628073648e-02 9.164452654883348259e-02 9.047601008053671179e-02 8.888175546167446928e-02 8.688114432115366659e-02 8.451231018364319114e-02 8.183589105437504008e-02 7.893883077072925969e-02 7.593760353638169536e-02 7.297959825878562456e-02 7.024046374515928448e-02 6.791427035628394560e-02 6.619335369392970181e-02 6.523731580595268364e-02 6.513671188815599311e-02 6.588355786223291932e-02 6.736129666844647979e-02 6.935801247820572168e-02 7.159507352415950265e-02 7.375872245336172195e-02 7.552591440286703095e-02 7.658204719324483711e-02 7.663226486690935535e-02 7.540910369688819115e-02 7.267880124456875535e-02 6.824789381706411473e-02 6.197152947024680419e-02 5.376611312106326784e-02 4.363500779067332885e-02 3.174847591303951722e-02 1.887980805712827573e-02 1.085344925901883875e-02 2.141963060158421500e-02 3.904688855615436743e-02 5.845089914259526953e-02 7.854079195219189347e-02 9.863271852549809759e-02 1.180752251226352828e-01 1.361920636264300766e-01 1.522775905244351247e-01 1.656070577437609714e-01 1.754533749714896340e-01 1.811076376388431053e-01 1.819021012645299085e-01 1.772346277027418426e-01 1.665936879143811444e-01 1.495830170725775954e-01 1.259451631513456016e-01 9.558410103431597138e-02 5.859459482086892129e-02 1.552063693478563516e-02 3.457464064228939205e-02 8.912259176882234013e-02 1.482347320094030696e-01 2.108217004745129297e-01 2.757107811369377548e-01 3.416118470066474289e-01 4.071441810213444756e-01 4.708731905206285373e-01 5.313517914495148320e-01 5.871642787063166002e-01 6.369708457089424680e-01 6.795509403737370890e-01 7.138436686151922173e-01 7.389835457502342830e-01 7.543300650648334660e-01 7.594897993208588050e-01 7.543300650648334660e-01 7.389835457502343941e-01 7.138436686151921062e-01 6.795509403737370890e-01 6.369708457089424680e-01 5.871642787063166002e-01 5.313517914495148320e-01 4.708731905206285373e-01 4.071441810213445867e-01 3.416118470066473733e-01 2.757107811369379213e-01 2.108217004745129852e-01 1.482347320094029863e-01 8.912259176882229850e-02 3.457464064228939898e-02 1.552063693478561261e-02 5.859459482086888660e-02 9.558410103431597138e-02 1.259451631513456848e-01 1.495830170725775954e-01 1.665936879143811999e-01 1.772346277027418704e-01 1.819021012645299917e-01 1.811076376388430220e-01 1.754533749714896618e-01 1.656070577437608882e-01 1.522775905244351247e-01 1.361920636264300488e-01 1.180752251226353244e-01 9.863271852549805596e-02 7.854079195219187959e-02 5.845089914259524871e-02 3.904688855615432580e-02 2.141963060158423929e-02 1.085344925901879538e-02 1.887980805712826532e-02 3.174847591303955191e-02 4.363500779067330110e-02 5.376611312106323315e-02 6.197152947024678338e-02 6.824789381706407310e-02 7.267880124456871371e-02 7.540910369688820503e-02 7.663226486690932759e-02 7.658204719324482324e-02 7.552591440286703095e-02 7.375872245336173583e-02 7.159507352415950265e-02 6.935801247820572168e-02 6.736129666844643815e-02 6.588355786223291932e-02 6.513671188815599311e-02 6.523731580595265589e-02 6.619335369392972956e-02 6.791427035628395947e-02 7.024046374515927060e-02 7.297959825878565232e-02 7.593760353638168148e-02 7.893883077072930132e-02 8.183589105437505395e-02 8.451231018364321890e-02 8.688114432115370822e-02 8.888175546167448315e-02 9.047601008053671179e-02 9.164452654883342708e-02 9.238323436628077812e-02 9.270032619632853632e-02 9.261360225277605329e-02 9.214817562338652179e-02 9.133449920692066071e-02 9.020667638948451361e-02 8.880102206490952943e-02 8.715484545059382082e-02 8.530543041626759138e-02 8.328919251991852291e-02
8.348904590677840021e-02 8.540868088988751161e-02 8.716738134922695502e-02 8.872792505693390119e-02 9.005152834898458303e-02 9.109861576032657338e-02 9.182977272049661077e-02 9.220690423920441248e-02 9.219462742794487520e-02 9.176193259259396440e-02 9.088415719794679104e-02 8.954532990025398931e-02 8.774095811051937921e-02 8.548135016689675791e-02 8.279557458385794488e-02 7.973614309916127185e-02 7.638441117319909324e-02 7.285641152447770719e-02 6.930817297974467550e-02 6.593824489971696068e-02 6.298301172288037209e-02 6.069824544140282885e-02 5.932121524374728283e-02 5.901617657000900879e-02 5.982158743047874538e-02 6.162595821535983565e-02 6.418533200014951701e-02 6.716897588007898767e-02 7.020802457949304465e-02 7.293095526925334748e-02 7.498382066492151332e-02 7.604025389271509838e-02 7.580676066112188027e-02 7.402696218086127211e-02 7.048678825018446503e-02 6.502192900273424947e-02 5.752962728225981953e-02 4.799150959935340188e-02 3.653644857997494916e-02 2.372109253115027572e-02 1.283423194655970712e-02 1.797734213323823327e-02 3.468771050251886340e-02 5.411740551332001187e-02 7.454395216937537150e-02 9.515810358997464635e-02 1.152552108831066541e-01 1.341192940186726468e-01 1.510059290815971011e-01 1.651494112529970915e-01 1.757791721923007144e-01 1.821411474095140370e-01 1.835223441489387819e-01 1.792776280514536136e-01 1.688582129178728408e-01 1.518423497297108349e-01 1.279724853955362673e-01 9.722177072871431014e-02 6.005650418818354180e-02 2.122817778916089027e-02 4.203587174574085344e-02 9.675661844702726500e-02 1.577402794414659859e-01 2.227545799406321636e-01 2.903836092734626284e-01 3.592135049377573330e-01 4.277656505089965089e-01 4.945137707915394087e-01 5.579211063737653520e-01 6.164846085425710331e-01 6.687814060146480832e-01 7.135146968136767409e-01 7.495567975568542263e-01 7.759873696280495947e-01 7.921250986073608003e-01 7.975514023137829644e-01 7.921250986073609113e-01 7.759873696280492616e-01 7.495567975568542263e-01 7.135146968136765189e-01 6.687814060146480832e-01 6.164846085425710331e-01 5.579211063737655740e-01 4.945137707915394643e-01 4.277656505089963423e-01 3.592135049377572220e-01 2.903836092734625174e-01 2.227545799406320803e-01 1.577402794414659304e-01 9.675661844702727887e-02 4.203587174574086732e-02 2.122817778916091455e-02 6.005650418818354180e-02 9.722177072871428238e-02 1.279724853955362396e-01 1.518423497297108071e-01 1.688582129178728963e-01 1.792776280514536691e-01 1.835223441489387819e-01 1.821411474095140925e-01 1.757791721923007144e-01 1.651494112529970637e-01 1.510059290815970734e-01 1.341192940186725913e-01 1.152552108831066124e-01 9.515810358997468799e-02 7.454395216937539925e-02 5.411740551332010207e-02 3.468771050251882176e-02 1.797734213323819510e-02 1.283423194655971232e-02 2.372109253115034164e-02 3.653644857997492834e-02 4.799150959935340188e-02 5.752962728225981953e-02 6.502192900273422171e-02 7.048678825018442340e-02 7.402696218086132762e-02 7.580676066112188027e-02 7.604025389271507063e-02 7.498382066492151332e-02 7.293095526925333361e-02 7.020802457949305853e-02 6.716897588007898767e-02 6.418533200014951701e-02 6.162595821535977320e-02 5.982158743047873845e-02 5.901617657000902267e-02 5.932121524374728283e-02 6.069824544140277334e-02 6.298301172288035821e-02 6.593824489971694680e-02 6.930817297974473101e-02 7.285641152447770719e-02 7.638441117319907936e-02 7.973614309916128573e-02 8.279557458385793101e-02 8.548135016689675791e-02 8.774095811051936533e-02 8.954532990025403094e-02 9.088415719794679104e-02 9.176193259259396440e-02 9.219462742794488908e-02 9.220690423920442635e-02 9.182977272049661077e-02 9.109861576032658725e-02 9.005152834898458303e-02 8.872792505693390119e-02 8.716738134922695502e-02 8.540868088988751161e-02 8.348904590677840021e-02
8.337619969967494105e-02 8.518594189473822909e-02 8.684275663064869311e-02 8.830946047922662301e-02 8.954664869510624292e-02 9.051336696623565881e-02 9.116796794052471620e-02 9.146917567011317307e-02 9.137738632361823432e-02 9.085624133856359808e-02 8.987452097513860816e-02 8.840842394607414945e-02 8.644432504029674058e-02 8.398214030070927372e-02 8.103947977247190348e-02 7.765682557414155252e-02 7.390401037829462394e-02 6.988820052185309994e-02 6.576317791903887877e-02 6.173845285597805155e-02 5.808376677232063995e-02 5.511933466774580903e-02 5.317746038908060385e-02 5.252734467181222056e-02 5.328342451994847601e-02 5.535017950096146611e-02 5.844245592222123420e-02 6.216064278612524335e-02 6.606789677259300442e-02 6.973877149106404161e-02 7.278021428492750799e-02 7.483744242307178995e-02 7.559480376641514177e-02 7.477680612909384794e-02 7.215135910776553085e-02 6.753609724468528919e-02 6.080914103137276955e-02 5.192911695265650662e-02 4.098452077581160591e-02 2.838056390825476755e-02 1.607476849441903319e-02 1.526871221186113133e-02 3.020965729448190501e-02 4.942222173941109020e-02 7.002813736407462186e-02 9.103368305670894722e-02 1.116744301259198213e-01 1.311972546778534532e-01 1.488238351422538075e-01 1.637531105405298504e-01 1.751769323865783601e-01 1.823022650643318920e-01 1.843776789144545569e-01 1.807233568064594009e-01 1.707651378323935265e-01 1.540763365047607969e-01 1.304427693932858900e-01 1.000221369331786014e-01 6.406671485087861440e-02 3.207992918438957314e-02 5.187866038945444097e-02 1.050836225310845806e-01 1.669591965641460118e-01 2.336887410853049074e-01 3.034594761560359122e-01 3.746834390219183630e-01 4.457664823206122784e-01 5.150855304995027861e-01 5.810144221517338226e-01 6.419654460220882708e-01 6.964363169807190612e-01 7.430578262553463320e-01 7.806390761459677252e-01 8.082078908808868478e-01 8.250444191797114968e-01 8.307063302680613992e-01 8.250444191797114968e-01 8.082078908808866258e-01 7.806390761459677252e-01 7.430578262553462210e-01 6.964363169807192833e-01 6.419654460220882708e-01 5.810144221517337115e-01 5.150855304995027861e-01 4.457664823206123339e-01 3.746834390219183630e-01 3.034594761560358012e-01 2.336887410853050739e-01 1.669591965641459841e-01 1.050836225310846084e-01 5.187866038945447567e-02 3.207992918438953844e-02 6.406671485087858664e-02 1.000221369331786431e-01 1.304427693932858623e-01 1.540763365047608247e-01 1.707651378323936098e-01 1.807233568064593454e-01 1.843776789144545569e-01 1.823022650643318920e-01 1.751769323865783601e-01 1.637531105405298226e-01 1.488238351422537797e-01 1.311972546778534809e-01 1.116744301259198491e-01 9.103368305670891947e-02 7.002813736407462186e-02 4.942222173941111796e-02 3.020965729448189807e-02 1.526871221186115908e-02 1.607476849441905054e-02 2.838056390825474326e-02 4.098452077581162672e-02 5.192911695265651356e-02 6.080914103137274179e-02 6.753609724468528919e-02 7.215135910776551698e-02 7.477680612909384794e-02 7.559480376641518340e-02 7.483744242307181771e-02 7.278021428492750799e-02 6.973877149106404161e-02 6.606789677259300442e-02 6.216064278612528499e-02 5.844245592222124114e-02 5.535017950096143141e-02 5.328342451994849682e-02 5.252734467181224137e-02 5.317746038908065243e-02 5.511933466774585760e-02 5.808376677232063995e-02 6.173845285597806543e-02 6.576317791903892040e-02 6.988820052185308607e-02 7.390401037829459618e-02 7.765682557414152476e-02 8.103947977247191736e-02 8.398214030070930147e-02 8.644432504029676834e-02 8.840842394607414945e-02 8.987452097513859428e-02 9.085624133856355644e-02 9.137738632361826208e-02 9.146917567011320083e-02 9.116796794052473007e-02 9.051336696623564493e-02 8.954664869510627068e-02 8.830946047922660913e-02 8.684275663064872086e-02 8.518594189473825684e-02 8.337619969967494105e-02
8.292963730779887022e-02 8.461505841603737810e-02 8.615720204905072399e-02 8.751979521509122006e-02 8.866375269674016402e-02 8.954773054300425861e-02 9.012886259929625554e-02 9.036370230781913537e-02 9.020939650539804011e-02 8.962512513339342124e-02 8.857385227094519142e-02 8.702445234311420585e-02 8.495430495922257075e-02 8.235249915452923231e-02 7.922386237680185961e-02 7.559414321144178328e-02 7.151683722265630982e-02 6.708232957126540608e-02 6.243009713717924403e-02 5.776417211309430727e-02 5.336954637659076933e-02 4.961993917053585113e-02 4.695355021113927635e-02 4.578458574022668121e-02 4.635291354623431725e-02 4.860162629942995499e-02 5.219069348793482777e-02 5.662494921537505194e-02 6.138140700861206139e-02 6.597514798670860159e-02 6.997636183259327292e-02 7.300720402530858077e-02 7.473546909464519328e-02 7.487126142181078914e-02 7.316793052189489444e-02 6.942720428601366345e-02 6.350896060630099871e-02 5.534879236837775968e-02 4.499700775172432027e-02 3.274616457770341410e-02 1.982832577202206514e-02 1.379777709480767452e-02 2.572080278192553568e-02 4.441065381607466750e-02 6.501632683066488338e-02 8.626116594963822992e-02 1.073111568858415854e-01 1.273791531157994206e-01 1.456589050537611674e-01 1.613207993132199092e-01 1.735262360666759707e-01 1.814506054685200709e-01 1.843119672288101585e-01 1.814050283972178657e-01 1.721425201227597956e-01 1.561124064051897520e-01 1.331817676655996929e-01 1.037795993243872117e-01 7.012716261001199214e-02 4.442461279811211333e-02 6.289799302250559387e-02 1.137534458270969134e-01 1.756282522945910307e-01 2.433314119958768507e-01 3.145843225723113368e-01 3.875938687867129251e-01 4.606400331333833642e-01 5.320019645349335358e-01 5.999674527298337612e-01 6.628694138564983351e-01 7.191321072056376940e-01 7.673197950173219484e-01 8.061836806625396479e-01 8.347041764829712385e-01 8.521262033832193161e-01 8.579857248307429796e-01 8.521262033832195382e-01 8.347041764829711274e-01 8.061836806625396479e-01 7.673197950173220594e-01 7.191321072056376940e-01 6.628694138564982241e-01 5.999674527298337612e-01 5.320019645349335358e-01 4.606400331333833642e-01 3.875938687867127586e-01 3.145843225723113368e-01 2.433314119958768784e-01 1.756282522945911140e-01 1.137534458270968857e-01 6.289799302250551061e-02 4.442461279811213415e-02 7.012716261001200602e-02 1.037795993243872256e-01 1.331817676655998040e-01 1.561124064051896410e-01 1.721425201227597956e-01 1.814050283972178379e-01 1.843119672288101307e-01 1.814506054685199876e-01 1.735262360666759152e-01 1.613207993132199647e-01 1.456589050537611674e-01 1.273791531157994206e-01 1.073111568858416270e-01 8.626116594963822992e-02 6.501632683066486951e-02 4.441065381607468138e-02 2.572080278192558772e-02 1.379777709480778554e-02 1.982832577202205473e-02 3.274616457770344186e-02 4.499700775172432027e-02 5.534879236837780131e-02 6.350896060630101259e-02 6.942720428601363569e-02 7.316793052189492219e-02 7.487126142181074751e-02 7.473546909464520716e-02 7.300720402530860853e-02 6.997636183259325904e-02 6.597514798670858771e-02 6.138140700861201976e-02 5.662494921537504500e-02 5.219069348793482777e-02 4.860162629942994805e-02 4.635291354623431032e-02 4.578458574022666039e-02 4.695355021113925553e-02 4.961993917053583031e-02 5.336954637659077627e-02 5.776417211309428645e-02 6.243009713717925097e-02 6.708232957126540608e-02 7.151683722265628207e-02 7.559414321144179716e-02 7.922386237680185961e-02 8.235249915452923231e-02 8.495430495922251524e-02 8.702445234311420585e-02 8.857385227094513591e-02 8.962512513339339348e-02 9.020939650539804011e-02 9.036370230781913537e-02 9.012886259929624166e-02 8.954773054300425861e-02 8.866375269674016402e-02 8.751979521509122006e-02 8.615720204905071011e-02 8.461505841603737810e-02 8.292963730779887022e-02
8.213211516260759959e-02 8.367808699719574139e-02 8.509157223031631190e-02 8.633806940357702242e-02 8.737977558633751307e-02 8.817600534633876497e-02 8.868378832414147706e-02 8.885866652380491892e-02 8.865571549598585954e-02 8.803081897838770098e-02 8.694223579131622748e-02 8.535251349131872667e-02 8.323083003689449311e-02 8.055589048973264832e-02 7.731958441175090790e-02 7.353174476140907079e-02 6.922657901918582990e-02 6.447172096647080242e-02 5.938141206667710281e-02 5.413590647105507442e-02 4.900877040267205553e-02 4.439839967253886299e-02 4.084009847305827140e-02 3.893498989016395961e-02 3.913087031135342037e-02 4.145956982147151748e-02 4.550604888974951051e-02 5.063466284587233440e-02 5.620992949217856749e-02 6.168279122943429171e-02 6.659246498922097302e-02 7.054628819240969795e-02 7.320294925807405151e-02 7.426396466911537597e-02 7.347231379646372573e-02 7.061657696354507741e-02 6.553994211182315177e-02 5.815580605134822861e-02 4.847898274027142435e-02 3.671445050213105465e-02 2.366728605375609945e-02 1.392130718781115634e-02 2.137776184091906562e-02 3.914255959917394001e-02 5.954585379260022432e-02 8.085778374477142760e-02 1.021597417743415198e-01 1.226341165060866878e-01 1.414537744516988771e-01 1.577685173543413866e-01 1.707175863073271405e-01 1.794532950819438533e-01 1.831720469667491857e-01 1.811528084428648544e-01 1.728070646299769697e-01 1.577541551621007843e-01 1.359695222463642994e-01 1.081951497551737196e-01 7.755498535141591709e-02 5.706905732027508366e-02 7.433365896578064680e-02 1.224248227196605560e-01 1.834857579677348360e-01 2.513959609721623245e-01 3.234138699381219895e-01 3.975293570231633322e-01 4.718937694546512240e-01 5.446918412428343181e-01 6.141318846780474683e-01 6.784754557967055399e-01 7.360817249533613271e-01 7.854564291138973475e-01 8.253000088602071571e-01 8.545513652378231573e-01 8.724245889331715409e-01 8.784366483111336610e-01 8.724245889331714299e-01 8.545513652378231573e-01 8.253000088602071571e-01 7.854564291138972365e-01 7.360817249533616602e-01 6.784754557967053179e-01 6.141318846780474683e-01 5.446918412428343181e-01 4.718937694546511685e-01 3.975293570231632767e-01 3.234138699381219895e-01 2.513959609721622135e-01 1.834857579677348360e-01 1.224248227196605143e-01 7.433365896578067455e-02 5.706905732027499345e-02 7.755498535141591709e-02 1.081951497551737612e-01 1.359695222463643827e-01 1.577541551621008953e-01 1.728070646299769975e-01 1.811528084428648822e-01 1.831720469667492690e-01 1.794532950819437422e-01 1.707175863073270849e-01 1.577685173543414976e-01 1.414537744516988493e-01 1.226341165060867294e-01 1.021597417743415753e-01 8.085778374477145536e-02 5.954585379260021738e-02 3.914255959917390532e-02 2.137776184091910378e-02 1.392130718781116501e-02 2.366728605375606129e-02 3.671445050213108241e-02 4.847898274027136190e-02 5.815580605134826331e-02 6.553994211182313789e-02 7.061657696354504965e-02 7.347231379646371185e-02 7.426396466911541761e-02 7.320294925807406539e-02 7.054628819240967019e-02 6.659246498922095914e-02 6.168279122943425702e-02 5.620992949217855361e-02 5.063466284587234134e-02 4.550604888974944112e-02 4.145956982147148973e-02 3.913087031135344118e-02 3.893498989016391798e-02 4.084009847305825058e-02 4.439839967253886993e-02 4.900877040267204166e-02 5.413590647105507442e-02 5.938141206667708893e-02 6.447172096647081629e-02 6.922657901918581602e-02 7.353174476140909854e-02 7.731958441175089403e-02 8.055589048973264832e-02 8.323083003689447923e-02 8.535251349131878218e-02 8.694223579131621360e-02 8.803081897838771486e-02 8.865571549598584566e-02 8.885866652380491892e-02 8.868378832414147706e-02 8.817600534633873721e-02 8.737977558633752695e-02 8.633806940357702242e-02 8.509157223031635353e-02 8.367808699719571364e-02 8.213211516260761347e-02
8.097078954012047747e-02 8.236196498662078092e-02 8.363208684149187055e-02 8.474924139532592771e-02 8.567785468866449816e-02 8.637896490908227032e-02 8.681066641104487336e-02 8.692874600398201035e-02 8.668753343185882365e-02 8.604099091908351538e-02 8.494407248050045434e-02 8.335439450848987353e-02 8.123427881966439890e-02 7.855326503596149479e-02 7.529125443249722049e-02 7.144256822912643801e-02 6.702143035041456531e-02 6.206981613942910009e-02 5.666942683734162850e-02 5.096103906452513488e-02 4.517676676353037796e-02 3.969196418384555308e-02 3.509141677233371115e-02 3.217965073140312965e-02 3.174092415191792638e-02 3.401351941797070566e-02 3.848041455042836012e-02 4.428372329542398789e-02 5.063626715951731472e-02 5.692372468335768487e-02 6.266575343237849871e-02 6.746669859299413152e-02 7.098538276338614561e-02 7.292140871217739351e-02 7.301206986453678827e-02 7.103598285274995150e-02 6.682169907488647032e-02 6.026187586960690679e-02 5.133873852942273663e-02 4.018695172835628354e-02 2.734158608805261487e-02 1.546679659685813030e-02 1.742103904080824495e-02 3.369403596089186326e-02 5.366900322335260015e-02 7.485751995971541561e-02 9.623259590025216859e-02 1.169499764340501818e-01 1.361697243922421752e-01 1.530301194172402901e-01 1.666576058635246549e-01 1.761908981451366096e-01 1.808143482612253328e-01 1.798011462658256066e-01 1.725724115291531191e-01 1.587915120695291282e-01 1.385560143202191064e-01 1.129158243445744642e-01 8.567341878099078711e-02 6.947263436220624255e-02 8.566867972255912123e-02 1.307708391729353603e-01 1.902755820979330215e-01 2.576081350609817910e-01 3.296226129377050063e-01 4.040985296411009342e-01 4.790636213211989514e-01 5.526160713720977835e-01 6.228946089344405967e-01 6.881002368393692725e-01 7.465378677339618019e-01 7.966648906791213847e-01 8.371399816214333267e-01 8.668679405532526694e-01 8.850375401321378677e-01 8.911501484127840600e-01 8.850375401321378677e-01 8.668679405532525584e-01 8.371399816214333267e-01 7.966648906791213847e-01 7.465378677339618019e-01 6.881002368393692725e-01 6.228946089344407078e-01 5.526160713720978945e-01 4.790636213211988959e-01 4.040985296411010452e-01 3.296226129377051173e-01 2.576081350609818466e-01 1.902755820979330215e-01 1.307708391729352493e-01 8.566867972255912123e-02 6.947263436220624255e-02 8.567341878099087038e-02 1.129158243445744642e-01 1.385560143202191341e-01 1.587915120695291282e-01 1.725724115291531746e-01 1.798011462658256621e-01 1.808143482612253328e-01 1.761908981451366651e-01 1.666576058635245716e-01 1.530301194172402901e-01 1.361697243922422307e-01 1.169499764340501402e-01 9.623259590025212695e-02 7.485751995971541561e-02 5.366900322335252382e-02 3.369403596089196734e-02 1.742103904080822760e-02 1.546679659685810601e-02 2.734158608805258017e-02 4.018695172835634599e-02 5.133873852942271582e-02 6.026187586960688597e-02 6.682169907488647032e-02 7.103598285274992374e-02 7.301206986453677439e-02 7.292140871217735187e-02 7.098538276338614561e-02 6.746669859299411764e-02 6.266575343237845708e-02 5.692372468335769875e-02 5.063626715951728696e-02 4.428372329542396707e-02 3.848041455042837400e-02 3.401351941797065709e-02 3.174092415191791944e-02 3.217965073140310883e-02 3.509141677233369033e-02 3.969196418384557390e-02 4.517676676353038490e-02 5.096103906452513488e-02 5.666942683734161462e-02 6.206981613942907927e-02 6.702143035041456531e-02 7.144256822912643801e-02 7.529125443249723437e-02 7.855326503596145316e-02 8.123427881966439890e-02 8.335439450848988741e-02 8.494407248050039883e-02 8.604099091908351538e-02 8.668753343185880977e-02 8.692874600398201035e-02 8.681066641104487336e-02 8.637896490908224256e-02 8.567785468866447041e-02 8.474924139532588607e-02 8.363208684149187055e-02 8.236196498662078092e-02 8.097078954012047747e-02
7.943782860491570286e-02 8.065914753791142422e-02 8.177101993630650489e-02 8.274486059405766758e-02 8.354821984361460174e-02 8.414490191891513260e-02 8.449524489623957968e-02 8.455658372719780658e-02 8.428391739947863059e-02 8.363080166767053458e-02 8.255049090997225447e-02 8.099735790047531137e-02 7.892863124349862314e-02 7.630651189490632313e-02 7.310077250992745579e-02 6.929202661806568853e-02 6.487602194631682251e-02 5.986965863847699271e-02 5.432017570896645331e-02 4.832059367650418796e-02 4.203819079782212392e-02 3.577055878718467252e-02 3.005437492086975720e-02 2.582325526718785499e-02 2.434812055371096684e-02 2.636144635416535695e-02 3.122555775775731277e-02 3.769441123201922039e-02 4.477025743434040472e-02 5.178292204669480980e-02 5.825302823752313841e-02 6.379785701908063933e-02 6.808700256923801153e-02 7.082521220880669266e-02 7.174891556421228445e-02 7.063013090000033745e-02 6.728514221782065652e-02 6.158775015190750407e-02 5.349058046303051955e-02 4.307051269128083643e-02 3.068158201579224836e-02 1.787208396559836557e-02 1.423228171771095604e-02 2.816071072189604146e-02 4.745322781428585462e-02 6.831189961391120891e-02 8.956177552322548696e-02 1.103357312403044632e-01 1.297900697262297509e-01 1.470616028499923400e-01 1.612742860543450452e-01 1.715635493019999902e-01 1.771118779863486981e-01 1.771966425064007700e-01 1.712581315581531149e-01 1.590117873707879992e-01 1.406776537712732256e-01 1.175704583204418840e-01 9.389147256423088783e-02 8.126843401956651558e-02 9.650483788468990076e-02 1.384811772330491741e-01 1.957520774985270773e-01 2.617134369078594203e-01 3.329140447107939438e-01 4.069471783030543799e-01 4.817299161939888053e-01 5.552863845588461578e-01 6.256990016158926471e-01 6.911218340054678944e-01 7.498188310325928363e-01 8.002113776640360499e-01 8.409272376267040716e-01 8.708460235026784790e-01 8.891378124490668666e-01 8.952924487583043822e-01 8.891378124490668666e-01 8.708460235026782570e-01 8.409272376267040716e-01 8.002113776640360499e-01 7.498188310325927253e-01 6.911218340054678944e-01 6.256990016158926471e-01 5.552863845588460467e-01 4.817299161939888053e-01 4.069471783030543799e-01 3.329140447107938328e-01 2.617134369078593092e-01 1.957520774985269663e-01 1.384811772330491464e-01 9.650483788468984525e-02 8.126843401956654334e-02 9.389147256423091559e-02 1.175704583204419257e-01 1.406776537712731701e-01 1.590117873707879159e-01 1.712581315581531149e-01 1.771966425064007145e-01 1.771118779863486703e-01 1.715635493019999347e-01 1.612742860543450174e-01 1.470616028499922567e-01 1.297900697262296954e-01 1.103357312403044077e-01 8.956177552322554247e-02 6.831189961391112564e-02 4.745322781428581993e-02 2.816071072189604840e-02 1.423228171771097166e-02 1.787208396559834475e-02 3.068158201579226571e-02 4.307051269128083643e-02 5.349058046303046404e-02 6.158775015190754570e-02 6.728514221782071203e-02 7.063013090000036520e-02 7.174891556421231220e-02 7.082521220880669266e-02 6.808700256923801153e-02 6.379785701908062545e-02 5.825302823752315229e-02 5.178292204669482368e-02 4.477025743434041860e-02 3.769441123201922039e-02 3.122555775775735440e-02 2.636144635416531185e-02 2.434812055371097031e-02 2.582325526718785499e-02 3.005437492086973986e-02 3.577055878718465864e-02 4.203819079782213780e-02 4.832059367650418796e-02 5.432017570896643249e-02 5.986965863847699271e-02 6.487602194631680863e-02 6.929202661806567465e-02 7.310077250992751130e-02 7.630651189490632313e-02 7.892863124349863702e-02 8.099735790047525585e-02 8.255049090997222672e-02 8.363080166767053458e-02 8.428391739947858896e-02 8.455658372719782045e-02 8.449524489623953805e-02 8.414490191891514648e-02 8.354821984361456011e-02 8.274486059405768146e-02 8.177101993630647714e-02 8.065914753791142422e-02 7.943782860491571673e-02
7.753099350439737747e-02 7.856819769632786277e-02 7.950732313954202157e-02 8.032375293724448861e-02 8.098897466054229277e-02 8.147054248518847963e-02 8.173218667007194072e-02 8.173409448293315893e-02 8.143338486534987264e-02 8.078479736088449437e-02 7.974161463662755855e-02 7.825683810537541196e-02 7.628463907417895595e-02 7.378211611559212790e-02 7.071140827331308387e-02 6.704225452091661097e-02 6.275517763455538967e-02 5.784566419631309575e-02 5.233015935228099019e-02 4.625579278770772240e-02 3.971865905690574045e-02 3.290379920142326442e-02 2.618495349366332936e-02 2.038445063339947363e-02 1.722600205441647894e-02 1.860769838798784909e-02 2.388674127831109939e-02 3.103456329703939767e-02 3.875977697729152821e-02 4.637445023148197704e-02 5.343440139565313468e-02 5.958937539417225732e-02 6.453061156299100265e-02 6.797458255257973758e-02 6.966127760580635708e-02 6.935933578421589474e-02 6.687524076888318181e-02 6.206607031809682068e-02 5.485785022550800083e-02 4.527918552962040266e-02 3.355691507537170853e-02 2.060142038746348367e-02 1.234665773539625824e-02 2.266567510506397806e-02 4.098101617105983502e-02 6.129027085900947552e-02 8.220007546562652090e-02 1.028235765911966748e-01 1.223232061665020937e-01 1.398452087898892360e-01 1.545221425527109893e-01 1.654971380565703754e-01 1.719614029853123449e-01 1.732062479105706820e-01 1.686991322014149697e-01 1.582110234581509123e-01 1.420730315783687026e-01 1.217965010006057808e-01 1.017134024627451283e-01 9.214900948071787223e-02 1.065052615159994276e-01 1.452641822988728904e-01 1.996860353173645630e-01 2.634855500152203378e-01 3.330319558914460187e-01 4.057725278694198079e-01 4.795346148331954272e-01 5.522854755940939109e-01 6.220678598175301000e-01 6.870052723610213796e-01 7.453363859626285226e-01 7.954610189246117402e-01 8.359886633380101406e-01 8.657841069104759146e-01 8.840064239031235616e-01 8.901386685433134716e-01 8.840064239031237836e-01 8.657841069104759146e-01 8.359886633380102516e-01 7.954610189246120733e-01 7.453363859626284116e-01 6.870052723610211576e-01 6.220678598175301000e-01 5.522854755940939109e-01 4.795346148331955938e-01 4.057725278694198079e-01 3.330319558914460187e-01 2.634855500152204488e-01 1.996860353173645630e-01 1.452641822988728904e-01 1.065052615159993721e-01 9.214900948071783060e-02 1.017134024627451699e-01 1.217965010006058085e-01 1.420730315783686748e-01 1.582110234581509400e-01 1.686991322014149419e-01 1.732062479105707375e-01 1.719614029853123172e-01 1.654971380565704031e-01 1.545221425527110448e-01 1.398452087898892360e-01 1.223232061665020520e-01 1.028235765911966471e-01 8.220007546562652090e-02 6.129027085900951022e-02 4.098101617105981420e-02 2.266567510506396418e-02 1.234665773539626865e-02 2.060142038746348367e-02 3.355691507537174323e-02 4.527918552962035409e-02 5.485785022550801471e-02 6.206607031809681374e-02 6.687524076888319569e-02 6.935933578421582535e-02 6.966127760580634320e-02 6.797458255257972370e-02 6.453061156299100265e-02 5.958937539417228507e-02 5.343440139565314162e-02 4.637445023148198398e-02 3.875977697729150739e-02 3.103456329703941155e-02 2.388674127831109939e-02 1.860769838798784909e-02 1.722600205441646506e-02 2.038445063339947710e-02 2.618495349366330507e-02 3.290379920142321585e-02 3.971865905690573351e-02 4.625579278770772240e-02 5.233015935228099019e-02 5.784566419631308881e-02 6.275517763455538967e-02 6.704225452091659709e-02 7.071140827331305612e-02 7.378211611559212790e-02 7.628463907417895595e-02 7.825683810537539808e-02 7.974161463662758631e-02 8.078479736088453600e-02 8.143338486534987264e-02 8.173409448293314505e-02 8.173218667007194072e-02 8.147054248518847963e-02 8.098897466054230665e-02 8.032375293724447474e-02 7.950732313954203545e-02 7.856819769632786277e-02 7.753099350439737747e-02
7.525416823494389396e-02 7.609431144760256394e-02 7.684716570768138078e-02 7.749260213493885940e-02 7.800675069850934729e-02 7.836181011186832412e-02 7.852598504931591894e-02 7.846357908839284023e-02 7.813526946042638477e-02 7.749858654543935466e-02 7.650861745501347233e-02 7.511894945735048124e-02 7.328286599808395141e-02 7.095480658087005565e-02 6.809210354321633407e-02 6.465701752228718291e-02 6.061911766403373786e-02 5.595811305740195502e-02 5.066739243453145108e-02 4.475892415704769978e-02 3.827130252981478242e-02 3.128643044981607724e-02 2.397471870403343475e-02 1.675804991149887346e-02 1.105177151044520363e-02 1.086115576466024045e-02 1.669517365441020376e-02 2.456202217049802822e-02 3.281331237049748412e-02 4.085249162552186120e-02 4.831934951239131443e-02 5.491504057253255439e-02 6.036072135669131450e-02 6.438914494424377577e-02 6.674705776412785674e-02 6.720233054163375630e-02 6.555392850330404864e-02 6.164439585980241443e-02 5.537609061195343518e-02 4.673683227362579462e-02 3.586064561026320457e-02 2.328458210587882812e-02 1.216525595957348820e-02 1.738121292610563667e-02 3.434958243210983059e-02 5.387952889409620277e-02 7.422154976843160779e-02 9.447040213272689391e-02 1.138051968998443353e-01 1.313931636803518099e-01 1.463871334601090646e-01 1.579493907711934375e-01 1.652906665398337360e-01 1.677256067645873094e-01 1.647552366137873536e-01 1.562052744777571722e-01 1.424972367392467743e-01 1.252582581962374264e-01 1.087257313668250763e-01 1.018365048210996687e-01 1.153709898398991296e-01 1.508500797732988119e-01 2.018716580194446775e-01 2.627356848996134642e-01 3.297726159555808834e-01 4.003384050197894006e-01 4.721995054418756665e-01 5.432881945564977944e-01 6.116274869743222320e-01 6.753293273970697452e-01 7.326250418573395651e-01 7.819092655921343615e-01 8.217875152193009347e-01 8.511214554101005358e-01 8.690678387943358008e-01 8.751082703560942866e-01 8.690678387943356897e-01 8.511214554101006469e-01 8.217875152193007127e-01 7.819092655921343615e-01 7.326250418573396761e-01 6.753293273970698563e-01 6.116274869743222320e-01 5.432881945564976833e-01 4.721995054418756665e-01 4.003384050197893451e-01 3.297726159555809389e-01 2.627356848996134087e-01 2.018716580194446775e-01 1.508500797732988119e-01 1.153709898398990602e-01 1.018365048210996548e-01 1.087257313668250347e-01 1.252582581962374264e-01 1.424972367392467743e-01 1.562052744777572000e-01 1.647552366137873259e-01 1.677256067645873372e-01 1.652906665398337915e-01 1.579493907711934653e-01 1.463871334601090368e-01 1.313931636803518654e-01 1.138051968998443492e-01 9.447040213272689391e-02 7.422154976843166330e-02 5.387952889409623747e-02 3.434958243210981671e-02 1.738121292610566790e-02 1.216525595957349513e-02 2.328458210587881078e-02 3.586064561026316988e-02 4.673683227362578074e-02 5.537609061195342824e-02 6.164439585980239361e-02 6.555392850330402088e-02 6.720233054163378406e-02 6.674705776412789837e-02 6.438914494424374801e-02 6.036072135669132838e-02 5.491504057253254745e-02 4.831934951239131443e-02 4.085249162552186813e-02 3.281331237049746330e-02 2.456202217049804210e-02 1.669517365441020376e-02 1.086115576466023351e-02 1.105177151044520363e-02 1.675804991149888734e-02 2.397471870403343128e-02 3.128643044981602173e-02 3.827130252981478936e-02 4.475892415704769978e-02 5.066739243453143027e-02 5.595811305740196195e-02 6.061911766403373786e-02 6.465701752228718291e-02 6.809210354321630632e-02 7.095480658087008341e-02 7.328286599808397916e-02 7.511894945735046736e-02 7.650861745501347233e-02 7.749858654543934078e-02 7.813526946042638477e-02 7.846357908839279860e-02 7.852598504931591894e-02 7.836181011186833800e-02 7.800675069850934729e-02 7.749260213493883165e-02 7.684716570768138078e-02 7.609431144760257781e-02 7.525416823494388008e-02
7.261781442277727427e-02 7.324975656379895117e-02 7.380437223645354428e-02 7.426640849123890276e-02 7.461721655783883078e-02 7.483442067241324880e-02 7.489168656989173001e-02 7.475862352976812841e-02 7.440085228080269009e-02 7.378026776379835450e-02 7.285552103041581518e-02 7.158273880977515657e-02 6.991649289437833203e-02 6.781102481751929978e-02 6.522172459225664132e-02 6.210685586390535945e-02 5.842951428930966140e-02 5.415980283612416291e-02 4.927721127045223137e-02 4.377320997881331555e-02 3.765415158106819732e-02 3.094487397634174825e-02 2.369465747635655581e-02 1.599432767380458073e-02 8.086102525089171322e-03 3.243593232158124666e-03 1.022826123304780392e-02 1.874460976513456917e-02 2.724597977656488881e-02 3.543131337464292679e-02 4.305704319242251860e-02 4.987912369787645545e-02 5.564800688410252716e-02 6.011250596822316494e-02 6.302679105040479013e-02 6.415928254529483510e-02 6.330312274775483361e-02 6.028830741463732379e-02 5.499626542375884997e-02 4.738006036439109531e-02 3.750380267378414928e-02 2.567825679002010489e-02 1.345109619698810037e-02 1.259458608201327774e-02 2.767092445217507815e-02 4.618326414248048739e-02 6.572139696808895759e-02 8.535866901211029700e-02 1.043017957467584772e-01 1.217509435196929279e-01 1.368912104662304563e-01 1.489157116858404184e-01 1.570654904255214812e-01 1.606873839889877142e-01 1.593207499611125899e-01 1.528415956546257948e-01 1.417346448841778073e-01 1.276592080725461598e-01 1.145839782525474859e-01 1.100770918695768846e-01 1.228337480620149552e-01 1.549957089583267056e-01 2.021344570412667574e-01 2.593226927126089376e-01 3.229976295036896539e-01 3.904910212853203166e-01 4.595449716600276679e-01 5.280832912383085498e-01 5.941323338444899349e-01 6.558139018865367653e-01 7.113719142260155337e-01 7.592139243810300808e-01 7.979572199120337217e-01 8.264732134581929124e-01 8.439258791613402089e-01 8.498012426158384480e-01 8.439258791613402089e-01 8.264732134581931344e-01 7.979572199120337217e-01 7.592139243810304139e-01 7.113719142260155337e-01 6.558139018865367653e-01 5.941323338444897129e-01 5.280832912383086608e-01 4.595449716600276679e-01 3.904910212853203721e-01 3.229976295036897094e-01 2.593226927126089931e-01 2.021344570412668129e-01 1.549957089583267056e-01 1.228337480620149413e-01 1.100770918695768291e-01 1.145839782525474027e-01 1.276592080725461598e-01 1.417346448841777795e-01 1.528415956546258225e-01 1.593207499611126177e-01 1.606873839889877142e-01 1.570654904255215367e-01 1.489157116858404739e-01 1.368912104662304841e-01 1.217509435196929973e-01 1.043017957467585327e-01 8.535866901211022761e-02 6.572139696808892984e-02 4.618326414248052209e-02 2.767092445217505040e-02 1.259458608201324825e-02 1.345109619698810384e-02 2.567825679002011877e-02 3.750380267378419091e-02 4.738006036439111612e-02 5.499626542375887078e-02 6.028830741463732379e-02 6.330312274775484749e-02 6.415928254529483510e-02 6.302679105040476237e-02 6.011250596822317188e-02 5.564800688410251328e-02 4.987912369787645545e-02 4.305704319242251860e-02 3.543131337464293373e-02 2.724597977656487494e-02 1.874460976513455182e-02 1.022826123304782474e-02 3.243593232158117293e-03 8.086102525089176526e-03 1.599432767380458073e-02 2.369465747635655928e-02 3.094487397634176212e-02 3.765415158106819732e-02 4.377320997881333636e-02 4.927721127045223831e-02 5.415980283612415597e-02 5.842951428930963365e-02 6.210685586390539414e-02 6.522172459225662744e-02 6.781102481751928590e-02 6.991649289437829040e-02 7.158273880977518433e-02 7.285552103041578742e-02 7.378026776379835450e-02 7.440085228080266233e-02 7.475862352976815617e-02 7.489168656989173001e-02 7.483442067241331819e-02 7.461721655783883078e-02 7.426640849123890276e-02 7.380437223645357203e-02 7.324975656379896505e-02 7.261781442277730203e-02
6.963932443517971416e-02 7.005420180305756139e-02 7.040073726682850863e-02 7.066880664103770970e-02 7.084542467550063172e-02 7.091429213218022887e-02 7.085540535449054433e-02 7.064476773701150458e-02 7.025424333413880784e-02 6.965159107582648279e-02 6.880071383267109819e-02 6.766215033010644642e-02 6.619383028270126035e-02 6.435210480077428741e-02 6.209305577749832383e-02 5.937408023022685416e-02 5.615573924297447700e-02 5.240385780003564697e-02 4.809186538492185581e-02 4.320338899478128047e-02 3.773518518433567615e-02 3.170074991846789231e-02 2.513590402862899906e-02 1.811229106616492335e-02 1.079905854989833373e-02 4.221056335547433529e-03 6.847018406347337577e-03 1.454040233129550233e-02 2.256163897738277732e-02 3.041919186539254402e-02 3.785402674335815176e-02 4.462699767125705153e-02 5.049632744022278241e-02 5.521730623455711057e-02 5.854761754492669029e-02 6.025521020265411226e-02 6.012790692257164588e-02 5.798454947885954558e-02 5.368796061571737277e-02 4.716127781806671998e-02 3.841437499547680628e-02 2.761549396164100084e-02 1.550468413255362554e-02 8.907405805222307418e-03 2.107408687431473054e-02 3.832038302997766571e-02 5.681518189275946984e-02 7.559661784465462886e-02 9.390984249532723094e-02 1.109999861807025034e-01 1.260964205404535021e-01 1.384346934470050416e-01 1.472966645469974689e-01 1.520694648660109727e-01 1.523338858225252168e-01 1.480086287406761070e-01 1.396103676978234509e-01 1.287509965485690022e-01 1.190049251616187159e-01 1.166439946162746016e-01 1.286567007299690979e-01 1.574906743325047431e-01 2.003399211113995326e-01 2.531637886426279516e-01 3.126472815610560896e-01 3.761751099492264827e-01 4.415089642113791957e-01 5.065952163822485810e-01 5.694895665655471673e-01 6.283472232493600984e-01 6.814463305837290541e-01 7.272268679369896516e-01 7.643348090955728313e-01 7.916651207203910801e-01 8.083992284758079183e-01 8.140338694187720936e-01 8.083992284758080293e-01 7.916651207203907470e-01 7.643348090955728313e-01 7.272268679369897626e-01 6.814463305837289431e-01 6.283472232493599874e-01 5.694895665655471673e-01 5.065952163822485810e-01 4.415089642113791402e-01 3.761751099492264827e-01 3.126472815610560896e-01 2.531637886426280626e-01 2.003399211113995326e-01 1.574906743325047431e-01 1.286567007299689591e-01 1.166439946162745600e-01 1.190049251616187020e-01 1.287509965485690300e-01 1.396103676978234509e-01 1.480086287406760792e-01 1.523338858225251613e-01 1.520694648660109172e-01 1.472966645469974412e-01 1.384346934470049861e-01 1.260964205404535299e-01 1.109999861807024757e-01 9.390984249532720318e-02 7.559661784465458723e-02 5.681518189275950453e-02 3.832038302997762408e-02 2.107408687431468197e-02 8.907405805222347317e-03 1.550468413255359432e-02 2.761549396164100084e-02 3.841437499547674383e-02 4.716127781806673386e-02 5.368796061571742828e-02 5.798454947885959415e-02 6.012790692257163200e-02 6.025521020265416083e-02 5.854761754492668335e-02 5.521730623455709669e-02 5.049632744022280323e-02 4.462699767125703765e-02 3.785402674335815870e-02 3.041919186539255790e-02 2.256163897738280508e-02 1.454040233129551274e-02 6.847018406347337577e-03 4.221056335547424855e-03 1.079905854989832506e-02 1.811229106616495110e-02 2.513590402862902334e-02 3.170074991846789231e-02 3.773518518433570390e-02 4.320338899478129435e-02 4.809186538492184887e-02 5.240385780003564004e-02 5.615573924297445618e-02 5.937408023022689579e-02 6.209305577749832383e-02 6.435210480077427353e-02 6.619383028270124647e-02 6.766215033010647417e-02 6.880071383267108431e-02 6.965159107582646891e-02 7.025424333413882172e-02 7.064476773701150458e-02 7.085540535449058597e-02 7.091429213218022887e-02 7.084542467550060396e-02 7.066880664103769583e-02 7.040073726682850863e-02 7.005420180305753364e-02 6.963932443517974191e-02
6.634324464345388306e-02 6.653491183140407272e-02 6.666619566239075090e-02 6.673222434604510200e-02 6.672598101146991201e-02 6.663775721353763781e-02 6.645462054153937481e-02 6.615993936956647559e-02 6.573301308593627879e-02 6.514885820967449004e-02 6.437819925524512765e-02 6.338770826108380829e-02 6.214052941344039988e-02 6.059711661252983189e-02 5.871640410387594933e-02 5.645732608181386336e-02 5.378070458671678489e-02 5.065154395400847664e-02 4.704182234023702308e-02 4.293400125002515277e-02 3.832580591683718008e-02 3.323773870358304877e-02 2.772756786174247062e-02 2.192583522133659604e-02 1.614701637166805412e-02 1.130622606347754001e-02 9.895923964924743452e-03 1.347007213831340373e-02 1.952074251047695649e-02 2.626238017122778032e-02 3.300230773570439480e-02 3.936329673344409613e-02 4.505467558202938538e-02 4.981329620094691879e-02 5.338898733683161701e-02 5.554429806956878019e-02 5.606009842023388506e-02 5.474426511007075835e-02 5.144252968218020194e-02 4.605172792646159557e-02 3.853826152359598328e-02 2.897655490982510920e-02 1.771505158078707717e-02 7.490079603621959022e-03 1.471711004635136398e-02 3.042342524109734048e-02 4.763743756326918599e-02 6.531783080957138943e-02 8.275805322298107614e-02 9.925987856054320491e-02 1.141085889118778618e-01 1.265933276551398090e-01 1.360466450035392183e-01 1.419030246155712216e-01 1.437860161958177951e-01 1.416467490754127756e-01 1.360006081571686343e-01 1.283408409205149536e-01 1.217642250229484802e-01 1.213439811250642958e-01 1.326392696288058171e-01 1.581646046697597896e-01 1.964027674977330551e-01 2.442457641904459131e-01 2.987542809556244516e-01 3.574502811657897516e-01 4.181659316090340361e-01 4.789055888491200452e-01 5.377830107120825653e-01 5.930121525023166473e-01 6.429283202590990731e-01 6.860244430428241724e-01 7.209929087011115456e-01 7.467666804174135642e-01 7.625553280186400107e-01 7.678728730767959698e-01 7.625553280186400107e-01 7.467666804174135642e-01 7.209929087011119897e-01 6.860244430428241724e-01 6.429283202590986290e-01 5.930121525023166473e-01 5.377830107120824543e-01 4.789055888491198232e-01 4.181659316090341472e-01 3.574502811657900292e-01 2.987542809556244516e-01 2.442457641904458576e-01 1.964027674977330273e-01 1.581646046697599006e-01 1.326392696288058171e-01 1.213439811250642958e-01 1.217642250229484246e-01 1.283408409205148426e-01 1.360006081571685788e-01 1.416467490754128311e-01 1.437860161958176564e-01 1.419030246155712216e-01 1.360466450035391905e-01 1.265933276551398090e-01 1.141085889118778895e-01 9.925987856054319103e-02 8.275805322298107614e-02 6.531783080957140331e-02 4.763743756326917905e-02 3.042342524109727803e-02 1.471711004635132755e-02 7.490079603621914786e-03 1.771505158078709105e-02 2.897655490982510920e-02 3.853826152359599022e-02 4.605172792646158170e-02 5.144252968218022276e-02 5.474426511007075835e-02 5.606009842023390588e-02 5.554429806956876631e-02 5.338898733683162395e-02 4.981329620094688410e-02 4.505467558202942008e-02 3.936329673344412389e-02 3.300230773570440868e-02 2.626238017122774562e-02 1.952074251047694955e-02 1.347007213831338639e-02 9.895923964924733043e-03 1.130622606347754695e-02 1.614701637166806106e-02 2.192583522133658563e-02 2.772756786174245675e-02 3.323773870358301408e-02 3.832580591683718008e-02 4.293400125002518747e-02 4.704182234023702308e-02 5.065154395400846277e-02 5.378070458671678489e-02 5.645732608181385642e-02 5.871640410387593545e-02 6.059711661252981801e-02 6.214052941344040681e-02 6.338770826108380829e-02 6.437819925524512765e-02 6.514885820967450392e-02 6.573301308593627879e-02 6.615993936956647559e-02 6.645462054153936093e-02 6.663775721353763781e-02 6.672598101146987037e-02 6.673222434604508813e-02 6.666619566239077865e-02 6.653491183140405885e-02 6.634324464345391081e-02
6.276134040630826361e-02 6.272678341194014295e-02 6.263882877692372730e-02 6.249786716315074153e-02 6.230302761473212325e-02 6.205157486452066856e-02 6.173825971590026634e-02 6.135466437513365651e-02 6.088859665494475437e-02 6.032359601392283527e-02 5.963861882719571905e-02 5.880796925368855788e-02 5.780153590853547713e-02 5.658538499180613274e-02 5.512275068664269917e-02 5.337545804701821633e-02 5.130581870615734397e-02 4.887906594969510660e-02 4.606646283765579442e-02 4.284936817537007142e-02 3.922488154182298542e-02 3.521446237481743596e-02 3.087878220851853622e-02 2.634671324218415892e-02 2.187744093357405981e-02 1.799133290625893819e-02 1.564213902098295778e-02 1.592452484081691849e-02 1.889624360951206936e-02 2.354591473128380547e-02 2.891278286237146736e-02 3.438135811688900617e-02 3.953826156457593277e-02 4.406154759083565076e-02 4.767209679389697308e-02 5.011627297264392711e-02 5.116280398248673061e-02 5.060657681426670301e-02 4.827624076372193096e-02 4.404442887135120305e-02 3.784106675056689295e-02 2.967504932595783906e-02 1.969972043960529010e-02 8.783403386713505359e-03 8.851326142387216239e-03 2.263741806573909415e-02 3.833987532213346122e-02 5.468035038636202827e-02 7.100743678097304334e-02 8.669028641451137496e-02 1.010808810915855144e-01 1.135322248258343464e-01 1.234363516719363812e-01 1.302807013750026388e-01 1.337308863755830024e-01 1.337578405314175656e-01 1.308421249924332230e-01 1.262981989548352946e-01 1.226977229018468701e-01 1.240252236357211046e-01 1.346239676365265925e-01 1.568951252863185486e-01 1.902965892800786152e-01 2.326366796089466282e-01 2.814580468259081369e-01 3.345077799846831734e-01 3.897458164565477667e-01 4.452742793846569680e-01 4.992962293667269069e-01 5.501111629703652195e-01 5.961353584422631746e-01 6.359357827914512429e-01 6.682693554704126626e-01 6.921217559854455637e-01 7.067415817790920762e-01 7.116668252053414134e-01 7.067415817790921873e-01 6.921217559854455637e-01 6.682693554704124406e-01 6.359357827914512429e-01 5.961353584422629526e-01 5.501111629703652195e-01 4.992962293667269069e-01 4.452742793846568015e-01 3.897458164565478778e-01 3.345077799846831734e-01 2.814580468259081925e-01 2.326366796089466837e-01 1.902965892800786984e-01 1.568951252863186041e-01 1.346239676365266202e-01 1.240252236357211185e-01 1.226977229018468840e-01 1.262981989548353223e-01 1.308421249924331953e-01 1.337578405314176211e-01 1.337308863755830024e-01 1.302807013750027221e-01 1.234363516719363674e-01 1.135322248258342770e-01 1.010808810915855144e-01 8.669028641451140271e-02 7.100743678097308498e-02 5.468035038636203521e-02 3.833987532213345428e-02 2.263741806573905946e-02 8.851326142387216239e-03 8.783403386713439440e-03 1.969972043960526581e-02 2.967504932595784600e-02 3.784106675056688601e-02 4.404442887135118917e-02 4.827624076372193096e-02 5.060657681426674465e-02 5.116280398248677225e-02 5.011627297264392711e-02 4.767209679389693838e-02 4.406154759083565770e-02 3.953826156457594665e-02 3.438135811688900617e-02 2.891278286237144307e-02 2.354591473128382281e-02 1.889624360951207629e-02 1.592452484081692890e-02 1.564213902098296818e-02 1.799133290625894166e-02 2.187744093357406674e-02 2.634671324218412769e-02 3.087878220851856745e-02 3.521446237481742209e-02 3.922488154182299930e-02 4.284936817537007142e-02 4.606646283765579442e-02 4.887906594969512047e-02 5.130581870615736478e-02 5.337545804701821633e-02 5.512275068664272692e-02 5.658538499180611886e-02 5.780153590853549794e-02 5.880796925368852318e-02 5.963861882719572599e-02 6.032359601392284915e-02 6.088859665494476825e-02 6.135466437513370508e-02 6.173825971590024553e-02 6.205157486452066856e-02 6.230302761473211631e-02 6.249786716315074847e-02 6.263882877692371343e-02 6.272678341194012908e-02 6.276134040630829136e-02
5.893247552894340102e-02 5.867220013831600522e-02 5.836468945722098067e-02 5.801551895735435754e-02 5.763003633135569542e-02 5.721274898658184477e-02 5.676658968384605541e-02 5.629209198885436888e-02 5.578652817951439830e-02 5.524308261072085474e-02 5.465014959528508021e-02 5.399085306187170058e-02 5.324288340684268928e-02 5.237873536352490728e-02 5.136641269883178429e-02 5.017064723114384589e-02 4.875466923089415844e-02 4.708257365299977487e-02 4.512236491477978478e-02 4.284985296530175597e-02 4.025375432427668460e-02 3.734270029153547582e-02 3.415551232596644032e-02 3.077727199836132951e-02 2.736532550906189964e-02 2.418908553108007134e-02 2.167295891680852751e-02 2.037214400918778770e-02 2.074386180394413928e-02 2.280298928133072181e-02 2.611307574189474998e-02 3.010106622758092557e-02 3.426469645144287340e-02 3.820091558945168386e-02 4.157744330177987058e-02 4.410755361369009947e-02 4.553746373770627826e-02 4.564324539390667013e-02 4.423371473788212382e-02 4.115705991863151392e-02 3.631022221875805644e-02 2.965207161235325350e-02 2.123035315652987629e-02 1.132089692823153547e-02 4.336927422816630635e-03 1.512313455462325346e-02 2.909004885666234899e-02 4.386607319275127176e-02 5.885212905225340602e-02 7.349351329892238327e-02 8.721820018128739749e-02 9.945181567829489144e-02 1.096529741000237534e-01 1.173656239003273982e-01 1.222943053432699184e-01 1.244149577986772975e-01 1.241409772253145583e-01 1.225609627698945325e-01 1.217048663129077779e-01 1.245854072151585390e-01 1.345040177521434066e-01 1.536161284356968026e-01 1.820637661726068890e-01 2.184982761129019846e-01 2.610201916888351681e-01 3.076885500510063154e-01 3.566540496563812557e-01 4.061609074241187001e-01 4.545353043014007111e-01 5.001902970566030060e-01 5.416474166944498236e-01 5.775688468504729389e-01 6.067940784631605800e-01 6.283760964340373567e-01 6.416132865580902456e-01 6.460742149337405094e-01 6.416132865580902456e-01 6.283760964340374677e-01 6.067940784631605800e-01 5.775688468504730499e-01 5.416474166944496016e-01 5.001902970566030060e-01 4.545353043014005445e-01 4.061609074241186446e-01 3.566540496563813112e-01 3.076885500510063154e-01 2.610201916888352236e-01 2.184982761129018736e-01 1.820637661726068612e-01 1.536161284356968026e-01 1.345040177521434344e-01 1.245854072151585529e-01 1.217048663129078195e-01 1.225609627698945048e-01 1.241409772253145027e-01 1.244149577986774086e-01 1.222943053432698768e-01 1.173656239003274676e-01 1.096529741000238090e-01 9.945181567829489144e-02 8.721820018128739749e-02 7.349351329892241103e-02 5.885212905225339908e-02 4.386607319275127176e-02 2.909004885666231430e-02 1.512313455462325866e-02 4.336927422816621962e-03 1.132089692823151292e-02 2.123035315652986935e-02 2.965207161235326044e-02 3.631022221875808420e-02 4.115705991863151392e-02 4.423371473788210995e-02 4.564324539390667707e-02 4.553746373770626438e-02 4.410755361369012029e-02 4.157744330177987058e-02 3.820091558945168386e-02 3.426469645144286646e-02 3.010106622758092210e-02 2.611307574189477773e-02 2.280298928133073569e-02 2.074386180394413928e-02 2.037214400918779464e-02 2.167295891680852057e-02 2.418908553108007134e-02 2.736532550906190311e-02 3.077727199836134686e-02 3.415551232596646114e-02 3.734270029153549664e-02 4.025375432427668460e-02 4.284985296530172821e-02 4.512236491477979866e-02 4.708257365299974018e-02 4.875466923089417925e-02 5.017064723114385977e-02 5.136641269883175653e-02 5.237873536352490034e-02 5.324288340684273785e-02 5.399085306187169364e-02 5.465014959528505939e-02 5.524308261072085474e-02 5.578652817951437748e-02 5.629209198885437582e-02 5.676658968384606235e-02 5.721274898658183783e-02 5.763003633135568154e-02 5.801551895735436448e-02 5.836468945722097373e-02 5.867220013831598441e-02 5.893247552894341490e-02
5.490228151906466347e-02 5.442068631801358358e-02 5.389743412047742072e-02 5.334315661296366862e-02 5.276942511576514921e-02 5.218818293529230851e-02 5.161096531311599317e-02 5.104791310242251523e-02 5.050661774156037925e-02 4.999087316561896116e-02 4.949944878808737458e-02 4.902502756670433504e-02 4.855346507896021041e-02 4.806351359871260942e-02 4.752712046947959318e-02 4.691036166482392966e-02 4.617502387912376244e-02 4.528081713965472627e-02 4.418819666575669186e-02 4.286180486788167959e-02 4.127461741359525482e-02 3.941299922603275913e-02 3.728305907949549386e-02 3.491893513562809026e-02 3.239385868238542354e-02 2.983457857709158334e-02 2.743743660924334929e-02 2.547637796974262445e-02 2.427658566564926124e-02 2.412004443053383795e-02 2.510514255539676373e-02 2.707818575136024253e-02 2.970564410503036615e-02 3.259696387743592216e-02 3.538003266524126361e-02 3.772366477737202489e-02 3.933716281575021928e-02 3.996635328065679255e-02 3.939253172331471514e-02 3.743510773260950303e-02 3.395727415020314416e-02 2.887428191471290775e-02 2.216627349926575050e-02 1.391474625336349552e-02 4.749041360145387324e-03 8.093100525059503461e-03 2.007412830753366531e-02 3.308299006989463137e-02 4.652320712680496628e-02 5.992036616293843626e-02 7.278515387298353789e-02 8.462218591371205301e-02 9.496116806191653992e-02 1.034032053539426232e-01 1.096855997804184329e-01 1.137725324684541184e-01 1.159807772516299601e-01 1.171411162323807154e-01 1.187528801766063458e-01 1.229793152657415040e-01 1.322309019541929864e-01 1.483259554269643621e-01 1.718256469491908356e-01 2.020998386969093952e-01 2.378429001933121678e-01 2.775050699055252035e-01 3.194953609586397847e-01 3.622495539447810886e-01 4.042538763655337819e-01 4.440643010135525981e-01 4.803321396184406233e-01 5.118356579032907749e-01 5.375144210290233593e-01 5.565027490002352195e-01 5.681591131436106723e-01 5.720889554879143857e-01 5.681591131436108943e-01 5.565027490002352195e-01 5.375144210290233593e-01 5.118356579032907749e-01 4.803321396184405123e-01 4.440643010135525426e-01 4.042538763655337819e-01 3.622495539447811441e-01 3.194953609586397847e-01 2.775050699055252590e-01 2.378429001933121678e-01 2.020998386969094507e-01 1.718256469491908911e-01 1.483259554269644176e-01 1.322309019541930697e-01 1.229793152657414484e-01 1.187528801766063458e-01 1.171411162323807015e-01 1.159807772516299462e-01 1.137725324684541739e-01 1.096855997804184329e-01 1.034032053539426510e-01 9.496116806191648441e-02 8.462218591371206688e-02 7.278515387298356565e-02 5.992036616293843626e-02 4.652320712680498016e-02 3.308299006989460361e-02 2.007412830753366531e-02 8.093100525059515604e-03 4.749041360145400334e-03 1.391474625336351981e-02 2.216627349926578519e-02 2.887428191471285224e-02 3.395727415020310946e-02 3.743510773260949609e-02 3.939253172331472902e-02 3.996635328065678561e-02 3.933716281575030255e-02 3.772366477737204571e-02 3.538003266524127749e-02 3.259696387743590135e-02 2.970564410503036268e-02 2.707818575136022171e-02 2.510514255539678802e-02 2.412004443053382061e-02 2.427658566564925083e-02 2.547637796974263832e-02 2.743743660924335276e-02 2.983457857709158334e-02 3.239385868238540273e-02 3.491893513562808332e-02 3.728305907949552161e-02 3.941299922603277994e-02 4.127461741359523401e-02 4.286180486788165878e-02 4.418819666575673349e-02 4.528081713965474708e-02 4.617502387912373468e-02 4.691036166482392272e-02 4.752712046947960012e-02 4.806351359871260942e-02 4.855346507896024510e-02 4.902502756670432810e-02 4.949944878808736765e-02 4.999087316561900279e-02 5.050661774156038619e-02 5.104791310242253605e-02 5.161096531311597235e-02 5.218818293529230851e-02 5.276942511576514228e-02 5.334315661296368249e-02 5.389743412047739990e-02 5.442068631801359052e-02 5.490228151906464266e-02
5.072259562491997914e-02 5.002834533371615378e-02 4.929775763466059946e-02 4.854638971319277102e-02 4.779202851371620181e-02 4.705422958410636347e-02 4.635353360976408182e-02 4.571031610134403123e-02 4.514326775117400575e-02 4.466756954486229836e-02 4.429291047563383571e-02 4.402157706214136074e-02 4.384689404231274790e-02 4.375228811756690789e-02 4.371117296793498863e-02 4.368773293715316058e-02 4.363855527657994893e-02 4.351496898543083525e-02 4.326591627106404769e-02 4.284120933953674409e-02 4.219509207594025757e-02 4.129011160847066014e-02 4.010139455841663092e-02 3.862151081990669588e-02 3.686618364954896004e-02 3.488111888253120352e-02 3.275000141243437912e-02 3.060275228292918745e-02 2.862041613177512822e-02 2.702744917289747612e-02 2.605623492029555260e-02 2.587584234635983277e-02 2.651222933966874626e-02 2.781877131686840213e-02 2.952050689576747947e-02 3.128863318884203548e-02 3.279617052248749026e-02 3.374433771463666160e-02 3.387150168296475250e-02 3.295630152127226181e-02 3.082059930292575106e-02 2.733406577322010714e-02 2.242111894023846724e-02 1.607394352738750198e-02 8.413023406407638821e-03 2.505467247320201582e-03 1.152727716160423591e-02 2.258166940145708845e-02 3.430493068520017869e-02 4.628809134296014288e-02 5.812576235876368291e-02 6.940387803296856062e-02 7.972377968109611857e-02 8.874031321911404757e-02 9.621376893194327762e-02 1.020785689208201230e-01 1.065309014785493641e-01 1.101296914563299062e-01 1.138806716191088225e-01 1.192252569208823998e-01 1.278211805767296150e-01 1.410951916033506004e-01 1.597932875848329659e-01 1.838351548891100085e-01 2.124940270538136500e-01 2.446728817143540846e-01 2.791086493401542801e-01 3.144844073092657455e-01 3.494880180293279959e-01 3.828500217887841339e-01 4.133766088611290912e-01 4.399825764358554769e-01 4.617242121815309797e-01 4.778302657236428996e-01 4.877287969035166149e-01 4.910679037418460569e-01 4.877287969035165593e-01 4.778302657236427886e-01 4.617242121815310907e-01 4.399825764358554214e-01 4.133766088611291467e-01 3.828500217887841339e-01 3.494880180293279959e-01 3.144844073092658565e-01 2.791086493401543911e-01 2.446728817143540846e-01 2.124940270538136500e-01 1.838351548891100085e-01 1.597932875848329382e-01 1.410951916033506004e-01 1.278211805767296150e-01 1.192252569208823304e-01 1.138806716191088225e-01 1.101296914563299201e-01 1.065309014785493641e-01 1.020785689208201230e-01 9.621376893194327762e-02 8.874031321911408920e-02 7.972377968109610469e-02 6.940387803296850511e-02 5.812576235876365516e-02 4.628809134296015676e-02 3.430493068520020644e-02 2.258166940145706417e-02 1.152727716160425325e-02 2.505467247320252323e-03 8.413023406407652699e-03 1.607394352738749158e-02 2.242111894023845683e-02 2.733406577322015571e-02 3.082059930292574065e-02 3.295630152127226181e-02 3.387150168296473862e-02 3.374433771463661996e-02 3.279617052248749026e-02 3.128863318884202160e-02 2.952050689576751069e-02 2.781877131686842988e-02 2.651222933966872197e-02 2.587584234635983624e-02 2.605623492029556301e-02 2.702744917289749346e-02 2.862041613177511434e-02 3.060275228292918745e-02 3.275000141243439300e-02 3.488111888253118964e-02 3.686618364954895311e-02 3.862151081990670975e-02 4.010139455841661010e-02 4.129011160847066708e-02 4.219509207594022288e-02 4.284120933953674409e-02 4.326591627106401300e-02 4.351496898543086994e-02 4.363855527657996974e-02 4.368773293715314671e-02 4.371117296793497475e-02 4.375228811756686625e-02 4.384689404231274790e-02 4.402157706214136074e-02 4.429291047563382183e-02 4.466756954486229836e-02 4.514326775117400575e-02 4.571031610134404510e-02 4.635353360976407489e-02 4.705422958410634959e-02 4.779202851371622263e-02 4.854638971319278490e-02 4.929775763466058558e-02 5.002834533371614684e-02 5.072259562491998608e-02
4.645065081361991755e-02 4.555707329577133452e-02 4.463263624281168379e-02 4.369775309697972870e-02 4.277648334405789732e-02 4.189624430149952589e-02 4.108706185271320671e-02 4.038022326421463609e-02 3.980624629012080584e-02 3.939219621226205253e-02 3.915856414633329258e-02 3.911612234115649511e-02 3.926330927020736661e-02 3.958467835310683358e-02 4.005073960289728258e-02 4.061920544318980281e-02 4.123735971326132621e-02 4.184511917743787002e-02 4.237837631272722144e-02 4.277234391382471468e-02 4.296478280206508793e-02 4.289912462238328061e-02 4.252758305781495496e-02 4.181438793042163704e-02 4.073929722493990074e-02 3.930155817527044432e-02 3.752450034650464672e-02 3.546091133259775263e-02 3.319912799865160080e-02 3.086899477140558207e-02 2.864470274992890822e-02 2.673711247052657641e-02 2.536301762875841151e-02 2.468286719990593972e-02 2.472605594334932599e-02 2.535553472889248011e-02 2.630293533528543434e-02 2.724204967639923605e-02 2.785007809941469209e-02 2.783947758070397932e-02 2.696973480049669886e-02 2.505133187036336778e-02 2.194882274713243556e-02 1.758676815223838771e-02 1.196852687906389823e-02 5.334448022675083480e-03 4.154637503412123706e-03 1.276198489408781125e-02 2.260842893168643619e-02 3.304457279837501316e-02 4.372246004684320064e-02 5.430156514340250817e-02 6.444851781034208194e-02 7.386292268908839498e-02 8.231475364141666029e-02 8.969175474196329489e-02 9.605556450206124974e-02 1.017009276673902646e-01 1.072016656187047001e-01 1.134097709149153310e-01 1.213620645381673913e-01 1.320739528428662435e-01 1.462795014193703780e-01 1.642458074088387066e-01 1.857470003068858455e-01 2.101655604503477603e-01 2.366310982317543776e-01 2.641369542544362847e-01 2.916222218391858467e-01 3.180288738839268103e-01 3.423454480991045545e-01 3.636441465402806550e-01 3.811139936490454128e-01 3.940902299512694662e-01 4.020790105982757767e-01 4.047761774693922621e-01 4.020790105982758877e-01 3.940902299512695217e-01 3.811139936490454128e-01 3.636441465402805440e-01 3.423454480991045545e-01 3.180288738839268659e-01 2.916222218391857912e-01 2.641369542544363402e-01 2.366310982317543776e-01 2.101655604503477881e-01 1.857470003068858455e-01 1.642458074088386510e-01 1.462795014193703225e-01 1.320739528428661602e-01 1.213620645381674884e-01 1.134097709149153727e-01 1.072016656187046724e-01 1.017009276673903340e-01 9.605556450206124974e-02 8.969175474196328102e-02 8.231475364141666029e-02 7.386292268908845049e-02 6.444851781034210969e-02 5.430156514340250123e-02 4.372246004684320758e-02 3.304457279837502010e-02 2.260842893168640150e-02 1.276198489408780085e-02 4.154637503412116767e-03 5.334448022675034040e-03 1.196852687906384445e-02 1.758676815223838424e-02 2.194882274713244596e-02 2.505133187036332962e-02 2.696973480049670233e-02 2.783947758070396544e-02 2.785007809941468168e-02 2.724204967639923605e-02 2.630293533528542047e-02 2.535553472889248358e-02 2.472605594334930518e-02 2.468286719990596054e-02 2.536301762875838722e-02 2.673711247052657641e-02 2.864470274992888740e-02 3.086899477140558207e-02 3.319912799865160080e-02 3.546091133259775263e-02 3.752450034650463978e-02 3.930155817527041656e-02 4.073929722493992850e-02 4.181438793042163010e-02 4.252758305781497578e-02 4.289912462238323898e-02 4.296478280206509487e-02 4.277234391382472162e-02 4.237837631272721450e-02 4.184511917743786308e-02 4.123735971326133315e-02 4.061920544318976117e-02 4.005073960289725482e-02 3.958467835310681276e-02 3.926330927020734579e-02 3.911612234115648123e-02 3.915856414633325788e-02 3.939219621226204560e-02 3.980624629012079890e-02 4.038022326421463609e-02 4.108706185271322753e-02 4.189624430149949119e-02 4.277648334405792507e-02 4.369775309697977034e-02 4.463263624281169767e-02 4.555707329577132758e-02 4.645065081361992448e-02
4.214800452095634337e-02 4.107354362683949406e-02 3.997439402863487562e-02 3.887590177617358117e-02 3.780863116577344585e-02 3.680831647620777525e-02 3.591516114745722105e-02 3.517218333937863206e-02 3.462236655066214253e-02 3.430459955630424385e-02 3.424879858441776809e-02 3.447107794518936702e-02 3.497010628873258031e-02 3.572559635368597469e-02 3.669923160325133660e-02 3.783757365590798005e-02 3.907603752966271049e-02 4.034303104085046332e-02 4.156368052237188054e-02 4.266294767051936887e-02 4.356821165428256815e-02 4.421151140766221843e-02 4.453165749934708678e-02 4.447638738157874000e-02 4.400469287004782348e-02 4.308941674948368189e-02 4.172020745924493595e-02 3.990694309581060972e-02 3.768379061576151989e-02 3.511413815725232535e-02 3.229664398451236734e-02 2.937227374343914788e-02 2.653052528543391880e-02 2.400805471499245849e-02 2.206312611821041603e-02 2.090422045074553578e-02 2.058335073477705543e-02 2.093410891720856593e-02 2.162386514306227636e-02 2.226821127765751113e-02 2.251527125380621205e-02 2.207815278598495440e-02 2.073991655680721899e-02 1.835324111110826079e-02 1.484844852712233904e-02 1.028336383772598950e-02 5.278473040854783638e-03 5.407038782376429563e-03 1.242236849177878570e-02 2.105001412862119586e-02 3.040341668061306846e-02 4.012249978991665883e-02 4.990627640118604907e-02 5.947871270904908636e-02 6.860299266907766980e-02 7.710879605814113802e-02 8.492536788869597952e-02 9.211575019847205448e-02 9.890497929702950219e-02 1.056900988792331270e-01 1.130153850653896758e-01 1.214988630859877711e-01 1.317136605912861691e-01 1.440564054129023497e-01 1.586516461256564925e-01 1.753247464205049955e-01 1.936382727326144970e-01 2.129622025723051093e-01 2.325495353559172418e-01 2.516028107467880304e-01 2.693285422089258252e-01 2.849814320519880040e-01 2.979007517868490496e-01 3.075402816624733249e-01 3.134921804066665429e-01 3.155045411797681720e-01 3.134921804066665985e-01 3.075402816624732694e-01 2.979007517868490496e-01 2.849814320519880040e-01 2.693285422089259362e-01 2.516028107467880859e-01 2.325495353559172140e-01 2.129622025723051093e-01 1.936382727326144970e-01 1.753247464205049955e-01 1.586516461256564925e-01 1.440564054129023774e-01 1.317136605912861136e-01 1.214988630859877988e-01 1.130153850653896758e-01 1.056900988792331131e-01 9.890497929702950219e-02 9.211575019847206836e-02 8.492536788869599340e-02 7.710879605814109639e-02 6.860299266907758653e-02 5.947871270904908636e-02 4.990627640118609765e-02 4.012249978991665883e-02 3.040341668061298172e-02 2.105001412862118546e-02 1.242236849177878397e-02 5.407038782376441706e-03 5.278473040854743739e-03 1.028336383772596348e-02 1.484844852712234251e-02 1.835324111110823650e-02 2.073991655680718776e-02 2.207815278598495787e-02 2.251527125380618083e-02 2.226821127765755623e-02 2.162386514306227636e-02 2.093410891720856593e-02 2.058335073477704155e-02 2.090422045074555660e-02 2.206312611821040215e-02 2.400805471499248972e-02 2.653052528543389452e-02 2.937227374343914094e-02 3.229664398451238816e-02 3.511413815725233228e-02 3.768379061576153377e-02 3.990694309581065136e-02 4.172020745924492902e-02 4.308941674948368189e-02 4.400469287004784430e-02 4.447638738157874000e-02 4.453165749934708678e-02 4.421151140766227394e-02 4.356821165428256121e-02 4.266294767051938969e-02 4.156368052237185973e-02 4.034303104085047720e-02 3.907603752966273825e-02 3.783757365590798005e-02 3.669923160325130190e-02 3.572559635368599551e-02 3.497010628873255256e-02 3.447107794518938090e-02 3.424879858441775421e-02 3.430459955630424385e-02 3.462236655066216334e-02 3.517218333937868063e-02 3.591516114745720717e-02 3.680831647620776831e-02 3.780863116577348054e-02 3.887590177617358811e-02 3.997439402863490338e-02 4.107354362683947324e-02 4.214800452095635724e-02
3.787919462918306474e-02 3.664795949445010664e-02 3.539961559402707986e-02 3.416477961413913467e-02 3.298108664346219993e-02 3.189343758108378196e-02 3.095329022706866384e-02 3.021639921043918486e-02 2.973849933364305920e-02 2.956892876737576836e-02 2.974314115195195174e-02 3.027604642307360136e-02 3.115834276392036306e-02 3.235697390338022894e-02 3.381912677743442730e-02 3.547797792373898196e-02 3.725835589769027623e-02 3.908125533418724956e-02 4.086698565389484950e-02 4.253724352465415581e-02 4.401654724502045840e-02 4.523341767468056634e-02 4.612157276988677196e-02 4.662129292839618799e-02 4.668103470865914151e-02 4.625932133499024296e-02 4.532691482538094702e-02 4.386927439545230262e-02 4.188933323647422297e-02 3.941069479596139014e-02 3.648148890964379720e-02 3.317938544912508309e-02 2.961868998296300973e-02 2.596095462874848520e-02 2.243017872152095957e-02 1.932796790020458247e-02 1.702036799466550426e-02 1.582581765034227553e-02 1.578795552928661736e-02 1.656853406756584116e-02 1.763840478670371248e-02 1.851140745956572631e-02 1.882603650886111729e-02 1.833905031783286677e-02 1.691198443738826940e-02 1.452694049673137339e-02 1.139191324804596749e-02 8.419669423650731968e-03 8.415708544147802381e-03 1.302684057868535097e-02 2.014821995338296479e-02 2.846939860923521082e-02 3.743674440259283503e-02 4.669803976100042608e-02 5.596856812118716773e-02 6.500910259525070900e-02 7.363345181842920195e-02 8.172500388614571676e-02 8.925455865969611491e-02 9.629399264190569019e-02 1.030198601885355669e-01 1.097004602119877048e-01 1.166612784819045789e-01 1.242289900605614145e-01 1.326632323221104415e-01 1.420937681942364139e-01 1.524816829715299193e-01 1.636144166200250716e-01 1.751314573010094855e-01 1.865689591940115355e-01 1.974106753818538895e-01 2.071365204979327967e-01 2.152645628192718374e-01 2.213851516204062009e-01 2.251871386285345111e-01 2.264764423954043482e-01 2.251871386285345666e-01 2.213851516204062286e-01 2.152645628192717264e-01 2.071365204979327135e-01 1.974106753818538063e-01 1.865689591940114800e-01 1.751314573010095410e-01 1.636144166200250716e-01 1.524816829715300026e-01 1.420937681942363306e-01 1.326632323221103860e-01 1.242289900605614977e-01 1.166612784819045373e-01 1.097004602119877326e-01 1.030198601885356086e-01 9.629399264190575958e-02 8.925455865969611491e-02 8.172500388614577227e-02 7.363345181842922971e-02 6.500910259525066737e-02 5.596856812118720936e-02 4.669803976100041915e-02 3.743674440259286279e-02 2.846939860923516571e-02 2.014821995338295091e-02 1.302684057868535444e-02 8.415708544147798911e-03 8.419669423650745846e-03 1.139191324804599177e-02 1.452694049673136124e-02 1.691198443738828328e-02 1.833905031783287717e-02 1.882603650886107219e-02 1.851140745956570549e-02 1.763840478670377493e-02 1.656853406756583769e-02 1.578795552928655144e-02 1.582581765034220961e-02 1.702036799466545916e-02 1.932796790020457553e-02 2.243017872152096651e-02 2.596095462874848867e-02 2.961868998296301667e-02 3.317938544912509696e-02 3.648148890964381802e-02 3.941069479596134850e-02 4.188933323647421603e-02 4.386927439545230262e-02 4.532691482538094702e-02 4.625932133499025684e-02 4.668103470865917620e-02 4.662129292839621575e-02 4.612157276988679971e-02 4.523341767468059410e-02 4.401654724502044452e-02 4.253724352465414887e-02 4.086698565389486337e-02 3.908125533418727732e-02 3.725835589769025541e-02 3.547797792373896808e-02 3.381912677743444118e-02 3.235697390338022894e-02 3.115834276392034224e-02 3.027604642307362912e-02 2.974314115195192051e-02 2.956892876737576142e-02 2.973849933364307654e-02 3.021639921043917099e-02 3.095329022706866037e-02 3.189343758108381666e-02 3.298108664346217911e-02 3.416477961413912773e-02 3.539961559402705904e-02 3.664795949445010664e-02 3.787919462918307861e-02
3.371010861634424205e-02 3.235256308479901588e-02 3.098792160018425113e-02 2.965283900211810458e-02 2.839314682581139254e-02 2.726440135810307905e-02 2.633091202087570887e-02 2.566212800113374520e-02 2.532551862611575819e-02 2.537637113613301978e-02 2.584709851194924232e-02 2.674015362145902575e-02 2.802754426927221709e-02 2.965653109135788640e-02 3.155822866053215048e-02 3.365561694008903371e-02 3.586915837281229313e-02 3.811993320914113664e-02 4.033103618797258261e-02 4.242806733183136086e-02 4.433933036804977440e-02 4.599610344120177302e-02 4.733316489393309817e-02 4.828964618815484444e-02 4.881022277556500144e-02 4.884662138030256007e-02 4.835940576018554760e-02 4.731999659315817841e-02 4.571288435323984933e-02 4.353801223634048978e-02 4.081335326019373128e-02 3.757781260383970257e-02 3.389482302090799509e-02 2.985753075824690642e-02 2.559767469427310510e-02 2.130295944874833688e-02 1.725272614698625598e-02 1.388134493828555548e-02 1.180651046667455586e-02 1.150924261849156638e-02 1.269961238412132230e-02 1.453272763593147637e-02 1.629830227272377821e-02 1.757143605352604748e-02 1.812460093287299179e-02 1.787371458396130181e-02 1.688820053451079578e-02 1.547428984887806204e-02 1.434849196748469446e-02 1.470581145183043163e-02 1.752166590274178287e-02 2.268192388364037235e-02 2.948887630658119513e-02 3.732011009079081593e-02 4.571520697419514945e-02 5.431366334796774997e-02 6.281618422664651813e-02 7.097304731447695580e-02 7.858616917439133209e-02 8.551651723630600277e-02 9.169201810666234576e-02 9.711256437782767037e-02 1.018492424627289034e-01 1.060352820037162580e-01 1.098470964572202252e-01 1.134756721544572938e-01 1.170915783371681285e-01 1.208102018160721047e-01 1.246656687979695727e-01 1.286005863170956720e-01 1.324742297038298544e-01 1.360863279801537151e-01 1.392099147022375361e-01 1.416260209096401046e-01 1.431545197642569434e-01 1.436776472449238506e-01 1.431545197642568878e-01 1.416260209096400491e-01 1.392099147022375361e-01 1.360863279801535486e-01 1.324742297038297711e-01 1.286005863170955055e-01 1.246656687979697392e-01 1.208102018160721464e-01 1.170915783371681423e-01 1.134756721544572938e-01 1.098470964572202252e-01 1.060352820037162858e-01 1.018492424627288201e-01 9.711256437782764261e-02 9.169201810666241514e-02 8.551651723630604440e-02 7.858616917439130434e-02 7.097304731447694193e-02 6.281618422664657364e-02 5.431366334796772222e-02 4.571520697419506618e-02 3.732011009079072572e-02 2.948887630658115697e-02 2.268192388364040357e-02 1.752166590274179675e-02 1.470581145183044551e-02 1.434849196748468579e-02 1.547428984887803949e-02 1.688820053451085476e-02 1.787371458396137119e-02 1.812460093287297097e-02 1.757143605352607177e-02 1.629830227272373658e-02 1.453272763593153882e-02 1.269961238412127373e-02 1.150924261849160107e-02 1.180651046667452637e-02 1.388134493828559017e-02 1.725272614698622475e-02 2.130295944874829178e-02 2.559767469427306000e-02 2.985753075824691682e-02 3.389482302090800203e-02 3.757781260383971644e-02 4.081335326019370352e-02 4.353801223634047590e-02 4.571288435323984933e-02 4.731999659315819229e-02 4.835940576018551290e-02 4.884662138030253231e-02 4.881022277556496675e-02 4.828964618815478893e-02 4.733316489393311205e-02 4.599610344120179384e-02 4.433933036804978828e-02 4.242806733183139556e-02 4.033103618797259649e-02 3.811993320914112277e-02 3.586915837281227926e-02 3.365561694008906146e-02 3.155822866053217129e-02 2.965653109135786211e-02 2.802754426927220321e-02 2.674015362145902922e-02 2.584709851194925273e-02 2.537637113613307183e-02 2.532551862611574431e-02 2.566212800113377643e-02 2.633091202087569846e-02 2.726440135810307905e-02 2.839314682581137173e-02 2.965283900211810805e-02 3.098792160018426153e-02 3.235256308479902282e-02 3.371010861634423511e-02
2.970604304329711731e-02 2.825986320174092570e-02 2.682057981588992224e-02 2.543232632004820484e-02 2.415110932170917712e-02 2.304547681081086513e-02 2.219448730126512975e-02 2.168098162196854112e-02 2.157922763717835465e-02 2.193944287846008590e-02 2.277571931227451857e-02 2.406375370729255461e-02 2.574888028464138862e-02 2.775881000822277497e-02 3.001483804518031290e-02 3.243871914071867063e-02 3.495558156583108977e-02 3.749441042575229338e-02 3.998746308667236460e-02 4.236945785466283282e-02 4.457695367221763127e-02 4.654808969937546809e-02 4.822273052466249932e-02 4.954300865191607617e-02 5.045423387033620699e-02 5.090612970930877279e-02 5.085435161978156537e-02 5.026223670370363189e-02 4.910273070628651260e-02 4.736043675612328085e-02 4.503373685185929620e-02 4.213696140064609325e-02 3.870264631797564608e-02 3.478407435644716161e-02 3.045868678246404365e-02 2.583397425467972783e-02 2.106037345673048358e-02 1.636472164106951566e-02 1.214530948640583051e-02 9.202641909789558913e-03 8.699842246273100169e-03 1.055695328507032585e-02 1.336382023039220206e-02 1.616224002091282141e-02 1.852903529119561549e-02 2.028628361109007655e-02 2.139554482565400248e-02 2.194262747913266684e-02 2.215731766838976990e-02 2.243617803340932498e-02 2.331470999892373830e-02 2.532078815791298509e-02 2.875067048964216956e-02 3.356747186663369686e-02 3.949897018480232058e-02 4.618505653143545331e-02 5.326357224867530465e-02 6.040123384849121341e-02 6.730249842708956043e-02 7.371364308218059103e-02 7.942704432662767156e-02 8.428590810666383715e-02 8.818845777822144349e-02 9.109047481379077549e-02 9.300527432514631154e-02 9.400046025448015319e-02 9.419111213211392442e-02 9.372943295457106250e-02 9.279137224295051778e-02 9.156133658357459848e-02 9.021673328656504287e-02 8.891454440770332757e-02 8.778206530401205798e-02 8.691308816455507735e-02 8.636923203292622142e-02 8.618438814441173323e-02 8.636923203292615203e-02 8.691308816455509123e-02 8.778206530401207186e-02 8.891454440770335532e-02 9.021673328656501512e-02 9.156133658357465399e-02 9.279137224295044839e-02 9.372943295457096535e-02 9.419111213211400768e-02 9.400046025448023645e-02 9.300527432514615889e-02 9.109047481379083100e-02 8.818845777822145737e-02 8.428590810666393429e-02 7.942704432662762992e-02 7.371364308218052164e-02 6.730249842708949104e-02 6.040123384849122729e-02 5.326357224867529078e-02 4.618505653143538392e-02 3.949897018480228589e-02 3.356747186663366911e-02 2.875067048964216262e-02 2.532078815791298163e-02 2.331470999892376258e-02 2.243617803340930764e-02 2.215731766838975256e-02 2.194262747913264255e-02 2.139554482565406840e-02 2.028628361109009737e-02 1.852903529119552875e-02 1.616224002091280407e-02 1.336382023039219512e-02 1.055695328507027381e-02 8.699842246273153945e-03 9.202641909789630037e-03 1.214530948640577847e-02 1.636472164106954688e-02 2.106037345673045583e-02 2.583397425467973477e-02 3.045868678246408529e-02 3.478407435644714080e-02 3.870264631797564608e-02 4.213696140064606549e-02 4.503373685185930314e-02 4.736043675612327392e-02 4.910273070628653341e-02 5.026223670370365965e-02 5.085435161978159313e-02 5.090612970930879361e-02 5.045423387033620699e-02 4.954300865191604147e-02 4.822273052466249238e-02 4.654808969937550972e-02 4.457695367221764515e-02 4.236945785466281200e-02 3.998746308667235072e-02 3.749441042575232114e-02 3.495558156583112447e-02 3.243871914071865675e-02 3.001483804518031637e-02 2.775881000822276456e-02 2.574888028464138168e-02 2.406375370729253726e-02 2.277571931227450816e-02 2.193944287846008243e-02 2.157922763717832690e-02 2.168098162196856887e-02 2.219448730126511934e-02 2.304547681081086166e-02 2.415110932170914243e-02 2.543232632004822913e-02 2.682057981588991183e-02 2.825986320174092223e-02 2.970604304329711384e-02
2.592941547017311305e-02 2.444047858846444543e-02 2.297878675300030205e-02 2.159837350035778702e-02 2.036847968106932083e-02 1.937354825111388054e-02 1.870796961311311721e-02 1.846267752790185096e-02 1.870481530142894394e-02 1.945925459759557247e-02 2.070347014719920928e-02 2.237842979922069139e-02 2.440667755001019179e-02 2.670733381003227713e-02 2.920411083919590908e-02 3.182768821326924930e-02 3.451510156218635939e-02 3.720808160631258743e-02 3.985133831702187407e-02 4.239118531718488042e-02 4.477461280751753731e-02 4.694880626697854609e-02 4.886107588793770634e-02 5.045915834954774887e-02 5.169185641941297787e-02 5.250998484237000968e-02 5.286759068050195937e-02 5.272341271753489683e-02 5.204253873255343388e-02 5.079821301306746556e-02 4.897374189965369301e-02 4.656444664920376258e-02 4.357962865978616540e-02 4.004456012164159251e-02 3.600263768600436842e-02 3.151815879127580627e-02 2.668107061020573781e-02 2.161778980890280769e-02 1.652195351062965556e-02 1.175861178979811447e-02 8.234150120962872507e-03 7.792928319444802389e-03 1.052216804337649178e-02 1.437327784123263071e-02 1.826656441297747069e-02 2.180889046224261663e-02 2.483531253241815298e-02 2.728528046976790716e-02 2.917478740847386648e-02 3.059397304892104083e-02 3.170959759883015816e-02 3.276076561488333594e-02 3.403620716795506540e-02 3.582499702700419481e-02 3.834873278857624940e-02 4.170510683316266953e-02 4.585354771185534001e-02 5.064445209605967363e-02 5.586712487054845688e-02 6.129260470623011658e-02 6.670272722985862157e-02 7.190712959191300491e-02 7.675232019278131756e-02 8.112582353446608219e-02 8.495694379120320716e-02 8.821481016107472761e-02 9.090404318820301255e-02 9.305839993609038574e-02 9.473293898138425428e-02 9.599546284385443440e-02 9.691813992413254863e-02 9.757019561640098426e-02 9.801234880380869929e-02 9.829327942696153286e-02 9.844794793786988685e-02 9.849720244876859765e-02 9.844794793786988685e-02 9.829327942696147735e-02 9.801234880380872705e-02 9.757019561640098426e-02 9.691813992413259027e-02 9.599546284385460093e-02 9.473293898138430980e-02 9.305839993609033023e-02 9.090404318820308194e-02 8.821481016107474149e-02 8.495694379120324879e-02 8.112582353446605443e-02 7.675232019278128981e-02 7.190712959191297715e-02 6.670272722985870484e-02 6.129260470623015822e-02 5.586712487054847076e-02 5.064445209605970832e-02 4.585354771185536082e-02 4.170510683316264178e-02 3.834873278857620776e-02 3.582499702700414623e-02 3.403620716795506540e-02 3.276076561488337063e-02 3.170959759883010265e-02 3.059397304892108940e-02 2.917478740847387342e-02 2.728528046976795227e-02 2.483531253241810788e-02 2.180889046224257846e-02 1.826656441297743252e-02 1.437327784123259428e-02 1.052216804337646403e-02 7.792928319444856165e-03 8.234150120962891589e-03 1.175861178979812488e-02 1.652195351062970413e-02 2.161778980890282156e-02 2.668107061020572393e-02 3.151815879127579240e-02 3.600263768600431985e-02 4.004456012164159251e-02 4.357962865978618622e-02 4.656444664920376952e-02 4.897374189965368607e-02 5.079821301306745862e-02 5.204253873255343388e-02 5.272341271753488989e-02 5.286759068050196630e-02 5.250998484237001662e-02 5.169185641941297094e-02 5.045915834954779050e-02 4.886107588793767859e-02 4.694880626697854609e-02 4.477461280751756506e-02 4.239118531718488042e-02 3.985133831702188101e-02 3.720808160631259437e-02 3.451510156218636632e-02 3.182768821326925623e-02 2.920411083919590561e-02 2.670733381003224591e-02 2.440667755001019179e-02 2.237842979922067752e-02 2.070347014719919193e-02 1.945925459759563839e-02 1.870481530142894741e-02 1.846267752790181627e-02 1.870796961311311027e-02 1.937354825111387707e-02 2.036847968106929654e-02 2.159837350035780090e-02 2.297878675300031592e-02 2.444047858846445237e-02 2.592941547017310264e-02
2.243707794346026796e-02 2.096037376251676243e-02 1.954111937594249851e-02 1.824682351546432976e-02 1.716363746620740843e-02 1.639316469745568869e-02 1.603924664061977950e-02 1.618360839404381010e-02 1.686045515436466330e-02 1.804760448275881390e-02 1.968033149686479119e-02 2.167530110141203253e-02 2.394933082661572510e-02 2.642815988759458085e-02 2.904804136631839936e-02 3.175407112333275550e-02 3.449766168984230025e-02 3.723418794050378094e-02 3.992110671319012982e-02 4.251656903513278962e-02 4.497846479200437453e-02 4.726383650825177751e-02 4.932861623610777790e-02 5.112765737051583326e-02 5.261504567910649938e-02 5.374468018789140683e-02 5.447111559662478480e-02 5.475065480738476598e-02 5.454267422288402306e-02 5.381115713395468597e-02 5.252640358554992034e-02 5.066688132983887538e-02 4.822118669890377435e-02 4.519010629544961688e-02 4.158883267737011058e-02 3.744954623247438719e-02 3.282499011267737965e-02 2.779483743190374126e-02 2.248039379156508907e-02 1.708710965669751891e-02 1.205420081903830695e-02 8.595524329408401817e-03 8.984994562620259029e-03 1.275804642083207610e-02 1.762879311957680356e-02 2.258279047913903242e-02 2.722729736102294171e-02 3.135703814291612018e-02 3.484301924360851815e-02 3.760492997375491919e-02 3.960703702152227473e-02 4.086286043515986732e-02 4.144474710807585782e-02 4.149710047807637220e-02 4.125127229591483285e-02 4.103564871504115918e-02 4.126565502595524321e-02 4.239165974457360236e-02 4.479854626964675096e-02 4.869930218693745844e-02 5.409382201697409548e-02 6.081304994132463032e-02 6.859843211104810212e-02 7.716443094830176264e-02 8.623033710787858519e-02 9.553091419128068029e-02 1.048175233073245227e-01 1.138566686865424421e-01 1.224289887277339728e-01 1.303296568813138157e-01 1.373702532762693662e-01 1.433818002060085750e-01 1.482185098484959107e-01 1.517617462918508797e-01 1.539237143021622845e-01 1.546504416650448521e-01 1.539237143021622289e-01 1.517617462918508797e-01 1.482185098484959662e-01 1.433818002060086305e-01 1.373702532762693662e-01 1.303296568813138989e-01 1.224289887277339589e-01 1.138566686865424837e-01 1.048175233073246199e-01 9.553091419128070805e-02 8.623033710787855743e-02 7.716443094830173488e-02 6.859843211104806049e-02 6.081304994132460257e-02 5.409382201697400527e-02 4.869930218693752783e-02 4.479854626964668157e-02 4.239165974457362318e-02 4.126565502595520157e-02 4.103564871504113143e-02 4.125127229591480510e-02 4.149710047807643465e-02 4.144474710807591333e-02 4.086286043515986038e-02 3.960703702152234412e-02 3.760492997375484980e-02 3.484301924360851815e-02 3.135703814291615488e-02 2.722729736102295212e-02 2.258279047913900467e-02 1.762879311957678274e-02 1.275804642083216457e-02 8.984994562620219130e-03 8.595524329408415695e-03 1.205420081903831389e-02 1.708710965669752932e-02 2.248039379156507520e-02 2.779483743190377595e-02 3.282499011267736577e-02 3.744954623247438719e-02 4.158883267737007589e-02 4.519010629544958912e-02 4.822118669890376741e-02 5.066688132983889620e-02 5.252640358554991340e-02 5.381115713395476230e-02 5.454267422288403694e-02 5.475065480738476598e-02 5.447111559662477093e-02 5.374468018789139989e-02 5.261504567910648550e-02 5.112765737051584020e-02 4.932861623610776403e-02 4.726383650825178445e-02 4.497846479200440922e-02 4.251656903513281738e-02 3.992110671319015064e-02 3.723418794050378788e-02 3.449766168984227249e-02 3.175407112333275550e-02 2.904804136631838202e-02 2.642815988759454615e-02 2.394933082661575979e-02 2.167530110141203253e-02 1.968033149686480507e-02 1.804760448275881390e-02 1.686045515436466330e-02 1.618360839404378582e-02 1.603924664061977950e-02 1.639316469745567828e-02 1.716363746620742578e-02 1.824682351546431935e-02 1.954111937594246728e-02 2.096037376251675202e-02 2.243707794346027143e-02
1.927720241059159914e-02 1.787709231834199580e-02 1.657900649106085200e-02 1.546791582262735214e-02 1.464828384715519474e-02 1.423194443787444835e-02 1.431131486516035688e-02 1.492806571642608070e-02 1.606033449946817418e-02 1.763882826816639410e-02 1.957575805913278066e-02 2.178653988794548163e-02 2.419887626864258498e-02 2.675359748731937978e-02 2.940223845810956485e-02 3.210403029468112540e-02 3.482326823950538525e-02 3.752723895912300073e-02 4.018463641232845884e-02 4.276435278419026681e-02 4.523455407507688542e-02 4.756198488494022686e-02 4.971147717175042335e-02 5.164565977145067766e-02 5.332487959753785811e-02 5.470735288775951249e-02 5.574956685404888063e-02 5.640694975537018097e-02 5.663482188639735321e-02 5.638963253445940932e-02 5.563048023537614517e-02 5.432090805040093451e-02 5.243096613611055584e-02 4.993954837045367495e-02 4.683705498208285550e-02 4.312854875040274955e-02 3.883786194034687111e-02 3.401387247041050971e-02 2.874235711104196692e-02 2.317391529725217753e-02 1.760445606056949483e-02 1.274145610983680281e-02 1.035811281643085266e-02 1.230333694127856356e-02 1.712930926034623644e-02 2.288162251421336710e-02 2.869169589024244890e-02 3.414315026532177555e-02 3.896731900763486522e-02 4.295621094782080956e-02 4.593917846265897775e-02 4.778055517275787978e-02 4.838720475790791314e-02 4.772471151095008385e-02 4.584652253726666238e-02 4.294739790589865297e-02 3.946285361186546714e-02 3.623541495292323389e-02 3.466432978310033525e-02 3.640370850059584940e-02 4.231231855105189316e-02 5.194699899783008362e-02 6.431172362449739943e-02 7.850704595008979603e-02 9.383840396523741856e-02 1.097491203812089033e-01 1.257589445888931678e-01 1.414311513806974507e-01 1.563591274680880550e-01 1.701638298960257978e-01 1.824969736683592358e-01 1.930470335256061210e-01 2.015463216170058636e-01 2.077780159395995196e-01 2.115823582753511012e-01 2.128614637743218574e-01 2.115823582753511012e-01 2.077780159395994086e-01 2.015463216170058358e-01 1.930470335256061765e-01 1.824969736683592914e-01 1.701638298960256868e-01 1.563591274680879717e-01 1.414311513806974785e-01 1.257589445888931956e-01 1.097491203812089033e-01 9.383840396523744631e-02 7.850704595008979603e-02 6.431172362449738555e-02 5.194699899783005587e-02 4.231231855105190010e-02 3.640370850059585633e-02 3.466432978310020341e-02 3.623541495292319919e-02 3.946285361186540469e-02 4.294739790589868073e-02 4.584652253726668319e-02 4.772471151095008385e-02 4.838720475790790621e-02 4.778055517275791447e-02 4.593917846265891530e-02 4.295621094782081650e-02 3.896731900763487216e-02 3.414315026532176167e-02 2.869169589024248707e-02 2.288162251421336363e-02 1.712930926034622950e-02 1.230333694127857570e-02 1.035811281643089429e-02 1.274145610983681669e-02 1.760445606056943585e-02 2.317391529725218793e-02 2.874235711104196692e-02 3.401387247041054440e-02 3.883786194034686418e-02 4.312854875040273567e-02 4.683705498208286244e-02 4.993954837045372352e-02 5.243096613611051421e-02 5.432090805040093451e-02 5.563048023537614517e-02 5.638963253445941626e-02 5.663482188639733933e-02 5.640694975537015321e-02 5.574956685404886675e-02 5.470735288775951249e-02 5.332487959753786505e-02 5.164565977145072623e-02 4.971147717175040254e-02 4.756198488494021298e-02 4.523455407507692011e-02 4.276435278419028069e-02 4.018463641232849354e-02 3.752723895912297991e-02 3.482326823950543382e-02 3.210403029468110458e-02 2.940223845810957179e-02 2.675359748731936591e-02 2.419887626864256069e-02 2.178653988794545734e-02 1.957575805913280842e-02 1.763882826816639757e-02 1.606033449946816724e-02 1.492806571642608937e-02 1.431131486516037422e-02 1.423194443787445009e-02 1.464828384715519995e-02 1.546791582262733826e-02 1.657900649106086935e-02 1.787709231834197846e-02 1.927720241059160955e-02
1.648584635319621378e-02 1.523449735598656103e-02 1.414829063100391665e-02 1.333070888688365867e-02 1.289633382535083396e-02 1.294341011917410182e-02 1.351889485167138277e-02 1.460251495641027783e-02 1.612373807178379276e-02 1.799360426115685987e-02 2.012802177349584318e-02 2.245686231918362502e-02 2.492433584357292911e-02 2.748624374596530043e-02 3.010687557301739564e-02 3.275641955917249493e-02 3.540897425852742447e-02 3.804102472026255760e-02 4.063022803557613666e-02 4.315439125232076872e-02 4.559056978319511039e-02 4.791425328278573620e-02 5.009863660346439151e-02 5.211399653742457283e-02 5.392721141296357573e-02 5.550147074843673339e-02 5.679622647087586435e-02 5.776743621424167141e-02 5.836814379373415212e-02 5.854943342526516825e-02 5.826178449981919694e-02 5.745684542808048717e-02 5.608964246184273278e-02 5.412124999173946460e-02 5.152198779430944287e-02 4.827531198549339653e-02 4.438281260889626045e-02 3.987133989701523162e-02 3.480488041930043797e-02 2.930836044289194392e-02 2.362462866301716369e-02 1.826921933149680891e-02 1.441351179486713603e-02 1.400464478240446078e-02 1.750801310393644561e-02 2.314927031653920761e-02 2.947786201747970569e-02 3.574688417297878368e-02 4.151091134924442955e-02 4.643925074593274749e-02 5.025377559997035865e-02 5.271127957244647888e-02 5.360327271037634150e-02 5.276537272065034978e-02 5.009674581523020087e-02 4.559902838956370053e-02 3.946718470658785310e-02 3.234246132844172811e-02 2.606474266100199111e-02 2.488674491411018222e-02 3.229431018546446291e-02 4.611953412429650040e-02 6.348589743989201117e-02 8.291444467919664718e-02 1.035658174361697020e-01 1.248133669912151050e-01 1.461011247010520486e-01 1.669002338177562883e-01 1.866997742662603321e-01 2.050109161560076942e-01 2.213765819391065315e-01 2.353831862870783831e-01 2.466726372117435950e-01 2.549534555379302514e-01 2.600102063396546592e-01 2.617106512788749395e-01 2.600102063396546592e-01 2.549534555379303624e-01 2.466726372117435950e-01 2.353831862870782998e-01 2.213765819391065592e-01 2.050109161560077220e-01 1.866997742662602211e-01 1.669002338177563716e-01 1.461011247010519931e-01 1.248133669912151467e-01 1.035658174361696465e-01 8.291444467919666106e-02 6.348589743989203893e-02 4.611953412429644489e-02 3.229431018546443516e-02 2.488674491411022385e-02 2.606474266100203968e-02 3.234246132844169341e-02 3.946718470658788086e-02 4.559902838956375604e-02 5.009674581523021475e-02 5.276537272065036366e-02 5.360327271037639008e-02 5.271127957244654133e-02 5.025377559997036558e-02 4.643925074593268504e-02 4.151091134924441567e-02 3.574688417297872123e-02 2.947786201747972304e-02 2.314927031653918332e-02 1.750801310393642479e-02 1.400464478240443650e-02 1.441351179486715858e-02 1.826921933149676033e-02 2.362462866301712205e-02 2.930836044289191616e-02 3.480488041930045184e-02 3.987133989701522468e-02 4.438281260889628821e-02 4.827531198549338265e-02 5.152198779430943593e-02 5.412124999173949236e-02 5.608964246184279523e-02 5.745684542808048717e-02 5.826178449981918306e-02 5.854943342526517519e-02 5.836814379373417988e-02 5.776743621424166447e-02 5.679622647087585047e-02 5.550147074843675421e-02 5.392721141296356879e-02 5.211399653742457283e-02 5.009863660346439845e-02 4.791425328278572232e-02 4.559056978319517978e-02 4.315439125232076178e-02 4.063022803557609502e-02 3.804102472026254372e-02 3.540897425852743141e-02 3.275641955917249493e-02 3.010687557301739217e-02 2.748624374596529696e-02 2.492433584357295687e-02 2.245686231918364237e-02 2.012802177349585359e-02 1.799360426115687028e-02 1.612373807178379276e-02 1.460251495641027263e-02 1.351889485167141920e-02 1.294341011917408794e-02 1.289633382535081488e-02 1.333070888688365867e-02 1.414829063100391492e-02 1.523449735598654889e-02 1.648584635319620684e-02
1.408371528632986792e-02 1.305595733415960448e-02 1.227546644135170915e-02 1.185546763446100257e-02 1.189563096167346214e-02 1.244585940874837725e-02 1.348851628696014215e-02 1.495511643617365889e-02 1.675888319714672822e-02 1.881832151577103943e-02 2.106609335011936507e-02 2.344917200697629184e-02 2.592606907531691887e-02 2.846386135229320158e-02 3.103581027939211756e-02 3.361960572875764830e-02 3.619606333799551406e-02 3.874809577057059667e-02 4.125981923338779833e-02 4.371570226268652742e-02 4.609970394830252560e-02 4.839438301181240437e-02 5.057998867034740886e-02 5.263356950061381240e-02 5.452815712397247189e-02 5.623209648010436129e-02 5.770860278705673002e-02 5.891562658652650664e-02 5.980610301947160423e-02 6.032865116022034097e-02 6.042877634619273075e-02 6.005061648994274720e-02 5.913926731598126429e-02 5.764372917817527087e-02 5.552055403413617973e-02 5.273836537615021053e-02 4.928364472130428858e-02 4.516869110743152588e-02 4.044389009882115582e-02 3.521952044601992654e-02 2.971034952702291537e-02 2.433569415359220986e-02 1.992917681010926423e-02 1.791794181760988924e-02 1.947381040441920411e-02 2.399180443826547451e-02 2.999922598432322104e-02 3.641948117616643915e-02 4.258490102719190290e-02 4.802656667988856876e-02 5.236628568345066265e-02 5.527534980329360664e-02 5.646272814652616989e-02 5.567675547356587540e-02 5.271501116920442737e-02 4.744390658295308955e-02 3.984262485467034848e-02 3.014403656219090746e-02 1.954623864276543860e-02 1.464646004351926462e-02 2.526667123242245724e-02 4.349389877089195056e-02 6.476031794325405599e-02 8.785946185181206514e-02 1.121207465380292395e-01 1.369626496572189100e-01 1.618100164623714476e-01 1.860815769455655411e-01 2.091968021394551014e-01 2.305895592007940198e-01 2.497243168980397832e-01 2.661129107262641957e-01 2.793306187577923039e-01 2.890306070012725881e-01 2.949559848097042525e-01 2.969488652969632936e-01 2.949559848097041970e-01 2.890306070012724216e-01 2.793306187577922484e-01 2.661129107262641957e-01 2.497243168980396999e-01 2.305895592007940198e-01 2.091968021394551291e-01 1.860815769455655133e-01 1.618100164623713366e-01 1.369626496572187990e-01 1.121207465380292395e-01 8.785946185181199575e-02 6.476031794325398661e-02 4.349389877089200607e-02 2.526667123242244684e-02 1.464646004351929064e-02 1.954623864276544554e-02 3.014403656219087624e-02 3.984262485467031378e-02 4.744390658295313812e-02 5.271501116920445512e-02 5.567675547356593091e-02 5.646272814652616989e-02 5.527534980329359277e-02 5.236628568345063489e-02 4.802656667988861733e-02 4.258490102719193066e-02 3.641948117616641833e-02 2.999922598432325921e-02 2.399180443826546411e-02 1.947381040441913819e-02 1.791794181760994129e-02 1.992917681010926423e-02 2.433569415359220639e-02 2.971034952702292925e-02 3.521952044601993348e-02 4.044389009882107255e-02 4.516869110743155363e-02 4.928364472130428164e-02 5.273836537615023828e-02 5.552055403413621443e-02 5.764372917817524311e-02 5.913926731598122960e-02 6.005061648994274720e-02 6.042877634619274463e-02 6.032865116022035484e-02 5.980610301947160423e-02 5.891562658652651358e-02 5.770860278705672308e-02 5.623209648010437517e-02 5.452815712397247883e-02 5.263356950061385403e-02 5.057998867034740886e-02 4.839438301181239743e-02 4.609970394830252560e-02 4.371570226268652049e-02 4.125981923338775670e-02 3.874809577057056892e-02 3.619606333799549325e-02 3.361960572875764830e-02 3.103581027939206205e-02 2.846386135229318076e-02 2.592606907531693622e-02 2.344917200697626408e-02 2.106609335011936854e-02 1.881832151577103943e-02 1.675888319714675945e-02 1.495511643617369879e-02 1.348851628696015950e-02 1.244585940874838766e-02 1.189563096167345173e-02 1.185546763446100951e-02 1.227546644135170915e-02 1.305595733415960448e-02 1.408371528632988874e-02
1.207447217985503467e-02 1.133768306876560376e-02 1.094220049229507538e-02 1.098728491127839990e-02 1.152404839854577825e-02 1.253675396976640898e-02 1.395938955759950910e-02 1.570834617908165032e-02 1.770562024138908758e-02 1.988714905267991231e-02 2.220265632783950671e-02 2.461283621351286269e-02 2.708649637769162608e-02 2.959836749547919282e-02 3.212756948931958650e-02 3.465654681305983115e-02 3.717028402851063618e-02 3.965565282348674364e-02 4.210078268243002547e-02 4.449438237167989418e-02 4.682496971797198843e-02 4.907999538097509301e-02 5.124487387173458364e-02 5.330196184273940097e-02 5.522954825248817257e-02 5.700094118666151899e-02 5.858374963814346609e-02 5.993946384567407082e-02 6.102343460098391681e-02 6.178534158207372312e-02 6.217022613534840814e-02 6.212014926824713235e-02 6.157652663061656539e-02 6.048319704033607719e-02 5.879031291189403680e-02 5.645922492392901199e-02 5.346872171241050936e-02 4.982339280319254132e-02 4.556576665284751970e-02 4.079580752376157221e-02 3.570545932467708572e-02 3.064312091237946303e-02 2.622377350258593004e-02 2.342228350566736422e-02 2.328633611543009380e-02 2.604066313161102625e-02 3.084253108490637302e-02 3.660648339254510275e-02 4.249037947268970855e-02 4.788257887911586547e-02 5.230513571717819443e-02 5.535529270928808004e-02 5.668054692437425601e-02 5.597203086063156502e-02 5.296737780949939411e-02 4.745924300924787148e-02 3.931020807298307718e-02 2.848928996281092224e-02 1.528546209794042453e-02 6.392009355671201404e-03 2.225213680380426148e-02 4.322881098743155959e-02 6.645618238718135895e-02 9.135045442125269699e-02 1.173960091559852897e-01 1.440440763599605267e-01 1.707081709996173535e-01 1.967757718906638364e-01 2.216251775551379977e-01 2.446446007932048805e-01 2.652520827603243037e-01 2.829151718512983860e-01 2.971694318202174889e-01 3.076349226710671791e-01 3.140298925300459842e-01 3.161810437505674365e-01 3.140298925300459287e-01 3.076349226710670681e-01 2.971694318202173224e-01 2.829151718512983860e-01 2.652520827603243592e-01 2.446446007932047695e-01 2.216251775551379144e-01 1.967757718906638364e-01 1.707081709996174090e-01 1.440440763599605822e-01 1.173960091559852342e-01 9.135045442125280801e-02 6.645618238718135895e-02 4.322881098743155959e-02 2.225213680380427189e-02 6.392009355671172781e-03 1.528546209794043667e-02 2.848928996281091183e-02 3.931020807298311187e-02 4.745924300924789924e-02 5.296737780949940799e-02 5.597203086063163441e-02 5.668054692437424907e-02 5.535529270928808004e-02 5.230513571717820831e-02 4.788257887911588628e-02 4.249037947268971549e-02 3.660648339254510275e-02 3.084253108490636261e-02 2.604066313161098462e-02 2.328633611543004522e-02 2.342228350566736075e-02 2.622377350258590922e-02 3.064312091237943875e-02 3.570545932467707184e-02 4.079580752376163466e-02 4.556576665284749195e-02 4.982339280319254826e-02 5.346872171241050242e-02 5.645922492392906056e-02 5.879031291189407843e-02 6.048319704033606331e-02 6.157652663061657233e-02 6.212014926824712541e-02 6.217022613534837344e-02 6.178534158207369537e-02 6.102343460098391681e-02 5.993946384567410551e-02 5.858374963814343833e-02 5.700094118666149817e-02 5.522954825248817951e-02 5.330196184273940097e-02 5.124487387173455588e-02 4.907999538097508607e-02 4.682496971797198149e-02 4.449438237167990112e-02 4.210078268243003241e-02 3.965565282348676446e-02 3.717028402851064312e-02 3.465654681305984502e-02 3.212756948931959344e-02 2.959836749547919629e-02 2.708649637769163648e-02 2.461283621351285575e-02 2.220265632783949977e-02 1.988714905267990191e-02 1.770562024138910492e-02 1.570834617908162256e-02 1.395938955759950563e-02 1.253675396976636040e-02 1.152404839854576438e-02 1.098728491127837908e-02 1.094220049229508232e-02 1.133768306876561591e-02 1.207447217985503814e-02
1.044703164964381342e-02 1.004715470968016444e-02 1.008122211359035666e-02 1.060296180365997640e-02 1.159636967856391906e-02 1.299382297649095269e-02 1.471129832333788363e-02 1.667211893013072210e-02 1.881448843119876146e-02 2.109050572380561511e-02 2.346289491389811493e-02 2.590199019279808973e-02 2.838354867294717865e-02 3.088730279606045209e-02 3.339603145638179310e-02 3.589495029817029587e-02 3.837126888954046217e-02 4.081380292856177927e-02 4.321255989980667123e-02 4.555824026714767189e-02 4.784161743365816788e-02 5.005278122755065645e-02 5.218025299388072413e-02 5.421000539053732331e-02 5.612444525658694117e-02 5.790144100234117380e-02 5.951349403878004873e-02 6.092716438697319548e-02 6.210286251458158741e-02 6.299511306373457853e-02 6.355338376071181794e-02 6.372355846816653291e-02 6.345012267493124747e-02 6.267913025573985941e-02 6.136204304702443796e-02 5.946059781416072193e-02 5.695299146710563337e-02 5.384194680633689473e-02 5.016574060144073088e-02 4.601422090680253041e-02 4.155333267892565019e-02 3.706288313850661376e-02 3.298735895271862062e-02 2.996674943860647145e-02 2.872660682630101200e-02 2.970288330212484881e-02 3.268799555017954522e-02 3.698131943177512815e-02 4.179112814768607548e-02 4.643643962847726625e-02 5.036182485879824033e-02 5.310377320390094469e-02 5.426429447192634287e-02 5.349873898782352144e-02 5.051373046876034972e-02 4.507095509402914840e-02 3.699390548327782108e-02 2.617576814006739375e-02 1.258828721947795326e-02 3.751011576439295878e-03 2.262145804802050825e-02 4.385948896564105526e-02 6.713341622790057472e-02 9.204413874107915394e-02 1.181188181565795692e-01 1.448217713699334053e-01 1.715688117098862764e-01 1.977442602907966418e-01 2.227200014548279816e-01 2.458758603702830836e-01 2.666204875198656676e-01 2.844118754297511598e-01 2.987766168914358089e-01 3.093270447500653386e-01 3.157754711328923936e-01 3.179448656147781938e-01 3.157754711328922825e-01 3.093270447500653941e-01 2.987766168914358089e-01 2.844118754297511042e-01 2.666204875198657231e-01 2.458758603702831391e-01 2.227200014548278983e-01 1.977442602907968083e-01 1.715688117098862764e-01 1.448217713699335718e-01 1.181188181565796247e-01 9.204413874107907068e-02 6.713341622790053309e-02 4.385948896564102750e-02 2.262145804802042498e-02 3.751011576439308021e-03 1.258828721947797061e-02 2.617576814006736946e-02 3.699390548327786271e-02 4.507095509402915534e-02 5.051373046876034972e-02 5.349873898782354920e-02 5.426429447192635674e-02 5.310377320390097244e-02 5.036182485879825421e-02 4.643643962847723849e-02 4.179112814768608242e-02 3.698131943177519060e-02 3.268799555017963543e-02 2.970288330212485228e-02 2.872660682630106405e-02 2.996674943860644022e-02 3.298735895271861368e-02 3.706288313850661376e-02 4.155333267892567101e-02 4.601422090680255123e-02 5.016574060144079333e-02 5.384194680633692248e-02 5.695299146710559868e-02 5.946059781416076356e-02 6.136204304702445184e-02 6.267913025573988717e-02 6.345012267493123359e-02 6.372355846816658842e-02 6.355338376071184570e-02 6.299511306373453690e-02 6.210286251458158741e-02 6.092716438697318160e-02 5.951349403878004179e-02 5.790144100234118074e-02 5.612444525658694811e-02 5.421000539053733719e-02 5.218025299388073801e-02 5.005278122755062870e-02 4.784161743365818870e-02 4.555824026714766495e-02 4.321255989980674755e-02 4.081380292856181397e-02 3.837126888954047604e-02 3.589495029817027505e-02 3.339603145638179310e-02 3.088730279606043475e-02 2.838354867294718906e-02 2.590199019279812095e-02 2.346289491389811493e-02 2.109050572380560817e-02 1.881448843119875800e-02 1.667211893013075333e-02 1.471129832333787670e-02 1.299382297649093708e-02 1.159636967856392080e-02 1.060296180365997466e-02 1.008122211359034626e-02 1.004715470968018352e-02 1.044703164964381516e-02
9.184540899825120383e-03 9.133210959538579782e-03 9.597512448927382131e-03 1.056236193718355573e-02 1.195030540495909017e-02 1.366682431958571135e-02 1.562912685145438629e-02 1.777329395127372896e-02 2.005150854791733911e-02 2.242743632830448627e-02 2.487246830534407815e-02 2.736317909728702355e-02 2.987973273869049678e-02 3.240491992632567320e-02 3.492358592540960316e-02 3.742228255726113423e-02 3.988902939833949973e-02 4.231310227520605760e-02 4.468478848599512221e-02 4.699506375198227170e-02 4.923515977963609236e-02 5.139600611788638918e-02 5.346754713811541909e-02 5.543795473498448756e-02 5.729277895893648831e-02 5.901410051501684850e-02 6.057976853556294033e-02 6.196282178136572338e-02 6.313119950530002300e-02 6.404784882960350145e-02 6.467132941053906070e-02 6.495700584576956371e-02 6.485890775871011593e-02 6.433233228497001188e-02 6.333727097065787459e-02 6.184277245704072196e-02 5.983241690931155599e-02 5.731119473352545152e-02 5.431426413798407654e-02 5.091828444227906175e-02 4.725609225322743162e-02 4.353465372102451048e-02 4.005227600671278088e-02 3.719963852283775241e-02 3.540968147735998328e-02 3.502175026272361796e-02 3.610527651683101413e-02 3.839204440448918537e-02 4.138290457823030205e-02 4.450895347915357486e-02 4.723054582103201199e-02 4.906884953324015114e-02 4.960710220549952032e-02 4.848622760539116755e-02 4.540352560630345202e-02 4.011616549296143086e-02 3.245087015017882742e-02 2.233280164354378358e-02 1.001590648485129256e-02 7.352380818265239794e-03 2.421605507533919344e-02 4.399114386116128456e-02 6.576849931944019068e-02 8.911762815623144873e-02 1.135824523648551743e-01 1.386561123594110545e-01 1.637877578587713101e-01 1.883967555507414238e-01 2.118901262471153124e-01 2.336816907281064892e-01 2.532118936079537641e-01 2.699673743917020974e-01 2.834993895366076933e-01 2.934402371182653901e-01 2.995169180944599607e-01 3.015613891310184869e-01 2.995169180944600162e-01 2.934402371182654456e-01 2.834993895366076933e-01 2.699673743917020974e-01 2.532118936079538751e-01 2.336816907281064060e-01 2.118901262471153402e-01 1.883967555507414238e-01 1.637877578587713379e-01 1.386561123594110545e-01 1.135824523648552437e-01 8.911762815623132383e-02 6.576849931944027394e-02 4.399114386116122905e-02 2.421605507533928364e-02 7.352380818265262345e-03 1.001590648485129430e-02 2.233280164354382868e-02 3.245087015017881354e-02 4.011616549296146556e-02 4.540352560630341039e-02 4.848622760539122306e-02 4.960710220549952032e-02 4.906884953324014420e-02 4.723054582103202587e-02 4.450895347915360956e-02 4.138290457823027430e-02 3.839204440448919231e-02 3.610527651683105577e-02 3.502175026272365960e-02 3.540968147736001798e-02 3.719963852283775241e-02 4.005227600671280169e-02 4.353465372102448272e-02 4.725609225322745244e-02 5.091828444227906175e-02 5.431426413798412511e-02 5.731119473352553478e-02 5.983241690931152823e-02 6.184277245704074971e-02 6.333727097065790235e-02 6.433233228497003964e-02 6.485890775871011593e-02 6.495700584576953596e-02 6.467132941053903294e-02 6.404784882960345982e-02 6.313119950529999524e-02 6.196282178136572338e-02 6.057976853556293340e-02 5.901410051501683462e-02 5.729277895893646055e-02 5.543795473498450144e-02 5.346754713811543991e-02 5.139600611788636142e-02 4.923515977963609236e-02 4.699506375198227170e-02 4.468478848599508751e-02 4.231310227520606454e-02 3.988902939833951361e-02 3.742228255726113423e-02 3.492358592540955459e-02 3.240491992632565932e-02 2.987973273869049332e-02 2.736317909728698539e-02 2.487246830534407468e-02 2.242743632830447933e-02 2.005150854791737033e-02 1.777329395127374631e-02 1.562912685145439670e-02 1.366682431958573217e-02 1.195030540495907803e-02 1.056236193718352451e-02 9.597512448927382131e-03 9.133210959538586721e-03 9.184540899825113444e-03
8.280059050288274616e-03 8.548860281173461390e-03 9.408527623625059441e-03 1.076684594186014254e-02 1.250016783277359440e-02 1.450305620120329389e-02 1.669885440197497670e-02 1.903369276853332862e-02 2.146870607883757942e-02 2.397436836388638567e-02 2.652694581211732447e-02 2.910639124606031677e-02 3.169512439994347230e-02 3.427733953311176696e-02 3.683862161601870328e-02 3.936573617716372653e-02 4.184650571509221373e-02 4.426971271485228426e-02 4.662498536126222226e-02 4.890263276269447151e-02 5.109340538383212726e-02 5.318816560061691290e-02 5.517746412329319755e-02 5.705103106275721814e-02 5.879720554588195591e-02 6.040234426001309803e-02 6.185026578211015591e-02 6.312180228994417053e-02 6.419454145995019678e-02 6.504284756630321351e-02 6.563825127646794044e-02 6.595029265216716119e-02 6.594789271198925329e-02 6.560131771220545360e-02 6.488478948834415505e-02 6.377978661059689747e-02 6.227907424068470504e-02 6.039148880335951791e-02 5.814746558517864400e-02 5.560517874489003670e-02 5.285684179997294369e-02 5.003395598541594130e-02 4.730875130386539423e-02 4.488661029160539301e-02 4.298210789454977310e-02 4.177369704897899300e-02 4.134457432759102574e-02 4.163560978085879133e-02 4.243881059400969602e-02 4.343417794257340564e-02 4.424487477260814067e-02 4.448443878946297531e-02 4.378675411190766781e-02 4.182249823510421349e-02 3.830893058757053188e-02 3.301872438660208298e-02 2.579498957025479905e-02 1.660672697147203003e-02 6.241083546982016672e-03 1.014293119431278895e-02 2.523566678813797537e-02 4.263027969325861033e-02 6.172586921779110725e-02 8.215482589156665461e-02 1.035251249407786733e-01 1.254008102652819090e-01 1.473074912968519723e-01 1.687444367135764733e-01 1.891996210723086713e-01 2.081663388886522137e-01 2.251604566828047105e-01 2.397374750582795255e-01 2.515086086063767490e-01 2.601551351159054892e-01 2.654403384315527914e-01 2.672184758370813595e-01 2.654403384315527359e-01 2.601551351159053782e-01 2.515086086063768045e-01 2.397374750582794978e-01 2.251604566828047660e-01 2.081663388886522692e-01 1.891996210723086991e-01 1.687444367135765011e-01 1.473074912968520001e-01 1.254008102652820200e-01 1.035251249407787844e-01 8.215482589156675175e-02 6.172586921779127378e-02 4.263027969325856870e-02 2.523566678813799619e-02 1.014293119431274905e-02 6.241083546982047897e-03 1.660672697147199534e-02 2.579498957025478517e-02 3.301872438660209685e-02 3.830893058757057351e-02 4.182249823510426900e-02 4.378675411190770250e-02 4.448443878946294061e-02 4.424487477260814761e-02 4.343417794257336401e-02 4.243881059400970296e-02 4.163560978085879133e-02 4.134457432759099105e-02 4.177369704897899300e-02 4.298210789454984943e-02 4.488661029160542076e-02 4.730875130386538036e-02 5.003395598541596212e-02 5.285684179997294369e-02 5.560517874489003670e-02 5.814746558517869951e-02 6.039148880335944158e-02 6.227907424068464953e-02 6.377978661059686971e-02 6.488478948834412730e-02 6.560131771220542585e-02 6.594789271198921166e-02 6.595029265216714731e-02 6.563825127646795432e-02 6.504284756630324127e-02 6.419454145995019678e-02 6.312180228994419828e-02 6.185026578211016285e-02 6.040234426001309803e-02 5.879720554588194203e-02 5.705103106275724589e-02 5.517746412329320449e-02 5.318816560061692678e-02 5.109340538383212726e-02 4.890263276269449233e-02 4.662498536126227777e-02 4.426971271485227732e-02 4.184650571509221373e-02 3.936573617716371959e-02 3.683862161601867552e-02 3.427733953311176696e-02 3.169512439994345843e-02 2.910639124606031677e-02 2.652694581211727590e-02 2.397436836388637180e-02 2.146870607883755860e-02 1.903369276853333555e-02 1.669885440197496629e-02 1.450305620120328695e-02 1.250016783277360134e-02 1.076684594186015989e-02 9.408527623625061176e-03 8.548860281173454451e-03 8.280059050288278086e-03
7.751622064274814317e-03 8.275903140544179845e-03 9.476905576461204170e-03 1.118481346462006816e-02 1.323894210833782142e-02 1.552632964071997551e-02 1.797330314785012054e-02 2.053064665648474466e-02 2.316327325967798903e-02 2.584420995098422880e-02 2.855124881469358125e-02 3.126509724596782114e-02 3.396836093587016214e-02 3.664499577292379406e-02 3.928002764929638957e-02 4.185942471198818293e-02 4.437005178525323112e-02 4.679966103850868864e-02 4.913688663604883627e-02 5.137121947403460592e-02 5.349294418056696476e-02 5.549302607695385386e-02 5.736294182736886849e-02 5.909445463633047207e-02 6.067934330983115743e-02 6.210910413409720388e-02 6.337465483542598088e-02 6.446608000788846271e-02 6.537246619700345929e-02 6.608188102156754840e-02 6.658155303363570698e-02 6.685830636738454569e-02 6.689929578775924424e-02 6.669307290758369478e-02 6.623099243661194346e-02 6.550893714689438874e-02 6.452929929859196889e-02 6.330309996792342353e-02 6.185204876554441927e-02 6.021023553879781970e-02 5.842499573700860038e-02 5.655630919128488282e-02 5.467392353833582658e-02 5.285135709232674506e-02 5.115624162186670904e-02 4.963734343176485347e-02 4.831006242323319932e-02 4.714372352778350289e-02 4.605448934731841415e-02 4.490642363921144159e-02 4.352055588380138174e-02 4.168934056052381321e-02 3.919304017854972899e-02 3.581530689792458005e-02 3.135662554333319696e-02 2.564542694230959735e-02 1.854740919820404080e-02 9.975693435971360462e-03 6.333398331475370872e-04 1.177370069351076770e-02 2.481930266155763301e-02 3.918766941347737870e-02 5.469351240693941935e-02 7.110186718346013512e-02 8.813035508121408457e-02 1.054558902289108174e-01 1.227235873464766480e-01 1.395573864308951584e-01 1.555719974959691720e-01 1.703857137246424791e-01 1.836335802258753369e-01 1.949803635600064200e-01 2.041327526297277983e-01 2.108502377760618218e-01 2.149541624789621796e-01 2.163345190845537003e-01 2.149541624789622074e-01 2.108502377760617941e-01 2.041327526297279094e-01 1.949803635600064200e-01 1.836335802258752814e-01 1.703857137246424791e-01 1.555719974959690888e-01 1.395573864308951029e-01 1.227235873464766619e-01 1.054558902289108452e-01 8.813035508121409844e-02 7.110186718345996859e-02 5.469351240693941935e-02 3.918766941347734400e-02 2.481930266155762607e-02 1.177370069351080760e-02 6.333398331475842500e-04 9.975693435971337911e-03 1.854740919820406161e-02 2.564542694230960776e-02 3.135662554333321084e-02 3.581530689792455230e-02 3.919304017854978450e-02 4.168934056052382708e-02 4.352055588380137480e-02 4.490642363921139996e-02 4.605448934731842109e-02 4.714372352778353065e-02 4.831006242323322014e-02 4.963734343176481184e-02 5.115624162186671597e-02 5.285135709232676587e-02 5.467392353833587515e-02 5.655630919128493139e-02 5.842499573700862120e-02 6.021023553879786133e-02 6.185204876554441927e-02 6.330309996792340965e-02 6.452929929859198277e-02 6.550893714689440261e-02 6.623099243661191571e-02 6.669307290758369478e-02 6.689929578775929975e-02 6.685830636738450405e-02 6.658155303363570698e-02 6.608188102156749288e-02 6.537246619700345929e-02 6.446608000788846271e-02 6.337465483542598088e-02 6.210910413409719000e-02 6.067934330983115743e-02 5.909445463633052759e-02 5.736294182736886155e-02 5.549302607695386774e-02 5.349294418056699252e-02 5.137121947403461980e-02 4.913688663604882240e-02 4.679966103850868864e-02 4.437005178525323806e-02 4.185942471198815518e-02 3.928002764929637569e-02 3.664499577292379406e-02 3.396836093587015520e-02 3.126509724596779338e-02 2.855124881469361595e-02 2.584420995098425655e-02 2.316327325967796127e-02 2.053064665648471690e-02 1.797330314785011013e-02 1.552632964071997031e-02 1.323894210833778673e-02 1.118481346462006296e-02 9.476905576461200700e-03 8.275903140544186784e-03 7.751622064274830796e-03
7.640554409148002726e-03 8.332925372527553651e-03 9.814904276887604154e-03 1.183986366092919067e-02 1.420940350781379514e-02 1.679837088246979512e-02 1.952989825701956922e-02 2.235376036370791478e-02 2.523401670039813680e-02 2.814253474204062369e-02 3.105561793592594155e-02 3.395223578738939402e-02 3.681310003596210273e-02 3.962020430781205277e-02 4.235662688169686968e-02 4.500648645596627001e-02 4.755498669140445500e-02 4.998850935170096738e-02 5.229472892057504541e-02 5.446272904734392878e-02 5.648310586718022219e-02 5.834804667948281093e-02 6.005137549932450247e-02 6.158856009247482000e-02 6.295667848217156859e-02 6.415434659373027426e-02 6.518161251702980774e-02 6.603982647649679627e-02 6.673149850113450909e-02 6.726015735544925433e-02 6.763022383857414388e-02 6.784690843955965001e-02 6.791613708687038731e-02 6.784449922385693554e-02 6.763920006313688116e-02 6.730798467853255085e-02 6.685898744688442696e-02 6.630044898816876697e-02 6.564023770674595748e-02 6.488511833007212792e-02 6.403972927506604296e-02 6.310526663047023865e-02 6.207792437721063733e-02 6.094720291391092504e-02 5.969426046955707277e-02 5.829053008778893596e-02 5.669684403892939067e-02 5.486328891713410788e-02 5.272996045782155083e-02 5.022871287447966404e-02 4.728593190331176199e-02 4.382634755560534112e-02 3.977802283876967493e-02 3.507912610553000354e-02 2.968869842232324877e-02 2.360987065865137111e-02 1.696549997321383438e-02 1.039696278511932810e-02 7.652982430674683430e-03 1.349928485723693276e-02 2.284024407695251987e-02 3.339696184375739313e-02 4.464744144478551696e-02 5.633217832837734279e-02 6.823593297449172257e-02 8.014571856958051244e-02 9.184239131342142315e-02 1.031015875963194051e-01 1.136981101738294697e-01 1.234118247084752540e-01 1.320341964897888964e-01 1.393749350157189870e-01 1.452683399257972130e-01 1.495790047800735212e-01 1.522065843260447804e-01 1.530893831737319966e-01 1.522065843260448359e-01 1.495790047800735767e-01 1.452683399257971297e-01 1.393749350157189315e-01 1.320341964897889797e-01 1.234118247084752679e-01 1.136981101738295391e-01 1.031015875963194189e-01 9.184239131342139539e-02 8.014571856958059570e-02 6.823593297449172257e-02 5.633217832837735667e-02 4.464744144478551696e-02 3.339696184375737231e-02 2.284024407695253375e-02 1.349928485723693623e-02 7.652982430674735471e-03 1.039696278511931422e-02 1.696549997321384132e-02 2.360987065865127743e-02 2.968869842232319325e-02 3.507912610553003824e-02 3.977802283876966105e-02 4.382634755560532724e-02 4.728593190331175505e-02 5.022871287447968486e-02 5.272996045782158553e-02 5.486328891713412870e-02 5.669684403892941149e-02 5.829053008778894290e-02 5.969426046955707277e-02 6.094720291391088340e-02 6.207792437721064427e-02 6.310526663047019702e-02 6.403972927506602908e-02 6.488511833007215568e-02 6.564023770674597136e-02 6.630044898816879473e-02 6.685898744688442696e-02 6.730798467853249534e-02 6.763920006313685340e-02 6.784449922385692167e-02 6.791613708687040118e-02 6.784690843955963613e-02 6.763022383857417164e-02 6.726015735544926821e-02 6.673149850113449522e-02 6.603982647649682403e-02 6.518161251702980774e-02 6.415434659373030202e-02 6.295667848217154083e-02 6.158856009247481306e-02 6.005137549932446084e-02 5.834804667948277623e-02 5.648310586718019444e-02 5.446272904734392878e-02 5.229472892057504541e-02 4.998850935170096044e-02 4.755498669140444806e-02 4.500648645596628389e-02 4.235662688169685580e-02 3.962020430781209440e-02 3.681310003596211661e-02 3.395223578738942177e-02 3.105561793592595890e-02 2.814253474204062022e-02 2.523401670039816802e-02 2.235376036370789049e-02 1.952989825701960044e-02 1.679837088246980900e-02 1.420940350781380902e-02 1.183986366092919067e-02 9.814904276887614562e-03 8.332925372527558855e-03 7.640554409148008798e-03
7.981447583112508820e-03 8.755395717962348445e-03 1.046011710674667541e-02 1.277718894793973027e-02 1.546502172918613575e-02 1.837860681669938739e-02 2.143125741328568909e-02 2.456662288097242672e-02 2.774395879611241122e-02 3.093080117901491830e-02 3.409930385141002329e-02 3.722439439975253755e-02 4.028287009273442965e-02 4.325300522250519197e-02 4.611445154570848609e-02 4.884831436398499177e-02 5.143733671553851056e-02 5.386614951540662222e-02 5.612155854444839803e-02 5.819284586034492029e-02 6.007206644923444167e-02 6.175432228866043621e-02 6.323799627186593719e-02 6.452492810446112947e-02 6.562051359908556425e-02 6.653370796499975814e-02 6.727691293836646214e-02 6.786572724633171960e-02 6.831854044174184848e-02 6.865595231863402814e-02 6.890000489180241050e-02 6.907322239519446405e-02 6.919746787884707706e-02 6.929264311956676026e-02 6.937528090502627365e-02 6.945710288116607733e-02 6.954363797974047467e-02 6.963301087938957024e-02 6.971501233044953560e-02 6.977055100063031534e-02 6.977156077294151271e-02 6.968140271599600200e-02 6.945576401061280547e-02 6.904402366353190601e-02 6.839103150967258682e-02 6.743923455046733906e-02 6.613108262579350805e-02 6.441165287200061040e-02 6.223145046820125620e-02 5.954937796228823577e-02 5.633593327674083634e-02 5.257683503590922930e-02 4.827757123204759471e-02 4.347004098800068966e-02 3.822408171105103752e-02 3.267082526209218879e-02 2.705577175175386678e-02 2.186494567115462861e-02 1.807500226244028452e-02 1.719010456989615229e-02 1.992675374223009527e-02 2.525711187351384335e-02 3.190037832201009921e-02 3.909744682528223936e-02 4.643519429939271803e-02 5.366081209888598491e-02 6.059736058824682914e-02 6.710874453554452335e-02 7.308470630859999206e-02 7.843399235547274251e-02 8.308098348557858837e-02 8.696384081410622746e-02 9.003333772216386144e-02 9.225202943730954896e-02 9.359362820523382809e-02 9.404254888101164223e-02 9.359362820523388360e-02 9.225202943730957672e-02 9.003333772216388919e-02 8.696384081410639399e-02 8.308098348557858837e-02 7.843399235547286741e-02 7.308470630859990880e-02 6.710874453554471764e-02 6.059736058824684302e-02 5.366081209888585307e-02 4.643519429939266946e-02 3.909744682528223242e-02 3.190037832200999512e-02 2.525711187351380171e-02 1.992675374223005363e-02 1.719010456989606556e-02 1.807500226244027758e-02 2.186494567115464596e-02 2.705577175175386678e-02 3.267082526209215410e-02 3.822408171105108610e-02 4.347004098800071048e-02 4.827757123204755307e-02 5.257683503590923624e-02 5.633593327674084328e-02 5.954937796228823577e-02 6.223145046820120763e-02 6.441165287200058265e-02 6.613108262579346641e-02 6.743923455046733906e-02 6.839103150967261457e-02 6.904402366353187825e-02 6.945576401061277771e-02 6.968140271599597424e-02 6.977156077294149883e-02 6.977055100063031534e-02 6.971501233044950785e-02 6.963301087938957024e-02 6.954363797974041916e-02 6.945710288116603570e-02 6.937528090502627365e-02 6.929264311956678801e-02 6.919746787884704931e-02 6.907322239519447793e-02 6.890000489180238274e-02 6.865595231863405590e-02 6.831854044174183460e-02 6.786572724633173348e-02 6.727691293836642050e-02 6.653370796499977202e-02 6.562051359908560588e-02 6.452492810446112947e-02 6.323799627186596495e-02 6.175432228866042234e-02 6.007206644923441391e-02 5.819284586034492723e-02 5.612155854444835640e-02 5.386614951540663609e-02 5.143733671553847586e-02 4.884831436398500565e-02 4.611445154570847915e-02 4.325300522250518503e-02 4.028287009273445046e-02 3.722439439975250980e-02 3.409930385141001635e-02 3.093080117901494258e-02 2.774395879611241469e-02 2.456662288097241978e-02 2.143125741328567521e-02 1.837860681669940127e-02 1.546502172918615137e-02 1.277718894793974068e-02 1.046011710674669276e-02 8.755395717962339772e-03 7.981447583112514024e-03
8.763390736209065307e-03 9.558914689281038449e-03 1.143873556404333656e-02 1.402699271823714192e-02 1.703581166784089510e-02 2.029358923148774294e-02 2.369816453966847730e-02 2.718285752803920041e-02 3.069892053482206271e-02 3.420696903125679950e-02 3.767278257981678674e-02 4.106525379002080173e-02 4.435544520974955829e-02 4.751625432505518498e-02 5.052243522931880448e-02 5.335084293141544726e-02 5.598082321623976121e-02 5.839469874777102748e-02 6.057831502101870130e-02 6.252161456843380316e-02 6.421920777024857363e-02 6.567090532827163374e-02 6.688217182407783790e-02 6.786445246693109667e-02 6.863531700372918487e-02 6.921835725187364119e-02 6.964277024049761455e-02 6.994256119228034474e-02 7.015531444208997214e-02 7.032051114438883643e-02 7.047742391473686696e-02 7.066268920417011212e-02 7.090773879793300927e-02 7.123634329817392363e-02 7.166255747702818257e-02 7.218933763850667040e-02 7.280801724337584990e-02 7.349869430291329497e-02 7.423143715662988695e-02 7.496809439028255528e-02 7.566442855875883666e-02 7.627228956920568959e-02 7.674159007446532121e-02 7.702192024854462304e-02 7.706372178048018218e-02 7.681901657705515751e-02 7.624174800402951091e-02 7.528784049847139781e-02 7.391511859366320381e-02 7.208325099226894905e-02 6.975390181444843241e-02 6.689128388312186313e-02 6.346332793904470304e-02 5.944373131099178753e-02 5.481528932944500915e-02 4.957529590238816952e-02 4.374485554443034024e-02 3.738701432472413266e-02 3.064834148491642554e-02 2.387249614099349118e-02 1.794751979137512374e-02 1.507379904280768852e-02 1.767423816282175097e-02 2.444746238287260481e-02 3.306285703307788176e-02 4.238136684491812523e-02 5.186173384000915265e-02 6.116510409717756946e-02 7.002728498226741538e-02 7.821901784754099751e-02 8.553473764289713788e-02 9.179151970999467613e-02 9.683184459157470614e-02 1.005275782150287928e-01 1.027839131815268814e-01 1.035425787355483546e-01 1.027839131815269785e-01 1.005275782150288344e-01 9.683184459157466450e-02 9.179151970999470389e-02 8.553473764289709624e-02 7.821901784754101139e-02 7.002728498226751253e-02 6.116510409717756946e-02 5.186173384000915959e-02 4.238136684491815298e-02 3.306285703307787482e-02 2.444746238287259441e-02 1.767423816282169546e-02 1.507379904280767464e-02 1.794751979137510986e-02 2.387249614099349118e-02 3.064834148491639085e-02 3.738701432472412572e-02 4.374485554443032637e-02 4.957529590238815564e-02 5.481528932944500221e-02 5.944373131099180835e-02 6.346332793904473080e-02 6.689128388312191864e-02 6.975390181444841853e-02 7.208325099226890742e-02 7.391511859366317605e-02 7.528784049847135618e-02 7.624174800402945540e-02 7.681901657705517139e-02 7.706372178048019606e-02 7.702192024854456753e-02 7.674159007446529346e-02 7.627228956920570346e-02 7.566442855875873952e-02 7.496809439028258304e-02 7.423143715662988695e-02 7.349869430291325334e-02 7.280801724337582215e-02 7.218933763850664265e-02 7.166255747702818257e-02 7.123634329817390975e-02 7.090773879793300927e-02 7.066268920417009824e-02 7.047742391473685308e-02 7.032051114438883643e-02 7.015531444208997214e-02 6.994256119228034474e-02 6.964277024049758680e-02 6.921835725187358568e-02 6.863531700372915711e-02 6.786445246693108280e-02 6.688217182407783790e-02 6.567090532827161986e-02 6.421920777024854587e-02 6.252161456843380316e-02 6.057831502101868049e-02 5.839469874777105524e-02 5.598082321623974039e-02 5.335084293141544032e-02 5.052243522931879754e-02 4.751625432505518498e-02 4.435544520974951666e-02 4.106525379002076009e-02 3.767278257981678674e-02 3.420696903125681337e-02 3.069892053482206964e-02 2.718285752803921082e-02 2.369816453966845995e-02 2.029358923148776028e-02 1.703581166784089163e-02 1.402699271823714018e-02 1.143873556404334697e-02 9.558914689281033245e-03 8.763390736209070511e-03
9.920878695752756785e-03 1.071473087089518453e-02 1.273918989220423903e-02 1.558138650895816296e-02 1.891008206465981042e-02 2.252362053162121694e-02 2.630056354277463329e-02 3.016087895298547386e-02 3.404545582136341703e-02 3.790604525258001872e-02 4.170034796271455957e-02 4.538965313981676436e-02 4.893780676794369511e-02 5.231092245197906110e-02 5.547754082402301529e-02 5.840908199208464519e-02 6.108050197104206852e-02 6.347109535213517340e-02 6.556539922410779819e-02 6.735415509188327765e-02 6.883527952246901171e-02 7.001478171313012255e-02 7.090754752444726472e-02 7.153788530520879818e-02 7.193970095786110519e-02 7.215614303863683576e-02 7.223854309939728435e-02 7.224448822217310884e-02 7.223492339251960659e-02 7.227031135867105494e-02 7.240608173815912818e-02 7.268784989159761400e-02 7.314710526205409069e-02 7.379815577507801982e-02 7.463698825530452885e-02 7.564236402428424488e-02 7.677901395076247582e-02 7.800238163240856559e-02 7.926410888861197546e-02 8.051739717293347753e-02 8.172146358845319702e-02 8.284446463965845775e-02 8.386443224439647792e-02 8.476794726230596488e-02 8.554649250715060105e-02 8.619071158440211322e-02 8.668315446772795196e-02 8.699046331566664958e-02 8.705623559206190909e-02 8.679587214008907536e-02 8.609450125237178009e-02 8.480859730850906497e-02 8.277132042475465745e-02 7.980106741852956154e-02 7.571237328875880801e-02 7.032817130705570907e-02 6.349246343648717872e-02 5.508259913557458920e-02 4.502058040705433917e-02 3.328329917546339611e-02 1.991453838883646202e-02 5.123465825691759547e-03 1.144473423696606290e-02 2.883459386111898379e-02 4.710084125816244721e-02 6.586084628336624780e-02 8.471237969626228825e-02 1.032238512633663341e-01 1.209466346925320984e-01 1.374306571637665675e-01 1.522410925700239392e-01 1.649751288355129908e-01 1.752779405804564816e-01 1.828570583876622246e-01 1.874944015461036950e-01 1.890553528170012820e-01 1.874944015461036950e-01 1.828570583876622246e-01 1.752779405804565649e-01 1.649751288355129630e-01 1.522410925700240225e-01 1.374306571637665952e-01 1.209466346925321817e-01 1.032238512633663063e-01 8.471237969626228825e-02 6.586084628336619229e-02 4.710084125816244721e-02 2.883459386111902542e-02 1.144473423696600566e-02 5.123465825691725720e-03 1.991453838883644814e-02 3.328329917546339611e-02 4.502058040705429059e-02 5.508259913557453369e-02 6.349246343648716484e-02 7.032817130705570907e-02 7.571237328875878025e-02 7.980106741852956154e-02 8.277132042475467133e-02 8.480859730850906497e-02 8.609450125237180784e-02 8.679587214008906149e-02 8.705623559206199236e-02 8.699046331566664958e-02 8.668315446772792421e-02 8.619071158440207159e-02 8.554649250715053166e-02 8.476794726230604815e-02 8.386443224439650568e-02 8.284446463965842999e-02 8.172146358845319702e-02 8.051739717293343590e-02 7.926410888861198933e-02 7.800238163240857947e-02 7.677901395076248969e-02 7.564236402428414774e-02 7.463698825530457048e-02 7.379815577507803370e-02 7.314710526205409069e-02 7.268784989159764176e-02 7.240608173815912818e-02 7.227031135867108269e-02 7.223492339251960659e-02 7.224448822217308108e-02 7.223854309939725660e-02 7.215614303863682188e-02 7.193970095786109131e-02 7.153788530520877043e-02 7.090754752444727860e-02 7.001478171313006704e-02 6.883527952246903947e-02 6.735415509188331928e-02 6.556539922410779819e-02 6.347109535213514564e-02 6.108050197104208240e-02 5.840908199208467988e-02 5.547754082402301529e-02 5.231092245197905416e-02 4.893780676794369511e-02 4.538965313981676436e-02 4.170034796271456651e-02 3.790604525258001872e-02 3.404545582136342396e-02 3.016087895298548080e-02 2.630056354277462288e-02 2.252362053162122041e-02 1.891008206465980696e-02 1.558138650895815429e-02 1.273918989220425464e-02 1.071473087089517932e-02 9.920878695752765458e-03
1.135625171714339798e-02 1.215289486114680059e-02 1.430835126929901578e-02 1.739115495907227887e-02 2.103418228884819038e-02 2.500589147786587418e-02 2.916390142012682818e-02 3.341311009819900729e-02 3.768257508335636635e-02 4.191392201857630645e-02 4.605563564504791541e-02 5.006032589869655741e-02 5.388357111530914234e-02 5.748366053165965966e-02 6.082189650774529749e-02 6.386327829584374782e-02 6.657746705104439222e-02 6.893996802314815431e-02 7.093347927505952444e-02 7.254935484497852805e-02 7.378911660185487331e-02 7.466592276909785053e-02 7.520586036600315771e-02 7.544887203823448518e-02 7.544905659870927706e-02 7.527400738333203667e-02 7.500279985500447888e-02 7.472225966144729892e-02 7.452130491614283869e-02 7.448352501989828622e-02 7.467872753806407971e-02 7.515480972388560721e-02 7.593170247736522049e-02 7.699899283385235049e-02 7.831808111925712967e-02 7.982864432441026670e-02 8.145822735239743873e-02 8.313330810823472972e-02 8.479019299419900124e-02 8.638435899414183272e-02 8.789710288806874827e-02 8.933846269221325243e-02 9.074540069554827559e-02 9.217438893926631349e-02 9.368808730991744216e-02 9.533693136448558036e-02 9.713802022048642626e-02 9.905513045517529147e-02 1.009841398337668339e-01 1.027471149494720709e-01 1.040961433395286295e-01 1.047257244752924504e-01 1.042911638672116975e-01 1.024302316329677859e-01 9.878598939292200509e-02 9.302964490761152228e-02 8.488338136503570386e-02 7.414495215636136838e-02 6.072173711663236828e-02 4.471117312630397411e-02 2.679649517841792630e-02 1.298525468078646355e-02 2.618276028056962246e-02 5.075716566420837572e-02 7.797242453591599065e-02 1.064217466784000837e-01 1.352815424022734692e-01 1.637960421410906142e-01 1.912159911362951159e-01 2.168029113417030140e-01 2.398489475829469197e-01 2.597009965537130927e-01 2.757850657677922701e-01 2.876286819993363331e-01 2.948798404611737145e-01 2.973213619395128626e-01 2.948798404611736035e-01 2.876286819993363331e-01 2.757850657677922701e-01 2.597009965537132037e-01 2.398489475829468642e-01 2.168029113417028753e-01 1.912159911362951992e-01 1.637960421410905587e-01 1.352815424022734692e-01 1.064217466784000837e-01 7.797242453591599065e-02 5.075716566420845205e-02 2.618276028056969879e-02 1.298525468078646702e-02 2.679649517841787079e-02 4.471117312630392554e-02 6.072173711663233359e-02 7.414495215636143777e-02 8.488338136503574549e-02 9.302964490761152228e-02 9.878598939292197734e-02 1.024302316329677859e-01 1.042911638672116975e-01 1.047257244752925059e-01 1.040961433395286295e-01 1.027471149494720293e-01 1.009841398337669033e-01 9.905513045517523596e-02 9.713802022048635687e-02 9.533693136448555261e-02 9.368808730991744216e-02 9.217438893926632737e-02 9.074540069554831723e-02 8.933846269221318304e-02 8.789710288806867888e-02 8.638435899414177721e-02 8.479019299419901512e-02 8.313330810823471584e-02 8.145822735239753587e-02 7.982864432441030833e-02 7.831808111925708804e-02 7.699899283385232274e-02 7.593170247736522049e-02 7.515480972388559333e-02 7.467872753806413522e-02 7.448352501989824459e-02 7.452130491614283869e-02 7.472225966144729892e-02 7.500279985500446500e-02 7.527400738333202279e-02 7.544905659870930481e-02 7.544887203823447130e-02 7.520586036600311608e-02 7.466592276909785053e-02 7.378911660185490107e-02 7.254935484497854192e-02 7.093347927505951056e-02 6.893996802314815431e-02 6.657746705104439222e-02 6.386327829584374782e-02 6.082189650774531137e-02 5.748366053165964579e-02 5.388357111530914234e-02 5.006032589869655047e-02 4.605563564504789459e-02 4.191392201857628563e-02 3.768257508335638023e-02 3.341311009819898648e-02 2.916390142012681430e-02 2.500589147786587765e-02 2.103418228884819038e-02 1.739115495907227193e-02 1.430835126929901752e-02 1.215289486114680580e-02 1.135625171714338931e-02
1.296424848375829844e-02 1.378047640126531595e-02 1.606377983967099965e-02 1.937623197990452975e-02 2.332346094578141571e-02 2.764672517938440016e-02 3.218287378783026009e-02 3.682122931637344526e-02 4.147840364605447083e-02 4.608530155944508266e-02 5.058062058717364973e-02 5.490772387779258024e-02 5.901333817973190843e-02 6.284731488073420913e-02 6.636307078520356506e-02 6.951850934861945885e-02 7.227731328212259887e-02 7.461054203169042998e-02 7.649848328825777088e-02 7.793270452349536359e-02 7.891822971142206655e-02 7.947572432581684332e-02 7.964350142586891501e-02 7.947905503599896060e-02 7.905968068738540577e-02 7.848157123741535124e-02 7.785663330274220084e-02 7.730627530634170963e-02 7.695175579330837401e-02 7.690151627007647817e-02 7.723720861157086504e-02 7.800139549932945393e-02 7.919034473257660633e-02 8.075436576646138898e-02 8.260603402512779747e-02 8.463452339979378458e-02 8.672316806759824970e-02 8.876749288200606880e-02 9.069169115635687672e-02 9.246214386654927342e-02 9.409664972926348736e-02 9.566757777582655942e-02 9.729652858728327081e-02 9.913799889258100018e-02 1.013509120748939257e-01 1.040602926122042304e-01 1.073160295605422587e-01 1.110589230652179044e-01 1.151031175127303907e-01 1.191384720067061170e-01 1.227498664940852163e-01 1.254468002843312779e-01 1.266969206872073650e-01 1.259596050808818035e-01 1.227183682676200038e-01 1.165129197034966840e-01 1.069739483194201007e-01 9.386934920757884770e-02 7.719212642136767666e-02 5.742647706606913982e-02 3.685745016833601173e-02 2.737954708657949765e-02 4.586485439789645541e-02 7.748961348001434657e-02 1.136226260694822715e-01 1.518973377863525320e-01 1.909873073727999804e-01 2.297655750491504056e-01 2.671544868348174617e-01 3.021087895461605499e-01 3.336342357233897382e-01 3.608171359444257709e-01 3.828562591153308881e-01 3.990929382493751398e-01 4.090368255571709688e-01 4.123855183780011924e-01 4.090368255571708023e-01 3.990929382493750843e-01 3.828562591153309436e-01 3.608171359444256598e-01 3.336342357233897382e-01 3.021087895461605499e-01 2.671544868348174617e-01 2.297655750491503501e-01 1.909873073727999526e-01 1.518973377863526708e-01 1.136226260694822715e-01 7.748961348001431881e-02 4.586485439789651092e-02 2.737954708657949765e-02 3.685745016833601173e-02 5.742647706606913982e-02 7.719212642136773217e-02 9.386934920757887546e-02 1.069739483194201007e-01 1.165129197034966563e-01 1.227183682676199622e-01 1.259596050808818035e-01 1.266969206872073650e-01 1.254468002843312779e-01 1.227498664940852302e-01 1.191384720067061032e-01 1.151031175127303213e-01 1.110589230652178766e-01 1.073160295605422587e-01 1.040602926122042304e-01 1.013509120748939119e-01 9.913799889258095854e-02 9.729652858728331244e-02 9.566757777582654554e-02 9.409664972926345961e-02 9.246214386654924566e-02 9.069169115635687672e-02 8.876749288200606880e-02 8.672316806759827745e-02 8.463452339979372907e-02 8.260603402512778359e-02 8.075436576646143061e-02 7.919034473257655082e-02 7.800139549932948169e-02 7.723720861157079565e-02 7.690151627007650592e-02 7.695175579330838789e-02 7.730627530634170963e-02 7.785663330274213145e-02 7.848157123741533736e-02 7.905968068738540577e-02 7.947905503599893284e-02 7.964350142586894277e-02 7.947572432581682944e-02 7.891822971142205267e-02 7.793270452349536359e-02 7.649848328825774313e-02 7.461054203169041610e-02 7.227731328212258499e-02 6.951850934861944498e-02 6.636307078520355118e-02 6.284731488073420913e-02 5.901333817973193618e-02 5.490772387779258717e-02 5.058062058717367748e-02 4.608530155944505491e-02 4.147840364605445695e-02 3.682122931637345914e-02 3.218287378783025315e-02 2.764672517938439669e-02 2.332346094578143306e-02 1.937623197990452975e-02 1.606377983967100312e-02 1.378047640126532462e-02 1.296424848375829497e-02
1.464426429776190773e-02 1.549785219762607469e-02 1.790903317130226186e-02 2.143975469508737144e-02 2.567590567776375024e-02 3.033536909328549483e-02 3.523565769423445126e-02 4.025098279990314137e-02 4.528563383488799776e-02 5.025979894885201915e-02 5.510234178849345715e-02 5.974729521863632320e-02 6.413240983144768981e-02 6.819892378463997262e-02 7.189213207116977589e-02 7.516253780257520223e-02 7.796747057530199754e-02 8.027310699662379423e-02 8.205684819738762181e-02 8.331000671259315704e-02 8.404072967078979328e-02 8.427702866991948483e-02 8.406968377602622167e-02 8.349461914041572674e-02 8.265409344504434652e-02 8.167572047395073309e-02 8.070802302149454599e-02 7.991116328211815556e-02 7.944208438123569194e-02 7.943491451933182290e-02 7.997997394342259980e-02 8.110691575893860805e-02 8.277763324085372909e-02 8.489177916506920885e-02 8.730352073428894466e-02 8.984514665735807148e-02 9.235275557501702870e-02 9.469073634809482831e-02 9.677343080096720285e-02 9.858308779284594148e-02 1.001826617560768323e-01 1.017204189857428276e-01 1.034213947848557774e-01 1.055599954675282282e-01 1.084108365377268179e-01 1.121829055112100043e-01 1.169527506615861412e-01 1.226176319414842425e-01 1.288827783565771323e-01 1.352819024733514786e-01 1.412185062523307610e-01 1.460139600481373534e-01 1.489537727975544790e-01 1.493296639300354944e-01 1.464789346310232665e-01 1.398248076811387242e-01 1.289246039852967873e-01 1.135432842896604150e-01 9.381196742668024280e-02 7.073003673367203592e-02 4.841752109894096462e-02 4.245652418311146592e-02 6.629973669841542072e-02 1.052000896914445649e-01 1.501914629640129506e-01 1.981890744500784118e-01 2.474039484884500983e-01 2.963458226538051021e-01 3.436109797624602447e-01 3.878488021025192078e-01 4.277799459469942001e-01 4.622313865953119327e-01 4.901757938763535161e-01 5.107692625932919173e-01 5.233838189591426548e-01 5.276322799458990076e-01 5.233838189591426548e-01 5.107692625932919173e-01 4.901757938763533495e-01 4.622313865953119327e-01 4.277799459469942001e-01 3.878488021025193744e-01 3.436109797624602447e-01 2.963458226538051021e-01 2.474039484884500983e-01 1.981890744500784118e-01 1.501914629640128951e-01 1.052000896914446343e-01 6.629973669841540684e-02 4.245652418311147980e-02 4.841752109894102707e-02 7.073003673367209143e-02 9.381196742668020117e-02 1.135432842896604150e-01 1.289246039852968428e-01 1.398248076811387797e-01 1.464789346310232665e-01 1.493296639300354944e-01 1.489537727975544790e-01 1.460139600481373257e-01 1.412185062523307055e-01 1.352819024733515341e-01 1.288827783565771323e-01 1.226176319414842425e-01 1.169527506615861828e-01 1.121829055112099904e-01 1.084108365377268041e-01 1.055599954675283114e-01 1.034213947848557774e-01 1.017204189857428692e-01 1.001826617560768740e-01 9.858308779284596923e-02 9.677343080096724448e-02 9.469073634809482831e-02 9.235275557501704258e-02 8.984514665735807148e-02 8.730352073428901405e-02 8.489177916506920885e-02 8.277763324085378460e-02 8.110691575893859417e-02 7.997997394342259980e-02 7.943491451933179515e-02 7.944208438123566418e-02 7.991116328211814168e-02 8.070802302149455987e-02 8.167572047395071921e-02 8.265409344504429101e-02 8.349461914041572674e-02 8.406968377602624942e-02 8.427702866991947095e-02 8.404072967078975165e-02 8.331000671259317092e-02 8.205684819738762181e-02 8.027310699662376647e-02 7.796747057530201142e-02 7.516253780257520223e-02 7.189213207116978976e-02 6.819892378464000038e-02 6.413240983144768981e-02 5.974729521863630238e-02 5.510234178849345021e-02 5.025979894885201915e-02 4.528563383488801858e-02 4.025098279990314137e-02 3.523565769423445126e-02 3.033536909328549483e-02 2.567590567776375024e-02 2.143975469508737144e-02 1.790903317130226879e-02 1.549785219762607989e-02 1.464426429776190253e-02
1.630403964977474029e-02 1.720805498560053909e-02 1.974513678295792413e-02 2.347972056585153136e-02 2.798365822311421613e-02 3.295547313088825064e-02 3.819549575325249802e-02 4.356398764253494038e-02 4.895362952535799173e-02 5.427440660795684185e-02 5.944576386154570152e-02 6.439275767542185225e-02 6.904446298083243005e-02 7.333374598614196549e-02 7.719794869647723934e-02 8.058025313799768719e-02 8.343160715264336114e-02 8.571315153221957528e-02 8.739911363668549649e-02 8.848013350174679936e-02 8.896696199362567892e-02 8.889440342859650235e-02 8.832524130043209465e-02 8.735364635176469383e-02 8.610717893115289734e-02 8.474595578730155510e-02 8.345697840760359087e-02 8.244141615315617178e-02 8.189354899729948956e-02 8.197283100112905119e-02 8.277478307812149994e-02 8.430974383723507937e-02 8.649758513231829704e-02 8.918072395640191941e-02 9.215095246733295831e-02 9.518242589423887845e-02 9.806452542569027431e-02 1.006316414295714001e-01 1.027893988168510908e-01 1.045373142696518903e-01 1.059863585148073800e-01 1.073667608578747767e-01 1.090174906049245912e-01 1.113467311849155178e-01 1.147573223129720876e-01 1.195465466606792926e-01 1.258097711181451195e-01 1.333839908309330524e-01 1.418486699987444033e-01 1.505721688518231183e-01 1.587775133013445139e-01 1.656068333597844888e-01 1.701766759358338821e-01 1.716254994534013867e-01 1.691582937252897878e-01 1.620947686828748957e-01 1.499317037897379412e-01 1.324463869313602937e-01 1.099321648232539500e-01 8.394592793370513062e-02 6.036393406453695321e-02 5.731173351721307457e-02 8.625592217338749756e-02 1.321955735583894009e-01 1.856487495786471043e-01 2.429174281265177870e-01 3.017883609109085485e-01 3.604274800203934315e-01 4.171196051229008606e-01 4.702216689530385740e-01 5.181810816104166495e-01 5.595761929599326612e-01 5.931628777434732047e-01 6.179195949418124778e-01 6.330863813681558705e-01 6.381947407949973838e-01 6.330863813681558705e-01 6.179195949418124778e-01 5.931628777434730937e-01 5.595761929599327722e-01 5.181810816104165385e-01 4.702216689530386295e-01 4.171196051229009161e-01 3.604274800203934315e-01 3.017883609109085485e-01 2.429174281265177038e-01 1.856487495786471320e-01 1.321955735583894564e-01 8.625592217338752532e-02 5.731173351721299825e-02 6.036393406453692545e-02 8.394592793370515837e-02 1.099321648232539361e-01 1.324463869313602382e-01 1.499317037897379690e-01 1.620947686828748124e-01 1.691582937252897878e-01 1.716254994534014422e-01 1.701766759358338821e-01 1.656068333597844333e-01 1.587775133013445139e-01 1.505721688518231183e-01 1.418486699987444033e-01 1.333839908309330247e-01 1.258097711181451472e-01 1.195465466606792648e-01 1.147573223129721570e-01 1.113467311849155178e-01 1.090174906049246051e-01 1.073667608578748323e-01 1.059863585148074078e-01 1.045373142696518209e-01 1.027893988168510908e-01 1.006316414295714001e-01 9.806452542569027431e-02 9.518242589423887845e-02 9.215095246733295831e-02 8.918072395640190553e-02 8.649758513231833867e-02 8.430974383723507937e-02 8.277478307812152769e-02 8.197283100112906506e-02 8.189354899729947568e-02 8.244141615315617178e-02 8.345697840760361863e-02 8.474595578730154122e-02 8.610717893115286958e-02 8.735364635176470771e-02 8.832524130043210853e-02 8.889440342859653010e-02 8.896696199362567892e-02 8.848013350174679936e-02 8.739911363668549649e-02 8.571315153221957528e-02 8.343160715264336114e-02 8.058025313799771494e-02 7.719794869647723934e-02 7.333374598614195161e-02 6.904446298083244393e-02 6.439275767542186613e-02 5.944576386154571540e-02 5.427440660795685573e-02 4.895362952535800560e-02 4.356398764253494038e-02 3.819549575325249802e-02 3.295547313088825064e-02 2.798365822311420573e-02 2.347972056585153136e-02 1.974513678295791372e-02 1.720805498560051827e-02 1.630403964977474723e-02
1.786053439666769257e-02 1.882138802381317158e-02 2.147770533946875490e-02 2.539706605706784984e-02 3.014137623183660297e-02 3.539356501628068696e-02 4.093928481668928504e-02 4.662647940497167270e-02 5.233738685250568373e-02 5.797272016680660167e-02 6.344331374589926020e-02 6.866598254919294153e-02 7.356180402853369771e-02 7.805589091682640923e-02 8.207817595576859249e-02 8.556496521124776211e-02 8.846114064594048920e-02 9.072295825537994574e-02 9.232141992194294045e-02 9.324620329902906513e-02 9.351011000958940611e-02 9.315391966569785964e-02 9.225137803023934768e-02 9.091374063185267418e-02 8.929276131229076097e-02 8.758021839419191656e-02 8.600115585116589745e-02 8.479758232122459882e-02 8.420063964722747374e-02 8.439347397967217335e-02 8.547355152188418348e-02 8.742767677620345845e-02 9.013018934010365302e-02 9.336503237696093527e-02 9.686301670892748239e-02 1.003432583331257816e-01 1.035517226249650785e-01 1.062950200467557699e-01 1.084705173104063003e-01 1.100937858393128410e-01 1.113218444025014520e-01 1.124658071470403253e-01 1.139800933461565802e-01 1.164109641214743363e-01 1.202936850162036192e-01 1.260131056605115485e-01 1.336757766147448068e-01 1.430482210615300065e-01 1.535787686775322014e-01 1.644741735284138973e-01 1.747889907282438593e-01 1.835028417520093436e-01 1.895813704289288082e-01 1.920269940016896548e-01 1.899277028567812886e-01 1.825126691535618739e-01 1.692286333539405607e-01 1.498731415994264959e-01 1.249059150545757391e-01 9.642686482238740919e-02 7.187129042744221097e-02 7.124885620147763943e-02 1.048281151606668959e-01 1.572373565387562011e-01 2.184361434582897943e-01 2.841891774005088633e-01 3.519010634085022460e-01 4.194233856676199967e-01 4.847548345305960904e-01 5.459833165679006672e-01 6.013047739900807542e-01 6.490687040369127470e-01 6.878314023872243999e-01 7.164077816342213634e-01 7.339163480766772718e-01 7.398137312200195881e-01 7.339163480766770498e-01 7.164077816342213634e-01 6.878314023872243999e-01 6.490687040369127470e-01 6.013047739900806432e-01 5.459833165679006672e-01 4.847548345305961459e-01 4.194233856676197747e-01 3.519010634085023015e-01 2.841891774005089744e-01 2.184361434582897388e-01 1.572373565387561456e-01 1.048281151606668821e-01 7.124885620147766718e-02 7.187129042744219709e-02 9.642686482238735368e-02 1.249059150545756836e-01 1.498731415994264682e-01 1.692286333539404497e-01 1.825126691535619017e-01 1.899277028567811776e-01 1.920269940016897103e-01 1.895813704289288082e-01 1.835028417520093713e-01 1.747889907282438593e-01 1.644741735284138140e-01 1.535787686775321181e-01 1.430482210615300342e-01 1.336757766147448623e-01 1.260131056605115485e-01 1.202936850162036053e-01 1.164109641214743640e-01 1.139800933461566357e-01 1.124658071470402976e-01 1.113218444025013548e-01 1.100937858393128410e-01 1.084705173104063003e-01 1.062950200467557421e-01 1.035517226249650646e-01 1.003432583331257816e-01 9.686301670892749627e-02 9.336503237696092139e-02 9.013018934010361138e-02 8.742767677620345845e-02 8.547355152188422511e-02 8.439347397967217335e-02 8.420063964722747374e-02 8.479758232122459882e-02 8.600115585116586969e-02 8.758021839419193044e-02 8.929276131229078872e-02 9.091374063185267418e-02 9.225137803023934768e-02 9.315391966569787352e-02 9.351011000958939223e-02 9.324620329902906513e-02 9.232141992194292657e-02 9.072295825537994574e-02 8.846114064594048920e-02 8.556496521124780374e-02 8.207817595576859249e-02 7.805589091682636760e-02 7.356180402853369771e-02 6.866598254919294153e-02 6.344331374589928796e-02 5.797272016680660861e-02 5.233738685250568373e-02 4.662647940497166577e-02 4.093928481668930586e-02 3.539356501628068002e-02 3.014137623183658909e-02 2.539706605706784984e-02 2.147770533946875143e-02 1.882138802381316464e-02 1.786053439666770645e-02
1.924057806210246330e-02 2.025797611694010042e-02 2.302130213656946797e-02 2.710104596704875426e-02 3.205208556418388810e-02 3.754515053296847427e-02 4.335386042310145072e-02 4.931578196805990605e-02 5.530421516388519393e-02 6.121186460709941018e-02 6.694208754854404086e-02 7.240451523986314586e-02 7.751323040501451045e-02 8.218653916650903168e-02 8.634783969977087581e-02 8.992733599438293424e-02 9.286447750088824837e-02 9.511107808637001004e-02 9.663510610066879114e-02 9.742514980533070745e-02 9.749554319425741966e-02 9.689206325972968270e-02 9.569793207187678175e-02 9.403949061167403423e-02 9.209023870108536125e-02 9.007086971275278520e-02 8.824162381440096847e-02 8.688254914743259727e-02 8.625888596265481045e-02 8.657467602122229100e-02 8.792677657270789315e-02 9.027707754096120363e-02 9.345535330945098362e-02 9.719084746943471020e-02 1.011592310499333652e-01 1.050309724678600704e-01 1.085140102234756349e-01 1.113904060313474498e-01 1.135496576960337983e-01 1.150207049024993822e-01 1.160011600436587909e-01 1.168758213961955117e-01 1.182072357219264291e-01 1.206736164261797140e-01 1.249374014901783736e-01 1.314650647873817912e-01 1.403681279473322219e-01 1.513403013496750493e-01 1.637046805992096177e-01 1.765210392293848629e-01 1.886957952638518843e-01 1.990684460414348933e-01 2.064756030239245366e-01 2.098036101701242773e-01 2.080407535777351880e-01 2.003396024612045245e-01 1.861063532447166380e-01 1.651615135689381009e-01 1.381201640577966738e-01 1.075712384254111503e-01 8.226190858530287031e-02 8.363528136840468752e-02 1.212242284953848337e-01 1.792751904038734634e-01 2.472220678405940009e-01 3.203698055981507031e-01 3.957917648370525843e-01 4.710649380781892770e-01 5.439374807351972096e-01 6.122615950519988415e-01 6.740128635079417618e-01 7.273402233651904414e-01 7.706250513741903507e-01 8.025389112664355062e-01 8.220937809217546688e-01 8.286806553463910152e-01 8.220937809217547798e-01 8.025389112664355062e-01 7.706250513741903507e-01 7.273402233651904414e-01 6.740128635079416508e-01 6.122615950519988415e-01 5.439374807351972096e-01 4.710649380781892770e-01 3.957917648370525288e-01 3.203698055981507031e-01 2.472220678405940009e-01 1.792751904038735744e-01 1.212242284953848059e-01 8.363528136840471527e-02 8.226190858530292582e-02 1.075712384254111365e-01 1.381201640577966461e-01 1.651615135689381009e-01 1.861063532447166657e-01 2.003396024612045523e-01 2.080407535777351602e-01 2.098036101701242773e-01 2.064756030239245921e-01 1.990684460414349211e-01 1.886957952638518288e-01 1.765210392293848629e-01 1.637046805992096732e-01 1.513403013496750493e-01 1.403681279473321664e-01 1.314650647873817912e-01 1.249374014901784014e-01 1.206736164261797140e-01 1.182072357219263875e-01 1.168758213961954839e-01 1.160011600436588186e-01 1.150207049024994238e-01 1.135496576960337844e-01 1.113904060313474637e-01 1.085140102234756349e-01 1.050309724678601259e-01 1.011592310499334069e-01 9.719084746943471020e-02 9.345535330945099750e-02 9.027707754096120363e-02 8.792677657270789315e-02 8.657467602122229100e-02 8.625888596265481045e-02 8.688254914743256951e-02 8.824162381440099623e-02 9.007086971275277132e-02 9.209023870108540288e-02 9.403949061167402035e-02 9.569793207187678175e-02 9.689206325972969658e-02 9.749554319425740578e-02 9.742514980533070745e-02 9.663510610066880502e-02 9.511107808637001004e-02 9.286447750088823450e-02 8.992733599438297587e-02 8.634783969977087581e-02 8.218653916650904556e-02 7.751323040501451045e-02 7.240451523986315974e-02 6.694208754854401311e-02 6.121186460709944488e-02 5.530421516388516617e-02 4.931578196805991993e-02 4.335386042310147847e-02 3.754515053296846039e-02 3.205208556418386728e-02 2.710104596704874039e-02 2.302130213656947838e-02 2.025797611694009695e-02 1.924057806210247024e-02
2.038186663296643469e-02 2.144961334559744234e-02 2.430237009513283586e-02 2.851295934107804866e-02 3.363137486618418548e-02 3.931919959634383455e-02 4.534070537592807537e-02 5.152522396366246427e-02 5.773887125310597085e-02 6.386786671798351522e-02 6.980948530384567530e-02 7.546749632626259530e-02 8.075025929553390769e-02 8.557049501213560838e-02 8.984622082216212058e-02 9.350259264914097257e-02 9.647453535855630979e-02 9.871012150019087272e-02 1.001747027121781125e-01 1.008558167279615392e-01 1.007688794643678415e-01 9.996359946555624654e-02 9.853086236481084503e-02 9.660941915954381065e-02 9.439091631224554024e-02 9.212048885264471909e-02 9.008844627161866070e-02 8.860752087578351033e-02 8.797209243630733921e-02 8.840335519300369926e-02 8.999603031475983395e-02 9.268873790595495710e-02 9.627185106626420796e-02 1.004278802470914833e-01 1.047865667295504594e-01 1.089784794530702372e-01 1.126804711611844451e-01 1.156542620258044496e-01 1.177822632866290797e-01 1.191035488590519026e-01 1.198486606060340104e-01 1.204640888550405908e-01 1.216052447133024461e-01 1.240658482846733746e-01 1.286204210269921711e-01 1.358058952732906222e-01 1.457345753327114746e-01 1.580331187042142982e-01 1.719154988873491663e-01 1.863179822265652041e-01 2.000255104734471323e-01 2.117641648158332945e-01 2.202665970040666998e-01 2.243256711864491659e-01 2.228493941873662398e-01 2.149289573849866020e-01 1.999391082178763046e-01 1.777220915983318272e-01 1.490255954991976661e-01 1.168452488191395050e-01 9.096765309742493866e-02 9.390949341177851073e-02 1.347539533573964554e-01 1.974114798632648216e-01 2.708692081484485037e-01 3.500594396877140246e-01 4.317851572080654843e-01 5.133982579845035588e-01 5.924412763336747156e-01 6.665729177355479429e-01 7.335878561227642258e-01 7.914703699849240381e-01 8.384582223212405649e-01 8.731052774314252973e-01 8.943360420747055173e-01 9.014876166120174839e-01 8.943360420747055173e-01 8.731052774314254084e-01 8.384582223212405649e-01 7.914703699849240381e-01 7.335878561227643369e-01 6.665729177355478319e-01 5.924412763336746046e-01 5.133982579845034477e-01 4.317851572080655953e-01 3.500594396877139691e-01 2.708692081484485592e-01 1.974114798632648216e-01 1.347539533573964554e-01 9.390949341177844134e-02 9.096765309742486927e-02 1.168452488191395883e-01 1.490255954991976661e-01 1.777220915983318272e-01 1.999391082178762769e-01 2.149289573849865465e-01 2.228493941873662398e-01 2.243256711864491382e-01 2.202665970040665888e-01 2.117641648158331835e-01 2.000255104734470768e-01 1.863179822265651764e-01 1.719154988873491663e-01 1.580331187042142982e-01 1.457345753327113635e-01 1.358058952732906499e-01 1.286204210269922266e-01 1.240658482846733190e-01 1.216052447133024461e-01 1.204640888550405770e-01 1.198486606060340798e-01 1.191035488590518471e-01 1.177822632866291214e-01 1.156542620258044496e-01 1.126804711611844589e-01 1.089784794530702927e-01 1.047865667295504871e-01 1.004278802470914833e-01 9.627185106626424960e-02 9.268873790595495710e-02 8.999603031475983395e-02 8.840335519300371314e-02 8.797209243630735309e-02 8.860752087578348257e-02 9.008844627161871621e-02 9.212048885264474685e-02 9.439091631224554024e-02 9.660941915954381065e-02 9.853086236481084503e-02 9.996359946555617715e-02 1.007688794643678554e-01 1.008558167279615392e-01 1.001747027121780986e-01 9.871012150019083109e-02 9.647453535855626816e-02 9.350259264914098645e-02 8.984622082216213446e-02 8.557049501213560838e-02 8.075025929553392157e-02 7.546749632626262305e-02 6.980948530384568917e-02 6.386786671798352910e-02 5.773887125310598473e-02 5.152522396366248508e-02 4.534070537592808925e-02 3.931919959634382761e-02 3.363137486618418548e-02 2.851295934107804173e-02 2.430237009513283586e-02 2.144961334559743887e-02 2.038186663296644163e-02
2.123419009721094070e-02 2.234134687210424103e-02 2.526141597640571210e-02 2.956887850518738828e-02 3.481050801675437262e-02 4.064153028373902049e-02 4.681955380459299626e-02 5.316794808382576537e-02 5.954757785840231188e-02 6.583989536408449417e-02 7.193768887409428270e-02 7.774039322254538975e-02 8.315212743495657699e-02 8.808146531778936195e-02 9.244241906337222203e-02 9.615637475706986792e-02 9.915486227332631630e-02 1.013831249064534590e-01 1.028045029233912028e-01 1.034056690474373652e-01 1.032027457103914803e-01 1.022482646489193958e-01 1.006387330559332799e-01 9.852212274718896712e-02 9.610370805088798429e-02 9.364715767043500783e-02 9.146576691571468853e-02 8.989736288265416653e-02 8.925860839246324563e-02 8.978340752497634969e-02 9.156393751411692761e-02 9.451996792806557912e-02 9.841113567146388130e-02 1.028843824730390766e-01 1.075351117750599911e-01 1.119643593059751335e-01 1.158259759922027343e-01 1.188664305591743409e-01 1.209624404275188581e-01 1.221600049122911202e-01 1.227137065907307339e-01 1.231162936881772113e-01 1.240942762588469195e-01 1.265312284461853343e-01 1.312894578075253782e-01 1.389603333556100884e-01 1.496548654810038737e-01 1.629458051534200813e-01 1.779626692962875401e-01 1.935485688099320423e-01 2.083983620274720006e-01 2.211547323531787845e-01 2.304740751757141659e-01 2.350806693620113852e-01 2.338236147062452142e-01 2.257492133619212471e-01 2.102097389812032646e-01 1.870650161390061961e-01 1.571637059065500719e-01 1.238055562836602869e-01 9.752908763010897930e-02 1.016037558183103123e-01 1.448479252258912664e-01 2.109142675979892856e-01 2.884519350208363808e-01 3.721182038011967008e-01 4.585156627131142804e-01 5.448289686446378122e-01 6.284477916548197873e-01 7.068869755164557400e-01 7.778066925580484625e-01 8.390688004487600882e-01 8.888042855397647601e-01 9.254795000432827212e-01 9.479539120888198500e-01 9.555245480784940737e-01 9.479539120888197390e-01 9.254795000432827212e-01 8.888042855397650932e-01 8.390688004487598661e-01 7.778066925580483515e-01 7.068869755164557400e-01 6.284477916548197873e-01 5.448289686446377011e-01 4.585156627131142804e-01 3.721182038011966453e-01 2.884519350208363253e-01 2.109142675979892301e-01 1.448479252258912942e-01 1.016037558183102291e-01 9.752908763010895155e-02 1.238055562836602869e-01 1.571637059065500164e-01 1.870650161390061961e-01 2.102097389812033201e-01 2.257492133619213026e-01 2.338236147062452142e-01 2.350806693620113852e-01 2.304740751757141659e-01 2.211547323531787845e-01 2.083983620274719173e-01 1.935485688099319868e-01 1.779626692962875401e-01 1.629458051534200258e-01 1.496548654810038459e-01 1.389603333556100884e-01 1.312894578075254060e-01 1.265312284461853343e-01 1.240942762588469611e-01 1.231162936881772113e-01 1.227137065907307617e-01 1.221600049122911202e-01 1.209624404275188858e-01 1.188664305591742854e-01 1.158259759922027621e-01 1.119643593059750919e-01 1.075351117750599911e-01 1.028843824730390627e-01 9.841113567146395069e-02 9.451996792806557912e-02 9.156393751411688597e-02 8.978340752497632193e-02 8.925860839246324563e-02 8.989736288265416653e-02 9.146576691571468853e-02 9.364715767043500783e-02 9.610370805088798429e-02 9.852212274718893936e-02 1.006387330559332799e-01 1.022482646489193958e-01 1.032027457103914664e-01 1.034056690474373930e-01 1.028045029233912028e-01 1.013831249064534590e-01 9.915486227332633018e-02 9.615637475706989568e-02 9.244241906337227754e-02 8.808146531778937582e-02 8.315212743495659087e-02 7.774039322254540363e-02 7.193768887409429658e-02 6.583989536408448029e-02 5.954757785840231188e-02 5.316794808382575843e-02 4.681955380459298238e-02 4.064153028373905518e-02 3.481050801675436568e-02 2.956887850518739869e-02 2.526141597640569822e-02 2.234134687210423756e-02 2.123419009721095110e-02
2.176065113407624554e-02 2.289283989980915937e-02 2.585469737010636163e-02 3.022168672277749865e-02 3.553874501344633785e-02 4.145735151760622517e-02 4.773112372534284165e-02 5.417982362768707094e-02 6.066111862978895014e-02 6.705354721917745897e-02 7.324714896747359927e-02 7.913869895913877572e-02 8.462971064722976666e-02 8.962620622414656235e-02 9.403972956967038277e-02 9.778933858709187854e-02 1.008044601228048620e-01 1.030285762199503879e-01 1.044237622246337177e-01 1.049761244813401107e-01 1.047021808508887403e-01 1.036561605189661867e-01 1.019379999823906285e-01 9.970134422508634964e-02 9.715991172343378668e-02 9.458892919190808879e-02 9.231610408971888115e-02 9.069504487123454528e-02 9.005638990353480311e-02 9.064184397977637087e-02 9.254161370337467274e-02 9.566322833847763774e-02 9.974683651678177554e-02 1.044171838508179406e-01 1.092484874795700139e-01 1.138236679462799189e-01 1.177824569338268845e-01 1.208618677249953394e-01 1.229349166688771117e-01 1.240515842259061335e-01 1.244810236590258995e-01 1.247445630204940814e-01 1.256132900360120153e-01 1.280277594975851307e-01 1.329062462567355274e-01 1.408745448244903276e-01 1.520420908622604483e-01 1.659467602161569799e-01 1.816647224099091074e-01 1.979812143218592502e-01 2.135357246579507040e-01 2.269199359541393679e-01 2.367436679848697045e-01 2.416892943981814590e-01 2.405699169709783203e-01 2.324044624776236967e-01 2.165317021169259060e-01 1.928228249560347274e-01 1.621895672806789312e-01 1.281194812330354316e-01 1.016059149302049186e-01 1.063662257589231136e-01 1.510803045096975328e-01 2.192397785445356351e-01 2.992837885219319927e-01 3.857008664735166459e-01 4.749703410634186773e-01 5.641738613557427673e-01 6.506069163115376641e-01 7.316957142724077601e-01 8.050175608259469984e-01 8.683588902400345422e-01 9.197849030939767578e-01 9.577080338540872040e-01 9.809476784503891045e-01 9.887761721901542344e-01 9.809476784503894375e-01 9.577080338540869819e-01 9.197849030939767578e-01 8.683588902400348752e-01 8.050175608259468873e-01 7.316957142724075380e-01 6.506069163115374421e-01 5.641738613557427673e-01 4.749703410634186773e-01 3.857008664735168124e-01 2.992837885219319927e-01 2.192397785445356906e-01 1.510803045096975328e-01 1.063662257589231136e-01 1.016059149302048631e-01 1.281194812330354316e-01 1.621895672806789312e-01 1.928228249560346996e-01 2.165317021169259060e-01 2.324044624776236412e-01 2.405699169709783758e-01 2.416892943981814312e-01 2.367436679848697045e-01 2.269199359541393957e-01 2.135357246579507040e-01 1.979812143218592779e-01 1.816647224099090241e-01 1.659467602161569244e-01 1.520420908622605038e-01 1.408745448244903276e-01 1.329062462567355829e-01 1.280277594975851863e-01 1.256132900360119875e-01 1.247445630204940814e-01 1.244810236590259134e-01 1.240515842259060919e-01 1.229349166688771117e-01 1.208618677249952977e-01 1.177824569338268845e-01 1.138236679462799189e-01 1.092484874795700139e-01 1.044171838508179406e-01 9.974683651678178942e-02 9.566322833847763774e-02 9.254161370337471437e-02 9.064184397977635699e-02 9.005638990353484474e-02 9.069504487123454528e-02 9.231610408971889503e-02 9.458892919190804716e-02 9.715991172343378668e-02 9.970134422508634964e-02 1.019379999823906285e-01 1.036561605189662283e-01 1.047021808508887403e-01 1.049761244813401384e-01 1.044237622246337038e-01 1.030285762199503741e-01 1.008044601228048620e-01 9.778933858709193405e-02 9.403972956967042440e-02 8.962620622414659011e-02 8.462971064722973891e-02 7.913869895913876185e-02 7.324714896747362702e-02 6.705354721917747285e-02 6.066111862978895014e-02 5.417982362768707094e-02 4.773112372534286940e-02 4.145735151760621129e-02 3.553874501344635173e-02 3.022168672277748824e-02 2.585469737010635816e-02 2.289283989980915937e-02 2.176065113407625595e-02
2.193867203324034384e-02 2.307943638154026297e-02 2.605545933068182524e-02 3.044252838429225075e-02 3.578498324495486826e-02 4.173306535088332214e-02 4.803906314244122538e-02 5.452153124852279070e-02 6.103706363699337029e-02 6.746321870007433719e-02 7.368911033988409520e-02 7.961061720137743714e-02 8.512837396893728481e-02 9.014754168327859807e-02 9.457883052850958594e-02 9.834051123580174469e-02 1.013612985603217775e-01 1.035840767539298601e-01 1.049704897267779297e-01 1.055064469910852176e-01 1.052085932841838739e-01 1.041317239622487206e-01 1.023769277552502299e-01 1.000997639462022221e-01 9.751681037109424799e-02 9.490722009702146078e-02 9.260360977471580879e-02 9.096497149933427395e-02 9.032670485090836532e-02 9.093314306365274380e-02 9.287375811265247139e-02 9.605184056663293446e-02 1.002008679575174394e-01 1.049380469725763321e-01 1.098304382251528016e-01 1.144548596296870446e-01 1.184462833779455493e-01 1.215385185616117553e-01 1.236032972505031469e-01 1.246918931333567127e-01 1.250783344690810928e-01 1.252936077860022090e-01 1.261239802353130435e-01 1.285295242830608586e-01 1.334477412264571117e-01 1.415162075660154617e-01 1.528436952964015161e-01 1.669560204085628052e-01 1.829111174025482289e-01 1.994746008787461056e-01 2.152672834160960780e-01 2.288636858906719918e-01 2.388579635998738793e-01 2.439183932692542134e-01 2.428459656399569178e-01 2.346504065380880244e-01 2.186659820086871708e-01 1.947678050874592226e-01 1.638890516473451298e-01 1.295807537762873884e-01 1.029884758338806966e-01 1.079784119748737892e-01 1.531875120769086163e-01 2.220527235832344681e-01 3.029420073893638876e-01 3.902870088306616414e-01 4.805254546308587171e-01 5.707042059831154424e-01 6.580869410984570012e-01 7.400699308462310722e-01 8.142024921964227113e-01 8.782455849304080520e-01 9.302421901791007031e-01 9.685865312844101904e-01 9.920844693678737558e-01 1.000000000000000000e+00 9.920844693678738668e-01 9.685865312844100794e-01 9.302421901791007031e-01 8.782455849304080520e-01 8.142024921964227113e-01 7.400699308462308501e-01 6.580869410984571122e-01 5.707042059831153313e-01 4.805254546308588837e-01 3.902870088306617524e-01 3.029420073893637766e-01 2.220527235832344681e-01 1.531875120769085885e-01 1.079784119748738447e-01 1.029884758338806688e-01 1.295807537762874162e-01 1.638890516473451020e-01 1.947678050874591671e-01 2.186659820086871431e-01 2.346504065380880244e-01 2.428459656399569178e-01 2.439183932692542967e-01 2.388579635998739070e-01 2.288636858906719918e-01 2.152672834160961335e-01 1.994746008787461056e-01 1.829111174025482012e-01 1.669560204085627497e-01 1.528436952964014606e-01 1.415162075660154062e-01 1.334477412264570839e-01 1.285295242830608031e-01 1.261239802353130435e-01 1.252936077860022090e-01 1.250783344690810928e-01 1.246918931333567127e-01 1.236032972505031052e-01 1.215385185616117691e-01 1.184462833779455215e-01 1.144548596296869891e-01 1.098304382251528016e-01 1.049380469725763043e-01 1.002008679575174255e-01 9.605184056663290670e-02 9.287375811265248526e-02 9.093314306365270216e-02 9.032670485090837920e-02 9.096497149933427395e-02 9.260360977471583654e-02 9.490722009702143303e-02 9.751681037109426187e-02 1.000997639462022498e-01 1.023769277552502716e-01 1.041317239622487206e-01 1.052085932841838878e-01 1.055064469910851899e-01 1.049704897267779435e-01 1.035840767539298185e-01 1.013612985603217775e-01 9.834051123580175857e-02 9.457883052850961370e-02 9.014754168327859807e-02 8.512837396893729869e-02 7.961061720137746489e-02 7.368911033988409520e-02 6.746321870007433719e-02 6.103706363699338416e-02 5.452153124852279764e-02 4.803906314244124620e-02 4.173306535088332214e-02 3.578498324495486133e-02 3.044252838429224034e-02 2.605545933068181830e-02 2.307943638154024910e-02 2.193867203324033691e-02
2.176065113407625942e-02 2.289283989980915590e-02 2.585469737010637897e-02 3.022168672277749171e-02 3.553874501344632397e-02 4.145735151760621823e-02 4.773112372534283471e-02 5.417982362768702931e-02 6.066111862978896402e-02 6.705354721917745897e-02 7.324714896747357151e-02 7.913869895913878960e-02 8.462971064722976666e-02 8.962620622414657623e-02 9.403972956967042440e-02 9.778933858709186466e-02 1.008044601228048620e-01 1.030285762199503741e-01 1.044237622246337177e-01 1.049761244813401107e-01 1.047021808508887403e-01 1.036561605189661867e-01 1.019379999823905869e-01 9.970134422508640515e-02 9.715991172343378668e-02 9.458892919190811654e-02 9.231610408971893666e-02 9.069504487123454528e-02 9.005638990353484474e-02 9.064184397977634311e-02 9.254161370337470049e-02 9.566322833847763774e-02 9.974683651678181717e-02 1.044171838508179406e-01 1.092484874795699723e-01 1.138236679462798634e-01 1.177824569338268429e-01 1.208618677249952839e-01 1.229349166688770978e-01 1.240515842259061197e-01 1.244810236590258162e-01 1.247445630204941092e-01 1.256132900360119875e-01 1.280277594975851585e-01 1.329062462567354996e-01 1.408745448244903831e-01 1.520420908622604483e-01 1.659467602161569799e-01 1.816647224099090241e-01 1.979812143218593612e-01 2.135357246579507873e-01 2.269199359541394234e-01 2.367436679848697878e-01 2.416892943981814035e-01 2.405699169709783203e-01 2.324044624776236412e-01 2.165317021169259337e-01 1.928228249560347551e-01 1.621895672806789312e-01 1.281194812330354038e-01 1.016059149302049047e-01 1.063662257589231414e-01 1.510803045096975328e-01 2.192397785445356351e-01 2.992837885219318261e-01 3.857008664735166459e-01 4.749703410634186773e-01 5.641738613557427673e-01 6.506069163115376641e-01 7.316957142724075380e-01 8.050175608259469984e-01 8.683588902400345422e-01 9.197849030939770909e-01 9.577080338540872040e-01 9.809476784503894375e-01 9.887761721901536793e-01 9.809476784503891045e-01 9.577080338540872040e-01 9.197849030939767578e-01 8.683588902400344312e-01 8.050175608259471094e-01 7.316957142724077601e-01 6.506069163115374421e-01 5.641738613557426563e-01 4.749703410634187883e-01 3.857008664735165904e-01 2.992837885219319372e-01 2.192397785445356351e-01 1.510803045096975605e-01 1.063662257589230720e-01 1.016059149302048908e-01 1.281194812330354038e-01 1.621895672806789035e-01 1.928228249560347274e-01 2.165317021169259060e-01 2.324044624776236967e-01 2.405699169709783758e-01 2.416892943981814035e-01 2.367436679848697045e-01 2.269199359541393679e-01 2.135357246579507873e-01 1.979812143218593334e-01 1.816647224099090241e-01 1.659467602161569244e-01 1.520420908622603928e-01 1.408745448244904108e-01 1.329062462567355274e-01 1.280277594975851863e-01 1.256132900360119875e-01 1.247445630204940814e-01 1.244810236590257885e-01 1.240515842259061335e-01 1.229349166688771117e-01 1.208618677249952977e-01 1.177824569338268568e-01 1.138236679462799328e-01 1.092484874795699168e-01 1.044171838508179129e-01 9.974683651678181717e-02 9.566322833847762386e-02 9.254161370337463111e-02 9.064184397977635699e-02 9.005638990353485862e-02 9.069504487123454528e-02 9.231610408971890891e-02 9.458892919190808879e-02 9.715991172343377280e-02 9.970134422508636352e-02 1.019379999823906285e-01 1.036561605189661728e-01 1.047021808508887403e-01 1.049761244813401107e-01 1.044237622246337038e-01 1.030285762199503602e-01 1.008044601228048620e-01 9.778933858709183691e-02 9.403972956967036889e-02 8.962620622414657623e-02 8.462971064722973891e-02 7.913869895913880348e-02 7.324714896747359927e-02 6.705354721917745897e-02 6.066111862978895014e-02 5.417982362768707094e-02 4.773112372534286940e-02 4.145735151760622517e-02 3.553874501344635173e-02 3.022168672277748824e-02 2.585469737010636163e-02 2.289283989980915590e-02 2.176065113407624554e-02
2.123419009721094763e-02 2.234134687210424450e-02 2.526141597640572251e-02 2.956887850518739522e-02 3.481050801675438650e-02 4.064153028373902743e-02 4.681955380459301014e-02 5.316794808382575843e-02 5.954757785840230494e-02 6.583989536408448029e-02 7.193768887409426882e-02 7.774039322254541751e-02 8.315212743495657699e-02 8.808146531778933419e-02 9.244241906337227754e-02 9.615637475706989568e-02 9.915486227332635794e-02 1.013831249064534729e-01 1.028045029233912028e-01 1.034056690474373930e-01 1.032027457103915080e-01 1.022482646489193958e-01 1.006387330559332799e-01 9.852212274718896712e-02 9.610370805088799817e-02 9.364715767043500783e-02 9.146576691571467466e-02 8.989736288265416653e-02 8.925860839246325951e-02 8.978340752497633581e-02 9.156393751411689985e-02 9.451996792806563463e-02 9.841113567146390906e-02 1.028843824730390627e-01 1.075351117750599911e-01 1.119643593059751474e-01 1.158259759922028176e-01 1.188664305591743547e-01 1.209624404275187748e-01 1.221600049122910925e-01 1.227137065907307339e-01 1.231162936881772391e-01 1.240942762588469889e-01 1.265312284461854453e-01 1.312894578075253782e-01 1.389603333556100606e-01 1.496548654810039014e-01 1.629458051534201368e-01 1.779626692962876788e-01 1.935485688099320145e-01 2.083983620274719173e-01 2.211547323531788400e-01 2.304740751757141659e-01 2.350806693620113297e-01 2.338236147062452419e-01 2.257492133619213026e-01 2.102097389812033201e-01 1.870650161390061683e-01 1.571637059065500719e-01 1.238055562836603007e-01 9.752908763010899318e-02 1.016037558183102568e-01 1.448479252258912664e-01 2.109142675979891191e-01 2.884519350208363808e-01 3.721182038011968674e-01 4.585156627131142804e-01 5.448289686446378122e-01 6.284477916548196763e-01 7.068869755164558510e-01 7.778066925580483515e-01 8.390688004487598661e-01 8.888042855397647601e-01 9.254795000432827212e-01 9.479539120888198500e-01 9.555245480784940737e-01 9.479539120888202941e-01 9.254795000432831653e-01 8.888042855397650932e-01 8.390688004487598661e-01 7.778066925580483515e-01 7.068869755164557400e-01 6.284477916548196763e-01 5.448289686446378122e-01 4.585156627131142804e-01 3.721182038011966453e-01 2.884519350208364918e-01 2.109142675979892023e-01 1.448479252258912664e-01 1.016037558183102846e-01 9.752908763010893767e-02 1.238055562836602730e-01 1.571637059065500719e-01 1.870650161390061961e-01 2.102097389812032646e-01 2.257492133619212471e-01 2.338236147062452142e-01 2.350806693620113574e-01 2.304740751757141104e-01 2.211547323531787845e-01 2.083983620274719173e-01 1.935485688099320423e-01 1.779626692962875678e-01 1.629458051534200536e-01 1.496548654810038737e-01 1.389603333556100884e-01 1.312894578075253782e-01 1.265312284461853898e-01 1.240942762588469611e-01 1.231162936881772391e-01 1.227137065907307201e-01 1.221600049122910647e-01 1.209624404275188164e-01 1.188664305591743409e-01 1.158259759922028176e-01 1.119643593059751613e-01 1.075351117750599633e-01 1.028843824730390766e-01 9.841113567146386742e-02 9.451996792806557912e-02 9.156393751411695536e-02 8.978340752497634969e-02 8.925860839246328726e-02 8.989736288265416653e-02 9.146576691571467466e-02 9.364715767043500783e-02 9.610370805088799817e-02 9.852212274718893936e-02 1.006387330559332938e-01 1.022482646489193958e-01 1.032027457103915080e-01 1.034056690474373930e-01 1.028045029233912028e-01 1.013831249064534867e-01 9.915486227332633018e-02 9.615637475706990955e-02 9.244241906337226367e-02 8.808146531778936195e-02 8.315212743495656311e-02 7.774039322254538975e-02 7.193768887409426882e-02 6.583989536408449417e-02 5.954757785840231188e-02 5.316794808382579313e-02 4.681955380459299626e-02 4.064153028373902743e-02 3.481050801675435874e-02 2.956887850518739869e-02 2.526141597640571210e-02 2.234134687210423409e-02 2.123419009721093376e-02
2.038186663296643816e-02 2.144961334559744581e-02 2.430237009513283586e-02 2.851295934107805907e-02 3.363137486618419242e-02 3.931919959634383455e-02 4.534070537592808231e-02 5.152522396366246427e-02 5.773887125310596391e-02 6.386786671798354298e-02 6.980948530384568917e-02 7.546749632626262305e-02 8.075025929553390769e-02 8.557049501213556675e-02 8.984622082216209282e-02 9.350259264914095869e-02 9.647453535855628204e-02 9.871012150019087272e-02 1.001747027121781541e-01 1.008558167279615114e-01 1.007688794643678137e-01 9.996359946555617715e-02 9.853086236481088667e-02 9.660941915954382453e-02 9.439091631224552637e-02 9.212048885264474685e-02 9.008844627161868845e-02 8.860752087578351033e-02 8.797209243630738085e-02 8.840335519300369926e-02 8.999603031475984782e-02 9.268873790595491546e-02 9.627185106626423572e-02 1.004278802470914833e-01 1.047865667295504039e-01 1.089784794530702511e-01 1.126804711611844034e-01 1.156542620258044218e-01 1.177822632866291908e-01 1.191035488590519165e-01 1.198486606060340104e-01 1.204640888550405908e-01 1.216052447133024184e-01 1.240658482846732497e-01 1.286204210269921711e-01 1.358058952732906499e-01 1.457345753327115023e-01 1.580331187042143259e-01 1.719154988873491108e-01 1.863179822265652319e-01 2.000255104734470768e-01 2.117641648158332390e-01 2.202665970040665888e-01 2.243256711864492770e-01 2.228493941873662121e-01 2.149289573849865465e-01 1.999391082178762769e-01 1.777220915983318272e-01 1.490255954991976661e-01 1.168452488191395605e-01 9.096765309742493866e-02 9.390949341177853849e-02 1.347539533573964277e-01 1.974114798632648216e-01 2.708692081484485592e-01 3.500594396877140801e-01 4.317851572080655953e-01 5.133982579845034477e-01 5.924412763336744936e-01 6.665729177355479429e-01 7.335878561227643369e-01 7.914703699849240381e-01 8.384582223212405649e-01 8.731052774314252973e-01 8.943360420747054063e-01 9.014876166120174839e-01 8.943360420747052952e-01 8.731052774314250753e-01 8.384582223212406760e-01 7.914703699849241492e-01 7.335878561227643369e-01 6.665729177355478319e-01 5.924412763336744936e-01 5.133982579845034477e-01 4.317851572080655398e-01 3.500594396877140246e-01 2.708692081484485592e-01 1.974114798632648216e-01 1.347539533573964277e-01 9.390949341177851073e-02 9.096765309742486927e-02 1.168452488191395050e-01 1.490255954991977216e-01 1.777220915983318272e-01 1.999391082178763046e-01 2.149289573849866020e-01 2.228493941873662954e-01 2.243256711864492770e-01 2.202665970040665888e-01 2.117641648158331835e-01 2.000255104734471046e-01 1.863179822265652041e-01 1.719154988873490830e-01 1.580331187042142982e-01 1.457345753327114746e-01 1.358058952732905944e-01 1.286204210269922266e-01 1.240658482846733052e-01 1.216052447133023490e-01 1.204640888550405631e-01 1.198486606060339688e-01 1.191035488590518887e-01 1.177822632866291491e-01 1.156542620258044912e-01 1.126804711611844728e-01 1.089784794530702650e-01 1.047865667295504594e-01 1.004278802470914833e-01 9.627185106626423572e-02 9.268873790595490159e-02 8.999603031475984782e-02 8.840335519300369926e-02 8.797209243630733921e-02 8.860752087578351033e-02 9.008844627161868845e-02 9.212048885264474685e-02 9.439091631224554024e-02 9.660941915954381065e-02 9.853086236481084503e-02 9.996359946555621878e-02 1.007688794643678137e-01 1.008558167279615114e-01 1.001747027121781541e-01 9.871012150019087272e-02 9.647453535855626816e-02 9.350259264914097257e-02 8.984622082216212058e-02 8.557049501213558063e-02 8.075025929553392157e-02 7.546749632626263693e-02 6.980948530384568917e-02 6.386786671798355686e-02 5.773887125310597085e-02 5.152522396366246427e-02 4.534070537592807537e-02 3.931919959634382761e-02 3.363137486618419242e-02 2.851295934107804866e-02 2.430237009513282892e-02 2.144961334559743887e-02 2.038186663296643469e-02
1.924057806210245289e-02 2.025797611694009348e-02 2.302130213656946797e-02 2.710104596704874386e-02 3.205208556418386728e-02 3.754515053296847427e-02 4.335386042310147847e-02 4.931578196805992687e-02 5.530421516388517311e-02 6.121186460709940325e-02 6.694208754854404086e-02 7.240451523986320137e-02 7.751323040501453820e-02 8.218653916650901781e-02 8.634783969977086193e-02 8.992733599438293424e-02 9.286447750088824837e-02 9.511107808637003780e-02 9.663510610066884665e-02 9.742514980533069358e-02 9.749554319425739191e-02 9.689206325972969658e-02 9.569793207187678175e-02 9.403949061167399259e-02 9.209023870108538901e-02 9.007086971275281295e-02 8.824162381440099623e-02 8.688254914743256951e-02 8.625888596265479658e-02 8.657467602122226324e-02 8.792677657270789315e-02 9.027707754096120363e-02 9.345535330945096975e-02 9.719084746943473796e-02 1.011592310499334346e-01 1.050309724678600842e-01 1.085140102234755793e-01 1.113904060313474498e-01 1.135496576960337567e-01 1.150207049024993544e-01 1.160011600436587909e-01 1.168758213961955394e-01 1.182072357219265402e-01 1.206736164261797695e-01 1.249374014901782765e-01 1.314650647873818190e-01 1.403681279473322219e-01 1.513403013496751048e-01 1.637046805992095899e-01 1.765210392293848629e-01 1.886957952638518288e-01 1.990684460414349211e-01 2.064756030239245088e-01 2.098036101701242218e-01 2.080407535777351880e-01 2.003396024612046356e-01 1.861063532447167213e-01 1.651615135689380454e-01 1.381201640577966738e-01 1.075712384254111781e-01 8.226190858530288419e-02 8.363528136840472915e-02 1.212242284953848198e-01 1.792751904038735744e-01 2.472220678405939176e-01 3.203698055981508142e-01 3.957917648370526398e-01 4.710649380781892770e-01 5.439374807351972096e-01 6.122615950519986194e-01 6.740128635079417618e-01 7.273402233651907745e-01 7.706250513741904618e-01 8.025389112664355062e-01 8.220937809217547798e-01 8.286806553463913483e-01 8.220937809217547798e-01 8.025389112664351732e-01 7.706250513741904618e-01 7.273402233651906634e-01 6.740128635079416508e-01 6.122615950519988415e-01 5.439374807351972096e-01 4.710649380781892215e-01 3.957917648370525843e-01 3.203698055981507031e-01 2.472220678405939176e-01 1.792751904038736022e-01 1.212242284953848753e-01 8.363528136840468752e-02 8.226190858530288419e-02 1.075712384254111503e-01 1.381201640577966461e-01 1.651615135689380731e-01 1.861063532447167490e-01 2.003396024612045800e-01 2.080407535777351602e-01 2.098036101701242218e-01 2.064756030239245366e-01 1.990684460414349766e-01 1.886957952638518288e-01 1.765210392293847519e-01 1.637046805992096732e-01 1.513403013496750493e-01 1.403681279473322219e-01 1.314650647873817912e-01 1.249374014901783320e-01 1.206736164261797556e-01 1.182072357219264430e-01 1.168758213961955672e-01 1.160011600436588186e-01 1.150207049024993822e-01 1.135496576960337151e-01 1.113904060313474637e-01 1.085140102234756349e-01 1.050309724678600704e-01 1.011592310499334346e-01 9.719084746943473796e-02 9.345535330945092811e-02 9.027707754096120363e-02 8.792677657270789315e-02 8.657467602122229100e-02 8.625888596265476882e-02 8.688254914743262503e-02 8.824162381440099623e-02 9.007086971275282683e-02 9.209023870108538901e-02 9.403949061167403423e-02 9.569793207187680950e-02 9.689206325972969658e-02 9.749554319425740578e-02 9.742514980533066582e-02 9.663510610066880502e-02 9.511107808637001004e-02 9.286447750088823450e-02 8.992733599438292036e-02 8.634783969977086193e-02 8.218653916650903168e-02 7.751323040501455208e-02 7.240451523986315974e-02 6.694208754854404086e-02 6.121186460709941712e-02 5.530421516388517311e-02 4.931578196805993380e-02 4.335386042310149235e-02 3.754515053296846039e-02 3.205208556418388116e-02 2.710104596704874386e-02 2.302130213656946797e-02 2.025797611694008654e-02 1.924057806210245983e-02
1.786053439666770645e-02 1.882138802381316464e-02 2.147770533946875490e-02 2.539706605706783943e-02 3.014137623183658563e-02 3.539356501628070084e-02 4.093928481668929198e-02 4.662647940497166577e-02 5.233738685250566292e-02 5.797272016680660861e-02 6.344331374589928796e-02 6.866598254919294153e-02 7.356180402853366995e-02 7.805589091682636760e-02 8.207817595576859249e-02 8.556496521124780374e-02 8.846114064594053084e-02 9.072295825537998737e-02 9.232141992194295432e-02 9.324620329902907900e-02 9.351011000958940611e-02 9.315391966569780413e-02 9.225137803023934768e-02 9.091374063185267418e-02 8.929276131229076097e-02 8.758021839419194432e-02 8.600115585116584194e-02 8.479758232122461270e-02 8.420063964722750149e-02 8.439347397967213171e-02 8.547355152188422511e-02 8.742767677620345845e-02 9.013018934010359751e-02 9.336503237696092139e-02 9.686301670892749627e-02 1.003432583331257538e-01 1.035517226249650785e-01 1.062950200467557421e-01 1.084705173104061754e-01 1.100937858393129382e-01 1.113218444025015075e-01 1.124658071470403947e-01 1.139800933461566079e-01 1.164109641214743640e-01 1.202936850162036331e-01 1.260131056605115207e-01 1.336757766147448900e-01 1.430482210615299787e-01 1.535787686775321736e-01 1.644741735284138973e-01 1.747889907282438593e-01 1.835028417520094823e-01 1.895813704289289192e-01 1.920269940016897381e-01 1.899277028567812053e-01 1.825126691535618739e-01 1.692286333539403942e-01 1.498731415994264682e-01 1.249059150545756974e-01 9.642686482238736756e-02 7.187129042744219709e-02 7.124885620147768106e-02 1.048281151606668404e-01 1.572373565387561456e-01 2.184361434582896833e-01 2.841891774005090299e-01 3.519010634085023015e-01 4.194233856676199967e-01 4.847548345305960904e-01 5.459833165679006672e-01 6.013047739900805322e-01 6.490687040369128580e-01 6.878314023872247329e-01 7.164077816342216964e-01 7.339163480766772718e-01 7.398137312200195881e-01 7.339163480766772718e-01 7.164077816342213634e-01 6.878314023872246219e-01 6.490687040369128580e-01 6.013047739900805322e-01 5.459833165679006672e-01 4.847548345305961459e-01 4.194233856676198302e-01 3.519010634085023015e-01 2.841891774005089188e-01 2.184361434582896833e-01 1.572373565387562566e-01 1.048281151606668821e-01 7.124885620147772269e-02 7.187129042744223872e-02 9.642686482238736756e-02 1.249059150545757807e-01 1.498731415994264682e-01 1.692286333539404497e-01 1.825126691535618184e-01 1.899277028567812331e-01 1.920269940016897381e-01 1.895813704289289192e-01 1.835028417520094268e-01 1.747889907282438315e-01 1.644741735284138973e-01 1.535787686775322014e-01 1.430482210615300342e-01 1.336757766147448900e-01 1.260131056605116040e-01 1.202936850162034943e-01 1.164109641214743363e-01 1.139800933461565663e-01 1.124658071470402698e-01 1.113218444025014520e-01 1.100937858393128549e-01 1.084705173104062864e-01 1.062950200467557837e-01 1.035517226249650646e-01 1.003432583331257955e-01 9.686301670892752402e-02 9.336503237696090751e-02 9.013018934010359751e-02 8.742767677620341682e-02 8.547355152188421124e-02 8.439347397967213171e-02 8.420063964722743211e-02 8.479758232122461270e-02 8.600115585116586969e-02 8.758021839419193044e-02 8.929276131229078872e-02 9.091374063185267418e-02 9.225137803023934768e-02 9.315391966569783189e-02 9.351011000958939223e-02 9.324620329902902349e-02 9.232141992194294045e-02 9.072295825537998737e-02 8.846114064594053084e-02 8.556496521124774823e-02 8.207817595576859249e-02 7.805589091682638148e-02 7.356180402853372546e-02 6.866598254919296929e-02 6.344331374589926020e-02 5.797272016680662249e-02 5.233738685250566292e-02 4.662647940497167270e-02 4.093928481668930586e-02 3.539356501628069390e-02 3.014137623183659603e-02 2.539706605706783943e-02 2.147770533946875143e-02 1.882138802381316117e-02 1.786053439666768911e-02
1.630403964977473683e-02 1.720805498560052868e-02 1.974513678295790678e-02 2.347972056585153136e-02 2.798365822311419879e-02 3.295547313088825064e-02 3.819549575325250496e-02 4.356398764253494038e-02 4.895362952535799866e-02 5.427440660795680022e-02 5.944576386154568765e-02 6.439275767542186613e-02 6.904446298083244393e-02 7.333374598614192386e-02 7.719794869647725322e-02 8.058025313799775657e-02 8.343160715264334726e-02 8.571315153221957528e-02 8.739911363668548261e-02 8.848013350174678548e-02 8.896696199362563728e-02 8.889440342859653010e-02 8.832524130043206689e-02 8.735364635176476322e-02 8.610717893115286958e-02 8.474595578730156897e-02 8.345697840760368802e-02 8.244141615315613014e-02 8.189354899729950343e-02 8.197283100112906506e-02 8.277478307812147218e-02 8.430974383723512100e-02 8.649758513231833867e-02 8.918072395640190553e-02 9.215095246733291667e-02 9.518242589423886457e-02 9.806452542569026043e-02 1.006316414295714140e-01 1.027893988168511463e-01 1.045373142696518903e-01 1.059863585148074772e-01 1.073667608578748184e-01 1.090174906049246051e-01 1.113467311849154623e-01 1.147573223129721154e-01 1.195465466606792926e-01 1.258097711181451750e-01 1.333839908309330247e-01 1.418486699987443755e-01 1.505721688518231460e-01 1.587775133013445139e-01 1.656068333597844056e-01 1.701766759358338266e-01 1.716254994534013867e-01 1.691582937252898156e-01 1.620947686828748679e-01 1.499317037897379690e-01 1.324463869313602937e-01 1.099321648232539500e-01 8.394592793370506123e-02 6.036393406453693239e-02 5.731173351721306070e-02 8.625592217338749756e-02 1.321955735583893732e-01 1.856487495786471043e-01 2.429174281265176760e-01 3.017883609109086596e-01 3.604274800203934315e-01 4.171196051229008606e-01 4.702216689530386851e-01 5.181810816104167605e-01 5.595761929599324391e-01 5.931628777434732047e-01 6.179195949418121447e-01 6.330863813681553154e-01 6.381947407949973838e-01 6.330863813681554264e-01 6.179195949418121447e-01 5.931628777434730937e-01 5.595761929599325502e-01 5.181810816104167605e-01 4.702216689530386295e-01 4.171196051229008606e-01 3.604274800203933204e-01 3.017883609109086041e-01 2.429174281265175372e-01 1.856487495786471320e-01 1.321955735583894009e-01 8.625592217338758083e-02 5.731173351721304682e-02 6.036393406453691851e-02 8.394592793370510286e-02 1.099321648232539361e-01 1.324463869313602937e-01 1.499317037897379690e-01 1.620947686828748679e-01 1.691582937252898433e-01 1.716254994534014144e-01 1.701766759358337711e-01 1.656068333597844888e-01 1.587775133013444584e-01 1.505721688518230628e-01 1.418486699987443478e-01 1.333839908309330247e-01 1.258097711181451195e-01 1.195465466606792371e-01 1.147573223129721154e-01 1.113467311849153929e-01 1.090174906049246051e-01 1.073667608578747767e-01 1.059863585148074494e-01 1.045373142696519181e-01 1.027893988168511741e-01 1.006316414295714140e-01 9.806452542569024655e-02 9.518242589423880906e-02 9.215095246733298606e-02 8.918072395640189165e-02 8.649758513231835255e-02 8.430974383723507937e-02 8.277478307812151381e-02 8.197283100112905119e-02 8.189354899729948956e-02 8.244141615315618565e-02 8.345697840760364639e-02 8.474595578730154122e-02 8.610717893115286958e-02 8.735364635176473547e-02 8.832524130043210853e-02 8.889440342859653010e-02 8.896696199362566504e-02 8.848013350174684100e-02 8.739911363668545485e-02 8.571315153221956140e-02 8.343160715264334726e-02 8.058025313799775657e-02 7.719794869647723934e-02 7.333374598614195161e-02 6.904446298083241618e-02 6.439275767542186613e-02 5.944576386154571540e-02 5.427440660795680716e-02 4.895362952535799173e-02 4.356398764253494038e-02 3.819549575325248414e-02 3.295547313088827840e-02 2.798365822311419879e-02 2.347972056585153483e-02 1.974513678295792066e-02 1.720805498560052868e-02 1.630403964977475764e-02
1.464426429776190947e-02 1.549785219762607989e-02 1.790903317130226532e-02 2.143975469508736797e-02 2.567590567776374330e-02 3.033536909328550524e-02 3.523565769423443739e-02 4.025098279990312750e-02 4.528563383488799776e-02 5.025979894885201915e-02 5.510234178849342246e-02 5.974729521863630238e-02 6.413240983144770369e-02 6.819892378463995875e-02 7.189213207116976201e-02 7.516253780257522998e-02 7.796747057530194203e-02 8.027310699662378035e-02 8.205684819738758018e-02 8.331000671259315704e-02 8.404072967078976553e-02 8.427702866991947095e-02 8.406968377602626330e-02 8.349461914041575450e-02 8.265409344504429101e-02 8.167572047395073309e-02 8.070802302149454599e-02 7.991116328211812780e-02 7.944208438123565030e-02 7.943491451933182290e-02 7.997997394342259980e-02 8.110691575893860805e-02 8.277763324085377072e-02 8.489177916506911170e-02 8.730352073428894466e-02 8.984514665735812700e-02 9.235275557501713972e-02 9.469073634809484219e-02 9.677343080096717509e-02 9.858308779284589984e-02 1.001826617560768323e-01 1.017204189857428553e-01 1.034213947848557913e-01 1.055599954675282975e-01 1.084108365377268318e-01 1.121829055112099627e-01 1.169527506615861689e-01 1.226176319414842564e-01 1.288827783565770213e-01 1.352819024733514786e-01 1.412185062523307333e-01 1.460139600481373534e-01 1.489537727975544512e-01 1.493296639300355222e-01 1.464789346310233220e-01 1.398248076811388074e-01 1.289246039852968151e-01 1.135432842896604289e-01 9.381196742668020117e-02 7.073003673367199429e-02 4.841752109894099931e-02 4.245652418311148674e-02 6.629973669841535133e-02 1.052000896914447453e-01 1.501914629640130061e-01 1.981890744500784118e-01 2.474039484884501261e-01 2.963458226538049911e-01 3.436109797624602447e-01 3.878488021025191523e-01 4.277799459469941445e-01 4.622313865953116552e-01 4.901757938763535161e-01 5.107692625932915842e-01 5.233838189591425438e-01 5.276322799458987856e-01 5.233838189591424328e-01 5.107692625932918062e-01 4.901757938763533495e-01 4.622313865953118772e-01 4.277799459469941445e-01 3.878488021025191523e-01 3.436109797624602447e-01 2.963458226538050466e-01 2.474039484884500983e-01 1.981890744500783286e-01 1.501914629640129506e-01 1.052000896914446482e-01 6.629973669841547623e-02 4.245652418311139653e-02 4.841752109894105482e-02 7.073003673367202204e-02 9.381196742668020117e-02 1.135432842896604566e-01 1.289246039852968428e-01 1.398248076811388629e-01 1.464789346310233498e-01 1.493296639300355777e-01 1.489537727975544790e-01 1.460139600481373257e-01 1.412185062523307333e-01 1.352819024733514508e-01 1.288827783565770768e-01 1.226176319414842147e-01 1.169527506615861689e-01 1.121829055112099210e-01 1.084108365377268041e-01 1.055599954675282837e-01 1.034213947848557497e-01 1.017204189857428553e-01 1.001826617560768184e-01 9.858308779284591372e-02 9.677343080096720285e-02 9.469073634809481443e-02 9.235275557501709809e-02 8.984514665735804373e-02 8.730352073428893078e-02 8.489177916506912558e-02 8.277763324085374297e-02 8.110691575893856642e-02 7.997997394342259980e-02 7.943491451933179515e-02 7.944208438123569194e-02 7.991116328211814168e-02 8.070802302149454599e-02 8.167572047395073309e-02 8.265409344504426326e-02 8.349461914041574062e-02 8.406968377602624942e-02 8.427702866991947095e-02 8.404072967078979328e-02 8.331000671259317092e-02 8.205684819738763569e-02 8.027310699662378035e-02 7.796747057530194203e-02 7.516253780257520223e-02 7.189213207116976201e-02 6.819892378463995875e-02 6.413240983144770369e-02 5.974729521863632320e-02 5.510234178849342940e-02 5.025979894885203303e-02 4.528563383488801164e-02 4.025098279990314137e-02 3.523565769423445126e-02 3.033536909328551218e-02 2.567590567776376412e-02 2.143975469508736451e-02 1.790903317130226186e-02 1.549785219762609204e-02 1.464426429776190253e-02
1.296424848375829497e-02 1.378047640126531595e-02 1.606377983967100659e-02 1.937623197990450200e-02 2.332346094578142265e-02 2.764672517938441404e-02 3.218287378783026703e-02 3.682122931637344526e-02 4.147840364605446389e-02 4.608530155944508266e-02 5.058062058717362197e-02 5.490772387779258024e-02 5.901333817973190843e-02 6.284731488073418137e-02 6.636307078520353731e-02 6.951850934861944498e-02 7.227731328212255724e-02 7.461054203169041610e-02 7.649848328825772925e-02 7.793270452349534971e-02 7.891822971142205267e-02 7.947572432581680169e-02 7.964350142586888726e-02 7.947905503599889121e-02 7.905968068738540577e-02 7.848157123741533736e-02 7.785663330274218696e-02 7.730627530634172351e-02 7.695175579330836013e-02 7.690151627007647817e-02 7.723720861157083728e-02 7.800139549932945393e-02 7.919034473257653695e-02 8.075436576646138898e-02 8.260603402512776972e-02 8.463452339979371519e-02 8.672316806759829133e-02 8.876749288200606880e-02 9.069169115635684897e-02 9.246214386654927342e-02 9.409664972926351512e-02 9.566757777582660105e-02 9.729652858728322917e-02 9.913799889258098630e-02 1.013509120748939119e-01 1.040602926122042443e-01 1.073160295605421893e-01 1.110589230652179321e-01 1.151031175127303352e-01 1.191384720067060615e-01 1.227498664940851192e-01 1.254468002843313057e-01 1.266969206872074205e-01 1.259596050808817203e-01 1.227183682676200038e-01 1.165129197034967118e-01 1.069739483194200313e-01 9.386934920757880607e-02 7.719212642136767666e-02 5.742647706606907043e-02 3.685745016833591459e-02 2.737954708657943520e-02 4.586485439789651786e-02 7.748961348001433269e-02 1.136226260694822299e-01 1.518973377863525875e-01 1.909873073727999804e-01 2.297655750491502946e-01 2.671544868348174062e-01 3.021087895461605499e-01 3.336342357233897382e-01 3.608171359444256598e-01 3.828562591153309991e-01 3.990929382493749733e-01 4.090368255571709133e-01 4.123855183780008593e-01 4.090368255571708023e-01 3.990929382493748623e-01 3.828562591153309436e-01 3.608171359444257709e-01 3.336342357233897937e-01 3.021087895461605499e-01 2.671544868348174062e-01 2.297655750491503501e-01 1.909873073727999804e-01 1.518973377863525598e-01 1.136226260694822576e-01 7.748961348001434657e-02 4.586485439789656643e-02 2.737954708657952541e-02 3.685745016833589377e-02 5.742647706606913288e-02 7.719212642136769054e-02 9.386934920757879219e-02 1.069739483194200313e-01 1.165129197034966424e-01 1.227183682676198928e-01 1.259596050808816925e-01 1.266969206872073650e-01 1.254468002843312502e-01 1.227498664940851747e-01 1.191384720067060615e-01 1.151031175127303630e-01 1.110589230652179044e-01 1.073160295605422587e-01 1.040602926122041888e-01 1.013509120748938980e-01 9.913799889258094467e-02 9.729652858728322917e-02 9.566757777582657329e-02 9.409664972926351512e-02 9.246214386654919015e-02 9.069169115635686285e-02 8.876749288200606880e-02 8.672316806759831909e-02 8.463452339979367356e-02 8.260603402512770033e-02 8.075436576646143061e-02 7.919034473257656470e-02 7.800139549932945393e-02 7.723720861157083728e-02 7.690151627007649204e-02 7.695175579330837401e-02 7.730627530634170963e-02 7.785663330274215921e-02 7.848157123741535124e-02 7.905968068738541965e-02 7.947905503599893284e-02 7.964350142586890113e-02 7.947572432581682944e-02 7.891822971142205267e-02 7.793270452349534971e-02 7.649848328825772925e-02 7.461054203169044385e-02 7.227731328212255724e-02 6.951850934861941722e-02 6.636307078520352343e-02 6.284731488073419525e-02 5.901333817973191537e-02 5.490772387779258024e-02 5.058062058717365667e-02 4.608530155944508960e-02 4.147840364605447083e-02 3.682122931637346608e-02 3.218287378783026009e-02 2.764672517938441404e-02 2.332346094578142959e-02 1.937623197990453669e-02 1.606377983967100312e-02 1.378047640126531768e-02 1.296424848375830018e-02
1.135625171714338931e-02 1.215289486114680927e-02 1.430835126929902272e-02 1.739115495907228234e-02 2.103418228884819732e-02 2.500589147786587765e-02 2.916390142012683512e-02 3.341311009819897260e-02 3.768257508335635247e-02 4.191392201857629951e-02 4.605563564504788071e-02 5.006032589869657129e-02 5.388357111530914234e-02 5.748366053165965273e-02 6.082189650774523504e-02 6.386327829584374782e-02 6.657746705104436447e-02 6.893996802314814043e-02 7.093347927505946893e-02 7.254935484497851417e-02 7.378911660185484556e-02 7.466592276909786441e-02 7.520586036600312996e-02 7.544887203823451294e-02 7.544905659870930481e-02 7.527400738333205055e-02 7.500279985500452051e-02 7.472225966144727116e-02 7.452130491614283869e-02 7.448352501989827235e-02 7.467872753806413522e-02 7.515480972388560721e-02 7.593170247736524825e-02 7.699899283385236437e-02 7.831808111925715743e-02 7.982864432441021119e-02 8.145822735239743873e-02 8.313330810823474359e-02 8.479019299419898736e-02 8.638435899414187435e-02 8.789710288806852623e-02 8.933846269221323855e-02 9.074540069554830335e-02 9.217438893926635513e-02 9.368808730991738665e-02 9.533693136448552485e-02 9.713802022048638463e-02 9.905513045517524984e-02 1.009841398337667923e-01 1.027471149494720293e-01 1.040961433395286018e-01 1.047257244752924227e-01 1.042911638672116975e-01 1.024302316329677304e-01 9.878598939292192183e-02 9.302964490761156391e-02 8.488338136503571774e-02 7.414495215636143777e-02 6.072173711663232665e-02 4.471117312630388391e-02 2.679649517841788814e-02 1.298525468078661621e-02 2.618276028056967103e-02 5.075716566420839654e-02 7.797242453591603228e-02 1.064217466784001115e-01 1.352815424022735247e-01 1.637960421410906142e-01 1.912159911362951992e-01 2.168029113417028753e-01 2.398489475829467255e-01 2.597009965537130372e-01 2.757850657677922146e-01 2.876286819993364441e-01 2.948798404611737145e-01 2.973213619395126961e-01 2.948798404611737145e-01 2.876286819993364441e-01 2.757850657677922701e-01 2.597009965537130927e-01 2.398489475829467255e-01 2.168029113417028753e-01 1.912159911362950326e-01 1.637960421410905032e-01 1.352815424022734692e-01 1.064217466784000282e-01 7.797242453591599065e-02 5.075716566420838960e-02 2.618276028056966756e-02 1.298525468078648264e-02 2.679649517841782569e-02 4.471117312630391860e-02 6.072173711663229889e-02 7.414495215636142389e-02 8.488338136503571774e-02 9.302964490761155003e-02 9.878598939292200509e-02 1.024302316329677304e-01 1.042911638672117669e-01 1.047257244752924366e-01 1.040961433395285601e-01 1.027471149494720293e-01 1.009841398337668200e-01 9.905513045517523596e-02 9.713802022048635687e-02 9.533693136448553873e-02 9.368808730991734501e-02 9.217438893926628574e-02 9.074540069554831723e-02 8.933846269221322467e-02 8.789710288806854011e-02 8.638435899414187435e-02 8.479019299419898736e-02 8.313330810823474359e-02 8.145822735239746648e-02 7.982864432441023894e-02 7.831808111925707416e-02 7.699899283385235049e-02 7.593170247736520662e-02 7.515480972388563496e-02 7.467872753806416297e-02 7.448352501989827235e-02 7.452130491614286645e-02 7.472225966144727116e-02 7.500279985500450664e-02 7.527400738333200891e-02 7.544905659870930481e-02 7.544887203823451294e-02 7.520586036600311608e-02 7.466592276909787829e-02 7.378911660185487331e-02 7.254935484497851417e-02 7.093347927505948280e-02 6.893996802314818206e-02 6.657746705104440610e-02 6.386327829584378946e-02 6.082189650774529749e-02 5.748366053165964579e-02 5.388357111530911459e-02 5.006032589869655741e-02 4.605563564504789459e-02 4.191392201857629257e-02 3.768257508335635247e-02 3.341311009819896566e-02 2.916390142012685247e-02 2.500589147786587071e-02 2.103418228884818345e-02 1.739115495907229275e-02 1.430835126929901058e-02 1.215289486114681100e-02 1.135625171714337890e-02
9.920878695752760254e-03 1.071473087089518453e-02 1.273918989220425291e-02 1.558138650895814561e-02 1.891008206465980002e-02 2.252362053162120306e-02 2.630056354277462635e-02 3.016087895298544264e-02 3.404545582136341009e-02 3.790604525258001178e-02 4.170034796271455957e-02 4.538965313981678518e-02 4.893780676794368123e-02 5.231092245197906110e-02 5.547754082402298059e-02 5.840908199208466600e-02 6.108050197104206852e-02 6.347109535213517340e-02 6.556539922410774268e-02 6.735415509188334704e-02 6.883527952246898396e-02 7.001478171313008092e-02 7.090754752444725084e-02 7.153788530520879818e-02 7.193970095786110519e-02 7.215614303863679413e-02 7.223854309939722884e-02 7.224448822217303945e-02 7.223492339251962047e-02 7.227031135867105494e-02 7.240608173815912818e-02 7.268784989159764176e-02 7.314710526205403518e-02 7.379815577507803370e-02 7.463698825530448722e-02 7.564236402428416162e-02 7.677901395076253133e-02 7.800238163240856559e-02 7.926410888861191995e-02 8.051739717293349141e-02 8.172146358845322478e-02 8.284446463965845775e-02 8.386443224439650568e-02 8.476794726230599264e-02 8.554649250715049003e-02 8.619071158440207159e-02 8.668315446772793809e-02 8.699046331566660795e-02 8.705623559206200623e-02 8.679587214008906149e-02 8.609450125237173845e-02 8.480859730850906497e-02 8.277132042475460194e-02 7.980106741852954766e-02 7.571237328875878025e-02 7.032817130705566744e-02 6.349246343648703994e-02 5.508259913557454757e-02 4.502058040705430447e-02 3.328329917546347244e-02 1.991453838883637181e-02 5.123465825691751740e-03 1.144473423696591892e-02 2.883459386111902889e-02 4.710084125816241252e-02 6.586084628336619229e-02 8.471237969626227438e-02 1.032238512633662508e-01 1.209466346925321678e-01 1.374306571637664565e-01 1.522410925700240503e-01 1.649751288355128243e-01 1.752779405804564816e-01 1.828570583876621691e-01 1.874944015461036118e-01 1.890553528170012820e-01 1.874944015461036673e-01 1.828570583876620581e-01 1.752779405804564816e-01 1.649751288355127965e-01 1.522410925700239392e-01 1.374306571637666508e-01 1.209466346925320568e-01 1.032238512633662231e-01 8.471237969626223274e-02 6.586084628336616453e-02 4.710084125816242639e-02 2.883459386111901501e-02 1.144473423696592759e-02 5.123465825691726587e-03 1.991453838883635447e-02 3.328329917546340999e-02 4.502058040705428366e-02 5.508259913557451981e-02 6.349246343648713709e-02 7.032817130705570907e-02 7.571237328875882189e-02 7.980106741852954766e-02 8.277132042475458806e-02 8.480859730850900946e-02 8.609450125237178009e-02 8.679587214008907536e-02 8.705623559206193685e-02 8.699046331566663570e-02 8.668315446772792421e-02 8.619071158440208547e-02 8.554649250715053166e-02 8.476794726230595101e-02 8.386443224439651956e-02 8.284446463965841612e-02 8.172146358845321090e-02 8.051739717293343590e-02 7.926410888861189219e-02 7.800238163240857947e-02 7.677901395076253133e-02 7.564236402428417549e-02 7.463698825530461212e-02 7.379815577507803370e-02 7.314710526205403518e-02 7.268784989159764176e-02 7.240608173815910042e-02 7.227031135867104106e-02 7.223492339251957883e-02 7.224448822217309496e-02 7.223854309939721496e-02 7.215614303863678025e-02 7.193970095786107743e-02 7.153788530520877043e-02 7.090754752444726472e-02 7.001478171313008092e-02 6.883527952246901171e-02 6.735415509188334704e-02 6.556539922410777044e-02 6.347109535213513176e-02 6.108050197104205464e-02 5.840908199208467988e-02 5.547754082402298059e-02 5.231092245197901947e-02 4.893780676794367429e-02 4.538965313981672967e-02 4.170034796271455263e-02 3.790604525257999791e-02 3.404545582136341009e-02 3.016087895298543570e-02 2.630056354277465411e-02 2.252362053162121694e-02 1.891008206465978961e-02 1.558138650895815602e-02 1.273918989220423903e-02 1.071473087089518973e-02 9.920878695752753315e-03
8.763390736209082654e-03 9.558914689281041918e-03 1.143873556404332095e-02 1.402699271823714192e-02 1.703581166784089856e-02 2.029358923148774294e-02 2.369816453966847036e-02 2.718285752803920041e-02 3.069892053482206964e-02 3.420696903125677868e-02 3.767278257981677980e-02 4.106525379002077397e-02 4.435544520974953053e-02 4.751625432505517804e-02 5.052243522931878367e-02 5.335084293141543338e-02 5.598082321623975427e-02 5.839469874777105524e-02 6.057831502101865273e-02 6.252161456843378928e-02 6.421920777024850424e-02 6.567090532827157823e-02 6.688217182407783790e-02 6.786445246693111055e-02 6.863531700372917099e-02 6.921835725187361343e-02 6.964277024049761455e-02 6.994256119228037250e-02 7.015531444208993050e-02 7.032051114438882256e-02 7.047742391473682533e-02 7.066268920417008437e-02 7.090773879793303702e-02 7.123634329817388200e-02 7.166255747702818257e-02 7.218933763850665652e-02 7.280801724337579439e-02 7.349869430291330885e-02 7.423143715662983144e-02 7.496809439028262467e-02 7.566442855875875340e-02 7.627228956920563407e-02 7.674159007446533509e-02 7.702192024854460917e-02 7.706372178048016830e-02 7.681901657705515751e-02 7.624174800402945540e-02 7.528784049847132842e-02 7.391511859366320381e-02 7.208325099226889354e-02 6.975390181444843241e-02 6.689128388312186313e-02 6.346332793904471692e-02 5.944373131099178753e-02 5.481528932944497445e-02 4.957529590238819034e-02 4.374485554443026392e-02 3.738701432472400776e-02 3.064834148491644636e-02 2.387249614099347383e-02 1.794751979137512374e-02 1.507379904280759658e-02 1.767423816282181342e-02 2.444746238287268461e-02 3.306285703307786789e-02 4.238136684491816686e-02 5.186173384000911102e-02 6.116510409717771518e-02 7.002728498226747089e-02 7.821901784754110853e-02 8.553473764289715175e-02 9.179151970999474552e-02 9.683184459157466450e-02 1.005275782150287373e-01 1.027839131815268953e-01 1.035425787355483823e-01 1.027839131815268398e-01 1.005275782150287373e-01 9.683184459157466450e-02 9.179151970999460675e-02 8.553473764289713788e-02 7.821901784754095588e-02 7.002728498226738763e-02 6.116510409717758334e-02 5.186173384000911102e-02 4.238136684491806278e-02 3.306285703307791646e-02 2.444746238287262216e-02 1.767423816282176138e-02 1.507379904280759485e-02 1.794751979137517925e-02 2.387249614099353281e-02 3.064834148491640820e-02 3.738701432472407715e-02 4.374485554443036800e-02 4.957529590238817646e-02 5.481528932944497445e-02 5.944373131099178753e-02 6.346332793904473080e-02 6.689128388312187701e-02 6.975390181444841853e-02 7.208325099226890742e-02 7.391511859366320381e-02 7.528784049847132842e-02 7.624174800402949703e-02 7.681901657705514364e-02 7.706372178048014054e-02 7.702192024854462304e-02 7.674159007446533509e-02 7.627228956920563407e-02 7.566442855875875340e-02 7.496809439028262467e-02 7.423143715662988695e-02 7.349869430291329497e-02 7.280801724337582215e-02 7.218933763850665652e-02 7.166255747702818257e-02 7.123634329817392363e-02 7.090773879793303702e-02 7.066268920417008437e-02 7.047742391473682533e-02 7.032051114438886419e-02 7.015531444208997214e-02 6.994256119228034474e-02 6.964277024049761455e-02 6.921835725187361343e-02 6.863531700372918487e-02 6.786445246693112443e-02 6.688217182407783790e-02 6.567090532827159211e-02 6.421920777024851812e-02 6.252161456843378928e-02 6.057831502101865967e-02 5.839469874777100666e-02 5.598082321623974039e-02 5.335084293141544726e-02 5.052243522931878367e-02 4.751625432505519192e-02 4.435544520974955135e-02 4.106525379002079479e-02 3.767278257981677980e-02 3.420696903125676480e-02 3.069892053482207658e-02 2.718285752803922123e-02 2.369816453966848424e-02 2.029358923148773253e-02 1.703581166784089510e-02 1.402699271823715753e-02 1.143873556404333830e-02 9.558914689281021101e-03 8.763390736209077450e-03
7.981447583112508820e-03 8.755395717962351915e-03 1.046011710674668062e-02 1.277718894793973201e-02 1.546502172918616178e-02 1.837860681669939433e-02 2.143125741328565786e-02 2.456662288097240937e-02 2.774395879611240776e-02 3.093080117901490442e-02 3.409930385140998860e-02 3.722439439975253755e-02 4.028287009273441577e-02 4.325300522250515728e-02 4.611445154570846527e-02 4.884831436398497095e-02 5.143733671553846198e-02 5.386614951540661528e-02 5.612155854444838415e-02 5.819284586034483009e-02 6.007206644923440003e-02 6.175432228866043621e-02 6.323799627186590944e-02 6.452492810446115723e-02 6.562051359908555037e-02 6.653370796499979978e-02 6.727691293836644826e-02 6.786572724633171960e-02 6.831854044174180685e-02 6.865595231863398651e-02 6.890000489180238274e-02 6.907322239519449181e-02 6.919746787884706318e-02 6.929264311956677413e-02 6.937528090502625977e-02 6.945710288116600795e-02 6.954363797974043304e-02 6.963301087938957024e-02 6.971501233044950785e-02 6.977055100063031534e-02 6.977156077294154046e-02 6.968140271599602975e-02 6.945576401061280547e-02 6.904402366353183662e-02 6.839103150967254519e-02 6.743923455046736681e-02 6.613108262579338315e-02 6.441165287200045775e-02 6.223145046820119375e-02 5.954937796228826352e-02 5.633593327674087797e-02 5.257683503590917379e-02 4.827757123204762940e-02 4.347004098800071742e-02 3.822408171105118324e-02 3.267082526209216797e-02 2.705577175175384944e-02 2.186494567115459392e-02 1.807500226244032268e-02 1.719010456989616617e-02 1.992675374223010221e-02 2.525711187351380171e-02 3.190037832201011309e-02 3.909744682528221160e-02 4.643519429939262089e-02 5.366081209888608206e-02 6.059736058824696792e-02 6.710874453554460661e-02 7.308470630859989492e-02 7.843399235547292292e-02 8.308098348557864388e-02 8.696384081410639399e-02 9.003333772216376429e-02 9.225202943730974325e-02 9.359362820523380033e-02 9.404254888101171161e-02 9.359362820523395299e-02 9.225202943730965999e-02 9.003333772216380593e-02 8.696384081410629685e-02 8.308098348557863000e-02 7.843399235547275639e-02 7.308470630860001982e-02 6.710874453554464825e-02 6.059736058824696792e-02 5.366081209888595716e-02 4.643519429939265558e-02 3.909744682528222548e-02 3.190037832201007839e-02 2.525711187351379478e-02 1.992675374223008833e-02 1.719010456989611066e-02 1.807500226244035044e-02 2.186494567115463902e-02 2.705577175175396740e-02 3.267082526209214716e-02 3.822408171105107916e-02 4.347004098800068966e-02 4.827757123204755307e-02 5.257683503590922930e-02 5.633593327674087797e-02 5.954937796228824964e-02 6.223145046820124232e-02 6.441165287200056877e-02 6.613108262579338315e-02 6.743923455046732518e-02 6.839103150967253131e-02 6.904402366353190601e-02 6.945576401061283323e-02 6.968140271599598812e-02 6.977156077294156822e-02 6.977055100063023207e-02 6.971501233044950785e-02 6.963301087938957024e-02 6.954363797974046080e-02 6.945710288116604958e-02 6.937528090502627365e-02 6.929264311956678801e-02 6.919746787884704931e-02 6.907322239519447793e-02 6.890000489180236887e-02 6.865595231863397263e-02 6.831854044174183460e-02 6.786572724633167797e-02 6.727691293836644826e-02 6.653370796499981366e-02 6.562051359908553649e-02 6.452492810446112947e-02 6.323799627186590944e-02 6.175432228866043621e-02 6.007206644923437922e-02 5.819284586034482315e-02 5.612155854444838415e-02 5.386614951540662222e-02 5.143733671553848280e-02 4.884831436398494320e-02 4.611445154570843752e-02 4.325300522250519197e-02 4.028287009273445046e-02 3.722439439975253062e-02 3.409930385141000941e-02 3.093080117901492176e-02 2.774395879611238694e-02 2.456662288097242325e-02 2.143125741328564746e-02 1.837860681669939433e-02 1.546502172918614443e-02 1.277718894793972680e-02 1.046011710674669970e-02 8.755395717962344976e-03 7.981447583112505351e-03
7.640554409148016604e-03 8.332925372527546712e-03 9.814904276887607623e-03 1.183986366092918720e-02 1.420940350781380555e-02 1.679837088246979512e-02 1.952989825701957269e-02 2.235376036370788355e-02 2.523401670039815414e-02 2.814253474204061328e-02 3.105561793592593461e-02 3.395223578738938708e-02 3.681310003596209579e-02 3.962020430781208052e-02 4.235662688169684886e-02 4.500648645596628389e-02 4.755498669140440643e-02 4.998850935170091186e-02 5.229472892057504541e-02 5.446272904734392878e-02 5.648310586718019444e-02 5.834804667948280399e-02 6.005137549932443308e-02 6.158856009247475755e-02 6.295667848217149920e-02 6.415434659373027426e-02 6.518161251702979386e-02 6.603982647649678239e-02 6.673149850113452297e-02 6.726015735544924046e-02 6.763022383857418551e-02 6.784690843955960837e-02 6.791613708687038731e-02 6.784449922385693554e-02 6.763920006313690891e-02 6.730798467853250922e-02 6.685898744688445472e-02 6.630044898816875309e-02 6.564023770674595748e-02 6.488511833007204466e-02 6.403972927506597357e-02 6.310526663047029416e-02 6.207792437721063733e-02 6.094720291391092504e-02 5.969426046955703807e-02 5.829053008778891515e-02 5.669684403892941149e-02 5.486328891713414257e-02 5.272996045782154390e-02 5.022871287447969180e-02 4.728593190331172036e-02 4.382634755560534112e-02 3.977802283876970268e-02 3.507912610553007987e-02 2.968869842232320366e-02 2.360987065865127049e-02 1.696549997321382050e-02 1.039696278511933157e-02 7.652982430674617510e-03 1.349928485723696399e-02 2.284024407695249559e-02 3.339696184375739313e-02 4.464744144478546839e-02 5.633217832837737749e-02 6.823593297449183359e-02 8.014571856958058182e-02 9.184239131342132600e-02 1.031015875963194744e-01 1.136981101738296085e-01 1.234118247084753511e-01 1.320341964897889242e-01 1.393749350157190703e-01 1.452683399257970742e-01 1.495790047800735212e-01 1.522065843260449747e-01 1.530893831737319688e-01 1.522065843260448914e-01 1.495790047800735212e-01 1.452683399257970465e-01 1.393749350157189593e-01 1.320341964897889797e-01 1.234118247084755038e-01 1.136981101738295946e-01 1.031015875963194606e-01 9.184239131342132600e-02 8.014571856958040141e-02 6.823593297449175032e-02 5.633217832837739830e-02 4.464744144478546839e-02 3.339696184375733762e-02 2.284024407695251987e-02 1.349928485723690848e-02 7.652982430674699910e-03 1.039696278511930555e-02 1.696549997321393152e-02 2.360987065865124968e-02 2.968869842232318632e-02 3.507912610553002436e-02 3.977802283876966105e-02 4.382634755560533418e-02 4.728593190331176893e-02 5.022871287447965016e-02 5.272996045782156471e-02 5.486328891713411482e-02 5.669684403892938374e-02 5.829053008778892903e-02 5.969426046955703807e-02 6.094720291391091116e-02 6.207792437721058182e-02 6.310526663047030804e-02 6.403972927506594581e-02 6.488511833007203078e-02 6.564023770674594360e-02 6.630044898816875309e-02 6.685898744688444084e-02 6.730798467853253697e-02 6.763920006313686728e-02 6.784449922385693554e-02 6.791613708687037343e-02 6.784690843955959449e-02 6.763022383857414388e-02 6.726015735544925433e-02 6.673149850113450909e-02 6.603982647649681015e-02 6.518161251702977999e-02 6.415434659373026038e-02 6.295667848217151308e-02 6.158856009247482693e-02 6.005137549932445390e-02 5.834804667948282481e-02 5.648310586718022913e-02 5.446272904734392184e-02 5.229472892057501765e-02 4.998850935170089799e-02 4.755498669140439255e-02 4.500648645596630471e-02 4.235662688169685580e-02 3.962020430781208052e-02 3.681310003596208885e-02 3.395223578738938014e-02 3.105561793592595890e-02 2.814253474204060634e-02 2.523401670039812986e-02 2.235376036370787314e-02 1.952989825701957963e-02 1.679837088246978818e-02 1.420940350781378474e-02 1.183986366092918373e-02 9.814904276887593745e-03 8.332925372527553651e-03 7.640554409148002726e-03
7.751622064274822990e-03 8.275903140544183315e-03 9.476905576461216313e-03 1.118481346462006122e-02 1.323894210833778846e-02 1.552632964071996337e-02 1.797330314785010666e-02 2.053064665648471343e-02 2.316327325967797515e-02 2.584420995098424267e-02 2.855124881469356737e-02 3.126509724596782114e-02 3.396836093587012051e-02 3.664499577292381488e-02 3.928002764929637569e-02 4.185942471198817599e-02 4.437005178525318949e-02 4.679966103850861925e-02 4.913688663604883627e-02 5.137121947403455735e-02 5.349294418056699946e-02 5.549302607695379141e-02 5.736294182736884073e-02 5.909445463633048595e-02 6.067934330983113661e-02 6.210910413409718306e-02 6.337465483542591149e-02 6.446608000788843496e-02 6.537246619700347317e-02 6.608188102156750676e-02 6.658155303363570698e-02 6.685830636738453181e-02 6.689929578775928587e-02 6.669307290758368090e-02 6.623099243661192959e-02 6.550893714689440261e-02 6.452929929859203828e-02 6.330309996792340965e-02 6.185204876554441927e-02 6.021023553879784745e-02 5.842499573700864895e-02 5.655630919128482037e-02 5.467392353833576413e-02 5.285135709232664791e-02 5.115624162186677149e-02 4.963734343176488817e-02 4.831006242323317851e-02 4.714372352778352371e-02 4.605448934731840027e-02 4.490642363921144159e-02 4.352055588380134010e-02 4.168934056052376463e-02 3.919304017854970817e-02 3.581530689792460781e-02 3.135662554333322471e-02 2.564542694230962858e-02 1.854740919820408243e-02 9.975693435971317094e-03 6.333398331475846837e-04 1.177370069351078678e-02 2.481930266155763301e-02 3.918766941347741339e-02 5.469351240693948180e-02 7.110186718345999635e-02 8.813035508121409844e-02 1.054558902289108313e-01 1.227235873464765092e-01 1.395573864308952416e-01 1.555719974959690333e-01 1.703857137246427289e-01 1.836335802258754202e-01 1.949803635600066420e-01 2.041327526297277151e-01 2.108502377760620716e-01 2.149541624789622907e-01 2.163345190845534505e-01 2.149541624789622074e-01 2.108502377760619606e-01 2.041327526297276318e-01 1.949803635600066420e-01 1.836335802258754479e-01 1.703857137246427289e-01 1.555719974959691720e-01 1.395573864308951584e-01 1.227235873464765786e-01 1.054558902289108174e-01 8.813035508121404293e-02 7.110186718346012125e-02 5.469351240693947486e-02 3.918766941347733013e-02 2.481930266155762607e-02 1.177370069351065841e-02 6.333398331475544344e-04 9.975693435971299747e-03 1.854740919820400957e-02 2.564542694230963205e-02 3.135662554333325941e-02 3.581530689792458699e-02 3.919304017854979144e-02 4.168934056052381321e-02 4.352055588380138174e-02 4.490642363921137914e-02 4.605448934731835864e-02 4.714372352778354452e-02 4.831006242323317851e-02 4.963734343176483266e-02 5.115624162186675067e-02 5.285135709232671036e-02 5.467392353833578494e-02 5.655630919128495221e-02 5.842499573700863508e-02 6.021023553879782664e-02 6.185204876554443315e-02 6.330309996792338190e-02 6.452929929859199665e-02 6.550893714689438874e-02 6.623099243661194346e-02 6.669307290758369478e-02 6.689929578775929975e-02 6.685830636738451793e-02 6.658155303363572086e-02 6.608188102156750676e-02 6.537246619700348704e-02 6.446608000788844883e-02 6.337465483542591149e-02 6.210910413409717612e-02 6.067934330983113661e-02 5.909445463633049289e-02 5.736294182736883379e-02 5.549302607695375672e-02 5.349294418056699946e-02 5.137121947403455735e-02 4.913688663604885015e-02 4.679966103850864700e-02 4.437005178525321725e-02 4.185942471198817599e-02 3.928002764929640345e-02 3.664499577292379406e-02 3.396836093587013439e-02 3.126509724596781420e-02 2.855124881469358125e-02 2.584420995098423227e-02 2.316327325967798903e-02 2.053064665648472384e-02 1.797330314785009278e-02 1.552632964071996163e-02 1.323894210833777979e-02 1.118481346462005775e-02 9.476905576461195496e-03 8.275903140544188519e-03 7.751622064274829929e-03
8.280059050288238187e-03 8.548860281173463124e-03 9.408527623625071584e-03 1.076684594186014081e-02 1.250016783277359093e-02 1.450305620120327134e-02 1.669885440197497670e-02 1.903369276853332515e-02 2.146870607883755513e-02 2.397436836388635792e-02 2.652694581211727243e-02 2.910639124606031677e-02 3.169512439994348618e-02 3.427733953311174614e-02 3.683862161601864776e-02 3.936573617716373347e-02 4.184650571509219291e-02 4.426971271485230508e-02 4.662498536126228471e-02 4.890263276269455478e-02 5.109340538383208563e-02 5.318816560061689902e-02 5.517746412329317673e-02 5.705103106275721814e-02 5.879720554588199061e-02 6.040234426001307722e-02 6.185026578211012815e-02 6.312180228994417053e-02 6.419454145995018290e-02 6.504284756630318576e-02 6.563825127646792656e-02 6.595029265216716119e-02 6.594789271198922553e-02 6.560131771220543973e-02 6.488478948834415505e-02 6.377978661059686971e-02 6.227907424068464259e-02 6.039148880335942077e-02 5.814746558517869951e-02 5.560517874489002282e-02 5.285684179997292981e-02 5.003395598541592743e-02 4.730875130386526239e-02 4.488661029160540689e-02 4.298210789454983555e-02 4.177369704897902075e-02 4.134457432759103962e-02 4.163560978085881215e-02 4.243881059400966826e-02 4.343417794257333625e-02 4.424487477260811291e-02 4.448443878946294061e-02 4.378675411190767475e-02 4.182249823510424125e-02 3.830893058757058739e-02 3.301872438660209685e-02 2.579498957025485109e-02 1.660672697147201962e-02 6.241083546982001060e-03 1.014293119431260333e-02 2.523566678813786782e-02 4.263027969325870054e-02 6.172586921779110725e-02 8.215482589156658522e-02 1.035251249407788537e-01 1.254008102652819090e-01 1.473074912968520833e-01 1.687444367135767509e-01 1.891996210723088379e-01 2.081663388886523802e-01 2.251604566828047937e-01 2.397374750582795255e-01 2.515086086063768045e-01 2.601551351159054337e-01 2.654403384315528469e-01 2.672184758370814706e-01 2.654403384315528469e-01 2.601551351159055447e-01 2.515086086063766935e-01 2.397374750582794145e-01 2.251604566828046827e-01 2.081663388886521859e-01 1.891996210723087823e-01 1.687444367135766399e-01 1.473074912968521111e-01 1.254008102652819090e-01 1.035251249407787011e-01 8.215482589156675175e-02 6.172586921779111419e-02 4.263027969325871441e-02 2.523566678813793721e-02 1.014293119431266404e-02 6.241083546982011468e-03 1.660672697147205779e-02 2.579498957025481293e-02 3.301872438660209685e-02 3.830893058757058045e-02 4.182249823510426900e-02 4.378675411190768862e-02 4.448443878946294061e-02 4.424487477260813373e-02 4.343417794257337095e-02 4.243881059400964051e-02 4.163560978085879133e-02 4.134457432759103962e-02 4.177369704897899300e-02 4.298210789454981473e-02 4.488661029160533056e-02 4.730875130386534566e-02 5.003395598541581640e-02 5.285684179997294369e-02 5.560517874489000895e-02 5.814746558517868563e-02 6.039148880335946934e-02 6.227907424068466341e-02 6.377978661059688359e-02 6.488478948834411342e-02 6.560131771220542585e-02 6.594789271198918390e-02 6.595029265216713343e-02 6.563825127646789881e-02 6.504284756630319964e-02 6.419454145995021066e-02 6.312180228994417053e-02 6.185026578211012815e-02 6.040234426001309803e-02 5.879720554588198367e-02 5.705103106275718344e-02 5.517746412329319755e-02 5.318816560061690596e-02 5.109340538383206481e-02 4.890263276269452702e-02 4.662498536126223614e-02 4.426971271485228426e-02 4.184650571509222067e-02 3.936573617716369877e-02 3.683862161601864776e-02 3.427733953311173226e-02 3.169512439994347230e-02 2.910639124606032024e-02 2.652694581211727937e-02 2.397436836388631629e-02 2.146870607883757248e-02 1.903369276853332862e-02 1.669885440197498017e-02 1.450305620120327134e-02 1.250016783277355624e-02 1.076684594186013040e-02 9.408527623625064645e-03 8.548860281173437103e-03 8.280059050288262473e-03
9.184540899825106505e-03 9.133210959538579782e-03 9.597512448927361314e-03 1.056236193718354359e-02 1.195030540495909885e-02 1.366682431958572003e-02 1.562912685145435507e-02 1.777329395127373590e-02 2.005150854791735299e-02 2.242743632830450015e-02 2.487246830534409550e-02 2.736317909728702702e-02 2.987973273869054189e-02 3.240491992632565932e-02 3.492358592540959622e-02 3.742228255726116892e-02 3.988902939833948585e-02 4.231310227520603678e-02 4.468478848599512221e-02 4.699506375198224395e-02 4.923515977963609930e-02 5.139600611788636142e-02 5.346754713811544685e-02 5.543795473498452225e-02 5.729277895893646055e-02 5.901410051501684850e-02 6.057976853556296809e-02 6.196282178136574420e-02 6.313119950530000912e-02 6.404784882960348757e-02 6.467132941053903294e-02 6.495700584576953596e-02 6.485890775871008818e-02 6.433233228497003964e-02 6.333727097065787459e-02 6.184277245704074971e-02 5.983241690931148660e-02 5.731119473352545846e-02 5.431426413798412511e-02 5.091828444227906175e-02 4.725609225322745244e-02 4.353465372102452435e-02 4.005227600671277394e-02 3.719963852283765526e-02 3.540968147736005267e-02 3.502175026272362490e-02 3.610527651683109046e-02 3.839204440448915762e-02 4.138290457823023266e-02 4.450895347915354017e-02 4.723054582103203974e-02 4.906884953324015114e-02 4.960710220549947175e-02 4.848622760539117449e-02 4.540352560630345202e-02 4.011616549296141698e-02 3.245087015017883436e-02 2.233280164354382522e-02 1.001590648485136369e-02 7.352380818265175609e-03 2.421605507533936344e-02 4.399114386116114578e-02 6.576849931944028782e-02 8.911762815623142098e-02 1.135824523648551743e-01 1.386561123594110267e-01 1.637877578587712268e-01 1.883967555507414238e-01 2.118901262471154512e-01 2.336816907281066280e-01 2.532118936079537641e-01 2.699673743917020974e-01 2.834993895366076377e-01 2.934402371182655567e-01 2.995169180944600162e-01 3.015613891310184869e-01 2.995169180944600718e-01 2.934402371182655567e-01 2.834993895366076377e-01 2.699673743917020974e-01 2.532118936079537086e-01 2.336816907281066280e-01 2.118901262471153402e-01 1.883967555507415348e-01 1.637877578587711991e-01 1.386561123594110545e-01 1.135824523648552159e-01 8.911762815623135159e-02 6.576849931944034333e-02 4.399114386116119435e-02 2.421605507533935303e-02 7.352380818265284029e-03 1.001590648485136195e-02 2.233280164354381481e-02 3.245087015017881354e-02 4.011616549296144474e-02 4.540352560630344508e-02 4.848622760539117449e-02 4.960710220549949256e-02 4.906884953324013032e-02 4.723054582103200505e-02 4.450895347915357486e-02 4.138290457823027430e-02 3.839204440448923394e-02 3.610527651683109740e-02 3.502175026272359021e-02 3.540968147736009430e-02 3.719963852283766914e-02 4.005227600671274618e-02 4.353465372102451741e-02 4.725609225322747325e-02 5.091828444227906869e-02 5.431426413798412511e-02 5.731119473352545152e-02 5.983241690931150741e-02 6.184277245704071502e-02 6.333727097065790235e-02 6.433233228497003964e-02 6.485890775871011593e-02 6.495700584576954983e-02 6.467132941053900519e-02 6.404784882960350145e-02 6.313119950529999524e-02 6.196282178136574420e-02 6.057976853556294033e-02 5.901410051501686932e-02 5.729277895893646055e-02 5.543795473498451531e-02 5.346754713811543991e-02 5.139600611788632673e-02 4.923515977963611318e-02 4.699506375198227170e-02 4.468478848599511527e-02 4.231310227520605066e-02 3.988902939833951361e-02 3.742228255726116892e-02 3.492358592540960316e-02 3.240491992632563156e-02 2.987973273869048638e-02 2.736317909728701314e-02 2.487246830534409550e-02 2.242743632830448280e-02 2.005150854791735299e-02 1.777329395127371509e-02 1.562912685145435854e-02 1.366682431958571829e-02 1.195030540495908671e-02 1.056236193718353839e-02 9.597512448927361314e-03 9.133210959538597129e-03 9.184540899825103036e-03
1.044703164964381516e-02 1.004715470968015750e-02 1.008122211359036187e-02 1.060296180365993476e-02 1.159636967856392774e-02 1.299382297649094228e-02 1.471129832333787149e-02 1.667211893013074292e-02 1.881448843119875800e-02 2.109050572380560817e-02 2.346289491389807330e-02 2.590199019279810361e-02 2.838354867294717518e-02 3.088730279606045209e-02 3.339603145638174453e-02 3.589495029817028199e-02 3.837126888954039972e-02 4.081380292856180703e-02 4.321255989980674755e-02 4.555824026714767189e-02 4.784161743365818870e-02 5.005278122755065645e-02 5.218025299388076577e-02 5.421000539053735107e-02 5.612444525658690647e-02 5.790144100234118074e-02 5.951349403878004179e-02 6.092716438697320241e-02 6.210286251458160822e-02 6.299511306373453690e-02 6.355338376071187345e-02 6.372355846816656066e-02 6.345012267493128910e-02 6.267913025573987329e-02 6.136204304702447265e-02 5.946059781416069417e-02 5.695299146710558480e-02 5.384194680633689473e-02 5.016574060144073088e-02 4.601422090680247490e-02 4.155333267892565019e-02 3.706288313850668314e-02 3.298735895271863450e-02 2.996674943860645410e-02 2.872660682630119935e-02 2.970288330212487310e-02 3.268799555017967706e-02 3.698131943177514203e-02 4.179112814768599915e-02 4.643643962847725237e-02 5.036182485879828891e-02 5.310377320390094469e-02 5.426429447192636368e-02 5.349873898782354226e-02 5.051373046876034972e-02 4.507095509402917616e-02 3.699390548327785577e-02 2.617576814006740415e-02 1.258828721947797581e-02 3.751011576439367001e-03 2.262145804802050131e-02 4.385948896564106914e-02 6.713341622790043595e-02 9.204413874107908455e-02 1.181188181565794720e-01 1.448217713699335440e-01 1.715688117098864152e-01 1.977442602907967251e-01 2.227200014548280371e-01 2.458758603702832501e-01 2.666204875198657787e-01 2.844118754297513818e-01 2.987766168914358644e-01 3.093270447500652831e-01 3.157754711328923380e-01 3.179448656147784158e-01 3.157754711328922825e-01 3.093270447500651721e-01 2.987766168914358644e-01 2.844118754297512708e-01 2.666204875198657231e-01 2.458758603702830836e-01 2.227200014548279261e-01 1.977442602907965585e-01 1.715688117098864707e-01 1.448217713699334885e-01 1.181188181565794165e-01 9.204413874107902904e-02 6.713341622790044982e-02 4.385948896564107607e-02 2.262145804802044927e-02 3.751011576439375675e-03 1.258828721947796540e-02 2.617576814006736946e-02 3.699390548327786271e-02 4.507095509402918310e-02 5.051373046876034972e-02 5.349873898782352144e-02 5.426429447192635674e-02 5.310377320390091693e-02 5.036182485879815013e-02 4.643643962847721768e-02 4.179112814768606854e-02 3.698131943177507264e-02 3.268799555017962155e-02 2.970288330212487310e-02 2.872660682630111262e-02 2.996674943860648185e-02 3.298735895271862756e-02 3.706288313850666233e-02 4.155333267892569182e-02 4.601422090680250959e-02 5.016574060144075864e-02 5.384194680633689473e-02 5.695299146710555011e-02 5.946059781416069417e-02 6.136204304702444490e-02 6.267913025573987329e-02 6.345012267493127522e-02 6.372355846816656066e-02 6.355338376071185957e-02 6.299511306373456465e-02 6.210286251458157353e-02 6.092716438697319548e-02 5.951349403878002098e-02 5.790144100234118074e-02 5.612444525658690647e-02 5.421000539053736494e-02 5.218025299388074495e-02 5.005278122755062870e-02 4.784161743365818870e-02 4.555824026714766495e-02 4.321255989980675449e-02 4.081380292856180703e-02 3.837126888954043441e-02 3.589495029817027505e-02 3.339603145638175147e-02 3.088730279606043821e-02 2.838354867294717865e-02 2.590199019279811055e-02 2.346289491389810453e-02 2.109050572380558042e-02 1.881448843119876493e-02 1.667211893013076027e-02 1.471129832333788190e-02 1.299382297649094575e-02 1.159636967856393988e-02 1.060296180365994864e-02 1.008122211359032717e-02 1.004715470968016618e-02 1.044703164964379781e-02
1.207447217985503467e-02 1.133768306876564366e-02 1.094220049229506497e-02 1.098728491127838949e-02 1.152404839854576438e-02 1.253675396976640204e-02 1.395938955759948134e-02 1.570834617908160868e-02 1.770562024138910839e-02 1.988714905267993313e-02 2.220265632783948243e-02 2.461283621351291126e-02 2.708649637769163648e-02 2.959836749547914425e-02 3.212756948931960038e-02 3.465654681305986584e-02 3.717028402851066393e-02 3.965565282348678527e-02 4.210078268243002547e-02 4.449438237167996357e-02 4.682496971797200924e-02 4.907999538097507219e-02 5.124487387173459751e-02 5.330196184273941484e-02 5.522954825248816563e-02 5.700094118666146348e-02 5.858374963814343833e-02 5.993946384567412633e-02 6.102343460098395150e-02 6.178534158207370230e-02 6.217022613534835263e-02 6.212014926824715316e-02 6.157652663061650988e-02 6.048319704033612576e-02 5.879031291189407149e-02 5.645922492392902586e-02 5.346872171241043303e-02 4.982339280319253438e-02 4.556576665284754052e-02 4.079580752376163466e-02 3.570545932467706490e-02 3.064312091237948038e-02 2.622377350258595780e-02 2.342228350566737463e-02 2.328633611543005910e-02 2.604066313161104360e-02 3.084253108490643547e-02 3.660648339254524153e-02 4.249037947268966692e-02 4.788257887911583077e-02 5.230513571717819443e-02 5.535529270928803841e-02 5.668054692437419356e-02 5.597203086063157890e-02 5.296737780949940799e-02 4.745924300924790618e-02 3.931020807298317432e-02 2.848928996281097428e-02 1.528546209794055637e-02 6.392009355671220486e-03 2.225213680380431006e-02 4.322881098743167755e-02 6.645618238718133119e-02 9.135045442125282189e-02 1.173960091559852342e-01 1.440440763599606377e-01 1.707081709996174090e-01 1.967757718906638364e-01 2.216251775551379977e-01 2.446446007932049083e-01 2.652520827603241926e-01 2.829151718512983860e-01 2.971694318202174889e-01 3.076349226710672347e-01 3.140298925300462063e-01 3.161810437505672700e-01 3.140298925300460953e-01 3.076349226710672902e-01 2.971694318202175444e-01 2.829151718512982749e-01 2.652520827603241926e-01 2.446446007932047695e-01 2.216251775551380254e-01 1.967757718906638642e-01 1.707081709996175478e-01 1.440440763599605822e-01 1.173960091559852204e-01 9.135045442125276638e-02 6.645618238718137283e-02 4.322881098743164979e-02 2.225213680380431699e-02 6.392009355671136352e-03 1.528546209794052861e-02 2.848928996281095347e-02 3.931020807298309105e-02 4.745924300924787842e-02 5.296737780949944963e-02 5.597203086063155114e-02 5.668054692437421438e-02 5.535529270928805229e-02 5.230513571717813892e-02 4.788257887911586547e-02 4.249037947268970855e-02 3.660648339254525541e-02 3.084253108490648057e-02 2.604066313161102625e-02 2.328633611543014584e-02 2.342228350566738157e-02 2.622377350258594739e-02 3.064312091237946650e-02 3.570545932467711348e-02 4.079580752376155833e-02 4.556576665284751276e-02 4.982339280319248581e-02 5.346872171241043303e-02 5.645922492392900505e-02 5.879031291189406455e-02 6.048319704033607719e-02 6.157652663061655152e-02 6.212014926824713235e-02 6.217022613534836650e-02 6.178534158207373006e-02 6.102343460098397926e-02 5.993946384567413327e-02 5.858374963814345915e-02 5.700094118666147042e-02 5.522954825248814481e-02 5.330196184273943566e-02 5.124487387173458364e-02 4.907999538097510689e-02 4.682496971797201618e-02 4.449438237167994969e-02 4.210078268243002547e-02 3.965565282348677834e-02 3.717028402851066393e-02 3.465654681305987972e-02 3.212756948931961426e-02 2.959836749547915813e-02 2.708649637769165036e-02 2.461283621351290085e-02 2.220265632783945120e-02 1.988714905267993313e-02 1.770562024138910492e-02 1.570834617908159134e-02 1.395938955759949002e-02 1.253675396976638989e-02 1.152404839854575223e-02 1.098728491127838949e-02 1.094220049229507538e-02 1.133768306876562285e-02 1.207447217985503293e-02
1.408371528632985578e-02 1.305595733415960275e-02 1.227546644135169007e-02 1.185546763446097135e-02 1.189563096167345173e-02 1.244585940874838072e-02 1.348851628696013868e-02 1.495511643617366410e-02 1.675888319714678026e-02 1.881832151577106024e-02 2.106609335011936854e-02 2.344917200697627449e-02 2.592606907531693275e-02 2.846386135229316688e-02 3.103581027939215572e-02 3.361960572875767606e-02 3.619606333799552794e-02 3.874809577057061055e-02 4.125981923338777752e-02 4.371570226268658987e-02 4.609970394830254642e-02 4.839438301181239049e-02 5.057998867034733947e-02 5.263356950061381240e-02 5.452815712397246495e-02 5.623209648010435435e-02 5.770860278705672308e-02 5.891562658652650664e-02 5.980610301947162505e-02 6.032865116022038954e-02 6.042877634619277932e-02 6.005061648994272638e-02 5.913926731598123654e-02 5.764372917817523617e-02 5.552055403413620749e-02 5.273836537615017583e-02 4.928364472130426777e-02 4.516869110743151894e-02 4.044389009882098235e-02 3.521952044601988491e-02 2.971034952702292925e-02 2.433569415359221333e-02 1.992917681010925729e-02 1.791794181760992047e-02 1.947381040441922492e-02 2.399180443826546064e-02 2.999922598432323145e-02 3.641948117616642527e-02 4.258490102719194453e-02 4.802656667988864508e-02 5.236628568345066265e-02 5.527534980329359970e-02 5.646272814652615601e-02 5.567675547356591703e-02 5.271501116920445512e-02 4.744390658295312424e-02 3.984262485467036236e-02 3.014403656219089359e-02 1.954623864276545941e-02 1.464646004351928543e-02 2.526667123242241561e-02 4.349389877089197831e-02 6.476031794325402824e-02 8.785946185181191248e-02 1.121207465380292673e-01 1.369626496572188823e-01 1.618100164623713366e-01 1.860815769455655966e-01 2.091968021394551014e-01 2.305895592007940753e-01 2.497243168980396999e-01 2.661129107262643068e-01 2.793306187577922484e-01 2.890306070012724216e-01 2.949559848097041970e-01 2.969488652969631270e-01 2.949559848097043635e-01 2.890306070012721995e-01 2.793306187577922484e-01 2.661129107262643623e-01 2.497243168980398387e-01 2.305895592007941586e-01 2.091968021394551291e-01 1.860815769455654300e-01 1.618100164623712811e-01 1.369626496572188823e-01 1.121207465380292395e-01 8.785946185181188473e-02 6.476031794325405599e-02 4.349389877089200607e-02 2.526667123242242255e-02 1.464646004351915359e-02 1.954623864276550105e-02 3.014403656219087624e-02 3.984262485467036236e-02 4.744390658295309648e-02 5.271501116920445512e-02 5.567675547356590315e-02 5.646272814652618377e-02 5.527534980329359277e-02 5.236628568345064877e-02 4.802656667988864508e-02 4.258490102719197923e-02 3.641948117616641833e-02 2.999922598432320370e-02 2.399180443826548145e-02 1.947381040441922492e-02 1.791794181760993088e-02 1.992917681010925729e-02 2.433569415359218904e-02 2.971034952702296048e-02 3.521952044601989185e-02 4.044389009882106562e-02 4.516869110743147037e-02 4.928364472130421919e-02 5.273836537615018277e-02 5.552055403413615892e-02 5.764372917817526393e-02 5.913926731598122960e-02 6.005061648994270557e-02 6.042877634619276545e-02 6.032865116022036872e-02 5.980610301947163893e-02 5.891562658652650664e-02 5.770860278705672308e-02 5.623209648010437517e-02 5.452815712397246495e-02 5.263356950061381240e-02 5.057998867034731172e-02 4.839438301181238355e-02 4.609970394830254642e-02 4.371570226268658294e-02 4.125981923338771507e-02 3.874809577057058974e-02 3.619606333799552100e-02 3.361960572875768993e-02 3.103581027939213491e-02 2.846386135229318423e-02 2.592606907531693275e-02 2.344917200697625714e-02 2.106609335011931650e-02 1.881832151577108106e-02 1.675888319714678720e-02 1.495511643617366757e-02 1.348851628696015950e-02 1.244585940874838072e-02 1.189563096167341703e-02 1.185546763446098523e-02 1.227546644135168660e-02 1.305595733415958713e-02 1.408371528632985578e-02
1.648584635319622071e-02 1.523449735598655756e-02 1.414829063100388890e-02 1.333070888688369163e-02 1.289633382535080273e-02 1.294341011917410009e-02 1.351889485167144522e-02 1.460251495641023446e-02 1.612373807178380317e-02 1.799360426115689457e-02 2.012802177349582930e-02 2.245686231918361808e-02 2.492433584357297768e-02 2.748624374596532818e-02 3.010687557301739217e-02 3.275641955917248799e-02 3.540897425852741059e-02 3.804102472026254372e-02 4.063022803557609502e-02 4.315439125232078954e-02 4.559056978319513814e-02 4.791425328278570844e-02 5.009863660346441927e-02 5.211399653742456589e-02 5.392721141296360349e-02 5.550147074843676809e-02 5.679622647087582965e-02 5.776743621424167835e-02 5.836814379373420764e-02 5.854943342526517519e-02 5.826178449981918306e-02 5.745684542808049411e-02 5.608964246184276747e-02 5.412124999173944379e-02 5.152198779430940123e-02 4.827531198549336877e-02 4.438281260889631596e-02 3.987133989701522468e-02 3.480488041930052123e-02 2.930836044289193004e-02 2.362462866301713246e-02 1.826921933149678115e-02 1.441351179486717420e-02 1.400464478240446078e-02 1.750801310393645255e-02 2.314927031653914863e-02 2.947786201747970569e-02 3.574688417297881143e-02 4.151091134924441567e-02 4.643925074593265034e-02 5.025377559997038640e-02 5.271127957244650664e-02 5.360327271037635538e-02 5.276537272065032896e-02 5.009674581523024944e-02 4.559902838956374910e-02 3.946718470658782535e-02 3.234246132844165872e-02 2.606474266100200499e-02 2.488674491411018916e-02 3.229431018546448373e-02 4.611953412429653509e-02 6.348589743989199730e-02 8.291444467919671657e-02 1.035658174361697575e-01 1.248133669912151744e-01 1.461011247010518821e-01 1.669002338177561773e-01 1.866997742662603321e-01 2.050109161560077220e-01 2.213765819391063927e-01 2.353831862870781610e-01 2.466726372117434563e-01 2.549534555379304179e-01 2.600102063396548258e-01 2.617106512788748840e-01 2.600102063396548258e-01 2.549534555379303069e-01 2.466726372117436228e-01 2.353831862870782443e-01 2.213765819391065315e-01 2.050109161560077220e-01 1.866997742662602766e-01 1.669002338177562328e-01 1.461011247010520209e-01 1.248133669912151189e-01 1.035658174361696326e-01 8.291444467919671657e-02 6.348589743989199730e-02 4.611953412429650040e-02 3.229431018546444904e-02 2.488674491411014406e-02 2.606474266100198417e-02 3.234246132844167954e-02 3.946718470658789474e-02 4.559902838956376298e-02 5.009674581523023557e-02 5.276537272065037754e-02 5.360327271037638314e-02 5.271127957244650664e-02 5.025377559997041416e-02 4.643925074593267810e-02 4.151091134924438791e-02 3.574688417297881837e-02 2.947786201747969875e-02 2.314927031653913128e-02 1.750801310393639704e-02 1.400464478240447466e-02 1.441351179486717420e-02 1.826921933149676727e-02 2.362462866301712552e-02 2.930836044289189535e-02 3.480488041930040327e-02 3.987133989701525938e-02 4.438281260889629515e-02 4.827531198549339653e-02 5.152198779430944287e-02 5.412124999173947848e-02 5.608964246184276747e-02 5.745684542808052186e-02 5.826178449981920388e-02 5.854943342526517519e-02 5.836814379373422845e-02 5.776743621424167835e-02 5.679622647087585047e-02 5.550147074843676115e-02 5.392721141296358961e-02 5.211399653742455895e-02 5.009863660346439845e-02 4.791425328278569457e-02 4.559056978319516590e-02 4.315439125232079648e-02 4.063022803557609502e-02 3.804102472026252985e-02 3.540897425852742447e-02 3.275641955917251574e-02 3.010687557301741299e-02 2.748624374596531778e-02 2.492433584357297074e-02 2.245686231918362502e-02 2.012802177349583624e-02 1.799360426115689804e-02 1.612373807178379623e-02 1.460251495641022405e-02 1.351889485167143135e-02 1.294341011917410009e-02 1.289633382535080273e-02 1.333070888688367601e-02 1.414829063100390971e-02 1.523449735598656971e-02 1.648584635319623112e-02
1.927720241059161649e-02 1.787709231834199927e-02 1.657900649106086241e-02 1.546791582262735387e-02 1.464828384715522423e-02 1.423194443787444662e-02 1.431131486516038290e-02 1.492806571642610672e-02 1.606033449946818112e-02 1.763882826816640104e-02 1.957575805913276332e-02 2.178653988794544000e-02 2.419887626864259539e-02 2.675359748731938325e-02 2.940223845810956138e-02 3.210403029468112540e-02 3.482326823950538525e-02 3.752723895912300073e-02 4.018463641232843803e-02 4.276435278419028069e-02 4.523455407507686460e-02 4.756198488494020604e-02 4.971147717175042335e-02 5.164565977145069847e-02 5.332487959753786505e-02 5.470735288775949862e-02 5.574956685404883899e-02 5.640694975537011852e-02 5.663482188639733239e-02 5.638963253445942320e-02 5.563048023537615905e-02 5.432090805040096920e-02 5.243096613611049339e-02 4.993954837045370271e-02 4.683705498208296653e-02 4.312854875040272179e-02 3.883786194034682948e-02 3.401387247041051665e-02 2.874235711104200161e-02 2.317391529725215671e-02 1.760445606056945320e-02 1.274145610983684444e-02 1.035811281643079368e-02 1.230333694127861040e-02 1.712930926034628154e-02 2.288162251421345730e-02 2.869169589024243155e-02 3.414315026532171310e-02 3.896731900763483747e-02 4.295621094782076099e-02 4.593917846265895000e-02 4.778055517275780345e-02 4.838720475790789233e-02 4.772471151095016711e-02 4.584652253726657911e-02 4.294739790589865991e-02 3.946285361186549490e-02 3.623541495292322695e-02 3.466432978310030055e-02 3.640370850059574531e-02 4.231231855105190703e-02 5.194699899783012526e-02 6.431172362449752433e-02 7.850704595008983766e-02 9.383840396523736305e-02 1.097491203812088617e-01 1.257589445888932234e-01 1.414311513806974507e-01 1.563591274680879994e-01 1.701638298960257978e-01 1.824969736683593191e-01 1.930470335256060932e-01 2.015463216170059746e-01 2.077780159395993809e-01 2.115823582753509624e-01 2.128614637743218574e-01 2.115823582753508791e-01 2.077780159395993531e-01 2.015463216170059468e-01 1.930470335256060932e-01 1.824969736683592358e-01 1.701638298960256590e-01 1.563591274680879717e-01 1.414311513806974785e-01 1.257589445888931956e-01 1.097491203812088756e-01 9.383840396523743244e-02 7.850704595008980990e-02 6.431172362449745494e-02 5.194699899783009750e-02 4.231231855105190010e-02 3.640370850059578001e-02 3.466432978310026586e-02 3.623541495292319226e-02 3.946285361186546714e-02 4.294739790589854889e-02 4.584652253726664850e-02 4.772471151095014630e-02 4.838720475790790621e-02 4.778055517275783121e-02 4.593917846265890143e-02 4.295621094782081650e-02 3.896731900763484441e-02 3.414315026532174779e-02 2.869169589024248013e-02 2.288162251421338791e-02 1.712930926034630930e-02 1.230333694127866591e-02 1.035811281643088215e-02 1.274145610983685138e-02 1.760445606056948442e-02 2.317391529725214630e-02 2.874235711104193222e-02 3.401387247041050971e-02 3.883786194034687805e-02 4.312854875040274955e-02 4.683705498208295265e-02 4.993954837045371659e-02 5.243096613611056278e-02 5.432090805040094145e-02 5.563048023537615905e-02 5.638963253445942320e-02 5.663482188639733933e-02 5.640694975537011852e-02 5.574956685404885287e-02 5.470735288775949862e-02 5.332487959753783729e-02 5.164565977145074011e-02 4.971147717175045111e-02 4.756198488494022686e-02 4.523455407507689235e-02 4.276435278419028069e-02 4.018463641232842415e-02 3.752723895912297297e-02 3.482326823950539912e-02 3.210403029468112540e-02 2.940223845810957526e-02 2.675359748731937978e-02 2.419887626864259886e-02 2.178653988794544000e-02 1.957575805913278760e-02 1.763882826816638369e-02 1.606033449946817765e-02 1.492806571642608070e-02 1.431131486516035688e-02 1.423194443787443274e-02 1.464828384715521556e-02 1.546791582262737642e-02 1.657900649106087282e-02 1.787709231834199580e-02 1.927720241059160608e-02
2.243707794346027143e-02 2.096037376251675896e-02 1.954111937594250545e-02 1.824682351546431935e-02 1.716363746620746047e-02 1.639316469745566440e-02 1.603924664061978644e-02 1.618360839404379969e-02 1.686045515436466330e-02 1.804760448275879656e-02 1.968033149686475997e-02 2.167530110141200131e-02 2.394933082661574938e-02 2.642815988759457044e-02 2.904804136631835079e-02 3.175407112333279019e-02 3.449766168984230719e-02 3.723418794050376013e-02 3.992110671319006737e-02 4.251656903513274799e-02 4.497846479200441616e-02 4.726383650825176364e-02 4.932861623610776403e-02 5.112765737051586795e-02 5.261504567910649938e-02 5.374468018789142071e-02 5.447111559662474317e-02 5.475065480738476598e-02 5.454267422288409939e-02 5.381115713395476924e-02 5.252640358554991340e-02 5.066688132983889620e-02 4.822118669890374659e-02 4.519010629544957525e-02 4.158883267737007589e-02 3.744954623247447045e-02 3.282499011267742128e-02 2.779483743190377595e-02 2.248039379156504397e-02 1.708710965669752238e-02 1.205420081903828267e-02 8.595524329408325490e-03 8.984994562620264233e-03 1.275804642083207610e-02 1.762879311957677927e-02 2.258279047913896651e-02 2.722729736102300069e-02 3.135703814291612018e-02 3.484301924360853203e-02 3.760492997375489838e-02 3.960703702152226086e-02 4.086286043515992283e-02 4.144474710807597578e-02 4.149710047807640689e-02 4.125127229591478428e-02 4.103564871504118000e-02 4.126565502595526402e-02 4.239165974457363012e-02 4.479854626964666076e-02 4.869930218693750701e-02 5.409382201697397752e-02 6.081304994132467195e-02 6.859843211104803273e-02 7.716443094830169325e-02 8.623033710787859907e-02 9.553091419128076356e-02 1.048175233073245227e-01 1.138566686865425392e-01 1.224289887277340005e-01 1.303296568813138157e-01 1.373702532762693662e-01 1.433818002060086583e-01 1.482185098484958552e-01 1.517617462918509075e-01 1.539237143021622567e-01 1.546504416650448799e-01 1.539237143021622567e-01 1.517617462918508520e-01 1.482185098484957997e-01 1.433818002060085195e-01 1.373702532762693662e-01 1.303296568813137324e-01 1.224289887277338895e-01 1.138566686865425392e-01 1.048175233073245227e-01 9.553091419128068029e-02 8.623033710787857131e-02 7.716443094830174876e-02 6.859843211104800498e-02 6.081304994132467195e-02 5.409382201697403303e-02 4.869930218693750701e-02 4.479854626964668851e-02 4.239165974457363012e-02 4.126565502595527096e-02 4.103564871504124245e-02 4.125127229591474959e-02 4.149710047807642077e-02 4.144474710807591333e-02 4.086286043515986732e-02 3.960703702152227473e-02 3.760492997375486368e-02 3.484301924360852509e-02 3.135703814291612018e-02 2.722729736102295905e-02 2.258279047913903589e-02 1.762879311957676193e-02 1.275804642083196855e-02 8.984994562620309336e-03 8.595524329408306408e-03 1.205420081903832083e-02 1.708710965669754667e-02 2.248039379156500928e-02 2.779483743190376901e-02 3.282499011267737271e-02 3.744954623247443576e-02 4.158883267737010364e-02 4.519010629544957525e-02 4.822118669890376741e-02 5.066688132983892395e-02 5.252640358554994116e-02 5.381115713395476230e-02 5.454267422288406469e-02 5.475065480738477292e-02 5.447111559662475011e-02 5.374468018789142765e-02 5.261504567910648550e-02 5.112765737051587489e-02 4.932861623610777096e-02 4.726383650825179139e-02 4.497846479200441616e-02 4.251656903513279656e-02 3.992110671319008125e-02 3.723418794050376013e-02 3.449766168984232106e-02 3.175407112333273468e-02 2.904804136631832998e-02 2.642815988759455309e-02 2.394933082661573898e-02 2.167530110141198396e-02 1.968033149686479119e-02 1.804760448275881390e-02 1.686045515436466330e-02 1.618360839404379969e-02 1.603924664061979685e-02 1.639316469745567828e-02 1.716363746620741884e-02 1.824682351546433670e-02 1.954111937594249157e-02 2.096037376251676243e-02 2.243707794346025061e-02
2.592941547017309570e-02 2.444047858846444890e-02 2.297878675300029858e-02 2.159837350035776968e-02 2.036847968106927226e-02 1.937354825111389442e-02 1.870796961311314496e-02 1.846267752790183708e-02 1.870481530142893700e-02 1.945925459759562104e-02 2.070347014719917458e-02 2.237842979922072956e-02 2.440667755001019179e-02 2.670733381003222856e-02 2.920411083919594031e-02 3.182768821326929787e-02 3.451510156218638714e-02 3.720808160631262212e-02 3.985133831702187407e-02 4.239118531718491512e-02 4.477461280751757200e-02 4.694880626697854609e-02 4.886107588793769940e-02 5.045915834954775581e-02 5.169185641941299869e-02 5.250998484236999581e-02 5.286759068050195937e-02 5.272341271753492459e-02 5.204253873255346857e-02 5.079821301306749332e-02 4.897374189965367219e-02 4.656444664920375565e-02 4.357962865978617928e-02 4.004456012164159251e-02 3.600263768600436148e-02 3.151815879127582709e-02 2.668107061020572393e-02 2.161778980890275217e-02 1.652195351062968678e-02 1.175861178979812315e-02 8.234150120962875977e-03 7.792928319444865706e-03 1.052216804337649352e-02 1.437327784123263071e-02 1.826656441297741865e-02 2.180889046224257499e-02 2.483531253241811829e-02 2.728528046976800431e-02 2.917478740847392893e-02 3.059397304892102348e-02 3.170959759883009571e-02 3.276076561488331512e-02 3.403620716795506540e-02 3.582499702700419481e-02 3.834873278857628409e-02 4.170510683316260708e-02 4.585354771185531919e-02 5.064445209605970832e-02 5.586712487054844994e-02 6.129260470623015128e-02 6.670272722985870484e-02 7.190712959191311593e-02 7.675232019278128981e-02 8.112582353446605443e-02 8.495694379120331818e-02 8.821481016107468598e-02 9.090404318820308194e-02 9.305839993609038574e-02 9.473293898138432367e-02 9.599546284385450379e-02 9.691813992413274292e-02 9.757019561640077610e-02 9.801234880380871317e-02 9.829327942696133857e-02 9.844794793786990073e-02 9.849720244876868092e-02 9.844794793786995624e-02 9.829327942696128306e-02 9.801234880380857439e-02 9.757019561640090100e-02 9.691813992413252088e-02 9.599546284385446215e-02 9.473293898138429592e-02 9.305839993609048288e-02 9.090404318820301255e-02 8.821481016107468598e-02 8.495694379120337369e-02 8.112582353446609607e-02 7.675232019278128981e-02 7.190712959191307430e-02 6.670272722985867708e-02 6.129260470623007495e-02 5.586712487054838749e-02 5.064445209605968751e-02 4.585354771185537470e-02 4.170510683316260708e-02 3.834873278857627715e-02 3.582499702700413236e-02 3.403620716795505152e-02 3.276076561488334288e-02 3.170959759883008183e-02 3.059397304892105471e-02 2.917478740847390464e-02 2.728528046976795920e-02 2.483531253241817727e-02 2.180889046224266173e-02 1.826656441297743599e-02 1.437327784123265846e-02 1.052216804337648484e-02 7.792928319444834481e-03 8.234150120962862099e-03 1.175861178979813008e-02 1.652195351062968331e-02 2.161778980890280769e-02 2.668107061020576556e-02 3.151815879127581321e-02 3.600263768600437536e-02 4.004456012164159251e-02 4.357962865978617928e-02 4.656444664920379034e-02 4.897374189965372077e-02 5.079821301306747944e-02 5.204253873255346163e-02 5.272341271753492459e-02 5.286759068050195243e-02 5.250998484237001662e-02 5.169185641941294318e-02 5.045915834954778356e-02 4.886107588793769940e-02 4.694880626697858772e-02 4.477461280751760669e-02 4.239118531718485960e-02 3.985133831702183937e-02 3.720808160631259437e-02 3.451510156218635245e-02 3.182768821326931175e-02 2.920411083919595072e-02 2.670733381003225632e-02 2.440667755001018485e-02 2.237842979922072262e-02 2.070347014719914336e-02 1.945925459759556553e-02 1.870481530142891619e-02 1.846267752790190300e-02 1.870796961311313455e-02 1.937354825111390830e-02 2.036847968106931389e-02 2.159837350035780784e-02 2.297878675300029511e-02 2.444047858846445237e-02 2.592941547017308876e-02
2.970604304329711731e-02 2.825986320174092223e-02 2.682057981588990142e-02 2.543232632004824648e-02 2.415110932170917712e-02 2.304547681081082003e-02 2.219448730126515057e-02 2.168098162196855500e-02 2.157922763717834425e-02 2.193944287846008243e-02 2.277571931227444224e-02 2.406375370729251645e-02 2.574888028464137127e-02 2.775881000822272640e-02 3.001483804518034759e-02 3.243871914071872614e-02 3.495558156583111059e-02 3.749441042575230032e-02 3.998746308667226051e-02 4.236945785466281200e-02 4.457695367221766597e-02 4.654808969937554441e-02 4.822273052466252014e-02 4.954300865191607617e-02 5.045423387033620699e-02 5.090612970930878667e-02 5.085435161978158619e-02 5.026223670370363189e-02 4.910273070628654035e-02 4.736043675612328085e-02 4.503373685185927539e-02 4.213696140064610712e-02 3.870264631797563221e-02 3.478407435644714080e-02 3.045868678246404365e-02 2.583397425467971395e-02 2.106037345673046277e-02 1.636472164106957117e-02 1.214530948640586000e-02 9.202641909789680344e-03 8.699842246273084556e-03 1.055695328507028595e-02 1.336382023039232869e-02 1.616224002091275549e-02 1.852903529119561896e-02 2.028628361109010431e-02 2.139554482565406840e-02 2.194262747913268419e-02 2.215731766838980807e-02 2.243617803340934233e-02 2.331470999892376258e-02 2.532078815791301285e-02 2.875067048964219385e-02 3.356747186663375238e-02 3.949897018480238303e-02 4.618505653143539780e-02 5.326357224867532547e-02 6.040123384849115790e-02 6.730249842708956043e-02 7.371364308218054939e-02 7.942704432662762992e-02 8.428590810666394817e-02 8.818845777822142962e-02 9.109047481379087263e-02 9.300527432514629766e-02 9.400046025448018094e-02 9.419111213211397993e-02 9.372943295457102086e-02 9.279137224295049002e-02 9.156133658357476501e-02 9.021673328656501512e-02 8.891454440770324430e-02 8.778206530401208574e-02 8.691308816455520225e-02 8.636923203292630469e-02 8.618438814441176099e-02 8.636923203292633244e-02 8.691308816455511899e-02 8.778206530401215513e-02 8.891454440770325818e-02 9.021673328656507063e-02 9.156133658357476501e-02 9.279137224295043451e-02 9.372943295457097923e-02 9.419111213211397993e-02 9.400046025448023645e-02 9.300527432514632542e-02 9.109047481379083100e-02 8.818845777822142962e-02 8.428590810666389266e-02 7.942704432662769931e-02 7.371364308218059103e-02 6.730249842708956043e-02 6.040123384849122729e-02 5.326357224867532547e-02 4.618505653143543249e-02 3.949897018480235528e-02 3.356747186663370380e-02 2.875067048964216609e-02 2.532078815791301285e-02 2.331470999892382850e-02 2.243617803340934927e-02 2.215731766838977684e-02 2.194262747913260092e-02 2.139554482565402677e-02 2.028628361109010084e-02 1.852903529119558773e-02 1.616224002091276243e-02 1.336382023039224543e-02 1.055695328507034667e-02 8.699842246273131394e-03 9.202641909789577995e-03 1.214530948640583918e-02 1.636472164106955382e-02 2.106037345673044542e-02 2.583397425467972089e-02 3.045868678246403324e-02 3.478407435644713386e-02 3.870264631797563221e-02 4.213696140064613488e-02 4.503373685185928926e-02 4.736043675612328085e-02 4.910273070628654729e-02 5.026223670370361801e-02 5.085435161978160007e-02 5.090612970930878667e-02 5.045423387033622781e-02 4.954300865191609005e-02 4.822273052466247156e-02 4.654808969937554441e-02 4.457695367221771454e-02 4.236945785466283282e-02 3.998746308667228827e-02 3.749441042575228644e-02 3.495558156583115222e-02 3.243871914071868451e-02 3.001483804518035453e-02 2.775881000822274722e-02 2.574888028464137127e-02 2.406375370729255461e-02 2.277571931227444918e-02 2.193944287846009977e-02 2.157922763717836853e-02 2.168098162196854806e-02 2.219448730126511934e-02 2.304547681081083391e-02 2.415110932170917712e-02 2.543232632004821872e-02 2.682057981588992224e-02 2.825986320174093611e-02 2.970604304329712772e-02
3.371010861634423511e-02 3.235256308479898812e-02 3.098792160018426847e-02 2.965283900211810458e-02 2.839314682581140642e-02 2.726440135810313456e-02 2.633091202087571928e-02 2.566212800113378337e-02 2.532551862611574778e-02 2.537637113613307183e-02 2.584709851194928049e-02 2.674015362145903268e-02 2.802754426927221709e-02 2.965653109135786905e-02 3.155822866053223374e-02 3.365561694008902677e-02 3.586915837281232089e-02 3.811993320914115052e-02 4.033103618797258261e-02 4.242806733183133311e-02 4.433933036804980216e-02 4.599610344120175914e-02 4.733316489393311205e-02 4.828964618815478893e-02 4.881022277556494593e-02 4.884662138030257394e-02 4.835940576018554066e-02 4.731999659315816453e-02 4.571288435323984933e-02 4.353801223634047590e-02 4.081335326019370352e-02 3.757781260383970950e-02 3.389482302090801591e-02 2.985753075824689254e-02 2.559767469427306000e-02 2.130295944874834382e-02 1.725272614698623863e-02 1.388134493828565089e-02 1.180651046667449341e-02 1.150924261849154383e-02 1.269961238412129108e-02 1.453272763593156484e-02 1.629830227272372270e-02 1.757143605352599544e-02 1.812460093287298138e-02 1.787371458396136426e-02 1.688820053451086864e-02 1.547428984887804122e-02 1.434849196748464589e-02 1.470581145183041429e-02 1.752166590274178634e-02 2.268192388364039663e-02 2.948887630658117084e-02 3.732011009079078123e-02 4.571520697419506618e-02 5.431366334796765283e-02 6.281618422664657364e-02 7.097304731447696968e-02 7.858616917439130434e-02 8.551651723630604440e-02 9.169201810666233188e-02 9.711256437782762874e-02 1.018492424627288340e-01 1.060352820037163551e-01 1.098470964572203085e-01 1.134756721544572522e-01 1.170915783371681007e-01 1.208102018160721464e-01 1.246656687979696282e-01 1.286005863170955887e-01 1.324742297038298267e-01 1.360863279801535763e-01 1.392099147022376193e-01 1.416260209096401879e-01 1.431545197642568323e-01 1.436776472449239339e-01 1.431545197642568323e-01 1.416260209096401601e-01 1.392099147022375638e-01 1.360863279801535208e-01 1.324742297038297711e-01 1.286005863170956165e-01 1.246656687979696004e-01 1.208102018160720770e-01 1.170915783371680174e-01 1.134756721544572522e-01 1.098470964572202807e-01 1.060352820037162719e-01 1.018492424627288340e-01 9.711256437782767037e-02 9.169201810666235963e-02 8.551651723630603052e-02 7.858616917439126270e-02 7.097304731447698356e-02 6.281618422664653201e-02 5.431366334796768752e-02 4.571520697419507312e-02 3.732011009079080205e-02 2.948887630658125064e-02 2.268192388364039663e-02 1.752166590274175859e-02 1.470581145183044031e-02 1.434849196748468406e-02 1.547428984887804990e-02 1.688820053451084435e-02 1.787371458396137466e-02 1.812460093287297444e-02 1.757143605352603360e-02 1.629830227272367066e-02 1.453272763593150586e-02 1.269961238412128414e-02 1.150924261849149005e-02 1.180651046667451770e-02 1.388134493828562313e-02 1.725272614698622475e-02 2.130295944874833688e-02 2.559767469427306000e-02 2.985753075824692376e-02 3.389482302090801591e-02 3.757781260383973032e-02 4.081335326019373128e-02 4.353801223634046202e-02 4.571288435323988403e-02 4.731999659315817841e-02 4.835940576018556147e-02 4.884662138030258782e-02 4.881022277556497369e-02 4.828964618815478893e-02 4.733316489393309817e-02 4.599610344120175220e-02 4.433933036804978828e-02 4.242806733183134699e-02 4.033103618797256179e-02 3.811993320914114358e-02 3.586915837281232089e-02 3.365561694008904758e-02 3.155822866053215048e-02 2.965653109135789334e-02 2.802754426927222403e-02 2.674015362145902922e-02 2.584709851194927008e-02 2.537637113613302325e-02 2.532551862611573737e-02 2.566212800113377296e-02 2.633091202087571928e-02 2.726440135810310333e-02 2.839314682581138560e-02 2.965283900211809071e-02 3.098792160018424419e-02 3.235256308479898119e-02 3.371010861634424205e-02
3.787919462918305780e-02 3.664795949445009970e-02 3.539961559402705210e-02 3.416477961413913467e-02 3.298108664346221380e-02 3.189343758108378196e-02 3.095329022706869160e-02 3.021639921043920221e-02 2.973849933364301409e-02 2.956892876737572673e-02 2.974314115195196215e-02 3.027604642307361177e-02 3.115834276392036306e-02 3.235697390338024976e-02 3.381912677743438567e-02 3.547797792373898890e-02 3.725835589769033174e-02 3.908125533418731201e-02 4.086698565389482868e-02 4.253724352465411418e-02 4.401654724502043065e-02 4.523341767468059410e-02 4.612157276988677890e-02 4.662129292839618799e-02 4.668103470865914151e-02 4.625932133499025684e-02 4.532691482538094008e-02 4.386927439545228874e-02 4.188933323647424378e-02 3.941069479596136932e-02 3.648148890964379720e-02 3.317938544912507615e-02 2.961868998296303748e-02 2.596095462874852683e-02 2.243017872152094916e-02 1.932796790020458594e-02 1.702036799466547304e-02 1.582581765034225124e-02 1.578795552928663817e-02 1.656853406756578911e-02 1.763840478670374023e-02 1.851140745956571243e-02 1.882603650886115892e-02 1.833905031783291187e-02 1.691198443738825899e-02 1.452694049673133522e-02 1.139191324804597095e-02 8.419669423650787479e-03 8.415708544147802381e-03 1.302684057868533363e-02 2.014821995338300295e-02 2.846939860923519694e-02 3.743674440259283503e-02 4.669803976100043302e-02 5.596856812118720936e-02 6.500910259525066737e-02 7.363345181842917420e-02 8.172500388614578615e-02 8.925455865969611491e-02 9.629399264190573182e-02 1.030198601885355947e-01 1.097004602119876909e-01 1.166612784819045096e-01 1.242289900605613867e-01 1.326632323221104692e-01 1.420937681942364694e-01 1.524816829715300304e-01 1.636144166200251826e-01 1.751314573010094855e-01 1.865689591940114800e-01 1.974106753818539173e-01 2.071365204979328245e-01 2.152645628192717542e-01 2.213851516204062564e-01 2.251871386285346499e-01 2.264764423954044037e-01 2.251871386285346499e-01 2.213851516204061454e-01 2.152645628192717264e-01 2.071365204979327967e-01 1.974106753818539450e-01 1.865689591940115355e-01 1.751314573010094577e-01 1.636144166200251548e-01 1.524816829715299471e-01 1.420937681942364694e-01 1.326632323221104692e-01 1.242289900605613867e-01 1.166612784819045651e-01 1.097004602119877326e-01 1.030198601885356086e-01 9.629399264190567631e-02 8.925455865969611491e-02 8.172500388614580002e-02 7.363345181842918807e-02 6.500910259525066737e-02 5.596856812118717467e-02 4.669803976100048853e-02 3.743674440259285585e-02 2.846939860923518306e-02 2.014821995338297173e-02 1.302684057868534057e-02 8.415708544147800646e-03 8.419669423650804826e-03 1.139191324804596055e-02 1.452694049673136471e-02 1.691198443738832491e-02 1.833905031783292922e-02 1.882603650886111382e-02 1.851140745956573672e-02 1.763840478670372983e-02 1.656853406756579258e-02 1.578795552928661736e-02 1.582581765034223042e-02 1.702036799466546263e-02 1.932796790020455818e-02 2.243017872152090059e-02 2.596095462874848173e-02 2.961868998296302014e-02 3.317938544912509696e-02 3.648148890964381802e-02 3.941069479596138320e-02 4.188933323647424378e-02 4.386927439545232343e-02 4.532691482538093314e-02 4.625932133499025684e-02 4.668103470865914151e-02 4.662129292839620187e-02 4.612157276988679971e-02 4.523341767468055941e-02 4.401654724502042371e-02 4.253724352465411418e-02 4.086698565389484950e-02 3.908125533418729813e-02 3.725835589769029010e-02 3.547797792373895420e-02 3.381912677743439954e-02 3.235697390338024976e-02 3.115834276392036306e-02 3.027604642307363259e-02 2.974314115195194480e-02 2.956892876737572326e-02 2.973849933364302797e-02 3.021639921043919527e-02 3.095329022706868466e-02 3.189343758108375421e-02 3.298108664346221380e-02 3.416477961413913467e-02 3.539961559402705904e-02 3.664795949445009277e-02 3.787919462918307861e-02
4.214800452095637806e-02 4.107354362683949406e-02 3.997439402863492419e-02 3.887590177617360893e-02 3.780863116577346666e-02 3.680831647620774749e-02 3.591516114745722105e-02 3.517218333937865982e-02 3.462236655066210783e-02 3.430459955630422997e-02 3.424879858441771951e-02 3.447107794518941559e-02 3.497010628873258031e-02 3.572559635368600939e-02 3.669923160325129496e-02 3.783757365590795230e-02 3.907603752966269661e-02 4.034303104085049801e-02 4.156368052237185973e-02 4.266294767051935499e-02 4.356821165428257508e-02 4.421151140766221843e-02 4.453165749934711454e-02 4.447638738157873306e-02 4.400469287004785818e-02 4.308941674948367495e-02 4.172020745924494289e-02 3.990694309581063748e-02 3.768379061576151989e-02 3.511413815725233922e-02 3.229664398451238122e-02 2.937227374343911665e-02 2.653052528543391880e-02 2.400805471499250360e-02 2.206312611821042644e-02 2.090422045074558435e-02 2.058335073477702420e-02 2.093410891720859368e-02 2.162386514306229024e-02 2.226821127765752154e-02 2.251527125380620512e-02 2.207815278598497521e-02 2.073991655680721205e-02 1.835324111110826426e-02 1.484844852712234424e-02 1.028336383772595654e-02 5.278473040854807924e-03 5.407038782376430430e-03 1.242236849177884121e-02 2.105001412862122015e-02 3.040341668061308233e-02 4.012249978991668659e-02 4.990627640118607683e-02 5.947871270904910718e-02 6.860299266907764204e-02 7.710879605814112414e-02 8.492536788869597952e-02 9.211575019847204060e-02 9.890497929702952995e-02 1.056900988792331547e-01 1.130153850653896758e-01 1.214988630859878543e-01 1.317136605912861691e-01 1.440564054129024052e-01 1.586516461256565480e-01 1.753247464205050232e-01 1.936382727326145248e-01 2.129622025723051648e-01 2.325495353559172418e-01 2.516028107467880304e-01 2.693285422089258807e-01 2.849814320519881150e-01 2.979007517868491606e-01 3.075402816624733249e-01 3.134921804066665429e-01 3.155045411797682831e-01 3.134921804066666540e-01 3.075402816624733249e-01 2.979007517868490496e-01 2.849814320519881705e-01 2.693285422089258807e-01 2.516028107467879193e-01 2.325495353559173251e-01 2.129622025723051648e-01 1.936382727326144693e-01 1.753247464205050232e-01 1.586516461256565480e-01 1.440564054129024052e-01 1.317136605912861691e-01 1.214988630859877988e-01 1.130153850653896480e-01 1.056900988792331270e-01 9.890497929702955771e-02 9.211575019847206836e-02 8.492536788869595177e-02 7.710879605814109639e-02 6.860299266907761429e-02 5.947871270904907248e-02 4.990627640118609071e-02 4.012249978991670046e-02 3.040341668061299907e-02 2.105001412862119933e-02 1.242236849177882733e-02 5.407038782376394001e-03 5.278473040854809659e-03 1.028336383772601205e-02 1.484844852712236332e-02 1.835324111110825038e-02 2.073991655680721205e-02 2.207815278598499256e-02 2.251527125380627450e-02 2.226821127765761868e-02 2.162386514306230412e-02 2.093410891720859368e-02 2.058335073477704155e-02 2.090422045074556354e-02 2.206312611821044725e-02 2.400805471499249319e-02 2.653052528543394656e-02 2.937227374343910971e-02 3.229664398451238122e-02 3.511413815725233922e-02 3.768379061576156847e-02 3.990694309581065136e-02 4.172020745924497065e-02 4.308941674948368189e-02 4.400469287004784430e-02 4.447638738157871918e-02 4.453165749934711454e-02 4.421151140766222537e-02 4.356821165428253345e-02 4.266294767051935499e-02 4.156368052237186667e-02 4.034303104085041475e-02 3.907603752966273825e-02 3.783757365590795230e-02 3.669923160325127415e-02 3.572559635368601633e-02 3.497010628873253868e-02 3.447107794518941559e-02 3.424879858441770564e-02 3.430459955630420915e-02 3.462236655066210783e-02 3.517218333937865288e-02 3.591516114745724186e-02 3.680831647620774055e-02 3.780863116577349442e-02 3.887590177617358811e-02 3.997439402863491031e-02 4.107354362683950100e-02 4.214800452095635724e-02
4.645065081361991755e-02 4.555707329577133452e-02 4.463263624281172542e-02 4.369775309697973564e-02 4.277648334405789732e-02 4.189624430149947731e-02 4.108706185271319977e-02 4.038022326421465691e-02 3.980624629012081278e-02 3.939219621226208723e-02 3.915856414633327870e-02 3.911612234115648123e-02 3.926330927020735273e-02 3.958467835310683358e-02 4.005073960289727564e-02 4.061920544318978199e-02 4.123735971326133315e-02 4.184511917743791859e-02 4.237837631272719369e-02 4.277234391382469386e-02 4.296478280206508793e-02 4.289912462238325286e-02 4.252758305781497578e-02 4.181438793042164398e-02 4.073929722493992850e-02 3.930155817527041656e-02 3.752450034650461896e-02 3.546091133259771794e-02 3.319912799865161468e-02 3.086899477140558207e-02 2.864470274992892557e-02 2.673711247052658335e-02 2.536301762875841151e-02 2.468286719990595360e-02 2.472605594334932946e-02 2.535553472889250093e-02 2.630293533528542047e-02 2.724204967639922911e-02 2.785007809941461923e-02 2.783947758070390993e-02 2.696973480049669886e-02 2.505133187036331227e-02 2.194882274713243556e-02 1.758676815223841200e-02 1.196852687906387221e-02 5.334448022675086949e-03 4.154637503412141920e-03 1.276198489408785115e-02 2.260842893168639456e-02 3.304457279837500622e-02 4.372246004684317983e-02 5.430156514340250123e-02 6.444851781034210969e-02 7.386292268908840886e-02 8.231475364141664641e-02 8.969175474196328102e-02 9.605556450206126362e-02 1.017009276673902785e-01 1.072016656187047279e-01 1.134097709149154282e-01 1.213620645381674884e-01 1.320739528428662435e-01 1.462795014193703780e-01 1.642458074088387898e-01 1.857470003068858733e-01 2.101655604503478436e-01 2.366310982317545719e-01 2.641369542544363958e-01 2.916222218391859022e-01 3.180288738839269769e-01 3.423454480991044435e-01 3.636441465402805440e-01 3.811139936490455238e-01 3.940902299512697438e-01 4.020790105982759988e-01 4.047761774693923731e-01 4.020790105982757767e-01 3.940902299512695217e-01 3.811139936490454683e-01 3.636441465402805440e-01 3.423454480991045545e-01 3.180288738839268659e-01 2.916222218391859022e-01 2.641369542544363958e-01 2.366310982317544886e-01 2.101655604503477603e-01 1.857470003068857900e-01 1.642458074088387898e-01 1.462795014193703780e-01 1.320739528428662435e-01 1.213620645381674884e-01 1.134097709149154143e-01 1.072016656187046724e-01 1.017009276673902507e-01 9.605556450206120811e-02 8.969175474196325326e-02 8.231475364141667417e-02 7.386292268908842273e-02 6.444851781034209581e-02 5.430156514340250817e-02 4.372246004684317289e-02 3.304457279837504091e-02 2.260842893168646395e-02 1.276198489408783207e-02 4.154637503412144522e-03 5.334448022675061796e-03 1.196852687906383925e-02 1.758676815223841200e-02 2.194882274713247025e-02 2.505133187036336778e-02 2.696973480049665028e-02 2.783947758070395850e-02 2.785007809941463658e-02 2.724204967639927075e-02 2.630293533528539618e-02 2.535553472889251828e-02 2.472605594334931559e-02 2.468286719990593625e-02 2.536301762875839069e-02 2.673711247052657641e-02 2.864470274992890822e-02 3.086899477140556472e-02 3.319912799865157305e-02 3.546091133259773875e-02 3.752450034650463978e-02 3.930155817527040962e-02 4.073929722493992850e-02 4.181438793042166480e-02 4.252758305781495496e-02 4.289912462238328061e-02 4.296478280206510181e-02 4.277234391382472162e-02 4.237837631272722144e-02 4.184511917743795328e-02 4.123735971326135397e-02 4.061920544318976117e-02 4.005073960289729645e-02 3.958467835310683358e-02 3.926330927020738049e-02 3.911612234115648123e-02 3.915856414633329952e-02 3.939219621226212886e-02 3.980624629012077115e-02 4.038022326421468466e-02 4.108706185271321365e-02 4.189624430149949119e-02 4.277648334405791120e-02 4.369775309697973564e-02 4.463263624281173236e-02 4.555707329577132758e-02 4.645065081361991755e-02
5.072259562491997914e-02 5.002834533371617459e-02 4.929775763466060640e-02 4.854638971319282653e-02 4.779202851371620875e-02 4.705422958410634959e-02 4.635353360976408182e-02 4.571031610134401041e-02 4.514326775117400575e-02 4.466756954486224979e-02 4.429291047563383571e-02 4.402157706214135380e-02 4.384689404231278953e-02 4.375228811756690789e-02 4.371117296793498863e-02 4.368773293715317446e-02 4.363855527657991423e-02 4.351496898543082831e-02 4.326591627106408239e-02 4.284120933953676491e-02 4.219509207594022981e-02 4.129011160847066014e-02 4.010139455841663092e-02 3.862151081990669588e-02 3.686618364954897392e-02 3.488111888253119658e-02 3.275000141243438606e-02 3.060275228292918051e-02 2.862041613177510394e-02 2.702744917289748305e-02 2.605623492029553526e-02 2.587584234635980154e-02 2.651222933966875320e-02 2.781877131686843682e-02 2.952050689576745865e-02 3.128863318884203548e-02 3.279617052248747638e-02 3.374433771463662690e-02 3.387150168296475944e-02 3.295630152127235896e-02 3.082059930292577188e-02 2.733406577322018000e-02 2.242111894023848112e-02 1.607394352738743953e-02 8.413023406407638821e-03 2.505467247320206352e-03 1.152727716160422550e-02 2.258166940145703641e-02 3.430493068520019950e-02 4.628809134296014982e-02 5.812576235876371067e-02 6.940387803296854674e-02 7.972377968109609081e-02 8.874031321911413084e-02 9.621376893194323598e-02 1.020785689208200814e-01 1.065309014785493363e-01 1.101296914563298784e-01 1.138806716191088364e-01 1.192252569208823304e-01 1.278211805767296150e-01 1.410951916033506004e-01 1.597932875848329382e-01 1.838351548891101195e-01 2.124940270538136500e-01 2.446728817143540846e-01 2.791086493401543356e-01 3.144844073092657455e-01 3.494880180293281069e-01 3.828500217887840784e-01 4.133766088611290912e-01 4.399825764358554214e-01 4.617242121815310907e-01 4.778302657236427886e-01 4.877287969035166704e-01 4.910679037418457793e-01 4.877287969035166149e-01 4.778302657236427886e-01 4.617242121815310907e-01 4.399825764358554214e-01 4.133766088611291467e-01 3.828500217887840784e-01 3.494880180293279959e-01 3.144844073092657455e-01 2.791086493401543356e-01 2.446728817143540846e-01 2.124940270538136500e-01 1.838351548891101195e-01 1.597932875848329659e-01 1.410951916033506559e-01 1.278211805767296150e-01 1.192252569208823582e-01 1.138806716191088919e-01 1.101296914563299201e-01 1.065309014785493363e-01 1.020785689208201230e-01 9.621376893194324986e-02 8.874031321911408920e-02 7.972377968109611857e-02 6.940387803296857450e-02 5.812576235876373842e-02 4.628809134296014288e-02 3.430493068520017869e-02 2.258166940145705376e-02 1.152727716160426019e-02 2.505467247320213291e-03 8.413023406407675250e-03 1.607394352738748117e-02 2.242111894023847765e-02 2.733406577322013836e-02 3.082059930292573025e-02 3.295630152127236590e-02 3.387150168296473862e-02 3.374433771463666160e-02 3.279617052248746251e-02 3.128863318884206324e-02 2.952050689576749334e-02 2.781877131686839519e-02 2.651222933966873238e-02 2.587584234635981889e-02 2.605623492029554913e-02 2.702744917289748305e-02 2.862041613177511434e-02 3.060275228292917010e-02 3.275000141243437912e-02 3.488111888253119658e-02 3.686618364954893923e-02 3.862151081990670282e-02 4.010139455841663092e-02 4.129011160847068790e-02 4.219509207594025757e-02 4.284120933953674409e-02 4.326591627106410320e-02 4.351496898543082137e-02 4.363855527657995587e-02 4.368773293715313977e-02 4.371117296793498863e-02 4.375228811756687319e-02 4.384689404231274790e-02 4.402157706214132604e-02 4.429291047563383571e-02 4.466756954486226366e-02 4.514326775117397800e-02 4.571031610134402429e-02 4.635353360976410958e-02 4.705422958410632878e-02 4.779202851371622957e-02 4.854638971319279878e-02 4.929775763466062721e-02 5.002834533371614684e-02 5.072259562491999302e-02
[truncated: 173,651 more chars]
