# Supplementary material for: Intelligent wireless power transfer via a 2-bit compact reconfigurable transmissive-metasurface-based router
Source: Nat Commun. 2024 Apr 1;15:2807. doi: 10.1038/s41467-024-46984-4 (PMC10984985; doi:10.1038/s41467-024-46984-4)
Supplement: Supplementary file 12 — Source Data [file 41467_2024_46984_MOESM12_ESM.zip › source_data/figure_s11_a.txt]

#Parameters = {Ls=1e-12; D=22.5; Rx1=6.95; Rx2=3.95; Rx3=6.95; Rx4=3.95; Rx5=8.12; Rx6=5.25; Ry1=7.61; Ry2=3.95; Ry3=7.61; Ry4=5.94; Ry5=8.12; Ry6=5.25; ang=60; ang_rad=1.0471975511966; cap1=0; cap2=1.5e-13; cap3=0; cap4=1.5e-13; d1_M1=4.2; d1_M4=3.9; d2_M4=2.2; d_M1=0.9; eRx_h1=9.5; eRx_h2=7.5; eRx_v1=5; eRx_v2=9; gc=0.5; ha=0.1; hd=0.787; hs=3.175; hs1=1.575; l1_M1=1.76; l1_M2=7.2; l1_M3=2.7; l…
#"Frequency / GHz"	SZmax(1),Zmin(1) (1) [Mag]	SZmax(1),Zmin(1) (1) [Pha in deg.]
#-----------------------------------------------------------------------------------
4.0000000000000	0.10462363180986	-153.43468303682
4.0030000000000	0.10790058675582	-153.89232160982
4.0060000000000	0.11127565516708	-154.36045540406
4.0090000000000	0.11475442283313	-154.83982835058
4.0120000000000	0.11834278045249	-155.33121242968
4.0150000000000	0.12204694579136	-155.83541250525
4.0180000000000	0.12587348703205	-156.35327126717
4.0210000000000	0.12982934730987	-156.88567433730
4.0240000000000	0.13392187040911	-157.43355559234
4.0270000000000	0.13815882755094	-157.99790275559
4.0300000000000	0.14254844515709	-158.57976330901
4.0330000000000	0.14709943340859	-159.18025077649
4.0360000000000	0.15182101533586	-159.80055142906
4.0390000000000	0.15672295606901	-160.44193146220
4.0420000000000	0.16181559174023	-161.10574469454
4.0450000000000	0.16710985735508	-161.79344083550
4.0480000000000	0.17261731272760	-162.50657436614
4.0510000000000	0.17835016529319	-163.24681407233
4.0540000000000	0.18432128825993	-164.01595326134
4.0570000000000	0.19054423211522	-164.81592068068
4.0600000000000	0.19703322695067	-165.64879214092
4.0630000000000	0.20380317237926	-166.51680281930
4.0660000000000	0.21086961096752	-167.42236018714
4.0690000000000	0.21824868005877	-168.36805745718
4.0720000000000	0.22595703558798	-169.35668738472
4.0750000000000	0.23401173994820	-170.39125617264
4.0780000000000	0.24243010412939	-171.47499712094
4.0810000000000	0.25122947218890	-172.61138351847
4.0840000000000	0.26042693362235	-173.80414009053
4.0870000000000	0.27003894641173	-175.05725208253
4.0900000000000	0.28008085051930	-176.37497076629
4.0930000000000	0.29056624854562	-177.76181379408
4.0960000000000	0.30150622748842	-179.22255838775
4.0990000000000	0.31290839353484	179.23777516602
4.1020000000000	0.32477569137419	177.61395283125
4.1050000000000	0.33710498177256	175.90057270570
4.1080000000000	0.34988535768769	174.09213187315
4.1110000000000	0.36309619209284	172.18311919831
4.1140000000000	0.37670493244117	170.16813940664
4.1170000000000	0.39066469009143	168.04207376941
4.1200000000000	0.40491172050859	165.80028204012
4.1230000000000	0.41936295291880	163.43884863919
4.1260000000000	0.43391380491626	160.95487309477
4.1290000000000	0.44843660220860	158.34680008883
4.1320000000000	0.46278000333659	155.61477795027
4.1350000000000	0.47676988256967	152.76102623384
4.1380000000000	0.49021212222716	149.79018382021
4.1410000000000	0.50289767599676	146.70960018455
4.1440000000000	0.51461006128552	143.52952627237
4.1470000000000	0.52513511578177	140.26316044226
4.1500000000000	0.53427244158326	136.92651167123
4.1530000000000	0.54184753365764	133.53805800315
4.1560000000000	0.54772325776470	130.11820221594
4.1590000000000	0.55180922210259	126.68855531989
4.1620000000000	0.55406775446369	123.27110590230
4.1650000000000	0.55451565153009	119.88735286375
4.1680000000000	0.55322151569382	116.55748556735
4.1710000000000	0.55029917764758	113.29968705462
4.1740000000000	0.54589825057009	110.12961507608
4.1770000000000	0.54019315562553	107.06008773922
4.1800000000000	0.53337196653973	104.10097225086
4.1830000000000	0.52562619400574	101.25925216396
4.1860000000000	0.51714226890391	98.539233942595
4.1890000000000	0.50809509397383	95.942848041231
4.1920000000000	0.49864369836560	93.470001509433
4.1950000000000	0.48892879131206	91.118945823054
4.1980000000000	0.47907187733522	88.886632593253
4.2010000000000	0.46917554982303	86.769038941159
4.2040000000000	0.45932459622919	84.761452333465
4.2070000000000	0.44958760012783	82.858710939930
4.2100000000000	0.44001879169800	81.055399999652
4.2130000000000	0.43065996462014	79.346007476514
4.2160000000000	0.42154233580625	77.725043786394
4.2190000000000	0.41268827151425	76.187130950122
4.2220000000000	0.40411283887076	74.727066484383
4.2250000000000	0.39582516691706	73.339866937858
4.2280000000000	0.38782961793445	72.020795392811
4.2310000000000	0.38012678001098	70.765376604181
4.2340000000000	0.37271429737691	69.569402813611
4.2370000000000	0.36558755742551	68.428932696217
4.2400000000000	0.35874025366652	67.340285391996
4.2430000000000	0.35216484294577	66.300031146418
4.2460000000000	0.34585291367148	65.304979732476
4.2490000000000	0.33979547989334	64.352167541675
4.2520000000000	0.33398321412363	63.438844004863
4.2550000000000	0.32840662991260	62.562457825941
4.2580000000000	0.32305622347125	61.720643373571
4.2610000000000	0.31792258210715	60.911207470327
4.2640000000000	0.31299646591178	60.132116738558
4.2670000000000	0.30826886800289	59.381485602284
4.2700000000000	0.30373105766694	58.657565000033
4.2730000000000	0.29937460994510	57.958731831267
4.2760000000000	0.29519142454053	57.283479135970
4.2790000000000	0.29117373637563	56.630406990917
4.2820000000000	0.28731411967712	55.998214095338
4.2850000000000	0.28360548709775	55.385690011817
4.2880000000000	0.28004108508338	54.791708024258
4.2910000000000	0.27661448644957	54.215218572870
4.2940000000000	0.27331958093428	53.655243225703
4.2970000000000	0.27015056433286	53.110869146928
4.3000000000000	0.26710192669279	52.581244023408
4.3030000000000	0.26416843994136	52.065571412921
4.3060000000000	0.26134514523611	51.563106479482
4.3090000000000	0.25862734026092	51.073152083452
4.3120000000000	0.25601056663709	50.595055196393
4.3150000000000	0.25349059757603	50.128203612875
4.3180000000000	0.25106342586653	49.672022933637
4.3210000000000	0.24872525226234	49.225973796592
4.3240000000000	0.24647247431505	48.789549334111
4.3270000000000	0.24430167568050	48.362272836911
4.3300000000000	0.24220961591400	47.943695606543
4.3330000000000	0.24019322075993	47.533394980078
4.3360000000000	0.23824957293339	47.130972512055
4.3390000000000	0.23637590338617	46.736052300090
4.3420000000000	0.23456958304486	46.348279441745
4.3450000000000	0.23282811500598	45.967318611410
4.3480000000000	0.23114912717096	45.592852746949
4.3510000000000	0.22953036530232	45.224581836781
4.3540000000000	0.22796968648176	44.862221798925
4.3570000000000	0.22646505295034	44.505503444284
4.3600000000000	0.22501452631117	44.154171517163
4.3630000000000	0.22361626207494	43.807983806609
4.3660000000000	0.22226850452954	43.466710322762
4.3690000000000	0.22096958191506	43.130132532913
4.3720000000000	0.21971790188659	42.798042652429
4.3750000000000	0.21851194724771	42.470242986132
4.3780000000000	0.21735027193847	42.146545316118
4.3810000000000	0.21623149726244	41.826770332333
4.3840000000000	0.21515430833819	41.510747102548
4.3870000000000	0.21411745076131	41.198312578677
4.3900000000000	0.21311972746412	40.889311136612
4.3930000000000	0.21215999576045	40.583594147025
4.3960000000000	0.21123716456437	40.281019574771
4.3990000000000	0.21035019177156	39.981451604748
4.4020000000000	0.20949808179354	39.684760292223
4.4050000000000	0.20867988323488	39.390821235827
4.4080000000000	0.20789468670475	39.099515271534
4.4110000000000	0.20714162275419	38.810728186113
4.4140000000000	0.20641985993135	38.524350448634
4.4170000000000	0.20572860294745	38.240276958733
4.4200000000000	0.20506709094650	37.958406810455
4.4230000000000	0.20443459587238	37.678643070562
4.4260000000000	0.20383042092731	37.400892570309
4.4290000000000	0.20325389911615	37.125065709744
4.4320000000000	0.20270439187119	36.851076273675
4.4350000000000	0.20218128775260	36.578841258505
4.4380000000000	0.20168400121998	36.308280709209
4.4410000000000	0.20121197147064	36.039317565754
4.4440000000000	0.20076466134070	35.771877518357
4.4470000000000	0.20034155626525	35.505888870975
4.4500000000000	0.19994216329400	35.241282412507
4.4530000000000	0.19956601015922	34.977991295190
4.4560000000000	0.19921264439289	34.715950919739
4.4590000000000	0.19888163249013	34.455098826794
4.4620000000000	0.19857255911630	34.195374594265
4.4650000000000	0.19828502635526	33.936719740228
4.4680000000000	0.19801865299631	33.679077630996
4.4710000000000	0.19777307385777	33.422393394064
4.4740000000000	0.19754793914501	33.166613835620
4.4770000000000	0.19734291384102	32.911687362350
4.4800000000000	0.19715767712773	32.657563907266
4.4830000000000	0.19699192183635	32.404194859325
4.4860000000000	0.19684535392511	32.151532996607
4.4890000000000	0.19671769198293	31.899532422846
4.4920000000000	0.19660866675757	31.648148507110
4.4950000000000	0.19651802070700	31.397337826452
4.4980000000000	0.19644550757264	31.147058111360
4.5010000000000	0.19639089197338	30.897268193836
4.5040000000000	0.19635394901928	30.647927957968
4.5070000000000	0.19633446394383	30.398998292843
4.5100000000000	0.19633223175388	30.150441047667
4.5130000000000	0.19634705689631	29.902218988980
4.5160000000000	0.19637875294055	29.654295759840
4.5190000000000	0.19642714227605	29.406635840872
4.5220000000000	0.19649205582421	29.159204513070
4.5250000000000	0.19657333276367	28.911967822277
4.5280000000000	0.19667082026856	28.664892545230
4.5310000000000	0.19678437325901	28.417946157093
4.5340000000000	0.19691385416317	28.171096800410
4.5370000000000	0.19705913269035	27.924313255388
4.5400000000000	0.19722008561465	27.677564911439
4.5430000000000	0.19739659656853	27.430821739932
4.5460000000000	0.19758855584598	27.184054268072
4.5490000000000	0.19779586021461	26.937233553860
4.5520000000000	0.19801841273647	26.690331162070
4.5550000000000	0.19825612259699	26.443319141205
4.5580000000000	0.19850890494181	26.196170001358
4.5610000000000	0.19877668072099	25.948856692961
4.5640000000000	0.19905937654036	25.701352586350
4.5670000000000	0.19935692451966	25.453631452130
4.5700000000000	0.19966926215709	25.205667442274
4.5730000000000	0.19999633220007	24.957435071948
4.5760000000000	0.20033808252186	24.708909201999
4.5790000000000	0.20069446600382	24.460065022095
4.5820000000000	0.20106544042296	24.210878034473
4.5850000000000	0.20145096834474	23.961324038265
4.5880000000000	0.20185101702063	23.711379114384
4.5910000000000	0.20226555829043	23.461019610933
4.5940000000000	0.20269456848904	23.210222129118
4.5970000000000	0.20313802835743	22.958963509635
4.6000000000000	0.20359592295785	22.707220819515
4.6030000000000	0.20406824159273	22.454971339404
4.6060000000000	0.20455497772753	22.202192551251
4.6090000000000	0.20505612891696	21.948862126394
4.6120000000000	0.20557169673477	21.694957914022
4.6150000000000	0.20610168670669	21.440457929993
4.6180000000000	0.20664610824654	21.185340345991
4.6210000000000	0.20720497459535	20.929583479016
4.6240000000000	0.20777830276324	20.673165781180
4.6270000000000	0.20836611347412	20.416065829799
4.6300000000000	0.20896843111295	20.158262317773
4.6330000000000	0.20958528367551	19.899734044231
4.6360000000000	0.21021670272049	19.640459905440
4.6390000000000	0.21086272332393	19.380418885959
4.6420000000000	0.21152338403582	19.119590050026
4.6450000000000	0.21219872683866	18.857952533174
4.6480000000000	0.21288879710813	18.595485534067
4.6510000000000	0.21359364357557	18.332168306530
4.6540000000000	0.21431331829224	18.067980151793
4.6570000000000	0.21504787659526	17.802900410910
4.6600000000000	0.21579737707529	17.536908457367
4.6630000000000	0.21656188154552	17.269983689864
4.6660000000000	0.21734145501234	17.002105525256
4.6690000000000	0.21813616564722	16.733253391666
4.6720000000000	0.21894608475993	16.463406721739
4.6750000000000	0.21977128677303	16.192544946051
4.6780000000000	0.22061184919741	15.920647486656
4.6810000000000	0.22146785260898	15.647693750770
4.6840000000000	0.22233938062627	15.373663124588
4.6870000000000	0.22322651988910	15.098534967220
4.6900000000000	0.22412936003790	14.822288604759
4.6930000000000	0.22504799369402	14.544903324455
4.6960000000000	0.22598251644062	14.266358369015
4.6990000000000	0.22693302680427	13.986632930999
4.7020000000000	0.22789962623708	13.705706147333
4.7050000000000	0.22888241909943	13.423557093917
4.7080000000000	0.22988151264301	13.140164780342
4.7110000000000	0.23089701699435	12.855508144695
4.7140000000000	0.23192904513856	12.569566048463
4.7170000000000	0.23297771290341	12.282317271532
4.7200000000000	0.23404313894345	11.993740507273
4.7230000000000	0.23512544472430	11.703814357717
4.7260000000000	0.23622475450694	11.412517328818
4.7290000000000	0.23734119533193	11.119827825806
4.7320000000000	0.23847489700354	10.825724148614
4.7350000000000	0.23962599207364	10.530184487402
4.7380000000000	0.24079461582531	10.233186918154
4.7410000000000	0.24198090625614	9.9347093983628
4.7440000000000	0.24318500406103	9.6347297627958
4.7470000000000	0.24440705261450	9.3332257193430
4.7500000000000	0.24564719795243	9.0301748449491
4.7530000000000	0.24690558875306	8.7255545816257
4.7560000000000	0.24818237631724	8.4193422325491
4.7590000000000	0.24947771454784	8.1115149582432
4.7620000000000	0.25079175992819	7.8020497728447
4.7650000000000	0.25212467149942	7.4909235404593
4.7680000000000	0.25347661083677	7.1781129716024
4.7710000000000	0.25484774202456	6.8635946197320
4.7740000000000	0.25623823162984	6.5473448778730
4.7770000000000	0.25764824867464	6.2293399753359
4.7800000000000	0.25907796460657	5.9095559745318
4.7830000000000	0.26052755326782	5.5879687678877
4.7860000000000	0.26199719086238	5.2645540748632
4.7890000000000	0.26348705592133	4.9392874390734
4.7920000000000	0.26499732926610	4.6121442255222
4.7950000000000	0.26652819396961	4.2830996179458
4.7980000000000	0.26807983531514	3.9521286162768
4.8010000000000	0.26965244075276	3.6192060342264
4.8040000000000	0.27124619985325	3.2843064969954
4.8070000000000	0.27286130425927	2.9474044391139
4.8100000000000	0.27449794763382	2.6084741024197
4.8130000000000	0.27615632560561	2.2674895341764
4.8160000000000	0.27783663571131	1.9244245853407
4.8190000000000	0.27953907733460	1.5792529089822
4.8220000000000	0.28126385164165	1.2319479588662
4.8250000000000	0.28301116151304	0.88248298820089
4.8280000000000	0.28478121147194	0.53083104856130
4.8310000000000	0.28657420760816	0.17696498899501
4.8340000000000	0.28839035749826	-0.17914254468222
4.8370000000000	0.29022987012117	-0.53751911039246
4.8400000000000	0.29209295576930	-0.89819247009246
4.8430000000000	0.29397982595506	-1.2611905898565
4.8460000000000	0.29589069331224	-1.6265416397313
4.8490000000000	0.29782577149249	-1.9942739933558
4.8520000000000	0.29978527505628	-2.3644162273346
4.8550000000000	0.30176941935841	-2.7369971203533
4.8580000000000	0.30377842042771	-3.1120456520263
4.8610000000000	0.30581249484078	-3.4895910014654
4.8640000000000	0.30787185958943	-3.8696625455532
4.8670000000000	0.30995673194175	-4.2522898569154
4.8700000000000	0.31206732929642	-4.6375027015725
4.8730000000000	0.31420386903014	-5.0253310362620
4.8760000000000	0.31636656833784	-5.4158050054144
4.8790000000000	0.31855564406546	-5.8089549377701
4.8820000000000	0.32077131253510	-6.2048113426217
4.8850000000000	0.32301378936221	-6.6034049056660
4.8880000000000	0.32528328926459	-7.0047664844510
4.8910000000000	0.32758002586295	-7.4089271034004
4.8940000000000	0.32990421147281	-7.8159179483996
4.8970000000000	0.33225605688741	-8.2257703609257
4.9000000000000	0.33463577115137	-8.6385158317039
4.9030000000000	0.33704356132499	-9.0541859938714
4.9060000000000	0.33947963223867	-9.4728126156324
4.9090000000000	0.34194418623749	-9.8944275923828
4.9120000000000	0.34443742291545	-10.319062938286
4.9150000000000	0.34695953883930	-10.746750777280
4.9180000000000	0.34951072726161	-11.177523333498
4.9210000000000	0.35209117782287	-11.611412921076
4.9240000000000	0.35470107624249	-12.048451933336
4.9270000000000	0.35734060399826	-12.488672831310
4.9300000000000	0.36000993799433	-12.932108131600
4.9330000000000	0.36270925021730	-13.378790393538
4.9360000000000	0.36543870738034	-13.828752205633
4.9390000000000	0.36819847055518	-14.282026171280
4.9420000000000	0.37098869479171	-14.738644893707
4.9450000000000	0.37380952872522	-15.198640960143
4.9480000000000	0.37666111417103	-15.662046925182
4.9510000000000	0.37954358570647	-16.128895293320
4.9540000000000	0.38245707024017	-16.599218500642
4.9570000000000	0.38540168656862	-17.073048895650
4.9600000000000	0.38837754491986	-17.550418719187
4.9630000000000	0.39138474648459	-18.031360083465
4.9660000000000	0.39442338293450	-18.515904950149
4.9690000000000	0.39749353592806	-19.004085107502
4.9720000000000	0.40059527660385	-19.495932146552
4.9750000000000	0.40372866506168	-19.991477436276
4.9780000000000	0.40689374983161	-20.490752097783
4.9810000000000	0.41009056733129	-20.993786977469
4.9840000000000	0.41331914131185	-21.500612619144
4.9870000000000	0.41657948229274	-22.011259235112
4.9900000000000	0.41987158698605	-22.525756676184
4.9930000000000	0.42319543771067	-23.044134400632
4.9960000000000	0.42655100179706	-23.566421442055
4.9990000000000	0.42993823098307	-24.092646376171
5.0020000000000	0.43335706080171	-24.622837286518
5.0050000000000	0.43680740996158	-25.157021729062
5.0080000000000	0.44028917972081	-25.695226695731
5.0110000000000	0.44380225325553	-26.237478576850
5.0140000000000	0.44734649502397	-26.783803122514
5.0170000000000	0.45092175012710	-27.334225402889
5.0200000000000	0.45452784366736	-27.888769767465
5.0230000000000	0.45816458010656	-28.447459803275
5.0260000000000	0.46183174262440	-29.010318292106
5.0290000000000	0.46552909247933	-29.577367166716
5.0320000000000	0.46925636837301	-30.148627466112
5.0350000000000	0.47301328582056	-30.724119289888
5.0380000000000	0.47679953652790	-31.303861751702
5.0410000000000	0.48061478777862	-31.887872931906
5.0440000000000	0.48445868183201	-32.476169829394
5.0470000000000	0.48833083533464	-33.068768312724
5.0500000000000	0.49223083874759	-33.665683070568
5.0530000000000	0.49615825579174	-34.266927561561
5.0560000000000	0.50011262291352	-34.872513963631
5.0590000000000	0.50409344877365	-35.482453122870
5.0620000000000	0.50810021376151	-36.096754502053
5.0650000000000	0.51213236953775	-36.715426128878
5.0680000000000	0.51618933860810	-37.338474544048
5.0710000000000	0.52027051393098	-37.965904749276
5.0740000000000	0.52437525856203	-38.597720155342
5.0770000000000	0.52850290533837	-39.233922530318
5.0800000000000	0.53265275660572	-39.874511948083
5.0830000000000	0.53682408399128	-40.519486737256
5.0860000000000	0.54101612822553	-41.168843430700
5.0890000000000	0.54522809901590	-41.822576715722
5.0920000000000	0.54945917497546	-42.480679385138
5.0950000000000	0.55370850360957	-43.143142289344
5.0980000000000	0.55797520136348	-43.809954289566
5.1010000000000	0.56225835373377	-44.481102212449
5.1040000000000	0.56655701544654	-45.156570806161
5.1070000000000	0.57087021070494	-45.836342698185
5.1100000000000	0.57519693350881	-46.520398354976
5.1130000000000	0.57953614804870	-47.208716043678
5.1160000000000	0.58388678917676	-47.901271796062
5.1190000000000	0.58824776295651	-48.598039374903
5.1220000000000	0.59261794729336	-49.298990242952
5.1250000000000	0.59699619264763	-50.004093534716
5.1280000000000	0.60138132283142	-50.713316031215
5.1310000000000	0.60577213589053	-51.426622137915
5.1340000000000	0.61016740507213	-52.143973866005
5.1370000000000	0.61456587987889	-52.865330817215
5.1400000000000	0.61896628720947	-53.590650172331
5.1430000000000	0.62336733258552	-54.319886683582
5.1460000000000	0.62776770146425	-55.052992671072
5.1490000000000	0.63216606063585	-55.789918023387
5.1520000000000	0.63656105970430	-56.530610202540
5.1550000000000	0.64095133264976	-57.275014253381
5.1580000000000	0.64533549947026	-58.023072817590
5.1610000000000	0.64971216790012	-58.774726152373
5.1640000000000	0.65407993520191	-59.529912153940
5.1670000000000	0.65843739002829	-60.288566385867
5.1700000000000	0.66278311434996	-61.050622112382
5.1730000000000	0.66711568544499	-61.816010336654
5.1760000000000	0.67143367794490	-62.584659844078
5.1790000000000	0.67573566593195	-63.356497250605
5.1820000000000	0.68002022508215	-64.131447056083
5.1850000000000	0.68428593484781	-64.909431702594
5.1880000000000	0.68853138067316	-65.690371637739
5.1910000000000	0.69275515623633	-66.474185382799
5.1940000000000	0.69695586571063	-67.260789605688
5.1970000000000	0.70113212603766	-68.050099198579
5.2000000000000	0.70528256920489	-68.842027360087
5.2030000000000	0.70940584451971	-69.636485681839
5.2060000000000	0.71350062087228	-70.433384239269
5.2090000000000	0.71756558897890	-71.232631686446
5.2120000000000	0.72159946359810	-72.034135354713
5.2150000000000	0.72560098571116	-72.837801354917
5.2180000000000	0.72956892465912	-73.643534682967
5.2210000000000	0.73350208022829	-74.451239328471
5.2240000000000	0.73739928467649	-75.260818386149
5.2270000000000	0.74125940469236	-76.072174169743
5.2300000000000	0.74508134328032	-76.885208328108
5.2330000000000	0.74886404156426	-77.699821963151
5.2360000000000	0.75260648050292	-78.515915749312
5.2390000000000	0.75630768251084	-79.333390054221
5.2420000000000	0.75996671297880	-80.152145060201
5.2450000000000	0.76358268168821	-80.972080886260
5.2480000000000	0.76715474411449	-81.793097710221
5.2510000000000	0.77068210261498	-82.615095890633
5.2540000000000	0.77416400749737	-83.437976088113
5.2570000000000	0.77759975796535	-84.261639385762
5.2600000000000	0.78098870293861	-85.085987408321
5.2630000000000	0.78433024174522	-85.910922439708
5.2660000000000	0.78762382468459	-86.736347538634
5.2690000000000	0.79086895346031	-87.562166651940
5.2720000000000	0.79406518148240	-88.388284725386
5.2750000000000	0.79721211403937	-89.214607811560
5.2780000000000	0.80030940834094	-90.041043174652
5.2810000000000	0.80335677343295	-90.867499391808
5.2840000000000	0.80635396998649	-91.693886450833
5.2870000000000	0.80930080996393	-92.520115843999
5.2900000000000	0.81219715616489	-93.346100657745
5.2930000000000	0.81504292165584	-94.171755658098
5.2960000000000	0.81783806908743	-94.996997371610
5.2990000000000	0.82058260990397	-95.821744161691
5.3020000000000	0.82327660345005	-96.645916300192
5.3050000000000	0.82592015597946	-97.469436034130
5.3080000000000	0.82851341957201	-98.292227647467
5.3110000000000	0.83105659096403	-99.114217517886
5.3140000000000	0.83354991029857	-99.935334168506
5.3170000000000	0.83599365980155	-100.75550831451
5.3200000000000	0.83838816239017	-101.57467290471
5.3230000000000	0.84073378021999	-102.39276315798
5.3260000000000	0.84303091317734	-103.20971659472
5.3290000000000	0.84527999732333	-104.02547306328
5.3320000000000	0.84748150329618	-104.83997476145
5.3350000000000	0.84963593467816	-105.65316625316
5.3380000000000	0.85174382633361	-106.46499448036
5.3410000000000	0.85380574272419	-107.27540877031
5.3440000000000	0.85582227620739	-108.08436083836
5.3470000000000	0.85779404532441	-108.89180478631
5.3500000000000	0.85972169308286	-109.69769709657
5.3530000000000	0.86160588523994	-110.50199662227
5.3560000000000	0.86344730859127	-111.30466457336
5.3590000000000	0.86524666927034	-112.10566449905
5.3620000000000	0.86700469106338	-112.90496226665
5.3650000000000	0.86872211374396	-113.70252603704
5.3680000000000	0.87039969143157	-114.49832623686
5.3710000000000	0.87203819097800	-115.29233552778
5.3740000000000	0.87363839038508	-116.08452877288
5.3770000000000	0.87520107725700	-116.87488300040
5.3800000000000	0.87672704729020	-117.66337736501
5.3830000000000	0.87821710280353	-118.44999310688
5.3860000000000	0.87967205131094	-119.23471350862
5.3890000000000	0.88109270413894	-120.01752385032
5.3920000000000	0.88247987509046	-120.79841136292
5.3950000000000	0.88383437915679	-121.57736518000
5.3980000000000	0.88515703127878	-122.35437628824
5.4010000000000	0.88644864515841	-123.12943747668
5.4040000000000	0.88771003212145	-123.90254328493
5.4070000000000	0.88894200003173	-124.67368995052
5.4100000000000	0.89014535225752	-125.44287535556
5.4130000000000	0.89132088668998	-126.21009897279
5.4160000000000	0.89246939481376	-126.97536181119
5.4190000000000	0.89359166082950	-127.73866636135
5.4220000000000	0.89468846082774	-128.50001654060
5.4250000000000	0.89576056201392	-129.25941763816
5.4280000000000	0.89680872198355	-130.01687626029
5.4310000000000	0.89783368804698	-130.77240027567
5.4340000000000	0.89883619660266	-131.52599876101
5.4370000000000	0.89981697255808	-132.27768194707
5.4400000000000	0.90077672879710	-133.02746116512
5.4430000000000	0.90171616569264	-133.77534879392
5.4460000000000	0.90263597066347	-134.52135820738
5.4490000000000	0.90353681777373	-135.26550372282
5.4520000000000	0.90441936737388	-136.00780055009
5.4550000000000	0.90528426578175	-136.74826474139
5.4580000000000	0.90613214500219	-137.48691314203
5.4610000000000	0.90696362248400	-138.22376334212
5.4640000000000	0.90777930091253	-138.95883362910
5.4670000000000	0.90857976803668	-139.69214294141
5.4700000000000	0.90936559652875	-140.42371082309
5.4730000000000	0.91013734387568	-141.15355737950
5.4760000000000	0.91089555230027	-141.88170323404
5.4790000000000	0.91164074871099	-142.60816948611
5.4820000000000	0.91237344467890	-143.33297767001
5.4850000000000	0.91309413644030	-144.05614971520
5.4880000000000	0.91380330492391	-144.77770790748
5.4910000000000	0.91450141580097	-145.49767485151
5.4940000000000	0.91518891955719	-146.21607343438
5.4970000000000	0.91586625158523	-146.93292679037
5.5000000000000	0.91653383229642	-147.64825826696
5.5030000000000	0.91719206725055	-148.36209139182
5.5060000000000	0.91784134730263	-149.07444984116
5.5090000000000	0.91848204876538	-149.78535740911
5.5120000000000	0.91911453358654	-150.49483797824
5.5150000000000	0.91973914953972	-151.20291549133
5.5180000000000	0.92035623042806	-151.90961392409
5.5210000000000	0.92096609629950	-152.61495725920
5.5240000000000	0.92156905367284	-153.31896946123
5.5270000000000	0.92216539577371	-154.02167445285
5.5300000000000	0.92275540277957	-154.72309609195
5.5330000000000	0.92333934207289	-155.42325814992
5.5360000000000	0.92391746850183	-156.12218429094
5.5390000000000	0.92449002464758	-156.81989805225
5.5420000000000	0.92505724109763	-157.51642282547
5.5450000000000	0.92561933672450	-158.21178183891
5.5480000000000	0.92617651896894	-158.90599814082
5.5510000000000	0.92672898412734	-159.59909458362
5.5540000000000	0.92727691764251	-160.29109380900
5.5570000000000	0.92782049439743	-160.98201823402
5.5600000000000	0.92835987901132	-161.67189003802
5.5630000000000	0.92889522613766	-162.36073115048
5.5660000000000	0.92942668076359	-163.04856323966
5.5690000000000	0.92995437851021	-163.73540770211
5.5720000000000	0.93047844593353	-164.42128565303
5.5750000000000	0.93099900082543	-165.10621791735
5.5780000000000	0.93151615251440	-165.79022502166
5.5810000000000	0.93203000216564	-166.47332718683
5.5840000000000	0.93254064308020	-167.15554432149
5.5870000000000	0.93304816099278	-167.83689601607
5.5900000000000	0.93355263436789	-168.51740153765
5.5930000000000	0.93405413469419	-169.19707982552
5.5960000000000	0.93455272677646	-169.87594948730
5.5990000000000	0.93504846902525	-170.55402879581
5.6020000000000	0.93554141374373	-171.23133568651
5.6050000000000	0.93603160741153	-171.90788775561
5.6080000000000	0.93651909096545	-172.58370225873
5.6110000000000	0.93700390007667	-173.25879611016
5.6140000000000	0.93748606542439	-173.93318588272
5.6170000000000	0.93796561296553	-174.60688780807
5.6200000000000	0.93844256420051	-175.27991777770
5.6230000000000	0.93891693643469	-175.95229134428
5.6260000000000	0.93938874303552	-176.62402372366
5.6290000000000	0.93985799368503	-177.29512979719
5.6320000000000	0.94032469462766	-177.96562411469
5.6350000000000	0.94078884891319	-178.63552089772
5.6380000000000	0.94125045663461	-179.30483404338
5.6410000000000	0.94170951516083	-179.97357712851
5.6440000000000	0.94216601936410	179.35823658572
5.6470000000000	0.94261996184197	178.69059414883
5.6500000000000	0.94307133313370	178.02348291561
5.6530000000000	0.94352012193091	177.35689054041
5.6560000000000	0.94396631528257	176.69080497104
5.6590000000000	0.94440989879393	176.02521444235
5.6620000000000	0.94485085681951	175.36010746948
5.6650000000000	0.94528917264998	174.69547284081
5.6680000000000	0.94572482869276	174.03129961059
5.6710000000000	0.94615780664642	173.36757709136
5.6740000000000	0.94658808766856	172.70429484602
5.6770000000000	0.94701565253734	172.04144267970
5.6800000000000	0.94744048180637	171.37901063139
5.6830000000000	0.94786255595305	170.71698896533
5.6860000000000	0.94828185552013	170.05536816220
5.6890000000000	0.94869836125062	169.39413891013
5.6920000000000	0.94911205421583	168.73329209546
5.6950000000000	0.94952291593651	168.07281879344
5.6980000000000	0.94993092849717	167.41271025868
5.7010000000000	0.95033607465339	166.75295791550
5.7040000000000	0.95073833793210	166.09355334814
5.7070000000000	0.95113770272487	165.43448829088
5.7100000000000	0.95153415437418	164.77575461798
5.7130000000000	0.95192767925248	164.11734433365
5.7160000000000	0.95231826483431	163.45924956184
5.7190000000000	0.95270589976115	162.80146253599
5.7220000000000	0.95309057389921	162.14397558879
5.7250000000000	0.95347227839013	161.48678114181
5.7280000000000	0.95385100569448	160.82987169516
5.7310000000000	0.95422674962816	160.17323981712
5.7340000000000	0.95459950539168	159.51687813382
5.7370000000000	0.95496926959238	158.86077931879
5.7400000000000	0.95533604025952	158.20493608272
5.7430000000000	0.95569981685239	157.54934116311
5.7460000000000	0.95606060026130	156.89398731404
5.7490000000000	0.95641839280171	156.23886729597
5.7520000000000	0.95677319820135	155.58397386562
5.7550000000000	0.95712502158045	154.92929976596
5.7580000000000	0.95747386942515	154.27483771623
5.7610000000000	0.95781974955414	153.62058040212
5.7640000000000	0.95816267107853	152.96652046604
5.7670000000000	0.95850264435507	152.31265049753
5.7700000000000	0.95883968093287	151.65896302382
5.7730000000000	0.95917379349344	151.00545050048
5.7760000000000	0.95950499578446	150.35210530231
5.7790000000000	0.95983330254708	149.69891971434
5.7820000000000	0.96015872943701	149.04588592302
5.7850000000000	0.96048129293942	148.39299600762
5.7880000000000	0.96080101027774	147.74024193183
5.7910000000000	0.96111789931649	147.08761553554
5.7940000000000	0.96143197845823	146.43510852682
5.7970000000000	0.96174326653471	145.78271247424
5.8000000000000	0.96205178269237	145.13041879925
5.8030000000000	0.96235754627224	144.47821876899
5.8060000000000	0.96266057668445	143.82610348921
5.8090000000000	0.96296089327736	143.17406389751
5.8120000000000	0.96325851520149	142.52209075687
5.8150000000000	0.96355346126838	141.87017464943
5.8180000000000	0.96384574980442	141.21830597055
5.8210000000000	0.96413539849997	140.56647492319
5.8240000000000	0.96442242425359	139.91467151259
5.8270000000000	0.96470684301189	139.26288554121
5.8300000000000	0.96498866960476	138.61110660408
5.8330000000000	0.96526791757641	137.95932408439
5.8360000000000	0.96554459901218	137.30752714944
5.8390000000000	0.96581872436137	136.65570474697
5.8420000000000	0.96609030225612	136.00384560174
5.8450000000000	0.96635933932660	135.35193821257
5.8480000000000	0.96662584001259	134.69997084965
5.8510000000000	0.96688980637158	134.04793155231
5.8540000000000	0.96715123788366	133.39580812703
5.8570000000000	0.96741013125316	132.74358814595
5.8600000000000	0.96766648020736	132.09125894573
5.8630000000000	0.96792027529242	131.43880762675
5.8660000000000	0.96817150366651	130.78622105275
5.8690000000000	0.96842014889059	130.13348585089
5.8720000000000	0.96866619071673	129.48058841219
5.8750000000000	0.96890960487437	128.82751489236
5.8780000000000	0.96915036285448	128.17425121310
5.8810000000000	0.96938843169196	127.52078306379
5.8840000000000	0.96962377374647	126.86709590365
5.8870000000000	0.96985634648166	126.21317496427
5.8900000000000	0.97008610224330	125.55900525266
5.8930000000000	0.97031298803621	124.90457155469
5.8960000000000	0.97053694530043	124.24985843898
5.8990000000000	0.97075790968668	123.59485026133
5.9020000000000	0.97097581083138	122.93953116951
5.9050000000000	0.97119057213144	122.28388510857
5.9080000000000	0.97140211051907	121.62789582663
5.9110000000000	0.97161033623676	120.97154688113
5.9140000000000	0.97181515261278	120.31482164558
5.9170000000000	0.97201645583741	119.65770331679
5.9200000000000	0.97221413474004	119.00017492260
5.9230000000000	0.97240807056763	118.34221933012
5.9260000000000	0.97259813676461	117.68381925444
5.9290000000000	0.97278419875455	117.02495726788
5.9320000000000	0.97296611372402	116.36561580980
5.9350000000000	0.97314373040874	115.70577719678
5.9380000000000	0.97331688888251	115.04542363353
5.9410000000000	0.97348542034917	114.38453722413
5.9440000000000	0.97364914693794	113.72309998396
5.9470000000000	0.97380788150250	113.06109385206
5.9500000000000	0.97396142742424	112.39850070407
5.9530000000000	0.97410957841987	111.73530236574
5.9560000000000	0.97425211835412	111.07148062690
5.9590000000000	0.97438882105756	110.40701725612
5.9620000000000	0.97451945015028	109.74189401574
5.9650000000000	0.97464375887170	109.07609267765
5.9680000000000	0.97476148991699	108.40959503945
5.9710000000000	0.97487237528065	107.74238294126
5.9740000000000	0.97497613610769	107.07443828309
5.9770000000000	0.97507248255284	106.40574304275
5.9800000000000	0.97516111364854	105.73627929425
5.9830000000000	0.97524171718191	105.06602922691
5.9860000000000	0.97531396958163	104.39497516485
5.9890000000000	0.97537753581502	103.72309958715
5.9920000000000	0.97543206929598	103.05038514851
5.9950000000000	0.97547721180454	102.37681470047
5.9980000000000	0.97551259341839	101.70237131312
6.0010000000000	0.97553783245724	101.02703829743
6.0040000000000	0.97555253544053	100.35079922802
6.0070000000000	0.97555629705916	99.673637966473
6.0100000000000	0.97554870016203	98.995538685187
6.0130000000000	0.97552931575786	98.316485891660
6.0160000000000	0.97549770303320	97.636464453310
6.0190000000000	0.97545340938720	96.955459622733
6.0220000000000	0.97539597048383	96.273457063429
6.0250000000000	0.97532491032239	95.590442875955
6.0280000000000	0.97523974132687	94.906403624509
6.0310000000000	0.97513996445501	94.221326363898
6.0340000000000	0.97502506932766	93.535198666891
6.0370000000000	0.97489453437923	92.848008651929
6.0400000000000	0.97474782702988	92.159745011149
6.0430000000000	0.97458440388021	91.470397038726
6.0460000000000	0.97440371092904	90.779954659473
6.0490000000000	0.97420518381503	90.088408457690
6.0520000000000	0.97398824808276	89.395749706210
6.0550000000000	0.97375231947382	88.701970395630
6.0580000000000	0.97349680424370	88.007063263662
6.0610000000000	0.97322109950477	87.311021824587
6.0640000000000	0.97292459359620	86.613840398757
6.0670000000000	0.97260666648102	85.915514142106
6.0700000000000	0.97226669017100	85.216039075620
6.0730000000000	0.97190402917957	84.515412114723
6.0760000000000	0.97151804100335	83.813631098521
6.0790000000000	0.97110807663234	83.110694818855
6.0820000000000	0.97067348108918	82.406603049111
6.0850000000000	0.97021359399759	81.701356572714
6.0880000000000	0.96972775018010	80.994957211273
6.0910000000000	0.96921528028500	80.287407852290
6.0940000000000	0.96867551144265	79.578712476380
6.0970000000000	0.96810776795077	78.868876183939
6.1000000000000	0.96751137198863	78.157905221194
6.1030000000000	0.96688564435973	77.445807005549
6.1060000000000	0.96622990526255	76.732590150188
6.1090000000000	0.96554347508889	76.018264487830
6.1120000000000	0.96482567524904	75.302841093588
6.1150000000000	0.96407582902309	74.586332306848
6.1180000000000	0.96329326243755	73.868751752092
6.1210000000000	0.96247730516615	73.150114358595
6.1240000000000	0.96162729145390	72.430436378921
6.1270000000000	0.96074256106294	71.709735406137
6.1300000000000	0.95982246023905	70.988030389673
6.1330000000000	0.95886634269719	70.265341649762
6.1360000000000	0.95787357062447	69.541690890365
6.1390000000000	0.95684351569892	68.817101210531
6.1420000000000	0.95577556012204	68.091597114113
6.1450000000000	0.95466909766326	67.365204517754
6.1480000000000	0.95352353471422	66.637950757107
6.1510000000000	0.95233829135054	65.909864591198
6.1540000000000	0.95111280239886	65.180976204871
6.1570000000000	0.94984651850665	64.451317209281
6.1600000000000	0.94853890721223	63.720920640340
6.1630000000000	0.94718945401247	62.989820955098
6.1660000000000	0.94579766342531	62.258054025990
6.1690000000000	0.94436306004434	61.525657132914
6.1720000000000	0.94288518958264	60.792668953103
6.1750000000000	0.94136361990284	60.059129548746
6.1780000000000	0.93979794203044	59.325080352342
6.1810000000000	0.93818777114741	58.590564149761
6.1840000000000	0.93653274756298	57.855625060989
6.1870000000000	0.93483253765858	57.120308518553
6.1900000000000	0.93308683480380	56.384661243625
6.1930000000000	0.93129536024045	55.648731219798
6.1960000000000	0.92945786393151	54.912567664551
6.1990000000000	0.92757412537222	54.176220998418
6.2020000000000	0.92564395436020	53.439742811889
6.2050000000000	0.92366719172177	52.703185830063
6.2080000000000	0.92164370999190	51.966603875107
6.2110000000000	0.91957341404483	51.230051826555
6.2140000000000	0.91745624167312	50.493585579505
6.2170000000000	0.91529216411246	49.757262000777
6.2200000000000	0.91308118651021	49.021138883095
6.2230000000000	0.91082334833541	48.285274897375
6.2260000000000	0.90851872372836	47.549729543190
6.2290000000000	0.90616742178817	46.814563097514
6.2320000000000	0.90376958679644	46.079836561832
6.2350000000000	0.90132539837616	45.345611607715
6.2380000000000	0.89883507158422	44.611950520975
6.2410000000000	0.89629885693711	43.878916144511
6.2440000000000	0.89371704036877	43.146571819956
6.2470000000000	0.89108994312045	42.414981328259
6.2500000000000	0.88841792156222	41.684208829313
6.2530000000000	0.88570136694627	40.954318800784
6.2560000000000	0.88294070509238	40.225375976245
6.2590000000000	0.88013639600595	39.497445282770
6.2620000000000	0.87728893342966	38.770591778131
6.2650000000000	0.87439884432952	38.044880587712
6.2680000000000	0.87146668831692	37.320376841315
6.2710000000000	0.86849305700787	36.597145609966
6.2740000000000	0.86547857332160	35.875251842892
6.2770000000000	0.86242389072004	35.154760304788
6.2800000000000	0.85932969239077	34.435735513520
6.2830000000000	0.85619669037559	33.718241678404
6.2860000000000	0.85302562464730	33.002342639197
6.2890000000000	0.84981726213760	32.288101805920
6.2920000000000	0.84657239571876	31.575582099657
6.2950000000000	0.84329184314231	30.864845894442
6.2980000000000	0.83997644593786	30.155954960367
6.3010000000000	0.83662706827527	29.448970408002
6.3040000000000	0.83324459579369	28.743952634274
6.3070000000000	0.82982993440080	28.040961269864
6.3100000000000	0.82638400904581	27.340055128266
6.3130000000000	0.82290776246984	26.641292156558
6.3160000000000	0.81940215393723	25.944729388005
6.3190000000000	0.81586815795136	25.250422896541
6.3220000000000	0.81230676295858	24.558427753230
6.3250000000000	0.80871897004392	23.868797984749
6.3280000000000	0.80510579162194	23.181586533959
6.3310000000000	0.80146825012638	22.496845222610
6.3340000000000	0.79780737670182	21.814624716230
6.3370000000000	0.79412420990093	21.134974491219
6.3400000000000	0.79041979439029	20.457942804184
6.3430000000000	0.78669517966803	19.783576663540
6.3460000000000	0.78295141879634	19.111921803380
6.3490000000000	0.77918956715161	18.443022659617
6.3520000000000	0.77541068119500	17.776922348419
6.3550000000000	0.77161581726603	17.113662646903
6.3580000000000	0.76780603040171	16.453283976091
6.3610000000000	0.76398237318325	15.795825386100
6.3640000000000	0.76014589461282	15.141324543550
6.3670000000000	0.75629763902204	14.489817721143
6.3700000000000	0.75243864501405	13.841339789396
6.3730000000000	0.74856994444094	13.195924210469
6.3760000000000	0.74469256141772	12.553603034053
6.3790000000000	0.74080751137435	11.914406895263
6.3820000000000	0.73691580014678	11.278365014482
6.3850000000000	0.73301842310801	10.645505199105
6.3880000000000	0.72911636433999	10.015853847111
6.3910000000000	0.72521059584684	9.3894359524059
6.3940000000000	0.72130207681004	8.7662751118727
6.3970000000000	0.71739175288573	8.1463935340526
6.4000000000000	0.71348055554444	7.5298120493940
6.4030000000000	0.70956940145313	6.9165501219959
6.4060000000000	0.70565919189957	6.3066258627692
6.4090000000000	0.70175081225877	5.7000560439478
6.4120000000000	0.69784513150107	5.0968561148713
6.4150000000000	0.69394300174156	4.4970402189653
6.4180000000000	0.69004525783008	3.9006212118475
6.4210000000000	0.68615271698130	3.3076106804815
6.4240000000000	0.68226617844408	2.7180189633066
6.4270000000000	0.67838642320920	2.1318551712695
6.4300000000000	0.67451421375468	1.5491272096890
6.4330000000000	0.67065029382759	0.96984180087599
6.4360000000000	0.66679538826143	0.39400450744552
6.4390000000000	0.66295020282786	-0.17838024375053
6.4420000000000	0.65911542412178	-0.74730913713668
6.4450000000000	0.65529171947852	-1.3127799434375
6.4480000000000	0.65147973692191	-1.8747914942749
6.4510000000000	0.64768010514201	-2.4333436564002
6.4540000000000	0.64389343350134	-2.9884373056199
6.4570000000000	0.64012031206819	-3.5400743004730
6.4600000000000	0.63636131167582	-4.0882574557142
6.4630000000000	0.63261698400631	-4.6329905156537
6.4660000000000	0.62888786169767	-5.1742781274077
6.4690000000000	0.62517445847300	-5.7121258141046
6.4720000000000	0.62147726929045	-6.2465399480940
6.4750000000000	0.61779677051270	-6.7775277242001
6.4780000000000	0.61413342009467	-7.3050971330641
6.4810000000000	0.61048765778839	-7.8292569346102
6.4840000000000	0.60685990536366	-8.3500166316750
6.4870000000000	0.60325056684345	-8.8673864438329
6.4900000000000	0.59966002875285	-9.3813772814496
6.4930000000000	0.59608866038049	-9.8920007199943
6.4960000000000	0.59253681405129	-10.399268974638
6.4990000000000	0.58900482540955	-10.903194875162
6.5020000000000	0.58549301371134	-11.403791841205
6.5050000000000	0.58200168212519	-11.901073857864
6.5080000000000	0.57853111804019	-12.395055451673
6.5110000000000	0.57508159338056	-12.885751666976
6.5140000000000	0.57165336492576	-13.373178042712
6.5170000000000	0.56824667463548	-13.857350589624
6.5200000000000	0.56486174997845	-14.338285767908
6.5230000000000	0.56149880426460	-14.816000465304
6.5260000000000	0.55815803697966	-15.290511975659
6.5290000000000	0.55483963412150	-15.761837977944
6.5320000000000	0.55154376853775	-16.229996515753
6.5350000000000	0.54827060026384	-16.695005977279
6.5380000000000	0.54502027686112	-17.156885075771
6.5410000000000	0.54179293375429	-17.615652830489
6.5440000000000	0.53858869456784	-18.071328548132
6.5470000000000	0.53540767146087	-18.523931804773
6.5500000000000	0.53224996545991	-18.973482428270
6.5530000000000	0.52911566678935	-19.420000481179
6.5560000000000	0.52600485519900	-19.863506244148
6.5590000000000	0.52291760028859	-20.304020199799
6.5620000000000	0.51985396182867	-20.741563017091
6.5650000000000	0.51681399007782	-21.176155536165
6.5680000000000	0.51379772609574	-21.607818753659
6.5710000000000	0.51080520205207	-22.036573808501
6.5740000000000	0.50783644153065	-22.462441968150
6.5770000000000	0.50489145982906	-22.885444615316
6.5800000000000	0.50197026425327	-23.305603235112
6.5830000000000	0.49907285440717	-23.722939402664
6.5860000000000	0.49619922247691	-24.137474771151
6.5890000000000	0.49334935350989	-24.549231060280
6.5920000000000	0.49052322568837	-24.958230045179
6.5950000000000	0.48772081059746	-25.364493545710
6.5980000000000	0.48494207348759	-25.768043416180
6.6010000000000	0.48218697353130	-26.168901535460
6.6040000000000	0.47945546407430	-26.567089797486
6.6070000000000	0.47674749288089	-26.962630102143
6.6100000000000	0.47406300237353	-27.355544346522
6.6130000000000	0.47140192986676	-27.745854416538
6.6160000000000	0.46876420779532	-28.133582178910
6.6190000000000	0.46614976393654	-28.518749473475
6.6220000000000	0.46355852162704	-28.901378105847
6.6250000000000	0.46099039997378	-29.281489840405
6.6280000000000	0.45844531405940	-29.659106393596
6.6310000000000	0.45592317514210	-30.034249427549
6.6340000000000	0.45342389084986	-30.406940543995
6.6370000000000	0.45094736536922	-30.777201278478
6.6400000000000	0.44849349962875	-31.145053094846
6.6430000000000	0.44606219147705	-31.510517380032
6.6460000000000	0.44365333585556	-31.873615439085
6.6490000000000	0.44126682496617	-32.234368490477
6.6520000000000	0.43890254843373	-32.592797661649
6.6550000000000	0.43656039346356	-32.948923984813
6.6580000000000	0.43424024499398	-33.302768392980
6.6610000000000	0.43194198584410	-33.654351716223
6.6640000000000	0.42966549685672	-34.003694678153
6.6670000000000	0.42741065703672	-34.350817892619
6.6700000000000	0.42517734368483	-34.695741860605
6.6730000000000	0.42296543252693	-35.038486967334
6.6760000000000	0.42077479783900	-35.379073479554
6.6790000000000	0.41860531256786	-35.717521543018
6.6820000000000	0.41645684844761	-36.053851180141
6.6850000000000	0.41432927611218	-36.388082287828
6.6880000000000	0.41222246520376	-36.720234635463
6.6910000000000	0.41013628447745	-37.050327863071
6.6940000000000	0.40807060190212	-37.378381479620
6.6970000000000	0.40602528475755	-37.704414861479
6.7000000000000	0.40400019972807	-38.028447251013
6.7030000000000	0.40199521299265	-38.350497755323
6.7060000000000	0.40001019031168	-38.670585345110
6.7090000000000	0.39804499711033	-38.988728853665
6.7120000000000	0.39609949855889	-39.304946975987
6.7150000000000	0.39417355964983	-39.619258268012
6.7180000000000	0.39226704527194	-39.931681145952
6.7210000000000	0.39037982028160	-40.242233885749
6.7240000000000	0.38851174957097	-40.550934622624
6.7270000000000	0.38666269813378	-40.857801350722
6.7300000000000	0.38483253112810	-41.162851922865
6.7330000000000	0.38302111393683	-41.466104050378
6.7360000000000	0.38122831222543	-41.767575303012
6.7390000000000	0.37945399199743	-42.067283108946
6.7420000000000	0.37769801964746	-42.365244754867
6.7450000000000	0.37596026201209	-42.661477386124
6.7480000000000	0.37424058641844	-42.955998006963
6.7510000000000	0.37253886073069	-43.248823480815
6.7540000000000	0.37085495339458	-43.539970530657
6.7570000000000	0.36918873347982	-43.829455739447
6.7600000000000	0.36754007072075	-44.117295550594
6.7630000000000	0.36590883555502	-44.403506268502
6.7660000000000	0.36429489916060	-44.688104059170
6.7690000000000	0.36269813349103	-44.971104950828
6.7720000000000	0.36111841130903	-45.252524834630
6.7750000000000	0.35955560621853	-45.532379465399
6.7780000000000	0.35800959269519	-45.810684462410
6.7810000000000	0.35648024611540	-46.087455310208
6.7840000000000	0.35496744278394	-46.362707359480
6.7870000000000	0.35347105996022	-46.636455827952
6.7900000000000	0.35199097588326	-46.908715801329
6.7930000000000	0.35052706979534	-47.179502234266
6.7960000000000	0.34907922196462	-47.448829951366
6.7990000000000	0.34764731370639	-47.716713648223
6.8020000000000	0.34623122740335	-47.983167892469
6.8050000000000	0.34483084652480	-48.248207124874
6.8080000000000	0.34344605564485	-48.511845660453
6.8110000000000	0.34207674045956	-48.774097689607
6.8140000000000	0.34072278780327	-49.034977279277
6.8170000000000	0.33938408566397	-49.294498374125
6.8200000000000	0.33806052319783	-49.552674797743
6.8230000000000	0.33675199074300	-49.809520253858
6.8260000000000	0.33545837983249	-50.065048327586
6.8290000000000	0.33417958320649	-50.319272486667
6.8320000000000	0.33291549482383	-50.572206082741
6.8350000000000	0.33166600987296	-50.823862352639
6.8380000000000	0.33043102478208	-51.074254419664
6.8410000000000	0.32921043722887	-51.323395294911
6.8440000000000	0.32800414614957	-51.571297878586
6.8470000000000	0.32681205174750	-51.817974961331
6.8500000000000	0.32563405550117	-52.063439225577
6.8530000000000	0.32447006017178	-52.307703246887
6.8560000000000	0.32331996981043	-52.550779495321
6.8590000000000	0.32218368976476	-52.792680336801
6.8620000000000	0.32106112668531	-53.033418034495
6.8650000000000	0.31995218853150	-53.273004750193
6.8680000000000	0.31885678457715	-53.511452545707
6.8710000000000	0.31777482541585	-53.748773384255
6.8740000000000	0.31670622296596	-53.984979131878
6.8770000000000	0.31565089047530	-54.220081558843
6.8800000000000	0.31460874252564	-54.454092341053
6.8830000000000	0.31357969503701	-54.687023061471
6.8860000000000	0.31256366527169	-54.918885211540
6.8890000000000	0.31156057183811	-55.149690192615
6.8920000000000	0.31057033469455	-55.379449317388
6.8950000000000	0.30959287515270	-55.608173811331
6.8980000000000	0.30862811588112	-55.835874814125
6.9010000000000	0.30767598090854	-56.062563381113
6.9040000000000	0.30673639562713	-56.288250484745
6.9070000000000	0.30580928679566	-56.512947016014
6.9100000000000	0.30489458254266	-56.736663785932
6.9130000000000	0.30399221236945	-56.959411526964
6.9160000000000	0.30310210715329	-57.181200894502
6.9190000000000	0.30222419915039	-57.402042468321
6.9220000000000	0.30135842199904	-57.621946754043
6.9250000000000	0.30050471072270	-57.840924184614
6.9280000000000	0.29966300173318	-58.058985121767
6.9310000000000	0.29883323283388	-58.276139857508
6.9340000000000	0.29801534322311	-58.492398615588
6.9370000000000	0.29720927349741	-58.707771552987
6.9400000000000	0.29641496565518	-58.922268761409
6.9430000000000	0.29563236310021	-59.135900268763
6.9460000000000	0.29486141064551	-59.348676040668
6.9490000000000	0.29410205451718	-59.560605981947
6.9520000000000	0.29335424235854	-59.771699938139
6.9550000000000	0.29261792323435	-59.981967697003
6.9580000000000	0.29189304763533	-60.191418990036
6.9610000000000	0.29117956748273	-60.400063493999
6.9640000000000	0.29047743613333	-60.607910832437
6.9670000000000	0.28978660838448	-60.814970577223
6.9700000000000	0.28910704047951	-61.021252250087
6.9730000000000	0.28843869011336	-61.226765324175
6.9760000000000	0.28778151643850	-61.431519225599
6.9790000000000	0.28713548007116	-61.635523335004
6.9820000000000	0.28650054309780	-61.838786989137
6.9850000000000	0.28587666908198	-62.041319482432
6.9880000000000	0.28526382307154	-62.243130068599
6.9910000000000	0.28466197160609	-62.444227962226
6.9940000000000	0.28407108272496	-62.644622340391
6.9970000000000	0.28349112597538	-62.844322344286
7.0000000000000	0.28292207242123	-63.043337080850
#Parameters = {Ls=1e-12; D=22.5; Rx1=6.95; Rx2=3.95; Rx3=6.95; Rx4=3.95; Rx5=8.12; Rx6=5.25; Ry1=7.61; Ry2=3.95; Ry3=7.61; Ry4=5.94; Ry5=8.12; Ry6=5.25; ang=60; ang_rad=1.0471975511966; cap1=0; cap2=1.5e-13; cap3=1.5e-13; cap4=0; d1_M1=4.2; d1_M4=3.9; d2_M4=2.2; d_M1=0.9; eRx_h1=9.5; eRx_h2=7.5; eRx_v1=5; eRx_v2=9; gc=0.5; ha=0.1; hd=0.787; hs=3.175; hs1=1.575; l1_M1=1.76; l1_M2=7.2; l1_M3=2.7; l…
#"Frequency / GHz"	SZmax(1),Zmin(1) (6) [Mag]	SZmax(1),Zmin(1) (6) [Pha in deg.]
#-----------------------------------------------------------------------------------
4.0000000000000	0.22756900255719	4.4321962289271
4.0030000000000	0.23369619676100	3.4611532537554
4.0060000000000	0.23991613111598	2.4660869045242
4.0090000000000	0.24622612689038	1.4465336678528
4.0120000000000	0.25262286339792	0.40204978104651
4.0150000000000	0.25910232475257	-0.66778331913921
4.0180000000000	0.26565974649032	-1.7633531181305
4.0210000000000	0.27228956295747	-2.8850097156934
4.0240000000000	0.27898535653748	-4.0330590994401
4.0270000000000	0.28573980996982	-5.2077560228009
4.0300000000000	0.29254466319575	-6.4092965247574
4.0330000000000	0.29939067634419	-7.6378101451057
4.0360000000000	0.30626760063252	-8.8933519067753
4.0390000000000	0.31316415909476	-10.175894156410
4.0420000000000	0.32006803914726	-11.485318375061
4.0450000000000	0.32696589904788	-12.821407092116
4.0480000000000	0.33384339028087	-14.183836056519
4.0510000000000	0.34068519779388	-15.572166839399
4.0540000000000	0.34747509980934	-16.985840059606
4.0570000000000	0.35419604861913	-18.424169437947
4.0600000000000	0.36083027334220	-19.886336894896
4.0630000000000	0.36735940507713	-21.371388909443
4.0660000000000	0.37376462422142	-22.878234352100
4.0690000000000	0.38002682897215	-24.405643991290
4.0720000000000	0.38612682319154	-25.952251849686
4.0750000000000	0.39204552094999	-27.516558553652
4.0780000000000	0.39776416419314	-29.096936776518
4.0810000000000	0.40326454916390	-30.691638824551
4.0840000000000	0.40852925650319	-32.298806355495
4.0870000000000	0.41354187940501	-33.916482155223
4.0900000000000	0.41828724386149	-35.542623831197
4.0930000000000	0.42275161494142	-37.175119215562
4.0960000000000	0.42692288322601	-38.811803208898
4.0990000000000	0.43079072598599	-40.450475741703
4.1020000000000	0.43434673841130	-42.088920487589
4.1050000000000	0.43758453116860	-43.724923932675
4.1080000000000	0.44049979170989	-45.356294391595
4.1110000000000	0.44309030802641	-46.980880562660
4.1140000000000	0.44535595485943	-48.596589233173
4.1170000000000	0.44729864367109	-50.201401779194
4.1200000000000	0.44892223886902	-51.793389150359
4.1230000000000	0.45023244380808	-53.370725086812
4.1260000000000	0.45123666091242	-54.931697378451
4.1290000000000	0.45194383083933	-56.474717043325
4.1320000000000	0.45236425593355	-57.998325368432
4.1350000000000	0.45250941329838	-59.501198819361
4.1380000000000	0.45239176266269	-60.982151882587
4.1410000000000	0.45202455388000	-62.440137953644
4.1440000000000	0.45142163840066	-63.874248424652
4.1470000000000	0.45059728845275	-65.283710155065
4.1500000000000	0.44956602699803	-66.667881529997
4.1530000000000	0.44834247083605	-68.026247321641
4.1560000000000	0.44694118854877	-69.358412571964
4.1590000000000	0.44537657433881	-70.664095710275
4.1620000000000	0.44366273823737	-71.943121108730
4.1650000000000	0.44181341265831	-73.195411263834
4.1680000000000	0.43984187485876	-74.420978773716
4.1710000000000	0.43776088453632	-75.619918260821
4.1740000000000	0.43558263554552	-76.792398368602
4.1770000000000	0.43331872054440	-77.938653939806
4.1800000000000	0.43098010727815	-79.058978463687
4.1830000000000	0.42857712516046	-80.153716860527
4.1860000000000	0.42611946081418	-81.223258654521
4.1890000000000	0.42361616127155	-82.268031570648
4.1920000000000	0.42107564360046	-83.288495577674
4.1950000000000	0.41850570981013	-84.285137387922
4.1980000000000	0.41591356598818	-85.258465414888
4.2010000000000	0.41330584472724	-86.209005181916
4.2040000000000	0.41068863000684	-87.137295169012
4.2070000000000	0.40806748380226	-88.043883080109
4.2100000000000	0.40544747379386	-88.929322509642
4.2130000000000	0.40283320164510	-89.794169984908
4.2160000000000	0.40022883140528	-90.638982359232
4.2190000000000	0.39763811767211	-91.464314530234
4.2220000000000	0.39506443321982	-92.270717457421
4.2250000000000	0.39251079586074	-93.058736453677
4.2280000000000	0.38997989436265	-93.828909726006
4.2310000000000	0.38747411329023	-94.581767141907
4.2340000000000	0.38499555667901	-95.317829198959
4.2370000000000	0.38254607048291	-96.037606176576
4.2400000000000	0.38012726376428	-96.741597450293
4.2430000000000	0.37774052861757	-97.430290950392
4.2460000000000	0.37538705883608	-98.104162748142
4.2490000000000	0.37306786734526	-98.763676754326
4.2520000000000	0.37078380243737	-99.409284516100
4.2550000000000	0.36853556285034	-100.04142509952
4.2580000000000	0.36632371173995	-100.66052504635
4.2610000000000	0.36414868959821	-101.26699839477
4.2640000000000	0.36201082617357	-101.86124675496
4.2670000000000	0.35991035144975	-102.44365943112
4.2700000000000	0.35784740574011	-103.01461358276
4.2730000000000	0.35582204895386	-103.57447441878
4.2760000000000	0.35383426908930	-104.12359541841
4.2790000000000	0.35188399000748	-104.66231857429
4.2820000000000	0.34997107853738	-105.19097465288
4.2850000000000	0.34809535096201	-105.70988346862
4.2880000000000	0.34625657893149	-106.21935416831
4.2910000000000	0.34445449484754	-106.71968552272
4.2940000000000	0.34268879676048	-107.21116622312
4.2970000000000	0.34095915281761	-107.69407518020
4.3000000000000	0.33926520529943	-108.16868182383
4.3030000000000	0.33760657427722	-108.63524640185
4.3060000000000	0.33598286092376	-109.09402027663
4.3090000000000	0.33439365050603	-109.54524621826
4.3120000000000	0.33283851508721	-109.98915869332
4.3150000000000	0.33131701596271	-110.42598414865
4.3180000000000	0.32982870585336	-110.85594128928
4.3210000000000	0.32837313087701	-111.27924135018
4.3240000000000	0.32694983231804	-111.69608836122
4.3270000000000	0.32555834821265	-112.10667940535
4.3300000000000	0.32419821476659	-112.51120486948
4.3330000000000	0.32286896762032	-112.90984868804
4.3360000000000	0.32157014297544	-113.30278857922
4.3390000000000	0.32030127859514	-113.69019627365
4.3420000000000	0.31906191469033	-114.07223773576
4.3450000000000	0.31785159470189	-114.44907337765
4.3480000000000	0.31666986598892	-114.82085826573
4.3510000000000	0.31551628043175	-115.18774232011
4.3540000000000	0.31439039495778	-115.54987050698
4.3570000000000	0.31329177199767	-115.90738302396
4.3600000000000	0.31221997987836	-116.26041547875
4.3630000000000	0.31117459315935	-116.60909906118
4.3660000000000	0.31015519291749	-116.95356070879
4.3690000000000	0.30916136698571	-117.29392326615
4.3720000000000	0.30819271015000	-117.63030563825
4.3750000000000	0.30724882430912	-117.96282293781
4.3780000000000	0.30632931860066	-118.29158662713
4.3810000000000	0.30543380949705	-118.61670465430
4.3840000000000	0.30456192087464	-118.93828158418
4.3870000000000	0.30371328405875	-119.25641872425
4.3900000000000	0.30288753784727	-119.57121424554
4.3930000000000	0.30208432851516	-119.88276329883
4.3960000000000	0.30130330980204	-120.19115812621
4.3990000000000	0.30054414288483	-120.49648816838
4.4020000000000	0.29980649633709	-120.79884016757
4.4050000000000	0.29909004607682	-121.09829826649
4.4080000000000	0.29839447530399	-121.39494410337
4.4110000000000	0.29771947442931	-121.68885690324
4.4140000000000	0.29706474099517	-121.98011356561
4.4170000000000	0.29642997959005	-122.26878874865
4.4200000000000	0.29581490175725	-122.55495495019
4.4230000000000	0.29521922589876	-122.83868258535
4.4260000000000	0.29464267717520	-123.12004006129
4.4290000000000	0.29408498740234	-123.39909384896
4.4320000000000	0.29354589494507	-123.67590855201
4.4350000000000	0.29302514460909	-123.95054697306
4.4380000000000	0.29252248753114	-124.22307017743
4.4410000000000	0.29203768106797	-124.49353755427
4.4440000000000	0.29157048868465	-124.76200687547
4.4470000000000	0.29112067984238	-125.02853435217
4.4500000000000	0.29068802988635	-125.29317468919
4.4530000000000	0.29027231993375	-125.55598113731
4.4560000000000	0.28987333676229	-125.81700554359
4.4590000000000	0.28949087269938	-126.07629839973
4.4620000000000	0.28912472551228	-126.33390888865
4.4650000000000	0.28877469829920	-126.58988492923
4.4680000000000	0.28844059938176	-126.84427321946
4.4710000000000	0.28812224219866	-127.09711927789
4.4740000000000	0.28781944520092	-127.34846748356
4.4770000000000	0.28753203174862	-127.59836111441
4.4800000000000	0.28725983000926	-127.84684238437
4.4830000000000	0.28700267285791	-128.09395247892
4.4860000000000	0.28676039777901	-128.33973158945
4.4890000000000	0.28653284677009	-128.58421894638
4.4920000000000	0.28631986624725	-128.82745285094
4.4950000000000	0.28612130695255	-129.06947070597
4.4980000000000	0.28593702386328	-129.31030904545
4.5010000000000	0.28576687610316	-129.55000356308
4.5040000000000	0.28561072685542	-129.78858913975
4.5070000000000	0.28546844327780	-130.02609987014
4.5100000000000	0.28533989641949	-130.26256908822
4.5130000000000	0.28522496113990	-130.49802939201
4.5160000000000	0.28512351602942	-130.73251266736
4.5190000000000	0.28503544333197	-130.96605011095
4.5220000000000	0.28496062886946	-131.19867225247
4.5250000000000	0.28489896196805	-131.43040897606
4.5280000000000	0.28485033538626	-131.66128954094
4.5310000000000	0.28481464524484	-131.89134260144
4.5340000000000	0.28479179095843	-132.12059622627
4.5370000000000	0.28478167516893	-132.34907791713
4.5400000000000	0.28478420368059	-132.57681462678
4.5430000000000	0.28479928539681	-132.80383277636
4.5460000000000	0.28482683225851	-133.03015827232
4.5490000000000	0.28486675918420	-133.25581652259
4.5520000000000	0.28491898401160	-133.48083245238
4.5550000000000	0.28498342744077	-133.70523051935
4.5580000000000	0.28506001297887	-133.92903472834
4.5610000000000	0.28514866688629	-134.15226864564
4.5640000000000	0.28524931812429	-134.37495541273
4.5670000000000	0.28536189830411	-134.59711775964
4.5700000000000	0.28548634163738	-134.81877801786
4.5730000000000	0.28562258488796	-135.03995813288
4.5760000000000	0.28577056732507	-135.26067967623
4.5790000000000	0.28593023067774	-135.48096385730
4.5820000000000	0.28610151909053	-135.70083153463
4.5850000000000	0.28628437908044	-135.92030322698
4.5880000000000	0.28647875949510	-136.13939912401
4.5910000000000	0.28668461147208	-136.35813909659
4.5940000000000	0.28690188839934	-136.57654270689
4.5970000000000	0.28713054587684	-136.79462921808
4.6000000000000	0.28737054167920	-137.01241760381
4.6030000000000	0.28762183571947	-137.22992655734
4.6060000000000	0.28788439001383	-137.44717450047
4.6090000000000	0.28815816864745	-137.66417959215
4.6120000000000	0.28844313774116	-137.88095973687
4.6150000000000	0.28873926541921	-138.09753259282
4.6180000000000	0.28904652177789	-138.31391557974
4.6210000000000	0.28936487885505	-138.53012588669
4.6240000000000	0.28969431060055	-138.74618047944
4.6270000000000	0.29003479284748	-138.96209610775
4.6300000000000	0.29038630328428	-139.17788931244
4.6330000000000	0.29074882142767	-139.39357643221
4.6360000000000	0.29112232859631	-139.60917361036
4.6390000000000	0.29150680788524	-139.82469680123
4.6420000000000	0.29190224414113	-140.04016177653
4.6450000000000	0.29230862393814	-140.25558413149
4.6480000000000	0.29272593555454	-140.47097929084
4.6510000000000	0.29315416895003	-140.68636251461
4.6540000000000	0.29359331574369	-140.90174890383
4.6570000000000	0.29404336919253	-141.11715340602
4.6600000000000	0.29450432417072	-141.33259082062
4.6630000000000	0.29497617714944	-141.54807580415
4.6660000000000	0.29545892617722	-141.76362287540
4.6690000000000	0.29595257086092	-141.97924642038
4.6720000000000	0.29645711234726	-142.19496069717
4.6750000000000	0.29697255330483	-142.41077984066
4.6780000000000	0.29749889790665	-142.62671786718
4.6810000000000	0.29803615181323	-142.84278867902
4.6840000000000	0.29858432215607	-143.05900606879
4.6870000000000	0.29914341752169	-143.27538372378
4.6900000000000	0.29971344793605	-143.49193523010
4.6930000000000	0.30029442484941	-143.70867407679
4.6960000000000	0.30088636112167	-143.92561365985
4.6990000000000	0.30148927100799	-144.14276728612
4.7020000000000	0.30210317014494	-144.36014817713
4.7050000000000	0.30272807553691	-144.57776947279
4.7080000000000	0.30336400554295	-144.79564423511
4.7110000000000	0.30401097986390	-145.01378545172
4.7140000000000	0.30466901952989	-145.23220603938
4.7170000000000	0.30533814688814	-145.45091884739
4.7200000000000	0.30601838559107	-145.66993666097
4.7230000000000	0.30670976058466	-145.88927220450
4.7260000000000	0.30741229809717	-146.10893814472
4.7290000000000	0.30812602562802	-146.32894709391
4.7320000000000	0.30885097193698	-146.54931161293
4.7350000000000	0.30958716703361	-146.77004421423
4.7380000000000	0.31033464216684	-146.99115736483
4.7410000000000	0.31109342981485	-147.21266348920
4.7440000000000	0.31186356367509	-147.43457497206
4.7470000000000	0.31264507865450	-147.65690416121
4.7500000000000	0.31343801085989	-147.87966337023
4.7530000000000	0.31424239758852	-148.10286488114
4.7560000000000	0.31505827731871	-148.32652094704
4.7590000000000	0.31588568970075	-148.55064379470
4.7620000000000	0.31672467554776	-148.77524562701
4.7650000000000	0.31757527682676	-149.00033862554
4.7680000000000	0.31843753664980	-149.22593495293
4.7710000000000	0.31931149926515	-149.45204675525
4.7740000000000	0.32019721004858	-149.67868616440
4.7770000000000	0.32109471549469	-149.90586530036
4.7800000000000	0.32200406320826	-150.13359627347
4.7830000000000	0.32292530189562	-150.36189118663
4.7860000000000	0.32385848135609	-150.59076213750
4.7890000000000	0.32480365247330	-150.82022122063
4.7920000000000	0.32576086720665	-151.05028052953
4.7950000000000	0.32673017858255	-151.28095215879
4.7980000000000	0.32771164068584	-151.51224820606
4.8010000000000	0.32870530865090	-151.74418077405
4.8040000000000	0.32971123865293	-151.97676197252
4.8070000000000	0.33072948789894	-152.21000392015
4.8100000000000	0.33176011461876	-152.44391874646
4.8130000000000	0.33280317805587	-152.67851859366
4.8160000000000	0.33385873845816	-152.91381561847
4.8190000000000	0.33492685706844	-153.14982199391
4.8220000000000	0.33600759611488	-153.38654991103
4.8250000000000	0.33710101880121	-153.62401158070
4.8280000000000	0.33820718929675	-153.86221923525
4.8310000000000	0.33932617272621	-154.10118513013
4.8340000000000	0.34045803515926	-154.34092154560
4.8370000000000	0.34160284359985	-154.58144078825
4.8400000000000	0.34276066597526	-154.82275519265
4.8430000000000	0.34393157112489	-155.06487712284
4.8460000000000	0.34511562878870	-155.30781897387
4.8490000000000	0.34631290959535	-155.55159317324
4.8520000000000	0.34752348505002	-155.79621218242
4.8550000000000	0.34874742752185	-156.04168849820
4.8580000000000	0.34998481023095	-156.28803465412
4.8610000000000	0.35123570723513	-156.53526322185
4.8640000000000	0.35250019341606	-156.78338681244
4.8670000000000	0.35377834446511	-157.03241807772
4.8700000000000	0.35507023686865	-157.28236971149
4.8730000000000	0.35637594789289	-157.53325445082
4.8760000000000	0.35769555556822	-157.78508507718
4.8790000000000	0.35902913867300	-158.03787441771
4.8820000000000	0.36037677671679	-158.29163534629
4.8850000000000	0.36173854992302	-158.54638078465
4.8880000000000	0.36311453921104	-158.80212370351
4.8910000000000	0.36450482617755	-159.05887712356
4.8940000000000	0.36590949307737	-159.31665411651
4.8970000000000	0.36732862280352	-159.57546780603
4.9000000000000	0.36876229886663	-159.83533136872
4.9030000000000	0.37021060537355	-160.09625803500
4.9060000000000	0.37167362700528	-160.35826108999
4.9090000000000	0.37315144899403	-160.62135387431
4.9120000000000	0.37464415709951	-160.88554978493
4.9150000000000	0.37615183758436	-161.15086227584
4.9180000000000	0.37767457718871	-161.41730485885
4.9210000000000	0.37921246310382	-161.68489110420
4.9240000000000	0.38076558294475	-161.95363464121
4.9270000000000	0.38233402472213	-162.22354915889
4.9300000000000	0.38391787681288	-162.49464840644
4.9330000000000	0.38551722792990	-162.76694619379
4.9360000000000	0.38713216709067	-163.04045639202
4.9390000000000	0.38876278358480	-163.31519293380
4.9420000000000	0.39040916694038	-163.59116981370
4.9450000000000	0.39207140688923	-163.86840108854
4.9480000000000	0.39374959333083	-164.14690087760
4.9510000000000	0.39544381629516	-164.42668336286
4.9540000000000	0.39715416590408	-164.70776278915
4.9570000000000	0.39888073233155	-164.99015346418
4.9600000000000	0.40062360576240	-165.27386975864
4.9630000000000	0.40238287634973	-165.55892610615
4.9660000000000	0.40415863417088	-165.84533700315
4.9690000000000	0.40595096918192	-166.13311700877
4.9720000000000	0.40775997117063	-166.42228074464
4.9750000000000	0.40958572970795	-166.71284289453
4.9780000000000	0.41142833409778	-167.00481820409
4.9810000000000	0.41328787332521	-167.29822148036
4.9840000000000	0.41516443600304	-167.59306759131
4.9870000000000	0.41705811031658	-167.88937146525
4.9900000000000	0.41896898396673	-168.18714809021
4.9930000000000	0.42089714411118	-168.48641251319
4.9960000000000	0.42284267730391	-168.78717983935
4.9990000000000	0.42480566943262	-169.08946523113
5.0020000000000	0.42678620565439	-169.39328390729
5.0050000000000	0.42878437032932	-169.69865114179
5.0080000000000	0.43080024695212	-170.00558226268
5.0110000000000	0.43283391808172	-170.31409265083
5.0140000000000	0.43488546526871	-170.62419773857
5.0170000000000	0.43695496898073	-170.93591300825
5.0200000000000	0.43904250852561	-171.24925399069
5.0230000000000	0.44114816197235	-171.56423626351
5.0260000000000	0.44327200606978	-171.88087544940
5.0290000000000	0.44541411616302	-172.19918721418
5.0320000000000	0.44757456610749	-172.51918726487
5.0350000000000	0.44975342818068	-172.84089134754
5.0380000000000	0.45195077299138	-173.16431524513
5.0410000000000	0.45416666938658	-173.48947477503
5.0440000000000	0.45640118435581	-173.81638578667
5.0470000000000	0.45865438293303	-174.14506415886
5.0500000000000	0.46092632809595	-174.47552579709
5.0530000000000	0.46321708066279	-174.80778663061
5.0560000000000	0.46552669918642	-175.14186260947
5.0590000000000	0.46785523984592	-175.47776970128
5.0620000000000	0.47020275633546	-175.81552388799
5.0650000000000	0.47256929975052	-176.15514116236
5.0680000000000	0.47495491847144	-176.49663752440
5.0710000000000	0.47735965804425	-176.84002897758
5.0740000000000	0.47978356105880	-177.18533152490
5.0770000000000	0.48222666702414	-177.53256116481
5.0800000000000	0.48468901224124	-177.88173388694
5.0830000000000	0.48717062967289	-178.23286566769
5.0860000000000	0.48967154881096	-178.58597246561
5.0890000000000	0.49219179554085	-178.94107021662
5.0920000000000	0.49473139200329	-179.29817482905
5.0950000000000	0.49729035645343	-179.65730217853
5.0980000000000	0.49986870311726	179.98153189742
5.1010000000000	0.50246644204535	179.61831160483
5.1040000000000	0.50508357896398	179.25302119905
5.1070000000000	0.50772011512372	178.88564499063
5.1100000000000	0.51037604714543	178.51616735146
5.1130000000000	0.51305136686379	178.14457272108
5.1160000000000	0.51574606116840	177.77084561317
5.1190000000000	0.51846011184246	177.39497062233
5.1220000000000	0.52119349539925	177.01693243097
5.1250000000000	0.52394618291626	176.63671581648
5.1280000000000	0.52671813986731	176.25430565862
5.1310000000000	0.52950932595257	175.86968694705
5.1340000000000	0.53231969492659	175.48284478918
5.1370000000000	0.53514919442466	175.09376441818
5.1400000000000	0.53799776578729	174.70243120120
5.1430000000000	0.54086534388330	174.30883064786
5.1460000000000	0.54375185693132	173.91294841893
5.1490000000000	0.54665722632014	173.51477033525
5.1520000000000	0.54958136642790	173.11428238687
5.1550000000000	0.55252418444039	172.71147074238
5.1580000000000	0.55548558016853	172.30632175855
5.1610000000000	0.55846544586538	171.89882199010
5.1640000000000	0.56146366604277	171.48895819972
5.1670000000000	0.56448011728785	171.07671736839
5.1700000000000	0.56751466807974	170.66208670576
5.1730000000000	0.57056717860651	170.24505366092
5.1760000000000	0.57363750058290	169.82560593323
5.1790000000000	0.57672547706886	169.40373148348
5.1820000000000	0.57983094228925	168.97941854520
5.1850000000000	0.58295372145518	168.55265563616
5.1880000000000	0.58609363058698	168.12343157009
5.1910000000000	0.58925047633945	167.69173546862
5.1940000000000	0.59242405582949	167.25755677332
5.1970000000000	0.59561415646665	166.82088525806
5.2000000000000	0.59882055578678	166.38171104134
5.2030000000000	0.60204302128938	165.94002459900
5.2060000000000	0.60528131027882	165.49581677696
5.2090000000000	0.60853516971006	165.04907880409
5.2120000000000	0.61180433603908	164.59980230531
5.2150000000000	0.61508853507858	164.14797931476
5.2180000000000	0.61838748185946	163.69360228906
5.2210000000000	0.62170088049833	163.23666412071
5.2240000000000	0.62502842407165	162.77715815161
5.2270000000000	0.62836979449708	162.31507818656
5.2300000000000	0.63172466242225	161.85041850690
5.2330000000000	0.63509268712175	161.38317388420
5.2360000000000	0.63847351640259	160.91333959390
5.2390000000000	0.64186678651885	160.44091142908
5.2420000000000	0.64527212209593	159.96588571408
5.2450000000000	0.64868913606485	159.48825931826
5.2480000000000	0.65211742960736	159.00802966957
5.2510000000000	0.65555659211212	158.52519476815
5.2540000000000	0.65900620114269	158.03975319980
5.2570000000000	0.66246582241776	157.55170414938
5.2600000000000	0.66593500980410	157.06104741405
5.2630000000000	0.66941330532294	156.56778341634
5.2660000000000	0.67290023917007	156.07191321713
5.2690000000000	0.67639532975038	155.57343852831
5.2720000000000	0.67989808372713	155.07236172533
5.2750000000000	0.68340799608670	154.56868585937
5.2780000000000	0.68692455021904	154.06241466939
5.2810000000000	0.69044721801446	153.55355259371
5.2840000000000	0.69397545997716	153.04210478135
5.2870000000000	0.69750872535587	152.52807710301
5.2900000000000	0.70104645229212	152.01147616161
5.2930000000000	0.70458806798640	151.49230930243
5.2960000000000	0.70813298888262	150.97058462281
5.2990000000000	0.71168062087128	150.44631098137
5.3020000000000	0.71523035951145	149.91949800666
5.3050000000000	0.71878159027196	149.39015610539
5.3080000000000	0.72233368879211	148.85829646997
5.3110000000000	0.72588602116178	148.32393108548
5.3140000000000	0.72943794422148	147.78707273607
5.3170000000000	0.73298880588206	147.24773501063
5.3200000000000	0.73653794546447	146.70593230778
5.3230000000000	0.74008469405933	146.16167984017
5.3260000000000	0.74362837490641	145.61499363799
5.3290000000000	0.74716830379389	145.06589055178
5.3320000000000	0.75070378947724	144.51438825432
5.3350000000000	0.75423413411750	143.96050524179
5.3380000000000	0.75775863373884	143.40426083405
5.3410000000000	0.76127657870483	142.84567517401
5.3440000000000	0.76478725421333	142.28476922613
5.3470000000000	0.76828994080939	141.72156477396
5.3500000000000	0.77178391491563	141.15608441682
5.3530000000000	0.77526844937978	140.58835156536
5.3560000000000	0.77874281403844	140.01839043635
5.3590000000000	0.78220627629667	139.44622604623
5.3620000000000	0.78565810172245	138.87188420389
5.3650000000000	0.78909755465538	138.29539150221
5.3680000000000	0.79252389882859	137.71677530875
5.3710000000000	0.79593639800315	137.13606375525
5.3740000000000	0.79933431661368	136.55328572616
5.3770000000000	0.80271692042456	135.96847084615
5.3800000000000	0.80608347719520	135.38164946643
5.3830000000000	0.80943325735355	134.79285265021
5.3860000000000	0.81276553467651	134.20211215691
5.3890000000000	0.81607958697605	133.60946042550
5.3920000000000	0.81937469678973	133.01493055669
5.3950000000000	0.82265015207428	132.41855629413
5.3980000000000	0.82590524690105	131.82037200466
5.4010000000000	0.82913928215160	131.22041265744
5.4040000000000	0.83235156621241	130.61871380221
5.4070000000000	0.83554141566697	130.01531154659
5.4100000000000	0.83870815598391	129.41024253236
5.4130000000000	0.84185112219974	128.80354391096
5.4160000000000	0.84496965959460	128.19525331803
5.4190000000000	0.84806312435964	127.58540884710
5.4220000000000	0.85113088425445	126.97404902257
5.4250000000000	0.85417231925319	126.36121277181
5.4280000000000	0.85718682217783	125.74693939656
5.4310000000000	0.86017379931707	125.13126854368
5.4340000000000	0.86313267102968	124.51424017517
5.4370000000000	0.86606287233054	123.89589453768
5.4400000000000	0.86896385345841	123.27627213136
5.4430000000000	0.87183508042376	122.65541367831
5.4460000000000	0.87467603553563	122.03336009045
5.4490000000000	0.87748621790616	121.41015243707
5.4520000000000	0.88026514393164	120.78583191200
5.4550000000000	0.88301234774905	120.16043980048
5.4580000000000	0.88572738166688	119.53401744576
5.4610000000000	0.88840981656942	118.90660621551
5.4640000000000	0.89105924229347	118.27824746817
5.4670000000000	0.89367526797674	117.64898251909
5.4700000000000	0.89625752237713	117.01885260675
5.4730000000000	0.89880565416216	116.38789885899
5.4760000000000	0.90131933216807	115.75616225932
5.4790000000000	0.90379824562804	115.12368361334
5.4820000000000	0.90624210436901	114.49050351550
5.4850000000000	0.90865063897692	113.85666231592
5.4880000000000	0.91102360093004	113.22220008771
5.4910000000000	0.91336076270021	112.58715659454
5.4940000000000	0.91566191782200	111.95157125868
5.4970000000000	0.91792688092973	111.31548312951
5.5000000000000	0.92015548776258	110.67893085253
5.5030000000000	0.92234759513778	110.04195263895
5.5060000000000	0.92450308089245	109.40458623592
5.5090000000000	0.92662184379413	108.76686889740
5.5120000000000	0.92870380342078	108.12883735569
5.5150000000000	0.93074890001050	107.49052779382
5.5180000000000	0.93275709428170	106.85197581858
5.5210000000000	0.93472836722439	106.21321643450
5.5240000000000	0.93666271986336	105.57428401858
5.5270000000000	0.93856017299391	104.93521229595
5.5300000000000	0.94042076689118	104.29603431647
5.5330000000000	0.94224456099392	103.65678243218
5.5360000000000	0.94403163356365	103.01748827582
5.5390000000000	0.94578208132027	102.37818274026
5.5420000000000	0.94749601905521	101.73889595893
5.5450000000000	0.94917357922317	101.09965728733
5.5480000000000	0.95081491151366	100.46049528550
5.5510000000000	0.95242018240340	99.821437701574
5.5540000000000	0.95398957469091	99.182511456372
5.5570000000000	0.95552328701441	98.543742629039
5.5600000000000	0.95702153335426	97.905156443752
5.5630000000000	0.95848454252126	97.266777257484
5.5660000000000	0.95991255763192	96.628628548819
5.5690000000000	0.96130583557208	95.990732907828
5.5720000000000	0.96266464645005	95.353112026986
5.5750000000000	0.96398927304048	94.715786693128
5.5780000000000	0.96528001022028	94.078776780435
5.5810000000000	0.96653716439772	93.442101244431
5.5840000000000	0.96776105293591	92.805778116984
5.5870000000000	0.96895200357186	92.169824502291
5.5900000000000	0.97011035383223	91.534256573829
5.5930000000000	0.97123645044697	90.899089572255
5.5960000000000	0.97233064876176	90.264337804227
5.5990000000000	0.97339331215057	89.630014642141
5.6020000000000	0.97442481142905	88.996132524732
5.6050000000000	0.97542552427002	88.362702958547
5.6080000000000	0.97639583462179	87.729736520241
5.6110000000000	0.97733613213036	87.097242859672
5.6140000000000	0.97824681156627	86.465230703786
5.6170000000000	0.97912827225694	85.833707861233
5.6200000000000	0.97998091752531	85.202681227718
5.6230000000000	0.98080515413549	84.572156792034
5.6260000000000	0.98160139174609	83.942139642752
5.6290000000000	0.98237004237192	83.312633975551
5.6320000000000	0.98311151985457	82.683643101138
5.6350000000000	0.98382623934258	82.055169453747
5.6380000000000	0.98451461678150	81.427214600167
5.6410000000000	0.98517706841454	80.799779249286
5.6440000000000	0.98581401029399	80.172863262108
5.6470000000000	0.98642585780400	79.546465662221
5.6500000000000	0.98701302519496	78.920584646683
5.6530000000000	0.98757592512973	78.295217597288
5.6560000000000	0.98811496824213	77.670361092205
5.6590000000000	0.98863056270777	77.046010917930
5.6620000000000	0.98912311382742	76.422162081552
5.6650000000000	0.98959302362318	75.798808823282
5.6680000000000	0.99004069044743	75.175944629235
5.6710000000000	0.99046650860473	74.553562244427
5.6740000000000	0.99087086798662	73.931653685957
5.6770000000000	0.99125415371951	73.310210256370
5.6800000000000	0.99161674582546	72.689222557148
5.6830000000000	0.99195901889592	72.068680502322
5.6860000000000	0.99228134177837	71.448573332177
5.6890000000000	0.99258407727572	70.828889627029
5.6920000000000	0.99286758185845	70.209617321044
5.6950000000000	0.99313220538921	69.590743716091
5.6980000000000	0.99337829085996	68.972255495589
5.7010000000000	0.99360617414123	68.354138738350
5.7040000000000	0.99381618374351	67.736378932384
5.7070000000000	0.99400864059051	67.118960988646
5.7100000000000	0.99418385780403	66.501869254718
5.7130000000000	0.99434214050031	65.885087528402
5.7160000000000	0.99448378559756	65.268599071203
5.7190000000000	0.99460908163441	64.652386621700
5.7220000000000	0.99471830859912	64.036432408771
5.7250000000000	0.99481173776921	63.420718164675
5.7280000000000	0.99488963156126	62.805225137965
5.7310000000000	0.99495224339061	62.189934106226
5.7340000000000	0.99499981754071	61.574825388617
5.7370000000000	0.99503258904180	60.959878858217
5.7400000000000	0.99505078355864	60.345073954151
5.7430000000000	0.99505461728710	59.730389693488
5.7460000000000	0.99504429685913	59.115804682910
5.7490000000000	0.99502001925601	58.501297130125
5.7520000000000	0.99498197172955	57.886844855027
5.7550000000000	0.99493033173084	57.272425300591
5.7580000000000	0.99486526684640	56.658015543488
5.7610000000000	0.99478693474142	56.043592304416
5.7640000000000	0.99469548310975	55.429131958144
5.7670000000000	0.99459104963040	54.814610543245
5.7700000000000	0.99447376193029	54.200003771528
5.7730000000000	0.99434373755295	53.585287037148
5.7760000000000	0.99420108393288	52.970435425393
5.7790000000000	0.99404589837536	52.355423721141
5.7820000000000	0.99387826804141	51.740226416975
5.7850000000000	0.99369826993763	51.124817720952
5.7880000000000	0.99350597091064	50.509171564020
5.7910000000000	0.99330142764600	49.893261607076
5.7940000000000	0.99308468667112	49.277061247652
5.7970000000000	0.99285578436214	48.660543626232
5.8000000000000	0.99261474695445	48.043681632184
5.8030000000000	0.99236159055651	47.426447909303
5.8060000000000	0.99209632116691	46.808814860967
5.8090000000000	0.99181893469427	46.190754654876
5.8120000000000	0.99152941697987	45.572239227392
5.8150000000000	0.99122774382268	44.953240287460
5.8180000000000	0.99091388100659	44.333729320098
5.8210000000000	0.99058778432962	43.713677589458
5.8240000000000	0.99024939963488	43.093056141445
5.8270000000000	0.98989866284304	42.471835805888
5.8300000000000	0.98953549998602	41.849987198244
5.8330000000000	0.98915982724177	41.227480720848
5.8360000000000	0.98877155096984	40.604286563671
5.8390000000000	0.98837056774754	39.980374704605
5.8420000000000	0.98795676440634	39.355714909242
5.8450000000000	0.98753001806847	38.730276730150
5.8480000000000	0.98709019618326	38.104029505632
5.8510000000000	0.98663715656312	37.476942357951
5.8540000000000	0.98617074741884	36.848984191024
5.8570000000000	0.98569080739392	36.220123687550
5.8600000000000	0.98519716559772	35.590329305586
5.8630000000000	0.98468964163718	34.959569274538
5.8660000000000	0.98416804564668	34.327811590558
5.8690000000000	0.98363217831589	33.695024011340
5.8720000000000	0.98308183091529	33.061174050295
5.8750000000000	0.98251678531897	32.426228970085
5.8780000000000	0.98193681402446	31.790155775514
5.8810000000000	0.98134168016919	31.152921205745
5.8840000000000	0.98073113754332	30.514491725834
5.8870000000000	0.98010493059848	29.874833517563
5.8900000000000	0.97946279445211	29.233912469552
5.8930000000000	0.97880445488692	28.591694166633
5.8960000000000	0.97812962834524	27.948143878467
5.8990000000000	0.97743802191756	27.303226547378
5.9020000000000	0.97672933332506	26.656906775398
5.9050000000000	0.97600325089553	26.009148810479
5.9080000000000	0.97525945353225	25.359916531876
5.9110000000000	0.97449761067521	24.709173434661
5.9140000000000	0.97371738225434	24.056882613341
5.9170000000000	0.97291841863394	23.403006744584
5.9200000000000	0.97210036054798	22.747508068987
5.9230000000000	0.97126283902541	22.090348371901
5.9260000000000	0.97040547530509	21.431488963260
5.9290000000000	0.96952788073942	20.770890656395
5.9320000000000	0.96862965668619	20.108513745817
5.9350000000000	0.96771039438782	19.444317983923
5.9380000000000	0.96676967483715	18.778262556610
5.9410000000000	0.96580706862923	18.110306057760
5.9440000000000	0.96482213579794	17.440406462576
5.9470000000000	0.96381442563687	16.768521099731
5.9500000000000	0.96278347650339	16.094606622298
5.9530000000000	0.96172881560500	15.418618977438
5.9560000000000	0.96064995876700	14.740513374812
5.9590000000000	0.95954641018040	14.060244253679
5.9620000000000	0.95841766212904	13.377765248655
5.9650000000000	0.95726319469483	12.693029154101
5.9680000000000	0.95608247543979	12.005987887101
5.9710000000000	0.95487495906396	11.316592449004
5.9740000000000	0.95364008703760	10.624792885494
5.9770000000000	0.95237728720667	9.9305382451569
5.9800000000000	0.95108597336995	9.2337765365101
5.9830000000000	0.94976554482665	8.5344546834666
5.9860000000000	0.94841538589285	7.8325184791985
5.9890000000000	0.94703486538542	7.1279125383704
5.9920000000000	0.94562333607161	6.4205802477146
5.9950000000000	0.94418013408304	5.7104637149156
5.9980000000000	0.94270457829202	4.9975037157802
6.0010000000000	0.94119596964881	4.2816396396645
6.0040000000000	0.93965359047778	3.5628094331339
6.0070000000000	0.93807670373075	2.8409495418372
6.0100000000000	0.93646455219566	2.1159948505697
6.0130000000000	0.93481635765853	1.3878786215139
6.0160000000000	0.93313132001666	0.65653243064106
6.0190000000000	0.93140861634131	-0.078113897733682
6.0220000000000	0.92964739988743	-0.81613235824957
6.0250000000000	0.92784679904856	-1.5575968336509
6.0280000000000	0.92600591625464	-2.3025831657852
6.0310000000000	0.92412382681059	-3.0511692284378
6.0340000000000	0.92219957767342	-3.8034350019826
6.0370000000000	0.92023218616566	-4.5594626498245
6.0400000000000	0.91822063862295	-5.3193365965962
6.0430000000000	0.91616388897346	-6.0831436080639
6.0460000000000	0.91406085724706	-6.8509728726863
6.0490000000000	0.91191042801204	-7.6229160847563
6.0520000000000	0.90971144873724	-8.3990675290450
6.0550000000000	0.90746272807771	-9.1795241668446
6.0580000000000	0.90516303408174	-9.9643857233007
6.0610000000000	0.90281109231773	-10.753754775896
6.0640000000000	0.90040558391904	-11.547736843929
6.0670000000000	0.89794514354550	-12.346440478818
6.0700000000000	0.89542835726030	-13.149977355010
6.0730000000000	0.89285376032129	-13.958462361281
6.0760000000000	0.89021983488621	-14.772013692149
6.0790000000000	0.88752500763136	-15.590752939121
6.0820000000000	0.88476764728418	-16.414805181409
6.0850000000000	0.88194606207023	-17.244299075785
6.0880000000000	0.87905849707607	-18.079366945099
6.0910000000000	0.87610313152991	-18.920144865049
6.0940000000000	0.87307807600281	-19.766772748625
6.0970000000000	0.86998136953419	-20.619394427696
6.1000000000000	0.86681097668628	-21.478157731047
6.1030000000000	0.86356478453325	-22.343214558193
6.1060000000000	0.86024059959233	-23.214720948153
6.1090000000000	0.85683614470533	-24.092837142328
6.1120000000000	0.85334905588090	-24.977727640512
6.1150000000000	0.84977687910952	-25.869561249001
6.1180000000000	0.84611706716532	-26.768511119623
6.1210000000000	0.84236697641121	-27.674754778444
6.1240000000000	0.83852386362612	-28.588474142758
6.1270000000000	0.83458488287610	-29.509855524850
6.1300000000000	0.83054708245421	-30.439089620913
6.1330000000000	0.82640740191725	-31.376371483313
6.1360000000000	0.82216266925138	-32.321900474293
6.1390000000000	0.81780959820269	-33.275880199025
6.1420000000000	0.81334478581316	-34.238518415759
6.1450000000000	0.80876471020733	-35.210026920662
6.1480000000000	0.80406572868023	-36.190621404738
6.1510000000000	0.79924407614265	-37.180521280077
6.1540000000000	0.79429586398590	-38.179949472469
6.1570000000000	0.78921707943463	-39.189132177245
6.1600000000000	0.78400358546276	-40.208298575038
6.1630000000000	0.77865112135502	-41.237680503954
6.1660000000000	0.77315530400376	-42.277512084516
6.1690000000000	0.76751163003816	-43.328029293532
6.1720000000000	0.76171547889102	-44.389469482958
6.1750000000000	0.75576211691588	-45.462070839661
6.1780000000000	0.74964670267495	-46.546071781937
6.1810000000000	0.74336429352582	-47.641710288564
6.1840000000000	0.73690985364206	-48.749223156175
6.1870000000000	0.73027826360886	-49.868845180783
6.1900000000000	0.72346433174069	-51.000808259410
6.1930000000000	0.71646280727186	-52.145340407946
6.1960000000000	0.70926839557354	-53.302664691653
6.1990000000000	0.70187577555144	-54.472998065108
6.2020000000000	0.69427961937634	-55.656550118861
6.2050000000000	0.68647461469508	-56.853521730708
6.2080000000000	0.67845548946115	-58.064103620242
6.2110000000000	0.67021703951181	-59.288474806257
6.2140000000000	0.66175415900192	-60.526800967664
6.2170000000000	0.65306187378223	-61.779232709835
6.2200000000000	0.64413537778252	-63.045903739745
6.2230000000000	0.63497007242539	-64.326928954904
6.2260000000000	0.62556160905606	-65.622402452928
6.2290000000000	0.61590593432513	-66.932395470582
6.2320000000000	0.60599933840632	-68.256954263368
6.2350000000000	0.59583850586828	-69.596097939057
6.2380000000000	0.58542056894983	-70.949816261071
6.2410000000000	0.57474316291146	-72.318067440230
6.2440000000000	0.56380448305353	-73.700775936009
6.2470000000000	0.55260334290467	-75.097830291120
6.2500000000000	0.54113923299363	-76.509081025796
6.2530000000000	0.52941237952668	-77.934338620599
6.2560000000000	0.51742380220322	-79.373371618776
6.2590000000000	0.50517537031650	-80.825904881039
6.2620000000000	0.49266985620878	-82.291618027085
6.2650000000000	0.47991098508393	-83.770144099063
6.2680000000000	0.46690348012863	-85.261068482420
6.2710000000000	0.45365310186107	-86.763928119057
6.2740000000000	0.44016668061634	-88.278211046369
6.2770000000000	0.42645214109394	-89.803356293449
6.2800000000000	0.41251851793874	-91.338754162495
6.2830000000000	0.39837596140414	-92.883746919166
6.2860000000000	0.38403573225575	-94.437629910333
6.2890000000000	0.36951018521756	-95.999653121365
6.2920000000000	0.35481274043645	-97.569023177844
6.2950000000000	0.33995784264509	-99.144905788431
6.2980000000000	0.32496090793134	-100.72642861669
6.3010000000000	0.30983825826999	-102.31268455998
6.3040000000000	0.29460704423221	-103.90273540314
6.3070000000000	0.27928515655214	-105.49561580362
6.3100000000000	0.26389112748916	-107.09033755240
6.3130000000000	0.24844402316969	-108.68589404140
6.3160000000000	0.23296332831519	-110.28126485136
6.3190000000000	0.21746882495368	-111.87542035238
6.3220000000000	0.20198046686466	-113.46732617795
6.3250000000000	0.18651825161457	-115.05594738377
6.3280000000000	0.17110209209764	-116.64025201870
6.3310000000000	0.15575168950424	-118.21921368244
6.3340000000000	0.14048640959371	-119.79181235223
6.3370000000000	0.12532516405464	-121.35703216427
6.3400000000000	0.11028629859656	-122.91385354281
6.3430000000000	0.095387489238761	-124.46123403961
6.3460000000000	0.080645648052707	-125.99806444455
6.3490000000000	0.066076839384858	-127.52306405531
6.3520000000000	0.051696207353888	-129.03450153229
6.3550000000000	0.037517915233889	-130.52929451140
6.3580000000000	0.023555097537241	-131.99896990924
6.3610000000000	0.0098198314724175	-133.39221081440
6.3640000000000	0.0036770600135862	44.603129301648
6.3670000000000	0.016925383917241	43.460276847189
6.3700000000000	0.029916624921072	42.062213244527
6.3730000000000	0.042643068109367	40.657090763432
6.3760000000000	0.055098133655662	39.261200458409
6.3790000000000	0.067276303638581	37.878731941316
6.3820000000000	0.079173087783120	36.511379986543
6.3850000000000	0.090784984669383	35.160028503815
6.3880000000000	0.10210943795680	33.825214599876
6.3910000000000	0.11314478842335	32.507293622254
6.3940000000000	0.12389022273780	31.206509001494
6.3970000000000	0.13434571986062	29.923026060865
6.4000000000000	0.14451199591174	28.656950378470
6.4030000000000	0.15439044827136	27.408338864352
6.4060000000000	0.16398309960192	26.177207126936
6.4090000000000	0.17329254239701	24.963534819947
6.4120000000000	0.18232188458124	23.767269820733
6.4150000000000	0.19107469660413	22.588331689812
6.4180000000000	0.19955496039456	21.426614659187
6.4210000000000	0.20776702046896	20.281990290191
6.4240000000000	0.21571553742013	19.154309883276
6.4270000000000	0.22340544395171	18.043406689258
6.4300000000000	0.23084190356940	16.949097952690
6.4330000000000	0.23803027199102	15.871186806979
6.4360000000000	0.24497606129627	14.809464034479
6.4390000000000	0.25168490680066	13.763709700976
6.4420000000000	0.25816253660850	12.733694671854
6.4450000000000	0.26441474377507	11.719182015956
6.4480000000000	0.27044736098809	10.719928302540
6.4510000000000	0.27626623766372	9.7356847963618
6.4540000000000	0.28187721934063	8.7661985557776
6.4570000000000	0.28728612924761	7.8112134386790
6.4600000000000	0.29249875191562	6.8704710210711
6.4630000000000	0.29752081870209	5.9437114330689
6.4660000000000	0.30235799509566	5.0306741170585
6.4690000000000	0.30701586967020	4.1310985127252
6.4720000000000	0.31149994456052	3.2447246735691
6.4750000000000	0.31581562733545	2.3712938194325
6.4780000000000	0.31996822414944	1.5105488294342
6.4810000000000	0.32396293405873	0.66223467956737
6.4840000000000	0.32780484439443	-0.17390117094401
6.4870000000000	0.33149892709087	-0.99810844060994
6.4900000000000	0.33505003587390	-1.8106337302222
6.4930000000000	0.33846290422032	-2.6117202674368
6.4960000000000	0.34174214400569	-3.4016076880357
6.4990000000000	0.34489224476413	-4.1805318507068
6.5020000000000	0.34791757348973	-4.9487246823747
6.5050000000000	0.35082237491458	-5.7064140513031
6.5080000000000	0.35361077220441	-6.4538236653794
6.5110000000000	0.35628676801755	-7.1911729931630
6.5140000000000	0.35885424587821	-7.9186772054675
6.5170000000000	0.36131697181928	-8.6365471353943
6.5200000000000	0.36367859625442	-9.3449892549099
6.5230000000000	0.36594265604313	-10.044205666197
6.5260000000000	0.36811257671594	-10.734394106160
6.5290000000000	0.37019167483070	-11.415747962596
6.5320000000000	0.37218316043355	-12.088456300660
6.5350000000000	0.37409013960149	-12.752703898391
6.5380000000000	0.37591561704577	-13.408671290152
6.5410000000000	0.37766249875785	-14.056534816942
6.5440000000000	0.37933359468185	-14.696466682661
6.5470000000000	0.38093162139933	-15.328635015453
6.5500000000000	0.38245920481404	-15.953203933359
6.5530000000000	0.38391888282595	-16.570333613597
6.5560000000000	0.38531310798528	-17.180180364816
6.5590000000000	0.38664425011854	-17.782896701775
6.5620000000000	0.38791459891970	-18.378631421934
6.5650000000000	0.38912636650096	-18.967529683503
6.5680000000000	0.39028168989804	-19.549733084535
6.5710000000000	0.39138263352623	-20.125379742711
6.5740000000000	0.39243119158382	-20.694604375493
6.5770000000000	0.39342929040040	-21.257538380350
6.5800000000000	0.39437879072799	-21.814309914824
6.5830000000000	0.39528148997362	-22.365043976192
6.5860000000000	0.39613912437208	-22.909862480554
6.5890000000000	0.39695337109855	-23.448884341163
6.5920000000000	0.39772585032043	-23.982225545849
6.5950000000000	0.39845812718868	-24.509999233431
6.5980000000000	0.39915171376872	-25.032315768985
6.6010000000000	0.39980807091149	-25.549282817891
6.6040000000000	0.40042861006522	-26.061005418589
6.6070000000000	0.40101469502889	-26.567586053963
6.6100000000000	0.40156764364815	-27.069124721320
6.6130000000000	0.40208872945495	-27.565719000918
6.6160000000000	0.40257918325188	-28.057464123002
6.6190000000000	0.40304019464265	-28.544453033353
6.6220000000000	0.40347291350978	-29.026776457304
6.6250000000000	0.40387845144102	-29.504522962238
6.6280000000000	0.40425788310580	-29.977779018556
6.6310000000000	0.40461224758306	-30.446629059119
6.6340000000000	0.40494254964199	-30.911155537177
6.6370000000000	0.40524976097697	-31.371438982792
6.6400000000000	0.40553482139815	-31.827558057771
6.6430000000000	0.40579863997915	-32.279589609126
6.6460000000000	0.40604209616316	-32.727608721087
6.6490000000000	0.40626604082882	-33.171688765684
6.6520000000000	0.40647129731737	-33.611901451927
6.6550000000000	0.40665866242222	-34.048316873610
6.6580000000000	0.40682890734229	-34.481003555763
6.6610000000000	0.40698277860048	-34.910028499785
6.6640000000000	0.40712099892840	-35.335457227284
6.6670000000000	0.40724426811861	-35.757353822653
6.6700000000000	0.40735326384559	-36.175780974417
6.6730000000000	0.40744864245648	-36.590800015376
6.6760000000000	0.40753103973285	-37.002470961578
6.6790000000000	0.40760107162440	-37.410852550149
6.6820000000000	0.40765933495580	-37.816002276019
6.6850000000000	0.40770640810758	-38.217976427559
6.6880000000000	0.40774285167210	-38.616830121176
6.6910000000000	0.40776920908546	-39.012617334887
6.6940000000000	0.40778600723644	-39.405390940895
6.6970000000000	0.40779375705311	-39.795202737215
6.7000000000000	0.40779295406816	-40.182103478359
6.7030000000000	0.40778407896372	-40.566142905115
6.7060000000000	0.40776759809639	-40.947369773456
6.7090000000000	0.40774396400328	-41.325831882588
6.7120000000000	0.40771361588987	-41.701576102180
6.7150000000000	0.40767698010030	-42.074648398793
6.7180000000000	0.40763447057077	-42.445093861539
6.7210000000000	0.40758648926678	-42.812956726982
6.7240000000000	0.40753342660477	-43.178280403321
6.7270000000000	0.40747566185882	-43.541107493869
6.7300000000000	0.40741356355293	-43.901479819852
6.7330000000000	0.40734748983948	-44.259438442553
6.7360000000000	0.40727778886443	-44.615023684813
6.7390000000000	0.40720479911970	-44.968275151927
6.7420000000000	0.40712884978334	-45.319231751938
6.7450000000000	0.40705026104781	-45.667931715358
6.7480000000000	0.40696934443702	-46.014412614332
6.7510000000000	0.40688640311241	-46.358711381270
6.7540000000000	0.40680173216857	-46.700864326952
6.7570000000000	0.40671561891882	-47.040907158134
6.7600000000000	0.40662834317105	-47.378874994674
6.7630000000000	0.40654017749432	-47.714802386182
6.7660000000000	0.40645138747651	-48.048723328220
6.7690000000000	0.40636223197336	-48.380671278071
6.7720000000000	0.40627296334923	-48.710679170075
6.7750000000000	0.40618382770996	-49.038779430566
6.7780000000000	0.40609506512809	-49.365003992414
6.7810000000000	0.40600690986073	-49.689384309185
6.7840000000000	0.40591959056033	-50.011951368934
6.7870000000000	0.40583333047880	-50.332735707649
6.7900000000000	0.40574834766493	-50.651767422349
6.7930000000000	0.40566485515570	-50.969076183854
6.7960000000000	0.40558306116146	-51.284691249238
6.7990000000000	0.40550316924540	-51.598641473976
6.8020000000000	0.40542537849734	-51.910955323793
6.8050000000000	0.40534988370226	-52.221660886233
6.8080000000000	0.40527687550368	-52.530785881951
6.8110000000000	0.40520654056200	-52.838357675736
6.8140000000000	0.40513906170818	-53.144403287289
6.8170000000000	0.40507461809279	-53.448949401746
6.8200000000000	0.40501338533066	-53.752022379975
6.8230000000000	0.40495553564137	-54.053648268631
6.8260000000000	0.40490123798557	-54.353852810010
6.8290000000000	0.40485065819748	-54.652661451676
6.8320000000000	0.40480395911358	-54.950099355898
6.8350000000000	0.40476130069775	-55.246191408885
6.8380000000000	0.40472284016288	-55.540962229837
6.8410000000000	0.40468873208920	-55.834436179818
6.8440000000000	0.40465912853937	-56.126637370452
6.8470000000000	0.40463417917049	-56.417589672458
6.8500000000000	0.40461403134324	-56.707316724029
6.8530000000000	0.40459883022807	-56.995841939045
6.8560000000000	0.40458871890872	-57.283188515168
6.8590000000000	0.40458383848315	-57.569379441767
6.8620000000000	0.40458432816191	-57.854437507731
6.8650000000000	0.40459032536412	-58.138385309149
6.8680000000000	0.40460196581117	-58.421245256869
6.8710000000000	0.40461938361814	-58.703039583941
6.8740000000000	0.40464271138317	-58.983790352954
6.8770000000000	0.40467208027470	-59.263519463265
6.8800000000000	0.40470762011688	-59.542248658129
6.8830000000000	0.40474945947296	-59.819999531742
6.8860000000000	0.40479772572707	-60.096793536186
6.8890000000000	0.40485254516408	-60.372651988301
6.8920000000000	0.40491404304800	-60.647596076465
6.8950000000000	0.40498234369873	-60.921646867323
6.8980000000000	0.40505757056727	-61.194825312416
6.9010000000000	0.40513984630964	-61.467152254778
6.9040000000000	0.40522929285925	-61.738648435450
6.9070000000000	0.40532603149812	-62.009334499948
6.9100000000000	0.40543018292679	-62.279231004685
6.9130000000000	0.40554186733307	-62.548358423341
6.9160000000000	0.40566120445961	-62.816737153187
6.9190000000000	0.40578831367051	-63.084387521385
6.9220000000000	0.40592331401679	-63.351329791244
6.9250000000000	0.40606632430100	-63.617584168448
6.9280000000000	0.40621746314087	-63.883170807268
6.9310000000000	0.40637684903207	-64.148109816739
6.9340000000000	0.40654460041024	-64.412421266838
6.9370000000000	0.40672083571217	-64.676125194634
6.9400000000000	0.40690567343630	-64.939241610439
6.9430000000000	0.40709923220249	-65.201790503955
6.9460000000000	0.40730163081129	-65.463791850412
6.9490000000000	0.40751298830238	-65.725265616724
6.9520000000000	0.40773342401273	-65.986231767640
6.9550000000000	0.40796305763399	-66.246710271918
6.9580000000000	0.40820200926959	-66.506721108505
6.9610000000000	0.40845039949129	-66.766284272744
6.9640000000000	0.40870834939537	-67.025419782607
6.9670000000000	0.40897598065842	-67.284147684947
6.9700000000000	0.40925341559283	-67.542488061795
6.9730000000000	0.40954077720196	-67.800461036681
6.9760000000000	0.40983818923496	-68.058086781011
[truncated: 2,016 more rows]
