# Supplementary material for: Intelligent wireless power transfer via a 2-bit compact reconfigurable transmissive-metasurface-based router
Source: Nat Commun. 2024 Apr 1;15:2807. doi: 10.1038/s41467-024-46984-4 (PMC10984985; doi:10.1038/s41467-024-46984-4)
Supplement: Supplementary file 12 — Source Data [file 41467_2024_46984_MOESM12_ESM.zip › source_data/figure_s11_c.txt]

#Parameters = {Ls=1e-12; D=22.5; Rx1=6.95; Rx2=3.95; Rx3=6.95; Rx4=3.95; Rx5=8.12; Rx6=5.25; Ry1=7.61; Ry2=3.95; Ry3=7.61; Ry4=5.94; Ry5=8.12; Ry6=5.25; ang=60; ang_rad=1.0471975511966; cap1=0; cap2=1.5e-13; cap3=0; cap4=1.5e-13; d1_M1=4.2; d1_M4=3.9; d2_M4=2.2; d_M1=0.9; eRx_h1=9.5; eRx_h2=7.5; eRx_v1=5; eRx_v2=9; gc=0.5; ha=0.1; hd=0.787; hs=3.175; hs1=1.575; l1_M1=1.76; l1_M2=7.2; l1_M3=2.7; l…
#"Frequency / GHz"	SZmax(1),Zmin(1) (3) [Mag]	SZmax(1),Zmin(1) (3) [Pha in deg.]
#-----------------------------------------------------------------------------------
4.0000000000000	0.096922532618095	-154.35819211489
4.0030000000000	0.099702791179158	-155.01185298744
4.0060000000000	0.10256633069376	-155.66902149257
4.0090000000000	0.10551610808333	-156.33126609551
4.0120000000000	0.10855527592286	-157.00010545616
4.0150000000000	0.11168718016414	-157.67701580053
4.0180000000000	0.11491535792600	-158.36343836981
4.0210000000000	0.11824353513024	-159.06078686219
4.0240000000000	0.12167562372849	-159.77045480492
4.0270000000000	0.12521571822060	-160.49382281331
4.0300000000000	0.12886809112281	-161.23226570294
4.0330000000000	0.13263718698534	-161.98715943273
4.0360000000000	0.13652761450051	-162.75988785839
4.0390000000000	0.14054413616718	-163.55184927907
4.0420000000000	0.14469165489319	-164.36446275712
4.0450000000000	0.14897519682331	-165.19917418722
4.0480000000000	0.15339988956615	-166.05746208326
4.0510000000000	0.15797093487047	-166.94084304223
4.0540000000000	0.16269357465919	-167.85087683074
4.0570000000000	0.16757304917536	-168.78917102371
4.0600000000000	0.17261454582282	-169.75738510569
4.0630000000000	0.17782313710360	-170.75723392202
4.0660000000000	0.18320370586686	-171.79049033861
4.0690000000000	0.18876085589552	-172.85898693930
4.0720000000000	0.19449880568025	-173.96461655172
4.0750000000000	0.20042126308078	-175.10933135285
4.0780000000000	0.20653127847295	-176.29514025972
4.0810000000000	0.21283107395658	-177.52410426127
4.0840000000000	0.21932184629136	-178.79832929613
4.0870000000000	0.22600354148381	179.88004377196
4.0900000000000	0.23287459943382	178.50885258030
4.0930000000000	0.23993166782629	177.08593063706
4.0960000000000	0.24716928561703	175.60912920988
4.0990000000000	0.25457953809192	174.07634431880
4.1020000000000	0.26215168767273	172.48554940083
4.1050000000000	0.26987178747117	170.83483415127
4.1080000000000	0.27772228810891	169.12244992933
4.1110000000000	0.28568165251085	167.34686192385
4.1140000000000	0.29372399814901	165.50680799644
4.1170000000000	0.30181879133589	163.60136373857
4.1200000000000	0.30993062325700	161.63001278945
4.1230000000000	0.31801910190254	159.59272086421
4.1260000000000	0.32603889712243	157.49001125334
4.1290000000000	0.33393997671604	155.32303881003
4.1320000000000	0.34166806871532	153.09365870264
4.1350000000000	0.34916537782053	150.80448555746
4.1380000000000	0.35637157157036	148.45893815985
4.1410000000000	0.36322503410240	146.06126473719
4.1440000000000	0.36966436293458	143.61654412898
4.1470000000000	0.37563005876102	141.13065894420
4.1500000000000	0.38106633254058	138.61023814772
4.1530000000000	0.38592293173395	136.06256836202
4.1560000000000	0.39015687229331	133.49547538567
4.1590000000000	0.39373395837719	130.91717979656
4.1620000000000	0.39662997993397	128.33613274553
4.1650000000000	0.39883149950916	125.76083985907
4.1680000000000	0.40033617186826	123.19968229708
4.1710000000000	0.40115257923464	120.66074428672
4.1740000000000	0.40129960576744	118.15165583280
4.1770000000000	0.40080541176023	115.67945788379
4.1800000000000	0.39970609623075	113.25049521992
4.1830000000000	0.39804415314253	110.87034000595
4.1860000000000	0.39586683063302	108.54374661351
4.1890000000000	0.39322449551138	106.27463622610
4.1920000000000	0.39016908959494	104.06610808090
4.1950000000000	0.38675274357282	101.92047307398
4.1980000000000	0.38302659142029	99.839304867921
4.2010000000000	0.37903980679415	97.823503538981
4.2040000000000	0.37483886432067	95.873367081658
4.2070000000000	0.37046701433198	93.988666635928
4.2100000000000	0.36596394969650	92.168722000207
4.2130000000000	0.36136563761304	90.412474743595
4.2160000000000	0.35670428692373	88.718556959244
4.2190000000000	0.35200842182095	87.085354357039
4.2220000000000	0.34730303495153	85.511062950393
4.2250000000000	0.34260979612912	83.993739038962
4.2280000000000	0.33794729656965	82.531342528903
4.2310000000000	0.33333131233715	81.121773875588
4.2340000000000	0.32877507424325	79.762905094698
4.2370000000000	0.32428953461535	78.452605382497
4.2400000000000	0.31988362405778	77.188761929762
4.2430000000000	0.31556449356248	75.969296520015
4.2460000000000	0.31133773910487	74.792178482848
4.2490000000000	0.30720760723501	73.655434536327
4.2520000000000	0.30317718120139	72.557156005850
4.2550000000000	0.29924854788514	71.495503855669
4.2580000000000	0.29542294633132	70.468711917257
4.2610000000000	0.29170089899340	69.475088648356
4.2640000000000	0.28808232699793	68.513017709424
4.2670000000000	0.28456665082617	67.580957601211
4.2700000000000	0.28115287782541	66.677440568733
4.2730000000000	0.27783967792833	65.801070943056
4.2760000000000	0.27462544889035	64.950523062809
4.2790000000000	0.27150837226682	64.124538892004
4.2820000000000	0.26848646125228	63.321925429138
4.2850000000000	0.26555760140062	62.541551984246
4.2880000000000	0.26271958514277	61.782347385252
4.2910000000000	0.25997014091930	61.043297162137
4.2940000000000	0.25730695765320	60.323440746857
4.2970000000000	0.25472770520188	59.621868718169
4.3000000000000	0.25223005134965	58.937720113398
4.3030000000000	0.24981167583118	58.270179823307
4.3060000000000	0.24747028181351	57.618476081541
4.3090000000000	0.24520360520795	56.981878056328
4.3120000000000	0.24300942213365	56.359693549075
4.3150000000000	0.24088555481123	55.751266802136
4.3180000000000	0.23882987612638	55.155976416161
4.3210000000000	0.23684031307016	54.573233375965
4.3240000000000	0.23491484923381	54.002479182819
4.3270000000000	0.23305152651042	53.443184090193
4.3300000000000	0.23124844613426	52.894845439440
4.3330000000000	0.22950376916938	52.356986091487
4.3360000000000	0.22781571654312	51.829152950338
4.3390000000000	0.22618256870577	51.310915574060
4.3420000000000	0.22460266498586	50.801864868859
4.3450000000000	0.22307440269974	50.301611861859
4.3480000000000	0.22159623606554	49.809786548283
4.3510000000000	0.22016667496374	49.326036808818
4.3540000000000	0.21878428357991	48.850027393096
4.3570000000000	0.21744767895981	48.381438965363
4.3600000000000	0.21615552950189	47.919967208589
4.3630000000000	0.21490655340834	47.465321983443
4.3660000000000	0.21369951711224	47.017226538721
4.3690000000000	0.21253323369533	46.575416770030
4.3720000000000	0.21140656130835	46.139640523663
4.3750000000000	0.21031840160383	45.709656942826
4.3780000000000	0.20926769818913	45.285235853495
4.3810000000000	0.20825343510632	44.866157187383
4.3840000000000	0.20727463534377	44.452210439644
4.3870000000000	0.20633035938337	44.043194159067
4.3900000000000	0.20541970378654	43.638915468701
4.3930000000000	0.20454179982099	43.239189614924
4.3960000000000	0.20369581212986	42.843839543169
4.3990000000000	0.20288093744422	42.452695498568
4.4020000000000	0.20209640333932	42.065594649937
4.4050000000000	0.20134146703480	41.682380735607
4.4080000000000	0.20061541423863	41.302903729720
4.4110000000000	0.19991755803430	40.927019527677
4.4140000000000	0.19924723781061	40.554589649534
4.4170000000000	0.19860381823325	40.185480960230
4.4200000000000	0.19798668825721	39.819565405559
4.4230000000000	0.19739526017895	39.456719762936
4.4260000000000	0.19682896872717	39.096825406015
4.4290000000000	0.19628727019108	38.739768082307
4.4320000000000	0.19576964158493	38.385437703004
4.4350000000000	0.19527557984741	38.033728144247
4.4380000000000	0.19480460107498	37.684537059151
4.4410000000000	0.19435623978755	37.337765699935
4.4440000000000	0.19393004822553	36.993318749530
4.4470000000000	0.19352559567687	36.651104162123
4.4500000000000	0.19314246783300	36.311033012077
4.4530000000000	0.19278026617240	35.973019350748
4.4560000000000	0.19243860737078	35.636980070722
4.4590000000000	0.19211712273664	35.302834777047
4.4620000000000	0.19181545767118	34.970505665031
4.4650000000000	0.19153327115158	34.639917404261
4.4680000000000	0.19127023523653	34.310997028440
4.4710000000000	0.19102603459314	33.983673830746
4.4740000000000	0.19080036604421	33.657879264378
4.4770000000000	0.19059293813509	33.333546847999
4.4800000000000	0.19040347071910	33.010612075803
4.4830000000000	0.19023169456081	32.689012331949
4.4860000000000	0.19007735095638	32.368686809107
4.4890000000000	0.18994019137008	32.049576430910
4.4920000000000	0.18981997708646	31.731623778073
4.4950000000000	0.18971647887731	31.414773017998
4.4980000000000	0.18962947668278	31.098969837666
4.5010000000000	0.18955875930609	30.784161379643
4.5040000000000	0.18950412412117	30.470296181028
4.5070000000000	0.18946537679267	30.157324115193
4.5100000000000	0.18944233100774	29.845196336160
4.5130000000000	0.18943480821911	29.533865225485
4.5160000000000	0.18944263739899	29.223284341508
4.5190000000000	0.18946565480317	28.913408370855
4.5220000000000	0.18950370374502	28.604193082065
4.5250000000000	0.18955663437890	28.295595281249
4.5280000000000	0.18962430349249	27.987572769661
4.5310000000000	0.18970657430774	27.680084303090
4.5340000000000	0.18980331628999	27.373089552989
4.5370000000000	0.18991440496498	27.066549069240
4.5400000000000	0.19003972174332	26.760424244484
4.5430000000000	0.19017915375207	26.454677279934
4.5460000000000	0.19033259367325	26.149271152604
4.5490000000000	0.19049993958886	25.844169583871
4.5520000000000	0.19068109483214	25.539337009323
4.5550000000000	0.19087596784482	25.234738549819
4.5580000000000	0.19108447204012	24.930339983708
4.5610000000000	0.19130652567122	24.626107720144
4.5640000000000	0.19154205170489	24.322008773462
4.5670000000000	0.19179097770023	24.018010738545
4.5700000000000	0.19205323569213	23.714081767148
4.5730000000000	0.19232876207931	23.410190545133
4.5760000000000	0.19261749751680	23.106306270571
4.5790000000000	0.19291938681253	22.802398632669
4.5820000000000	0.19323437882799	22.498437791491
4.5850000000000	0.19356242638266	22.194394358429
4.5880000000000	0.19390348616217	21.890239377402
4.5910000000000	0.19425751862994	21.585944306731
4.5940000000000	0.19462448794213	21.281481001685
4.5970000000000	0.19500436186589	20.976821697648
4.6000000000000	0.19539711170055	20.671938993886
4.6030000000000	0.19580271220184	20.366805837899
4.6060000000000	0.19622114150888	20.061395510309
4.6090000000000	0.19665238107379	19.755681610290
4.6120000000000	0.19709641559393	19.449638041490
4.6150000000000	0.19755323294654	19.143238998448
4.6180000000000	0.19802282412566	18.836458953463
4.6210000000000	0.19850518318137	18.529272643916
4.6240000000000	0.19900030716106	18.221655060014
4.6270000000000	0.19950819605272	17.913581432943
4.6300000000000	0.20002885273021	17.605027223416
4.6330000000000	0.20056228290028	17.295968110593
4.6360000000000	0.20110849505137	16.986379981370
4.6390000000000	0.20166750040404	16.676238920006
4.6420000000000	0.20223931286296	16.365521198098
4.6450000000000	0.20282394897041	16.054203264863
4.6480000000000	0.20342142786110	15.742261737744
4.6510000000000	0.20403177121845	15.429673393303
4.6540000000000	0.20465500323196	15.116415158409
4.6570000000000	0.20529115055589	14.802464101702
4.6600000000000	0.20594024226892	14.487797425322
4.6630000000000	0.20660230983498	14.172392456897
4.6660000000000	0.20727738706492	13.856226641786
4.6690000000000	0.20796551007910	13.539277535554
4.6720000000000	0.20866671727093	13.221522796690
4.6750000000000	0.20938104927098	12.902940179546
4.6780000000000	0.21010854891197	12.583507527493
4.6810000000000	0.21084926119427	12.263202766297
4.6840000000000	0.21160323325210	11.942003897693
4.6870000000000	0.21237051432013	11.619888993167
4.6900000000000	0.21315115570062	11.296836187928
4.6930000000000	0.21394521073093	10.972823675071
4.6960000000000	0.21475273475137	10.647829699924
4.6990000000000	0.21557378507336	10.321832554580
4.7020000000000	0.21640842094776	9.9948105726010
4.7050000000000	0.21725670353341	9.6667421238948
4.7080000000000	0.21811869586577	9.3376056097619
4.7110000000000	0.21899446282564	9.0073794581073
4.7140000000000	0.21988407110781	8.6760421188152
4.7170000000000	0.22078758918968	8.3435720592825
4.7200000000000	0.22170508729983	8.0099477601098
4.7230000000000	0.22263663738627	7.6751477109472
4.7260000000000	0.22358231308464	7.3391504064930
4.7290000000000	0.22454218968591	7.0019343426430
4.7320000000000	0.22551634410395	6.6634780127889
4.7350000000000	0.22650485484253	6.3237599042661
4.7380000000000	0.22750780196192	5.9827584949466
4.7410000000000	0.22852526704498	5.6404522499790
4.7440000000000	0.22955733316266	5.2968196186742
4.7470000000000	0.23060408483883	4.9518390315348
4.7500000000000	0.23166560801444	4.6054888974306
4.7530000000000	0.23274199001091	4.2577476009171
4.7560000000000	0.23383331949271	3.9085934997008
4.7590000000000	0.23493968642903	3.5580049222475
4.7620000000000	0.23606118205449	3.2059601655382
4.7650000000000	0.23719789882890	2.8524374929701
4.7680000000000	0.23834993039592	2.4974151324061
4.7710000000000	0.23951737154050	2.1408712743722
4.7740000000000	0.24070031814526	1.7827840704055
4.7770000000000	0.24189886714549	1.4231316315532
4.7800000000000	0.24311311648283	1.0618920270249
4.7830000000000	0.24434316505759	0.69904328300088
4.7860000000000	0.24558911267953	0.33456338159633
4.7890000000000	0.24685106001719	-0.031569740013951
4.7920000000000	0.24812910854546	-0.39937819030850
4.7950000000000	0.24942336049164	-0.76888412396859
4.7980000000000	0.25073391877960	-1.1401097422587
4.8010000000000	0.25206088697220	-1.5130772932376
4.8040000000000	0.25340436921173	-1.8878090717948
4.8070000000000	0.25476447015850	-2.2643274195103
4.8100000000000	0.25614129492725	-2.6426547243333
4.8130000000000	0.25753494902148	-3.0228134200766
4.8160000000000	0.25894553826565	-3.4048259857237
4.8190000000000	0.26037316873498	-3.7887149445406
4.8220000000000	0.26181794668303	-4.1745028629944
4.8250000000000	0.26327997846675	-4.5622123494689
4.8280000000000	0.26475937046909	-4.9518660527747
4.8310000000000	0.26625622901901	-5.3434866604494
4.8340000000000	0.26777066030883	-5.7370968968429
4.8370000000000	0.26930277030884	-6.1327195209818
4.8400000000000	0.27085266467917	-6.5303773242082
4.8430000000000	0.27242044867864	-6.9300931275889
4.8460000000000	0.27400622707081	-7.3318897790876
4.8490000000000	0.27561010402689	-7.7357901504952
4.8520000000000	0.27723218302558	-8.1418171341136
4.8550000000000	0.27887256674973	-8.5499936391848
4.8580000000000	0.28053135697974	-8.9603425880621
4.8610000000000	0.28220865448367	-9.3728869121155
4.8640000000000	0.28390455890394	-9.7876495473651
4.8670000000000	0.28561916864057	-10.204653429838
4.8700000000000	0.28735258073093	-10.623921490639
4.8730000000000	0.28910489072592	-11.045476650736
4.8760000000000	0.29087619256243	-11.469341815440
4.8790000000000	0.29266657843228	-11.895539868594
4.8820000000000	0.29447613864723	-12.324093666437
4.8850000000000	0.29630496150033	-12.755026031167
4.8880000000000	0.29815313312341	-13.188359744172
4.8910000000000	0.30002073734064	-13.624117538929
4.8940000000000	0.30190785551828	-14.062322093583
4.8970000000000	0.30381456641045	-14.502996023163
4.9000000000000	0.30574094600089	-14.946161871464
4.9030000000000	0.30768706734089	-15.391842102571
4.9060000000000	0.30965300038306	-15.840059092021
4.9090000000000	0.31163881181130	-16.290835117596
4.9120000000000	0.31364456486660	-16.744192349749
4.9150000000000	0.31567031916908	-17.200152841648
4.9180000000000	0.31771613053590	-17.658738518838
4.9210000000000	0.31978205079537	-18.119971168513
4.9240000000000	0.32186812759718	-18.583872428393
4.9270000000000	0.32397440421880	-19.050463775209
4.9300000000000	0.32610091936807	-19.519766512782
4.9330000000000	0.32824770698225	-19.991801759691
4.9360000000000	0.33041479602334	-20.466590436540
4.9390000000000	0.33260221027000	-20.944153252806
4.9420000000000	0.33480996810605	-21.424510693279
4.9450000000000	0.33703808230578	-21.907683004075
4.9480000000000	0.33928655981606	-22.393690178243
4.9510000000000	0.34155540153565	-22.882551940942
4.9540000000000	0.34384460209161	-23.374287734205
4.9570000000000	0.34615414961322	-23.868916701286
4.9600000000000	0.34848402550351	-24.366457670586
4.9630000000000	0.35083420420866	-24.866929139167
4.9660000000000	0.35320465298554	-25.370349255851
4.9690000000000	0.35559533166758	-25.876735803920
4.9720000000000	0.35800619242936	-26.386106183402
4.9750000000000	0.36043717955014	-26.898477392972
4.9780000000000	0.36288822917675	-27.413866011452
4.9810000000000	0.36535926908604	-27.932288178941
4.9840000000000	0.36785021844747	-28.453759577563
4.9870000000000	0.37036098758607	-28.978295411865
4.9900000000000	0.37289147774619	-29.505910388850
4.9930000000000	0.37544158085662	-30.036618697692
4.9960000000000	0.37801117929741	-30.570433989110
4.9990000000000	0.38060014566890	-31.107369354454
5.0020000000000	0.38320834256352	-31.647437304493
5.0050000000000	0.38583562234084	-32.190649747930
5.0080000000000	0.38848182690645	-32.737017969678
5.0110000000000	0.39114678749524	-33.286552608906
5.0140000000000	0.39383032445968	-33.839263636874
5.0170000000000	0.39653224706373	-34.395160334603
5.0200000000000	0.39925235328299	-34.954251270388
5.0230000000000	0.40199042961181	-35.516544277186
5.0260000000000	0.40474625087801	-36.082046429923
5.0290000000000	0.40751958006583	-36.650764022733
5.0320000000000	0.41031016814806	-37.222702546182
5.0350000000000	0.41311775392775	-37.797866664494
5.0380000000000	0.41594206389056	-38.376260192834
5.0410000000000	0.41878281206833	-38.957886074678
5.0440000000000	0.42163969991465	-39.542746359317
5.0470000000000	0.42451241619328	-40.130842179525
5.0500000000000	0.42740063688019	-40.722173729460
5.0530000000000	0.43030402507990	-41.316740242815
5.0560000000000	0.43322223095709	-41.914539971297
5.0590000000000	0.43615489168411	-42.515570163456
5.0620000000000	0.43910163140522	-43.119827043936
5.0650000000000	0.44206206121844	-43.727305793189
5.0680000000000	0.44503577917556	-44.338000527712
5.0710000000000	0.44802237030129	-44.951904280858
5.0740000000000	0.45102140663210	-45.569008984278
5.0770000000000	0.45403244727556	-46.189305450053
5.0800000000000	0.45705503849088	-46.812783353573
5.0830000000000	0.46008871379117	-47.439431217222
5.0860000000000	0.46313299406824	-48.069236394926
5.0890000000000	0.46618738774036	-48.702185057625
5.0920000000000	0.46925139092357	-49.338262179736
5.0950000000000	0.47232448762711	-49.977451526649
5.0980000000000	0.47540614997326	-50.619735643332
5.1010000000000	0.47849583844217	-51.265095844104
5.1040000000000	0.48159300214186	-51.913512203616
5.1070000000000	0.48469707910369	-52.564963549122
5.1100000000000	0.48780749660359	-53.219427454080
5.1130000000000	0.49092367150906	-53.876880233140
5.1160000000000	0.49404501065209	-54.537296938584
5.1190000000000	0.49717091122792	-55.200651358249
5.1220000000000	0.50030076121957	-55.866916015007
5.1250000000000	0.50343393984789	-56.536062167823
5.1280000000000	0.50656981804702	-57.208059814461
5.1310000000000	0.50970775896463	-57.882877695855
5.1340000000000	0.51284711848680	-58.560483302206
5.1370000000000	0.51598724578663	-59.240842880821
5.1400000000000	0.51912748389632	-59.923921445734
5.1430000000000	0.52226717030169	-60.609682789138
5.1460000000000	0.52540563755836	-61.298089494648
5.1490000000000	0.52854221392885	-61.989102952404
5.1520000000000	0.53167622403924	-62.682683376049
5.1550000000000	0.53480698955461	-63.378789821574
5.1580000000000	0.53793382987179	-64.077380208035
5.1610000000000	0.54105606282826	-64.778411340152
5.1640000000000	0.54417300542577	-65.481838932771
5.1670000000000	0.54728397456713	-66.187617637186
5.1700000000000	0.55038828780483	-66.895701069295
5.1730000000000	0.55348526409955	-67.606041839576
5.1760000000000	0.55657422458716	-68.318591584850
5.1790000000000	0.55965449335225	-69.033301001794
5.1820000000000	0.56272539820648	-69.750119882165
5.1850000000000	0.56578627146980	-70.468997149695
5.1880000000000	0.56883645075264	-71.189880898595
5.1910000000000	0.57187527973723	-71.912718433622
5.1940000000000	0.57490210895583	-72.637456311635
5.1970000000000	0.57791629656413	-73.364040384581
5.2000000000000	0.58091720910761	-74.092415843837
5.2030000000000	0.58390422227895	-74.822527265822
5.2060000000000	0.58687672166440	-75.554318658808
5.2090000000000	0.58983410347718	-76.287733510837
5.2120000000000	0.59277577527589	-77.022714838649
5.2150000000000	0.59570115666599	-77.759205237529
5.2180000000000	0.59860967998245	-78.497146931988
5.2210000000000	0.60150079095175	-79.236481827142
5.2240000000000	0.60437394933135	-79.977151560727
5.2270000000000	0.60722862952503	-80.719097555608
5.2300000000000	0.61006432117231	-81.462261072693
5.2330000000000	0.61288052971052	-82.206583264131
5.2360000000000	0.61567677690789	-82.952005226689
5.2390000000000	0.61845260136643	-83.698468055189
5.2420000000000	0.62120755899321	-84.445912895902
5.2450000000000	0.62394122343896	-85.194280999768
5.2480000000000	0.62665318650284	-85.943513775352
5.2510000000000	0.62934305850250	-86.693552841406
5.2540000000000	0.63201046860867	-87.444340078937
5.2570000000000	0.63465506514344	-88.195817682672
5.2600000000000	0.63727651584183	-88.947928211808
5.2630000000000	0.63987450807611	-89.700614639948
5.2660000000000	0.64244874904264	-90.453820404130
5.2690000000000	0.64499896591097	-91.207489452832
5.2720000000000	0.64752490593528	-91.961566292881
5.2750000000000	0.65002633652812	-92.715996035169
5.2780000000000	0.65250304529676	-93.470724439077
5.2810000000000	0.65495484004242	-94.225697955555
5.2840000000000	0.65738154872285	-94.980863768760
5.2870000000000	0.65978301937894	-95.736169836180
5.2900000000000	0.66215912002577	-96.491564927205
5.2930000000000	0.66450973850928	-97.246998660047
5.2960000000000	0.66683478232906	-98.002421536989
5.2990000000000	0.66913417842855	-98.757784977891
5.3020000000000	0.67140787295357	-99.513041351925
5.3050000000000	0.67365583098039	-100.26814400749
5.3080000000000	0.67587803621450	-101.02304730028
5.3110000000000	0.67807449066160	-101.77770661947
5.3140000000000	0.68024521427187	-102.53207841207
5.3170000000000	0.68239024455917	-103.28612020524
5.3200000000000	0.68450963619660	-104.03979062686
5.3230000000000	0.68660346058983	-104.79304942401
5.3260000000000	0.68867180542982	-105.54585747968
5.3290000000000	0.69071477422650	-106.29817682747
5.3320000000000	0.69273248582495	-107.04997066441
5.3350000000000	0.69472507390566	-107.80120336194
5.3380000000000	0.69669268647054	-108.55184047499
5.3410000000000	0.69863548531620	-109.30184874921
5.3440000000000	0.70055364549608	-110.05119612644
5.3470000000000	0.70244735477306	-110.79985174839
5.3500000000000	0.70431681306403	-111.54778595853
5.3530000000000	0.70616223187802	-112.29497030241
5.3560000000000	0.70798383374923	-113.04137752616
5.3590000000000	0.70978185166658	-113.78698157355
5.3620000000000	0.71155652850114	-114.53175758141
5.3650000000000	0.71330811643269	-115.27568187349
5.3680000000000	0.71503687637695	-116.01873195306
5.3710000000000	0.71674307741451	-116.76088649386
5.3740000000000	0.71842699622294	-117.50212532995
5.3770000000000	0.72008891651297	-118.24242944412
5.3800000000000	0.72172912847003	-118.98178095514
5.3830000000000	0.72334792820220	-119.72016310387
5.3860000000000	0.72494561719539	-120.45756023824
5.3890000000000	0.72652250177690	-121.19395779717
5.3920000000000	0.72807889258805	-121.92934229359
5.3950000000000	0.72961510406679	-122.66370129647
5.3980000000000	0.73113145394094	-123.39702341203
5.4010000000000	0.73262826273290	-124.12929826417
5.4040000000000	0.73410585327624	-124.86051647411
5.4070000000000	0.73556455024493	-125.59066963946
5.4100000000000	0.73700467969562	-126.31975031256
5.4130000000000	0.73842656862341	-127.04775197835
5.4160000000000	0.73983054453152	-127.77466903169
5.4190000000000	0.74121693501529	-128.50049675427
5.4220000000000	0.74258606736065	-129.22523129111
5.4250000000000	0.74393826815739	-129.94886962673
5.4280000000000	0.74527386292737	-130.67140956102
5.4310000000000	0.74659317576794	-131.39284968490
5.4340000000000	0.74789652901050	-132.11318935579
5.4370000000000	0.74918424289434	-132.83242867289
5.4400000000000	0.75045663525583	-133.55056845244
5.4430000000000	0.75171402123284	-134.26761020286
5.4460000000000	0.75295671298445	-134.98355609992
5.4490000000000	0.75418501942575	-135.69840896192
5.4520000000000	0.75539924597768	-136.41217222494
5.4550000000000	0.75659969433183	-137.12484991816
5.4580000000000	0.75778666222980	-137.83644663939
5.4610000000000	0.75896044325729	-138.54696753072
5.4640000000000	0.76012132665229	-139.25641825432
5.4670000000000	0.76126959712745	-139.96480496859
5.4700000000000	0.76240553470627	-140.67213430445
5.4730000000000	0.76352941457276	-141.37841334197
5.4760000000000	0.76464150693437	-142.08364958732
5.4790000000000	0.76574207689789	-142.78785094999
5.4820000000000	0.76683138435800	-143.49102572041
5.4850000000000	0.76790968389804	-144.19318254794
5.4880000000000	0.76897722470288	-144.89433041918
5.4910000000000	0.77003425048334	-145.59447863681
5.4940000000000	0.77108099941196	-146.29363679869
5.4970000000000	0.77211770406969	-146.99181477757
5.5000000000000	0.77314459140321	-147.68902270108
5.5030000000000	0.77416188269241	-148.38527093231
5.5060000000000	0.77516979352789	-149.08057005074
5.5090000000000	0.77616853379782	-149.77493083380
5.5120000000000	0.77715830768410	-150.46836423875
5.5150000000000	0.77813931366727	-151.16088138516
5.5180000000000	0.77911174453988	-151.85249353786
5.5210000000000	0.78007578742800	-152.54321209043
5.5240000000000	0.78103162382040	-153.23304854909
5.5270000000000	0.78197942960525	-153.92201451725
5.5300000000000	0.78291937511380	-154.61012168045
5.5330000000000	0.78385162517078	-155.29738179194
5.5360000000000	0.78477633915129	-155.98380665862
5.5390000000000	0.78569367104363	-156.66940812767
5.5420000000000	0.78660376951795	-157.35419807359
5.5450000000000	0.78750677800029	-158.03818838575
5.5480000000000	0.78840283475171	-158.72139095657
5.5510000000000	0.78929207295228	-159.40381767008
5.5540000000000	0.79017462078948	-160.08548039108
5.5570000000000	0.79105060155089	-160.76639095478
5.5600000000000	0.79192013372071	-161.44656115695
5.5630000000000	0.79278333107998	-162.12600274457
5.5660000000000	0.79364030281007	-162.80472740700
5.5690000000000	0.79449115359936	-163.48274676759
5.5720000000000	0.79533598375259	-164.16007237589
5.5750000000000	0.79617488930289	-164.83671570018
5.5780000000000	0.79700796212603	-165.51268812065
5.5810000000000	0.79783529005673	-166.18800092294
5.5840000000000	0.79865695700680	-166.86266529219
5.5870000000000	0.79947304308483	-167.53669230754
5.5900000000000	0.80028362471721	-168.21009293712
5.5930000000000	0.80108877477031	-168.88287803340
5.5960000000000	0.80188856267345	-169.55505832908
5.5990000000000	0.80268305454267	-170.22664443339
5.6020000000000	0.80347231330488	-170.89764682874
5.6050000000000	0.80425639882230	-171.56807586789
5.6080000000000	0.80503536801692	-172.23794177149
5.6110000000000	0.80580927499495	-172.90725462600
5.6140000000000	0.80657817117079	-173.57602438205
5.6170000000000	0.80734210539057	-174.24426085315
5.6200000000000	0.80810112405503	-174.91197371480
5.6230000000000	0.80885527124150	-175.57917250397
5.6260000000000	0.80960458882480	-176.24586661892
5.6290000000000	0.81034911659705	-176.91206531942
5.6320000000000	0.81108889238600	-177.57777772726
5.6350000000000	0.81182395217194	-178.24301282711
5.6380000000000	0.81255433020285	-178.90777946777
5.6410000000000	0.81328005910780	-179.57208636364
5.6440000000000	0.81400117000833	179.76405790346
5.6470000000000	0.81471769262775	179.10064488213
5.6500000000000	0.81542965539818	178.43766624898
5.6530000000000	0.81613708556524	177.77511380597
5.6560000000000	0.81684000929023	177.11297947741
5.6590000000000	0.81753845174960	176.45125530672
5.6620000000000	0.81823243723186	175.78993345299
5.6650000000000	0.81892198923143	175.12900618721
5.6680000000000	0.81960713053961	174.46846588832
5.6710000000000	0.82028788333251	173.80830503906
5.6740000000000	0.82096426925570	173.14851622152
5.6770000000000	0.82163630950563	172.48909211258
5.6800000000000	0.82230402490771	171.83002547909
5.6830000000000	0.82296743599082	171.17130917289
5.6860000000000	0.82362656305839	170.51293612567
5.6890000000000	0.82428142625571	169.85489934361
5.6920000000000	0.82493204563369	169.19719190195
5.6950000000000	0.82557844120863	168.53980693933
5.6980000000000	0.82622063301832	167.88273765207
5.7010000000000	0.82685864117411	167.22597728824
5.7040000000000	0.82749248590901	166.56951914169
5.7070000000000	0.82812218762175	165.91335654593
5.7100000000000	0.82874776691678	165.25748286795
5.7130000000000	0.82936924464006	164.60189150192
5.7160000000000	0.82998664191069	163.94657586282
5.7190000000000	0.83059998014835	163.29152938001
5.7220000000000	0.83120928109639	162.63674549077
5.7250000000000	0.83181456684068	161.98221763371
5.7280000000000	0.83241585982408	161.32793924229
5.7310000000000	0.83301318285666	160.67390373811
5.7340000000000	0.83360655912137	160.02010452440
5.7370000000000	0.83419601217550	159.36653497932
5.7400000000000	0.83478156594762	158.71318844938
5.7430000000000	0.83536324473017	158.06005824281
5.7460000000000	0.83594107316756	157.40713762297
5.7490000000000	0.83651507623996	156.75441980178
5.7520000000000	0.83708527924255	156.10189793323
5.7550000000000	0.83765170776049	155.44956510685
5.7580000000000	0.83821438763937	154.79741434134
5.7610000000000	0.83877334495138	154.14543857817
5.7640000000000	0.83932860595705	153.49363067536
5.7670000000000	0.83988019706265	152.84198340122
5.7700000000000	0.84042814477332	152.19048942828
5.7730000000000	0.84097247564181	151.53914132730
5.7760000000000	0.84151321621309	150.88793156134
5.7790000000000	0.84205039296461	150.23685248000
5.7820000000000	0.84258403224244	149.58589631381
5.7850000000000	0.84311416019325	148.93505516863
5.7880000000000	0.84364080269217	148.28432102036
5.7910000000000	0.84416398526661	147.63368570967
5.7940000000000	0.84468373301607	146.98314093695
5.7970000000000	0.84520007052796	146.33267825740
5.8000000000000	0.84571302178960	145.68228907633
5.8030000000000	0.84622261009628	145.03196464460
5.8060000000000	0.84672885795563	144.38169605426
5.8090000000000	0.84723178698821	143.73147423440
5.8120000000000	0.84773141782445	143.08128994720
5.8150000000000	0.84822776999807	142.43113378418
5.8180000000000	0.84872086183595	141.78099616266
5.8210000000000	0.84921071034450	141.13086732251
5.8240000000000	0.84969733109281	140.48073732301
5.8270000000000	0.85018073809239	139.83059604006
5.8300000000000	0.85066094367376	139.18043316359
5.8330000000000	0.85113795835995	138.53023819522
5.8360000000000	0.85161179073694	137.88000044619
5.8390000000000	0.85208244732112	137.22970903555
5.8420000000000	0.85254993242399	136.57935288861
5.8450000000000	0.85301424801404	135.92892073567
5.8480000000000	0.85347539357597	135.27840111108
5.8510000000000	0.85393336596739	134.62778235250
5.8540000000000	0.85438815927304	133.97705260057
5.8570000000000	0.85483976465665	133.32619979876
5.8600000000000	0.85528817021057	132.67521169360
5.8630000000000	0.85573336080327	132.02407583526
5.8660000000000	0.85617531792481	131.37277957834
5.8690000000000	0.85661401953044	130.72131008308
5.8720000000000	0.85704943988238	130.06965431687
5.8750000000000	0.85748154938999	129.41779905608
5.8780000000000	0.85791031444840	128.76573088827
5.8810000000000	0.85833569727577	128.11343621471
5.8840000000000	0.85875765574924	127.46090125329
5.8870000000000	0.85917614323990	126.80811204176
5.8900000000000	0.85959110844663	126.15505444134
5.8930000000000	0.86000249522931	125.50171414074
5.8960000000000	0.86041024244125	124.84807666048
5.8990000000000	0.86081428376120	124.19412735767
5.9020000000000	0.86121454752503	123.53985143113
5.9050000000000	0.86161095655726	122.88523392691
5.9080000000000	0.86200342800265	122.23025974423
5.9110000000000	0.86239187315802	121.57491364178
5.9140000000000	0.86277619730449	120.91918024445
5.9170000000000	0.86315629954035	120.26304405051
5.9200000000000	0.86353207261475	119.60648943910
5.9230000000000	0.86390340276252	118.94950067829
5.9260000000000	0.86427016954019	118.29206193344
5.9290000000000	0.86463224566362	117.63415727604
5.9320000000000	0.86498949684729	116.97577069299
5.9350000000000	0.86534178164575	116.31688609630
5.9380000000000	0.86568895129723	115.65748733327
5.9410000000000	0.86603084956989	114.99755819707
5.9440000000000	0.86636731261090	114.33708243777
5.9470000000000	0.86669816879863	113.67604377390
5.9500000000000	0.86702323859830	113.01442590435
5.9530000000000	0.86734233442145	112.35221252083
5.9560000000000	0.86765526048936	111.68938732070
5.9590000000000	0.86796181270108	111.02593402039
5.9620000000000	0.86826177850608	110.36183636914
5.9650000000000	0.86855493678212	109.69707816328
5.9680000000000	0.86884105771865	109.03164326103
5.9710000000000	0.86911990270604	108.36551559761
5.9740000000000	0.86939122423120	107.69867920102
5.9770000000000	0.86965476577983	107.03111820811
5.9800000000000	0.86991026174584	106.36281688118
5.9830000000000	0.87015743734835	105.69375962512
5.9860000000000	0.87039600855669	105.02393100487
5.9890000000000	0.87062568202380	104.35331576340
5.9920000000000	0.87084615502871	103.68189884024
5.9950000000000	0.87105711542828	103.00966539023
5.9980000000000	0.87125824161890	102.33660080297
6.0010000000000	0.87144920250863	101.66269072250
6.0040000000000	0.87162965750017	100.98792106754
6.0070000000000	0.87179925648527	100.31227805206
6.0100000000000	0.87195763985109	99.635748206315
6.0130000000000	0.87210443849897	98.958318398264
6.0160000000000	0.87223927387631	98.279975855359
6.0190000000000	0.87236175802179	97.600708186720
6.0220000000000	0.87247149362487	96.920503405670
6.0250000000000	0.87256807409971	96.239349952600
6.0280000000000	0.87265108367439	95.557236718171
6.0310000000000	0.87272009749566	94.874153066812
6.0340000000000	0.87277468175007	94.190088860515
6.0370000000000	0.87281439380170	93.505034482882
6.0400000000000	0.87283878234721	92.818980863420
6.0430000000000	0.87284738758872	92.131919502054
6.0460000000000	0.87283974142483	91.443842493825
6.0490000000000	0.87281536766054	90.754742553751
6.0520000000000	0.87277378223624	90.064613041819
6.0550000000000	0.87271449347651	89.373447988086
6.0580000000000	0.87263700235890	88.681242117830
6.0610000000000	0.87254080280323	87.987990876751
6.0640000000000	0.87242538198177	87.293690456159
6.0670000000000	0.87229022065056	86.598337818114
6.0700000000000	0.87213479350228	85.901930720496
6.0730000000000	0.87195856954083	85.204467741938
6.0760000000000	0.87176101247790	84.505948306593
6.0790000000000	0.87154158115176	83.806372708688
6.0820000000000	0.87129972996820	83.105742136818
6.0850000000000	0.87103490936400	82.404058697922
6.0880000000000	0.87074656629267	81.701325440905
6.0910000000000	0.87043414473259	80.997546379847
6.0940000000000	0.87009708621742	80.292726516740
6.0970000000000	0.86973483038853	79.586871863710
6.1000000000000	0.86934681556940	78.879989464660
6.1030000000000	0.86893247936148	78.172087416279
6.1060000000000	0.86849125926128	77.463174888361
6.1090000000000	0.86802259329820	76.753262143369
6.1120000000000	0.86752592069249	76.042360555197
6.1150000000000	0.86700068253286	75.330482627050
6.1180000000000	0.86644632247292	74.617642008399
6.1210000000000	0.86586228744568	73.903853510945
6.1240000000000	0.86524802839536	73.189133123525
6.1270000000000	0.86460300102531	72.473498025902
6.1300000000000	0.86392666656127	71.756966601389
6.1330000000000	0.86321849252852	71.039558448223
6.1360000000000	0.86247795354202	70.321294389660
6.1390000000000	0.86170453210785	69.602196482704
6.1420000000000	0.86089771943491	68.882288025433
6.1450000000000	0.86005701625504	68.161593562857
6.1480000000000	0.85918193365026	67.440138891259
6.1510000000000	0.85827199388521	66.717951060962
6.1540000000000	0.85732673124329	65.995058377477
6.1570000000000	0.85634569286443	65.271490400984
6.1600000000000	0.85532843958280	64.547277944103
6.1630000000000	0.85427454676235	63.822453067907
6.1660000000000	0.85318360512828	63.097049076155
6.1690000000000	0.85205522159221	62.371100507690
6.1720000000000	0.85088902006906	61.644643126995
6.1750000000000	0.84968464228340	60.917713912854
6.1780000000000	0.84844174856305	60.190351045129
6.1810000000000	0.84716001861773	59.462593889605
6.1840000000000	0.84583915230050	58.734482980906
6.1870000000000	0.84447887034969	58.006060003482
6.1900000000000	0.84307891510915	57.277367770638
6.1930000000000	0.84163905122440	56.548450201647
6.1960000000000	0.84015906631269	55.819352296912
6.1990000000000	0.83863877160449	55.090120111230
6.2020000000000	0.83707800255449	54.360800725150
6.2050000000000	0.83547661941983	53.631442214467
6.2080000000000	0.83383450780361	52.902093617873
6.2110000000000	0.83215157916159	52.172804902810
6.2140000000000	0.83042777127039	51.443626929561
6.2170000000000	0.82866304865506	50.714611413631
6.2200000000000	0.82685740297468	49.985810886469
6.2230000000000	0.82501085336404	49.257278654600
6.2260000000000	0.82312344673032	48.529068757216
6.2290000000000	0.82119525800296	47.801235922311
6.2320000000000	0.81922639033600	47.073835521425
6.2350000000000	0.81721697526146	46.346923523090
6.2380000000000	0.81516717279301	45.620556445042
6.2410000000000	0.81307717147922	44.894791305312
6.2440000000000	0.81094718840567	44.169685572273
6.2470000000000	0.80877746914566	43.445297113741
6.2500000000000	0.80656828765912	42.721684145243
6.2530000000000	0.80431994613974	41.998905177537
6.2560000000000	0.80203277481051	41.277018963504
6.2590000000000	0.79970713166765	40.556084444512
6.2620000000000	0.79734340217383	39.836160696369
6.2650000000000	0.79494199890085	39.117306874966
6.2680000000000	0.79250336112302	38.399582161733
6.2710000000000	0.79002795436183	37.683045709013
6.2740000000000	0.78751626988339	36.967756585465
6.2770000000000	0.78496882414969	36.253773721625
6.2800000000000	0.78238615822528	35.541155855704
6.2830000000000	0.77976883714094	34.829961479772
6.2860000000000	0.77711744921609	34.120248786397
6.2890000000000	0.77443260534183	33.412075615881
6.2920000000000	0.77171493822653	32.705499404164
6.2950000000000	0.76896510160623	32.000577131522
6.2980000000000	0.76618376942195	31.297365272137
6.3010000000000	0.76337163496629	30.595919744641
6.3040000000000	0.76052941000160	29.896295863722
6.3070000000000	0.75765782385234	29.198548292869
6.3100000000000	0.75475762247398	28.502730998342
6.3130000000000	0.75182956750114	27.808897204440
6.3160000000000	0.74887443527739	27.117099350130
6.3190000000000	0.74589301586956	26.427389047097
6.3220000000000	0.74288611206889	25.739817039284
6.3250000000000	0.73985453838191	25.054433163959
6.3280000000000	0.73679912001345	24.371286314350
6.3310000000000	0.73372069184446	23.690424403901
6.3340000000000	0.73062009740715	23.011894332156
6.3370000000000	0.72749818785990	22.335741952310
6.3400000000000	0.72435582096445	21.662012040430
6.3430000000000	0.72119386006763	20.990748266364
6.3460000000000	0.71801317309002	20.321993166327
6.3490000000000	0.71481463152365	19.655788117156
6.3520000000000	0.71159910944089	18.992173312227
6.3550000000000	0.70836748251646	18.331187738991
6.3580000000000	0.70512062706462	17.672869158117
6.3610000000000	0.70185941909308	17.017254084173
6.3640000000000	0.69858473337546	16.364377767814
6.3670000000000	0.69529744254377	15.714274179392
6.3700000000000	0.69199841620228	15.066975993944
6.3730000000000	0.68868852006403	14.422514577429
6.3760000000000	0.68536861511115	13.780919974166
6.3790000000000	0.68203955677985	13.142220895308
6.3820000000000	0.67870219417104	12.506444708275
6.3850000000000	0.67535736928701	11.873617426965
6.3880000000000	0.67200591629492	11.243763702593
6.3910000000000	0.66864866081714	10.616906814979
6.3940000000000	0.66528641924884	9.9930686640632
6.3970000000000	0.66191999810256	9.3722697614253
6.4000000000000	0.65855019337973	8.7545292215158
6.4030000000000	0.65517778996840	8.1398647523099
6.4060000000000	0.65180356106683	7.5282926450111
6.4090000000000	0.64842826763176	6.9198277623993
6.4120000000000	0.64505265785018	6.3144835253413
6.4150000000000	0.64167746663323	5.7122718969033
6.4180000000000	0.63830341513020	5.1132033634122
6.4210000000000	0.63493121026039	4.5172869116858
6.4240000000000	0.63156154426009	3.9245300015134
6.4270000000000	0.62819509424134	3.3349385322851
6.4300000000000	0.62483252175852	2.7485168024481
6.4330000000000	0.62147447237776	2.1652674601856
6.4360000000000	0.61812157524352	1.5851914433717
6.4390000000000	0.61477444263505	1.0082879064099
6.4420000000000	0.61143366950406	0.43455413100856
6.4450000000000	0.60809983298288	-0.13601458277321
6.4480000000000	0.60477349184967	-0.70342504979118
6.4510000000000	0.60145518593414	-1.2676863631728
6.4540000000000	0.59814543544252	-1.8288100951044
6.4570000000000	0.59484474017530	-2.3868105444449
6.4600000000000	0.59155357860299	-2.9417050432996
6.4630000000000	0.58827240675560	-3.4935143383558
6.4660000000000	0.58500165686720	-4.0422630677646
6.4690000000000	0.58174173569816	-4.5879803611682
6.4720000000000	0.57849302243134	-5.1307005999299
6.4750000000000	0.57525586600149	-5.6704643878858
6.4780000000000	0.57203058166461	-6.2073198018104
6.4810000000000	0.56881744653799	-6.7413240180133
6.4840000000000	0.56561669373029	-7.2725454513953
6.4870000000000	0.56242850451452	-7.8010666028243
6.4900000000000	0.55925299774402	-8.3269879011497
6.4930000000000	0.55609021531782	-8.8504329665397
6.4960000000000	0.55294010187720	-9.3715559446627
6.4990000000000	0.54980247589544	-9.8905519241537
6.5020000000000	0.54667698761136	-10.407672058001
6.5050000000000	0.54356305628961	-10.923246062079
6.5080000000000	0.54045977395141	-11.437716653753
6.5110000000000	0.53736575269724	-11.951694031590
6.5140000000000	0.53427887298337	-12.466045453094
6.5170000000000	0.53119584892948	-12.982049450182
6.5200000000000	0.52811143429244	-13.501676518586
6.5230000000000	0.52501686745994	-14.028136426070
6.5260000000000	0.52189654333515	-14.567043138688
6.5290000000000	0.51872000099186	-15.129198771964
6.5320000000000	0.51541918217055	-15.738412913960
6.5350000000000	0.51180544797076	-16.459566825050
6.5380000000000	0.50709364064978	-17.554466133334
6.5410000000000	0.48904993447465	-22.569890432295
6.5440000000000	0.51247501497281	-14.247985411135
6.5470000000000	0.50565430583596	-16.365355755125
6.5500000000000	0.50175191352661	-17.245641145218
6.5530000000000	0.49845022584072	-17.893779751887
6.5560000000000	0.49538183250267	-18.456607399966
6.5590000000000	0.49243509612198	-18.977637683374
6.5620000000000	0.48956462946722	-19.474353715665
6.5650000000000	0.48674852541684	-19.955146940841
6.5680000000000	0.48397492704589	-20.424552180669
6.5710000000000	0.48123686646008	-20.885239041036
6.5740000000000	0.47852998589869	-21.338884920769
6.5770000000000	0.47585142325427	-21.786599686986
6.5800000000000	0.47319922243219	-22.229149450008
6.5830000000000	0.47057200123713	-22.667082211350
6.5860000000000	0.46796875451479	-23.100802164595
6.5890000000000	0.46538873240780	-23.530615567033
6.5920000000000	0.46283136232012	-23.956760110514
6.5950000000000	0.46029619734439	-24.379424323500
6.5980000000000	0.45778288126719	-24.798760739407
6.6010000000000	0.45529112427303	-25.214895048272
6.6040000000000	0.45282068573507	-25.627932591233
6.6070000000000	0.45037136180969	-26.037963055775
6.6100000000000	0.44794297635506	-26.445063927063
6.6130000000000	0.44553537419241	-26.849303063137
6.6160000000000	0.44314841604612	-27.250740642521
6.6190000000000	0.44078197470489	-27.649430655373
6.6220000000000	0.43843593208337	-28.045422058023
6.6250000000000	0.43611017695598	-28.438759676061
6.6280000000000	0.43380460319822	-28.829484917436
6.6310000000000	0.43151910841503	-29.217636340416
6.6340000000000	0.42925359286732	-29.603250109591
6.6370000000000	0.42700795862981	-29.986360364695
6.6400000000000	0.42478210893010	-30.366999520994
6.6430000000000	0.42257594763045	-30.745198515478
6.6460000000000	0.42038937882278	-31.120987009865
6.6490000000000	0.41822230651402	-31.494393558915
6.6520000000000	0.41607463438379	-31.865445750706
6.6550000000000	0.41394626560043	-32.234170324124
6.6580000000000	0.41183710268409	-32.600593267717
6.6610000000000	0.40974704740801	-32.964739903215
6.6640000000000	0.40767600073086	-33.326634956400
6.6670000000000	0.40562386275420	-33.686302617454
6.6700000000000	0.40359053270063	-34.043766592542
6.6730000000000	0.40157590890851	-34.399050148044
6.6760000000000	0.39957988884035	-34.752176148612
6.6790000000000	0.39760236910220	-35.103167090006
6.6820000000000	0.39564324547184	-35.452045127509
6.6850000000000	0.39370241293416	-35.798832100583
6.6880000000000	0.39177976572215	-36.143549554310
6.6910000000000	0.38987519736225	-36.486218758090
6.6940000000000	0.38798860072322	-36.826860721981
6.6970000000000	0.38611986806738	-37.165496211001
6.7000000000000	0.38426889110379	-37.502145757689
6.7030000000000	0.38243556104259	-37.836829673136
6.7060000000000	0.38061976865003	-38.169568056712
6.7090000000000	0.37882140430377	-38.500380804641
6.7120000000000	0.37704035804815	-38.829287617589
6.7150000000000	0.37527651964898	-39.156308007378
6.7180000000000	0.37352977864776	-39.481461302951
6.7210000000000	0.37180002441504	-39.804766655666
6.7240000000000	0.37008714620275	-40.126243044021
6.7270000000000	0.36839103319539	-40.445909277870
6.7300000000000	0.36671157455990	-40.763784002199
6.7330000000000	0.36504865949426	-41.079885700516
6.7360000000000	0.36340217727458	-41.394232697901
6.7390000000000	0.36177201730074	-41.706843163771
6.7420000000000	0.36015806914053	-42.017735114386
6.7450000000000	0.35856022257219	-42.326926415130
6.7480000000000	0.35697836762551	-42.634434782611
6.7510000000000	0.35541239462124	-42.940277786589
6.7540000000000	0.35386219420910	-43.244472851772
6.7570000000000	0.35232765740414	-43.547037259485
6.7600000000000	0.35080867562166	-43.847988149247
6.7630000000000	0.34930514071067	-44.147342520258
6.7660000000000	0.34781694498582	-44.445117232826
6.7690000000000	0.34634398125803	-44.741329009734
6.7720000000000	0.34488614286364	-45.035994437562
6.7750000000000	0.34344332369228	-45.329129967980
6.7780000000000	0.34201541821347	-45.620751919018
6.7810000000000	0.34060232150194	-45.910876476316
6.7840000000000	0.33920392926175	-46.199519694365
6.7870000000000	0.33782013784925	-46.486697497751
6.7900000000000	0.33645084429496	-46.772425682392
6.7930000000000	0.33509594632436	-47.056719916791
6.7960000000000	0.33375534237764	-47.339595743285
6.7990000000000	0.33242893162854	-47.621068579323
6.8020000000000	0.33111661400215	-47.901153718750
6.8050000000000	0.32981829019192	-48.179866333105
6.8080000000000	0.32853386167575	-48.457221472947
6.8110000000000	0.32726323073129	-48.733234069193
6.8140000000000	0.32600630045048	-49.007918934481
6.8170000000000	0.32476297475334	-49.281290764549
6.8200000000000	0.32353315840101	-49.553364139641
6.8230000000000	0.32231675700822	-49.824153525929
6.8260000000000	0.32111367705504	-50.093673276954
6.8290000000000	0.31992382589805	-50.361937635096
6.8320000000000	0.31874711178093	-50.628960733049
6.8350000000000	0.31758344384454	-50.894756595333
6.8380000000000	0.31643273213642	-51.159339139802
6.8410000000000	0.31529488761982	-51.422722179190
6.8440000000000	0.31416982218229	-51.684919422658
6.8470000000000	0.31305744864375	-51.945944477365
6.8500000000000	0.31195768076422	-52.205810850044
6.8530000000000	0.31087043325106	-52.464531948606
6.8560000000000	0.30979562176594	-52.722121083737
6.8590000000000	0.30873316293130	-52.978591470522
6.8620000000000	0.30768297433658	-53.233956230070
6.8650000000000	0.30664497454409	-53.488228391156
6.8680000000000	0.30561908309453	-53.741420891862
6.8710000000000	0.30460522051229	-53.993546581234
6.8740000000000	0.30360330831035	-54.244618220945
6.8770000000000	0.30261326899509	-54.494648486956
6.8800000000000	0.30163502607068	-54.743649971195
6.8830000000000	0.30066850404333	-54.991635183234
6.8860000000000	0.29971362842528	-55.238616551971
6.8890000000000	0.29877032573862	-55.484606427316
6.8920000000000	0.29783852351887	-55.729617081886
6.8950000000000	0.29691815031838	-55.973660712692
6.8980000000000	0.29600913570961	-56.216749442843
6.9010000000000	0.29511141028815	-56.458895323246
6.9040000000000	0.29422490567570	-56.700110334305
6.9070000000000	0.29334955452287	-56.940406387625
6.9100000000000	0.29248529051179	-57.179795327729
6.9130000000000	0.29163204835870	-57.418288933759
6.9160000000000	0.29078976381640	-57.655898921192
6.9190000000000	0.28995837367655	-57.892636943557
6.9220000000000	0.28913781577199	-58.128514594150
6.9250000000000	0.28832802897890	-58.363543407754
6.9280000000000	0.28752895321889	-58.597734862367
6.9310000000000	0.28674052946112	-58.831100380924
6.9340000000000	0.28596269972428	-59.063651333024
6.9370000000000	0.28519540707857	-59.295399036672
6.9400000000000	0.28443859564768	-59.526354760004
6.9430000000000	0.28369221061067	-59.756529723041
6.9460000000000	0.28295619820395	-59.985935099421
6.9490000000000	0.28223050572315	-60.214582018162
6.9520000000000	0.28151508152508	-60.442481565406
6.9550000000000	0.28080987502966	-60.669644786190
6.9580000000000	0.28011483672189	-60.896082686208
6.9610000000000	0.27942991815385	-61.121806233586
6.9640000000000	0.27875507194673	-61.346826360665
6.9670000000000	0.27809025179294	-61.571153965787
6.9700000000000	0.27743541245827	-61.794799915092
6.9730000000000	0.27679050978406	-62.017775044330
6.9760000000000	0.27615550068954	-62.240090160667
6.9790000000000	0.27553034317417	-62.461756044515
6.9820000000000	0.27491499632012	-62.682783451367
6.9850000000000	0.27430942029481	-62.903183113645
6.9880000000000	0.27371357635361	-63.122965742554
6.9910000000000	0.27312742684259	-63.342142029960
6.9940000000000	0.27255093520144	-63.560722650266
6.9970000000000	0.27198406596650	-63.778718262318
7.0000000000000	0.27142678477391	-63.996139511312
#Parameters = {Ls=1e-12; D=22.5; Rx1=6.95; Rx2=3.95; Rx3=6.95; Rx4=3.95; Rx5=8.12; Rx6=5.25; Ry1=7.61; Ry2=3.95; Ry3=7.61; Ry4=5.94; Ry5=8.12; Ry6=5.25; ang=60; ang_rad=1.0471975511966; cap1=0; cap2=1.5e-13; cap3=1.5e-13; cap4=0; d1_M1=4.2; d1_M4=3.9; d2_M4=2.2; d_M1=0.9; eRx_h1=9.5; eRx_h2=7.5; eRx_v1=5; eRx_v2=9; gc=0.5; ha=0.1; hd=0.787; hs=3.175; hs1=1.575; l1_M1=1.76; l1_M2=7.2; l1_M3=2.7; l…
#"Frequency / GHz"	SZmax(1),Zmin(1) (8) [Mag]	SZmax(1),Zmin(1) (8) [Pha in deg.]
#-----------------------------------------------------------------------------------
4.0000000000000	0.23407300665459	7.2270905052393
4.0030000000000	0.23951946589445	6.2587839865946
4.0060000000000	0.24501756051805	5.2742638621008
4.0090000000000	0.25056502927042	4.2731573142226
4.0120000000000	0.25615919727594	3.2551162543659
4.0150000000000	0.26179695353806	2.2198197032710
4.0180000000000	0.26747472913808	1.1669763929762
4.0210000000000	0.27318847655165	0.096327576438812
4.0240000000000	0.27893365055294	-0.99234997245519
4.0270000000000	0.28470519122703	-2.0992407897295
4.0300000000000	0.29049750965839	-3.2244874087580
4.0330000000000	0.29630447690599	-4.3681869350884
4.0360000000000	0.30211941691031	-5.5303875448720
4.0390000000000	0.30793510400240	-6.7110849488810
4.0420000000000	0.31374376569586	-7.9102188700169
4.0450000000000	0.31953709143739	-9.1276695881424
4.0480000000000	0.32530624796612	-10.363254611779
4.0510000000000	0.33104190188358	-11.616725541477
4.0540000000000	0.33673424996267	-12.887765194204
4.0570000000000	0.34237305762257	-14.175985061636
4.0600000000000	0.34794770586653	-15.480923177451
4.0630000000000	0.35344724682100	-16.802042469327
4.0660000000000	0.35886046782824	-18.138729670038
4.0690000000000	0.36417596383427	-19.490294858603
4.0720000000000	0.36938221758363	-20.855971696614
4.0750000000000	0.37446768688888	-22.234918416590
4.0780000000000	0.37942089799391	-23.626219608429
4.0810000000000	0.38423054380547	-25.028888836800
4.0840000000000	0.38888558553817	-26.441872106929
4.0870000000000	0.39337535611456	-27.864052178917
4.0900000000000	0.39768966349651	-29.294253712023
4.0930000000000	0.40181889200668	-30.731249200838
4.0960000000000	0.40575409963787	-32.173765645514
4.0990000000000	0.40948710935217	-33.620491879125
4.1020000000000	0.41301059244225	-35.070086457419
4.1050000000000	0.41631814216730	-36.521186000497
4.1080000000000	0.41940433608085	-37.972413863003
4.1110000000000	0.42226478573163	-39.422388999824
4.1140000000000	0.42489617273113	-40.869734888443
4.1170000000000	0.42729627053089	-42.313088367414
4.1200000000000	0.42946395162261	-43.751108252733
4.1230000000000	0.43139918025080	-45.182483600403
4.1260000000000	0.43310299109334	-46.605941493559
4.1290000000000	0.43457745470674	-48.020254246019
4.1320000000000	0.43582563083478	-49.424245930140
4.1350000000000	0.43685151093308	-50.816798154948
4.1380000000000	0.43765995145860	-52.196855039724
4.1410000000000	0.43825659960865	-53.563427347934
4.1440000000000	0.43864781326752	-54.915595765795
4.1470000000000	0.43884057693213	-56.252513328235
4.1500000000000	0.43884241534642	-57.573407011979
4.1530000000000	0.43866130648369	-58.877578530503
4.1560000000000	0.43830559538578	-60.164404378373
4.1590000000000	0.43778391020702	-61.433335182792
4.1620000000000	0.43710508162794	-62.683894427989
4.1650000000000	0.43627806660960	-63.915676623415
4.1680000000000	0.43531187726050	-65.128344989710
4.1710000000000	0.43421551539357	-66.321628737273
4.1740000000000	0.43299791316556	-67.495320011276
4.1770000000000	0.43166788002074	-68.649270574365
4.1800000000000	0.43023405600799	-69.783388294453
4.1830000000000	0.42870487140796	-70.897633500118
4.1860000000000	0.42708851249503	-71.992015260629
4.1890000000000	0.42539289316837	-73.066587641600
4.1920000000000	0.42362563211571	-74.121445981113
4.1950000000000	0.42179403512196	-75.156723224931
4.1980000000000	0.41990508210015	-76.172586353388
4.2010000000000	0.41796541840249	-77.169232926788
4.2040000000000	0.41598134996305	-78.146887770728
4.2070000000000	0.41395884182696	-79.105799817815
4.2100000000000	0.41190351963429	-80.046239117787
4.2130000000000	0.40982067364564	-80.968494024057
4.2160000000000	0.40771526492113	-81.872868561225
4.2190000000000	0.40559193329182	-82.759679975116
4.2220000000000	0.40345500679281	-83.629256464381
4.2250000000000	0.40130851225757	-84.481935090587
4.2280000000000	0.39915618680446	-85.318059862041
4.2310000000000	0.39700148997604	-86.137979985227
4.2340000000000	0.39484761632150	-86.942048276743
4.2370000000000	0.39269750823929	-87.730619727832
4.2400000000000	0.39055386892345	-88.504050213145
4.2430000000000	0.38841917528005	-89.262695335027
4.2460000000000	0.38629569070234	-90.006909394515
4.2490000000000	0.38418547761208	-90.737044480244
4.2520000000000	0.38209040969241	-91.453449666571
4.2550000000000	0.38001218375258	-92.156470312470
4.2580000000000	0.37795233117865	-92.846447453010
4.2610000000000	0.37591222893589	-93.523717275607
4.2640000000000	0.37389311009887	-94.188610673591
4.2670000000000	0.37189607389361	-94.841452870045
4.2700000000000	0.36992209524401	-95.482563105301
4.2730000000000	0.36797203382018	-96.112254381890
4.2760000000000	0.36604664259213	-96.730833261167
4.2790000000000	0.36414657589573	-97.338599706254
4.2820000000000	0.36227239702159	-97.935846966341
4.2850000000000	0.36042458533983	-98.522861497763
4.2880000000000	0.35860354297577	-99.099922917655
4.2910000000000	0.35680960105288	-99.667303986335
4.2940000000000	0.35504302552024	-100.22527061486
4.2970000000000	0.35330402258240	-100.77408189455
4.3000000000000	0.35159274374946	-101.31399014552
4.3030000000000	0.34990929052524	-101.84524098155
4.3060000000000	0.34825371875077	-102.36807338877
4.3090000000000	0.34662604261980	-102.88271981606
4.3120000000000	0.34502623838176	-103.38940627487
4.3150000000000	0.34345424774689	-103.88835244677
4.3180000000000	0.34190998100594	-104.37977179683
4.3210000000000	0.34039331987576	-104.86387169111
4.3240000000000	0.33890412007922	-105.34085351675
4.3270000000000	0.33744221366514	-105.81091280282
4.3300000000000	0.33600741107040	-106.27423934044
4.3330000000000	0.33459950292141	-106.73101730017
4.3360000000000	0.33321826156619	-107.18142534478
4.3390000000000	0.33186344231954	-107.62563673471
4.3420000000000	0.33053478439261	-108.06381942335
4.3450000000000	0.32923201146184	-108.49613613805
4.3480000000000	0.32795483180887	-108.92274444139
4.3510000000000	0.32670293792923	-109.34379676524
4.3540000000000	0.32547600545682	-109.75944040666
4.3570000000000	0.32427369117298	-110.16981746941
4.3600000000000	0.32309562974799	-110.57506472668
4.3630000000000	0.32194142866681	-110.97531336649
4.3660000000000	0.32081066046897	-111.37068855822
4.3690000000000	0.31970285088371	-111.76130873776
4.3720000000000	0.31861746047503	-112.14728443529
4.3750000000000	0.31755385564029	-112.52871633052
4.3780000000000	0.31651126141091	-112.90569194452
4.3810000000000	0.31548868164308	-113.27827979810
4.3840000000000	0.31448475743083	-113.64651856397
4.3870000000000	0.31349750036987	-114.01039555495
4.3900000000000	0.31252375035038	-114.36980025520
4.3930000000000	0.31155795918342	-114.72441186550
4.3960000000000	0.31058907451005	-115.07338093442
4.3990000000000	0.30959089705766	-115.41419305263
4.4020000000000	0.30848213077196	-115.73670728939
4.4050000000000	0.30686643724020	-115.95165365510
4.4080000000000	0.31067193372853	-116.20545450899
4.4110000000000	0.30775444368238	-116.82286372597
4.4140000000000	0.30654516367566	-117.16037189221
4.4170000000000	0.30561628579035	-117.48901605747
4.4200000000000	0.30478729931388	-117.81481718248
4.4230000000000	0.30401238430440	-118.13816403702
4.4260000000000	0.30327458121831	-118.45903876480
4.4290000000000	0.30256609410635	-118.77741590714
4.4320000000000	0.30188277718153	-119.09329586376
4.4350000000000	0.30122217352606	-119.40669954132
4.4380000000000	0.30058269622695	-119.71766113719
4.4410000000000	0.29996324461042	-120.02622304283
4.4440000000000	0.29936300789417	-120.33243257032
4.4470000000000	0.29878135754114	-120.63633987746
4.4500000000000	0.29821778484619	-120.93799664154
4.4530000000000	0.29767186303248	-121.23745519961
4.4560000000000	0.29714322331527	-121.53476798368
4.4590000000000	0.29663153927155	-121.82998714558
4.4620000000000	0.29613651633208	-122.12316430625
4.4650000000000	0.29565788453405	-122.41435038817
4.4680000000000	0.29519539340722	-122.70359550434
4.4710000000000	0.29474880829063	-122.99094888617
4.4740000000000	0.29431790762939	-123.27645883865
4.4770000000000	0.29390248095635	-123.56017271481
4.4800000000000	0.29350232736049	-123.84213690387
4.4830000000000	0.29311725430706	-124.12239682929
4.4860000000000	0.29274707671535	-124.40099695389
4.4890000000000	0.29239161622787	-124.67798079013
4.4920000000000	0.29205070062336	-124.95339091403
4.4950000000000	0.29172416333928	-125.22726898174
4.4980000000000	0.29141184307828	-125.49965574795
4.5010000000000	0.29111358347997	-125.77059108551
4.5040000000000	0.29082923284379	-126.04011400595
4.5070000000000	0.29055864389233	-126.30826268037
4.5100000000000	0.29030167356684	-126.57507446072
4.5130000000000	0.29005818284871	-126.84058590098
4.5160000000000	0.28982803660193	-127.10483277832
4.5190000000000	0.28961110343268	-127.36785011409
4.5220000000000	0.28940725556318	-127.62967219445
4.5250000000000	0.28921636871714	-127.89033259072
4.5280000000000	0.28903832201507	-128.14986417931
4.5310000000000	0.28887299787793	-128.40829916124
4.5340000000000	0.28872028193769	-128.66566908123
4.5370000000000	0.28858006295402	-128.92200484634
4.5400000000000	0.28845223273605	-129.17733674411
4.5430000000000	0.28833668606873	-129.43169446026
4.5460000000000	0.28823332064311	-129.68510709596
4.5490000000000	0.28814203699008	-129.93760318453
4.5520000000000	0.28806273841726	-130.18921070782
4.5550000000000	0.28799533094858	-130.43995711199
4.5580000000000	0.28793972326645	-130.68986932299
4.5610000000000	0.28789582665614	-130.93897376146
4.5640000000000	0.28786355495227	-131.18729635734
4.5670000000000	0.28784282448716	-131.43486256394
4.5700000000000	0.28783355404099	-131.68169737169
4.5730000000000	0.28783566479360	-131.92782532149
4.5760000000000	0.28784908027772	-132.17327051758
4.5790000000000	0.28787372633381	-132.41805664017
4.5820000000000	0.28790953106607	-132.66220695760
4.5850000000000	0.28795642479985	-132.90574433820
4.5880000000000	0.28801434004023	-133.14869126182
4.5910000000000	0.28808321143176	-133.39106983094
4.5940000000000	0.28816297571927	-133.63290178160
4.5970000000000	0.28825357170982	-133.87420849387
4.6000000000000	0.28835494023555	-134.11501100212
4.6030000000000	0.28846702411762	-134.35533000497
4.6060000000000	0.28858976813094	-134.59518587490
4.6090000000000	0.28872311896997	-134.83459866771
4.6120000000000	0.28886702521525	-135.07358813156
4.6150000000000	0.28902143730086	-135.31217371588
4.6180000000000	0.28918630748264	-135.55037457997
4.6210000000000	0.28936158980722	-135.78820960135
4.6240000000000	0.28954724008179	-136.02569738391
4.6270000000000	0.28974321584469	-136.26285626582
4.6300000000000	0.28994947633658	-136.49970432722
4.6330000000000	0.29016598247244	-136.73625939768
4.6360000000000	0.29039269681414	-136.97253906349
4.6390000000000	0.29062958354374	-137.20856067473
4.6420000000000	0.29087660843741	-137.44434135212
4.6450000000000	0.29113373883989	-137.67989799378
4.6480000000000	0.29140094363971	-137.91524728166
4.6510000000000	0.29167819324479	-138.15040568796
4.6540000000000	0.29196545955882	-138.38538948122
4.6570000000000	0.29226271595800	-138.62021473240
4.6600000000000	0.29256993726844	-138.85489732066
4.6630000000000	0.29288709974401	-139.08945293910
4.6660000000000	0.29321418104475	-139.32389710028
4.6690000000000	0.29355116021568	-139.55824514162
4.6720000000000	0.29389801766622	-139.79251223068
4.6750000000000	0.29425473514989	-140.02671337026
4.6780000000000	0.29462129574463	-140.26086340338
4.6810000000000	0.29499768383345	-140.49497701819
4.6840000000000	0.29538388508551	-140.72906875268
4.6870000000000	0.29577988643764	-140.96315299929
4.6900000000000	0.29618567607621	-141.19724400947
4.6930000000000	0.29660124341942	-141.43135589799
4.6960000000000	0.29702657909992	-141.66550264731
4.6990000000000	0.29746167494782	-141.89969811169
4.7020000000000	0.29790652397400	-142.13395602132
4.7050000000000	0.29836112035381	-142.36828998625
4.7080000000000	0.29882545941101	-142.60271350030
4.7110000000000	0.29929953760210	-142.83723994482
4.7140000000000	0.29978335250089	-143.07188259241
4.7170000000000	0.30027690278338	-143.30665461052
4.7200000000000	0.30078018821288	-143.54156906494
4.7230000000000	0.30129320962546	-143.77663892329
4.7260000000000	0.30181596891557	-144.01187705831
4.7290000000000	0.30234846902196	-144.24729625118
4.7320000000000	0.30289071391381	-144.48290919474
4.7350000000000	0.30344270857705	-144.71872849654
4.7380000000000	0.30400445900097	-144.95476668195
4.7410000000000	0.30457597216493	-145.19103619715
4.7440000000000	0.30515725602532	-145.42754941199
4.7470000000000	0.30574831950268	-145.66431862288
4.7500000000000	0.30634917246900	-145.90135605557
4.7530000000000	0.30695982573514	-146.13867386783
4.7560000000000	0.30758029103846	-146.37628415216
4.7590000000000	0.30821058103053	-146.61419893836
4.7620000000000	0.30885070926498	-146.85243019604
4.7650000000000	0.30950069018552	-147.09098983715
4.7680000000000	0.31016053911396	-147.32988971839
4.7710000000000	0.31083027223845	-147.56914164357
4.7740000000000	0.31150990660172	-147.80875736591
4.7770000000000	0.31219946008946	-148.04874859035
4.7800000000000	0.31289895141868	-148.28912697575
4.7830000000000	0.31360840012625	-148.52990413704
4.7860000000000	0.31432782655740	-148.77109164734
4.7890000000000	0.31505725185425	-149.01270104004
4.7920000000000	0.31579669794448	-149.25474381084
4.7950000000000	0.31654618752987	-149.49723141969
4.7980000000000	0.31730574407497	-149.74017529275
4.8010000000000	0.31807539179569	-149.98358682427
4.8040000000000	0.31885515564793	-150.22747737846
4.8070000000000	0.31964506131618	-150.47185829127
4.8100000000000	0.32044513520208	-150.71674087214
4.8130000000000	0.32125540441291	-150.96213640579
4.8160000000000	0.32207589675011	-151.20805615384
4.8190000000000	0.32290664069766	-151.45451135647
4.8220000000000	0.32374766541044	-151.70151323406
4.8250000000000	0.32459900070249	-151.94907298872
4.8280000000000	0.32546067703516	-152.19720180583
4.8310000000000	0.32633272550521	-152.44591085556
4.8340000000000	0.32721517783273	-152.69521129431
4.8370000000000	0.32810806634901	-152.94511426610
4.8400000000000	0.32901142398424	-153.19563090403
4.8430000000000	0.32992528425505	-153.44677233157
4.8460000000000	0.33084968125190	-153.69854966391
4.8490000000000	0.33178464962637	-153.95097400921
4.8520000000000	0.33273022457817	-154.20405646988
4.8550000000000	0.33368644184207	-154.45780814380
4.8580000000000	0.33465333767449	-154.71224012546
4.8610000000000	0.33563094884007	-154.96736350712
4.8640000000000	0.33661931259785	-155.22318937996
4.8670000000000	0.33761846668727	-155.47972883511
4.8700000000000	0.33862844931400	-155.73699296472
4.8730000000000	0.33964929913539	-155.99499286300
4.8760000000000	0.34068105524574	-156.25373962711
4.8790000000000	0.34172375716126	-156.51324435824
4.8820000000000	0.34277744480472	-156.77351816239
4.8850000000000	0.34384215848986	-157.03457215135
4.8880000000000	0.34491793890539	-157.29641744349
4.8910000000000	0.34600482709870	-157.55906516461
4.8940000000000	0.34710286445931	-157.82252644869
4.8970000000000	0.34821209270178	-158.08681243865
4.9000000000000	0.34933255384846	-158.35193428709
4.9030000000000	0.35046429021169	-158.61790315690
4.9060000000000	0.35160734437572	-158.88473022200
4.9090000000000	0.35276175917816	-159.15242666784
4.9120000000000	0.35392757769099	-159.42100369209
4.9150000000000	0.35510484320125	-159.69047250508
4.9180000000000	0.35629359919114	-159.96084433039
4.9210000000000	0.35749388931772	-160.23213040526
4.9240000000000	0.35870575739217	-160.50434198103
4.9270000000000	0.35992924735849	-160.77749032357
4.9300000000000	0.36116440327176	-161.05158671361
4.9330000000000	0.36241126927581	-161.32664244708
4.9360000000000	0.36366988958043	-161.60266883537
4.9390000000000	0.36494030843797	-161.87967720561
4.9420000000000	0.36622257011944	-162.15767890084
4.9450000000000	0.36751671888998	-162.43668528022
4.9480000000000	0.36882279898375	-162.71670771909
4.9510000000000	0.37014085457823	-162.99775760915
4.9540000000000	0.37147092976790	-163.27984635841
4.9570000000000	0.37281306853726	-163.56298539126
4.9600000000000	0.37416731473325	-163.84718614838
4.9630000000000	0.37553371203689	-164.13246008671
4.9660000000000	0.37691230393442	-164.41881867928
4.9690000000000	0.37830313368756	-164.70627341503
4.9720000000000	0.37970624430318	-164.99483579864
4.9750000000000	0.38112167850220	-165.28451735020
4.9780000000000	0.38254947868777	-165.57532960498
4.9810000000000	0.38398968691265	-165.86728411296
4.9840000000000	0.38544234484588	-166.16039243851
4.9870000000000	0.38690749373866	-166.45466615989
4.9900000000000	0.38838517438933	-166.75011686875
4.9930000000000	0.38987542710773	-167.04675616955
4.9960000000000	0.39137829167851	-167.34459567894
4.9990000000000	0.39289380732381	-167.64364702513
5.0020000000000	0.39442201266491	-167.94392184711
5.0050000000000	0.39596294568315	-168.24543179389
5.0080000000000	0.39751664367987	-168.54818852366
5.0110000000000	0.39908314323551	-168.85220370291
5.0140000000000	0.40066248016777	-169.15748900545
5.0170000000000	0.40225468948893	-169.46405611137
5.0200000000000	0.40385980536211	-169.77191670602
5.0230000000000	0.40547786105672	-170.08108247882
5.0260000000000	0.40710888890285	-170.39156512206
5.0290000000000	0.40875292024478	-170.70337632967
5.0320000000000	0.41040998539349	-171.01652779583
5.0350000000000	0.41208011357818	-171.33103121357
5.0380000000000	0.41376333289678	-171.64689827335
5.0410000000000	0.41545967026553	-171.96414066146
5.0440000000000	0.41716915136750	-172.28277005843
5.0470000000000	0.41889180060010	-172.60279813734
5.0500000000000	0.42062764102162	-172.92423656207
5.0530000000000	0.42237669429672	-173.24709698544
5.0560000000000	0.42413898064085	-173.57139104734
5.0590000000000	0.42591451876377	-173.89713037270
5.0620000000000	0.42770332581191	-174.22432656947
5.0650000000000	0.42950541730976	-174.55299122642
5.0680000000000	0.43132080710028	-174.88313591097
5.0710000000000	0.43314950728417	-175.21477216684
5.0740000000000	0.43499152815825	-175.54791151168
5.0770000000000	0.43684687815271	-175.88256543460
5.0800000000000	0.43871556376744	-176.21874539359
5.0830000000000	0.44059758950731	-176.55646281289
5.0860000000000	0.44249295781645	-176.89572908025
5.0890000000000	0.44440166901158	-177.23655554410
5.0920000000000	0.44632372121438	-177.57895351064
5.0950000000000	0.44825911028286	-177.92293424084
5.0980000000000	0.45020782974183	-178.26850894736
5.1010000000000	0.45216987071242	-178.61568879131
5.1040000000000	0.45414522184079	-178.96448487904
5.1070000000000	0.45613386922580	-179.31490825869
5.1100000000000	0.45813579634603	-179.66696991678
5.1130000000000	0.46015098398583	179.97931922541
5.1160000000000	0.46217941016063	179.62394831545
5.1190000000000	0.46422105004151	179.26690657358
5.1220000000000	0.46627587587899	178.90818329653
5.1250000000000	0.46834385692622	178.54776786149
5.1280000000000	0.47042495936142	178.18564973017
5.1310000000000	0.47251914620979	177.82181845294
5.1340000000000	0.47462637726488	177.45626367312
5.1370000000000	0.47674660900933	177.08897513131
5.1400000000000	0.47887979453531	176.71994266983
5.1430000000000	0.48102588346446	176.34915623732
5.1460000000000	0.48318482186753	175.97660589334
5.1490000000000	0.48535655218368	175.60228181317
5.1520000000000	0.48754101313969	175.22617429261
5.1550000000000	0.48973813966886	174.84827375299
5.1580000000000	0.49194786282998	174.46857074616
5.1610000000000	0.49417010972622	174.08705595966
5.1640000000000	0.49640480342412	173.70372022197
5.1670000000000	0.49865186287277	173.31855450781
5.1700000000000	0.50091120282319	172.93154994358
5.1730000000000	0.50318273374809	172.54269781290
5.1760000000000	0.50546636176210	172.15198956219
5.1790000000000	0.50776198854243	171.75941680637
5.1820000000000	0.51006951125027	171.36497133466
5.1850000000000	0.51238882245288	170.96864511643
5.1880000000000	0.51471981004654	170.57043030717
5.1910000000000	0.51706235718051	170.17031925449
5.1940000000000	0.51941634218199	169.76830450426
5.1970000000000	0.52178163848235	169.36437880675
5.2000000000000	0.52415811454472	168.95853512295
5.2030000000000	0.52654563379290	168.55076663079
5.2060000000000	0.52894405454207	168.14106673162
5.2090000000000	0.53135322993103	167.72942905658
5.2120000000000	0.53377300785648	167.31584747316
5.2150000000000	0.53620323090915	166.90031609167
5.2180000000000	0.53864373631225	166.48282927194
5.2210000000000	0.54109435586210	166.06338162987
5.2240000000000	0.54355491587132	165.64196804413
5.2270000000000	0.54602523711457	165.21858366292
5.2300000000000	0.54850513477713	164.79322391064
5.2330000000000	0.55099441840634	164.36588449466
5.2360000000000	0.55349289186624	163.93656141212
5.2390000000000	0.55600035329541	163.50525095667
5.2420000000000	0.55851659506829	163.07194972528
5.2450000000000	0.56104140376006	162.63665462498
5.2480000000000	0.56357456011534	162.19936287965
5.2510000000000	0.56611583902084	161.76007203675
5.2540000000000	0.56866500948211	161.31877997402
5.2570000000000	0.57122183460458	160.87548490619
5.2600000000000	0.57378607157910	160.43018539156
5.2630000000000	0.57635747167212	159.98288033863
5.2660000000000	0.57893578022062	159.53356901260
5.2690000000000	0.58152073663215	159.08225104179
5.2720000000000	0.58411207438984	158.62892642405
5.2750000000000	0.58670952106292	158.17359553304
5.2780000000000	0.58931279832261	157.71625912436
5.2810000000000	0.59192162196369	157.25691834169
5.2840000000000	0.59453570193184	156.79557472268
5.2870000000000	0.59715474235700	156.33223020484
5.2900000000000	0.59977844159281	155.86688713114
5.2930000000000	0.60240649226225	155.39954825566
5.2960000000000	0.60503858130977	154.93021674885
5.2990000000000	0.60767439005985	154.45889620281
5.3020000000000	0.61031359428226	153.98559063627
5.3050000000000	0.61295586426408	153.51030449946
5.3080000000000	0.61560086488860	153.03304267868
5.3110000000000	0.61824825572117	152.55381050074
5.3140000000000	0.62089769110216	152.07261373713
5.3170000000000	0.62354882024703	151.58945860797
5.3200000000000	0.62620128735370	151.10435178568
5.3230000000000	0.62885473171714	150.61730039843
5.3260000000000	0.63150878785131	150.12831203326
5.3290000000000	0.63416308561852	149.63739473900
5.3320000000000	0.63681725036615	149.14455702884
5.3350000000000	0.63947090307079	148.64980788256
5.3380000000000	0.64212366048982	148.15315674851
5.3410000000000	0.64477513532038	147.65461354528
5.3440000000000	0.64742493636570	147.15418866292
5.3470000000000	0.65007266870871	146.65189296393
5.3500000000000	0.65271793389305	146.14773778384
5.3530000000000	0.65536033011111	145.64173493141
5.3560000000000	0.65799945239924	145.13389668852
5.3590000000000	0.66063489283997	144.62423580958
5.3620000000000	0.66326624077104	144.11276552061
5.3650000000000	0.66589308300115	143.59949951794
5.3680000000000	0.66851500403230	143.08445196642
5.3710000000000	0.67113158628849	142.56763749730
5.3740000000000	0.67374241035061	142.04907120564
5.3770000000000	0.67634705519726	141.52876864727
5.3800000000000	0.67894509845140	141.00674583541
5.3830000000000	0.68153611663242	140.48301923676
5.3860000000000	0.68411968541346	139.95760576715
5.3890000000000	0.68669537988368	139.43052278685
5.3920000000000	0.68926277481521	138.90178809528
5.3950000000000	0.69182144493442	138.37141992541
5.3980000000000	0.69437096519717	137.83943693759
5.4010000000000	0.69691091106776	137.30585821304
5.4040000000000	0.69944085880117	136.77070324680
5.4070000000000	0.70196038572825	136.23399194025
5.4100000000000	0.70446907054341	135.69574459325
5.4130000000000	0.70696649359448	135.15598189571
5.4160000000000	0.70945223717428	134.61472491885
5.4190000000000	0.71192588581351	134.07199510592
5.4220000000000	0.71438702657451	133.52781426252
5.4250000000000	0.71683524934539	132.98220454655
5.4280000000000	0.71927014713421	132.43518845763
5.4310000000000	0.72169131636261	131.88678882622
5.4340000000000	0.72409835715853	131.33702880225
5.4370000000000	0.72649087364743	130.78593184342
5.4400000000000	0.72886847424172	130.23352170306
5.4430000000000	0.73123077192771	129.67982241767
5.4460000000000	0.73357738454975	129.12485829409
5.4490000000000	0.73590793509103	128.56865389627
5.4520000000000	0.73822205195053	128.01123403177
5.4550000000000	0.74051936921574	127.45262373793
5.4580000000000	0.74279952693060	126.89284826770
5.4610000000000	0.74506217135815	126.33193307521
5.4640000000000	0.74730695523756	125.76990380105
5.4670000000000	0.74953353803502	125.20678625736
5.4700000000000	0.75174158618803	124.64260641254
5.4730000000000	0.75393077334265	124.07739037591
5.4760000000000	0.75610078058336	123.51116438204
5.4790000000000	0.75825129665508	122.94395477497
5.4820000000000	0.76038201817692	122.37578799223
5.4850000000000	0.76249264984735	121.80669054874
5.4880000000000	0.76458290464037	121.23668902057
5.4910000000000	0.76665250399241	120.66581002864
5.4940000000000	0.76870117797957	120.09408022228
5.4970000000000	0.77072866548486	119.52152626278
5.5000000000000	0.77273471435534	118.94817480685
5.5030000000000	0.77471908154861	118.37405249015
5.5060000000000	0.77668153326871	117.79918591076
5.5090000000000	0.77862184509097	117.22360161264
5.5120000000000	0.78053980207579	116.64732606927
5.5150000000000	0.78243519887099	116.07038566721
5.5180000000000	0.78430783980287	115.49280668988
5.5210000000000	0.78615753895547	114.91461530132
5.5240000000000	0.78798412023837	114.33583753022
5.5270000000000	0.78978741744251	113.75649925404
5.5300000000000	0.79156727428441	113.17662618323
5.5330000000000	0.79332354443840	112.59624384579
5.5360000000000	0.79505609155714	112.01537757193
5.5390000000000	0.79676478928028	111.43405247902
5.5420000000000	0.79844952123139	110.85229345673
5.5450000000000	0.80011018100323	110.27012515251
5.5480000000000	0.80174667213146	109.68757195733
5.5510000000000	0.80335890805688	109.10465799165
5.5540000000000	0.80494681207639	108.52140709182
5.5570000000000	0.80651031728280	107.93784279675
5.5600000000000	0.80804936649376	107.35398833490
5.5630000000000	0.80956391216984	106.76986661171
5.5660000000000	0.81105391632226	106.18550019732
5.5690000000000	0.81251935041024	105.60091131472
5.5720000000000	0.81396019522842	105.01612182830
5.5750000000000	0.81537644078460	104.43115323277
5.5780000000000	0.81676808616801	103.84602664253
5.5810000000000	0.81813513940857	103.26076278145
5.5840000000000	0.81947761732735	102.67538197311
5.5870000000000	0.82079554537859	102.08990413139
5.5900000000000	0.82208895748368	101.50434875164
5.5930000000000	0.82335789585746	100.91873490219
5.5960000000000	0.82460241082714	100.33308121638
5.5990000000000	0.82582256064431	99.747405885020
5.6020000000000	0.82701841129033	99.161726649292
5.6050000000000	0.82819003627563	98.576060794181
5.6080000000000	0.82933751643316	97.990425142307
5.6110000000000	0.83046093970649	97.404836048254
5.6140000000000	0.83156040093300	96.819309393357
5.6170000000000	0.83263600162239	96.233860580946
5.6200000000000	0.83368784973112	95.648504532062
5.6230000000000	0.83471605943307	95.063255681627
5.6260000000000	0.83572075088685	94.478127975065
5.6290000000000	0.83670205000014	93.893134865378
5.6320000000000	0.83766008819150	93.308289310672
5.6350000000000	0.83859500214997	92.723603772116
5.6380000000000	0.83950693359295	92.139090212341
5.6410000000000	0.84039602902267	91.554760094263
5.6440000000000	0.84126243948156	90.970624380334
5.6470000000000	0.84210632030709	90.386693532199
5.6500000000000	0.84292783088616	89.802977510761
5.6530000000000	0.84372713440971	89.219485776643
5.6560000000000	0.84450439762752	88.636227291038
5.6590000000000	0.84525979060391	88.053210516933
5.6620000000000	0.84599348647435	87.470443420707
5.6650000000000	0.84670566120345	86.887933474083
5.6680000000000	0.84739649334461	86.305687656427
5.6710000000000	0.84806616380159	85.723712457388
5.6740000000000	0.84871485559225	85.142013879860
5.6770000000000	0.84934275361476	84.560597443259
5.6800000000000	0.84995004441655	83.979468187104
5.6830000000000	0.85053691596620	83.398630674891
5.6860000000000	0.85110355742847	82.818088998242
5.6890000000000	0.85165015894273	82.237846781327
5.6920000000000	0.85217691140504	81.657907185540
5.6950000000000	0.85268400625389	81.078272914419
5.6980000000000	0.85317163525998	80.498946218798
5.7010000000000	0.85363999032011	79.919928902178
5.7040000000000	0.85408926325526	79.341222326310
5.7070000000000	0.85451964561317	78.762827416966
5.7100000000000	0.85493132847538	78.184744669901
5.7130000000000	0.85532450226899	77.606974156984
5.7160000000000	0.85569935658307	77.029515532490
5.7190000000000	0.85605607999001	76.452368039536
5.7220000000000	0.85639485987178	75.875530516660
5.7250000000000	0.85671588225114	75.299001404519
5.7280000000000	0.85701933162797	74.722778752704
5.7310000000000	0.85730539082068	74.146860226655
5.7340000000000	0.85757424081280	73.571243114668
5.7370000000000	0.85782606060474	72.995924334980
5.7400000000000	0.85806102707075	72.420900442926
5.7430000000000	0.85827931482114	71.846167638151
5.7460000000000	0.85848109606974	71.271721771875
5.7490000000000	0.85866654050650	70.697558354184
5.7520000000000	0.85883581517544	70.123672561364
5.7550000000000	0.85898908435773	69.550059243239
5.7580000000000	0.85912650945995	68.976712930523
5.7610000000000	0.85924824890752	68.403627842171
5.7640000000000	0.85935445804325	67.830797892714
5.7670000000000	0.85944528903094	67.258216699574
5.7700000000000	0.85952089076400	66.685877590356
5.7730000000000	0.85958140877910	66.113773610092
5.7760000000000	0.85962698517464	65.541897528447
5.7790000000000	0.85965775853408	64.970241846863
5.7820000000000	0.85967386385415	64.398798805639
5.7850000000000	0.85967543247762	63.827560390949
5.7880000000000	0.85966259203080	63.256518341769
5.7910000000000	0.85963546636551	62.685664156721
5.7940000000000	0.85959417550562	62.114989100824
5.7970000000000	0.85953883559784	61.544484212142
5.8000000000000	0.85946955886686	60.974140308319
5.8030000000000	0.85938645357472	60.403947993006
5.8060000000000	0.85928962398419	59.833897662152
5.8090000000000	0.85917917032618	59.263979510177
5.8120000000000	0.85905518877111	58.694183536002
5.8150000000000	0.85891777140395	58.124499548936
5.8180000000000	0.85876700620307	57.554917174413
5.8210000000000	0.85860297702260	56.985425859576
5.8240000000000	0.85842576357827	56.416014878694
5.8270000000000	0.85823544143663	55.846673338415
5.8300000000000	0.85803208200751	55.277390182839
5.8330000000000	0.85781575253963	54.708154198416
5.8360000000000	0.85758651611920	54.138954018655
5.8390000000000	0.85734443167144	53.569778128640
5.8420000000000	0.85708955396488	53.000614869348
5.8450000000000	0.85682193361836	52.431452441764
5.8480000000000	0.85654161711051	51.862278910786
5.8510000000000	0.85624864679169	51.293082208917
5.8540000000000	0.85594306089823	50.723850139727
5.8570000000000	0.85562489356882	50.154570381101
5.8600000000000	0.85529417486297	49.585230488247
5.8630000000000	0.85495093078135	49.015817896463
5.8660000000000	0.85459518328796	48.446319923668
5.8690000000000	0.85422695033390	47.876723772680
5.8720000000000	0.85384624588271	47.307016533233
5.8750000000000	0.85345307993705	46.737185183746
5.8780000000000	0.85304745856668	46.167216592807
5.8810000000000	0.85262938393745	45.597097520402
5.8840000000000	0.85219885434139	45.026814618853
5.8870000000000	0.85175586422748	44.456354433476
5.8900000000000	0.85130040423321	43.885703402946
5.8930000000000	0.85083246121655	43.314847859366
5.8960000000000	0.85035201828841	42.743774028030
5.8990000000000	0.84985905484522	42.172468026882
5.9020000000000	0.84935354660163	41.600915865650
5.9050000000000	0.84883546562305	41.029103444662
5.9080000000000	0.84830478035798	40.457016553334
5.9110000000000	0.84776145566985	39.884640868314
5.9140000000000	0.84720545286827	39.311961951292
5.9170000000000	0.84663672973954	38.738965246450
5.9200000000000	0.84605524057608	38.165636077561
5.9230000000000	0.84546093620479	37.591959644715
5.9260000000000	0.84485376401406	37.017921020685
5.9290000000000	0.84423366797922	36.443505146893
5.9320000000000	0.84360058868619	35.868696829009
5.9350000000000	0.84295446335330	35.293480732133
5.9380000000000	0.84229522585085	34.717841375589
5.9410000000000	0.84162280671828	34.141763127295
5.9440000000000	0.84093713317882	33.565230197712
5.9470000000000	0.84023812915118	32.988226633371
5.9500000000000	0.83952571525825	32.410736309948
5.9530000000000	0.83879980883236	31.832742924900
5.9560000000000	0.83806032391709	31.254229989636
5.9590000000000	0.83730717126506	30.675180821225
5.9620000000000	0.83654025833174	30.095578533626
5.9650000000000	0.83575948926471	29.515406028425
5.9680000000000	0.83496476488829	28.934645985081
5.9710000000000	0.83415598268314	28.353280850662
5.9740000000000	0.83333303676050	27.771292829056
5.9770000000000	0.83249581783082	27.188663869664
5.9800000000000	0.83164421316630	26.605375655542
5.9830000000000	0.83077810655722	26.021409590995
5.9860000000000	0.82989737826140	25.436746788607
5.9890000000000	0.82900190494670	24.851368055698
5.9920000000000	0.82809155962592	24.265253880192
5.9950000000000	0.82716621158385	23.678384415881
5.9980000000000	0.82622572629605	23.090739467091
6.0010000000000	0.82526996533875	22.502298472708
6.0040000000000	0.82429878628958	21.913040489582
6.0070000000000	0.82331204261863	21.322944175271
6.0100000000000	0.82230958356925	20.731987770128
6.0130000000000	0.82129125402812	20.140149078719
6.0160000000000	0.82025689438412	19.547405450536
6.0190000000000	0.81920634037527	18.953733760032
6.0220000000000	0.81813942292335	18.359110385920
6.0250000000000	0.81705596795545	17.763511189763
6.0280000000000	0.81595579621182	17.166911493811
6.0310000000000	0.81483872303941	16.569286058090
6.0340000000000	0.81370455817042	15.970609056727
6.0370000000000	0.81255310548502	15.370854053498
6.0400000000000	0.81138416275761	14.769993976573
6.0430000000000	0.81019752138574	14.168001092481
6.0460000000000	0.80899296610088	13.564846979239
6.0490000000000	0.80777027466030	12.960502498672
6.0520000000000	0.80652921751891	12.354937767891
6.0550000000000	0.80526955748032	11.748122129934
6.0580000000000	0.80399104932615	11.140024123546
6.0610000000000	0.80269343942236	10.530611452111
6.0640000000000	0.80137646530173	9.9198509517101
6.0670000000000	0.80003985522129	9.3077085583198
6.0700000000000	0.79868332769352	8.6941492741304
6.0730000000000	0.79730659099007	8.0791371330001
6.0760000000000	0.79590934261683	7.4626351650354
6.0790000000000	0.79449126875886	6.8446053603088
6.0820000000000	0.79305204369393	6.2250086317181
6.0850000000000	0.79159132917308	5.6038047769993
6.0880000000000	0.79010877376686	4.9809524399086
6.0910000000000	0.78860401217541	4.3564090705921
6.0940000000000	0.78707666450104	3.7301308851666
6.0970000000000	0.78552633548128	3.1020728245419
6.1000000000000	0.78395261368090	2.4721885125213
6.1030000000000	0.78235507064079	1.8404302132211
6.1060000000000	0.78073325998193	1.2067487878608
6.1090000000000	0.77908671646244	0.57109365098307
6.1120000000000	0.77741495498547	-0.066587273826628
6.1150000000000	0.77571746955604	-0.70634759864248
6.1180000000000	0.77399373218434	-1.3482425162291
6.1210000000000	0.77224319173338	-1.9923288452955
6.1240000000000	0.77046527270856	-2.6386650758514
6.1270000000000	0.76865937398671	-3.2873114145274
6.1300000000000	0.76682486748215	-3.9383298297029
6.1330000000000	0.76496109674726	-4.5917840962649
6.1360000000000	0.76306737550482	-5.2477398397934
6.1390000000000	0.76114298610968	-5.9062645799515
6.1420000000000	0.75918717793705	-6.5674277728203
6.1450000000000	0.75719916569461	-7.2313008518945
6.1480000000000	0.75517812765597	-7.8979572674118
6.1510000000000	0.75312320381274	-8.5674725236577
6.1540000000000	0.75103349394266	-9.2399242138379
6.1570000000000	0.74890805559118	-9.9153920520633
6.1600000000000	0.74674590196422	-10.593957901941
6.1630000000000	0.74454599972980	-11.275705801207
6.1660000000000	0.74230726672636	-11.960721981756
6.1690000000000	0.74002856957607	-12.649094884387
6.1720000000000	0.73770872120153	-13.340915167445
6.1750000000000	0.73534647824468	-14.036275708522
6.1780000000000	0.73294053838713	-14.735271598215
6.1810000000000	0.73048953757181	-15.438000124875
6.1840000000000	0.72799204712622	-16.144560749144
6.1870000000000	0.72544657078849	-16.855055066951
6.1900000000000	0.72285154163826	-17.569586759482
6.1930000000000	0.72020531893531	-18.288261528497
6.1960000000000	0.71750618487028	-19.011187015172
6.1990000000000	0.71475234123284	-19.738472700460
6.2020000000000	0.71194190600451	-20.470229784759
6.2050000000000	0.70907290988502	-21.206571044413
6.2080000000000	0.70614329276301	-21.947610662351
6.2110000000000	0.70315090014452	-22.693464029856
6.2140000000000	0.70009347955500	-23.444247516162
6.2170000000000	0.69696867693373	-24.200078202228
6.2200000000000	0.69377403304311	-24.961073574679
6.2230000000000	0.69050697991866	-25.727351175479
6.2260000000000	0.68716483739017	-26.499028202467
6.2290000000000	0.68374480970916	-27.276221055408
6.2320000000000	0.68024398232296	-28.059044821670
6.2350000000000	0.67665931884180	-28.847612695054
6.2380000000000	0.67298765825178	-29.642035320717
6.2410000000000	0.66922571243370	-30.442420058388
6.2440000000000	0.66537006405576	-31.248870155401
6.2470000000000	0.66141716491678	-32.061483820207
6.2500000000000	0.65736333482578	-32.880353186228
6.2530000000000	0.65320476111430	-33.705563154917
6.2560000000000	0.64893749888848	-34.537190105921
6.2590000000000	0.64455747213968	-35.375300461158
6.2620000000000	0.64006047584506	-36.219949088408
6.2650000000000	0.63544217920244	-37.071177528830
6.2680000000000	0.63069813015734	-37.929012031395
6.2710000000000	0.62582376139458	-38.793461375843
6.2740000000000	0.62081439798067	-39.664514464185
6.2770000000000	0.61566526685818	-40.542137659108
6.2800000000000	0.61037150840688	-41.426271845907
6.2830000000000	0.60492819030059	-42.316829192586
6.2860000000000	0.59933032390080	-43.213689580803
6.2890000000000	0.59357288343969	-44.116696678039
6.2920000000000	0.58765082825390	-45.025653619073
6.2950000000000	0.58155912833713	-45.940318262188
6.2980000000000	0.57529279348253	-46.860397982749
6.3010000000000	0.56884690628496	-47.785543963686
6.3040000000000	0.56221665926692	-48.715344938987
6.3070000000000	0.55539739638045	-49.649320342500
6.3100000000000	0.54838465911851	-50.586912810033
6.3130000000000	0.54117423744376	-51.527479977880
6.3160000000000	0.53376222570844	-52.470285515359
6.3190000000000	0.52614508369688	-53.414489322495
6.3220000000000	0.51831970287018	-54.359136816587
6.3250000000000	0.51028347783321	-55.303147222737
6.3280000000000	0.50203438297505	-56.245300773331
6.3310000000000	0.49357105415935	-57.184224709653
6.3340000000000	0.48489287526017	-58.118377965093
6.3370000000000	0.47600006925604	-59.046034393447
6.3400000000000	0.46689379351317	-59.965264387498
6.3430000000000	0.45757623881213	-60.873914712158
6.3460000000000	0.44805073160769	-61.769586353226
6.3490000000000	0.43832183896399	-62.649610157379
6.3520000000000	0.42839547558554	-63.511020012407
6.3550000000000	0.41827901237662	-64.350523290350
6.3580000000000	0.40798138601531	-65.164468252791
6.3610000000000	0.39751320913333	-65.948808101359
6.3640000000000	0.38688688085490	-66.699061354121
6.3670000000000	0.37611669767321	-67.410268250169
6.3700000000000	0.36521896493199	-68.076942945206
6.3730000000000	0.35421210952789	-68.693021382557
6.3760000000000	0.34311679484217	-69.251804938378
6.3790000000000	0.33195603931939	-69.745900292493
6.3820000000000	0.32075534048771	-70.167156530748
6.3850000000000	0.30954280648286	-70.506601328921
6.3880000000000	0.29834929717604	-70.754379320017
6.3910000000000	0.28720857663850	-70.899697560432
6.3940000000000	0.27615747764636	-70.930785577567
6.3970000000000	0.26523607687939	-70.834881023535
6.4000000000000	0.25448787591070	-70.598256698594
6.4030000000000	0.24395997739473	-70.206310798392
6.4060000000000	0.23370323729285	-69.643749631001
6.4090000000000	0.22377236175839	-68.894900246868
6.4120000000000	0.21422590087629	-67.944198100277
6.4150000000000	0.20512607093733	-66.776899329099
6.4180000000000	0.19653831392489	-65.380063887279
6.4210000000000	0.18853048163835	-63.743837774607
6.4240000000000	0.18117152051604	-61.863021679307
6.4270000000000	0.17452954447319	-59.738842487488
6.4300000000000	0.16866923284009	-57.380743481524
6.4330000000000	0.16364859247352	-54.807894369490
6.4360000000000	0.15951527846169	-52.050031714368
6.4390000000000	0.15630285242981	-49.147231142196
6.4420000000000	0.15402751547442	-46.148338785450
6.4450000000000	0.15268590861985	-43.108061468618
6.4480000000000	0.15225446718068	-40.083067156233
6.4510000000000	0.15269054511906	-37.127745445758
6.4540000000000	0.15393516783772	-34.290386665945
6.4570000000000	0.15591695163507	-31.610404209146
6.4600000000000	0.15855655368340	-29.116913368582
6.4630000000000	0.16177102549314	-26.828630996099
6.4660000000000	0.16547759503966	-24.754802399989
6.4690000000000	0.16959661635572	-22.896752161915
6.4720000000000	0.17405362421666	-21.249676540913
6.4750000000000	0.17878057225040	-19.804390871045
6.4780000000000	0.18371640671717	-18.548859944933
6.4810000000000	0.18880714832853	-17.469437196637
6.4840000000000	0.19400564096148	-16.551805935899
6.4870000000000	0.19927109692168	-15.781653933859
6.4900000000000	0.20456853574793	-15.145128676351
6.4930000000000	0.20986818407013	-14.629122813078
6.4960000000000	0.21514488036655	-14.221434326461
6.4990000000000	0.22037751090426	-13.910838103897
6.5020000000000	0.22554849088213	-13.687097431789
6.5050000000000	0.23064329667542	-13.540936652668
6.5080000000000	0.23565004998935	-13.463990270701
6.5110000000000	0.24055915174064	-13.448739174498
6.5140000000000	0.24536296189737	-13.488441203210
6.5170000000000	0.25005552081279	-13.577060788548
6.5200000000000	0.25463230744034	-13.709200643092
6.5230000000000	0.25909002998331	-13.880037246821
6.5260000000000	0.26342644486382	-14.085261059703
6.5290000000000	0.26764020030020	-14.321021844317
6.5320000000000	0.27173070120262	-14.583879134320
6.5350000000000	0.27569799250325	-14.870757670965
6.5380000000000	0.27954265841261	-15.178907507158
6.5410000000000	0.28326573543114	-15.505868416244
6.5440000000000	0.28686863724315	-15.849438219545
6.5470000000000	0.29035308987980	-16.207644648136
6.5500000000000	0.29372107576293	-16.578720370626
6.5530000000000	0.29697478543512	-16.961080843271
6.5560000000000	0.30011657594727	-17.353304667192
6.5590000000000	0.30314893501759	-17.754116167205
6.5620000000000	0.30607445019744	-18.162369935982
6.5650000000000	0.30889578238390	-18.577037114934
6.5680000000000	0.31161564310810	-18.997193208939
6.5710000000000	0.31423677510507	-19.422007255407
6.5740000000000	0.31676193573644	-19.850732189304
6.5770000000000	0.31919388289400	-20.282696264572
6.5800000000000	0.32153536306077	-20.717295409156
6.5830000000000	0.32378910124811	-21.153986405615
6.5860000000000	0.32595779256392	-21.592280802356
6.5890000000000	0.32804409519817	-22.031739471965
6.5920000000000	0.33005062463943	-22.471967743178
6.5950000000000	0.33197994895958	-22.912611041867
6.5980000000000	0.33383458502450	-23.353350984087
6.6010000000000	0.33561699550650	-23.793901871061
6.6040000000000	0.33732958658971	-24.234007541849
6.6070000000000	0.33897470627355	-24.673438544663
6.6100000000000	0.34055464319098	-25.111989592349
6.6130000000000	0.34207162586887	-25.549477271508
6.6160000000000	0.34352782236696	-25.985737978273
6.6190000000000	0.34492534023966	-26.420626056806
6.6220000000000	0.34626622677218	-26.854012119295
6.6250000000000	0.34755246944849	-27.285781528596
6.6280000000000	0.34878599661404	-27.715833026778
6.6310000000000	0.34996867830082	-28.144077494654
6.6340000000000	0.35110232718670	-28.570436829031
6.6370000000000	0.35218869966434	-28.994842925839
6.6400000000000	0.35322949699849	-29.417236758566
6.6430000000000	0.35422636655297	-29.837567542576
6.6460000000000	0.35518090307147	-30.255791976850
6.6490000000000	0.35609464999812	-30.671873555620
6.6520000000000	0.35696910082597	-31.085781943098
6.6550000000000	0.35780570046295	-31.497492405261
6.6580000000000	0.35860584660665	-31.906985293220
6.6610000000000	0.35937089112020	-32.314245573294
6.6640000000000	0.36010214140289	-32.719262399379
6.6670000000000	0.36080086175020	-33.122028723659
6.6700000000000	0.36146827469845	-33.522540942093
6.6730000000000	0.36210556235052	-33.920798571458
6.6760000000000	0.36271386767927	-34.316803955050
6.6790000000000	0.36329429580625	-34.710561994433
6.6820000000000	0.36384791525350	-35.102079904864
6.6850000000000	0.36437575916685	-35.491366992252
6.6880000000000	0.36487882650955	-35.878434449732
6.6910000000000	0.36535808322512	-36.263295172088
6.6940000000000	0.36581446336893	-36.645963586441
6.6970000000000	0.36624887020797	-37.026455497779
6.7000000000000	0.36666217728880	-37.404787947997
6.7030000000000	0.36705522947337	-37.780979087290
6.7060000000000	0.36742884394319	-38.155048056805
6.7090000000000	0.36778381117182	-38.527014881581
6.7120000000000	0.36812089586616	-38.896900372894
6.7150000000000	0.36844083787710	-39.264726039179
6.7180000000000	0.36874435307984	-39.630514004823
6.7210000000000	0.36903213422466	-39.994286936123
6.7240000000000	0.36930485175870	-40.356067973828
6.7270000000000	0.36956315461948	-40.715880671691
6.7300000000000	0.36980767100078	-41.073748940525
6.7330000000000	0.37003900909169	-41.429696997306
6.7360000000000	0.37025775778958	-41.783749318886
6.7390000000000	0.37046448738766	-42.135930599946
6.7420000000000	0.37065975023805	-42.486265714825
6.7450000000000	0.37084408139088	-42.834779682891
6.7480000000000	0.37101799921040	-43.181497637191
6.7510000000000	0.37118200596880	-43.526444796069
6.7540000000000	0.37133658841832	-43.869646437537
6.7570000000000	0.37148221834259	-44.211127876151
6.7600000000000	0.37161935308781	-44.550914442199
6.7630000000000	0.37174843607445	-44.889031462996
6.7660000000000	0.37186989729024	-45.225504246127
6.7690000000000	0.37198415376501	-45.560358064465
6.7720000000000	0.37209161002815	-45.893618142824
6.7750000000000	0.37219265854919	-46.225309646114
6.7780000000000	0.37228768016221	-46.555457668861
6.7810000000000	0.37237704447470	-46.884087226005
6.7840000000000	0.37246111026131	-47.211223244840
6.7870000000000	0.37254022584321	-47.536890558027
6.7900000000000	0.37261472945347	-47.861113897575
6.7930000000000	0.37268494958904	-48.183917889719
6.7960000000000	0.37275120534992	-48.505327050614
6.7990000000000	0.37281380676578	-48.825365782785
6.8020000000000	0.37287305511074	-49.144058372265
6.8050000000000	0.37292924320662	-49.461428986357
6.8080000000000	0.37298265571515	-49.777501671985
6.8110000000000	0.37303356941955	-50.092300354569
6.8140000000000	0.37308225349581	-50.405848837383
6.8170000000000	0.37312896977424	-50.718170801362
6.8200000000000	0.37317397299147	-51.029289805312
6.8230000000000	0.37321751103335	-51.339229286492
6.8260000000000	0.37325982516912	-51.648012561538
6.8290000000000	0.37330115027708	-51.955662827688
6.8320000000000	0.37334171506219	-52.262203164306
6.8350000000000	0.37338174226588	-52.567656534646
6.8380000000000	0.37342144886828	-52.872045787868
6.8410000000000	0.37346104628325	-53.175393661256
6.8440000000000	0.37350074054644	-53.477722782639
6.8470000000000	0.37354073249663	-53.779055672984
6.8500000000000	0.37358121795063	-54.079414749160
6.8530000000000	0.37362238787196	-54.378822326832
6.8560000000000	0.37366442853350	-54.677300623508
6.8590000000000	0.37370752167443	-54.974871761689
6.8620000000000	0.37375184465155	-55.271557772139
6.8650000000000	0.37379757058526	-55.567380597245
6.8680000000000	0.37384486850039	-55.862362094476
6.8710000000000	0.37389390346199	-56.156524039909
6.8740000000000	0.37394483670643	-56.449888131841
6.8770000000000	0.37399782576767	-56.742475994450
6.8800000000000	0.37405302459929	-57.034309181527
6.8830000000000	0.37411058369197	-57.325409180254
6.8860000000000	0.37417065018697	-57.615797415024
6.8890000000000	0.37423336798551	-57.905495251310
6.8920000000000	0.37429887785423	-58.194523999565
6.8950000000000	0.37436731752696	-58.482904919152
6.8980000000000	0.37443882180276	-58.770659222309
6.9010000000000	0.37451352264052	-59.057808078131
6.9040000000000	0.37459154925013	-59.344372616581
6.9070000000000	0.37467302818029	-59.630373932511
6.9100000000000	0.37475808340322	-59.915833089708
6.9130000000000	0.37484683639620	-60.200771124945
6.9160000000000	0.37493940622013	-60.485209052053
6.9190000000000	0.37503590959521	-60.769167865996
6.9220000000000	0.37513646097369	-61.052668546954
6.9250000000000	0.37524117260999	-61.335732064416
6.9280000000000	0.37535015462809	-61.618379381279
6.9310000000000	0.37546351508630	-61.900631457949
6.9340000000000	0.37558136003956	-62.182509256441
6.9370000000000	0.37570379359923	-62.464033744492
6.9400000000000	0.37583091799047	-62.745225899662
6.9430000000000	0.37596283360736	-63.026106713450
6.9460000000000	0.37609963906561	-63.306697195395
6.9490000000000	0.37624143125315	-63.587018377188
6.9520000000000	0.37638830537845	-63.867091316782
6.9550000000000	0.37654035501676	-64.146937102488
6.9580000000000	0.37669767215423	-64.426576857088
6.9610000000000	0.37686034722994	-64.706031741930
6.9640000000000	0.37702846917601	-64.985322961030
6.9670000000000	0.37720212545558	-65.264471765167
6.9700000000000	0.37738140209903	-65.543499455974
6.9730000000000	0.37756638373806	-65.822427390029
6.9760000000000	0.37775715363808	-66.101276982940
[truncated: 2,016 more rows]
