# Supplementary material for: Intelligent wireless power transfer via a 2-bit compact reconfigurable transmissive-metasurface-based router
Source: Nat Commun. 2024 Apr 1;15:2807. doi: 10.1038/s41467-024-46984-4 (PMC10984985; doi:10.1038/s41467-024-46984-4)
Supplement: Supplementary file 12 — Source Data [file 41467_2024_46984_MOESM12_ESM.zip › source_data/figure_s11_d.txt]

#Parameters = {Ls=1e-12; D=22.5; Rx1=6.95; Rx2=3.95; Rx3=6.95; Rx4=3.95; Rx5=8.12; Rx6=5.25; Ry1=7.61; Ry2=3.95; Ry3=7.61; Ry4=5.94; Ry5=8.12; Ry6=5.25; ang=60; ang_rad=1.0471975511966; cap1=0; cap2=1.5e-13; cap3=0; cap4=1.5e-13; d1_M1=4.2; d1_M4=3.9; d2_M4=2.2; d_M1=0.9; eRx_h1=9.5; eRx_h2=7.5; eRx_v1=5; eRx_v2=9; gc=0.5; ha=0.1; hd=0.787; hs=3.175; hs1=1.575; l1_M1=1.76; l1_M2=7.2; l1_M3=2.7; l…
#"Frequency / GHz"	SZmax(1),Zmin(1) (4) [Mag]	SZmax(1),Zmin(1) (4) [Pha in deg.]
#-----------------------------------------------------------------------------------
4.0000000000000	0.089373894997129	-155.04240354372
4.0030000000000	0.091895662656230	-155.77910755469
4.0060000000000	0.094471948207190	-156.52699110044
4.0090000000000	0.097104959184079	-157.28664485232
4.0120000000000	0.099796935200135	-158.05867908450
4.0150000000000	0.10255014494925	-158.84372463213
4.0180000000000	0.10536688227559	-159.64243383016
4.0210000000000	0.10824946117833	-160.45548142279
4.0240000000000	0.11120020960157	-161.28356543095
4.0270000000000	0.11422146184159	-162.12740796329
4.0300000000000	0.11731554938386	-162.98775595351
4.0330000000000	0.12048478996180	-163.86538180351
4.0360000000000	0.12373147460721	-164.76108390892
4.0390000000000	0.12705785244011	-165.67568703920
4.0420000000000	0.13046611292286	-166.61004254045
4.0450000000000	0.13395836528120	-167.56502832410
4.0480000000000	0.13753661477382	-168.54154859925
4.0510000000000	0.14120273547362	-169.54053330060
4.0540000000000	0.14495843920926	-170.56293715748
4.0570000000000	0.14880524030713	-171.60973834266
4.0600000000000	0.15274441577348	-172.68193663251
4.0630000000000	0.15677696056804	-173.78055100251
4.0660000000000	0.16090353764604	-174.90661657504
4.0690000000000	0.16512442249131	-176.06118082860
4.0720000000000	0.16943944193222	-177.24529897178
4.0750000000000	0.17384790713174	-178.46002837921
4.0780000000000	0.17834854077724	-179.70642198325
4.0810000000000	0.18293939867363	179.01447948618
4.0840000000000	0.18761778616881	177.70165651946
4.0870000000000	0.19238017012162	176.35412120201
4.0900000000000	0.19722208746289	174.97092903348
4.0930000000000	0.20213805180306	173.55119225978
4.0960000000000	0.20712146000481	172.09409475968
4.0990000000000	0.21216450116043	170.59890849032
4.1020000000000	0.21725807098025	169.06501144890
4.1050000000000	0.22239169518999	167.49190704756
4.1080000000000	0.22755346612254	165.87924472694
4.1110000000000	0.23272999723220	164.22684154933
4.1140000000000	0.23790640070556	162.53470441761
4.1170000000000	0.24306629362921	160.80305246257
4.1200000000000	0.24819183822944	159.03233903365
4.1230000000000	0.25326382144675	157.22327262208
4.1260000000000	0.25826177847639	155.37683594844
4.1290000000000	0.26316416383419	153.49430236778
4.1320000000000	0.26794857195869	151.57724869526
4.1350000000000	0.27259200733622	149.62756354388
4.1380000000000	0.27707120168263	147.64745030357
4.1410000000000	0.28136297293960	145.63942398593
4.1440000000000	0.28544461790888	143.60630131449
4.1470000000000	0.28929432747398	141.55118365822
4.1500000000000	0.29289161080378	139.47743267782
4.1530000000000	0.29621771296947	137.38863886870
4.1560000000000	0.29925600928894	135.28858352284
4.1590000000000	0.30199235964200	133.18119496893
4.1620000000000	0.30441540708450	131.07050026191
4.1650000000000	0.30651680732767	128.96057375132
4.1680000000000	0.30829137891092	126.85548414034
4.1710000000000	0.30973716793731	124.75924173749
4.1740000000000	0.31085542572520	122.67574759115
4.1770000000000	0.31165050227132	120.60874608574
4.1800000000000	0.31212966263443	118.56178237679
4.1830000000000	0.31230283689609	116.53816576974
4.1860000000000	0.31218231698484	114.54093982786
4.1890000000000	0.31178241522112	112.57285965453
4.1920000000000	0.31111909993014	110.63637646078
4.1950000000000	0.31020962296129	108.73362922220
4.1980000000000	0.30907215261255	106.86644296931
4.2010000000000	0.30772542350441	105.03633305079
4.2040000000000	0.30618841261898	103.24451456748
4.2070000000000	0.30448004824332	101.49191609312
4.2100000000000	0.30261895613068	99.779196772267
4.2130000000000	0.30062324497154	98.106765906405
4.2160000000000	0.29851033135266	96.474804197183
4.2190000000000	0.29629680283317	94.883285899229
4.2220000000000	0.29399831659804	93.332001234904
4.2250000000000	0.29162953034441	91.820578530269
4.2280000000000	0.28920406157750	90.348505638729
4.2310000000000	0.28673447128896	88.915150320611
4.2340000000000	0.28423226800550	87.519779339691
4.2370000000000	0.28170792837439	86.161576119262
4.2400000000000	0.27917093074427	84.839656869524
4.2430000000000	0.27662979856140	83.553085155046
4.2460000000000	0.27409215079731	82.300884916182
4.2490000000000	0.27156475702705	81.082051992888
4.2520000000000	0.26905359516742	79.895564224500
4.2550000000000	0.26656391024854	78.740390216211
4.2580000000000	0.26410027292122	77.615496873575
4.2610000000000	0.26166663669364	76.519855811599
4.2640000000000	0.25926639314155	75.452448746195
4.2670000000000	0.25690242454852	74.412271973724
4.2700000000000	0.25457715360936	73.398340040222
4.2730000000000	0.25229258997313	72.409688696070
4.2760000000000	0.25005037351717	71.445377225189
4.2790000000000	0.24785181433344	70.504490230566
4.2820000000000	0.24569792947664	69.586138950470
4.2850000000000	0.24358947657490	68.689462172390
4.2880000000000	0.24152698443957	67.813626804582
4.2910000000000	0.23951078083544	66.957828158423
4.2940000000000	0.23754101758716	66.121289988446
4.2970000000000	0.23561769320577	65.303264331219
4.3000000000000	0.23374067322074	64.503031178907
4.3030000000000	0.23190970840056	63.719898018644
4.3060000000000	0.23012445103978	62.953199264569
4.3090000000000	0.22838446948221	62.202295605587
4.3120000000000	0.22668926104129	61.466573288573
4.3150000000000	0.22503826346836	60.745443353766
4.3180000000000	0.22343086510933	60.038340836526
4.3210000000000	0.22186641387935	59.344723947363
4.3240000000000	0.22034422517521	58.664073240194
4.3270000000000	0.21886358883461	57.995890777072
4.3300000000000	0.21742377524217	57.339699296178
4.3330000000000	0.21602404067284	56.695041388621
4.3360000000000	0.21466363195481	56.061478688490
4.3390000000000	0.21334179052631	55.438591079700
4.3420000000000	0.21205775595315	54.825975922404
4.3450000000000	0.21081076896732	54.223247301062
4.3480000000000	0.20960007408077	53.630035295719
4.3510000000000	0.20842492182287	53.045985277571
4.3540000000000	0.20728457064508	52.470757229513
4.3570000000000	0.20617828853158	51.904025092043
4.3600000000000	0.20510535435061	51.345476134618
4.3630000000000	0.20406505897752	50.794810352360
4.3660000000000	0.20305670621705	50.251739887819
4.3690000000000	0.20207961354930	49.715988477370
4.3720000000000	0.20113311272148	49.187290921702
4.3750000000000	0.20021655020458	48.665392579774
4.3780000000000	0.19932928753224	48.150048885551
4.3810000000000	0.19847070153731	47.641024886797
4.3840000000000	0.19764018449922	47.138094805125
4.3870000000000	0.19683714421463	46.641041616560
4.3900000000000	0.19606100400152	46.149656651775
4.3930000000000	0.19531120264644	45.663739215238
4.3960000000000	0.19458719430292	45.183096222447
4.3990000000000	0.19388844834860	44.707541854489
4.4020000000000	0.19321444920726	44.236897229146
4.4050000000000	0.19256469614159	43.770990087797
4.4080000000000	0.19193870302158	43.309654497394
4.4110000000000	0.19133599807298	42.852730566790
4.4140000000000	0.19075612360956	42.400064176761
4.4170000000000	0.19019863575256	41.951506723033
4.4200000000000	0.18966310414033	41.506914871707
4.4230000000000	0.18914911163057	41.066150326462
4.4260000000000	0.18865625399752	40.629079606956
4.4290000000000	0.18818413962587	40.195573837875
4.4320000000000	0.18773238920329	39.765508548091
4.4350000000000	0.18730063541270	39.338763479427
4.4380000000000	0.18688852262580	38.915222404543
4.4410000000000	0.18649570659873	38.494772953489
4.4440000000000	0.18612185417078	38.077306448481
4.4470000000000	0.18576664296702	37.662717746488
4.4500000000000	0.18542976110527	37.250905089234
4.4530000000000	0.18511090690811	36.841769960237
4.4560000000000	0.18480978862032	36.435216948533
4.4590000000000	0.18452612413201	36.031153618748
4.4620000000000	0.18425964070781	35.629490387185
4.4650000000000	0.18401007472229	35.230140403646
4.4680000000000	0.18377717140174	34.833019438667
4.4710000000000	0.18356068457251	34.438045775930
4.4740000000000	0.18336037641581	34.045140109563
4.4770000000000	0.18317601722916	33.654225446098
4.4800000000000	0.18300738519444	33.265227010849
4.4830000000000	0.18285426615239	32.878072158495
4.4860000000000	0.18271645338377	32.492690287651
4.4890000000000	0.18259374739681	32.109012759236
4.4920000000000	0.18248595572109	31.726972818448
4.4950000000000	0.18239289270760	31.346505520170
4.4980000000000	0.18231437933500	30.967547657635
4.5010000000000	0.18225024302186	30.590037694198
4.5040000000000	0.18220031744475	30.213915698052
4.5070000000000	0.18216444236213	29.839123279761
4.5100000000000	0.18214246344382	29.465603532459
4.5130000000000	0.18213423210592	29.093300974596
4.5160000000000	0.18213960535110	28.722161495110
4.5190000000000	0.18215844561403	28.352132300897
4.5220000000000	0.18219062061182	27.983161866485
4.5250000000000	0.18223600319938	27.615199885805
4.5280000000000	0.18229447122953	27.248197225946
4.5310000000000	0.18236590741760	26.882105882823
4.5340000000000	0.18245019921059	26.516878938651
4.5370000000000	0.18254723866062	26.152470521153
4.5400000000000	0.18265692230241	25.788835764414
4.5430000000000	0.18277915103503	25.425930771311
4.5460000000000	0.18291383000727	25.063712577441
4.5490000000000	0.18306086850700	24.702139116488
4.5520000000000	0.18322017985402	24.341169186957
4.5550000000000	0.18339168129649	23.980762420213
4.5580000000000	0.18357529391066	23.620879249768
4.5610000000000	0.18377094250397	23.261480881769
4.5640000000000	0.18397855552123	22.902529266617
4.5670000000000	0.18419806495381	22.543987071685
4.5700000000000	0.18442940625178	22.185817655070
4.5730000000000	0.18467251823888	21.827985040350
4.5760000000000	0.18492734303018	21.470453892293
4.5790000000000	0.18519382595229	21.113189493479
4.5820000000000	0.18547191546615	20.756157721795
4.5850000000000	0.18576156309220	20.399325028772
4.5880000000000	0.18606272333784	20.042658418720
4.5910000000000	0.18637535362714	19.686125428637
4.5940000000000	0.18669941423267	19.329694108846
4.5970000000000	0.18703486820937	18.973333004349
4.6000000000000	0.18738168133043	18.617011136851
4.6030000000000	0.18773982202494	18.260697987439
4.6060000000000	0.18810926131751	17.904363479883
4.6090000000000	0.18848997276946	17.547977964534
4.6120000000000	0.18888193242174	17.191512202801
4.6150000000000	0.18928511873943	16.834937352182
4.6180000000000	0.18969951255771	16.478224951820
4.6210000000000	0.19012509702933	16.121346908576
4.6240000000000	0.19056185757339	15.764275483589
4.6270000000000	0.19100978182546	15.406983279315
4.6300000000000	0.19146885958895	15.049443227012
4.6330000000000	0.19193908278767	14.691628574674
4.6360000000000	0.19242044541947	14.333512875377
4.6390000000000	0.19291294351100	13.975069976039
4.6420000000000	0.19341657507346	13.616274006571
4.6450000000000	0.19393134005927	13.257099369408
4.6480000000000	0.19445724031968	12.897520729398
4.6510000000000	0.19499427956322	12.537513004057
4.6540000000000	0.19554246331493	12.177051354156
4.6570000000000	0.19610179887630	11.816111174636
4.6600000000000	0.19667229528598	11.454668085856
4.6630000000000	0.19725396328109	11.092697925132
4.6660000000000	0.19784681525907	10.730176738586
4.6690000000000	0.19845086524018	10.367080773288
4.6720000000000	0.19906612883045	10.003386469666
4.6750000000000	0.19969262318506	9.6390704542052
4.6780000000000	0.20033036697218	9.2741095323989
4.6810000000000	0.20097938033718	8.9084806819653
4.6840000000000	0.20163968486707	8.5421610463120
4.6870000000000	0.20231130355539	8.1751279282443
4.6900000000000	0.20299426076715	7.8073587839118
4.6930000000000	0.20368858220412	7.4388312169868
4.6960000000000	0.20439429487020	7.0695229730675
4.6990000000000	0.20511142703692	6.6994119343041
4.7020000000000	0.20584000820902	6.3284761142385
4.7050000000000	0.20658006909006	5.9566936528562
4.7080000000000	0.20733164154807	5.5840428118442
4.7110000000000	0.20809475858107	5.2105019700526
4.7140000000000	0.20886945428258	4.8360496191530
4.7170000000000	0.20965576380701	4.4606643594939
4.7200000000000	0.21045372333488	4.0843248961460
4.7230000000000	0.21126337003781	3.7070100351374
4.7260000000000	0.21208474204336	3.3286986798744
4.7290000000000	0.21291787839952	2.9493698277445
4.7320000000000	0.21376281903893	2.5690025669007
4.7350000000000	0.21461960474280	2.1875760732243
4.7380000000000	0.21548827710438	1.8050696074637
4.7410000000000	0.21636887849204	1.4214625125478
4.7440000000000	0.21726145201195	1.0367342110729
4.7470000000000	0.21816604147020	0.65086420296020
4.7500000000000	0.21908269133443	0.26383206328429
4.7530000000000	0.22001144669494	-0.12438255972985
4.7560000000000	0.22095235322517	-0.51379994654139
4.7590000000000	0.22190545714153	-0.90444030796079
4.7620000000000	0.22287080516265	-1.2963237866503
4.7650000000000	0.22384844446787	-1.6894704584582
4.7680000000000	0.22483842265500	-2.0839003335870
4.7710000000000	0.22584078769737	-2.4796333575958
4.7740000000000	0.22685558790005	-2.8766894122372
4.7770000000000	0.22788287185525	-3.2750883161280
4.7800000000000	0.22892268839683	-3.6748498252545
4.7830000000000	0.22997508655398	-4.0759936333114
4.7860000000000	0.23104011550395	-4.4785393718732
4.7890000000000	0.23211782452375	-4.8825066103997
4.7920000000000	0.23320826294102	-5.2879148560724
4.7950000000000	0.23431148008371	-5.6947835534631
4.7980000000000	0.23542752522887	-6.1031320840325
4.8010000000000	0.23655644755024	-6.5129797654590
4.8040000000000	0.23769829606481	-6.9243458507955
4.8070000000000	0.23885311957824	-7.3372495274544
4.8100000000000	0.24002096662908	-7.7517099160186
4.8130000000000	0.24120188543186	-8.1677460688775
4.8160000000000	0.24239592381898	-8.5853769686883
4.8190000000000	0.24360312918128	-9.0046215266572
4.8220000000000	0.24482354840743	-9.4254985806451
4.8250000000000	0.24605722782207	-9.8480268930903
4.8280000000000	0.24730421312257	-10.272225148752
4.8310000000000	0.24856454931453	-10.698111952267
4.8340000000000	0.24983828064593	-11.125705825528
4.8370000000000	0.25112545053996	-11.555025204868
4.8400000000000	0.25242610152642	-11.986088438066
4.8430000000000	0.25374027517182	-12.418913781152
4.8460000000000	0.25506801200808	-12.853519395034
4.8490000000000	0.25640935145976	-13.289923341923
4.8520000000000	0.25776433177001	-13.728143581570
4.8550000000000	0.25913298992502	-14.168197967308
4.8580000000000	0.26051536157709	-14.610104241889
4.8610000000000	0.26191148096632	-15.053880033140
4.8640000000000	0.26332138084087	-15.499542849401
4.8670000000000	0.26474509237582	-15.947110074777
4.8700000000000	0.26618264509067	-16.396598964183
4.8730000000000	0.26763406676540	-16.848026638186
4.8760000000000	0.26909938335529	-17.301410077648
4.8790000000000	0.27057861890421	-17.756766118159
4.8820000000000	0.27207179545681	-18.214111444273
4.8850000000000	0.27357893296923	-18.673462583532
4.8880000000000	0.27510004921862	-19.134835900288
4.8910000000000	0.27663515971148	-19.598247589321
4.8940000000000	0.27818427759068	-20.063713669248
4.8970000000000	0.27974741354141	-20.531249975731
4.9000000000000	0.28132457569604	-21.000872154474
4.9030000000000	0.28291576953786	-21.472595654024
4.9060000000000	0.28452099780386	-21.946435718361
4.9090000000000	0.28614026038655	-22.422407379292
4.9120000000000	0.28777355423493	-22.900525448642
4.9150000000000	0.28942087325463	-23.380804510244
4.9180000000000	0.29108220820734	-23.863258911738
4.9210000000000	0.29275754660957	-24.347902756169
4.9240000000000	0.29444687263092	-24.834749893397
4.9270000000000	0.29615016699179	-25.323813911319
4.9300000000000	0.29786740686078	-25.815108126903
4.9330000000000	0.29959856575185	-26.308645577043
4.9360000000000	0.30134361342127	-26.804439009235
4.9390000000000	0.30310251576461	-27.302500872081
4.9420000000000	0.30487523471376	-27.802843305625
4.9450000000000	0.30666172813422	-28.305478131530
4.9480000000000	0.30846194972275	-28.810416843091
4.9510000000000	0.31027584890548	-29.317670595111
4.9540000000000	0.31210337073672	-29.827250193617
4.9570000000000	0.31394445579861	-30.339166085461
4.9600000000000	0.31579904010165	-30.853428347775
4.9630000000000	0.31766705498647	-31.370046677320
4.9660000000000	0.31954842702688	-31.889030379715
4.9690000000000	0.32144307793442	-32.410388358579
4.9720000000000	0.32335092446464	-32.934129104569
4.9750000000000	0.32527187832523	-33.460260684344
4.9780000000000	0.32720584608627	-33.988790729469
4.9810000000000	0.32915272909275	-34.519726425248
4.9840000000000	0.33111242337962	-35.053074499525
4.9870000000000	0.33308481958960	-35.588841211450
4.9900000000000	0.33506980289384	-36.127032340230
4.9930000000000	0.33706725291592	-36.667653173875
4.9960000000000	0.33907704365909	-37.210708497961
4.9990000000000	0.34109904343730	-37.756202584418
5.0020000000000	0.34313311481001	-38.304139180359
5.0050000000000	0.34517911452125	-38.854521496982
5.0080000000000	0.34723689344294	-39.407352198534
5.0110000000000	0.34930629652291	-39.962633391386
5.0140000000000	0.35138716273779	-40.520366613216
5.0170000000000	0.35347932505101	-41.080552822321
5.0200000000000	0.35558261037620	-41.643192387095
5.0230000000000	0.35769683954617	-42.208285075669
5.0260000000000	0.35982182728787	-42.775830045752
5.0290000000000	0.36195738220335	-43.345825834680
5.0320000000000	0.36410330675723	-43.918270349709
5.0350000000000	0.36625939727065	-44.493160858562
5.0380000000000	0.36842544392221	-45.070493980254
5.0410000000000	0.37060123075587	-45.650265676229
5.0440000000000	0.37278653569623	-46.232471241807
5.0470000000000	0.37498113057138	-46.817105297998
5.0500000000000	0.37718478114337	-47.404161783672
5.0530000000000	0.37939724714677	-47.993633948132
5.0560000000000	0.38161828233525	-48.585514344104
5.0590000000000	0.38384763453656	-49.179794821171
5.0620000000000	0.38608504571596	-49.776466519664
5.0650000000000	0.38833025204828	-50.375519865051
5.0680000000000	0.39058298399884	-50.976944562836
5.0710000000000	0.39284296641319	-51.580729593983
5.0740000000000	0.39510991861594	-52.186863210914
5.0770000000000	0.39738355451871	-52.795332934065
5.0800000000000	0.39966358273719	-53.406125549067
5.0830000000000	0.40194970671761	-54.019227104528
5.0860000000000	0.40424162487231	-54.634622910473
5.0890000000000	0.40653903072480	-55.252297537435
5.0920000000000	0.40884161306393	-55.872234816244
5.0950000000000	0.41114905610749	-56.494417838498
5.0980000000000	0.41346103967494	-57.118828957770
5.1010000000000	0.41577723936929	-57.745449791534
5.1040000000000	0.41809732676803	-58.374261223857
5.1070000000000	0.42042096962299	-59.005243408843
5.1100000000000	0.42274783206893	-59.638375774862
5.1130000000000	0.42507757484073	-60.273637029564
5.1160000000000	0.42740985549898	-60.911005165701
5.1190000000000	0.42974432866368	-61.550457467747
5.1220000000000	0.43208064625590	-62.191970519347
5.1250000000000	0.43441845774700	-62.835520211577
5.1280000000000	0.43675741041517	-63.481081752041
5.1310000000000	0.43909714960893	-64.128629674790
5.1340000000000	0.44143731901732	-64.778137851080
5.1370000000000	0.44377756094616	-65.429579500948
5.1400000000000	0.44611751660029	-66.082927205628
5.1430000000000	0.44845682637109	-66.738152920780
5.1460000000000	0.45079513012895	-67.395227990541
5.1490000000000	0.45313206752020	-68.054123162377
5.1520000000000	0.45546727826794	-68.714808602739
5.1550000000000	0.45780040247640	-69.377253913499
5.1580000000000	0.46013108093803	-70.041428149160
5.1610000000000	0.46245895544310	-70.707299834818
5.1640000000000	0.46478366909092	-71.374836984860
5.1670000000000	0.46710486660230	-72.044007122382
5.1700000000000	0.46942219463265	-72.714777299293
5.1730000000000	0.47173530208490	-73.387114117097
5.1760000000000	0.47404384042198	-74.060983748316
5.1790000000000	0.47634746397785	-74.736351958531
5.1820000000000	0.47864583026680	-75.413184129006
5.1850000000000	0.48093860029013	-76.091445279874
5.1880000000000	0.48322543883978	-76.771100093844
5.1910000000000	0.48550601479805	-77.452112940402
5.1940000000000	0.48778000143311	-78.134447900457
5.1970000000000	0.49004707668936	-78.818068791416
5.2000000000000	0.49230692347222	-79.502939192628
5.2030000000000	0.49455922992672	-80.189022471178
5.2060000000000	0.49680368970929	-80.876281807970
5.2090000000000	0.49904000225214	-81.564680224079
5.2120000000000	0.50126787301977	-82.254180607307
5.2150000000000	0.50348701375697	-82.944745738929
5.2180000000000	0.50569714272790	-83.636338320551
5.2210000000000	0.50789798494566	-84.328921001069
5.2240000000000	0.51008927239197	-85.022456403658
5.2270000000000	0.51227074422640	-85.716907152773
5.2300000000000	0.51444214698494	-86.412235901087
5.2330000000000	0.51660323476724	-87.108405356354
5.2360000000000	0.51875376941247	-87.805378308124
5.2390000000000	0.52089352066323	-88.503117654286
5.2420000000000	0.52302226631733	-89.201586427391
5.2450000000000	0.52513979236720	-89.900747820702
5.2480000000000	0.52724589312665	-90.600565213946
5.2510000000000	0.52934037134483	-91.301002198712
5.2540000000000	0.53142303830716	-92.002022603465
5.2570000000000	0.53349371392325	-92.703590518129
5.2600000000000	0.53555222680159	-93.405670318207
5.2630000000000	0.53759841431101	-94.108226688400
5.2660000000000	0.53963212262893	-94.811224645684
5.2690000000000	0.54165320677639	-95.514629561822
5.2720000000000	0.54366153063984	-96.218407185270
5.2750000000000	0.54565696697999	-96.922523662445
5.2780000000000	0.54763939742758	-97.626945558337
5.2810000000000	0.54960871246642	-98.331639876425
5.2840000000000	0.55156481140382	-99.036574077879
5.2870000000000	0.55350760232856	-99.741716100026
5.2900000000000	0.55543700205678	-100.44703437404
5.2930000000000	0.55735293606599	-101.15249784190
5.2960000000000	0.55925533841740	-101.85807597244
5.2990000000000	0.56114415166714	-102.56373877674
5.3020000000000	0.56301932676647	-103.26945682255
5.3050000000000	0.56488082295145	-103.97520124797
5.3080000000000	0.56672860762254	-104.68094377419
5.3110000000000	0.56856265621436	-105.38665671747
5.3140000000000	0.57038295205622	-106.09231300021
5.3170000000000	0.57218948622364	-106.79788616111
5.3200000000000	0.57398225738164	-107.50335036454
5.3230000000000	0.57576127161985	-108.20868040900
5.3260000000000	0.57752654228029	-108.91385173471
5.3290000000000	0.57927808977806	-109.61884043035
5.3320000000000	0.58101594141554	-110.32362323892
5.3350000000000	0.58274013119055	-111.02817756278
5.3380000000000	0.58445069959899	-111.73248146779
5.3410000000000	0.58614769343239	-112.43651368672
5.3440000000000	0.58783116557103	-113.14025362169
5.3470000000000	0.58950117477290	-113.84368134596
5.3500000000000	0.59115778545918	-114.54677760479
5.3530000000000	0.59280106749661	-115.24952381559
5.3560000000000	0.59443109597732	-115.95190206732
5.3590000000000	0.59604795099649	-116.65389511909
5.3620000000000	0.59765171742843	-117.35548639807
5.3650000000000	0.59924248470146	-118.05665999669
5.3680000000000	0.60082034657197	-118.75740066913
5.3710000000000	0.60238540089830	-119.45769382722
5.3740000000000	0.60393774941464	-120.15752553555
5.3770000000000	0.60547749750551	-120.85688250616
5.3800000000000	0.60700475398112	-121.55575209243
5.3830000000000	0.60851963085411	-122.25412228254
5.3860000000000	0.61002224311787	-122.95198169235
5.3890000000000	0.61151270852698	-123.64931955769
5.3920000000000	0.61299114737991	-124.34612572627
5.3950000000000	0.61445768230454	-125.04239064896
5.3980000000000	0.61591243804654	-125.73810537080
5.4010000000000	0.61735554126112	-126.43326152143
5.4040000000000	0.61878712030826	-127.12785130521
5.4070000000000	0.62020730505183	-127.82186749096
5.4100000000000	0.62161622666269	-128.51530340131
5.4130000000000	0.62301401742607	-129.20815290176
5.4160000000000	0.62440081055348	-129.90041038944
5.4190000000000	0.62577673999920	-130.59207078160
5.4220000000000	0.62714194028170	-131.28312950381
5.4250000000000	0.62849654631000	-131.97358247800
5.4280000000000	0.62984069321520	-132.66342611025
5.4310000000000	0.63117451618728	-133.35265727844
5.4340000000000	0.63249815031732	-134.04127331966
5.4370000000000	0.63381173044510	-134.72927201762
5.4400000000000	0.63511539101245	-135.41665158982
5.4430000000000	0.63640926592203	-136.10341067472
5.4460000000000	0.63769348840202	-136.78954831879
5.4490000000000	0.63896819087641	-137.47506396353
5.4520000000000	0.64023350484114	-138.15995743244
5.4550000000000	0.64148956074602	-138.84422891803
5.4580000000000	0.64273648788249	-139.52787896878
5.4610000000000	0.64397441427716	-140.21090847615
5.4640000000000	0.64520346659119	-140.89331866166
5.4670000000000	0.64642377002543	-141.57511106397
5.4700000000000	0.64763544823131	-142.25628752609
5.4730000000000	0.64883862322747	-142.93685018266
5.4760000000000	0.65003341532203	-143.61680144735
5.4790000000000	0.65121994304046	-144.29614400035
5.4820000000000	0.65239832305907	-144.97488077604
5.4850000000000	0.65356867014389	-145.65301495076
5.4880000000000	0.65473109709499	-146.33054993078
5.4910000000000	0.65588571469616	-147.00748934044
5.4940000000000	0.65703263166971	-147.68383701044
5.4970000000000	0.65817195463652	-148.35959696635
5.5000000000000	0.65930378808105	-149.03477341733
5.5030000000000	0.66042823432133	-149.70937074505
5.5060000000000	0.66154539348370	-150.38339349285
5.5090000000000	0.66265536348236	-151.05684635508
5.5120000000000	0.66375824000343	-151.72973416681
5.5150000000000	0.66485411649348	-152.40206189359
5.5180000000000	0.66594308415247	-153.07383462165
5.5210000000000	0.66702523193088	-153.74505754827
5.5240000000000	0.66810064653090	-154.41573597239
5.5270000000000	0.66916941241161	-155.08587528560
5.5300000000000	0.67023161179804	-155.75548096329
5.5330000000000	0.67128732469382	-156.42455855615
5.5360000000000	0.67233662889748	-157.09311368193
5.5390000000000	0.67337960002209	-157.76115201752
5.5420000000000	0.67441631151830	-158.42867929127
5.5450000000000	0.67544683470037	-159.09570127567
5.5480000000000	0.67647123877531	-159.76222378025
5.5510000000000	0.67748959087487	-160.42825264488
5.5540000000000	0.67850195609017	-161.09379373328
5.5570000000000	0.67950839750900	-161.75885292685
5.5600000000000	0.68050897625549	-162.42343611888
5.5630000000000	0.68150375153210	-163.08754920895
5.5660000000000	0.68249278066377	-163.75119809773
5.5690000000000	0.68347611914397	-164.41438868202
5.5720000000000	0.68445382068282	-165.07712685013
5.5750000000000	0.68542593725669	-165.73941847756
5.5780000000000	0.68639251915957	-166.40126942294
5.5810000000000	0.68735361505578	-167.06268552436
5.5840000000000	0.68830927203404	-167.72367259587
5.5870000000000	0.68925953566262	-168.38423642442
5.5900000000000	0.69020445004560	-169.04438276698
5.5930000000000	0.69114405787998	-169.70411734799
5.5960000000000	0.69207840051355	-170.36344585715
5.5990000000000	0.69300751800333	-171.02237394739
5.6020000000000	0.69393144917459	-171.68090723323
5.6050000000000	0.69485023168014	-172.33905128934
5.6080000000000	0.69576390205987	-172.99681164943
5.6110000000000	0.69667249580037	-173.65419380537
5.6140000000000	0.69757604739453	-174.31120320659
5.6170000000000	0.69847459040102	-174.96784525976
5.6200000000000	0.69936815750335	-175.62412532873
5.6230000000000	0.70025678056869	-176.28004873465
5.6260000000000	0.70114049070606	-176.93562075646
5.6290000000000	0.70201931832389	-177.59084663151
5.6320000000000	0.70289329318686	-178.24573155648
5.6350000000000	0.70376244447178	-178.90028068852
5.6380000000000	0.70462680082260	-179.55449914659
5.6410000000000	0.70548639040420	179.79160798693
5.6440000000000	0.70634124095506	179.13803566447
5.6470000000000	0.70719137983862	178.48477887129
5.6500000000000	0.70803683409311	177.83183262323
5.6530000000000	0.70887763048007	177.17919196435
5.6560000000000	0.70971379553106	176.52685196437
5.6590000000000	0.71054535559277	175.87480771585
5.6620000000000	0.71137233687034	175.22305433131
5.6650000000000	0.71219476546875	174.57158694012
5.6680000000000	0.71301266743221	173.92040068521
5.6710000000000	0.71382606878161	173.26949071972
5.6740000000000	0.71463499554970	172.61885220340
5.6770000000000	0.71543947381410	171.96848029891
5.6800000000000	0.71623952972808	171.31837016806
5.6830000000000	0.71703518954887	170.66851696782
5.6860000000000	0.71782647966361	170.01891584629
5.6890000000000	0.71861342661281	169.36956193852
5.6920000000000	0.71939605711116	168.72045036229
5.6950000000000	0.72017439806585	168.07157621372
5.6980000000000	0.72094847659212	167.42293456291
5.7010000000000	0.72171832002611	166.77452044935
5.7040000000000	0.72248395593492	166.12632887742
5.7070000000000	0.72324541212390	165.47835481177
5.7100000000000	0.72400271664098	164.83059317259
5.7130000000000	0.72475589777820	164.18303883096
5.7160000000000	0.72550498407021	163.53568660405
5.7190000000000	0.72625000428983	162.88853125039
5.7220000000000	0.72699098744063	162.24156746508
5.7250000000000	0.72772796274643	161.59478987494
5.7280000000000	0.72846095963778	160.94819303379
5.7310000000000	0.72919000773537	160.30177141760
5.7340000000000	0.72991513683030	159.65551941974
5.7370000000000	0.73063637686134	159.00943134624
5.7400000000000	0.73135375788898	158.36350141105
5.7430000000000	0.73206731006642	157.71772373138
5.7460000000000	0.73277706360743	157.07209232305
5.7490000000000	0.73348304875105	156.42660109594
5.7520000000000	0.73418529572325	155.78124384945
5.7550000000000	0.73488383469539	155.13601426807
5.7580000000000	0.73557869573962	154.49090591705
5.7610000000000	0.73626990878120	153.84591223805
5.7640000000000	0.73695750354772	153.20102654504
5.7670000000000	0.73764150951524	152.55624202016
5.7700000000000	0.73832195585147	151.91155170978
5.7730000000000	0.73899887135583	151.26694852063
5.7760000000000	0.73967228439663	150.62242521607
5.7790000000000	0.74034222284524	149.97797441249
5.7820000000000	0.74100871400730	149.33358857585
5.7850000000000	0.74167178455112	148.68926001834
5.7880000000000	0.74233146043316	148.04498089525
5.7910000000000	0.74298776682076	147.40074320190
5.7940000000000	0.74364072801204	146.75653877086
5.7970000000000	0.74429036735313	146.11235926922
5.8000000000000	0.74493670715267	145.46819619613
5.8030000000000	0.74557976859376	144.82404088046
5.8060000000000	0.74621957164328	144.17988447871
5.8090000000000	0.74685613495869	143.53571797305
5.8120000000000	0.74748947579243	142.89153216962
5.8150000000000	0.74811960989391	142.24731769701
5.8180000000000	0.74874655140907	141.60306500495
5.8210000000000	0.74937031277786	140.95876436325
5.8240000000000	0.74999090462933	140.31440586095
5.8270000000000	0.75060833567473	139.66997940569
5.8300000000000	0.75122261259846	139.02547472331
5.8330000000000	0.75183373994715	138.38088135775
5.8360000000000	0.75244172001671	137.73618867114
5.8390000000000	0.75304655273768	137.09138584415
5.8420000000000	0.75364823555877	136.44646187664
5.8450000000000	0.75424676332879	135.80140558853
5.8480000000000	0.75484212817701	135.15620562094
5.8510000000000	0.75543431939207	134.51085043767
5.8540000000000	0.75602332329949	133.86532832683
5.8570000000000	0.75660912313793	133.21962740292
5.8600000000000	0.75719169893431	132.57373560905
5.8630000000000	0.75777102737781	131.92764071951
5.8660000000000	0.75834708169298	131.28133034267
5.8690000000000	0.75891983151194	130.63479192416
5.8720000000000	0.75948924274591	129.98801275028
5.8750000000000	0.76005527745614	129.34097995189
5.8780000000000	0.76061789372428	128.69368050839
5.8810000000000	0.76117704552252	128.04610125225
5.8840000000000	0.76173268258342	127.39822887369
5.8870000000000	0.76228475026965	126.75004992576
5.8900000000000	0.76283318944388	126.10155082972
5.8930000000000	0.76337793633878	125.45271788081
5.8960000000000	0.76391892242741	124.80353725427
5.8990000000000	0.76445607429416	124.15399501179
5.9020000000000	0.76498931350630	123.50407710820
5.9050000000000	0.76551855648641	122.85376939861
5.9080000000000	0.76604371438584	122.20305764583
5.9110000000000	0.76656469295929	121.55192752817
5.9140000000000	0.76708139244092	120.90036464758
5.9170000000000	0.76759370742181	120.24835453815
5.9200000000000	0.76810152672941	119.59588267496
5.9230000000000	0.76860473330881	118.94293448331
5.9260000000000	0.76910320410627	118.28949534831
5.9290000000000	0.76959680995511	117.63555062479
5.9320000000000	0.77008541546422	116.98108564760
5.9350000000000	0.77056887890949	116.32608574233
5.9380000000000	0.77104705212826	115.67053623629
5.9410000000000	0.77151978041712	115.01442246990
5.9440000000000	0.77198690243338	114.35772980851
5.9470000000000	0.77244825010025	113.70044365446
5.9500000000000	0.77290364851632	113.04254945961
5.9530000000000	0.77335291586926	112.38403273814
5.9560000000000	0.77379586335433	111.72487907983
5.9590000000000	0.77423229509780	111.06507416353
5.9620000000000	0.77466200808563	110.40460377117
5.9650000000000	0.77508479209775	109.74345380195
5.9680000000000	0.77550042964819	109.08161028700
5.9710000000000	0.77590869593142	108.41905940432
5.9740000000000	0.77630935877519	107.75578749409
5.9770000000000	0.77670217860027	107.09178107427
5.9800000000000	0.77708690838730	106.42702685654
5.9830000000000	0.77746329365120	105.76151176261
5.9860000000000	0.77783107242347	105.09522294075
5.9890000000000	0.77818997524265	104.42814778271
5.9920000000000	0.77853972515338	103.76027394083
5.9950000000000	0.77888003771439	103.09158934553
5.9980000000000	0.77921062101576	102.42208222303
6.0010000000000	0.77953117570579	101.75174111327
6.0040000000000	0.77984139502792	101.08055488822
6.0070000000000	0.78014096486796	100.40851277022
6.0100000000000	0.78042956381203	99.735604350737
6.0130000000000	0.78070686321565	99.061819609177
6.0160000000000	0.78097252728410	98.387148931939
6.0190000000000	0.78122621316470	97.711583131628
6.0220000000000	0.78146757105106	97.035113466401
6.0250000000000	0.78169624429987	96.357731659451
6.0280000000000	0.78191186956038	95.679429918577
6.0310000000000	0.78211407691698	95.000200955846
6.0340000000000	0.78230249004513	94.320038007307
6.0370000000000	0.78247672638100	93.638934852733
6.0400000000000	0.78263639730495	92.956885835373
6.0430000000000	0.78278110833925	92.273885881671
6.0460000000000	0.78291045936025	91.589930520947
6.0490000000000	0.78302404482505	90.905015904980
6.0520000000000	0.78312145401314	90.219138827496
6.0550000000000	0.78320227128289	89.532296743495
6.0580000000000	0.78326607634326	88.844487788410
6.0610000000000	0.78331244454065	88.155710797051
6.0640000000000	0.78334094716111	87.465965322296
6.0670000000000	0.78335115174787	86.775251653508
6.0700000000000	0.78334262243422	86.083570834617
6.0730000000000	0.78331492029174	85.390924681852
6.0760000000000	0.78326760369370	84.697315801067
6.0790000000000	0.78320022869370	84.002747604629
6.0820000000000	0.78311234941924	83.307224327829
6.0850000000000	0.78300351848004	82.610751044757
6.0880000000000	0.78287328739095	81.913333683632
6.0910000000000	0.78272120700906	81.214979041510
6.0940000000000	0.78254682798470	80.515694798346
6.0970000000000	0.78234970122591	79.815489530367
6.1000000000000	0.78212937837593	79.114372722700
6.1030000000000	0.78188541230328	78.412354781230
6.1060000000000	0.78161735760363	77.709447043630
6.1090000000000	0.78132477111318	77.005661789521
6.1120000000000	0.78100721243255	76.301012249733
6.1150000000000	0.78066424446060	75.595512614607
6.1180000000000	0.78029543393745	74.889178041316
6.1210000000000	0.77990035199562	74.182024660142
6.1240000000000	0.77947857471860	73.474069579692
6.1270000000000	0.77902968370578	72.765330891007
6.1300000000000	0.77855326664271	72.055827670517
6.1330000000000	0.77804891787566	71.345579981826
6.1360000000000	0.77751623898928	70.634608876286
6.1390000000000	0.77695483938628	69.922936392319
6.1420000000000	0.77636433686776	69.210585553482
6.1450000000000	0.77574435821304	68.497580365226
6.1480000000000	0.77509453975762	67.783945810337
6.1510000000000	0.77441452796789	67.069707843042
6.1540000000000	0.77370398001122	66.354893381755
6.1570000000000	0.77296256431999	65.639530300451
6.1600000000000	0.77218996114811	64.923647418662
6.1630000000000	0.77138586311858	64.207274490081
6.1660000000000	0.77054997576057	63.490442189783
6.1690000000000	0.76968201803443	62.773182100046
6.1720000000000	0.76878172284328	62.055526694796
6.1750000000000	0.76784883752957	61.337509322680
6.1780000000000	0.76688312435506	60.619164188769
6.1810000000000	0.76588436096282	59.900526334926
6.1840000000000	0.76485234081967	59.181631618865
6.1870000000000	0.76378687363772	58.462516691908
6.1900000000000	0.76268778577346	57.743218975497
6.1930000000000	0.76155492060308	57.023776636492
6.1960000000000	0.76038813887274	56.304228561290
6.1990000000000	0.75918731902238	55.584614328835
6.2020000000000	0.75795235748194	54.864974182553
6.2050000000000	0.75668316893881	54.145349001282
6.2080000000000	0.75537968657543	53.425780269268
6.2110000000000	0.75404186227599	52.706310045287
6.2140000000000	0.75266966680151	51.986980930972
6.2170000000000	0.75126308993218	51.267836038439
6.2200000000000	0.74982214057659	50.548918957275
6.2230000000000	0.74834684684693	49.830273721008
6.2260000000000	0.74683725609998	49.111944773127
6.2290000000000	0.74529343494335	48.393976932782
6.2320000000000	0.74371546920668	47.676415360245
6.2350000000000	0.74210346387797	46.959305522265
6.2380000000000	0.74045754300477	46.242693157410
6.2410000000000	0.73877784956060	45.526624241531
6.2440000000000	0.73706454527691	44.811144953472
6.2470000000000	0.73531781044101	44.096301641131
6.2500000000000	0.73353784366061	43.382140788027
6.2530000000000	0.73172486159582	42.668708980484
6.2560000000000	0.72987909865951	41.956052875574
6.2590000000000	0.72800080668716	41.244219169952
6.2620000000000	0.72609025457746	40.533254569721
6.2650000000000	0.72414772790516	39.823205761451
6.2680000000000	0.72217352850767	39.114119384504
6.2710000000000	0.72016797404729	38.406042004784
6.2740000000000	0.71813139755094	37.699020090051
6.2770000000000	0.71606414692941	36.993099986925
6.2800000000000	0.71396658447858	36.288327899709
6.2830000000000	0.71183908636471	35.584749871142
6.2860000000000	0.70968204209667	34.882411765201
6.2890000000000	0.70749585398746	34.181359252062
6.2920000000000	0.70528093660814	33.481637795303
6.2950000000000	0.70303771623689	32.783292641449
6.2980000000000	0.70076663030640	32.086368811924
6.3010000000000	0.69846812685256	31.390911097483
6.3040000000000	0.69614266396799	30.696964055145
6.3070000000000	0.69379070926343	30.004572007686
6.3100000000000	0.69141273934050	29.313779045672
6.3130000000000	0.68900923927921	28.624629032039
6.3160000000000	0.68658070214367	27.937165609173
6.3190000000000	0.68412762850931	27.251432208425
6.3220000000000	0.68165052601502	26.567472061986
6.3250000000000	0.67914990894347	25.885328216983
6.3280000000000	0.67662629783275	25.205043551663
6.3310000000000	0.67408021912236	24.526660793449
6.3340000000000	0.67151220483640	23.850222538700
6.3370000000000	0.66892279230650	23.175771273838
6.3400000000000	0.66631252393668	22.503349397632
6.3430000000000	0.66368194701251	21.832999244217
6.3460000000000	0.66103161355558	21.164763106544
6.3490000000000	0.65836208022496	20.498683259780
6.3520000000000	0.65567390826600	19.834801984260
6.3550000000000	0.65296766350668	19.173161587431
6.3580000000000	0.65024391640113	18.513804424326
6.3610000000000	0.64750324211898	17.856772915938
6.3640000000000	0.64474622067897	17.202109564956
6.3670000000000	0.64197343712408	16.549856968203
6.3700000000000	0.63918548173502	15.900057825180
6.3730000000000	0.63638295027778	15.252754942037
6.3760000000000	0.63356644428045	14.607991230346
6.3790000000000	0.63073657133355	13.965809700032
6.3820000000000	0.62789394540727	13.326253445854
6.3850000000000	0.62503918717816	12.689365626817
6.3880000000000	0.62217292435762	12.055189438012
6.3910000000000	0.61929579201287	11.423768074366
6.3940000000000	0.61640843287154	10.795144685878
6.3970000000000	0.61351149759984	10.169362324047
6.4000000000000	0.61060564504415	9.5464638792061
6.4030000000000	0.60769154242571	8.9264920086746
6.4060000000000	0.60476986547790	8.3094890557077
6.4090000000000	0.60184129851586	7.6954969593941
6.4120000000000	0.59890653442835	7.0845571557608
6.4150000000000	0.59596627458260	6.4767104705362
6.4180000000000	0.59302122863323	5.8719970041387
6.4210000000000	0.59007211422762	5.2704560096583
6.4240000000000	0.58711965660113	4.6721257647062
6.4270000000000	0.58416458805688	4.0770434381962
6.4300000000000	0.58120764732657	3.4852449532656
6.4330000000000	0.57824957881031	2.8967648476204
6.4360000000000	0.57529113169538	2.3116361327763
6.4390000000000	0.57233305895565	1.7298901536989
6.4420000000000	0.56937611623579	1.1515564504428
6.4450000000000	0.56642106062587	0.57666262343445
6.4480000000000	0.56346864933431	0.0052342040339033
6.4510000000000	0.56051963826890	-0.56270546797892
6.4540000000000	0.55757478053764	-1.1271353583987
6.4570000000000	0.55463482488216	-1.6880368425867
6.4600000000000	0.55170051405888	-2.2453937980214
6.4630000000000	0.54877258318302	-2.7991926841747
6.4660000000000	0.54585175805260	-3.3494226085860
6.4690000000000	0.54293875346937	-3.8960753782207
6.4720000000000	0.54003427157405	-4.4391455353940
6.4750000000000	0.53713900021355	-4.9786303777552
6.4780000000000	0.53425361135684	-5.5145299620502
6.4810000000000	0.53137875957593	-6.0468470916135
6.4840000000000	0.52851508060723	-6.5755872877660
6.4870000000000	0.52566319000729	-7.1007587455146
6.4900000000000	0.52282368191543	-7.6223722741555
6.4930000000000	0.51999712793416	-8.1404412235864
6.4960000000000	0.51718407613639	-8.6549813972927
6.4990000000000	0.51438505020654	-9.1660109531419
6.5020000000000	0.51160054872063	-9.6735502932276
6.5050000000000	0.50883104456845	-10.177621944121
6.5080000000000	0.50607698451903	-10.678250428948
6.5110000000000	0.50333878892857	-11.175462132766
6.5140000000000	0.50061685158840	-11.669285162717
6.5170000000000	0.49791153970879	-12.159749204442
6.5200000000000	0.49522319403291	-12.646885376207
6.5230000000000	0.49255212907416	-13.130726082109
6.5260000000000	0.48989863346877	-13.611304865718
6.5290000000000	0.48726297043486	-14.088656265354
6.5320000000000	0.48464537832820	-14.562815672144
6.5350000000000	0.48204607128493	-15.033819191880
6.5380000000000	0.47946523994062	-15.501703511565
6.5410000000000	0.47690305221530	-15.966505771443
6.5440000000000	0.47435965415418	-16.428263443150
6.5470000000000	0.47183517081373	-16.887014214530
6.5500000000000	0.46932970718331	-17.342795881529
6.5530000000000	0.46684334913300	-17.795646247455
6.5560000000000	0.46437616437869	-18.245603029822
6.5590000000000	0.46192820345622	-18.692703774838
6.5620000000000	0.45949950069693	-19.136985779572
6.5650000000000	0.45709007519774	-19.578486021701
6.5680000000000	0.45469993177957	-20.017241096698
6.5710000000000	0.45232906192855	-20.453287162255
6.5740000000000	0.44997744471542	-20.886659889655
6.5770000000000	0.44764504768878	-21.317394421822
6.5800000000000	0.44533182773914	-21.745525337682
6.5830000000000	0.44303773193060	-22.171086622480
6.5860000000000	0.44076269829831	-22.594111643669
6.5890000000000	0.43850665660985	-23.014633131979
6.5920000000000	0.43626952908950	-23.432683167261
6.5950000000000	0.43405123110469	-23.848293168710
6.5980000000000	0.43185167181431	-24.261493889072
6.6010000000000	0.42967075477904	-24.672315412448
6.6040000000000	0.42750837853400	-25.080787155327
6.6070000000000	0.42536443712448	-25.486937870482
6.6100000000000	0.42323882060552	-25.890795653398
6.6130000000000	0.42113141550654	-26.292387950900
6.6160000000000	0.41904210526211	-26.691741571687
6.6190000000000	0.41697077061036	-27.088882698481
6.6220000000000	0.41491728996037	-27.483836901539
6.6250000000000	0.41288153972998	-27.876629153280
6.6280000000000	0.41086339465576	-28.267283843817
6.6310000000000	0.40886272807650	-28.655824797174
6.6340000000000	0.40687941219189	-29.042275288032
6.6370000000000	0.40491331829790	-29.426658058821
6.6400000000000	0.40296431700040	-29.808995337028
6.6430000000000	0.40103227840848	-30.189308852581
6.6460000000000	0.39911707230900	-30.567619855206
6.6490000000000	0.39721856832354	-30.943949131647
6.6520000000000	0.39533663604936	-31.318317022680
6.6550000000000	0.39347114518545	-31.690743439837
6.6580000000000	0.39162196564492	-32.061247881776
6.6610000000000	0.38978896765489	-32.429849450260
6.6640000000000	0.38797202184492	-32.796566865688
6.6670000000000	0.38617099932503	-33.161418482162
6.6700000000000	0.38438577175423	-33.524422302039
6.6730000000000	0.38261621140038	-33.885595989984
6.6760000000000	0.38086219119236	-34.244956886473
6.6790000000000	0.37912358476511	-34.602522020768
6.6820000000000	0.37740026649835	-34.958308123348
6.6850000000000	0.37569211154965	-35.312331637798
6.6880000000000	0.37399899588235	-35.664608732158
6.6910000000000	0.37232079628897	-36.015155309746
6.6940000000000	0.37065739041051	-36.363987019456
6.6970000000000	0.36900865675224	-36.711119265558
6.7000000000000	0.36737447469618	-37.056567216985
6.7030000000000	0.36575472451085	-37.400345816159
6.7060000000000	0.36414928735857	-37.742469787334
6.7090000000000	0.36255804530053	-38.082953644505
6.7120000000000	0.36098088130002	-38.421811698874
6.7150000000000	0.35941767922401	-38.759058065921
6.7180000000000	0.35786832384332	-39.094706672050
6.7210000000000	0.35633270083163	-39.428771260882
6.7240000000000	0.35481069676336	-39.761265399182
6.7270000000000	0.35330219911076	-40.092202482432
6.7300000000000	0.35180709624029	-40.421595740092
6.7330000000000	0.35032527740826	-40.749458240546
6.7360000000000	0.34885663275620	-41.075802895751
6.7390000000000	0.34740105330559	-41.400642465623
6.7420000000000	0.34595843095248	-41.723989562142
6.7450000000000	0.34452865846172	-42.045856653238
6.7480000000000	0.34311162946113	-42.366256066420
6.7510000000000	0.34170723843547	-42.685199992201
6.7540000000000	0.34031538072037	-43.002700487313
6.7570000000000	0.33893595249628	-43.318769477737
6.7600000000000	0.33756885078226	-43.633418761550
6.7630000000000	0.33621397343000	-43.946660011592
6.7660000000000	0.33487121911776	-44.258504778004
6.7690000000000	0.33354048734443	-44.568964490583
6.7720000000000	0.33222167842364	-44.878050461038
6.7750000000000	0.33091469347803	-45.185773885082
6.7780000000000	0.32961943443353	-45.492145844435
6.7810000000000	0.32833580401392	-45.797177308695
6.7840000000000	0.32706370573521	-46.100879137121
6.7870000000000	0.32580304390056	-46.403262080308
6.7900000000000	0.32455372359484	-46.704336781784
6.7930000000000	0.32331565067975	-47.004113779523
6.7960000000000	0.32208873178877	-47.302603507370
6.7990000000000	0.32087287432230	-47.599816296412
6.8020000000000	0.31966798644290	-47.895762376278
6.8050000000000	0.31847397707074	-48.190451876373
6.8080000000000	0.31729075587896	-48.483894827065
6.8110000000000	0.31611823328930	-48.776101160814
6.8140000000000	0.31495632046770	-49.067080713265
6.8170000000000	0.31380492932007	-49.356843224279
6.8200000000000	0.31266397248805	-49.645398338939
6.8230000000000	0.31153336334489	-49.932755608523
6.8260000000000	0.31041301599143	-50.218924491430
6.8290000000000	0.30930284525213	-50.503914354074
6.8320000000000	0.30820276667101	-50.787734471769
6.8350000000000	0.30711269650784	-51.070394029577
6.8380000000000	0.30603255173433	-51.351902123123
6.8410000000000	0.30496225003025	-51.632267759392
6.8440000000000	0.30390170977965	-51.911499857539
6.8470000000000	0.30285085006719	-52.189607249617
6.8500000000000	0.30180959067435	-52.466598681358
6.8530000000000	0.30077785207573	-52.742482812886
6.8560000000000	0.29975555543542	-53.017268219442
6.8590000000000	0.29874262260334	-53.290963392098
6.8620000000000	0.29773897611146	-53.563576738450
6.8650000000000	0.29674453917031	-53.835116583296
6.8680000000000	0.29575923566522	-54.105591169332
6.8710000000000	0.29478299015274	-54.375008657804
6.8740000000000	0.29381572785697	-54.643377129178
6.8770000000000	0.29285737466586	-54.910704583792
6.8800000000000	0.29190785712771	-55.176998942510
6.8830000000000	0.29096710244732	-55.442268047353
6.8860000000000	0.29003503848245	-55.706519662151
6.8890000000000	0.28911159374014	-55.969761473166
6.8920000000000	0.28819669737292	-56.232001089732
6.8950000000000	0.28729027917522	-56.493246044860
6.8980000000000	0.28639226957965	-56.753503795888
6.9010000000000	0.28550259965314	-57.012781725070
6.9040000000000	0.28462120109342	-57.271087140214
6.9070000000000	0.28374800622508	-57.528427275284
6.9100000000000	0.28288294799588	-57.784809291013
6.9130000000000	0.28202595997296	-58.040240275506
6.9160000000000	0.28117697633907	-58.294727244854
6.9190000000000	0.28033593188871	-58.548277143730
6.9220000000000	0.27950276202430	-58.800896845989
6.9250000000000	0.27867740275238	-59.052593155279
6.9280000000000	0.27785979067977	-59.303372805625
6.9310000000000	0.27704986300963	-59.553242462027
6.9340000000000	0.27624755753761	-59.802208721061
6.9370000000000	0.27545281264800	-60.050278111463
6.9400000000000	0.27466556730975	-60.297457094724
6.9430000000000	0.27388576107262	-60.543752065672
6.9460000000000	0.27311333406320	-60.789169353067
6.9490000000000	0.27234822698100	-61.033715220177
6.9520000000000	0.27159038109450	-61.277395865365
6.9550000000000	0.27083973823717	-61.520217422672
6.9580000000000	0.27009624080356	-61.762185962390
6.9610000000000	0.26935983174525	-62.003307491641
6.9640000000000	0.26863045456695	-62.243587954958
6.9670000000000	0.26790805332249	-62.483033234845
6.9700000000000	0.26719257261080	-62.721649152363
6.9730000000000	0.26648395757198	-62.959441467685
6.9760000000000	0.26578215388327	-63.196415880671
6.9790000000000	0.26508710775505	-63.432578031427
6.9820000000000	0.26439876592690	-63.667933500871
6.9850000000000	0.26371707566353	-63.902487811289
6.9880000000000	0.26304198475086	-64.136246426894
6.9910000000000	0.26237344149197	-64.369214754378
6.9940000000000	0.26171139470315	-64.601398143466
6.9970000000000	0.26105579370990	-64.832801887466
7.0000000000000	0.26040658834296	-65.063431223812
#Parameters = {Ls=1e-12; D=22.5; Rx1=6.95; Rx2=3.95; Rx3=6.95; Rx4=3.95; Rx5=8.12; Rx6=5.25; Ry1=7.61; Ry2=3.95; Ry3=7.61; Ry4=5.94; Ry5=8.12; Ry6=5.25; ang=60; ang_rad=1.0471975511966; cap1=0; cap2=1.5e-13; cap3=1.5e-13; cap4=0; d1_M1=4.2; d1_M4=3.9; d2_M4=2.2; d_M1=0.9; eRx_h1=9.5; eRx_h2=7.5; eRx_v1=5; eRx_v2=9; gc=0.5; ha=0.1; hd=0.787; hs=3.175; hs1=1.575; l1_M1=1.76; l1_M2=7.2; l1_M3=2.7; l…
#"Frequency / GHz"	SZmax(1),Zmin(1) (9) [Mag]	SZmax(1),Zmin(1) (9) [Pha in deg.]
#-----------------------------------------------------------------------------------
4.0000000000000	0.21272943923425	7.4939837907783
4.0030000000000	0.21756165811624	6.4869602505142
4.0060000000000	0.22242443528673	5.4656668695850
4.0090000000000	0.22731521750916	4.4299000238553
4.0120000000000	0.23223112979986	3.3794814832238
4.0150000000000	0.23716896512618	2.3142605100934
4.0180000000000	0.24212517543837	1.2341160378712
4.0210000000000	0.24709586433425	0.13895891309281
4.0240000000000	0.25207678167231	-0.97126581800967
4.0270000000000	0.25706332046221	-2.0965766005754
4.0300000000000	0.26205051636979	-3.2369530649110
4.0330000000000	0.26703305017505	-4.3923337511217
4.0360000000000	0.27200525351639	-5.5626138956000
4.0390000000000	0.27696111823924	-6.7476433132108
4.0420000000000	0.28189430964327	-7.9472244114739
4.0450000000000	0.28679818388706	-9.1611103751925
4.0480000000000	0.29166580976218	-10.389003561548
4.0510000000000	0.29648999499035	-11.630554146645
4.0540000000000	0.30126331712642	-12.885359064659
4.0570000000000	0.30597815906800	-14.152961280057
4.0600000000000	0.31062674908018	-15.432849431606
4.0630000000000	0.31520120514224	-16.724457884169
4.0660000000000	0.31969358331607	-18.027167220297
4.0690000000000	0.32409592972368	-19.340305198634
4.0720000000000	0.32840033561037	-20.663148199886
4.0750000000000	0.33259899486105	-21.994923173891
4.0780000000000	0.33668426323730	-23.334810093112
4.0810000000000	0.34064871851385	-24.681944908877
4.0840000000000	0.34448522062115	-26.035422997210
4.0870000000000	0.34818697084825	-27.394303071200
4.0900000000000	0.35174756913173	-28.757611527053
4.0930000000000	0.35516106845367	-30.124347181414
4.0960000000000	0.35842202539670	-31.493486348639
4.0990000000000	0.36152554595729	-32.863988198710
4.1020000000000	0.36446732579886	-34.234800329758
4.1050000000000	0.36724368423227	-35.604864483898
4.1080000000000	0.36985159133891	-36.973122331512
4.1110000000000	0.37228868779773	-38.338521247401
4.1140000000000	0.37455329713573	-39.700020002373
4.1170000000000	0.37664443028746	-41.056594295907
4.1200000000000	0.37856178251566	-42.407242059393
4.1230000000000	0.38030572290703	-43.750988464980
4.1260000000000	0.38187727680916	-45.086890582037
4.1290000000000	0.38327810171060	-46.414041631374
4.1320000000000	0.38451045718328	-47.731574796438
4.1350000000000	0.38557716960103	-49.038666560272
4.1380000000000	0.38648159241823	-50.334539546894
4.1410000000000	0.38722756283768	-51.618464855546
4.1440000000000	0.38781935571705	-52.889763885686
4.1470000000000	0.38826163556015	-54.147809659435
4.1500000000000	0.38855940741441	-55.392027656213
4.1530000000000	0.38871796745256	-56.621896181365
4.1560000000000	0.38874285395773	-57.836946296547
4.1590000000000	0.38863979936014	-59.036761344465
4.1620000000000	0.38841468389416	-60.220976104287
4.1650000000000	0.38807349135991	-61.389275616549
4.1680000000000	0.38762226738665	-62.541393717907
4.1710000000000	0.38706708050971	-63.677111326571
4.1740000000000	0.38641398628966	-64.796254518895
4.1770000000000	0.38566899462479	-65.898692436480
4.1800000000000	0.38483804033698	-66.984335061388
4.1830000000000	0.38392695704712	-68.053130894844
4.1860000000000	0.38294145430119	-69.105064572138
4.1890000000000	0.38188709786064	-70.140154443600
4.1920000000000	0.38076929303222	-71.158450148444
4.1950000000000	0.37959327088173	-72.160030205175
4.1980000000000	0.37836407715273	-73.144999639188
4.2010000000000	0.37708656369513	-74.113487665121
4.2040000000000	0.37576538219818	-75.065645438698
4.2070000000000	0.37440498001780	-76.001643890041
4.2100000000000	0.37300959788739	-76.921671647935
4.2130000000000	0.37158326930542	-77.825933062249
4.2160000000000	0.37012982139907	-78.714646329606
4.2190000000000	0.36865287707244	-79.588041725611
4.2220000000000	0.36715585825866	-80.446359945288
4.2250000000000	0.36564199010694	-81.289850552014
4.2280000000000	0.36411430594866	-82.118770534027
4.2310000000000	0.36257565289958	-82.933382966631
4.2340000000000	0.36102869796855	-83.733955777358
4.2370000000000	0.35947593455619	-84.520760610722
4.2400000000000	0.35791968923940	-85.294071788701
4.2430000000000	0.35636212874997	-86.054165362660
4.2460000000000	0.35480526706660	-86.801318252203
4.2490000000000	0.35325097255048	-87.535807466246
4.2520000000000	0.35170097506427	-88.257909401510
4.2550000000000	0.35015687302351	-88.967899213633
4.2580000000000	0.34862014033735	-89.666050256115
4.2610000000000	0.34709213320328	-90.352633582418
4.2640000000000	0.34557409672687	-91.027917506641
4.2670000000000	0.34406717134336	-91.692167218378
4.2700000000000	0.34257239902351	-92.345644447501
4.2730000000000	0.34109072925019	-92.988607174851
4.2760000000000	0.33962302475644	-93.621309384970
4.2790000000000	0.33817006701915	-94.244000857265
4.2820000000000	0.33673256150518	-94.856926992188
4.2850000000000	0.33531114266956	-95.460328669213
4.2880000000000	0.33390637870725	-96.054442133633
4.2910000000000	0.33251877606174	-96.639498909379
4.2940000000000	0.33114878369524	-97.215725735283
4.2970000000000	0.32979679712625	-97.783344522378
4.3000000000000	0.32846316224132	-98.342572330018
4.3030000000000	0.32714817888843	-98.893621358801
4.3060000000000	0.32585210425995	-99.436698958389
4.3090000000000	0.32457515607344	-99.972007648532
4.3120000000000	0.32331751555894	-100.49974515171
4.3150000000000	0.32207933026133	-101.02010443598
4.3180000000000	0.32086071666645	-101.53327376664
4.3210000000000	0.31966176265956	-102.03943676570
4.3240000000000	0.31848252982473	-102.53877247784
4.3270000000000	0.31732305559332	-103.03145544208
4.3300000000000	0.31618335524970	-103.51765576822
4.3330000000000	0.31506342380208	-103.99753921714
4.3360000000000	0.31396323772585	-104.47126728453
4.3390000000000	0.31288275658676	-104.93899728700
4.3420000000000	0.31182192455070	-105.40088245046
4.3450000000000	0.31078067178675	-105.85707199988
4.3480000000000	0.30975891576949	-106.30771125017
4.3510000000000	0.30875656248639	-106.75294169780
4.3540000000000	0.30777350755566	-107.19290111268
4.3570000000000	0.30680963725934	-107.62772363015
4.3600000000000	0.30586482949609	-108.05753984272
4.3630000000000	0.30493895465735	-108.48247689140
4.3660000000000	0.30403187643015	-108.90265855644
4.3690000000000	0.30314345252869	-109.31820534736
4.3720000000000	0.30227353535597	-109.72923459218
4.3750000000000	0.30142197259517	-110.13586052588
4.3780000000000	0.30058860772866	-110.53819437807
4.3810000000000	0.29977328047942	-110.93634446011
4.3840000000000	0.29897582716562	-111.33041625189
4.3870000000000	0.29819608095249	-111.72051248882
4.3900000000000	0.29743387197523	-112.10673324969
4.3930000000000	0.29668902728993	-112.48917604682
4.3960000000000	0.29596137058064	-112.86793592050
4.3990000000000	0.29525072150118	-113.24310554110
4.4020000000000	0.29455689443840	-113.61477532501
4.4050000000000	0.29387969631007	-113.98303357503
4.4080000000000	0.29321892266016	-114.34796666540
4.4110000000000	0.29257435056537	-114.70965931159
4.4140000000000	0.29194572513999	-115.06819500975
4.4170000000000	0.29133273206349	-115.42365684188
4.4200000000000	0.29073493617032	-115.77612914764
4.4230000000000	0.29015162513931	-116.12570152959
4.4260000000000	0.28958132885337	-116.47248036375
4.4290000000000	0.28901981663465	-116.81663176490
4.4320000000000	0.28844468358616	-117.15862282857
4.4350000000000	0.28861845898385	-117.43772906302
4.4380000000000	0.28756652652752	-117.82860411981
4.4410000000000	0.28704769826420	-118.16314301402
4.4440000000000	0.28656307269529	-118.49440565348
4.4470000000000	0.28609822270762	-118.82307113941
4.4500000000000	0.28564990331615	-119.14931978989
4.4530000000000	0.28521690049584	-119.47324955634
4.4560000000000	0.28479860403663	-119.79493423254
4.4590000000000	0.28439463653712	-120.11443781488
4.4620000000000	0.28400472683268	-120.43181926336
4.4650000000000	0.28362865857264	-120.74713441345
4.4680000000000	0.28326624658405	-121.06043685968
4.4710000000000	0.28291732495441	-121.37177841300
4.4740000000000	0.28258174057258	-121.68120936183
4.4770000000000	0.28225934941786	-121.98877863486
4.4800000000000	0.28195001432231	-122.29453391123
4.4830000000000	0.28165360356491	-122.59852170066
4.4860000000000	0.28136998995607	-122.90078740567
4.4890000000000	0.28109905022205	-123.20137537243
4.4920000000000	0.28084066457877	-123.50032893415
4.4950000000000	0.28059471642838	-123.79769044943
4.4980000000000	0.28036109213733	-124.09350133674
4.5010000000000	0.28013968086982	-124.38780210628
4.5040000000000	0.27993037445934	-124.68063238963
4.5070000000000	0.27973306730704	-124.97203096761
4.5100000000000	0.27954765629915	-125.26203579680
4.5130000000000	0.27937404073818	-125.55068403469
4.5160000000000	0.27921212228409	-125.83801206384
4.5190000000000	0.27906180490292	-126.12405551499
4.5220000000000	0.27892299482087	-126.40884928938
4.5250000000000	0.27879560048256	-126.69242758012
4.5280000000000	0.27867953251249	-126.97482389293
4.5310000000000	0.27857470367879	-127.25607106608
4.5340000000000	0.27848102885901	-127.53620128972
4.5370000000000	0.27839842500723	-127.81524612454
4.5400000000000	0.27832681112252	-128.09323651982
4.5430000000000	0.27826610821821	-128.37020283096
4.5460000000000	0.27821623929201	-128.64617483637
4.5490000000000	0.27817712929683	-128.92118175393
4.5520000000000	0.27814870511210	-129.19525225684
4.5550000000000	0.27813089551564	-129.46841448906
4.5580000000000	0.27812363115596	-129.74069608027
4.5610000000000	0.27812684452497	-130.01212416033
4.5640000000000	0.27814046993109	-130.28272537336
4.5670000000000	0.27816444347272	-130.55252589137
4.5700000000000	0.27819870301205	-130.82155142746
4.5730000000000	0.27824318814921	-131.08982724872
4.5760000000000	0.27829784019675	-131.35737818863
4.5790000000000	0.27836260215451	-131.62422865919
4.5820000000000	0.27843741868472	-131.89040266266
4.5850000000000	0.27852223608748	-132.15592380293
4.5880000000000	0.27861700227660	-132.42081529663
4.5910000000000	0.27872166675570	-132.68509998386
4.5940000000000	0.27883618059467	-132.94880033865
4.5970000000000	0.27896049640645	-133.21193847909
4.6000000000000	0.27909456832415	-133.47453617719
4.6030000000000	0.27923835197848	-133.73661486847
4.6060000000000	0.27939180447550	-133.99819566125
4.6090000000000	0.27955488437473	-134.25929934573
4.6120000000000	0.27972755166755	-134.51994640275
4.6150000000000	0.27990976775592	-134.78015701236
4.6180000000000	0.28010149543148	-135.03995106213
4.6210000000000	0.28030269885489	-135.29934815522
4.6240000000000	0.28051334353552	-135.55836761827
4.6270000000000	0.28073339631149	-135.81702850903
4.6300000000000	0.28096282532998	-136.07534962379
4.6330000000000	0.28120160002782	-136.33334950464
4.6360000000000	0.28144969111248	-136.59104644649
4.6390000000000	0.28170707054327	-136.84845850395
4.6420000000000	0.28197371151286	-137.10560349794
4.6450000000000	0.28224958842911	-137.36249902228
4.6480000000000	0.28253467689720	-137.61916244989
4.6510000000000	0.28282895370198	-137.87561093905
4.6540000000000	0.28313239679063	-138.13186143932
4.6570000000000	0.28344498525564	-138.38793069740
4.6600000000000	0.28376669931796	-138.64383526280
4.6630000000000	0.28409752031051	-138.89959149339
4.6660000000000	0.28443743066184	-139.15521556077
4.6690000000000	0.28478641388013	-139.41072345553
4.6720000000000	0.28514445453736	-139.66613099238
4.6750000000000	0.28551153825380	-139.92145381511
4.6780000000000	0.28588765168261	-140.17670740144
4.6810000000000	0.28627278249479	-140.43190706781
4.6840000000000	0.28666691936424	-140.68706797394
4.6870000000000	0.28707005195311	-140.94220512734
4.6900000000000	0.28748217089728	-141.19733338773
4.6930000000000	0.28790326779210	-141.45246747128
4.6960000000000	0.28833333517830	-141.70762195478
4.6990000000000	0.28877236652802	-141.96281127973
4.7020000000000	0.28922035623115	-142.21804975630
4.7050000000000	0.28967729958168	-142.47335156718
4.7080000000000	0.29014319276432	-142.72873077137
4.7110000000000	0.29061803284127	-142.98420130786
4.7140000000000	0.29110181773904	-143.23977699923
4.7170000000000	0.29159454623555	-143.49547155511
4.7200000000000	0.29209621794723	-143.75129857565
4.7230000000000	0.29260683331635	-144.00727155484
4.7260000000000	0.29312639359838	-144.26340388375
4.7290000000000	0.29365490084957	-144.51970885371
4.7320000000000	0.29419235791449	-144.77619965942
4.7350000000000	0.29473876841379	-145.03288940196
4.7380000000000	0.29529413673200	-145.28979109178
4.7410000000000	0.29585846800540	-145.54691765152
4.7440000000000	0.29643176810997	-145.80428191886
4.7470000000000	0.29701404364945	-146.06189664928
4.7500000000000	0.29760530194339	-146.31977451867
4.7530000000000	0.29820555101529	-146.57792812605
4.7560000000000	0.29881479958079	-146.83636999601
4.7590000000000	0.29943305703588	-147.09511258128
4.7620000000000	0.30006033344516	-147.35416826513
4.7650000000000	0.30069663953005	-147.61354936373
4.7680000000000	0.30134198665717	-147.87326812850
4.7710000000000	0.30199638682651	-148.13333674831
4.7740000000000	0.30265985265982	-148.39376735175
4.7770000000000	0.30333239738881	-148.65457200923
4.7800000000000	0.30401403484346	-148.91576273510
4.7830000000000	0.30470477944023	-149.17735148968
4.7860000000000	0.30540464617025	-149.43935018127
4.7890000000000	0.30611365058753	-149.70177066808
4.7920000000000	0.30683180879701	-149.96462476013
4.7950000000000	0.30755913744267	-150.22792422109
4.7980000000000	0.30829565369550	-150.49168077010
4.8010000000000	0.30904137524144	-150.75590608351
4.8040000000000	0.30979632026920	-151.02061179659
4.8070000000000	0.31056050745802	-151.28580950517
4.8100000000000	0.31133395596534	-151.55151076731
4.8130000000000	0.31211668541433	-151.81772710482
4.8160000000000	0.31290871588137	-152.08447000483
4.8190000000000	0.31371006788332	-152.35175092127
4.8220000000000	0.31452076236476	-152.61958127629
4.8250000000000	0.31534082068499	-152.88797246173
4.8280000000000	0.31617026460498	-153.15693584039
4.8310000000000	0.31700911627411	-153.42648274746
4.8340000000000	0.31785739821674	-153.69662449171
4.8370000000000	0.31871513331865	-153.96737235680
4.8400000000000	0.31958234481325	-154.23873760245
4.8430000000000	0.32045905626767	-154.51073146562
4.8460000000000	0.32134529156855	-154.78336516163
4.8490000000000	0.32224107490773	-155.05664988524
4.8520000000000	0.32314643076766	-155.33059681172
4.8550000000000	0.32406138390660	-155.60521709784
4.8580000000000	0.32498595934358	-155.88052188285
4.8610000000000	0.32592018234315	-156.15652228943
4.8640000000000	0.32686407839982	-156.43322942454
4.8670000000000	0.32781767322229	-156.71065438034
4.8700000000000	0.32878099271742	-156.98880823497
4.8730000000000	0.32975406297384	-157.26770205334
4.8760000000000	0.33073691024535	-157.54734688788
4.8790000000000	0.33172956093402	-157.82775377925
4.8820000000000	0.33273204157293	-158.10893375700
4.8850000000000	0.33374437880862	-158.39089784022
4.8880000000000	0.33476659938325	-158.67365703809
4.8910000000000	0.33579873011637	-158.95722235050
4.8940000000000	0.33684079788635	-159.24160476852
4.8970000000000	0.33789282961152	-159.52681527487
4.9000000000000	0.33895485223087	-159.81286484442
4.9030000000000	0.34002689268440	-160.09976444452
4.9060000000000	0.34110897789310	-160.38752503540
4.9090000000000	0.34220113473855	-160.67615757049
4.9120000000000	0.34330339004209	-160.96567299669
4.9150000000000	0.34441577054356	-161.25608225464
4.9180000000000	0.34553830287970	-161.54739627887
4.9210000000000	0.34667101356203	-161.83962599801
4.9240000000000	0.34781392895434	-162.13278233490
4.9270000000000	0.34896707524973	-162.42687620666
4.9300000000000	0.35013047844714	-162.72191852471
4.9330000000000	0.35130416432755	-163.01792019482
4.9360000000000	0.35248815842949	-163.31489211699
4.9390000000000	0.35368248602427	-163.61284518542
4.9420000000000	0.35488717209062	-163.91179028834
4.9450000000000	0.35610224128878	-164.21173830784
4.9480000000000	0.35732771793421	-164.51270011967
4.9510000000000	0.35856362597066	-164.81468659292
4.9540000000000	0.35980998894276	-165.11770858974
4.9570000000000	0.36106682996812	-165.42177696500
4.9600000000000	0.36233417170874	-165.72690256582
4.9630000000000	0.36361203634207	-166.03309623117
4.9660000000000	0.36490044553133	-166.34036879135
4.9690000000000	0.36619942039538	-166.64873106743
4.9720000000000	0.36750898147794	-166.95819387065
4.9750000000000	0.36882914871628	-167.26876800177
4.9780000000000	0.37015994140931	-167.58046425038
4.9810000000000	0.37150137818505	-167.89329339413
4.9840000000000	0.37285347696754	-168.20726619792
4.9870000000000	0.37421625494311	-168.52239341307
4.9900000000000	0.37558972852607	-168.83868577638
4.9930000000000	0.37697391332375	-169.15615400917
4.9960000000000	0.37836882410097	-169.47480881626
4.9990000000000	0.37977447474382	-169.79466088492
5.0020000000000	0.38119087822290	-170.11572088368
5.0050000000000	0.38261804655585	-170.43799946119
5.0080000000000	0.38405599076928	-170.76150724497
5.0110000000000	0.38550472086010	-171.08625484007
5.0140000000000	0.38696424575617	-171.41225282773
5.0170000000000	0.38843457327631	-171.73951176396
5.0200000000000	0.38991571008975	-172.06804217804
5.0230000000000	0.39140766167485	-172.39785457096
5.0260000000000	0.39291043227726	-172.72895941387
5.0290000000000	0.39442402486745	-173.06136714633
5.0320000000000	0.39594844109753	-173.39508817464
5.0350000000000	0.39748368125757	-173.73013286998
5.0380000000000	0.39902974423125	-174.06651156662
5.0410000000000	0.40058662745085	-174.40423455992
5.0440000000000	0.40215432685173	-174.74331210437
5.0470000000000	0.40373283682617	-175.08375441153
5.0500000000000	0.40532215017662	-175.42557164788
5.0530000000000	0.40692225806838	-175.76877393266
5.0560000000000	0.40853314998172	-176.11337133555
5.0590000000000	0.41015481366349	-176.45937387439
5.0620000000000	0.41178723507808	-176.80679151272
5.0650000000000	0.41343039835801	-177.15563415736
5.0680000000000	0.41508428575388	-177.50591165584
5.0710000000000	0.41674887758394	-177.85763379377
5.0740000000000	0.41842415218310	-178.21081029220
5.0770000000000	0.42011008585153	-178.56545080479
5.0800000000000	0.42180665280290	-178.92156491507
5.0830000000000	0.42351382511209	-179.27916213346
5.0860000000000	0.42523157266262	-179.63825189433
5.0890000000000	0.42695986309368	-179.99884355297
5.0920000000000	0.42869866174690	179.63905361756
5.0950000000000	0.43044793161276	179.27543042959
5.0980000000000	0.43220763327674	178.91027778412
5.1010000000000	0.43397772486533	178.54358667416
5.1040000000000	0.43575816199177	178.17534818811
5.1070000000000	0.43754889770163	177.80555351327
5.1100000000000	0.43934988241836	177.43419393936
5.1130000000000	0.44116106388868	177.06126086214
5.1160000000000	0.44298238712798	176.68674578714
5.1190000000000	0.44481379436577	176.31064033335
5.1220000000000	0.44665522499111	175.93293623712
5.1250000000000	0.44850661549824	175.55362535599
5.1280000000000	0.45036789943231	175.17269967271
5.1310000000000	0.45223900733538	174.79015129925
5.1340000000000	0.45411986669267	174.40597248085
5.1370000000000	0.45601040187913	174.02015560026
5.1400000000000	0.45791053410644	173.63269318189
5.1430000000000	0.45982018137040	173.24357789613
5.1460000000000	0.46173925839894	172.85280256369
5.1490000000000	0.46366767660061	172.46036015998
5.1520000000000	0.46560534401378	172.06624381959
5.1550000000000	0.46755216525660	171.67044684077
5.1580000000000	0.46950804147763	171.27296269002
5.1610000000000	0.47147287030751	170.87378500671
5.1640000000000	0.47344654581148	170.47290760769
5.1670000000000	0.47542895844291	170.07032449205
5.1700000000000	0.47741999499802	169.66602984583
5.1730000000000	0.47941953857175	169.26001804684
5.1760000000000	0.48142746851491	168.85228366944
5.1790000000000	0.48344366039268	168.44282148944
5.1820000000000	0.48546798594464	168.03162648897
5.1850000000000	0.48750031304621	167.61869386139
5.1880000000000	0.48954050567191	167.20401901622
5.1910000000000	0.49158842386018	166.78759758413
5.1940000000000	0.49364392368009	166.36942542188
5.1970000000000	0.49570685720005	165.94949861734
5.2000000000000	0.49777707245842	165.52781349442
5.2030000000000	0.49985441343627	165.10436661814
5.2060000000000	0.50193872003244	164.67915479959
5.2090000000000	0.50402982804081	164.25217510089
5.2120000000000	0.50612756913007	163.82342484023
5.2150000000000	0.50823177082595	163.39290159678
5.2180000000000	0.51034225649611	162.96060321564
5.2210000000000	0.51245884533776	162.52652781275
5.2240000000000	0.51458135236809	162.09067377981
5.2270000000000	0.51670958841763	161.65303978905
5.2300000000000	0.51884336012663	161.21362479809
5.2330000000000	0.52098246994462	160.77242805465
5.2360000000000	0.52312671613311	160.32944910127
5.2390000000000	0.52527589277170	159.88468777991
5.2420000000000	0.52742978976759	159.43814423655
5.2450000000000	0.52958819286859	158.98981892562
5.2480000000000	0.53175088367973	158.53971261446
5.2510000000000	0.53391763968364	158.08782638760
5.2540000000000	0.53608823426468	157.63416165099
5.2570000000000	0.53826243673689	157.17872013609
5.2600000000000	0.54044001237602	156.72150390393
5.2630000000000	0.54262072245551	156.26251534895
5.2660000000000	0.54480432428660	155.80175720277
5.2690000000000	0.54699057126267	155.33923253785
5.2720000000000	0.54917921290774	154.87494477095
5.2750000000000	0.55136999492943	154.40889766650
5.2780000000000	0.55356265927613	153.94109533976
5.2810000000000	0.55575694419872	153.47154225988
5.2840000000000	0.55795258431673	153.00024325277
5.2870000000000	0.56014931068896	152.52720350374
5.2900000000000	0.56234685088873	152.05242856003
5.2930000000000	0.56454492908367	151.57592433311
5.2960000000000	0.56674326612010	151.09769710079
5.2990000000000	0.56894157961204	150.61775350914
5.3020000000000	0.57113958403486	150.13610057414
5.3050000000000	0.57333699082353	149.65274568317
5.3080000000000	0.57553350847546	149.16769659628
5.3110000000000	0.57772884265801	148.68096144712
5.3140000000000	0.57992269632051	148.19254874379
5.3170000000000	0.58211476981085	147.70246736929
5.3200000000000	0.58430476099659	147.21072658184
5.3230000000000	0.58649236539046	146.71733601482
5.3260000000000	0.58867727628031	146.22230567655
5.3290000000000	0.59085918486337	145.72564594974
5.3320000000000	0.59303778038473	145.22736759068
5.3350000000000	0.59521275027999	144.72748172812
5.3380000000000	0.59738378032197	144.22599986192
5.3410000000000	0.59955055477139	143.72293386136
5.3440000000000	0.60171275653133	143.21829596315
5.3470000000000	0.60387006730548	142.71209876920
5.3500000000000	0.60602216775987	142.20435524398
5.3530000000000	0.60816873768810	141.69507871169
5.3560000000000	0.61030945617982	141.18428285307
5.3590000000000	0.61244400179231	140.67198170185
5.3620000000000	0.61457205272499	140.15818964096
5.3650000000000	0.61669328699670	139.64292139841
5.3680000000000	0.61880738262550	139.12619204283
5.3710000000000	0.62091401781089	138.60801697870
5.3740000000000	0.62301287111813	138.08841194127
5.3770000000000	0.62510362166451	137.56739299117
5.3800000000000	0.62718594930731	137.04497650871
5.3830000000000	0.62925953483327	136.52117918783
5.3860000000000	0.63132406014925	135.99601802977
5.3890000000000	0.63337920847395	135.46951033646
5.3920000000000	0.63542466453028	134.94167370352
5.3950000000000	0.63746011473828	134.41252601306
5.3980000000000	0.63948524740825	133.88208542608
5.4010000000000	0.64149975293377	133.35037037468
5.4040000000000	0.64350332398450	132.81739955388
5.4070000000000	0.64549565569830	132.28319191325
5.4100000000000	0.64747644587254	131.74776664822
5.4130000000000	0.64944539515420	131.21114319109
5.4160000000000	0.65140220722857	130.67334120185
5.4190000000000	0.65334658900628	130.13438055870
5.4220000000000	0.65527825080821	129.59428134832
5.4250000000000	0.65719690654827	129.05306385596
5.4280000000000	0.65910227391351	128.51074855521
5.4310000000000	0.66099407454144	127.96735609763
5.4340000000000	0.66287203419422	127.42290730216
5.4370000000000	0.66473588292946	126.87742314430
5.4400000000000	0.66658535526739	126.33092474516
5.4430000000000	0.66842019035410	125.78343336025
5.4460000000000	0.67024013212054	125.23497036821
5.4490000000000	0.67204492943719	124.68555725932
5.4520000000000	0.67383433626396	124.13521562392
5.4550000000000	0.67560811179522	123.58396714063
5.4580000000000	0.67736602059969	123.03183356457
5.4610000000000	0.67910783275489	122.47883671538
5.4640000000000	0.68083332397608	121.92499846523
5.4670000000000	0.68254227573941	121.37034072670
5.4700000000000	0.68423447539899	120.81488544066
5.4730000000000	0.68590971629792	120.25865456406
5.4760000000000	0.68756779787291	119.70167005769
5.4790000000000	0.68920852575245	119.14395387403
5.4820000000000	0.69083171184828	118.58552794492
5.4850000000000	0.69243717444011	118.02641416940
5.4880000000000	0.69402473825349	117.46663440152
5.4910000000000	0.69559423453061	116.90621043817
5.4940000000000	0.69714550109399	116.34516400704
5.4970000000000	0.69867838240305	115.78351675453
5.5000000000000	0.70019272960338	115.22129023391
5.5030000000000	0.70168840056867	114.65850589342
5.5060000000000	0.70316525993541	114.09518506461
5.5090000000000	0.70462317913005	113.53134895068
5.5120000000000	0.70606203638894	112.96701861510
5.5150000000000	0.70748171677076	112.40221497029
5.5180000000000	0.70888211216163	111.83695876647
5.5210000000000	0.71026312127291	111.27127058070
5.5240000000000	0.71162464963165	110.70517080617
5.5270000000000	0.71296660956381	110.13867964156
5.5300000000000	0.71428892017033	109.57181708074
5.5330000000000	0.71559150729608	109.00460290261
5.5360000000000	0.71687430349187	108.43705666123
5.5390000000000	0.71813724796947	107.86919767611
5.5420000000000	0.71938028654998	107.30104502289
5.5450000000000	0.72060337160543	106.73261752413
5.5480000000000	0.72180646199401	106.16393374045
5.5510000000000	0.72298952298885	105.59501196195
5.5540000000000	0.72415252620064	105.02587019990
5.5570000000000	0.72529544949422	104.45652617871
5.5600000000000	0.72641827689940	103.88699732821
5.5630000000000	0.72752099851597	103.31730077622
5.5660000000000	0.72860361041342	102.74745334148
5.5690000000000	0.72966611452531	102.17747152680
5.5720000000000	0.73070851853855	101.60737151264
5.5750000000000	0.73173083577799	101.03716915092
5.5780000000000	0.73273308508621	100.46687995917
5.5810000000000	0.73371529069906	99.896519115093
5.5840000000000	0.73467748211697	99.326101451322
5.5870000000000	0.73561969397233	98.755641450612
5.5900000000000	0.73654196589321	98.185153241323
5.5930000000000	0.73744434236354	97.614650593234
5.5960000000000	0.73832687258016	97.044146913701
5.5990000000000	0.73918961030684	96.473655244143
5.6020000000000	0.74003261372554	95.903188256850
5.6050000000000	0.74085594528520	95.332758252135
5.6080000000000	0.74165967154827	94.762377155802
5.6110000000000	0.74244386303518	94.192056516944
5.6140000000000	0.74320859406706	93.621807506060
5.6170000000000	0.74395394260688	93.051640913496
5.6200000000000	0.74467999009933	92.481567148199
5.6230000000000	0.74538682130949	91.911596236774
5.6260000000000	0.74607452416079	91.341737822867
5.6290000000000	0.74674318957220	90.772001166830
5.6320000000000	0.74739291129511	90.202395145696
5.6350000000000	0.74802378574988	89.632928253441
5.6380000000000	0.74863591186249	89.063608601534
5.6410000000000	0.74922939090138	88.494443919766
5.6440000000000	0.74980432631463	87.925441557354
5.6470000000000	0.75036082356782	87.356608484311
5.6500000000000	0.75089898998264	86.787951293080
5.6530000000000	0.75141893457644	86.219476200418
5.6560000000000	0.75192076790295	85.651189049533
5.6590000000000	0.75240460189432	85.083095312453
5.6620000000000	0.75287054970458	84.515200092634
5.6650000000000	0.75331872555478	83.947508127788
5.6680000000000	0.75374924457988	83.380023792934
5.6710000000000	0.75416222267753	82.812751103650
5.6740000000000	0.75455777635893	82.245693719539
5.6770000000000	0.75493602260189	81.678854947870
5.6800000000000	0.75529707870610	81.112237747427
5.6830000000000	0.75564106215088	80.545844732515
5.6860000000000	0.75596809045545	79.979678177150
5.6890000000000	0.75627828104177	79.413740019404
5.6920000000000	0.75657175110013	78.848031865901
5.6950000000000	0.75684861745749	78.282554996466
5.6980000000000	0.75710899644873	77.717310368902
5.7010000000000	0.75735300379084	77.152298623902
5.7040000000000	0.75758075446012	76.587520090081
5.7070000000000	0.75779236257241	76.022974789119
5.7100000000000	0.75798794126653	75.458662441008
5.7130000000000	0.75816760259077	74.894582469402
5.7160000000000	0.75833145739274	74.330734007049
5.7190000000000	0.75847961521232	73.767115901311
5.7220000000000	0.75861218417799	73.203726719751
5.7250000000000	0.75872927090639	72.640564755793
5.7280000000000	0.75883098040527	72.077628034438
5.7310000000000	0.75891741597968	71.514914318032
5.7340000000000	0.75898867914157	70.952421112077
5.7370000000000	0.75904486952272	70.390145671080
5.7400000000000	0.75908608479097	69.828085004434
5.7430000000000	0.75911242056979	69.266235882323
5.7460000000000	0.75912397036125	68.704594841637
5.7490000000000	0.75912082547216	68.143158191905
5.7520000000000	0.75910307494360	67.581922021227
5.7550000000000	0.75907080548369	67.020882202203
5.7580000000000	0.75902410140355	66.460034397856
5.7610000000000	0.75896304455653	65.899374067535
5.7640000000000	0.75888771428055	65.338896472801
5.7670000000000	0.75879818734361	64.778596683283
5.7700000000000	0.75869453789236	64.218469582502
5.7730000000000	0.75857683740376	63.658509873656
5.7760000000000	0.75844515463968	63.098712085362
5.7790000000000	0.75829955560451	62.539070577345
5.7820000000000	0.75814010350558	61.979579546081
5.7850000000000	0.75796685871653	61.420233030368
5.7880000000000	0.75777987874338	60.861024916841
5.7910000000000	0.75757921819335	60.301948945416
5.7940000000000	0.75736492874634	59.742998714660
5.7970000000000	0.75713705912901	59.184167687075
5.8000000000000	0.75689565509137	58.625449194310
5.8030000000000	0.75664075938585	58.066836442278
5.8060000000000	0.75637241174875	57.508322516180
5.8090000000000	0.75609064888404	56.949900385438
5.8120000000000	0.75579550444932	56.391562908523
5.8150000000000	0.75548700904404	55.833302837684
5.8180000000000	0.75516519019976	55.275112823558
5.8210000000000	0.75483007237242	54.716985419684
5.8240000000000	0.75448167693658	54.158913086888
5.8270000000000	0.75412002218145	53.600888197557
5.8300000000000	0.75374512330873	53.042903039787
5.8330000000000	0.75335699243210	52.484949821404
5.8360000000000	0.75295563857833	51.927020673864
5.8390000000000	0.75254106768985	51.369107656007
5.8420000000000	0.75211328262877	50.811202757694
5.8450000000000	0.75167228318223	50.253297903286
5.8480000000000	0.75121806606894	49.695384955000
5.8510000000000	0.75075062494688	49.137455716109
5.8540000000000	0.75026995042205	48.579501934003
5.8570000000000	0.74977603005811	48.021515303098
5.8600000000000	0.74926884838696	47.463487467591
5.8630000000000	0.74874838691998	46.905410024069
5.8660000000000	0.74821462415992	46.347274523955
5.8690000000000	0.74766753561338	45.789072475797
5.8720000000000	0.74710709380368	45.230795347404
5.8750000000000	0.74653326828406	44.672434567808
5.8780000000000	0.74594602565111	44.113981529068
5.8810000000000	0.74534532955835	43.555427587916
5.8840000000000	0.74473114072969	42.996764067220
5.8870000000000	0.74410341697290	42.437982257289
5.8900000000000	0.74346211319280	41.879073417007
5.8930000000000	0.74280718140406	41.320028774792
5.8960000000000	0.74213857074358	40.760839529385
5.8990000000000	0.74145622748231	40.201496850464
5.9020000000000	0.74076009503623	39.641991879086
5.9050000000000	0.74005011397666	39.082315727950
5.9080000000000	0.73932622203945	38.522459481490
5.9110000000000	0.73858835413318	37.962414195788
5.9140000000000	0.73783644234606	37.402170898315
5.9170000000000	0.73707041595151	36.841720587491
5.9200000000000	0.73629020141223	36.281054232074
5.9230000000000	0.73549572238259	35.720162770375
5.9260000000000	0.73468689970927	35.159037109295
5.9290000000000	0.73386365142999	34.597668123190
5.9320000000000	0.73302589277013	34.036046652569
5.9350000000000	0.73217353613712	33.474163502615
5.9380000000000	0.73130649111248	32.912009441543
5.9410000000000	0.73042466444128	32.349575198788
5.9440000000000	0.72952796001898	31.786851463035
5.9470000000000	0.72861627887534	31.223828880084
5.9500000000000	0.72768951915532	30.660498050562
5.9530000000000	0.72674757609689	30.096849527474
5.9560000000000	0.72579034200530	29.532873813617
5.9590000000000	0.72481770622401	28.968561358843
5.9620000000000	0.72382955510181	28.403902557180
5.9650000000000	0.72282577195603	27.838887743830
5.9680000000000	0.72180623703178	27.273507192030
5.9710000000000	0.72077082745685	26.707751109802
5.9740000000000	0.71971941719217	26.141609636586
5.9770000000000	0.71865187697773	25.575072839775
5.9800000000000	0.71756807427353	25.008130711151
5.9830000000000	0.71646787319558	24.440773163243
5.9860000000000	0.71535113444670	23.872990025609
5.9890000000000	0.71421771524180	23.304771041056
5.9920000000000	0.71306746922760	22.736105861825
5.9950000000000	0.71190024639644	22.166984045724
5.9980000000000	0.71071589299407	21.597395052260
6.0010000000000	0.70951425142113	21.027328238762
6.0040000000000	0.70829516012817	20.456772856526
6.0070000000000	0.70705845350393	19.885718046993
6.0100000000000	0.70580396175668	19.314152837988
6.0130000000000	0.70453151078844	18.742066140037
6.0160000000000	0.70324092206175	18.169446742797
6.0190000000000	0.70193201245893	17.596283311608
6.0220000000000	0.70060459413340	17.022564384218
6.0250000000000	0.69925847435301	16.448278367687
6.0280000000000	0.69789345533507	15.873413535529
6.0310000000000	0.69650933407280	15.297958025110
6.0340000000000	0.69510590215318	14.721899835345
6.0370000000000	0.69368294556568	14.145226824741
6.0400000000000	0.69224024450195	13.567926709826
6.0430000000000	0.69077757314599	12.989987064012
6.0460000000000	0.68929469945483	12.411395316952
6.0490000000000	0.68779138492931	11.832138754434
6.0520000000000	0.68626738437486	11.252204518887
6.0550000000000	0.68472244565214	10.671579610550
6.0580000000000	0.68315630941725	10.090250889388
6.0610000000000	0.68156870885136	9.5082050778198
6.0640000000000	0.67995936937971	8.9254287643447
6.0670000000000	0.67832800837970	8.3419084081512
6.0700000000000	0.67667433487805	7.7576303448066
6.0730000000000	0.67499804923691	7.1725807931239
6.0760000000000	0.67329884282875	6.5867458633187
6.0790000000000	0.67157639770011	6.0001115665701
6.0820000000000	0.66983038622417	5.4126638261134
6.0850000000000	0.66806047074200	4.8243884899988
6.0880000000000	0.66626630319276	4.2352713456640
6.0910000000000	0.66444752473280	3.6452981364736
6.0940000000000	0.66260376534384	3.0544545803985
6.0970000000000	0.66073464343041	2.4627263910119
6.1000000000000	0.65883976540683	1.8700993010016
6.1030000000000	0.65691872527406	1.2765590884046
6.1060000000000	0.65497110418677	0.68209160579123
6.1090000000000	0.65299647001113	0.086682812641625
6.1120000000000	0.65099437687389	-0.50968118882534
6.1150000000000	0.64896436470345	-1.1070141140897
6.1180000000000	0.64690595876367	-1.7053294527334
6.1210000000000	0.64481866918124	-2.3046404204837
6.1240000000000	0.64270199046788	-2.9049599065492
6.1270000000000	0.64055540103832	-3.5063004158740
6.1300000000000	0.63837836272557	-4.1086740059055
6.1330000000000	0.63617032029492	-4.7120922174466
6.1360000000000	0.63393070095856	-5.3165659991227
6.1390000000000	0.63165891389258	-5.9221056249690
6.1420000000000	0.62935434975870	-6.5287206045974
6.1450000000000	0.62701638023315	-7.1364195853713
6.1480000000000	0.62464435754550	-7.7452102459640
6.1510000000000	0.62223761403036	-8.3550991806437
6.1540000000000	0.61979546169556	-8.9660917735676
6.1570000000000	0.61731719181046	-9.5781920623234
6.1600000000000	0.61480207451869	-10.191402589898
6.1630000000000	0.61224935847982	-10.805724244198
6.1660000000000	0.60965827054522	-11.421156084170
6.1690000000000	0.60702801547371	-12.037695151537
6.1720000000000	0.60435777569315	-12.655336267033
6.1750000000000	0.60164671111487	-13.274071810025
6.1780000000000	0.59889395900841	-13.893891480251
6.1810000000000	0.59609863394466	-14.514782040374
6.1840000000000	0.59325982781654	-15.136727037934
6.1870000000000	0.59037660994677	-15.759706505196
6.1900000000000	0.58744802729356	-16.383696635288
6.1930000000000	0.58447310476575	-17.008669432912
6.1960000000000	0.58145084565995	-17.634592337821
6.1990000000000	0.57838023223337	-18.261427819110
6.2020000000000	0.57526022642718	-18.889132938268
6.2050000000000	0.57208977075623	-19.517658878812
6.2080000000000	0.56886778938254	-20.146950440185
6.2110000000000	0.56559318939098	-20.776945493465
6.2140000000000	0.56226486228723	-21.407574396307
6.2170000000000	0.55888168573917	-22.038759364386
6.2200000000000	0.55544252558487	-22.670413796465
6.2230000000000	0.55194623813141	-23.302441550094
6.2260000000000	0.54839167277049	-23.934736164753
6.2290000000000	0.54477767493868	-24.567180029165
6.2320000000000	0.54110308945123	-25.199643489350
6.2350000000000	0.53736676424052	-25.831983893830
6.2380000000000	0.53356755453144	-26.464044572349
6.2410000000000	0.52970432748787	-27.095653744290
6.2440000000000	0.52577596736556	-27.726623352955
6.2470000000000	0.52178138120841	-28.356747821767
6.2500000000000	0.51771950512632	-28.985802728454
6.2530000000000	0.51358931119374	-29.613543393281
6.2560000000000	0.50938981500909	-30.239703377441
6.2590000000000	0.50512008395574	-30.863992887865
6.2620000000000	0.50077924620553	-31.486097084869
6.2650000000000	0.49636650050576	-32.105674289368
6.2680000000000	0.49188112678985	-32.722354086741
6.2710000000000	0.48732249765117	-33.335735324963
6.2740000000000	0.48269009071734	-33.945384005271
6.2770000000000	0.47798350196050	-34.550831064467
6.2800000000000	0.47320245997534	-35.151570049027
6.2830000000000	0.46834684125310	-35.747054682479
6.2860000000000	0.46341668647447	-36.336696329118
6.2890000000000	0.45841221783823	-36.919861359102
6.2920000000000	0.45333385743524	-37.495868422309
6.2950000000000	0.44818224666854	-38.063985641246
6.2980000000000	0.44295826671031	-38.623427736695
6.3010000000000	0.43766305997461	-39.173353103898
6.3040000000000	0.43229805257116	-39.712860861982
6.3070000000000	0.42686497769027	-40.240987905088
6.3100000000000	0.42136589985096	-40.756705990530
6.3130000000000	0.41580323992504	-41.258918907332
6.3160000000000	0.41017980082680	-41.746459777926
6.3190000000000	0.40449879373349	-42.218088556764
6.3220000000000	0.39876386467284	-42.672489802353
6.3250000000000	0.39297912128266	-43.108270813897
6.3280000000000	0.38714915951182	-43.523960240594
6.3310000000000	0.38127908999217	-43.918007290740
6.3340000000000	0.37537456376674	-44.288781689375
6.3370000000000	0.36944179700941	-44.634574557180
6.3400000000000	0.36348759431579	-44.953600409677
6.3430000000000	0.35751937008281	-45.244000504164
6.3460000000000	0.35154516742537	-45.503847791747
6.3490000000000	0.34557367400142	-45.731153762334
6.3520000000000	0.33961423403284	-45.923877500245
6.3550000000000	0.33367685571737	-46.079937295173
6.3580000000000	0.32777221312873	-46.197225174896
6.3610000000000	0.32191164159899	-46.273624738879
6.3640000000000	0.31610712547275	-46.307032671046
6.3670000000000	0.31037127702175	-46.295384289997
6.3700000000000	0.30471730521765	-46.236683448941
6.3730000000000	0.29915897299122	-46.129037018118
6.3760000000000	0.29371054156904	-45.970694061175
6.3790000000000	0.28838670049274	-45.760089645934
6.3820000000000	0.28320248200828	-45.495893002417
6.3850000000000	0.27817315868834	-45.177059452670
6.3880000000000	0.27331412344125	-44.802885188520
6.3910000000000	0.26864075148999	-44.373063572038
6.3940000000000	0.26416824449094	-43.887741195873
6.3970000000000	0.25991145771651	-43.347571494238
6.4000000000000	0.25588471214213	-42.753763280189
6.4030000000000	0.25210159433468	-42.108121252095
6.4060000000000	0.24857474818726	-41.413075321770
6.4090000000000	0.24531566371063	-40.671695630451
6.4120000000000	0.24233446917430	-39.887690391934
6.4150000000000	0.23963973376969	-39.065384271461
6.4180000000000	0.23723828851752	-38.209675881142
6.4210000000000	0.23513507324062	-37.325974114481
6.4240000000000	0.23333301698378	-36.420114376404
6.4270000000000	0.23183295824194	-35.498257172039
6.4300000000000	0.23063360978128	-34.566772850118
6.4330000000000	0.22973157079915	-33.632117399655
6.4360000000000	0.22912138682755	-32.700704933407
6.4390000000000	0.22879565534729	-31.778782762434
6.4420000000000	0.22874517277157	-30.872314736703
6.4450000000000	0.22895911648853	-29.986877828181
6.4480000000000	0.22942525419151	-29.127575857292
6.4510000000000	0.23013017187216	-28.298972946559
6.4540000000000	0.23105951163412	-27.505047881872
6.4570000000000	0.23219821085582	-26.749169220776
6.4600000000000	0.23353073508958	-26.034089830003
6.4630000000000	0.23504129829233	-25.361958642139
6.4660000000000	0.23671406539143	-24.734346830309
6.4690000000000	0.23853333365609	-24.152285306102
6.4720000000000	0.24048369075106	-23.616310414680
6.4750000000000	0.24255014860876	-23.126514877953
6.4780000000000	0.24471825331265	-22.682601360059
6.4810000000000	0.24697417201563	-22.283936439102
6.4840000000000	0.24930475852183	-21.929603213002
6.4870000000000	0.25169759955725	-21.618451204811
6.4900000000000	0.25414104397210	-21.349142635410
6.4930000000000	0.25662421718994	-21.120194481853
6.4960000000000	0.25913702317900	-20.930016030034
6.4990000000000	0.26167013610211	-20.776941859750
6.5020000000000	0.26421498363013	-20.659260372707
6.5050000000000	0.26676372370262	-20.575238096181
6.5080000000000	0.26930921630520	-20.523140074924
6.5110000000000	0.27184499162054	-20.501246709785
6.5140000000000	0.27436521570515	-20.507867421038
6.5170000000000	0.27686465465550	-20.541351514499
6.5200000000000	0.27933863805611	-20.600096614865
6.5230000000000	0.28178302235087	-20.682555007991
6.5260000000000	0.28419415464699	-20.787238205758
6.5290000000000	0.28656883734796	-20.912720016433
6.5320000000000	0.28890429391599	-21.057638372032
6.5350000000000	0.29119813598437	-21.220696133585
6.5380000000000	0.29344833197355	-21.400661066215
6.5410000000000	0.29565317731075	-21.596365149193
6.5440000000000	0.29781126630890	-21.806703361881
6.5470000000000	0.29992146572567	-22.030632064773
6.5500000000000	0.30198288999595	-22.267167075743
6.5530000000000	0.30399487810948	-22.515381524889
6.5560000000000	0.30595697208961	-22.774403556878
6.5590000000000	0.30786889701675	-23.043413937295
6.5620000000000	0.30973054253218	-23.321643608883
6.5650000000000	0.31154194575157	-23.608371234555
6.5680000000000	0.31330327551478	-23.902920756512
6.5710000000000	0.31501481789642	-24.204658994427
6.5740000000000	0.31667696290159	-24.512993300390
6.5770000000000	0.31829019227215	-24.827369283892
6.5800000000000	0.31985506833028	-25.147268616564
6.5830000000000	0.32137222378866	-25.472206923373
6.5860000000000	0.32284235245913	-25.801731764636
6.5890000000000	0.32426620079466	-26.135420711221
6.5920000000000	0.32564456020308	-26.472879513799
6.5950000000000	0.32697826007363	-26.813740365744
6.5980000000000	0.32826816146153	-27.157660258362
6.6010000000000	0.32951515137852	-27.504319426363
6.6040000000000	0.33072013764092	-27.853419880947
6.6070000000000	0.33188404422978	-28.204684027487
6.6100000000000	0.33300780712096	-28.557853364487
6.6130000000000	0.33409237054573	-28.912687260334
6.6160000000000	0.33513868364544	-29.268961804232
6.6190000000000	0.33614769748644	-29.626468727697
6.6220000000000	0.33712036240392	-29.985014392983
6.6250000000000	0.33805762564583	-30.344418844858
6.6280000000000	0.33896042929012	-30.704514922231
6.6310000000000	0.33982970841080	-31.065147426236
6.6340000000000	0.34066638947007	-31.426172341492
6.6370000000000	0.34147138891587	-31.787456107377
6.6400000000000	0.34224561196556	-32.148874936312
6.6430000000000	0.34298995155835	-32.510314176167
6.6460000000000	0.34370528746030	-32.871667714065
6.6490000000000	0.34439248550709	-33.232837418978
6.6520000000000	0.34505239697134	-33.593732620674
6.6550000000000	0.34568585804177	-33.954269622687
6.6580000000000	0.34629368940330	-34.314371247133
6.6610000000000	0.34687669590750	-34.673966409317
6.6640000000000	0.34743566632423	-35.032989720190
6.6670000000000	0.34797137316579	-35.391381114848
6.6700000000000	0.34848457257578	-35.749085505366
6.6730000000000	0.34897600427569	-36.106052456380
6.6760000000000	0.34944639156260	-36.462235881901
6.6790000000000	0.34989644135235	-36.817593761991
6.6820000000000	0.35032684426259	-37.172087877967
6.6850000000000	0.35073827473112	-37.525683564919
6.6880000000000	0.35113139116504	-37.878349480402
6.6910000000000	0.35150683611674	-38.230057388224
6.6940000000000	0.35186523648317	-38.580781956339
6.6970000000000	0.35220720372521	-38.930500567911
6.7000000000000	0.35253333410406	-39.279193144675
6.7030000000000	0.35284420893222	-39.626841981791
6.7060000000000	0.35314039483657	-39.973431593425
6.7090000000000	0.35342244403140	-40.318948568352
6.7120000000000	0.35369089459954	-40.663381434930
6.7150000000000	0.35394627077990	-41.006720534809
6.7180000000000	0.35418908325975	-41.348957904828
6.7210000000000	0.35441982947054	-41.690087166537
6.7240000000000	0.35463899388591	-42.030103422867
6.7270000000000	0.35484704832090	-42.369003161467
6.7300000000000	0.35504445223127	-42.706784164276
6.7330000000000	0.35523165301227	-43.043445422932
6.7360000000000	0.35540908629590	-43.378987059629
6.7390000000000	0.35557717624616	-43.713410253075
6.7420000000000	0.35573633585163	-44.046717169216
6.7450000000000	0.35588696721493	-44.378910896427
6.7480000000000	0.35602946183855	-44.709995384874
6.7510000000000	0.35616420090678	-45.039975389781
6.7540000000000	0.35629155556336	-45.368856418361
6.7570000000000	0.35641188718454	-45.696644680156
6.7600000000000	0.35652554764746	-46.023347040594
6.7630000000000	0.35663287959351	-46.348970977542
6.7660000000000	0.35673421668663	-46.673524540664
6.7690000000000	0.35682988386639	-46.997016313422
6.7720000000000	0.35692019759576	-47.319455377531
6.7750000000000	0.35700546610354	-47.640851279734
6.7780000000000	0.35708598962138	-47.961214000742
6.7810000000000	0.35716206061535	-48.280553926198
6.7840000000000	0.35723396401210	-48.598881819553
6.7870000000000	0.35730197741966	-48.916208796719
6.7900000000000	0.35736637134279	-49.232546302404
6.7930000000000	0.35742740939299	-49.547906088012
6.7960000000000	0.35748534849327	-49.862300191018
6.7990000000000	0.35754043907767	-50.175740915727
6.8020000000000	0.35759292528557	-50.488240815331
6.8050000000000	0.35764304515096	-50.799812675183
6.8080000000000	0.35769103078670	-51.110469497217
6.8110000000000	0.35773710856379	-51.420224485445
6.8140000000000	0.35778149928592	-51.729091032456
6.8170000000000	0.35782441835915	-52.037082706871
6.8200000000000	0.35786607595705	-52.344213241690
6.8230000000000	0.35790667718116	-52.650496523472
6.8260000000000	0.35794642221717	-52.955946582301
6.8290000000000	0.35798550648657	-53.260577582508
6.8320000000000	0.35802412079414	-53.564403814069
6.8350000000000	0.35806245147130	-53.867439684676
6.8380000000000	0.35810068051532	-54.169699712418
6.8410000000000	0.35813898572464	-54.471198519041
6.8440000000000	0.35817754083034	-54.771950823760
6.8470000000000	0.35821651562379	-55.071971437587
6.8500000000000	0.35825607608068	-55.371275258142
6.8530000000000	0.35829638448149	-55.669877264915
6.8560000000000	0.35833759952846	-55.967792514981
6.8590000000000	0.35837987645918	-56.265036139091
6.8620000000000	0.35842336715687	-56.561623338180
6.8650000000000	0.35846822025754	-56.857569380209
6.8680000000000	0.35851458125392	-57.152889597366
6.8710000000000	0.35856259259647	-57.447599383591
6.8740000000000	0.35861239379130	-57.741714192390
6.8770000000000	0.35866412149542	-58.035249534959
6.8800000000000	0.35871790960899	-58.328220978566
6.8830000000000	0.35877388936502	-58.620644145197
6.8860000000000	0.35883218941634	-58.912534710447
6.8890000000000	0.35889293592009	-59.203908402641
6.8920000000000	0.35895625261960	-59.494781002177
6.8950000000000	0.35902226092396	-59.785168341075
6.8980000000000	0.35909107998518	-60.075086302723
6.9010000000000	0.35916282677303	-60.364550821817
6.9040000000000	0.35923761614772	-60.653577884472
6.9070000000000	0.35931556093035	-60.942183528504
6.9100000000000	0.35939677197128	-61.230383843879
6.9130000000000	0.35948135821638	-61.518194973314
6.9160000000000	0.35956942677142	-61.805633113015
6.9190000000000	0.35966108296432	-62.092714513571
6.9220000000000	0.35975643040566	-62.379455480971
6.9250000000000	0.35985557104727	-62.665872377750
6.9280000000000	0.35995860523901	-62.951981624264
6.9310000000000	0.36006563178378	-63.237799700073
6.9340000000000	0.36017674799090	-63.523343145441
6.9370000000000	0.36029204972769	-63.808628562947
6.9400000000000	0.36041163146948	-64.093672619193
6.9430000000000	0.36053558634805	-64.378492046622
6.9460000000000	0.36066400619842	-64.663103645416
6.9490000000000	0.36079698160420	-64.947524285508
6.9520000000000	0.36093460194138	-65.231770908663
6.9550000000000	0.36107695542065	-65.515860530661
6.9580000000000	0.36122412912835	-65.799810243559
6.9610000000000	0.36137620906594	-66.083637218031
6.9640000000000	0.36153328018811	-66.367358705790
6.9670000000000	0.36169542643953	-66.650992042090
6.9700000000000	0.36186273079023	-66.934554648300
6.9730000000000	0.36203527526972	-67.218064034548
6.9760000000000	0.36221314099978	-67.501537802444
[truncated: 2,016 more rows]
