# Supplementary material for: Intelligent wireless power transfer via a 2-bit compact reconfigurable transmissive-metasurface-based router
Source: Nat Commun. 2024 Apr 1;15:2807. doi: 10.1038/s41467-024-46984-4 (PMC10984985; doi:10.1038/s41467-024-46984-4)
Supplement: Supplementary file 12 — Source Data [file 41467_2024_46984_MOESM12_ESM.zip › source_data/figure_s12_a.txt]

#Parameters = {D=22.5; Ls=1e-12; Rx1=6.95; Rx2=3.95; Rx3=6.95; Rx4=3.95; Rx5=8.12; Rx6=5.25; Ry1=7.61; Ry2=3.95; Ry3=7.61; Ry4=5.94; Ry5=8.12; Ry6=5.25; ang=60; ang_rad=1.0471975511966; cap1=0; cap2=1.5e-13; cap3=0; cap4=1.5e-13; d1_M1=4.2; d1_M4=3.9; d2_M4=2.2; d_M1=0.9; eRx_h1=9.5; eRx_h2=7.5; eRx_v1=5; eRx_v2=9; gc=0.5; ha=0.1; hd=0.787; hs=3.175; hs1=1.575; l1_M1=1.76; l1_M2=7.2; l1_M3=2.7; l…
#"Frequency / GHz"	SZmax(1),Zmin(1) (37) [Mag]	SZmax(1),Zmin(1) (37) [Pha in deg.]
#-------------------------------------------------------------------------------------
4.0000000000000	0.0937910265258	-155.6970696115500
4.0030000000000	0.0980228040874	-156.1734151246400
4.0060000000000	0.1023002639009	-156.6646522234700
4.0090000000000	0.1066229336648	-157.1712567454700
4.0120000000000	0.1109903410775	-157.6937572293800
4.0150000000000	0.1154020138373	-158.2327359856500
4.0180000000000	0.1198574796427	-158.7888305465900
4.0210000000000	0.1243562661921	-159.3627354794000
4.0240000000000	0.1288979011838	-159.9552045483700
4.0270000000000	0.1334819123164	-160.5670532149400
4.0300000000000	0.1381078272882	-161.1991614654900
4.0330000000000	0.1427751737976	-161.8524769567400
4.0360000000000	0.1474834795430	-162.5280184673100
4.0390000000000	0.1522322722228	-163.2268796414800
4.0420000000000	0.1570210795355	-163.9502330064300
4.0450000000000	0.1618494291794	-164.6993342382300
4.0480000000000	0.1667168488529	-165.4755266426500
4.0510000000000	0.1716228662545	-166.2802458056000
4.0540000000000	0.1765670090826	-167.1150243522800
4.0570000000000	0.1815488050355	-167.9814967352300
4.0600000000000	0.1865677818117	-168.8814039466200
4.0630000000000	0.1916234671096	-169.8165980198600
4.0660000000000	0.1967153886275	-170.7890461476700
4.0690000000000	0.2018430740640	-171.8008341979300
4.0720000000000	0.2070060511174	-172.8541693527100
4.0750000000000	0.2122038474861	-173.9513815291600
4.0780000000000	0.2174359908685	-175.0949231619400
4.0810000000000	0.2227020089630	-176.2873668350100
4.0840000000000	0.2280014294680	-177.5314001450200
4.0870000000000	0.2333337800820	-178.8298170610600
4.0900000000000	0.2386985885034	179.8144950829300
4.0930000000000	0.2443205456473	178.3985739603200
4.0960000000000	0.2503945883346	176.9194071168200
4.0990000000000	0.2568756131220	175.3739645736100
4.1020000000000	0.2637185165662	173.7592404967200
4.1050000000000	0.2708781952237	172.0723052869100
4.1080000000000	0.2783095456514	170.3103693782000
4.1110000000000	0.2859674644059	168.4708598357400
4.1140000000000	0.2938068480439	166.5515104655000
4.1170000000000	0.3017825931221	164.5504655386300
4.1200000000000	0.3098495961971	162.4663963451300
4.1230000000000	0.3179627538256	160.2986285915100
4.1260000000000	0.3260769625644	158.0472771450200
4.1290000000000	0.3341471189701	155.7133828507500
4.1320000000000	0.3421281195994	153.2990442289900
4.1350000000000	0.3499748610089	150.8075350037600
4.1380000000000	0.3576422397555	148.2433969165800
4.1410000000000	0.3650851523956	145.6124965044500
4.1440000000000	0.3722584954861	142.9220348506800
4.1470000000000	0.3791171655836	140.1805010659500
4.1500000000000	0.3856160592448	137.3975635736600
4.1530000000000	0.3917100730264	134.5838980394200
4.1560000000000	0.3973541034851	131.7509565576800
4.1590000000000	0.4025030471775	128.9106887453600
4.1620000000000	0.4071118006604	126.0752307603400
4.1650000000000	0.4111352604903	123.2565820362000
4.1680000000000	0.4145283232241	120.4662910085600
4.1710000000000	0.4172458854184	117.7151700196000
4.1740000000000	0.4192428436298	115.0130561348500
4.1770000000000	0.4204740944151	112.3686294293700
4.1800000000000	0.4208945343309	109.7892943042600
4.1830000000000	0.4205140259457	107.2811235245500
4.1860000000000	0.4194025306416	104.8488597085600
4.1890000000000	0.4176050931957	102.4959654405500
4.1920000000000	0.4151667583854	100.2247111882800
4.1950000000000	0.4121325709877	98.0362896739300
4.1980000000000	0.4085475757799	95.9309459736930
4.2010000000000	0.4044568175391	93.9081140306510
4.2040000000000	0.3999053410427	91.9665520874240
4.2070000000000	0.3949381910678	90.1044714702050
4.2100000000000	0.3896004123916	88.3196549641680
4.2130000000000	0.3839370497913	86.6095625785270
4.2160000000000	0.3779931480441	84.9714237490390
4.2190000000000	0.3718137519273	83.4023159611580
4.2220000000000	0.3654439062179	81.8992304272440
4.2250000000000	0.3589286556933	80.4591258619870
4.2280000000000	0.3523130451307	79.0789716228780
4.2310000000000	0.3456421193071	77.7557815657780
4.2340000000000	0.3389609229999	76.4866399519490
4.2370000000000	0.3323145009863	75.2687206664980
4.2400000000000	0.3257478980434	74.0993008954200
4.2430000000000	0.3193061589485	72.9757702784320
4.2460000000000	0.3130343284788	71.8956364207610
4.2490000000000	0.3069774514114	70.8565275175470
4.2520000000000	0.3011805725236	69.8561927247330
4.2550000000000	0.2956887365926	68.8925008027550
4.2580000000000	0.2905469883955	67.9634374650890
4.2610000000000	0.2858003727096	67.0671017825140
4.2640000000000	0.2814939343122	66.2017019251310
4.2670000000000	0.2776727179803	65.3655504664160
4.2700000000000	0.2743817684913	64.5570594258000
4.2730000000000	0.2713903323369	63.7747351869000
4.2760000000000	0.2684387923306	63.0171733965410
4.2790000000000	0.2655288977317	62.2830539237930
4.2820000000000	0.2626623977997	61.5711359374960
4.2850000000000	0.2598410417940	60.8802531441970
4.2880000000000	0.2570665789740	60.2093092153710
4.2910000000000	0.2543407585992	59.5572734225670
4.2940000000000	0.2516653299289	58.9231764911760
4.2970000000000	0.2490420422226	58.3061066774500
4.3000000000000	0.2464726447397	57.7052060687910
4.3030000000000	0.2439588867396	57.1196671038810
4.3060000000000	0.2415025174817	56.5487293067800
4.3090000000000	0.2391052862254	55.9916762273170
4.3120000000000	0.2367689422303	55.4478325789520
4.3150000000000	0.2344952347555	54.9165615645330
4.3180000000000	0.2322859130607	54.3972623799900
4.3210000000000	0.2301427264052	53.8893678858770
4.3240000000000	0.2280674240485	53.3923424367170
4.3270000000000	0.2260617552499	52.9056798583400
4.3300000000000	0.2241274692688	52.4289015636810
4.3330000000000	0.2222663153647	51.9615547979080
4.3360000000000	0.2204800427971	51.5032110041490
4.3390000000000	0.2187704008252	51.0534643015670
4.3420000000000	0.2171391387086	50.6119300679630
4.3450000000000	0.2155880057067	50.1782436195810
4.3480000000000	0.2141187510788	49.7520589812310
4.3510000000000	0.2127331240845	49.3330477402940
4.3540000000000	0.2114328739830	48.9208979786150
4.3570000000000	0.2102197500339	48.5153132766870
4.3600000000000	0.2090955014965	48.1160117849290
4.3630000000000	0.2080201331842	47.7227253572360
4.3660000000000	0.2069536143620	47.3351987423000
4.3690000000000	0.2058976409662	46.9531888285800
4.3720000000000	0.2048539089335	46.5764639390300
4.3750000000000	0.2038241142004	46.2048031720550
4.3780000000000	0.2028099527035	45.8379957853700
4.3810000000000	0.2018131203793	45.4758406197190
4.3840000000000	0.2008353131645	45.1181455596160
4.3870000000000	0.1998782269955	44.7647270285050
4.3900000000000	0.1989435578089	44.4154095158980
4.3930000000000	0.1980330015412	44.0700251342720
4.3960000000000	0.1971482541291	43.7284132036390
4.3990000000000	0.1962910115090	43.3904198618700
4.4020000000000	0.1954629696176	43.0558976990010
4.4050000000000	0.1946658243914	42.7247054138830
4.4080000000000	0.1939012717669	42.3967074916320
4.4110000000000	0.1931710076807	42.0717739004960
4.4140000000000	0.1924767280694	41.7497798068040
4.4170000000000	0.1918201288694	41.4306053068130
4.4200000000000	0.1912029060175	41.1141351743040
4.4230000000000	0.1906267554500	40.8002586229030
4.4260000000000	0.1900933731037	40.4888690821500
4.4290000000000	0.1896044549150	40.1798639864220
4.4320000000000	0.1891616968204	39.8731445758830
4.4350000000000	0.1887667947566	39.5686157086660
4.4380000000000	0.1884214446602	39.2661856835970
4.4410000000000	0.1881273424675	38.9657660727670
4.4440000000000	0.1878861841153	38.6672715633380
4.4470000000000	0.1876996655401	38.3706198080130
4.4500000000000	0.1875694826784	38.0757312836140
4.4530000000000	0.1874693465197	37.7825291572800
4.4560000000000	0.1873718717284	37.4909391598090
4.4590000000000	0.1872771097540	37.2008894657100
4.4620000000000	0.1871851120454	36.9123105795640
4.4650000000000	0.1870959300520	36.6251352283020
4.4680000000000	0.1870096152229	36.3392982590570
4.4710000000000	0.1869262190074	36.0547365422550
4.4740000000000	0.1868457928547	35.7713888796380
4.4770000000000	0.1867683882139	35.4891959169230
4.4800000000000	0.1866940565343	35.2081000608380
4.4830000000000	0.1866228492651	34.9280454002770
4.4860000000000	0.1865548178555	34.6489776313300
4.4890000000000	0.1864900137547	34.3708439859800
4.4920000000000	0.1864284884119	34.0935931642590
4.4950000000000	0.1863702932763	33.8171752696480
4.4980000000000	0.1863154797972	33.5415417475690
4.5010000000000	0.1862640994237	33.2666453267740
4.5040000000000	0.1862162036050	32.9924399634880
4.5070000000000	0.1861718437904	32.7188807881390
4.5100000000000	0.1861310714290	32.4459240545510
4.5130000000000	0.1860939379701	32.1735270914490
4.5160000000000	0.1860604948628	31.9016482561730
4.5190000000000	0.1860307935565	31.6302468904630
4.5220000000000	0.1860048855002	31.3592832782140
4.5250000000000	0.1859828221432	31.0887186051020
4.5280000000000	0.1859646549347	30.8185149199750
4.5310000000000	0.1859504353240	30.5486350979200
4.5340000000000	0.1859402147601	30.2790428049210
4.5370000000000	0.1859340446924	30.0097024640220
4.5400000000000	0.1859319765700	29.7405792229280
4.5430000000000	0.1859531588433	29.4716389229610
4.5460000000000	0.1860155754807	29.2028480693010
4.5490000000000	0.1861175312085	28.9341738024630
4.5520000000000	0.1862573307530	28.6655838709330
4.5550000000000	0.1864332788404	28.3970466049100
4.5580000000000	0.1866436801970	28.1285308911100
4.5610000000000	0.1868868395491	27.8600061485570
4.5640000000000	0.1871610616229	27.5914423053460
4.5670000000000	0.1874646511448	27.3228097762930
4.5700000000000	0.1877959128410	27.0540794414720
4.5730000000000	0.1881531514378	26.7852226255510
4.5760000000000	0.1885346716615	26.5162110779350
4.5790000000000	0.1889387782382	26.2470169536390
4.5820000000000	0.1893637758944	25.9776127948880
4.5850000000000	0.1898079693563	25.7079715133850
4.5880000000000	0.1902696633501	25.4380663732350
4.5910000000000	0.1907471626022	25.1678709744900
4.5940000000000	0.1912387718387	24.8973592372800
4.5970000000000	0.1917427957861	24.6265053865090
4.6000000000000	0.1922575391704	24.3552839371000
4.6030000000000	0.1927813067182	24.0836696797420
4.6060000000000	0.1933124031555	23.8116376671410
4.6090000000000	0.1938491332087	23.5391632007400
4.6120000000000	0.1943898016040	23.2662218178880
4.6150000000000	0.1949327130678	22.9927892794450
4.6180000000000	0.1954761723262	22.7188415577970
4.6210000000000	0.1960184841056	22.4443548252710
4.6240000000000	0.1965579531323	22.1693054429270
4.6270000000000	0.1970928841325	21.8936699497170
4.6300000000000	0.1976215818325	21.6174250519890
4.6330000000000	0.1981589698547	21.3405476133300
4.6360000000000	0.1987206804451	21.0630146447270
4.6390000000000	0.1993060812654	20.7848032950420
4.6420000000000	0.1999145399772	20.5058908417710
4.6450000000000	0.2005454242422	20.2262546821020
4.6480000000000	0.2011981017220	19.9458723242350
4.6510000000000	0.2018719400784	19.6647213789710
4.6540000000000	0.2025663069730	19.3827795515470
4.6570000000000	0.2032805700674	19.1000246337180
4.6600000000000	0.2040140970233	18.8164344960690
4.6630000000000	0.2047662555025	18.5319870805500
4.6660000000000	0.2055364131665	18.2466603932290
4.6690000000000	0.2063239376770	17.9604324972460
4.6720000000000	0.2071281966957	17.6732815059690
4.6750000000000	0.2079485578843	17.3851855763390
4.6780000000000	0.2087843889044	17.0961229023930
4.6810000000000	0.2096350574176	16.8060717089650
4.6840000000000	0.2104999310857	16.5150102455570
4.6870000000000	0.2113783775704	16.2229167803590
4.6900000000000	0.2122697645332	15.9297695944320
4.6930000000000	0.2131734596359	15.6355469760280
4.6960000000000	0.2140888305400	15.3402272150460
4.6990000000000	0.2150152449074	15.0437885976290
4.7020000000000	0.2159520703996	14.7462094008660
4.7050000000000	0.2168986746783	14.4474678876250
4.7080000000000	0.2178544254052	14.1475423014780
4.7110000000000	0.2188186902419	13.8464108617380
4.7140000000000	0.2197908368502	13.5440517585780
4.7170000000000	0.2207702328916	13.2404431482330
4.7200000000000	0.2217562460279	12.9355631482790
4.7230000000000	0.2227567073227	12.6293898329770
4.7260000000000	0.2237796583028	12.3219012286650
4.7290000000000	0.2248247823246	12.0130753092040
4.7320000000000	0.2258917627443	11.7028899914520
4.7350000000000	0.2269802829184	11.3913231307710
4.7380000000000	0.2280900262030	11.0783525165370
4.7410000000000	0.2292206759546	10.7639558676610
4.7440000000000	0.2303719155294	10.4481108280990
4.7470000000000	0.2315434282838	10.1307949623300
4.7500000000000	0.2327348975740	9.8119857508155
4.7530000000000	0.2339460067564	9.4916605853930
4.7560000000000	0.2351764391874	9.1697967646192
4.7590000000000	0.2364258782232	8.8463714890312
4.7620000000000	0.2376940072201	8.5213618563159
4.7650000000000	0.2389805095345	8.1947448563760
4.7680000000000	0.2402850685226	7.8664973662713
4.7710000000000	0.2416073675409	7.5365961450269
4.7740000000000	0.2429470899456	7.2050178282877
4.7770000000000	0.2443039190930	6.8717389228049
4.7800000000000	0.2456775383394	6.5367358007461
4.7830000000000	0.2470676310413	6.1999846938057
4.7860000000000	0.2484738805548	5.8614616871095
4.7890000000000	0.2498959702363	5.5211427128969
4.7920000000000	0.2513335834421	5.1790035439739
4.7950000000000	0.2527864035286	4.8350197869243
4.7980000000000	0.2542541138520	4.4891668750728
4.8010000000000	0.2557363977687	4.1414200611957
4.8040000000000	0.2572329386349	3.7917544099776
4.8070000000000	0.2587434198071	3.4401447902158
4.8100000000000	0.2602675246415	3.0865658667733
4.8130000000000	0.2618118534746	2.7309920922944
4.8160000000000	0.2633830309635	2.3733976986964
4.8190000000000	0.2649807769455	2.0137566884522
4.8220000000000	0.2666048112581	1.6520428256912
4.8250000000000	0.2682548537385	1.2882296271519
4.8280000000000	0.2699306242241	0.9222903530165
4.8310000000000	0.2716318425523	0.5541979976802
4.8340000000000	0.2733582285604	0.1839252805014
4.8370000000000	0.2751095020859	-0.1885553634079
4.8400000000000	0.2768853829659	-0.5632717922768
4.8430000000000	0.2786855910380	-0.9402521665922
4.8460000000000	0.2805098461394	-1.3195249577403
4.8490000000000	0.2823578681075	-1.7011189562909
4.8520000000000	0.2842293767797	-2.0850632798227
4.8550000000000	0.2861240919933	-2.4713873801807
4.8580000000000	0.2880417335856	-2.8601210500553
4.8610000000000	0.2899820213941	-3.2512944287652
4.8640000000000	0.2919446752561	-3.6449380071161
4.8670000000000	0.2939294150089	-4.0410826312135
4.8700000000000	0.2959359604899	-4.4397595050987
4.8730000000000	0.2979640315364	-4.8410001920701
4.8760000000000	0.3000133479859	-5.2448366145835
4.8790000000000	0.3020836296755	-5.6513010525740
4.8820000000000	0.3041745964428	-6.0604261401097
4.8850000000000	0.3062859681251	-6.4722448602444
4.8880000000000	0.3084174645597	-6.8867905379749
4.8910000000000	0.3105688055839	-7.3040968312051
4.8940000000000	0.3127397110352	-7.7241977196490
4.8970000000000	0.3149299007509	-8.1471274915983
4.9000000000000	0.3171390945683	-8.5729207285086
4.9030000000000	0.3193761400640	-9.0016122873988
4.9060000000000	0.3216496217547	-9.4332372810256
4.9090000000000	0.3239588648882	-9.8678310558780
4.9120000000000	0.3263031947124	-10.3054291680090
4.9150000000000	0.3286819364748	-10.7460673567740
4.9180000000000	0.3310944154234	-11.1897815165490
4.9210000000000	0.3335399568059	-11.6366076665390
4.9240000000000	0.3360178858700	-12.0865819187840
4.9270000000000	0.3385275278636	-12.5397404445180
4.9300000000000	0.3410682080343	-12.9961194390160
4.9330000000000	0.3436392516301	-13.4557550851070
4.9360000000000	0.3462399838985	-13.9186835155380
4.9390000000000	0.3488697300874	-14.3849407743470
4.9420000000000	0.3515278154447	-14.8545627774640
4.9450000000000	0.3542135652179	-15.3275852727100
4.9480000000000	0.3569263046549	-15.8040437993810
4.9510000000000	0.3596653590035	-16.2839736476090
4.9540000000000	0.3624300535115	-16.7674098176510
4.9570000000000	0.3652197134265	-17.2543869792850
4.9600000000000	0.3680336639965	-17.7449394314420
4.9630000000000	0.3708712304690	-18.2391010622040
4.9660000000000	0.3737317380920	-18.7369053092840
4.9690000000000	0.3766145121132	-19.2383851210630
4.9720000000000	0.3795188777803	-19.7435729182590
4.9750000000000	0.3824441603411	-20.2525005562780
4.9780000000000	0.3853896850434	-20.7651992882600
4.9810000000000	0.3883547771349	-21.2816997288390
4.9840000000000	0.3913387618635	-21.8020318185840
4.9870000000000	0.3943409644768	-22.3262247891160
4.9900000000000	0.3973607102227	-22.8543071288210
4.9930000000000	0.4004128168454	-23.3863065491160
4.9960000000000	0.4035113932892	-23.9222499511890
4.9990000000000	0.4066547016024	-24.4621633931270
5.0020000000000	0.4098410038332	-25.0060720573310
5.0050000000000	0.4130685620298	-25.5540002181430
5.0080000000000	0.4163356382404	-26.1059712095550
5.0110000000000	0.4196404945134	-26.6620073929330
5.0140000000000	0.4229813928968	-27.2221301246260
5.0170000000000	0.4263565954388	-27.7863597233970
5.0200000000000	0.4297643641878	-28.3547154375650
5.0230000000000	0.4332029611919	-28.9272154117890
5.0260000000000	0.4366706484993	-29.5038766534230
5.0290000000000	0.4401656881583	-30.0847149983820
5.0320000000000	0.4436863422170	-30.6697450764700
5.0350000000000	0.4472308727237	-31.2589802761330
5.0380000000000	0.4507975417265	-31.8524327086160
5.0410000000000	0.4543846112738	-32.4501131715140
5.0440000000000	0.4579903434137	-33.0520311117290
5.0470000000000	0.4616130001945	-33.6581945878330
5.0500000000000	0.4652508436643	-34.2686102318940
5.0530000000000	0.4689021358713	-34.8832832107910
5.0560000000000	0.4725651388639	-35.5022171870920
5.0590000000000	0.4762381146901	-36.1254142795550
5.0620000000000	0.4799193253982	-36.7528750233490
5.0650000000000	0.4836070330365	-37.3845983300910
5.0680000000000	0.4872994996531	-38.0205814477960
5.0710000000000	0.4909949872962	-38.6608199208750
5.0740000000000	0.4946917580142	-39.3053075503050
5.0770000000000	0.4983880738551	-39.9540363541060
5.0800000000000	0.5020821968672	-40.6069965282790
5.0830000000000	0.5057975095474	-41.2641764083610
5.0860000000000	0.5095564404550	-41.9255624317540
5.0890000000000	0.5133558207316	-42.5911391010050
5.0920000000000	0.5171924815192	-43.2608889482030
5.0950000000000	0.5210632539595	-43.9347925006860
5.0980000000000	0.5249649691942	-44.6128282482210
5.1010000000000	0.5288944583651	-45.2949726118680
5.1040000000000	0.5328485526140	-45.9811999146910
5.1070000000000	0.5368240830827	-46.6714823545250
5.1100000000000	0.5408178809129	-47.3657899789770
5.1130000000000	0.5448267772464	-48.0640906628560
5.1160000000000	0.5488476032249	-48.7663500882140
5.1190000000000	0.5528771899904	-49.4725317271840
5.1220000000000	0.5569123686844	-50.1825968278010
5.1250000000000	0.5609499704488	-50.8965044029730
5.1280000000000	0.5649868264254	-51.6142112227780
5.1310000000000	0.5690197677559	-52.3356718102490
5.1340000000000	0.5730456255822	-53.0608384408050
5.1370000000000	0.5770612310459	-53.7896611454710
5.1400000000000	0.5810634152888	-54.5220877180300
5.1430000000000	0.5850490094528	-55.2580637262270
5.1460000000000	0.5890148446795	-55.9975325271460
5.1490000000000	0.5929577521109	-56.7404352868590
5.1520000000000	0.5968745628885	-57.4867110044400
5.1550000000000	0.6007621081543	-58.2362965404050
5.1580000000000	0.6046172190500	-58.9891266496590
5.1610000000000	0.6084367267173	-59.7451340189750
5.1640000000000	0.6122174622980	-60.5042493090330
5.1670000000000	0.6159562569339	-61.2664012010330
5.1700000000000	0.6196499417668	-62.0315164478780
5.1730000000000	0.6233282829657	-62.7995199298810
5.1760000000000	0.6270210114062	-63.5703347149660
5.1790000000000	0.6307249052897	-64.3438821232880
5.1820000000000	0.6344367428177	-65.1200817961980
5.1850000000000	0.6381533021917	-65.8988517694330
5.1880000000000	0.6418713616131	-66.6801085504210
5.1910000000000	0.6455876992834	-67.4637671995500
5.1940000000000	0.6492990934040	-68.2497414152530
5.1970000000000	0.6530023221765	-69.0379436227130
5.2000000000000	0.6566941638022	-69.8282850660030
5.2030000000000	0.6603713964827	-70.6206759034490
5.2060000000000	0.6640307984194	-71.4150253059750
5.2090000000000	0.6676691478137	-72.2112415582080
5.2120000000000	0.6712832228672	-73.0092321620540
5.2150000000000	0.6748698017813	-73.8089039425050
5.2180000000000	0.6784256627575	-74.6101631553800
5.2210000000000	0.6819475839972	-75.4129155966990
5.2240000000000	0.6854323437019	-76.2170667134150
5.2270000000000	0.6888767200730	-77.0225217151690
5.2300000000000	0.6922774913121	-77.8291856867740
5.2330000000000	0.6956314356205	-78.6369637010950
5.2360000000000	0.6989353311998	-79.4457609320260
5.2390000000000	0.7021859562515	-80.2554827672180
5.2420000000000	0.7053800889769	-81.0660349202590
5.2450000000000	0.7085145075775	-81.8773235419890
5.2480000000000	0.7115859902549	-82.6892553306180
5.2510000000000	0.7145913152104	-83.5017376403680
5.2540000000000	0.7175272606456	-84.3146785883240
5.2570000000000	0.7203906047619	-85.1279871592040
5.2600000000000	0.7231781257608	-85.9415733077790
5.2630000000000	0.7259170002247	-86.7553480586710
5.2660000000000	0.7286357480284	-87.5692236032660
5.2690000000000	0.7313331623115	-88.3831133935180
5.2720000000000	0.7340080362136	-89.1969322324100
5.2750000000000	0.7366591628745	-90.0105963608580
5.2780000000000	0.7392853354337	-90.8240235408780
5.2810000000000	0.7418853470309	-91.6371331348300
5.2840000000000	0.7444579908058	-92.4498461805920
5.2870000000000	0.7470020598980	-93.2620854625180
5.2900000000000	0.7495163474471	-94.0737755780620
5.2930000000000	0.7519996465929	-94.8848429999690
5.2960000000000	0.7544507504749	-95.6952161339540
5.2990000000000	0.7568684522328	-96.5048253717950
5.3020000000000	0.7592515450063	-97.3136031398040
5.3050000000000	0.7615988219350	-98.1214839426510
5.3080000000000	0.7639090761586	-98.9284044025200
5.3110000000000	0.7661811008167	-99.7343032936210
5.3140000000000	0.7684136890490	-100.5391215720700
5.3170000000000	0.7706056339951	-101.3428024011600
5.3200000000000	0.7727557287947	-102.1452911721800
5.3230000000000	0.7748627665874	-102.9465355206500
5.3260000000000	0.7769255405128	-103.7464853382700
5.3290000000000	0.7789428437107	-104.5450927805700
5.3320000000000	0.7809134693207	-105.3423122703600
5.3350000000000	0.7828362104824	-106.1381004971600
5.3380000000000	0.7847098603355	-106.9324164126200
5.3410000000000	0.7865332120196	-107.7252212222800
5.3440000000000	0.7883050586744	-108.5164783735700
5.3470000000000	0.7900241934395	-109.3061535403400
5.3500000000000	0.7916894094547	-110.0942146040400
5.3530000000000	0.7933128454626	-110.8806316317700
5.3560000000000	0.7949077733645	-111.6653768512400
5.3590000000000	0.7964746860370	-112.4484246229200
5.3620000000000	0.7980140763572	-113.2297514094800
5.3650000000000	0.7995264372018	-114.0093357427200
5.3680000000000	0.8010122614477	-114.7871581882200
5.3710000000000	0.8024720419717	-115.5632013076900
5.3740000000000	0.8039062716508	-116.3374496194500
5.3770000000000	0.8053154433617	-117.1098895569500
5.3800000000000	0.8067000499815	-117.8805094257300
5.3830000000000	0.8080605843868	-118.6492993587800
5.3860000000000	0.8093975394546	-119.4162512705800
5.3890000000000	0.8107114080617	-120.1813588099600
5.3920000000000	0.8120026830850	-120.9446173118500
5.3950000000000	0.8132718574014	-121.7060237481900
5.3980000000000	0.8145194238876	-122.4655766780200
5.4010000000000	0.8157458754207	-123.2232761970300
5.4040000000000	0.8169517048774	-123.9791238864700
5.4070000000000	0.8181374051346	-124.7331227618000
5.4100000000000	0.8193034690691	-125.4852772210900
5.4130000000000	0.8204503895579	-126.2355929931500
5.4160000000000	0.8215786594777	-126.9840770857900
5.4190000000000	0.8226887717055	-127.7307377340200
5.4220000000000	0.8237812191180	-128.4755843484800
5.4250000000000	0.8248564945923	-129.2186274641000
5.4280000000000	0.8259150910050	-129.9598786890700
5.4310000000000	0.8269575012332	-130.6993506542900
5.4340000000000	0.8279842181536	-131.4370569632700
5.4370000000000	0.8289957346431	-132.1730121425400
5.4400000000000	0.8299925435785	-132.9072315927800
5.4430000000000	0.8309728692599	-133.6397315405200
5.4460000000000	0.8319350538815	-134.3705289906700
5.4490000000000	0.8328797671618	-135.0996416797200
5.4520000000000	0.8338076788191	-135.8270880298800
5.4550000000000	0.8347194585718	-136.5528871039400
5.4580000000000	0.8356157761385	-137.2770585611600
5.4610000000000	0.8364973012373	-137.9996226139700
5.4640000000000	0.8373647035869	-138.7205999857200
5.4670000000000	0.8382186529056	-139.4400118693000
5.4700000000000	0.8390598189117	-140.1578798868500
5.4730000000000	0.8398888713237	-140.8742260504300
5.4760000000000	0.8407064798601	-141.5890727237100
5.4790000000000	0.8415133142391	-142.3024425847300
5.4820000000000	0.8423100441793	-143.0143585896500
5.4850000000000	0.8430973393990	-143.7248439376100
5.4880000000000	0.8438758696166	-144.4339220366200
5.4910000000000	0.8446463045506	-145.1416164704600
5.4940000000000	0.8454093139193	-145.8479509667100
5.4970000000000	0.8461655674412	-146.5529493657700
5.5000000000000	0.8469157348346	-147.2566355909600
5.5030000000000	0.8476604858180	-147.9590336196600
5.5060000000000	0.8484004901098	-148.6601674554600
5.5090000000000	0.8491364174283	-149.3600611013600
5.5120000000000	0.8498689374921	-150.0587385340000
5.5150000000000	0.8505987200194	-150.7562236788700
5.5180000000000	0.8513264347288	-151.4525403865200
5.5210000000000	0.8520527513385	-152.1477124097600
5.5240000000000	0.8527783395671	-152.8417633818800
5.5270000000000	0.8535038691329	-153.5347167957300
5.5300000000000	0.8542300097543	-154.2265959838300
5.5330000000000	0.8549538486247	-154.9174240994200
5.5360000000000	0.8556721115937	-155.6072240983200
5.5390000000000	0.8563849263647	-156.2960187218500
5.5420000000000	0.8570924206405	-156.9838304805000
5.5450000000000	0.8577947221244	-157.6706816385700
5.5480000000000	0.8584919585195	-158.3565941996400
5.5510000000000	0.8591842575288	-159.0415898928400
5.5540000000000	0.8598717468556	-159.7256901600100
5.5570000000000	0.8605545542028	-160.4089161436900
5.5600000000000	0.8612328072737	-161.0912886758000
5.5630000000000	0.8619066337713	-161.7728282672600
5.5660000000000	0.8625761613987	-162.4535550982200
5.5690000000000	0.8632415178591	-163.1334890091800
5.5720000000000	0.8639028308556	-163.8126494927800
5.5750000000000	0.8645602280913	-164.4910556863100
5.5780000000000	0.8652138372692	-165.1687263649600
5.5810000000000	0.8658637860926	-165.8456799357800
5.5840000000000	0.8665102022645	-166.5219344322700
5.5870000000000	0.8671532134880	-167.1975075096800
5.5900000000000	0.8677929474662	-167.8724164409400
5.5930000000000	0.8684295319023	-168.5466781133000
5.5960000000000	0.8690630944994	-169.2203090254600
5.5990000000000	0.8696937629606	-169.8933252854800
5.6020000000000	0.8703216649890	-170.5657426091500
5.6050000000000	0.8709469282876	-171.2375763190400
5.6080000000000	0.8715696805597	-171.9088413440700
5.6110000000000	0.8721900495084	-172.5795522197100
5.6140000000000	0.8728081628367	-173.2497230886200
5.6170000000000	0.8734241482477	-173.9193677019400
5.6200000000000	0.8740381334446	-174.5884994210500
5.6230000000000	0.8746505304428	-175.2571312198400
5.6260000000000	0.8752615649074	-175.9252756874600
5.6290000000000	0.8758710850167	-176.5929450316400
5.6320000000000	0.8764789389487	-177.2601510823900
5.6350000000000	0.8770849748815	-177.9269052962200
5.6380000000000	0.8776890409932	-178.5932187607600
5.6410000000000	0.8782909854619	-179.2591021998800
5.6440000000000	0.8788906564656	-179.9245659792000
5.6470000000000	0.8794879021825	179.4103798879900
5.6500000000000	0.8800825707907	178.7457257344400
5.6530000000000	0.8806745104681	178.0814622321500
5.6560000000000	0.8812635693930	177.4175803853500
5.6590000000000	0.8818495957434	176.7540715230100
5.6620000000000	0.8824324376974	176.0909272910400
5.6650000000000	0.8830119434330	175.4281396441700
5.6680000000000	0.8835879611285	174.7657008374700
5.6710000000000	0.8841603389617	174.1036034175400
5.6740000000000	0.8847289251110	173.4418402134900
5.6770000000000	0.8852935677542	172.7804043275500
5.6800000000000	0.8858541150696	172.1192891254000
5.6830000000000	0.8864104152352	171.4584882263300
5.6860000000000	0.8869623164291	170.7979954930300
5.6890000000000	0.8875096668294	170.1378050212500
5.6920000000000	0.8880523146141	169.4779111291900
5.6950000000000	0.8885901079615	168.8183083466500
5.6980000000000	0.8891228950494	168.1589914041000
5.7010000000000	0.8896505240561	167.4999552214000
5.7040000000000	0.8901728431596	166.8411948965300
5.7070000000000	0.8906897005381	166.1827056940100
5.7100000000000	0.8912009443695	165.5244830333100
5.7130000000000	0.8917078496316	164.8665224770100
5.7160000000000	0.8922117626099	164.2088197189800
5.7190000000000	0.8927126384448	163.5513705723100
5.7220000000000	0.8932104322766	162.8941709573000
5.7250000000000	0.8937050992455	162.2372168892900
5.7280000000000	0.8941965944920	161.5805044664300
5.7310000000000	0.8946848731561	160.9240298574400
5.7340000000000	0.8951698903784	160.2677892893300
5.7370000000000	0.8956516012989	159.6117790351100
5.7400000000000	0.8961299610581	158.9559954014400
5.7430000000000	0.8966049247963	158.3004347163600
5.7460000000000	0.8970764476536	157.6450933170100
5.7490000000000	0.8975444847705	156.9899675373700
5.7520000000000	0.8980089912871	156.3350536960900
5.7550000000000	0.8984699223438	155.6803480843400
5.7580000000000	0.8989272330810	155.0258469537400
5.7610000000000	0.8993808786388	154.3715465044100
5.7640000000000	0.8998308141575	153.7174428730900
5.7670000000000	0.9002769947775	153.0635321213600
5.7700000000000	0.9007193756391	152.4098102240300
5.7730000000000	0.9011579118825	151.7562730576200
5.7760000000000	0.9015925586481	151.1029163890000
5.7790000000000	0.9020232710761	150.4497358642300
5.7820000000000	0.9024500043067	149.7967269974900
5.7850000000000	0.9028727134804	149.1438851602700
5.7880000000000	0.9032913537374	148.4912055707300
5.7910000000000	0.9037058802180	147.8386832832300
5.7940000000000	0.9041162480625	147.1863131781300
5.7970000000000	0.9045224124112	146.5340899517700
5.8000000000000	0.9049243284043	145.8820081067200
5.8030000000000	0.9053224319014	145.2300619422400
5.8060000000000	0.9057172136996	144.5782455450200
5.8090000000000	0.9061087113460	143.9265527802200
5.8120000000000	0.9064969623872	143.2749772826700
5.8150000000000	0.9068820043703	142.6235124485000
5.8180000000000	0.9072638748422	141.9721514269400
5.8210000000000	0.9076426113497	141.3208871124900
5.8240000000000	0.9080182514398	140.6697121373700
5.8270000000000	0.9083908326593	140.0186188643000
5.8300000000000	0.9087603925552	139.3675993796100
5.8330000000000	0.9091269686742	138.7166454866400
5.8360000000000	0.9094905985634	138.0657486995300
5.8390000000000	0.9098513197697	137.4149002373400
5.8420000000000	0.9102091698398	136.7640910185200
5.8450000000000	0.9105641863208	136.1133116557400
5.8480000000000	0.9109164067595	135.4625524510800
5.8510000000000	0.9112658687028	134.8118033916000
5.8540000000000	0.9116126096976	134.1610541453300
5.8570000000000	0.9119566672908	133.5102940575600
5.8600000000000	0.9122980790293	132.8595121475900
5.8630000000000	0.9126368824600	132.2086971058800
5.8660000000000	0.9129731151298	131.5578372915300
5.8690000000000	0.9133068145856	130.9069207303100
5.8720000000000	0.9136380183743	130.2559351129200
5.8750000000000	0.9139667640428	129.6048677938300
5.8780000000000	0.9142930891379	128.9537057904900
5.8810000000000	0.9146170312066	128.3024357829100
5.8840000000000	0.9149386277958	127.6510441138100
5.8870000000000	0.9152579164523	126.9995167890800
5.8900000000000	0.9155749347231	126.3478394787700
5.8930000000000	0.9158924700863	125.6959975185000
5.8960000000000	0.9162129146422	125.0439759113400
5.8990000000000	0.9165357128713	124.3917593301600
5.9020000000000	0.9168603092543	123.7393321204100
5.9050000000000	0.9171861482715	123.0866783034400
5.9080000000000	0.9175126744036	122.4337815802300
5.9110000000000	0.9178393321309	121.7806253356700
5.9140000000000	0.9181655659340	121.1271926432700
5.9170000000000	0.9184908202934	120.4734662704400
5.9200000000000	0.9188145396896	119.8194286841600
5.9230000000000	0.9191361686031	119.1650620573200
5.9260000000000	0.9194551515145	118.5103482753800
5.9290000000000	0.9197709329041	117.8552689437500
5.9320000000000	0.9200829572525	117.1998053955200
5.9350000000000	0.9203906690403	116.5439386998200
5.9380000000000	0.9206935127479	115.8876496707300
5.9410000000000	0.9209909328558	115.2309188766400
5.9440000000000	0.9212823738446	114.5737266502800
5.9470000000000	0.9215672801946	113.9160530992000
5.9500000000000	0.9218450963865	113.2578781168900
5.9530000000000	0.9221152669008	112.5991813944100
5.9560000000000	0.9223772362179	111.9399424326500
5.9590000000000	0.9226304488183	111.2801405551200
5.9620000000000	0.9228743491826	110.6197549213700
5.9650000000000	0.9231083817913	109.9587645409800
5.9680000000000	0.9233319911248	109.2971482881300
5.9710000000000	0.9235446216636	108.6348849168400
5.9740000000000	0.9237457178884	107.9719530767600
5.9770000000000	0.9239347242795	107.3083313295900
5.9800000000000	0.9241110853174	106.6439981661500
5.9830000000000	0.9242816406014	105.9789320240200
5.9860000000000	0.9244532788968	105.3131113058900
5.9890000000000	0.9246255184333	104.6465143984800
5.9920000000000	0.9247978774404	103.9791196921400
5.9950000000000	0.9249698741481	103.3109056010400
5.9980000000000	0.9251410267858	102.6418505840800
6.0010000000000	0.9253108535834	101.9719331664000
6.0040000000000	0.9254788727705	101.3011319615500
6.0070000000000	0.9256446025768	100.6294256942900
6.0100000000000	0.9258075612320	99.9567932240900
6.0130000000000	0.9259672669659	99.2832135692450
6.0160000000000	0.9261232380080	98.6086659316330
6.0190000000000	0.9262749925880	97.9331297221370
6.0220000000000	0.9264220489358	97.2565845866980
6.0250000000000	0.9265639252809	96.5790104330100
6.0280000000000	0.9267001398531	95.9003874578340
6.0310000000000	0.9268302108820	95.2206961749480
6.0340000000000	0.9269536565974	94.5399174436950
6.0370000000000	0.9270699952289	93.8580324981420
6.0400000000000	0.9271787450063	93.1750229768230
6.0430000000000	0.9272794241591	92.4908709530580
6.0460000000000	0.9273715509172	91.8055589658250
6.0490000000000	0.9274546435102	91.1190700511820
6.0520000000000	0.9275282201678	90.4313877741940
6.0550000000000	0.9275917991197	89.7424962613700
6.0580000000000	0.9276448985955	89.0523802335620
6.0610000000000	0.9276870368251	88.3610250393110
6.0640000000000	0.9277177320380	87.6684166886120
6.0670000000000	0.9277365024639	86.9745418870570
6.0700000000000	0.9277428663327	86.2793880703240
6.0730000000000	0.9277230051969	85.5829434389830
6.0760000000000	0.9276642206078	84.8851969935680
6.0790000000000	0.9275677107925	84.1861385698680
6.0820000000000	0.9274346739781	83.4857588744170
6.0850000000000	0.9272663083918	82.7840495200920
6.0880000000000	0.9270638122607	82.0810030618100
6.0910000000000	0.9268283838120	81.3766130322360
6.0940000000000	0.9265612212729	80.6708739774630
6.0970000000000	0.9262635228705	79.9637814925930
6.1000000000000	0.9259364868320	79.2553322571590
6.1030000000000	0.9255813113844	78.5455240703170
6.1060000000000	0.9251991947550	77.8343558857450
6.1090000000000	0.9247913351710	77.1218278461640
6.1120000000000	0.9243589308594	76.4079413174130
6.1150000000000	0.9239031800474	75.6926989219980
6.1180000000000	0.9234252809623	74.9761045720310
6.1210000000000	0.9229264318310	74.2581635014730
6.1240000000000	0.9224078308809	73.5388822975960
6.1270000000000	0.9218706763390	72.8182689315820
6.1300000000000	0.9213161664325	72.0963327881490
6.1330000000000	0.9207454993885	71.3730846941340
6.1360000000000	0.9201598734343	70.6485369459200
6.1390000000000	0.9195604867969	69.9227033356180
6.1420000000000	0.9189485377035	69.1955991759130
6.1450000000000	0.9183252243813	68.4672413234630
6.1480000000000	0.9176917450574	67.7376482007610
6.1510000000000	0.9170492979589	67.0068398163640
6.1540000000000	0.9163990813132	66.2748377833850
6.1570000000000	0.9157422933471	65.5416653361510
6.1600000000000	0.9150801322881	64.8073473449360
6.1630000000000	0.9143724147253	64.0719103286710
6.1660000000000	0.9135800072834	63.3353824655340
6.1690000000000	0.9127056832423	62.5977936013390
6.1720000000000	0.9117522158819	61.8591752556320
6.1750000000000	0.9107223784821	61.1195606254080
6.1780000000000	0.9096189443230	60.3789845863700
6.1810000000000	0.9084446866844	59.6374836916580
6.1840000000000	0.9072023788463	58.8950961679790
6.1870000000000	0.9058947940885	58.1518619090600
6.1900000000000	0.9045247056912	57.4078224663780
6.1930000000000	0.9030948869341	56.6630210371140
6.1960000000000	0.9016081110972	55.9175024492720
6.1990000000000	0.9000671514604	55.1713131439410
6.2020000000000	0.8984747813038	54.4245011546520
6.2050000000000	0.8968337739072	53.6771160838220
6.2080000000000	0.8951469025505	52.9292090762610
6.2110000000000	0.8934169405137	52.1808327897390
6.2140000000000	0.8916466610768	51.4320413626150
6.2170000000000	0.8898388375196	50.6828903785480
6.2200000000000	0.8879962431221	49.9334368282950
6.2230000000000	0.8861216511643	49.1837390686510
6.2260000000000	0.8842178349260	48.4338567785540
6.2290000000000	0.8822875676873	47.6838509124200
6.2320000000000	0.8803336227280	46.9337836507580
6.2350000000000	0.8783587733281	46.1837183481490
6.2380000000000	0.8763657927675	45.4337194786620
6.2410000000000	0.8743574543261	44.6838525788040
6.2440000000000	0.8723365312840	43.9341841881040
6.2470000000000	0.8703057969209	43.1847817874320
6.2500000000000	0.8682680245170	42.4357137351950
6.2530000000000	0.8661797561986	41.6870492015090
6.2560000000000	0.8639981250020	40.9388581005060
6.2590000000000	0.8617267905711	40.1912110209060
6.2620000000000	0.8593694125502	39.4441791550150
6.2650000000000	0.8569296505835	38.6978342262880
6.2680000000000	0.8544111643150	37.9522484156450
6.2710000000000	0.8518176133890	37.2074942866840
6.2740000000000	0.8491526574496	36.4636447099760
6.2770000000000	0.8464199561409	35.7207727866170
6.2800000000000	0.8436231691072	34.9789517712090
6.2830000000000	0.8407659559926	34.2382549944530
6.2860000000000	0.8378519764412	33.4987557855420
6.2890000000000	0.8348848900971	32.7605273945250
6.2920000000000	0.8318683566046	32.0236429148300
6.2950000000000	0.8288060356079	31.2881752061220
6.2980000000000	0.8257015867509	30.5541968176790
6.3010000000000	0.8225586696780	29.8217799124470
6.3040000000000	0.8193809440333	29.0909961919690
6.3070000000000	0.8161720694609	28.3619168223160
6.3100000000000	0.8129357056050	27.6346123612210
6.3130000000000	0.8096755121097	26.9091526865370
6.3160000000000	0.8063951486192	26.1856069261770
6.3190000000000	0.8030982747777	25.4640433896800
6.3220000000000	0.7997885502293	24.7445295015230
6.3250000000000	0.7964696346182	24.0271317362980
6.3280000000000	0.7931451875884	23.3119155558760
6.3310000000000	0.7898188687843	22.5989453486430
6.3340000000000	0.7864943378499	21.8882843709080
6.3370000000000	0.7831752544295	21.1799946905490
6.3400000000000	0.7798652781670	20.4741371329760
6.3430000000000	0.7765301799607	19.7707712294450
6.3460000000000	0.7731354552212	19.0699551677760
6.3490000000000	0.7696843503614	18.3717457454900
6.3520000000000	0.7661801117945	17.6761983253850
6.3550000000000	0.7626259859335	16.9833667935320
6.3580000000000	0.7590252191914	16.2933035196830
6.3610000000000	0.7553810579813	15.6060593200480
6.3640000000000	0.7516967487162	14.9216834223880
6.3670000000000	0.7479755378092	14.2402234333470
6.3700000000000	0.7442206716732	13.5617253079390
6.3730000000000	0.7404353967214	12.8862333210640
6.3760000000000	0.7366229593668	12.2137900409310
6.3790000000000	0.7327866060223	11.5444363042120
6.3820000000000	0.7289295831011	10.8782111927460
6.3850000000000	0.7250551370163	10.2151520115730
6.3880000000000	0.7211665141807	9.5552942680366
6.3910000000000	0.7172669610075	8.8986716516626
6.3940000000000	0.7133597239098	8.2453160144749
6.3970000000000	0.7094480493005	7.5952573513482
6.4000000000000	0.7055351835927	6.9485237799410
6.4030000000000	0.7016243731994	6.3051415196756
6.4060000000000	0.6977188645338	5.6651348691407
6.4090000000000	0.6938219040087	5.0285261811854
6.4120000000000	0.6899367380373	4.3953358348440
6.4150000000000	0.6860666130326	3.7655822030652
6.4180000000000	0.6822147754077	3.1392816150317
6.4210000000000	0.6783844715755	2.5164483116011
6.4240000000000	0.6745789479492	1.8970943921045
6.4270000000000	0.6708014509417	1.2812297503493
6.4300000000000	0.6670552269661	0.6688619972009
6.4330000000000	0.6633163201351	0.0599963664913
6.4360000000000	0.6595600464862	-0.5453643997682
6.4390000000000	0.6557885603200	-1.1472201919144
6.4420000000000	0.6520040159371	-1.7455737052545
6.4450000000000	0.6482085676379	-2.3404306528616
6.4480000000000	0.6444043697230	-2.9318000288977
6.4510000000000	0.6405935764929	-3.5196944358487
6.4540000000000	0.6367783422482	-4.1041304931380
6.4570000000000	0.6329608212894	-4.6851293501319
6.4600000000000	0.6291431679169	-5.2627173341709
6.4630000000000	0.6253275364314	-5.8369267748594
6.4660000000000	0.6215160811334	-6.4077970607747
6.4690000000000	0.6177109563234	-6.9753760060562
6.4720000000000	0.6139143163019	-7.5397216352051
6.4750000000000	0.6101283153694	-8.1009045398709
6.4780000000000	0.6063551078266	-8.6590110295020
6.4810000000000	0.6025968479739	-9.2141474017742
6.4840000000000	0.5988556901118	-9.7664458210647
6.4870000000000	0.5951337885409	-10.3160725526480
6.4900000000000	0.5914332975618	-10.8632397257890
6.4930000000000	0.5877563714749	-11.4082225177020
6.4960000000000	0.5841051645807	-11.9513849057490
6.4990000000000	0.5804818311799	-12.4932194124140
6.5020000000000	0.5768885255729	-13.0344105827320
6.5050000000000	0.5733274020603	-13.5759405366660
6.5080000000000	0.5698006149426	-14.1192731507880
6.5110000000000	0.5663103185203	-14.6666948583920
6.5140000000000	0.5628586670939	-15.2219930446620
6.5170000000000	0.5594478149641	-15.7919392171690
6.5200000000000	0.5560799164313	-16.3899648164100
6.5230000000000	0.5527411157719	-17.0470453690700
6.5260000000000	0.5494165105976	-17.8542662100250
6.5290000000000	0.5461066852122	-19.2452028762060
6.5320000000000	0.5428122239194	-30.2810122882310
6.5350000000000	0.5395337110227	-16.3058431530720
6.5380000000000	0.5362717308260	-17.8437707229590
6.5410000000000	0.5330268676329	-18.6633860916350
6.5440000000000	0.5297997057470	-19.3070469804150
6.5470000000000	0.5265908294721	-19.8793676962970
6.5500000000000	0.5234008231118	-20.4146728034830
6.5530000000000	0.5202302709698	-20.9275458841800
6.5560000000000	0.5170797573498	-21.4252437248740
6.5590000000000	0.5139498665554	-21.9117895792960
6.5620000000000	0.5108411828904	-22.3895982614510
6.5650000000000	0.5077542906584	-22.8602107578290
6.5680000000000	0.5046897741632	-23.3246599689970
6.5710000000000	0.5016482177083	-23.7836669746540
6.5740000000000	0.4986302055975	-24.2377528685550
6.5770000000000	0.4956363221344	-24.6873056987140
6.5800000000000	0.4926671516228	-25.1326222177110
6.5830000000000	0.4897232783663	-25.5739348471630
6.5860000000000	0.4868052866685	-26.0114296231580
6.5890000000000	0.4839137608333	-26.4452584547740
6.5920000000000	0.4810492851642	-26.8755476914560
6.5950000000000	0.4782124439649	-27.3024042328780
6.5980000000000	0.4754038215391	-27.7259199652510
6.6010000000000	0.4726240021906	-28.1461750347310
6.6040000000000	0.4698735702229	-28.5632402979910
6.6070000000000	0.4671531099397	-28.9771791809740
6.6100000000000	0.4644632056448	-29.3880491056060
6.6130000000000	0.4617967493754	-29.7959025968180
6.6160000000000	0.4591465025948	-30.2007881500590
6.6190000000000	0.4565128537460	-30.6027509173200
6.6220000000000	0.4538961912720	-31.0018332541900
6.6250000000000	0.4512969036155	-31.3980751594600
6.6280000000000	0.4487153792195	-31.7915146309140
6.6310000000000	0.4461520065270	-32.1821879551840
6.6340000000000	0.4436071739808	-32.5701299453410
6.6370000000000	0.4410812700238	-32.9553741367640
6.6400000000000	0.4385746830990	-33.3379529494700
6.6430000000000	0.4360878016492	-33.7178978233270
6.6460000000000	0.4336210141175	-34.0952393312000
6.6490000000000	0.4311747089465	-34.4700072740590
6.6520000000000	0.4287492745794	-34.8422307612490
6.6550000000000	0.4263450994590	-35.2119382785190
6.6580000000000	0.4239625720282	-35.5791577458770
6.6610000000000	0.4216020807299	-35.9439165669910
6.6640000000000	0.4192640140070	-36.3062416715000
6.6670000000000	0.4169487603025	-36.6661595513950
6.6700000000000	0.4146567080592	-37.0236962923840
6.6730000000000	0.4123882457201	-37.3788776010420
6.6760000000000	0.4101437617280	-37.7317288283710
6.6790000000000	0.4079236445259	-38.0822749903250
6.6820000000000	0.4057282825567	-38.4305407857330
6.6850000000000	0.4035580642632	-38.7765506120250
6.6880000000000	0.4014133780885	-39.1203285790490
6.6910000000000	0.3992946124754	-39.4618985212770
6.6940000000000	0.3972021558668	-39.8012840086070
6.6970000000000	0.3951363967056	-40.1385083559710
6.7000000000000	0.3930977234348	-40.4735946319080
6.7030000000000	0.3910806932620	-40.8065656662390
6.7060000000000	0.3890797105982	-41.1374440569730
6.7090000000000	0.3870949346909	-41.4662521765430
6.7120000000000	0.3851265247878	-41.7930121774620
6.7150000000000	0.3831746401364	-42.1177459974740
6.7180000000000	0.3812394399844	-42.4404753642660
6.7210000000000	0.3793210835795	-42.7612217997970
6.7240000000000	0.3774197301692	-43.0800066243010
6.7270000000000	0.3755355390012	-43.3968509599840
6.7300000000000	0.3736686693230	-43.7117757344810
6.7330000000000	0.3718192803823	-44.0248016840810
6.7360000000000	0.3699875314267	-44.3359493567540
6.7390000000000	0.3681735817039	-44.6452391150070
6.7420000000000	0.3663775904614	-44.9526911385880
6.7450000000000	0.3645997169468	-45.2583254270460
6.7480000000000	0.3628401204078	-45.5621618021740
6.7510000000000	0.3610989600920	-45.8642199103450
6.7540000000000	0.3593763952471	-46.1645192247410
6.7570000000000	0.3576725851206	-46.4630790474980
6.7600000000000	0.3559876889601	-46.7599185117700
6.7630000000000	0.3543218660133	-47.0550565837150
6.7660000000000	0.3526752755277	-47.3485120644110
6.7690000000000	0.3510480767511	-47.6403035917070
6.7720000000000	0.3494404289310	-47.9304496420160
6.7750000000000	0.3478524913150	-48.2189685320470
6.7780000000000	0.3462844231508	-48.5058784204790
6.7810000000000	0.3447363836860	-48.7911973095870
6.7840000000000	0.3432085321682	-49.0749430468110
6.7870000000000	0.3417010278450	-49.3571333262820
6.7900000000000	0.3402140299640	-49.6377856902860
6.7930000000000	0.3387425488816	-49.9169175306950
6.7960000000000	0.3372817181419	-50.1945460903360
6.7990000000000	0.3358318817740	-50.4706884643240
6.8020000000000	0.3343933838071	-50.7453616013390
6.8050000000000	0.3329665682704	-51.0185823048620
6.8080000000000	0.3315517791930	-51.2903672343650
6.8110000000000	0.3301493606040	-51.5607329064520
6.8140000000000	0.3287596565326	-51.8296956959560
6.8170000000000	0.3273830110080	-52.0972718369940
6.8200000000000	0.3260197680593	-52.3634774239730
6.8230000000000	0.3246702717156	-52.6283284125560
6.8260000000000	0.3233348660061	-52.8918406205860
6.8290000000000	0.3220138949601	-53.1540297289640
6.8320000000000	0.3207077026065	-53.4149112824900
6.8350000000000	0.3194166329746	-53.6745006906660
6.8380000000000	0.3181410300935	-53.9328132284570
6.8410000000000	0.3168812379925	-54.1898640370170
6.8440000000000	0.3156376007005	-54.4456681243870
6.8470000000000	0.3144104622469	-54.7002403661520
6.8500000000000	0.3132001666606	-54.9535955060720
6.8530000000000	0.3120070579710	-55.2057481566850
6.8560000000000	0.3108314802071	-55.4567127998910
6.8590000000000	0.3096737773981	-55.7065037875030
6.8620000000000	0.3085342935732	-55.9551353417850
6.8650000000000	0.3074133727614	-56.2026215559810
6.8680000000000	0.3063113589920	-56.4489763948160
6.8710000000000	0.3052285962942	-56.6942136950040
6.8740000000000	0.3041654286970	-56.9383471657370
6.8770000000000	0.3031222002296	-57.1813903891870
6.8800000000000	0.3020992549211	-57.4233568209960
6.8830000000000	0.3010895252818	-57.6642597907820
6.8860000000000	0.3000858847670	-57.9041125026490
6.8890000000000	0.2990885888243	-58.1429280357200
6.8920000000000	0.2980978929011	-58.3807193446760
6.8950000000000	0.2971140524448	-58.6174992603300
6.8980000000000	0.2961373229028	-58.8532804902170
6.9010000000000	0.2951679597227	-59.0880756192220
6.9040000000000	0.2942062183518	-59.3218971102380
6.9070000000000	0.2932523542376	-59.5547573048650
6.9100000000000	0.2923066228275	-59.7866684241480
6.9130000000000	0.2913692795690	-60.0176425693640
6.9160000000000	0.2904405799094	-60.2476917228510
6.9190000000000	0.2895207792963	-60.4768277489020
6.9220000000000	0.2886101331770	-60.7050623946970
6.9250000000000	0.2877088969991	-60.9324072913070
6.9280000000000	0.2868173262098	-61.1588739547520
6.9310000000000	0.2859356762568	-61.3844737871220
6.9340000000000	0.2850642025873	-61.6092180777640
6.9370000000000	0.2842031606489	-61.8331180045300
6.9400000000000	0.2833528058889	-62.0561846351060
6.9430000000000	0.2825133937549	-62.2784289283920
6.9460000000000	0.2816851796942	-62.4998617359670
6.9490000000000	0.2808684191544	-62.7204938036150
6.9520000000000	0.2800633675827	-62.9403357729250
6.9550000000000	0.2792702804267	-63.1593981829630
6.9580000000000	0.2784894131338	-63.3776914720060
6.9610000000000	0.2777210211515	-63.5952259793570
6.9640000000000	0.2769653599271	-63.8120119472210
6.9670000000000	0.2762226849082	-64.0280595226440
6.9700000000000	0.2754932515420	-64.2433787595290
6.9730000000000	0.2747773152762	-64.4579796207050
6.9760000000000	0.2740751315581	-64.6718719800630
6.9790000000000	0.2733869558351	-64.8850656247500
6.9820000000000	0.2727130435548	-65.0975702574190
6.9850000000000	0.2720536501644	-65.3093954985350
6.9880000000000	0.2714090311116	-65.5205508887310
6.9910000000000	0.2707794418436	-65.7310458912120
6.9940000000000	0.2701651378080	-65.9408898942070
6.9970000000000	0.2695663744521	-66.1500922134620
7.0000000000000	0.2689834072235	-66.3586620947680
#Parameters = {D=22.5; Ls=1e-12; Rx1=6.95; Rx2=3.95; Rx3=6.95; Rx4=3.95; Rx5=8.12; Rx6=5.25; Ry1=7.61; Ry2=3.95; Ry3=7.61; Ry4=5.94; Ry5=8.12; Ry6=5.25; ang=60; ang_rad=1.0471975511966; cap1=0; cap2=1.5e-13; cap3=1.5e-13; cap4=0; d1_M1=4.2; d1_M4=3.9; d2_M4=2.2; d_M1=0.9; eRx_h1=9.5; eRx_h2=7.5; eRx_v1=5; eRx_v2=9; gc=0.5; ha=0.1; hd=0.787; hs=3.175; hs1=1.575; l1_M1=1.76; l1_M2=7.2; l1_M3=2.7; l…
#"Frequency / GHz"	SZmax(1),Zmin(1) (39) [Mag]	SZmax(1),Zmin(1) (39) [Pha in deg.]
#-------------------------------------------------------------------------------------
4.0000000000000	0.2080477476476	4.3124421612077
4.0030000000000	0.2163527057459	3.3583052942567
4.0060000000000	0.2246141716543	2.3810844283449
4.0090000000000	0.2328177236612	1.3803831657864
4.0120000000000	0.2409489400545	0.3558265632071
4.0150000000000	0.2489933991226	-0.6929338068400
4.0180000000000	0.2569366791536	-1.7662144583706
4.0210000000000	0.2647643584357	-2.8642942642235
4.0240000000000	0.2724620152571	-3.9874084134981
4.0270000000000	0.2800152279060	-5.1357420806659
4.0300000000000	0.2874095746705	-6.3094238453913
4.0330000000000	0.2946306338390	-7.5085189157946
4.0360000000000	0.3016639836995	-8.7330222229252
4.0390000000000	0.3084952025402	-9.9828514698575
4.0420000000000	0.3151098686493	-11.2578402352900
4.0450000000000	0.3214935603151	-12.5577312477210
4.0480000000000	0.3276318558257	-13.8821699620040
4.0510000000000	0.3335103334693	-15.2306985843540
4.0540000000000	0.3391145715341	-16.6027507038750
4.0570000000000	0.3444301483083	-17.9976466974960
4.0600000000000	0.3494426420800	-19.4145900797460
4.0630000000000	0.3541376311375	-20.8526649682430
4.0660000000000	0.3585006937690	-22.3108348290260
4.0690000000000	0.3625174082626	-23.7879426524840
4.0720000000000	0.3661733529065	-25.2827126898700
4.0750000000000	0.3694541059890	-26.7937538524040
4.0780000000000	0.3723452457982	-28.3195648398310
4.0810000000000	0.3748323506222	-29.8585410239410
4.0840000000000	0.3769009987494	-31.4089830660520
4.0870000000000	0.3785367684678	-32.9691071976550
4.0900000000000	0.3797252380657	-34.5370570422400
4.0930000000000	0.3806735473946	-36.1109168062760
4.0960000000000	0.3815980601231	-37.6887256207900
4.0990000000000	0.3824981902647	-39.2684927745310
4.1020000000000	0.3833733518330	-40.8482135475020
4.1050000000000	0.3842229588417	-42.4258853316260
4.1080000000000	0.3850464253044	-43.9995237146390
4.1110000000000	0.3858431652345	-45.5671782047440
4.1140000000000	0.3866125926459	-47.1269472870310
4.1170000000000	0.3873541215520	-48.6769925271300
4.1200000000000	0.3880671659665	-50.2155514720640
4.1230000000000	0.3887511399029	-51.7409491402190
4.1260000000000	0.3894054573749	-53.2516079401100
4.1290000000000	0.3900295323961	-54.7460559080390
4.1320000000000	0.3906227789801	-56.2229332059860
4.1350000000000	0.3911846111404	-57.6809968701590
4.1380000000000	0.3917144428908	-59.1191238462620
4.1410000000000	0.3922116882447	-60.5363123874390
4.1440000000000	0.3926757612158	-61.9316819245090
4.1470000000000	0.3931060758178	-63.3044715444800
4.1500000000000	0.3935020460641	-64.6540372322650
4.1530000000000	0.3938630859684	-65.9798480425840
4.1560000000000	0.3941886095444	-67.2814813741400
4.1590000000000	0.3944780308055	-68.5586175176780
4.1620000000000	0.3947307637655	-69.8110336438940
4.1650000000000	0.3949462224379	-71.0385973877590
4.1680000000000	0.3951238208364	-72.2412601732040
4.1710000000000	0.3952629729744	-73.4190504077490
4.1740000000000	0.3953630928657	-74.5720666608200
4.1770000000000	0.3954235945239	-75.7004709234570
4.1800000000000	0.3954438919624	-76.8044820311170
4.1830000000000	0.3952907568594	-77.8843693159220
4.1860000000000	0.3948427628172	-78.9404465404350
4.1890000000000	0.3941170267361	-79.9730661519550
4.1920000000000	0.3931306655163	-80.9826138846390
4.1950000000000	0.3919007960579	-81.9695037265690
4.1980000000000	0.3904445352613	-82.9341732601380
4.2010000000000	0.3887790000267	-83.8770793767180
4.2040000000000	0.3869213072542	-84.7986943606610
4.2070000000000	0.3848885738443	-85.6995023327500
4.2100000000000	0.3826979166970	-86.5799960395550
4.2130000000000	0.3803664527126	-87.4406739723660
4.2160000000000	0.3779112987913	-88.2820377973930
4.2190000000000	0.3753495718334	-89.1045900776990
4.2220000000000	0.3726983887391	-89.9088322666440
4.2250000000000	0.3699748664086	-90.6952629524400
4.2280000000000	0.3671961217422	-91.4643763335980
4.2310000000000	0.3643792716401	-92.2166609055350
4.2340000000000	0.3615414330025	-92.9525983393390
4.2370000000000	0.3586997227297	-93.6726625345490
4.2400000000000	0.3558712577219	-94.3773188288300
4.2430000000000	0.3530731548793	-95.0670233484450
4.2460000000000	0.3503225311021	-95.7422224845870
4.2490000000000	0.3476365032907	-96.4033524816730
4.2520000000000	0.3450321883451	-97.0508391248760
4.2550000000000	0.3425267031657	-97.6850975151620
4.2580000000000	0.3401371646527	-98.3065319211940
4.2610000000000	0.3378806897064	-98.9155356983980
4.2640000000000	0.3357743952268	-99.5124912664140
4.2670000000000	0.3338353981144	-100.0977701370500
4.2700000000000	0.3320808152692	-100.6717329855900
4.2730000000000	0.3304276933195	-101.2347297591400
4.2760000000000	0.3287825293198	-101.7870998163200
4.2790000000000	0.3271466158101	-102.3291720931800
4.2820000000000	0.3255212453303	-102.8612652909500
4.2850000000000	0.3239077104206	-103.3836880816200
4.2880000000000	0.3223073036207	-103.8967393277900
4.2910000000000	0.3207213174708	-104.4007083138100
4.2940000000000	0.3191510445108	-104.8958749854800
4.2970000000000	0.3175977772806	-105.3825101958900
4.3000000000000	0.3160628083203	-105.8608759555000
4.3030000000000	0.3145474301699	-106.3312256845200
4.3060000000000	0.3130529353693	-106.7938044662300
4.3090000000000	0.3115806164585	-107.2488492997800
4.3120000000000	0.3101317659775	-107.6965893515100
4.3150000000000	0.3087076764662	-108.1372462036700
4.3180000000000	0.3073096404647	-108.5710340999300
4.3210000000000	0.3059389505129	-108.9981601868200
4.3240000000000	0.3045968991509	-109.4188247508300
4.3270000000000	0.3032847789185	-109.8332214503800
4.3300000000000	0.3020038823558	-110.2415375425900
4.3330000000000	0.3007555020027	-110.6439541045400
4.3360000000000	0.2995409303993	-111.0406462485700
4.3390000000000	0.2983614600855	-111.4317833318700
4.3420000000000	0.2972183836013	-111.8175291599000
4.3450000000000	0.2961129934867	-112.1980421838100
4.3480000000000	0.2950465822816	-112.5734756917700
4.3510000000000	0.2940204425260	-112.9439779942400
4.3540000000000	0.2930358667600	-113.3096926031800
4.3570000000000	0.2920941475235	-113.6707584053800
4.3600000000000	0.2911965773564	-114.0273098298600
4.3630000000000	0.2903243950166	-114.3794770095600
4.3660000000000	0.2894586403929	-114.7273859373700
4.3690000000000	0.2886003077221	-115.0711586166200
4.3720000000000	0.2877503912410	-115.4109132061900
4.3750000000000	0.2869098851863	-115.7467641604300
4.3780000000000	0.2860797837947	-116.0788223639100
4.3810000000000	0.2852610813030	-116.4071952612500
4.3840000000000	0.2844547719480	-116.7319869821500
4.3870000000000	0.2836618499663	-117.0532984617500
4.3900000000000	0.2828833095949	-117.3712275565200
4.3930000000000	0.2821201450703	-117.6858691557900
4.3960000000000	0.2813733506294	-117.9973152890200
4.3990000000000	0.2806439205089	-118.3056552291200
4.4020000000000	0.2799328489456	-118.6109755917800
4.4050000000000	0.2792411301762	-118.9133604310100
4.4080000000000	0.2785697584374	-119.2128913311300
4.4110000000000	0.2779197279661	-119.5096474952100
4.4140000000000	0.2772920329989	-119.8037058301100
4.4170000000000	0.2766876677727	-120.0951410283400
4.4200000000000	0.2761076265242	-120.3840256467800
4.4230000000000	0.2755529034900	-120.6704301823700
4.4260000000000	0.2750244929071	-120.9544231449900
4.4290000000000	0.2745233890120	-121.2360711275100
4.4320000000000	0.2740505860417	-121.5154388731800
4.4350000000000	0.2736070782328	-121.7925893405200
4.4380000000000	0.2731938598220	-122.0675837657100
4.4410000000000	0.2728119250462	-122.3404817226100
4.4440000000000	0.2724622681421	-122.6113411805800
4.4470000000000	0.2721458833465	-122.8802185600500
4.4500000000000	0.2718637648960	-123.1471687860800
4.4530000000000	0.2716001785788	-123.4122453398400
4.4560000000000	0.2713390312994	-123.6755003082400
4.4590000000000	0.2710807789690	-123.9369844316700
4.4620000000000	0.2708258774989	-124.1967471499800
4.4650000000000	0.2705747828004	-124.4548366467800
4.4680000000000	0.2703279507847	-124.7112998920600
4.4710000000000	0.2700858373631	-124.9661826833000
4.4740000000000	0.2698488984469	-125.2195296850500
4.4770000000000	0.2696175899473	-125.4713844670600
4.4800000000000	0.2693923677757	-125.7217895410200
4.4830000000000	0.2691736878432	-125.9707863960100
4.4860000000000	0.2689620060612	-126.2184155326300
4.4890000000000	0.2687577783409	-126.4647164959300
4.4920000000000	0.2685614605935	-126.7097279071400
4.4950000000000	0.2683735087304	-126.9534874942900
4.4980000000000	0.2681943786629	-127.1960321217100
4.5010000000000	0.2680245263021	-127.4373978185600
4.5040000000000	0.2678644075594	-127.6776198062500
4.5070000000000	0.2677144783460	-127.9167325250200
4.5100000000000	0.2675751945732	-128.1547696594700
4.5130000000000	0.2674470121523	-128.3917641633000
4.5160000000000	0.2673303869945	-128.6277482831500
4.5190000000000	0.2672257750111	-128.8627535815900
4.5220000000000	0.2671336321134	-129.0968109594000
4.5250000000000	0.2670544142126	-129.3299506770500
4.5280000000000	0.2669885772200	-129.5622023753700
4.5310000000000	0.2669365770469	-129.7935950956800
4.5340000000000	0.2668988696046	-130.0241572990900
4.5370000000000	0.2668759108042	-130.2539168852400
4.5400000000000	0.2668681565572	-130.4829012104100
4.5430000000000	0.2668778751019	-130.7111371049400
4.5460000000000	0.2669065669350	-130.9386508901900
4.5490000000000	0.2669535363551	-131.1654683948700
4.5520000000000	0.2670180876608	-131.3916149708200
4.5550000000000	0.2670995251506	-131.6171155083400
4.5580000000000	0.2671971531233	-131.8419944509500
4.5610000000000	0.2673102758772	-132.0662758097000
4.5640000000000	0.2674381977112	-132.2899831770200
4.5670000000000	0.2675802229236	-132.5131397400900
4.5700000000000	0.2677356558131	-132.7357682938500
4.5730000000000	0.2679038006783	-132.9578912534900
4.5760000000000	0.2680839618177	-133.1795306666500
4.5790000000000	0.2682754435300	-133.4007082251400
4.5820000000000	0.2684775501137	-133.6214452763300
4.5850000000000	0.2686895858675	-133.8417628341900
4.5880000000000	0.2689108550898	-134.0616815899600
4.5910000000000	0.2691406620793	-134.2812219224900
4.5940000000000	0.2693783111346	-134.5004039082200
4.5970000000000	0.2696231065542	-134.7192473309700
4.6000000000000	0.2698743526368	-134.9377716912300
4.6030000000000	0.2701313536809	-135.1559962153400
4.6060000000000	0.2703934139851	-135.3739398643100
4.6090000000000	0.2706598378480	-135.5916213423400
4.6120000000000	0.2709299295681	-135.8090591051200
4.6150000000000	0.2712029934442	-136.0262713678800
4.6180000000000	0.2714783337746	-136.2432761131500
4.6210000000000	0.2717552548581	-136.4600910983300
4.6240000000000	0.2720330609932	-136.6767338629900
4.6270000000000	0.2723110564784	-136.8932217359900
4.6300000000000	0.2725885456125	-137.1095718423400
4.6330000000000	0.2728766429245	-137.3258011098800
4.6360000000000	0.2731864501692	-137.5419262757500
4.6390000000000	0.2735172524839	-137.7579638926800
4.6420000000000	0.2738683350057	-137.9739303350600
4.6450000000000	0.2742389828718	-138.1898418048800
4.6480000000000	0.2746284812194	-138.4057143374400
4.6510000000000	0.2750361151857	-138.6215638069100
4.6540000000000	0.2754611699079	-138.8374059317700
4.6570000000000	0.2759029305231	-139.0532562800300
4.6600000000000	0.2763606821685	-139.2691302743100
4.6630000000000	0.2768337099814	-139.4850431968100
4.6660000000000	0.2773212990988	-139.7010101941300
4.6690000000000	0.2778227346580	-139.9170462818900
4.6720000000000	0.2783373017962	-140.1331663493000
4.6750000000000	0.2788642856505	-140.3493851635900
4.6780000000000	0.2794029713581	-140.5657173742600
4.6810000000000	0.2799526440562	-140.7821775172500
4.6840000000000	0.2805125888820	-140.9987800190500
4.6870000000000	0.2810820909726	-141.2155392006000
4.6900000000000	0.2816604354653	-141.4324692811500
4.6930000000000	0.2822469074973	-141.6495843820200
4.6960000000000	0.2828407922056	-141.8668985302100
4.6990000000000	0.2834413747276	-142.0844256620300
4.7020000000000	0.2840479402003	-142.3021796264900
4.7050000000000	0.2846597737609	-142.5201741887300
4.7080000000000	0.2852761605468	-142.7384230333100
4.7110000000000	0.2858963856949	-142.9569397674300
4.7140000000000	0.2865197343425	-143.1757379241100
4.7170000000000	0.2871454916268	-143.3948309652200
4.7200000000000	0.2877729426850	-143.6142322845700
4.7230000000000	0.2884093019888	-143.8339552107600
4.7260000000000	0.2890620320201	-144.0540130101500
4.7290000000000	0.2897307899311	-144.2744188896800
4.7320000000000	0.2904152328741	-144.4951859995800
4.7350000000000	0.2911150180015	-144.7163274361700
4.7380000000000	0.2918298024656	-144.9378562445000
4.7410000000000	0.2925592434186	-145.1597854209600
4.7440000000000	0.2933029980128	-145.3821279158900
4.7470000000000	0.2940607234006	-145.6048966360900
4.7500000000000	0.2948320767342	-145.8281044473400
4.7530000000000	0.2956167151660	-146.0517641768400
4.7560000000000	0.2964142958483	-146.2758886156400
4.7590000000000	0.2972244759333	-146.5004905210400
4.7620000000000	0.2980469125734	-146.7255826189300
4.7650000000000	0.2988812629208	-146.9511776061300
4.7680000000000	0.2997271841279	-147.1772881526900
4.7710000000000	0.3005843333469	-147.4039269041200
4.7740000000000	0.3014523677302	-147.6311064837200
4.7770000000000	0.3023309444301	-147.8588394947000
4.7800000000000	0.3032197205988	-148.0871385224600
4.7830000000000	0.3041183533887	-148.3160161367400
4.7860000000000	0.3050264999521	-148.5454848937300
4.7890000000000	0.3059438174412	-148.7755573382900
4.7920000000000	0.3068699630084	-149.0062460059900
4.7950000000000	0.3078045938059	-149.2375634252800
4.7980000000000	0.3087473669861	-149.4695221194900
4.8010000000000	0.3096979397013	-149.7021346089600
4.8040000000000	0.3106559691038	-149.9354134130800
4.8070000000000	0.3116211123458	-150.1693710522800
4.8100000000000	0.3125930265797	-150.4040200500900
4.8130000000000	0.3135763196450	-150.6393729351300
4.8160000000000	0.3145756852418	-150.8754422430900
4.8190000000000	0.3155909093132	-151.1122405187100
4.8220000000000	0.3166217778022	-151.3497803177100
4.8250000000000	0.3176680766520	-151.5880742087900
4.8280000000000	0.3187295918056	-151.8271347754800
4.8310000000000	0.3198061092061	-152.0669746181100
4.8340000000000	0.3208974147966	-152.3076063556800
4.8370000000000	0.3220032945201	-152.5490426277400
4.8400000000000	0.3231235343198	-152.7912960962600
4.8430000000000	0.3242579201388	-153.0343794474600
4.8460000000000	0.3254062379200	-153.2783053936600
4.8490000000000	0.3265682736067	-153.5230866750400
4.8520000000000	0.3277438131418	-153.7687360615200
4.8550000000000	0.3289326424685	-154.0152663544300
4.8580000000000	0.3301345475298	-154.2626903883400
4.8610000000000	0.3313493142689	-154.5110210327400
4.8640000000000	0.3325767286288	-154.7602711937700
4.8670000000000	0.3338165765526	-155.0104538159100
4.8700000000000	0.3350686439833	-155.2615818836300
4.8730000000000	0.3363327168641	-155.5136684230200
4.8760000000000	0.3376085811381	-155.7667265034200
4.8790000000000	0.3388960227482	-156.0207692390100
4.8820000000000	0.3401948276377	-156.2758097903400
4.8850000000000	0.3415047817496	-156.5318613658700
4.8880000000000	0.3428256710269	-156.7889372234800
4.8910000000000	0.3441572814128	-157.0470506719400
4.8940000000000	0.3454993988503	-157.3062150723200
4.8970000000000	0.3468518092825	-157.5664438394100
4.9000000000000	0.3482142986526	-157.8277504430900
4.9030000000000	0.3495907846318	-158.0901484096600
4.9060000000000	0.3509852062912	-158.3536513231000
4.9090000000000	0.3523973816736	-158.6182728264000
4.9120000000000	0.3538271288217	-158.8840266226800
4.9150000000000	0.3552742657782	-159.1509264764600
4.9180000000000	0.3567386105859	-159.4189862146900
4.9210000000000	0.3582199812874	-159.6882197279400
4.9240000000000	0.3597181959254	-159.9586409713500
4.9270000000000	0.3612330725428	-160.2302639656800
4.9300000000000	0.3627644291821	-160.5031027982200
4.9330000000000	0.3643120838862	-160.7771716237000
4.9360000000000	0.3658758546977	-161.0524846651400
4.9390000000000	0.3674555596594	-161.3290562145900
4.9420000000000	0.3690510168139	-161.6069006339300
4.9450000000000	0.3706620442041	-161.8860323554900
4.9480000000000	0.3722884598726	-162.1664658826600
4.9510000000000	0.3739300818621	-162.4482157904900
4.9540000000000	0.3755867282154	-162.7312967261400
4.9570000000000	0.3772582169751	-163.0157234093100
4.9600000000000	0.3789443661841	-163.3015106326300
4.9630000000000	0.3806449938849	-163.5886732618900
4.9660000000000	0.3823599181204	-163.8772262363100
4.9690000000000	0.3840889569333	-164.1671845686600
4.9720000000000	0.3858319283662	-164.4585633453400
4.9750000000000	0.3875886504619	-164.7513777263600
4.9780000000000	0.3893589412631	-165.0456429452700
4.9810000000000	0.3911426188126	-165.3413743089700
4.9840000000000	0.3929395011530	-165.6385871974700
4.9870000000000	0.3947494063271	-165.9372970635500
4.9900000000000	0.3965721523775	-166.2375194323200
4.9930000000000	0.3984120116143	-166.5392699006900
4.9960000000000	0.4002732039004	-166.8425641367900
4.9990000000000	0.4021554686079	-167.1474178792100
5.0020000000000	0.4040585451088	-167.4538469362100
5.0050000000000	0.4059821727753	-167.7618671847900
5.0080000000000	0.4079260909795	-168.0714945696900
5.0110000000000	0.4098900390934	-168.3827451022300
5.0140000000000	0.4118737564892	-168.6956348590900
5.0170000000000	0.4138769825389	-169.0101799809200
5.0200000000000	0.4158994566147	-169.3263966708900
5.0230000000000	0.4179409180887	-169.6443011930800
5.0260000000000	0.4200011063329	-169.9639098707800
5.0290000000000	0.4220797607194	-170.2852390846000
5.0320000000000	0.4241766206204	-170.6083052705100
5.0350000000000	0.4262914254080	-170.9331249177300
5.0380000000000	0.4284239144542	-171.2597145664500
5.0410000000000	0.4305738271311	-171.5880908054600
5.0440000000000	0.4327409028109	-171.9182702696000
5.0470000000000	0.4349248808657	-172.2502696370500
5.0500000000000	0.4371255006675	-172.5841056265200
5.0530000000000	0.4393425015884	-172.9197949941800
5.0560000000000	0.4415756230006	-173.2573545306000
5.0590000000000	0.4438246042761	-173.5968010573300
5.0620000000000	0.4460891847870	-173.9381514234400
5.0650000000000	0.4483691039055	-174.2814225018600
5.0680000000000	0.4506641010036	-174.6266311855100
5.0710000000000	0.4529739154534	-174.9737943832900
5.0740000000000	0.4552982866271	-175.3229290158800
5.0770000000000	0.4576369538967	-175.6740520112900
5.0800000000000	0.4599896566343	-176.0271803003400
5.0830000000000	0.4623622264030	-176.3823308117900
5.0860000000000	0.4647603111285	-176.7395204674100
5.0890000000000	0.4671833747272	-177.0987661767600
5.0920000000000	0.4696308811155	-177.4600848317800
5.0950000000000	0.4721022942095	-177.8234933011600
5.0980000000000	0.4745970779257	-178.1890084245400
5.1010000000000	0.4771146961803	-178.5566470064100
5.1040000000000	0.4796546128897	-178.9264258098500
5.1070000000000	0.4822162919702	-179.2983615500200
5.1100000000000	0.4847991973382	-179.6724708873900
5.1130000000000	0.4874027929098	179.9512295792200
5.1160000000000	0.4900265426015	179.5727233198500
5.1190000000000	0.4926699103296	179.1919938808900
5.1220000000000	0.4953323600104	178.8090248927700
5.1250000000000	0.4980133555602	178.4238000779400
5.1280000000000	0.5007123608953	178.0363032590500
5.1310000000000	0.5034288399320	177.6465183674400
5.1340000000000	0.5061622565867	177.2544294518600
5.1370000000000	0.5089120747758	176.8600206874200
5.1400000000000	0.5116777584154	176.4632763848900
5.1430000000000	0.5144587714219	176.0641810001500
5.1460000000000	0.5172545777117	175.6627191439800
5.1490000000000	0.5200646412010	175.2588755921100
5.1520000000000	0.5228884258062	174.8526352955000
5.1550000000000	0.5257253954436	174.4439833909000
5.1580000000000	0.5285750140295	174.0329052117100
5.1610000000000	0.5314367454803	173.6193862990600
5.1640000000000	0.5343100537122	173.2034124131600
5.1670000000000	0.5371944026415	172.7849695449500
5.1700000000000	0.5400892561847	172.3640439279900
5.1730000000000	0.5430037192236	171.9406220505700
5.1760000000000	0.5459465055301	171.5146906681600
5.1790000000000	0.5489164923552	171.0862368160300
5.1820000000000	0.5519125569501	170.6552478221700
5.1850000000000	0.5549335765658	170.2217113204200
5.1880000000000	0.5579784284534	169.7856152638900
5.1910000000000	0.5610459898639	169.3469479385400
5.1940000000000	0.5641351380486	168.9056979770500
5.1970000000000	0.5672447502584	168.4618543728600
5.2000000000000	0.5703737037444	168.0154064944600
5.2030000000000	0.5735208757577	167.5663440998400
5.2060000000000	0.5766851435495	167.1146573511800
5.2090000000000	0.5798653843707	166.6603368296600
5.2120000000000	0.5830604754726	166.2033735504900
5.2150000000000	0.5862692941060	165.7437589780700
5.2180000000000	0.5894907175223	165.2814850413000
5.2210000000000	0.5927236229723	164.8165441489900
5.2240000000000	0.5959668877073	164.3489292054500
5.2270000000000	0.5992193889782	163.8786336261100
5.2300000000000	0.6024800040363	163.4056513532100
5.2330000000000	0.6057476101325	162.9299768716600
5.2360000000000	0.6090210845179	162.4516052247900
5.2390000000000	0.6122993044437	161.9705320302200
5.2420000000000	0.6155811471609	161.4867534957200
5.2450000000000	0.6188654899206	161.0002664349900
5.2480000000000	0.6221512099739	160.5110682834900
5.2510000000000	0.6254371845718	160.0191571140800
5.2540000000000	0.6287222909655	159.5245316526900
5.2570000000000	0.6320054064061	159.0271912937300
5.2600000000000	0.6352854081445	158.5271361155200
5.2630000000000	0.6385766683822	158.0243668953400
5.2660000000000	0.6418930036609	157.5188851244600
5.2690000000000	0.6452324577426	157.0106930228200
5.2720000000000	0.6485930743894	156.4997935534400
5.2750000000000	0.6519728973631	155.9861904366200
5.2780000000000	0.6553699704257	155.4698881637000
5.2810000000000	0.6587823373392	154.9508920105100
5.2840000000000	0.6622080418655	154.4292080504200
5.2870000000000	0.6656451277666	153.9048431669300
5.2900000000000	0.6690916388045	153.3778050658000
5.2930000000000	0.6725456187412	152.8481022866700
5.2960000000000	0.6760051113385	152.3157442141700
5.2990000000000	0.6794681603584	151.7807410883900
5.3020000000000	0.6829328095630	151.2431040147800
5.3050000000000	0.6863971027142	150.7028449733700
5.3080000000000	0.6898590835739	150.1599768273600
5.3110000000000	0.6933167959040	149.6145133308700
5.3140000000000	0.6967682834667	149.0664691360800
5.3170000000000	0.7002115900238	148.5158597994100
5.3200000000000	0.7036447593372	147.9627017870200
5.3230000000000	0.7070658351691	147.4070124792900
5.3260000000000	0.7104728612812	146.8488101745600
5.3290000000000	0.7138638814356	146.2881140917900
5.3320000000000	0.7172369393942	145.7249443723300
5.3350000000000	0.7205900789191	145.1593220806800
5.3380000000000	0.7239213437721	144.5912692041900
5.3410000000000	0.7272287777152	144.0208086517400
5.3440000000000	0.7305104245104	143.4479642513100
5.3470000000000	0.7337643279197	142.8727607464400
5.3500000000000	0.7369885317049	142.2952237915700
5.3530000000000	0.7402039485446	141.7153799462000
5.3560000000000	0.7434311197667	141.1332566678900
5.3590000000000	0.7466675321078	140.5488823040700
5.3620000000000	0.7499106723044	139.9622860826300
5.3650000000000	0.7531580270929	139.3734981012600
5.3680000000000	0.7564070832098	138.7825493156500
5.3710000000000	0.7596553273917	138.1894715263300
5.3740000000000	0.7629002463750	137.5942973643700
5.3770000000000	0.7661393268962	136.9970602757400
5.3800000000000	0.7693700556918	136.3977945045400
5.3830000000000	0.7725899194983	135.7965350748700
5.3860000000000	0.7757964050523	135.1933177715700
5.3890000000000	0.7789869990901	134.5881791196600
5.3920000000000	0.7821591883483	133.9811563626000
5.3950000000000	0.7853104595634	133.3722874394100
5.3980000000000	0.7884382994718	132.7616109605400
5.4010000000000	0.7915401948101	132.1491661826100
5.4040000000000	0.7946136323148	131.5349929820900
5.4070000000000	0.7976560987223	130.9191318278400
5.4100000000000	0.8006650807691	130.3016237525800
5.4130000000000	0.8036380651918	129.6825103233900
5.4160000000000	0.8065725387268	129.0618336111800
5.4190000000000	0.8094659881107	128.4396361592700
5.4220000000000	0.8123159000798	127.8159609510300
5.4250000000000	0.8151197613708	127.1908513767400
5.4280000000000	0.8178750587200	126.5643511995700
5.4310000000000	0.8205792788640	125.9365045209100
5.4340000000000	0.8232299085394	125.3073557449500
5.4370000000000	0.8258244344825	124.6769495426700
5.4400000000000	0.8283603434298	124.0453308152700
5.4430000000000	0.8308648180495	123.4125446570600
5.4460000000000	0.8333651592903	122.7786363179500
5.4490000000000	0.8358590313101	122.1436511655400
5.4520000000000	0.8383440982668	121.5076346469300
5.4550000000000	0.8408180243182	120.8706322502500
5.4580000000000	0.8432784736222	120.2326894660400
5.4610000000000	0.8457231103365	119.5938517485400
5.4640000000000	0.8481495986190	118.9541644769400
5.4670000000000	0.8505556026276	118.3136729166200
5.4700000000000	0.8529387865200	117.6724221805700
5.4730000000000	0.8552968144542	117.0304571909400
5.4760000000000	0.8576273505880	116.3878226408200
5.4790000000000	0.8599280590791	115.7445629563600
5.4820000000000	0.8621966040855	115.1007222592500
5.4850000000000	0.8644306497650	114.4563443296500
5.4880000000000	0.8666278602754	113.8114725696100
5.4910000000000	0.8687858997745	113.1661499670800
5.4940000000000	0.8709024324202	112.5204190605300
5.4970000000000	0.8729751223704	111.8743219042600
5.5000000000000	0.8750016337828	111.2279000344600
5.5030000000000	0.8769796308154	110.5811944360600
5.5060000000000	0.8789067776259	109.9342455104400
5.5090000000000	0.8807807383721	109.2870930439900
5.5120000000000	0.8825991772120	108.6397761777100
5.5150000000000	0.8843597583034	107.9923333776800
5.5180000000000	0.8860601458041	107.3448024066400
5.5210000000000	0.8876980038719	106.6972202966000
5.5240000000000	0.8892709966646	106.0496233225300
5.5270000000000	0.8907767883402	105.4020469772500
5.5300000000000	0.8922130430564	104.7545259473600
5.5330000000000	0.8936123865606	104.1070940904500
5.5360000000000	0.8950075491255	103.4597844134800
5.5390000000000	0.8963963516978	102.8126290523500
5.5420000000000	0.8977766152239	102.1656592527200
5.5450000000000	0.8991461606503	101.5189053521000
5.5480000000000	0.9005028089233	100.8723967631800
5.5510000000000	0.9018443809896	100.2261619583400
5.5540000000000	0.9031686977956	99.5802284555740
5.5570000000000	0.9044735802877	98.9346228055250
5.5600000000000	0.9057568494125	98.2893705798490
5.5630000000000	0.9070163261163	97.6444963608140
5.5660000000000	0.9082498313457	97.0000237321280
5.5690000000000	0.9094551860472	96.3559752709970
5.5720000000000	0.9106302111671	95.7123725413960
5.5750000000000	0.9117727276520	95.0692360885330
5.5780000000000	0.9128805564484	94.4265854344860
5.5810000000000	0.9139515185027	93.7844390749980
5.5840000000000	0.9149834347614	93.1428144774010
5.5870000000000	0.9159741261709	92.5017280796420
5.5900000000000	0.9169214136778	91.8611952903980
5.5930000000000	0.9178231182285	91.2212304902320
5.5960000000000	0.9186770607694	90.5818470337740
5.5990000000000	0.9194810622471	89.9430572528960
5.6020000000000	0.9202329436080	89.3048724608400
5.6050000000000	0.9209305257987	88.6673029572740
5.6080000000000	0.9215716297654	88.0303580342410
5.6110000000000	0.9221540764548	87.3940459829620
5.6140000000000	0.9226756868133	86.7583741014620
5.6170000000000	0.9231342817874	86.1233487029840
5.6200000000000	0.9235276823235	85.4889751251500
5.6230000000000	0.9238854271636	84.8552577398370
5.6260000000000	0.9242381741924	84.2221999637300
5.6290000000000	0.9245854230702	83.5898042695220
5.6320000000000	0.9249266734574	82.9580721977040
5.6350000000000	0.9252614250145	82.3270043689410
5.6380000000000	0.9255891774019	81.6966004969690
5.6410000000000	0.9259094302800	81.0668594019940
5.6440000000000	0.9262216833092	80.4377790245510
5.6470000000000	0.9265254361500	79.8093564397920
5.6500000000000	0.9268201884627	79.1815878721650
5.6530000000000	0.9271054399078	78.5544687104600
5.6560000000000	0.9273806901457	77.9279935231710
5.6590000000000	0.9276454388368	77.3021560741650
5.6620000000000	0.9278991856415	76.6769493386070
5.6650000000000	0.9281414302203	76.0523655191270
5.6680000000000	0.9283716722336	75.4283960621800
5.6710000000000	0.9285894113417	74.8050316745960
5.6740000000000	0.9287941472052	74.1822623402670
5.6770000000000	0.9289853794844	73.5600773369620
5.6800000000000	0.9291626078397	72.9384652532350
5.6830000000000	0.9293253319315	72.3174140054050
5.6860000000000	0.9294730514204	71.6969108545820
5.6890000000000	0.9296052659666	71.0769424237200
5.6920000000000	0.9297214752307	70.4574947146700
5.6950000000000	0.9298211788730	69.8385531252150
5.6980000000000	0.9299038765539	69.2201024660630
5.7010000000000	0.9299690679339	68.6021269777910
5.7040000000000	0.9300162526734	67.9846103477030
5.7070000000000	0.9300449304327	67.3675357266030
5.7100000000000	0.9300546008724	66.7508857454500
5.7130000000000	0.9300393534097	66.1346425318980
5.7160000000000	0.9299943723019	65.5187877266910
5.7190000000000	0.9299207994702	64.9033024999000
5.7220000000000	0.9298197768355	64.2881675670070
5.7250000000000	0.9296924463187	63.6733632047920
5.7280000000000	0.9295399498407	63.0588692670500
5.7310000000000	0.9293634293227	62.4446652000920
5.7340000000000	0.9291640266855	61.8307300580420
5.7370000000000	0.9289428838500	61.2170425179090
5.7400000000000	0.9287011427372	60.6035808944390
5.7430000000000	0.9284399452682	59.9903231547180
5.7460000000000	0.9281604333638	59.3772469325390
5.7490000000000	0.9278637489450	58.7643295425130
5.7520000000000	0.9275510339328	58.1515479939190
5.7550000000000	0.9272234302481	57.5388790042940
5.7580000000000	0.9268820798119	56.9262990127510
5.7610000000000	0.9265281245452	56.3137841930170
5.7640000000000	0.9261627063688	55.7013104661930
5.7670000000000	0.9257869672039	55.0888535132270
5.7700000000000	0.9254020489712	54.4763887871010
5.7730000000000	0.9250090935919	53.8638915247150
5.7760000000000	0.9246092429868	53.2513367584770
5.7790000000000	0.9242036390769	52.6386993275970
5.7820000000000	0.9237934237831	52.0259538890620
5.7850000000000	0.9233797390265	51.4130749283170
5.7880000000000	0.9229637267280	50.8000367696190
5.7910000000000	0.9225465288085	50.1868135860880
5.7940000000000	0.9221292871890	49.5733794094320
5.7970000000000	0.9217131437904	48.9597081393520
5.8000000000000	0.9212992405338	48.3457735526240
5.8030000000000	0.9208744626293	47.7315493118500
5.8060000000000	0.9204253064238	47.1170089738800
5.8090000000000	0.9199523305434	46.5021259979010
5.8120000000000	0.9194560936141	45.8868737531840
5.8150000000000	0.9189371542619	45.2712255264970
5.8180000000000	0.9183960711129	44.6551545291660
5.8210000000000	0.9178334027931	44.0386339037940
5.8240000000000	0.9172497079286	43.4216367306280
5.8270000000000	0.9166455451455	42.8041360335640
5.8300000000000	0.9160214730697	42.1861047858020
5.8330000000000	0.9153780503274	41.5675159151270
5.8360000000000	0.9147158355445	40.9483423088320
5.8390000000000	0.9140353873471	40.3285568182590
5.8420000000000	0.9133372643613	39.7081322629640
5.8450000000000	0.9126220252131	39.0870414345020
5.8480000000000	0.9118902285285	38.4652570998200
5.8510000000000	0.9111424329336	37.8427520042550
5.8540000000000	0.9103791970545	37.2194988741350
5.8570000000000	0.9096010795171	36.5954704189660
5.8600000000000	0.9088086389476	35.9706393332170
5.8630000000000	0.9080024339719	35.3449782976730
5.8660000000000	0.9071830232162	34.7184599803680
5.8690000000000	0.9063509653064	34.0910570370820
5.8720000000000	0.9055068188687	33.4627421113960
5.8750000000000	0.9046511425290	32.8334878342970
5.8780000000000	0.9037844949134	32.2032668233260
5.8810000000000	0.9029074346479	31.5720516812560
5.8840000000000	0.9020205203587	30.9398149943020
5.8870000000000	0.9011243106716	30.3065293298420
5.8900000000000	0.9002193642129	29.6721672336460
5.8930000000000	0.8992970601401	29.0367012266050
5.8960000000000	0.8983484832486	28.4001038009520
5.8990000000000	0.8973737506210	27.7623474159520
5.9020000000000	0.8963729793398	27.1234044930720
5.9050000000000	0.8953462864877	26.4832474106090
5.9080000000000	0.8942937891472	25.8418484977620
5.9110000000000	0.8932156044009	25.1991800281510
5.9140000000000	0.8921118493314	24.5552142127650
5.9170000000000	0.8909826410213	23.9099231923240
5.9200000000000	0.8898280965532	23.2632790290610
5.9230000000000	0.8886483330096	22.6152536978970
5.9260000000000	0.8874434674731	21.9658190770100
5.9290000000000	0.8862136170264	21.3149469377860
5.9320000000000	0.8849588987519	20.6626089341410
5.9350000000000	0.8836794297324	20.0087765912060
5.9380000000000	0.8823753270503	19.3534212933680
5.9410000000000	0.8810467077883	18.6965142716550
5.9440000000000	0.8796936890289	18.0380265904650
5.9470000000000	0.8783163878547	17.3779291336220
5.9500000000000	0.8769149213483	16.7161925897590
5.9530000000000	0.8754894065923	16.0527874370210
5.9560000000000	0.8740399606693	15.3876839270870
5.9590000000000	0.8725667006619	14.7208520684940
5.9620000000000	0.8710697436525	14.0522616092820
5.9650000000000	0.8695492067239	13.3818820189330
5.9680000000000	0.8680052069587	12.7096824696310
5.9710000000000	0.8664378614393	12.0356318168190
5.9740000000000	0.8648472872484	11.3596985790740
5.9770000000000	0.8632336014685	10.6818509172950
5.9800000000000	0.8615969211823	10.0020566132160
5.9830000000000	0.8599272241677	9.3202830472557
5.9860000000000	0.8582144340589	8.6364971756995
5.9890000000000	0.8564585867226	7.9506655072520
5.9920000000000	0.8546597180258	7.2627540789588
5.9950000000000	0.8528178638353	6.5727284315251
5.9980000000000	0.8509330600179	5.8805535840540
6.0010000000000	0.8490053424404	5.1861940082329
6.0040000000000	0.8470347469697	4.4896136019979
6.0070000000000	0.8450213094726	3.7907756627169
6.0100000000000	0.8429650658160	3.0896428599273
6.0130000000000	0.8408660518666	2.3861772076806
6.0160000000000	0.8387243034914	1.6803400365436
6.0190000000000	0.8365398565571	0.9720919653173
6.0220000000000	0.8343127469307	0.2613928725403
6.0250000000000	0.8320430104789	-0.4517981321504
6.0280000000000	0.8297306830685	-1.1675227367164
6.0310000000000	0.8273758005665	-1.8858234553814
6.0340000000000	0.8249783988396	-2.6067436571600
6.0370000000000	0.8225385137547	-3.3303275941368
6.0400000000000	0.8200561811786	-4.0566204293729
6.0430000000000	0.8175314369782	-4.7856682642990
6.0460000000000	0.8149643170203	-5.5175181654463
6.0490000000000	0.8123548571717	-6.2522181903450
6.0520000000000	0.8097030932993	-6.9898174124080
6.0550000000000	0.8070090612698	-7.7303659445932
6.0580000000000	0.8042727969503	-8.4739149616276
6.0610000000000	0.8014943362074	-9.2205167205437
6.0640000000000	0.7986737149080	-9.9702245792615
6.0670000000000	0.7958109689190	-10.7230930129240
6.0700000000000	0.7929061341071	-11.4791776276590
6.0730000000000	0.7899442501813	-12.2385351714210
6.0760000000000	0.7869101251330	-13.0012235415240
6.0790000000000	0.7838034472533	-13.7673017884350
6.0820000000000	0.7806239048335	-14.5368301153800
6.0850000000000	0.7773711861644	-15.3098698732460
6.0880000000000	0.7740449795372	-16.0864835502280
6.0910000000000	0.7706449732430	-16.8667347556200
6.0940000000000	0.7671708555728	-17.6506881970840
6.0970000000000	0.7636223148177	-18.4384096506830
6.1000000000000	0.7599990392688	-19.2299659228820
6.1030000000000	0.7563007172172	-20.0254248036570
6.1060000000000	0.7525270369540	-20.8248550097840
6.1090000000000	0.7486776867701	-21.6283261172670
6.1120000000000	0.7447523549568	-22.4359084817890
6.1150000000000	0.7407507298050	-23.2476731459720
6.1180000000000	0.7366724996059	-24.0636917321010
6.1210000000000	0.7325173526506	-24.8840363188620
6.1240000000000	0.7282849772300	-25.7087793005040
6.1270000000000	0.7239750616353	-26.5379932266890
6.1300000000000	0.7195872941576	-27.3717506211400
6.1330000000000	0.7151213630879	-28.2101237770210
6.1360000000000	0.7105769567174	-29.0531845267890
6.1390000000000	0.7059537633370	-29.9010039840680
6.1420000000000	0.7012514712379	-30.7536522548500
6.1450000000000	0.6964697687111	-31.6111981150880
6.1480000000000	0.6916083440477	-32.4737086514820
6.1510000000000	0.6866668855389	-33.3412488619530
6.1540000000000	0.6816450814756	-34.2138812119720
6.1570000000000	0.6765426201490	-35.0916651425730
6.1600000000000	0.6713591898501	-35.9746565254470
6.1630000000000	0.6660430219041	-36.8629070601240
6.1660000000000	0.6605454846942	-37.7564636077300
6.1690000000000	0.6548709720987	-38.6553674553070
6.1720000000000	0.6490238779957	-39.5596535040640
6.1750000000000	0.6430085962634	-40.4693493743010
6.1780000000000	0.6368295207801	-41.3844744189960
6.1810000000000	0.6304910454239	-42.3050386372310
6.1840000000000	0.6239975640730	-43.2310414777330
6.1870000000000	0.6173534706056	-44.1624705217440
6.1900000000000	0.6105631589000	-45.0993000332900
6.1930000000000	0.6036310228343	-46.0414893635950
6.1960000000000	0.5965614562867	-46.9889811948560
6.1990000000000	0.5893588531353	-47.9416996069040
6.2020000000000	0.5820276072585	-48.8995479482650
6.2050000000000	0.5745721125344	-49.8624064908640
6.2080000000000	0.5669967628412	-50.8301298449730
6.2110000000000	0.5593059520571	-51.8025441079010
6.2140000000000	0.5515040740603	-52.7794437163370
6.2170000000000	0.5435955227290	-53.7605879680080
6.2200000000000	0.5355846919414	-54.7456971733260
6.2230000000000	0.5274759755757	-55.7344483917810
6.2260000000000	0.5192737675100	-56.7264707007790
6.2290000000000	0.5109824616226	-57.7213399362390
6.2320000000000	0.5026064517917	-58.7185728341520
6.2350000000000	0.4941501318955	-59.7176204901920
6.2380000000000	0.4856178958121	-60.7178610397720
6.2410000000000	0.4770141374199	-61.7185914432010
6.2440000000000	0.4683432505968	-62.7190182389090
6.2470000000000	0.4596096292213	-63.7182471013450
6.2500000000000	0.4508176671714	-64.7152710077670
6.2530000000000	0.4414985834411	-65.7089567783590
6.2560000000000	0.4312394323568	-66.6980297050620
6.2590000000000	0.4201283607957	-67.6810559237840
6.2620000000000	0.4082535156349	-68.6564221092170
6.2650000000000	0.3957030437515	-69.6223119775590
6.2680000000000	0.3825650920224	-70.5766789648760
6.2710000000000	0.3689278073250	-71.5172143014480
6.2740000000000	0.3548793365361	-72.4413095167030
6.2770000000000	0.3405078265330	-73.3460121748330
6.2800000000000	0.3259014241927	-74.2279733438100
6.2830000000000	0.3111482763923	-75.0833849225550
6.2860000000000	0.2963365300088	-75.9079044691990
6.2890000000000	0.2815543319195	-76.6965645580170
6.2920000000000	0.2668898290014	-77.4436629058840
6.2950000000000	0.2524311681315	-78.1426285033520
6.2980000000000	0.2382664961870	-78.7858577029030
6.3010000000000	0.2244839600450	-79.3645125897930
6.3040000000000	0.2111717065825	-79.8682719176910
6.3070000000000	0.1984178826766	-80.2850223710620
6.3100000000000	0.1863106352045	-80.6004749043150
6.3130000000000	0.1749381110432	-80.7976875120480
6.3160000000000	0.1643884570699	-80.8564723930720
6.3190000000000	0.1547498201615	-80.7526630674100
6.3220000000000	0.1461103471953	-80.4572177876710
6.3250000000000	0.1385581850482	-79.9351441411080
6.3280000000000	0.1321814805974	-79.1442551994700
6.3310000000000	0.1270683807201	-78.0338273488980
6.3340000000000	0.1233070322932	-76.5433554552590
6.3370000000000	0.1209855821938	-74.6018444277530
6.3400000000000	0.1201921772991	-72.1285108181740
6.3430000000000	0.1204419375793	-69.0364577900000
6.3460000000000	0.1211745590567	-65.2417628857000
6.3490000000000	0.1223650526861	-60.6809630955080
6.3520000000000	0.1239884294226	-55.3386754270980
6.3550000000000	0.1260197002210	-49.2816736651420
6.3580000000000	0.1284338760364	-42.6853956526980
6.3610000000000	0.1312059678237	-35.8303444697330
6.3640000000000	0.1343109865379	-29.0541295937450
6.3670000000000	0.1377239431339	-22.6743170649080
6.3700000000000	0.1414198485667	-16.9219131092420
6.3730000000000	0.1453737137913	-11.9159536662240
6.3760000000000	0.1495605497626	-7.6778853957915
6.3790000000000	0.1539553674356	-4.1643537778647
6.3820000000000	0.1585331777652	-1.2990542651999
6.3850000000000	0.1632689917064	1.0047416597049
6.3880000000000	0.1681378202142	2.8312810071325
6.3910000000000	0.1731146742434	4.2563187710541
6.3940000000000	0.1781745647492	5.3451866309240
6.3970000000000	0.1832925026864	6.1529480196012
6.4000000000000	0.1884434990101	6.7254555348894
6.4030000000000	0.1936025646750	7.1006839916883
6.4060000000000	0.1987447106364	7.3100410885289
6.4090000000000	0.2038449478490	7.3795339067304
6.4120000000000	0.2088782872678	7.3307569111701
6.4150000000000	0.2138197398479	7.1817067852689
6.4180000000000	0.2186443165441	6.9474448645534
6.4210000000000	0.2233270283114	6.6406317997914
6.4240000000000	0.2278428861049	6.2719578809201
6.4270000000000	0.2321669008794	5.8504893784205
6.4300000000000	0.2362740835899	5.3839477935385
6.4330000000000	0.2403482222396	4.8789356835802
6.4360000000000	0.2445788115867	4.3411199634663
6.4390000000000	0.2489494227185	3.7753813126808
6.4420000000000	0.2534436267225	3.1859364934304
6.4450000000000	0.2580449946860	2.5764389419804
6.4480000000000	0.2627370976964	1.9500618598601
6.4510000000000	0.2675035068412	1.3095671416547
6.4540000000000	0.2723277932076	0.6573627784181
6.4570000000000	0.2771935278832	-0.0044491725331
6.4600000000000	0.2820842819553	-0.6740323937761
6.4630000000000	0.2869836265113	-1.3497825772233
6.4660000000000	0.2918751326385	-2.0302991228206
6.4690000000000	0.2967423714244	-2.7143614625162
6.4720000000000	0.3015689139564	-3.4009094023447
6.4750000000000	0.3063383313218	-4.0890270535544
6.4780000000000	0.3110341946081	-4.7779300985541
6.4810000000000	0.3156400749027	-5.4669563282564
6.4840000000000	0.3201395432928	-6.1555596215158
6.4870000000000	0.3245161708660	-6.8433078580527
6.4900000000000	0.3287535287096	-7.5298857374510
6.4930000000000	0.3328351879110	-8.2151042523015
6.4960000000000	0.3367447195577	-8.8989198877146
6.4990000000000	0.3404656947369	-9.5814689996364
6.5020000000000	0.3439816845361	-10.2631273260590
6.5050000000000	0.3472762600426	-10.9446135783530
6.5080000000000	0.3503329923440	-11.6271751830470
6.5110000000000	0.3531354525275	-12.3129380291030
6.5140000000000	0.3556672116806	-13.0056118096620
6.5170000000000	0.3579118408906	-13.7120508132570
6.5200000000000	0.3598529112449	-14.4461762464790
6.5230000000000	0.3616279831428	-15.2408153092340
6.5260000000000	0.3633838080206	-16.1954842544860
6.5290000000000	0.3651177435212	-17.8164166045490
6.5320000000000	0.3668271472878	3.3091882670055
6.5350000000000	0.3685093769633	-15.2113512759110
6.5380000000000	0.3701617901907	-16.7283800328770
6.5410000000000	0.3717817446131	-17.6401966979470
6.5440000000000	0.3733665978734	-18.3922928264830
6.5470000000000	0.3749137076148	-19.0766438354690
6.5500000000000	0.3764204314801	-19.7242973508590
6.5530000000000	0.3778841271125	-20.3486631054820
6.5560000000000	0.3793021521550	-20.9564901118040
6.5590000000000	0.3806718642505	-21.5515551318830
6.5620000000000	0.3819906210421	-22.1361456398810
6.5650000000000	0.3832557801728	-22.7117362062730
6.5680000000000	0.3844646992856	-23.2793274461520
6.5710000000000	0.3856147360236	-23.8396287627570
6.5740000000000	0.3867032480297	-24.3931628150640
6.5770000000000	0.3877275929470	-24.9403281707790
6.5800000000000	0.3886851284185	-25.4814384130660
6.5830000000000	0.3895732120872	-26.0167473884050
6.5860000000000	0.3903892015962	-26.5464659844580
6.5890000000000	0.3911304545884	-27.0707735608720
6.5920000000000	0.3917943287068	-27.5898259080690
6.5950000000000	0.3923781815946	-28.1037608952080
6.5980000000000	0.3928793708947	-28.6127025463000
6.6010000000000	0.3932952542501	-29.1167640262970
6.6040000000000	0.3936231893038	-29.6160498581630
6.6070000000000	0.3938605336989	-30.1106575889620
6.6100000000000	0.3940046450784	-30.6006790557150
6.6130000000000	0.3940998582450	-31.0862013568450
6.6160000000000	0.3941922505441	-31.5673076046450
6.6190000000000	0.3942817934326	-32.0440775131880
6.6220000000000	0.3943684583677	-32.5165878614280
6.6250000000000	0.3944522168062	-32.9849128608590
6.6280000000000	0.3945330402053	-33.4491244496160
6.6310000000000	0.3946109000218	-33.9092925295020
6.6340000000000	0.3946857677128	-34.3654851584430
6.6370000000000	0.3947576147353	-34.8177687079370
6.6400000000000	0.3948264125462	-35.2662079928650
6.6430000000000	0.3948921326026	-35.7108663793680
6.6460000000000	0.3949547463615	-36.1518058752500
6.6490000000000	0.3950142252799	-36.5890872063920
6.6520000000000	0.3950705408148	-37.0227698819260
6.6550000000000	0.3951236644231	-37.4529122503570
6.6580000000000	0.3951735675619	-37.8795715483450
6.6610000000000	0.3952202216881	-38.3028039435380
6.6640000000000	0.3952635982588	-38.7226645725590
6.6670000000000	0.3953036687310	-39.1392075750300
6.6700000000000	0.3953404045616	-39.5524861243430
6.6730000000000	0.3953737772077	-39.9625524557680
6.6760000000000	0.3954037581262	-40.3694578923400
6.6790000000000	0.3954303187742	-40.7732528689240
6.6820000000000	0.3954534306087	-41.1739869547510
6.6850000000000	0.3954730650866	-41.5717088746720
6.6880000000000	0.3954891936649	-41.9664665293420
6.6910000000000	0.3955017878007	-42.3583070144900
6.6940000000000	0.3955108189509	-42.7472766394090
6.6970000000000	0.3955162585726	-43.1334209447780
6.7000000000000	0.3955180781227	-43.5167847199080
6.7030000000000	0.3955036616883	-43.8974120194710
6.7060000000000	0.3954614539112	-44.2753461797860
6.7090000000000	0.3953930170804	-44.6506298347080
6.7120000000000	0.3952999134848	-45.0233049311490
6.7150000000000	0.3951837054134	-45.3934127442700
6.7180000000000	0.3950459551552	-45.7609938923780
6.7210000000000	0.3948882249992	-46.1260883515310
6.7240000000000	0.3947120772343	-46.4887354698900
6.7270000000000	0.3945190741496	-46.8489739818130
6.7300000000000	0.3943107780341	-47.2068420217180
6.7330000000000	0.3940887511766	-47.5623771377160
6.7360000000000	0.3938545558663	-47.9156163050280
6.7390000000000	0.3936097543920	-48.2665959391840
6.7420000000000	0.3933559090428	-48.6153519090310
6.7450000000000	0.3930945821077	-48.9619195495220
6.7480000000000	0.3928273358756	-49.3063336743270
6.7510000000000	0.3925557326355	-49.6486285882410
6.7540000000000	0.3922813346764	-49.9888380994140
6.7570000000000	0.3920057042872	-50.3269955313920
6.7600000000000	0.3917304037571	-50.6631337349820
6.7630000000000	0.3914569953749	-50.9972850999370
6.7660000000000	0.3911870414296	-51.3294815664730
6.7690000000000	0.3909221042103	-51.6597546366130
6.7720000000000	0.3906637460058	-51.9881353853680
6.7750000000000	0.3904135291052	-52.3146544717540
6.7780000000000	0.3901730157975	-52.6393421496490
6.7810000000000	0.3899437683717	-52.9622282784940
6.7840000000000	0.3897273491166	-53.2833423338510
6.7870000000000	0.3895253203214	-53.6027134177960
6.7900000000000	0.3893392442750	-53.9203702691880
6.7930000000000	0.3891580463111	-54.2363412737770
6.7960000000000	0.3889702083014	-54.5506544741930
6.7990000000000	0.3887766273417	-54.8633375797920
6.8020000000000	0.3885782005281	-55.1744179763790
6.8050000000000	0.3883758249564	-55.4839227358000
6.8080000000000	0.3881703977224	-55.7918786254250
6.8110000000000	0.3879628159223	-56.0983121175060
6.8140000000000	0.3877539766518	-56.4032493984260
6.8170000000000	0.3875447770068	-56.7067163778470
6.8200000000000	0.3873361140834	-57.0087386977460
6.8230000000000	0.3871288849773	-57.3093417413640
6.8260000000000	0.3869239867846	-57.6085506420550
6.8290000000000	0.3867223166010	-57.9063902920520
6.8320000000000	0.3865247715226	-58.2028853511430
6.8350000000000	0.3863322486453	-58.4980602552790
6.8380000000000	0.3861456450649	-58.7919392250960
6.8410000000000	0.3859658578775	-59.0845462743820
6.8440000000000	0.3857937841788	-59.3759052184710
6.8470000000000	0.3856303210648	-59.6660396825840
6.8500000000000	0.3854763656314	-59.9549731101120
6.8530000000000	0.3853328149746	-60.2427287708570
6.8560000000000	0.3852005661902	-60.5293297692320
6.8590000000000	0.3850805163742	-60.8147990524110
6.8620000000000	0.3849735626225	-61.0991594184660
6.8650000000000	0.3848806020310	-61.3824335244650
6.8680000000000	0.3848025316956	-61.6646438945520
6.8710000000000	0.3847402487122	-61.9458129280200
6.8740000000000	0.3846946501767	-62.2259629073610
6.8770000000000	0.3846666331851	-62.5051160063290
6.8800000000000	0.3846570948332	-62.7832942979920
6.8830000000000	0.3846581958518	-63.0605197628050
6.8860000000000	0.3846616228782	-63.3368142966880
6.8890000000000	0.3846675618689	-63.6121997191340
6.8920000000000	0.3846761987802	-63.8866977813400
6.8950000000000	0.3846877195684	-64.1603301743710
6.8980000000000	0.3847023101897	-64.4331185373740
6.9010000000000	0.3847201566005	-64.7050844658300
6.9040000000000	0.3847414447571	-64.9762495198690
6.9070000000000	0.3847663606159	-65.2466352326370
6.9100000000000	0.3847950901330	-65.5162631187480
6.9130000000000	0.3848278192649	-65.7851546827990
6.9160000000000	0.3848647339678	-66.0533314279730
6.9190000000000	0.3849060201981	-66.3208148647430
6.9220000000000	0.3849518639121	-66.5876265196660
6.9250000000000	0.3850024510660	-66.8537879442890
6.9280000000000	0.3850579676162	-67.1193207241770
6.9310000000000	0.3851185995190	-67.3842464880640
6.9340000000000	0.3851845327307	-67.6485869171380
6.9370000000000	0.3852559532076	-67.9123637544740
6.9400000000000	0.3853330469061	-68.1755988146170
6.9430000000000	0.3854159997823	-68.4383139933370
6.9460000000000	0.3855049977928	-68.7005312775520
6.9490000000000	0.3856002268937	-68.9622727554370
6.9520000000000	0.3857018730413	-69.2235606267300
6.9550000000000	0.3858101221921	-69.4844172132530
6.9580000000000	0.3859251603022	-69.7448649696340
6.9610000000000	0.3860471733280	-70.0049264942860
6.9640000000000	0.3861763472259	-70.2646245406030
6.9670000000000	0.3863128679520	-70.5239820284380
6.9700000000000	0.3864569214628	-70.7830220558330
6.9730000000000	0.3866086937145	-71.0417679110450
6.9760000000000	0.3867683706635	-71.3002430848710
[truncated: 2,016 more rows]
