# Supplementary material for: Intelligent wireless power transfer via a 2-bit compact reconfigurable transmissive-metasurface-based router
Source: Nat Commun. 2024 Apr 1;15:2807. doi: 10.1038/s41467-024-46984-4 (PMC10984985; doi:10.1038/s41467-024-46984-4)
Supplement: Supplementary file 12 — Source Data [file 41467_2024_46984_MOESM12_ESM.zip › source_data/figure_s12_b.txt]

#Parameters = {D=22.5; Ls=1e-12; Rx1=6.95; Rx2=3.95; Rx3=6.95; Rx4=3.95; Rx5=8.12; Rx6=5.25; Ry1=7.61; Ry2=3.95; Ry3=7.61; Ry4=5.94; Ry5=8.12; Ry6=5.25; ang=60; ang_rad=1.0471975511966; cap1=0; cap2=1.5e-13; cap3=0; cap4=1.5e-13; d1_M1=4.2; d1_M4=3.9; d2_M4=2.2; d_M1=0.9; eRx_h1=9.5; eRx_h2=7.5; eRx_v1=5; eRx_v2=9; gc=0.5; ha=0.1; hd=0.787; hs=3.175; hs1=1.575; l1_M1=1.76; l1_M2=7.2; l1_M3=2.7; l…
#"Frequency / GHz"	SZmax(1),Zmin(1) (4) [Mag]	SZmax(1),Zmin(1) (4) [Pha in deg.]
#-----------------------------------------------------------------------------------
4.0000000000000	0.0772511734115	-161.1291943091300
4.0030000000000	0.0806068902006	-161.4681326539400
4.0060000000000	0.0839816502412	-161.8299154114900
4.0090000000000	0.0873753294255	-162.2145557932300
4.0120000000000	0.0907878036459	-162.6221479906700
4.0150000000000	0.0942189487945	-163.0528643377300
4.0180000000000	0.0976686407636	-163.5069530873800
4.0210000000000	0.1011367554454	-163.9847367315800
4.0240000000000	0.1046231687322	-164.4866108011200
4.0270000000000	0.1081277565162	-165.0130430870200
4.0300000000000	0.1116503946896	-165.5645732289900
4.0330000000000	0.1151909591448	-166.1418126183900
4.0360000000000	0.1187493257739	-166.7454445629100
4.0390000000000	0.1223253704691	-167.3762246588500
4.0420000000000	0.1259189691229	-168.0349813132400
4.0450000000000	0.1295299976272	-168.7226163526100
4.0480000000000	0.1331583318745	-169.4401056478500
4.0510000000000	0.1368038477569	-170.1884996747400
4.0540000000000	0.1404664211668	-170.9689239175000
4.0570000000000	0.1441459279962	-171.7825790078400
4.0600000000000	0.1478422441376	-172.6307404742500
4.0630000000000	0.1515552454830	-173.5147579551100
4.0660000000000	0.1552848079248	-174.4360537052700
4.0690000000000	0.1590308073553	-175.3961201982000
4.0720000000000	0.1627931196665	-176.3965165950800
4.0750000000000	0.1665716207509	-177.4388638188800
4.0780000000000	0.1703661865006	-178.5248379356900
4.0810000000000	0.1741766928079	-179.6561615090500
4.0840000000000	0.1780030155649	179.1654074429500
4.0870000000000	0.1818450306641	177.9380892905400
4.0900000000000	0.1857026139975	176.6600998639300
4.0930000000000	0.1897206016018	175.3296711965700
4.0960000000000	0.1940241773768	173.9450763801700
4.0990000000000	0.1985837390104	172.5046589433400
4.1020000000000	0.2033696841900	171.0068671044200
4.1050000000000	0.2083524106032	169.4502931437800
4.1080000000000	0.2135023159378	167.8337179818500
4.1110000000000	0.2187897978811	166.1561608264900
4.1140000000000	0.2241852541210	164.4169334581800
4.1170000000000	0.2296590823449	162.6156983518600
4.1200000000000	0.2351816802405	160.7525293916400
4.1230000000000	0.2407234454954	158.8279734328200
4.1260000000000	0.2462547757971	156.8431104309000
4.1290000000000	0.2517460688334	154.7996093300700
4.1320000000000	0.2571677222917	152.6997764412300
4.1350000000000	0.2624901338597	150.5465927119200
4.1380000000000	0.2676837012250	148.3437361763900
4.1410000000000	0.2727188220752	146.0955860475400
4.1440000000000	0.2775658940978	143.8072054345900
4.1470000000000	0.2821953149806	141.4843005673700
4.1500000000000	0.2865774824111	139.1331556607200
4.1530000000000	0.2906827940768	136.7605440864300
4.1560000000000	0.2944816476655	134.3736182024100
4.1590000000000	0.2979444408647	131.9797818452000
4.1620000000000	0.3010415713620	129.5865509248400
4.1650000000000	0.3037434368450	127.2014085873700
4.1680000000000	0.3060204350013	124.8316618891500
4.1710000000000	0.3078429635185	122.4843067927700
4.1740000000000	0.3091814200843	120.1659075650100
4.1770000000000	0.3100062023862	117.8824954342600
4.1800000000000	0.3102877081118	115.6394898105500
4.1830000000000	0.3100767392013	113.4416436803900
4.1860000000000	0.3094599128451	111.2930131509000
4.1890000000000	0.3084613496062	109.1969496930300
4.1920000000000	0.3071051700475	107.1561125292600
4.1950000000000	0.3054154947319	105.1724978772300
4.1980000000000	0.3034164442225	103.2474813955700
4.2010000000000	0.3011321390822	101.3818701378300
4.2040000000000	0.2985866998740	99.5759605367690
4.2070000000000	0.2958042471608	97.8295993366080
4.2100000000000	0.2928089015055	96.1422448893820
4.2130000000000	0.2896247834712	94.5130267676230
4.2160000000000	0.2862760136208	92.9408021704540
4.2190000000000	0.2827867125172	91.4242080782250
4.2220000000000	0.2791810007234	89.9617085227330
4.2250000000000	0.2754829988023	88.5516366772190
4.2280000000000	0.2717168273170	87.1922317329180
4.2310000000000	0.2679066068303	85.8816707228340
4.2340000000000	0.2640764579053	84.6180955875350
4.2370000000000	0.2602505011049	83.3996358625020
4.2400000000000	0.2564528569920	82.2244274120790
4.2430000000000	0.2527076461297	81.0906276509420
4.2460000000000	0.2490389890808	79.9964276882940
4.2490000000000	0.2454710064083	78.9400618096160
4.2520000000000	0.2420278186752	77.9198146810540
4.2550000000000	0.2387335464444	76.9340266265840
4.2580000000000	0.2356123102789	75.9810972910500
4.2610000000000	0.2326882307417	75.0594879650630
4.2640000000000	0.2299854283957	74.1677228122320
4.2670000000000	0.2275280238039	73.3043892059180
4.2700000000000	0.2253401375292	72.4681373524310
4.2730000000000	0.2232984978071	71.6576793503160
4.2760000000000	0.2212653209785	70.8717878112520
4.2790000000000	0.2192429597646	70.1092941468990
4.2820000000000	0.2172337668863	69.3690866076060
4.2850000000000	0.2152400950648	68.6501081429330
4.2880000000000	0.2132642970211	67.9513541401780
4.2910000000000	0.2113087254763	67.2718700852070
4.2940000000000	0.2093757331516	66.6107491795570
4.2970000000000	0.2074676727679	65.9671299386680
4.3000000000000	0.2055868970463	65.3401937879480
4.3030000000000	0.2037357587080	64.7291626656450
4.3060000000000	0.2019166104741	64.1332966339750
4.3090000000000	0.2001318050655	63.5518914918890
4.3120000000000	0.1983836952033	62.9842763736490
4.3150000000000	0.1966746336088	62.4298113059340
4.3180000000000	0.1950069730028	61.8878846809510
4.3210000000000	0.1933830661066	61.3579105815490
4.3240000000000	0.1918052656411	60.8393258626520
4.3270000000000	0.1902759243275	60.3315868449000
4.3300000000000	0.1887973948869	59.8341653997430
4.3330000000000	0.1873720300402	59.3465440803420
4.3360000000000	0.1860021825087	58.8682097422200
4.3390000000000	0.1846902050134	58.3986447308380
4.3420000000000	0.1834384502753	57.9373140489370
4.3450000000000	0.1822492710155	57.4836456590830
4.3480000000000	0.1811250199552	57.0369985732230
4.3510000000000	0.1800680498153	56.5966080884780
4.3540000000000	0.1790807133171	56.1614855072480
4.3570000000000	0.1781653631814	55.7302198614900
4.3600000000000	0.1773243521296	55.3005465069870
4.3630000000000	0.1765215312925	54.8682824392870
4.3660000000000	0.1757203785802	54.4241885931410
4.3690000000000	0.1749226868820	53.9417801432860
4.3720000000000	0.1741302490874	53.2973842317790
4.3750000000000	0.1733448580855	46.3028690876020
4.3780000000000	0.1725683067658	53.7087283262580
4.3810000000000	0.1718023880176	53.0113200170230
4.3840000000000	0.1710488947302	52.5431615029050
4.3870000000000	0.1703096197931	52.1324763737880
4.3900000000000	0.1695863560956	51.7469518453060
4.3930000000000	0.1688808965270	51.3759843369460
4.3960000000000	0.1681950339766	51.0150018315850
4.3990000000000	0.1675305613338	50.6616609687730
4.4020000000000	0.1668892714880	50.3146015548700
4.4050000000000	0.1662729573285	49.9729541058740
4.4080000000000	0.1656834117447	49.6361177755160
4.4110000000000	0.1651224276258	49.3036499112550
4.4140000000000	0.1645917978613	48.9752067727280
4.4170000000000	0.1640933153405	48.6505096939580
4.4200000000000	0.1636287729528	48.3293247592680
4.4230000000000	0.1631999635875	48.0114500569510
4.4260000000000	0.1628086801339	47.6967073808340
4.4290000000000	0.1624567154814	47.3849366466880
4.4320000000000	0.1621458625193	47.0759920229140
4.4350000000000	0.1618779141371	46.7697391765010
4.4380000000000	0.1616546632240	46.4660532640780
4.4410000000000	0.1614779026694	46.1648174327750
4.4440000000000	0.1613494253626	45.8659216775890
4.4470000000000	0.1612710241930	45.5692619530060
4.4500000000000	0.1612444920499	45.2747394693930
4.4530000000000	0.1612449434239	44.9822601259210
4.4560000000000	0.1612462940504	44.6917340460710
4.4590000000000	0.1612485386864	44.4030751913580
4.4620000000000	0.1612516720889	44.1162010355820
4.4650000000000	0.1612556890148	43.8310322865640
4.4680000000000	0.1612605842211	43.5474926456260
4.4710000000000	0.1612663524647	43.2655085974520
4.4740000000000	0.1612729885025	42.9850092246970
4.4770000000000	0.1612804870916	42.7059260429880
4.4800000000000	0.1612888429888	42.4281928529250
4.4830000000000	0.1612980509512	42.1517456063750
4.4860000000000	0.1613081057356	41.8765222849350
4.4890000000000	0.1613190020991	41.6024627888150
4.4920000000000	0.1613307347986	41.3295088347640
4.4950000000000	0.1613432985910	41.0576038618610
4.4980000000000	0.1613566882332	40.7866929442460
4.5010000000000	0.1613708984824	40.5167227099750
4.5040000000000	0.1613859240953	40.2476412653400
4.5070000000000	0.1614017598289	39.9793981240950
4.5100000000000	0.1614184004403	39.7119441410980
4.5130000000000	0.1614358406863	39.4452314499450
4.5160000000000	0.1614540753238	39.1792134042600
4.5190000000000	0.1614730991100	38.9138445223060
4.5220000000000	0.1614929068016	38.6490804346520
4.5250000000000	0.1615134931557	38.3848778346550
4.5280000000000	0.1615348529292	38.1211944315360
4.5310000000000	0.1615569808791	37.8579889058680
4.5340000000000	0.1615798717623	37.5952208672980
4.5370000000000	0.1616035203357	37.3328508143490
4.5400000000000	0.1616279213564	37.0708400961700
4.5430000000000	0.1616732743975	36.8091508760950
4.5460000000000	0.1617586815300	36.5477460969170
4.5490000000000	0.1618824912572	36.2865894477470
4.5520000000000	0.1620430520826	36.0256453323830
4.5550000000000	0.1622387125095	35.7648788390940
4.5580000000000	0.1624678210414	35.5042557117310
4.5610000000000	0.1627287261817	35.2437423221050
4.5640000000000	0.1630197764337	34.9833056435460
4.5670000000000	0.1633393203008	34.7229132255950
4.5700000000000	0.1636857062866	34.4625331697600
4.5730000000000	0.1640572828943	34.2021341062790
4.5760000000000	0.1644523986274	33.9416851718510
4.5790000000000	0.1648694019893	33.6811559882650
4.5820000000000	0.1653066414833	33.4205166419130
4.5850000000000	0.1657624656130	33.1597376641090
4.5880000000000	0.1662352228816	32.8987900122080
4.5910000000000	0.1667232617926	32.6376450514620
4.5940000000000	0.1672249308494	32.3762745375980
4.5970000000000	0.1677385785554	32.1146506000660
4.6000000000000	0.1682625534140	31.8527457259470
4.6030000000000	0.1687952039286	31.5905327444770
4.6060000000000	0.1693348786026	31.3279848121600
4.6090000000000	0.1698799259394	31.0650753984540
4.6120000000000	0.1704286944424	30.8017782720000
4.6150000000000	0.1709795326150	30.5380674873590
4.6180000000000	0.1715307889607	30.2739173722620
4.6210000000000	0.1720808119827	30.0093025153190
4.6240000000000	0.1726279501846	29.7441977541960
4.6270000000000	0.1731705520697	29.4785781642220
4.6300000000000	0.1737069661415	29.2124190474090
4.6330000000000	0.1742506021188	28.9456959218800
4.6360000000000	0.1748156417054	28.6783845116740
4.6390000000000	0.1754015913817	28.4104607369110
4.6420000000000	0.1760079576279	28.1419007043140
4.6450000000000	0.1766342469244	27.8726806980600
4.6480000000000	0.1772799657516	27.6027771709440
4.6510000000000	0.1779446205899	27.3321667358490
4.6540000000000	0.1786277179195	27.0608261574970
4.6570000000000	0.1793287642208	26.7887323444770
4.6600000000000	0.1800472659742	26.5158623415150
4.6630000000000	0.1807827296600	26.2421933219980
4.6660000000000	0.1815346617586	25.9677025807100
4.6690000000000	0.1823025687504	25.6923675267780
4.6720000000000	0.1830859571156	25.4161656768080
4.6750000000000	0.1838843333346	25.1390746481970
4.6780000000000	0.1846972038878	24.8610721525970
4.6810000000000	0.1855240752556	24.5821359895150
4.6840000000000	0.1863644539182	24.3022440400360
4.6870000000000	0.1872178463561	24.0213742606350
4.6900000000000	0.1880837590495	23.7395046770780
4.6930000000000	0.1889616984789	23.4566133783650
4.6960000000000	0.1898511711246	23.1726785107120
4.6990000000000	0.1907516834669	22.8876782715350
4.7020000000000	0.1916627419862	22.6015909034150
4.7050000000000	0.1925838531628	22.3143946880170
4.7080000000000	0.1935145234771	22.0260679399260
4.7110000000000	0.1944542594095	21.7365890003810
4.7140000000000	0.1954025674403	21.4459362308670
4.7170000000000	0.1963589540498	21.1540880065230
4.7200000000000	0.1973229257184	20.8610227093410
4.7230000000000	0.1983010920094	20.5667187211130
4.7260000000000	0.1993002566468	20.2711544160870
4.7290000000000	0.2003202173517	19.9743081532710
4.7320000000000	0.2013607718455	19.6761582683710
4.7350000000000	0.2024217178493	19.3766830652840
4.7380000000000	0.2035028530844	19.0758608071170
4.7410000000000	0.2046039752720	18.7736697066670
4.7440000000000	0.2057248821333	18.4700879163130
4.7470000000000	0.2068653713896	18.1650935172660
4.7500000000000	0.2080252407621	17.8586645081120
4.7530000000000	0.2092042879720	17.5507787925920
4.7560000000000	0.2104023107405	17.2414141665670
4.7590000000000	0.2116191067890	16.9305483040810
4.7620000000000	0.2128544738385	16.6181587424970
4.7650000000000	0.2141082096104	16.3042228666120
4.7680000000000	0.2153801118259	15.9887178917040
4.7710000000000	0.2166699782062	15.6716208454470
4.7740000000000	0.2179776064725	15.3529085486530
4.7770000000000	0.2193027943461	15.0325575947480
4.7800000000000	0.2206453395482	14.7105443279840
4.7830000000000	0.2220050398000	14.3868448202830
4.7860000000000	0.2233816928228	14.0614348467330
4.7890000000000	0.2247750963377	13.7342898596550
4.7920000000000	0.2261850480661	13.4053849612490
4.7950000000000	0.2276113457292	13.0746948747880
4.7980000000000	0.2290537870481	12.7421939143780
4.8010000000000	0.2305121697441	12.4078559532800
4.8040000000000	0.2319862915385	12.0716543908260
4.8070000000000	0.2334759501524	11.7335621179880
4.8100000000000	0.2349809433071	11.3935514816410
4.8130000000000	0.2365072035976	11.0515942476260
4.8160000000000	0.2380607065783	10.7076615627070
4.8190000000000	0.2396413144095	10.3617239155460
4.8220000000000	0.2412488892515	10.0137510968760
4.8250000000000	0.2428832932647	9.6637121590146
4.8280000000000	0.2445443886094	9.3115753749707
4.8310000000000	0.2462320374461	8.9573081973284
4.8340000000000	0.2479461019351	8.6008772172226
4.8370000000000	0.2496864442367	8.2422481236568
4.8400000000000	0.2514529265112	7.8813856635126
4.8430000000000	0.2532454109190	7.5182536025690
4.8460000000000	0.2550637596206	7.1528146879221
4.8490000000000	0.2569078347761	6.7850306121820
4.8520000000000	0.2587774985461	6.4148619798714
4.8550000000000	0.2606726130908	6.0422682764392
4.8580000000000	0.2625930405705	5.6672078403402
4.8610000000000	0.2645386431457	5.2896378386134
4.8640000000000	0.2665092829767	4.9095142464208
4.8670000000000	0.2685048222239	4.5267918309733
4.8700000000000	0.2705251230475	4.1414241402853
4.8730000000000	0.2725700476080	3.7533634971604
4.8760000000000	0.2746394580657	3.3625609988036
4.8790000000000	0.2767332165810	2.9689665224058
4.8820000000000	0.2788511853141	2.5725287370140
4.8850000000000	0.2809932264256	2.1731951219543
4.8880000000000	0.2831592020756	1.7709119920121
4.8910000000000	0.2853489744246	1.3656245295238
4.8940000000000	0.2875624056329	0.9572768234523
4.8970000000000	0.2897993578609	0.5458119154644
4.9000000000000	0.2920596932690	0.1311718529395
4.9030000000000	0.2943537481139	-0.2867022512340
4.9060000000000	0.2966914222420	-0.7078701522942
4.9090000000000	0.2990719231976	-1.1323924009737
4.9120000000000	0.3014944585251	-1.5603302649755
4.9150000000000	0.3039582357687	-1.9917456450031
4.9180000000000	0.3064624624729	-2.4267009858598
4.9210000000000	0.3090063461821	-2.8652591831882
4.9240000000000	0.3115890944404	-3.3074834864760
4.9270000000000	0.3142099147924	-3.7534373989935
4.9300000000000	0.3168680147823	-4.2031845753601
4.9330000000000	0.3195626019545	-4.6567887174580
4.9360000000000	0.3222928838533	-5.1143134694179
4.9390000000000	0.3250580680232	-5.5758223123957
4.9420000000000	0.3278573620084	-6.0413784598517
4.9450000000000	0.3306899733532	-6.5110447540013
4.9480000000000	0.3335551096022	-6.9848835640799
4.9510000000000	0.3364519782995	-7.4629566870131
4.9540000000000	0.3393797869896	-7.9453252510106
4.9570000000000	0.3423377432167	-8.4320496225703
4.9600000000000	0.3453250545253	-8.9231893172581
4.9630000000000	0.3483409284597	-9.4188029145949
4.9660000000000	0.3513845725642	-9.9189479772847
4.9690000000000	0.3544551943832	-10.4236809749250
4.9720000000000	0.3575520014611	-10.9330572122880
4.9750000000000	0.3606742013421	-11.4471307621450
4.9780000000000	0.3638210015707	-11.9659544025710
4.9810000000000	0.3669916096912	-12.4895795585630
4.9840000000000	0.3701852332479	-13.0180562477420
4.9870000000000	0.3734010797852	-13.5514330298950
4.9900000000000	0.3766383568474	-14.0897569599800
4.9930000000000	0.3799176225456	-14.6330735442550
4.9960000000000	0.3832582891152	-15.1814266991160
4.9990000000000	0.3866578452873	-15.7348587122080
5.0020000000000	0.3901137797930	-16.2934102053500
5.0050000000000	0.3936235813634	-16.8571200988310
5.0080000000000	0.3971847387295	-17.4260255766120
5.0110000000000	0.4007947406225	-18.0001620519620
5.0140000000000	0.4044510757734	-18.5795631331220
5.0170000000000	0.4081512329132	-19.1642605885410
5.0200000000000	0.4118927007732	-19.7542843113160
5.0230000000000	0.4156729680843	-20.3496622824550
5.0260000000000	0.4194895235776	-20.9504205326450
5.0290000000000	0.4233398559842	-21.5565831022210
5.0320000000000	0.4272214540353	-22.1681719991040
5.0350000000000	0.4311318064618	-22.7852071544810
5.0380000000000	0.4350684019948	-23.4077063760750
5.0410000000000	0.4390287293655	-24.0356852988920
5.0440000000000	0.4430102773049	-24.6691573333580
5.0470000000000	0.4470105345440	-25.3081336108450
5.0500000000000	0.4510269898140	-25.9526229265710
5.0530000000000	0.4550571318460	-26.6026316799780
5.0560000000000	0.4590984493710	-27.2581638126670
5.0590000000000	0.4631484311201	-27.9192207440480
5.0620000000000	0.4672045658244	-28.5858013048970
5.0650000000000	0.4712643422149	-29.2579016690520
5.0680000000000	0.4753252490228	-29.9355152835000
5.0710000000000	0.4793847749791	-30.6186327971720
5.0740000000000	0.4834404088149	-31.3072419887590
5.0770000000000	0.4874896392613	-32.0013276939390
5.0800000000000	0.4915299550493	-32.7008717323680
5.0830000000000	0.4955959141317	-33.4058528348900
5.0860000000000	0.4997205322181	-34.1162465713770
5.0890000000000	0.5038989846757	-34.8320252796690
5.0920000000000	0.5081264468714	-35.5531579961020
5.0950000000000	0.5123980941721	-36.2796103880970
5.0980000000000	0.5167091019448	-37.0113446893310
5.1010000000000	0.5210546455565	-37.7483196380080
5.1040000000000	0.5254299003741	-38.4904904187340
5.1070000000000	0.5298300417647	-39.2378086085600
5.1100000000000	0.5342502450950	-39.9902221276750
5.1130000000000	0.5386856857323	-40.7476751953140
5.1160000000000	0.5431315390433	-41.5101082913850
5.1190000000000	0.5475829803950	-42.2774581243280
5.1220000000000	0.5520351851545	-43.0496576057090
5.1250000000000	0.5564833286887	-43.8266358320280
5.1280000000000	0.5609225863645	-44.6083180742210
5.1310000000000	0.5653481335489	-45.3946257752720
5.1340000000000	0.5697551456089	-46.1854765563850
5.1370000000000	0.5741387979114	-46.9807842320670
5.1400000000000	0.5784942658235	-47.7804588345060
5.1430000000000	0.5828167247120	-48.5844066475330
5.1460000000000	0.5871013499439	-49.3925302504670
5.1490000000000	0.5913433168863	-50.2047285720500
5.1520000000000	0.5955378009059	-51.0208969546880
5.1550000000000	0.5996799773700	-51.8409272290990
5.1580000000000	0.6037650216453	-52.6647077994840
5.1610000000000	0.6077881090988	-53.4921237392250
5.1640000000000	0.6117444150976	-54.3230568971130
5.1670000000000	0.6156291150086	-55.1573860139860
5.1700000000000	0.6194373841987	-55.9949868496660
5.1730000000000	0.6232137290635	-56.8357323199810
5.1760000000000	0.6270029801128	-57.6794926436220
5.1790000000000	0.6308007988847	-58.5261354984780
5.1820000000000	0.6346028469176	-59.3755261871300
5.1850000000000	0.6384047857495	-60.2275278110180
5.1880000000000	0.6422022769187	-61.0820014528150
5.1910000000000	0.6459909819634	-61.9388063664570
5.1940000000000	0.6497665624218	-62.7978001742300
5.1970000000000	0.6535246798321	-63.6588390702950
5.2000000000000	0.6572609957324	-64.5217780299240
5.2030000000000	0.6609711716610	-65.3864710237820
5.2060000000000	0.6646508691562	-66.2527712364330
5.2090000000000	0.6682957497560	-67.1205312883520
5.2120000000000	0.6719014749987	-67.9896034605650
5.2150000000000	0.6754637064225	-68.8598399211330
5.2180000000000	0.6789781055656	-69.7310929526400
5.2210000000000	0.6824403339662	-70.6032151797880
5.2240000000000	0.6858460531625	-71.4760597963030
5.2270000000000	0.6891909246927	-72.3494807902900
5.2300000000000	0.6924706100951	-73.2233331671670
5.2330000000000	0.6956807709077	-74.0974731694250
5.2360000000000	0.6988170686688	-74.9717584923530
5.2390000000000	0.7018751649166	-75.8460484949940
5.2420000000000	0.7048507211894	-76.7202044055980
5.2450000000000	0.7077393990252	-77.5940895208340
5.2480000000000	0.7105368599624	-78.4675693981440
5.2510000000000	0.7132387655391	-79.3405120406080
5.2540000000000	0.7158407772935	-80.2127880737350
5.2570000000000	0.7183385567638	-81.0842709136740
5.2600000000000	0.7207277654883	-81.9548369264170
5.2630000000000	0.7230457287665	-82.8243655775170
5.2660000000000	0.7253322722599	-83.6927395720340
5.2690000000000	0.7275868080494	-84.5598449843740
5.2720000000000	0.7298087482162	-85.4255713778000
5.2750000000000	0.7319975048411	-86.2898119134290
5.2780000000000	0.7341524900052	-87.1524634486080
5.2810000000000	0.7362731157895	-88.0134266245760
5.2840000000000	0.7383587942749	-88.8726059434100
5.2870000000000	0.7404089375424	-89.7299098342920
5.2900000000000	0.7424229576731	-90.5852507092050
5.2930000000000	0.7444002667479	-91.4385450081420
5.2960000000000	0.7463402768478	-92.2897132340600
5.2990000000000	0.7482424000538	-93.1386799777660
5.3020000000000	0.7501060484469	-93.9853739329990
5.3050000000000	0.7519306341080	-94.8297279020180
5.3080000000000	0.7537155691183	-95.6716787919920
5.3110000000000	0.7554602655586	-96.5111676025600
5.3140000000000	0.7571641355099	-97.3481394049240
5.3170000000000	0.7588265910533	-98.1825433128930
5.3200000000000	0.7604470442697	-99.0143324462530
5.3230000000000	0.7620249072402	-99.8434638869230
5.3260000000000	0.7635595920456	-100.6698986283200
5.3290000000000	0.7650505107671	-101.4936015183600
5.3320000000000	0.7664970754856	-102.3145411965700
5.3350000000000	0.7678986982820	-103.1326900257700
5.3380000000000	0.7692547912374	-103.9480240186700
5.3410000000000	0.7705647664328	-104.7605227600000
5.3440000000000	0.7718280359492	-105.5701693244700
5.3470000000000	0.7730440118675	-106.3769501910000
5.3500000000000	0.7742121062687	-107.1808551537600
5.3530000000000	0.7753388389091	-107.9818772302400
5.3560000000000	0.7764321098410	-108.7800125669400
5.3590000000000	0.7774934015894	-109.5752603428700
5.3620000000000	0.7785241966793	-110.3676226714300
5.3650000000000	0.7795259776357	-111.1571045008200
5.3680000000000	0.7805002269837	-111.9437135134600
5.3710000000000	0.7814484272484	-112.7274600246200
5.3740000000000	0.7823720609547	-113.5083568806900
5.3770000000000	0.7832726106277	-114.2864193572500
5.3800000000000	0.7841515587924	-115.0616650572500
5.3830000000000	0.7850103879739	-115.8341138095400
5.3860000000000	0.7858505806972	-116.6037875679800
5.3890000000000	0.7866736194873	-117.3707103113500
5.3920000000000	0.7874809868693	-118.1349079441900
5.3950000000000	0.7882741653681	-118.8964081988500
5.3980000000000	0.7890546375089	-119.6552405388000
5.4010000000000	0.7898238858166	-120.4114360634100
5.4040000000000	0.7905833928164	-121.1650274142700
5.4070000000000	0.7913346410331	-121.9160486832700
5.4100000000000	0.7920791129919	-122.6645353224100
5.4130000000000	0.7928182912179	-123.4105240554800
5.4160000000000	0.7935536582359	-124.1540527916900
5.4190000000000	0.7942866965711	-124.8951605413900
5.4220000000000	0.7950188887485	-125.6338873336600
5.4250000000000	0.7957517172931	-126.3702741362000
5.4280000000000	0.7964866647300	-127.1043627772000
5.4310000000000	0.7972252135841	-127.8361958694200
5.4340000000000	0.7979688463806	-128.5658167364200
5.4370000000000	0.7987190456445	-129.2932693409400
5.4400000000000	0.7994772939007	-130.0185982154600
5.4430000000000	0.8002341627204	-130.7418483948800
5.4460000000000	0.8009797466852	-131.4630653513900
5.4490000000000	0.8017148128363	-132.1822949314100
5.4520000000000	0.8024401282147	-132.8995832946500
5.4550000000000	0.8031564598614	-133.6149768552400
5.4580000000000	0.8038645748175	-134.3285222248700
5.4610000000000	0.8045652401242	-135.0402661580000
5.4640000000000	0.8052592228225	-135.7502554989100
5.4670000000000	0.8059472899534	-136.4585371308200
5.4700000000000	0.8066302085580	-137.1651579267500
5.4730000000000	0.8073087456774	-137.8701647023700
5.4760000000000	0.8079836683527	-138.5736041705000
5.4790000000000	0.8086557436248	-139.2755228974300
5.4820000000000	0.8093257385350	-139.9759672609700
5.4850000000000	0.8099944201243	-140.6749834101200
5.4880000000000	0.8106625554337	-141.3726172263100
5.4910000000000	0.8113309115044	-142.0689142863000
5.4940000000000	0.8120002553773	-142.7639198265500
5.4970000000000	0.8126713540935	-143.4576787090400
5.5000000000000	0.8133449746942	-144.1502353885400
5.5030000000000	0.8140218842204	-144.8416338813300
5.5060000000000	0.8147028497132	-145.5319177351500
5.5090000000000	0.8153886382136	-146.2211300005300
5.5120000000000	0.8160800167627	-146.9093132033600
5.5150000000000	0.8167777524015	-147.5965093187000
5.5180000000000	0.8174826121713	-148.2827597457400
5.5210000000000	0.8181953631129	-148.9681052839800
5.5240000000000	0.8189167722675	-149.6525861104200
5.5270000000000	0.8196476066762	-150.3362417579100
5.5300000000000	0.8203886333800	-151.0191110945900
5.5330000000000	0.8211392507327	-151.7012323042000
5.5360000000000	0.8218980224374	-152.3826428675600
5.5390000000000	0.8226644635590	-153.0633795449100
5.5420000000000	0.8234380891628	-153.7434783592000
5.5450000000000	0.8242184143137	-154.4229745803200
5.5480000000000	0.8250049540768	-155.1019027102800
5.5510000000000	0.8257972235172	-155.7802964691300
5.5540000000000	0.8265947377001	-156.4581887818700
5.5570000000000	0.8273970116903	-157.1356117661400
5.5600000000000	0.8282035605531	-157.8125967207300
5.5630000000000	0.8290138993535	-158.4891741149600
5.5660000000000	0.8298275431565	-159.1653735787700
5.5690000000000	0.8306440070272	-159.8412238936500
5.5720000000000	0.8314628060308	-160.5167529843800
5.5750000000000	0.8322834552322	-161.1919879114500
5.5780000000000	0.8331054696966	-161.8669548643300
5.5810000000000	0.8339283644890	-162.5416791554100
5.5840000000000	0.8347516546745	-163.2161852147700
5.5870000000000	0.8355748553182	-163.8904965856500
5.5900000000000	0.8363974814851	-164.5646359206300
5.5930000000000	0.8372190482402	-165.2386249786200
5.5960000000000	0.8380390706488	-165.9124846225400
5.5990000000000	0.8388570637758	-166.5862348177300
5.6020000000000	0.8396725426864	-167.2598946310800
5.6050000000000	0.8404850224455	-167.9334822309700
5.6080000000000	0.8412940181183	-168.6070148878600
5.6110000000000	0.8420990447698	-169.2805089756000
5.6140000000000	0.8428996174651	-169.9539799735800
5.6170000000000	0.8436952512693	-170.6274424695200
5.6200000000000	0.8444854612475	-171.3009101629900
5.6230000000000	0.8452762890039	-171.9743958697700
5.6260000000000	0.8460735476413	-172.6479115268100
5.6290000000000	0.8468764094723	-173.3214681980400
5.6320000000000	0.8476840468093	-173.9950760808700
5.6350000000000	0.8484956319650	-174.6687445134200
5.6380000000000	0.8493103372521	-175.3424819825200
5.6410000000000	0.8501273349830	-176.0162961324500
5.6440000000000	0.8509457974703	-176.6901937743900
5.6470000000000	0.8517648970266	-177.3641808966400
5.6500000000000	0.8525838059646	-178.0382626755500
5.6530000000000	0.8534016965967	-178.7124434872300
5.6560000000000	0.8542177412356	-179.3867269199200
5.6590000000000	0.8550311121938	179.9388842128700
5.6620000000000	0.8558409817840	179.2643878584500
5.6650000000000	0.8566465223186	178.5897827104400
5.6680000000000	0.8574469061103	177.9150681934400
5.6710000000000	0.8582413054717	177.2402444470800
5.6740000000000	0.8590288927154	176.5653123093000
5.6770000000000	0.8598088401538	175.8902732990300
5.6800000000000	0.8605803200997	175.2151295981100
5.6830000000000	0.8613425048655	174.5398840326300
5.6860000000000	0.8620945667639	173.8645400535800
5.6890000000000	0.8628356781075	173.1891017168700
5.6920000000000	0.8635650112087	172.5135736627100
5.6950000000000	0.8642817383803	171.8379610944800
5.6980000000000	0.8649850319348	171.1622697569000
5.7010000000000	0.8656740641847	170.4865059137000
5.7040000000000	0.8663480074427	169.8106763247500
5.7070000000000	0.8670060340213	169.1347882226500
5.7100000000000	0.8676473162331	168.4588492888200
5.7130000000000	0.8682788789703	167.7828676290900
5.7160000000000	0.8689080017662	167.1068517489200
5.7190000000000	0.8695342388954	166.4308105280900
5.7220000000000	0.8701571446323	165.7547531950400
5.7250000000000	0.8707762732515	165.0786893008400
5.7280000000000	0.8713911790274	164.4026286928300
5.7310000000000	0.8720014162345	163.7265814878700
5.7340000000000	0.8726065391473	163.0505580453800
5.7370000000000	0.8732061020403	162.3745689401000
5.7400000000000	0.8737996591880	161.6986249346100
5.7430000000000	0.8743867648648	161.0227369516800
5.7460000000000	0.8749669733453	160.3469160464200
5.7490000000000	0.8755398389039	159.6711733783400
5.7520000000000	0.8761049158151	158.9955201832800
5.7550000000000	0.8766617583534	158.3199677453300
5.7580000000000	0.8772099207933	157.6445273686100
5.7610000000000	0.8777489574093	156.9692103492100
5.7640000000000	0.8782784224758	156.2940279470000
5.7670000000000	0.8787978702674	155.6189913576200
5.7700000000000	0.8793068550585	154.9441116845000
5.7730000000000	0.8798049311237	154.2693999111000
5.7760000000000	0.8802916527373	153.5948668732200
5.7790000000000	0.8807665741740	152.9205232315200
5.7820000000000	0.8812292497081	152.2463794443700
5.7850000000000	0.8816792336143	151.5724457408200
5.7880000000000	0.8821160801668	150.8987320939300
5.7910000000000	0.8825393436403	150.2252481944100
5.7940000000000	0.8829485783093	149.5520034246200
5.7970000000000	0.8833433384482	148.8790068329100
5.8000000000000	0.8837231783314	148.2062671083900
5.8030000000000	0.8840907590358	147.5337925560800
5.8060000000000	0.8844492798873	146.8615910725900
5.8090000000000	0.8847991025344	146.1896701221900
5.8120000000000	0.8851405886257	145.5180367134600
5.8150000000000	0.8854740998097	144.8466973763600
5.8180000000000	0.8857999977348	144.1756581399500
5.8210000000000	0.8861186440498	143.5049245105800
5.8240000000000	0.8864304004029	142.8345014506900
5.8270000000000	0.8867356284429	142.1643933582500
5.8300000000000	0.8870346898182	141.4946040467100
5.8330000000000	0.8873279461773	140.8251367256200
5.8360000000000	0.8876157591687	140.1559939819900
5.8390000000000	0.8878984904410	139.4871777620600
5.8420000000000	0.8881765016427	138.8186893540200
5.8450000000000	0.8884501544223	138.1505293711300
5.8480000000000	0.8887198104283	137.4826977357100
5.8510000000000	0.8889858313093	136.8151936637300
5.8540000000000	0.8892485787138	136.1480156500900
5.8570000000000	0.8895084142903	135.4811614546300
5.8600000000000	0.8897656996873	134.8146280887900
5.8630000000000	0.8900207965533	134.1484118030400
5.8660000000000	0.8902740665369	133.4825080749500
5.8690000000000	0.8905258712867	132.8169115980000
5.8720000000000	0.8907765724510	132.1516162710900
5.8750000000000	0.8910265316784	131.4866151887500
5.8780000000000	0.8912761106176	130.8219006320500
5.8810000000000	0.8915256709169	130.1574640602300
5.8840000000000	0.8917755742249	129.4932961030400
5.8870000000000	0.8920261821901	128.8293865536700
5.8900000000000	0.8922778564611	128.1657243625800
5.8930000000000	0.8925272370208	127.5022976317600
5.8960000000000	0.8927710095237	126.8390936099300
5.8990000000000	0.8930096041260	126.1760986881900
5.9020000000000	0.8932434509835	125.5132983965300
5.9050000000000	0.8934729802523	124.8506774008700
5.9080000000000	0.8936986220885	124.1882195008800
5.9110000000000	0.8939208066480	123.5259076283300
5.9140000000000	0.8941399640868	122.8637238462300
5.9170000000000	0.8943565245610	122.2016493485100
5.9200000000000	0.8945709182266	121.5396644603900
5.9230000000000	0.8947835752395	120.8777486394100
5.9260000000000	0.8949949257558	120.2158804770500
5.9290000000000	0.8952053999314	119.5540377009900
5.9320000000000	0.8954154279225	118.8921971780700
5.9350000000000	0.8956254398850	118.2303349177500
5.9380000000000	0.8958358659749	117.5684260762900
5.9410000000000	0.8960471363482	116.9064449615600
5.9440000000000	0.8962596811610	116.2443650383900
5.9470000000000	0.8964739305692	115.5821589346500
5.9500000000000	0.8966903147289	114.9197984478500
5.9530000000000	0.8969092637961	114.2572545524800
5.9560000000000	0.8971312079267	113.5944974078800
5.9590000000000	0.8973565772768	112.9314963668000
5.9620000000000	0.8975858020024	112.2682199846400
5.9650000000000	0.8978193122595	111.6046360292400
5.9680000000000	0.8980575382042	110.9407114914100
5.9710000000000	0.8983009099923	110.2764125961200
5.9740000000000	0.8985498577801	109.6117048143200
5.9770000000000	0.8988048117233	108.9465528755200
5.9800000000000	0.8990662019781	108.2809207810100
5.9830000000000	0.8993378832078	107.6147718178600
5.9860000000000	0.8996227168864	106.9480685735900
5.9890000000000	0.8999196433865	106.2807729517000
5.9920000000000	0.9002276030804	105.6128461878200
5.9950000000000	0.9005455363405	104.9442488668200
5.9980000000000	0.9008723835391	104.2749409406300
6.0010000000000	0.9012070850487	103.6048817469400
6.0040000000000	0.9015485812415	102.9340300287600
6.0070000000000	0.9018958124901	102.2623439548900
6.0100000000000	0.9022477191668	101.5897811413000
6.0130000000000	0.9026032416439	100.9162986734600
6.0160000000000	0.9029613202939	100.2418531296900
6.0190000000000	0.9033208954891	99.5664006054740
6.0220000000000	0.9036809076020	98.8898967388580
6.0250000000000	0.9040402970048	98.2122967369570
6.0280000000000	0.9043980040700	97.5335554035460
6.0310000000000	0.9047529691699	96.8536271678390
6.0340000000000	0.9051041326770	96.1724661144590
6.0370000000000	0.9054504349636	95.4900260146580
6.0400000000000	0.9057908164022	94.8062603588140
6.0430000000000	0.9061242173650	94.1211223902540
6.0460000000000	0.9064495782244	93.4345651404410
6.0490000000000	0.9067658393529	92.7465414655660
6.0520000000000	0.9070719411229	92.0570040846000
6.0550000000000	0.9073668239067	91.3659056188250
6.0580000000000	0.9076494280766	90.6731986329100
6.0610000000000	0.9079186940052	89.9788356775610
6.0640000000000	0.9081735620647	89.2827693337820
6.0670000000000	0.9084129726275	88.5849522588040
6.0700000000000	0.9086358660660	87.8853372337050
6.0730000000000	0.9088518745423	87.1838772127610
6.0760000000000	0.9090708549846	86.4805253745710
6.0790000000000	0.9092920849155	85.7752351749860
6.0820000000000	0.9095148418570	85.0679604018620
6.0850000000000	0.9097384033315	84.3586552316850
6.0880000000000	0.9099620468611	83.6472742880690
6.0910000000000	0.9101850499683	82.9337727021690
6.0940000000000	0.9104066901751	82.2181061750070
6.0970000000000	0.9106262450039	81.5002310417340
6.1000000000000	0.9108429919770	80.7801043378260
6.1030000000000	0.9110562086165	80.0576838672160
6.1060000000000	0.9112651724447	79.3329282723590
6.1090000000000	0.9114691609840	78.6057971062120
6.1120000000000	0.9116674517565	77.8762509061040
6.1150000000000	0.9118593222845	77.1442512694760
6.1180000000000	0.9120440500902	76.4097609314450
6.1210000000000	0.9122209126960	75.6727438441430
6.1240000000000	0.9123891876240	74.9331652577810
6.1270000000000	0.9125481523966	74.1909918033570
6.1300000000000	0.9126970845360	73.4461915769460
6.1330000000000	0.9128352615644	72.6987342254520
6.1360000000000	0.9129619610040	71.9485910337500
6.1390000000000	0.9130764603773	71.1957350130720
6.1420000000000	0.9131780372063	70.4401409905260
6.1450000000000	0.9132659690134	69.6817856995880
6.1480000000000	0.9133395333208	68.9206478714130
6.1510000000000	0.9133980076508	68.1567083267950
6.1540000000000	0.9134406695257	67.3899500685690
6.1570000000000	0.9134667964676	66.6203583742690
6.1600000000000	0.9134756659988	65.8479208888000
6.1630000000000	0.9134304018380	65.0726277169040
6.1660000000000	0.9132965328970	64.2944715151450
6.1690000000000	0.9130769444885	63.5134475831620
6.1720000000000	0.9127745219247	62.7295539538880
6.1750000000000	0.9123921505181	61.9427914824460
6.1780000000000	0.9119327155811	61.1531639333920
6.1810000000000	0.9113991024262	60.3606780659780
6.1840000000000	0.9107941963658	59.5653437170990
6.1870000000000	0.9101208827122	58.7671738815520
6.1900000000000	0.9093820467780	57.9661847892370
6.1930000000000	0.9085805738755	57.1623959789370
6.1960000000000	0.9077193493171	56.3558303682610
6.1990000000000	0.9068012584154	55.5465143193780
6.2020000000000	0.9058291864827	54.7344777001170
6.2050000000000	0.9048060188314	53.9197539400440
6.2080000000000	0.9037346407739	53.1023800810930
6.2110000000000	0.9026179376228	52.2823968223510
6.2140000000000	0.9014587946903	51.4598485585900
6.2170000000000	0.9002600972890	50.6347834121450
6.2200000000000	0.8990247307313	49.8072532577460
6.2230000000000	0.8977555803295	48.9773137399250
6.2260000000000	0.8964555313961	48.1450242826360
6.2290000000000	0.8951274692436	47.3104480907250
6.2320000000000	0.8937742791843	46.4736521429350
6.2350000000000	0.8923988465307	45.6347071761370
6.2380000000000	0.8910040565952	44.7936876604980
6.2410000000000	0.8895927946902	43.9506717653470
6.2440000000000	0.8881679461281	43.1057413155140
6.2470000000000	0.8867323962214	42.2589817379600
6.2500000000000	0.8852890302826	41.4104819985530
6.2530000000000	0.8837550323153	40.5603345288820
6.2560000000000	0.8820499712903	39.7086351430560
6.2590000000000	0.8801803099698	38.8554829444540
6.2620000000000	0.8781525111163	38.0009802224730
6.2650000000000	0.8759730374922	37.1452323393330
6.2680000000000	0.8736483518598	36.2883476070800
6.2710000000000	0.8711849169816	35.4304371549570
6.2740000000000	0.8685891956200	34.5716147873610
6.2770000000000	0.8658676505373	33.7119968326790
6.2800000000000	0.8630267444960	32.8517019833130
6.2830000000000	0.8600729402584	31.9908511272800
6.2860000000000	0.8570127005871	31.1295671717980
6.2890000000000	0.8538524882442	30.2679748593390
6.2920000000000	0.8505987659923	29.4062005766470
6.2950000000000	0.8472579965938	28.5443721572750
6.2980000000000	0.8438366428111	27.6826186782370
6.3010000000000	0.8403411674064	26.8210702513850
6.3040000000000	0.8367780331424	25.9598578101690
6.3070000000000	0.8331537027813	25.0991128924580
6.3100000000000	0.8294746390855	24.2389674201140
6.3130000000000	0.8257473048175	23.3795534760420
6.3160000000000	0.8219781627396	22.5210030794290
6.3190000000000	0.8181736756142	21.6634479599120
6.3220000000000	0.8143403062038	20.8070193314080
6.3250000000000	0.8104845172708	19.9518476663250
6.3280000000000	0.8066127715774	19.0980624708760
6.3310000000000	0.8027315318862	18.2457920621940
6.3340000000000	0.7988472609596	17.3951633479460
6.3370000000000	0.7949664215599	16.5463016090680
6.3400000000000	0.7910954764495	15.6993302862880
6.3430000000000	0.7871648044351	14.8543707709960
6.3460000000000	0.7831043689216	14.0115422010300
6.3490000000000	0.7789200095684	13.1709612618850
6.3520000000000	0.7746175660348	12.3327419938000
6.3550000000000	0.7702028779802	11.4969956051520
6.3580000000000	0.7656817850642	10.6638302925000
6.3610000000000	0.7610601269460	9.8333510675944
6.3640000000000	0.7563437432852	9.0056595916001
6.3670000000000	0.7515384737411	8.1808540167165
6.3700000000000	0.7466501579732	7.3590288353286
6.3730000000000	0.7416846356409	6.5402747367511
6.3760000000000	0.7366477464035	5.7246784715746
6.3790000000000	0.7315453299205	4.9123227235508
6.3820000000000	0.7263832258513	4.1032859889014
6.3850000000000	0.7211672738554	3.2976424628603
6.3880000000000	0.7159033135921	2.4954619332054
6.3910000000000	0.7105971847209	1.6968096804690
6.3940000000000	0.7052547269012	0.9017463844533
6.3970000000000	0.6998817797923	0.1103280366165
6.4000000000000	0.6944841830538	-0.6773941421699
6.4030000000000	0.6890677763450	-1.4613737790526
6.4060000000000	0.6836383993253	-2.2415694224420
6.4090000000000	0.6782018916542	-3.0179446117598
6.4120000000000	0.6727640929911	-3.7904679444457
6.4150000000000	0.6673308429954	-4.5591131410460
6.4180000000000	0.6619079813264	-5.3238591092771
6.4210000000000	0.6565013476437	-6.0846900080400
6.4240000000000	0.6511167816067	-6.8415953124320
6.4270000000000	0.6457601228747	-7.5945698809009
6.4300000000000	0.6404372111071	-8.3436140257722
6.4330000000000	0.6351407413934	-9.0887335884992
6.4360000000000	0.6298570127206	-9.8299400210956
6.4390000000000	0.6245822705950	-10.5672504753540
6.4420000000000	0.6193127605227	-11.3006879016080
6.4450000000000	0.6140447280098	-12.0302811589750
6.4480000000000	0.6087744185625	-12.7560651392380
6.4510000000000	0.6034980776871	-13.4780809067570
6.4540000000000	0.5982119508895	-14.1963758571100
6.4570000000000	0.5929122836761	-14.9110038975140
6.4600000000000	0.5875953215529	-15.6220256524780
6.4630000000000	0.5822573100262	-16.3295086986820
6.4660000000000	0.5768944946020	-17.0335278336520
6.4690000000000	0.5715031207866	-17.7341653835970
6.4720000000000	0.5660794340861	-18.4315115566800
6.4750000000000	0.5606196800067	-19.1256648491560
6.4780000000000	0.5551201040545	-19.8167325132580
6.4810000000000	0.5495769517357	-20.5048310975570
6.4840000000000	0.5439864685564	-21.1900870728000
6.4870000000000	0.5383449000229	-21.8726375592930
6.4900000000000	0.5326484916412	-22.5526311756910
6.4930000000000	0.5268934889176	-23.2302290342390
6.4960000000000	0.5210761373582	-23.9056059141950
6.4990000000000	0.5151926824691	-24.5789516543070
6.5020000000000	0.5092393697566	-25.2504728175430
6.5050000000000	0.5032124447267	-25.9203946983700
6.5080000000000	0.4971081528857	-26.5889637667320
6.5110000000000	0.4909227397397	-27.2564506769180
6.5140000000000	0.4846524507949	-27.9231540186340
6.5170000000000	0.4782935315574	-28.5894050601120
6.5200000000000	0.4718422275333	-29.2555738419380
6.5230000000000	0.4650162730526	-29.9220771475170
6.5260000000000	0.4575754980799	-30.5893891388460
6.5290000000000	0.4495792915741	-31.2580558701800
6.5320000000000	0.4410870424938	-31.9287155956610
6.5350000000000	0.4321581397978	-32.6021279926390
6.5380000000000	0.4228519724450	-33.2792175645050
6.5410000000000	0.4132279293939	-33.9611404526610
6.5440000000000	0.4033453996034	-34.6493915859340
6.5470000000000	0.3932637720321	-35.3459848932230
6.5500000000000	0.3830424356389	-36.0537739272380
6.5530000000000	0.3727407793825	-36.7770624253040
6.5560000000000	0.3624181922217	-37.5228696871230
6.5590000000000	0.3521340631151	-38.3038563694650
6.5620000000000	0.3419477810215	-39.1461762623900
6.5650000000000	0.3319187348997	-40.1156979168420
6.5680000000000	0.3221063137084	-41.4441089637370
6.5710000000000	0.3125699064063	-44.8808558023390
6.5740000000000	0.3033689019523	-36.6825839125330
6.5770000000000	0.2945626893050	-40.3799855368420
6.5800000000000	0.2862106574231	-41.7870213000290
6.5830000000000	0.2783721952655	-42.8348587605440
6.5860000000000	0.2711066917909	-43.7744250934560
6.5890000000000	0.2644735359580	-44.6767157142950
6.5920000000000	0.2585321167255	-45.5709263693980
6.5950000000000	0.2533418230523	-46.4725929953790
6.5980000000000	0.2489620438970	-47.3919704604380
6.6010000000000	0.2454521682184	-48.3372047479930
6.6040000000000	0.2428715849752	-49.3157921381970
6.6070000000000	0.2412796831263	-50.3354011292090
6.6100000000000	0.2407358516302	-51.4044597321680
6.6130000000000	0.2421106088233	-52.5326958223670
6.6160000000000	0.2461099024758	-53.7317544058180
6.6190000000000	0.2525462656978	-55.0160246332260
6.6220000000000	0.2612322315994	-56.4038936279740
6.6250000000000	0.2719803332906	-57.9198890640660
6.6280000000000	0.2846031038814	-59.5989025859610
6.6310000000000	0.2989130764818	-61.4962533686610
6.6340000000000	0.3147227842020	-63.7190159724870
6.6370000000000	0.3318447601519	-66.5747210573770
6.6400000000000	0.3500915374415	-72.4171224954950
6.6430000000000	0.3692756491810	115.3159779484700
6.6460000000000	0.3892096284803	108.3590918917400
6.6490000000000	0.4097060084495	103.7254918704300
6.6520000000000	0.4305773221986	98.7108257327560
6.6550000000000	0.4516361028377	92.8078644250840
6.6580000000000	0.4726948834768	85.6615294985740
6.6610000000000	0.4935661972260	76.9571331132750
6.6640000000000	0.5140625771952	66.5136148466910
6.6670000000000	0.5339965564945	54.4984763339400
6.6700000000000	0.5531806682340	41.6174113746740
6.6730000000000	0.5714274455236	28.9745305851510
6.6760000000000	0.5885494214735	17.5641673930190
6.6790000000000	0.6043591291937	7.8741671419116
6.6820000000000	0.6186691017941	-0.0879182094551
6.6850000000000	0.6312918723849	-6.5591392869780
6.6880000000000	0.6420399740761	-11.8330937484260
6.6910000000000	0.6507259399776	-16.1738286037840
6.6940000000000	0.6571623031997	-19.7928451637820
6.6970000000000	0.6611615968522	-22.8518264544920
6.7000000000000	0.6625363540453	-25.4723880482670
6.7030000000000	0.6617786032229	-27.7458754767650
6.7060000000000	0.6595681323514	-29.7413001167500
6.7090000000000	0.6559991138240	-31.5112891881230
6.7120000000000	0.6511657200342	-33.0964136178230
6.7150000000000	0.6451621233751	-34.5283057623480
6.7180000000000	0.6380824962401	-35.8319065036270
6.7210000000000	0.6300210110226	-37.0270941640380
6.7240000000000	0.6210718401158	-38.1298752986110
6.7270000000000	0.6113291559131	-39.1532637158860
6.7300000000000	0.6008871308078	-40.1079360375460
6.7330000000000	0.5898399371932	-41.0027256719870
6.7360000000000	0.5782817474626	-41.8449988164590
6.7390000000000	0.5663067340094	-42.6409434757500
6.7420000000000	0.5540090692268	-43.3957937116680
6.7450000000000	0.5414829255083	-44.1140051978960
6.7480000000000	0.5288224752470	-44.7993938228200
6.7510000000000	0.5161218908364	-45.4552459992470
6.7540000000000	0.5034753446697	-46.0844071248270
6.7570000000000	0.4909770091403	-46.6893530312770
6.7600000000000	0.4787210566415	-47.2722480860780
6.7630000000000	0.4668016595665	-47.8349927437860
6.7660000000000	0.4553129903088	-48.3792626993140
6.7690000000000	0.4443492212617	-48.9065413118440
6.7720000000000	0.4340045248184	-49.4181466022700
6.7750000000000	0.4243730733723	-49.9152538484980
6.7780000000000	0.4155490393167	-50.3989145890840
6.7810000000000	0.4076265950449	-50.8700726805440
6.7840000000000	0.4006999129502	-51.3295779251710
6.7870000000000	0.3948631654261	-51.7781976856500
6.7900000000000	0.3902105248656	-52.2166268235740
6.7930000000000	0.3862492178480	-52.6454962362390
6.7960000000000	0.3824209458409	-53.0653802161660
6.7990000000000	0.3787215935711	-53.4768028177980
6.8020000000000	0.3751470457651	-53.8802433836250
6.8050000000000	0.3716931871497	-54.2761413559970
6.8080000000000	0.3683559024515	-54.6649004797140
6.8110000000000	0.3651310763972	-55.0468924832290
6.8140000000000	0.3620145937134	-55.4224603121740
6.8170000000000	0.3590023391268	-55.7919209772630
6.8200000000000	0.3560901973640	-56.1555680690010
6.8230000000000	0.3532740531517	-56.5136739836860
6.8260000000000	0.3505497912165	-56.8664918984870
6.8290000000000	0.3479132962851	-57.2142575279050
6.8320000000000	0.3453604530842	-57.5571906891970
6.8350000000000	0.3428871463403	-57.8954967005000
6.8380000000000	0.3404892607802	-58.2293676320250
6.8410000000000	0.3381626811306	-58.5589834279530
6.8440000000000	0.3359032921180	-58.8845129142420
6.8470000000000	0.3337069784691	-59.2061147055820
6.8500000000000	0.3315696249106	-59.5239380229670
6.8530000000000	0.3294871161691	-59.8381234319120
6.8560000000000	0.3274553369714	-60.1488035100470
6.8590000000000	0.3254701720439	-60.4561034517640
6.8620000000000	0.3235275061135	-60.7601416166130
6.8650000000000	0.3216232239067	-61.0610300273700
6.8680000000000	0.3197532101502	-61.3588748229710
6.8710000000000	0.3179133495707	-61.6537766709050
6.8740000000000	0.3160995268948	-61.9458311431280
6.8770000000000	0.3143076268492	-62.2351290590970
6.8800000000000	0.3125335341605	-62.5217567991150
6.8830000000000	0.3107717319576	-62.8057965908440
6.8860000000000	0.3090201319383	-63.0873267714960
6.8890000000000	0.3072797616824	-63.3664220279890
6.8920000000000	0.3055516487696	-63.6431536170870
6.8950000000000	0.3038368207798	-63.9175895673440
6.8980000000000	0.3021363052927	-64.1897948644860
6.9010000000000	0.3004511298881	-64.4598316217240
6.9040000000000	0.2987823221459	-64.7277592363280
6.9070000000000	0.2971309096459	-64.9936345336910
6.9100000000000	0.2954979199678	-65.2575118999870
6.9130000000000	0.2938843806914	-65.5194434044690
6.9160000000000	0.2922913193966	-65.7794789123440
6.9190000000000	0.2907197636631	-66.0376661891120
6.9220000000000	0.2891707410707	-66.2940509972080
6.9250000000000	0.2876452791993	-66.5486771857490
6.9280000000000	0.2861444056286	-66.8015867741190
6.9310000000000	0.2846691479385	-67.0528200301750
6.9340000000000	0.2832205337087	-67.3024155437530
6.9370000000000	0.2817995905190	-67.5504102962460
6.9400000000000	0.2804073459492	-67.7968397269530
6.9430000000000	0.2790448275792	-68.0417377969520
6.9460000000000	0.2777130629887	-68.2851370512760
6.9490000000000	0.2764130797576	-68.5270686801670
6.9520000000000	0.2751459054655	-68.7675625802740
6.9550000000000	0.2739125676924	-69.0066474166320
6.9580000000000	0.2727140940180	-69.2443506863940
6.9610000000000	0.2715515120221	-69.4806987852520
6.9640000000000	0.2704258492846	-69.7157170776050
6.9670000000000	0.2693381333852	-69.9494299715570
6.9700000000000	0.2682893919036	-70.1818609998580
6.9730000000000	0.2672806524198	-70.4130329079800
6.9760000000000	0.2663129425136	-70.6429677505120
6.9790000000000	0.2653872897646	-70.8716869970840
6.9820000000000	0.2645047217527	-71.0992116489920
6.9850000000000	0.2636662660578	-71.3255623676570
6.9880000000000	0.2628729502596	-71.5507596159280
6.9910000000000	0.2621258019378	-71.7748238131010
6.9940000000000	0.2614258486724	-71.9977755042770
6.9970000000000	0.2607741180431	-72.2196355444090
7.0000000000000	0.2601716376297	-72.4404252969530
#Parameters = {D=22.5; Ls=1e-12; Rx1=6.95; Rx2=3.95; Rx3=6.95; Rx4=3.95; Rx5=8.12; Rx6=5.25; Ry1=7.61; Ry2=3.95; Ry3=7.61; Ry4=5.94; Ry5=8.12; Ry6=5.25; ang=60; ang_rad=1.0471975511966; cap1=0; cap2=1.5e-13; cap3=1.5e-13; cap4=0; d1_M1=4.2; d1_M4=3.9; d2_M4=2.2; d_M1=0.9; eRx_h1=9.5; eRx_h2=7.5; eRx_v1=5; eRx_v2=9; gc=0.5; ha=0.1; hd=0.787; hs=3.175; hs1=1.575; l1_M1=1.76; l1_M2=7.2; l1_M3=2.7; l…
#"Frequency / GHz"	SZmax(1),Zmin(1) (13) [Mag]	SZmax(1),Zmin(1) (13) [Pha in deg.]
#-------------------------------------------------------------------------------------
4.0000000000000	0.1767824301812	2.0838478042277
4.0030000000000	0.1841560917608	1.3375065434963
4.0060000000000	0.1914985451754	0.5476417196554
4.0090000000000	0.1987957374035	-0.2841301233155
4.0120000000000	0.2060336154238	-1.1563676156208
4.0150000000000	0.2131981262147	-2.0677797611054
4.0180000000000	0.2202752167549	-3.0172025134404
4.0210000000000	0.2272508340229	-4.0035766644049
4.0240000000000	0.2341109249972	-5.0259269674248
4.0270000000000	0.2408414366565	-6.0833424195510
4.0300000000000	0.2474283159794	-7.1749576337034
4.0330000000000	0.2538575099443	-8.2999352479294
4.0360000000000	0.2601149655299	-9.4574493376351
4.0390000000000	0.2661866297147	-10.6466698187180
4.0420000000000	0.2720584494772	-11.8667478528630
4.0450000000000	0.2777163717962	-13.1168022898760
4.0480000000000	0.2831463436500	-14.3959072047040
4.0510000000000	0.2883343120173	-15.7030806075120
4.0540000000000	0.2932662238767	-17.0372744228820
4.0570000000000	0.2979280262068	-18.3973658477270
4.0600000000000	0.3023056659860	-19.7821502058590
4.0630000000000	0.3063850901929	-21.1903354192330
4.0660000000000	0.3101522458062	-22.6205382110850
4.0690000000000	0.3135930798044	-24.0712821437040
4.0720000000000	0.3166935391660	-25.5409975733990
4.0750000000000	0.3194395708697	-27.0280235770780
4.0780000000000	0.3218171218940	-28.5306118698400
4.0810000000000	0.3238121392174	-30.0469326915120
4.0840000000000	0.3254105698186	-31.5750825942310
4.0870000000000	0.3265983606760	-33.1130940144330
4.0900000000000	0.3273614587683	-34.6589464635980
4.0930000000000	0.3278999607645	-36.2105791251370
4.0960000000000	0.3284231924007	-37.7659046024660
4.0990000000000	0.3289309442566	-39.3228235280270
4.1020000000000	0.3294230069118	-40.8792397169760
4.1050000000000	0.3298991709459	-42.4330755338600
4.1080000000000	0.3303592269385	-43.9822871371290
4.1110000000000	0.3308029654690	-45.5248792748030
4.1140000000000	0.3312301771173	-47.0589193248030
4.1170000000000	0.3316406524627	-48.5825503040740
4.1200000000000	0.3320341820850	-50.0940026101200
4.1230000000000	0.3324105565637	-51.5916043045550
4.1260000000000	0.3327695664784	-53.0737897985850
4.1290000000000	0.3331110024087	-54.5391068521660
4.1320000000000	0.3334346549342	-55.9862218497640
4.1350000000000	0.3337403146344	-57.4139233637820
4.1380000000000	0.3340277720890	-58.8211240602070
4.1410000000000	0.3342968178775	-60.2068610383390
4.1440000000000	0.3345472425796	-61.5702947268430
4.1470000000000	0.3347788367748	-62.9107064813380
4.1500000000000	0.3349913910427	-64.2274950443500
4.1530000000000	0.3351846959629	-65.5201720371070
4.1560000000000	0.3353585421150	-66.7883566549560
4.1590000000000	0.3355127200786	-68.0317697350500
4.1620000000000	0.3356470204333	-69.2502273573470
4.1650000000000	0.3357612337586	-70.4436341288170
4.1680000000000	0.3358551506342	-71.6119762871840
4.1710000000000	0.3359285616397	-72.7553147452620
4.1740000000000	0.3359812573545	-73.8737781809810
4.1770000000000	0.3360130283584	-74.9675562620580
4.1800000000000	0.3360236652309	-76.0368930785360
4.1830000000000	0.3358880056458	-77.0820808416160
4.1860000000000	0.3354911899878	-78.1034538934500
4.1890000000000	0.3348484629032	-79.1013830602390
4.1920000000000	0.3339750690379	-80.0762703700260
4.1950000000000	0.3328862530383	-81.0285441471370
4.1980000000000	0.3315972595504	-81.9586544872210
4.2010000000000	0.3301233332203	-82.8670691101710
4.2040000000000	0.3284797186943	-83.7542695828730
4.2070000000000	0.3266816606183	-84.6207478994840
4.2100000000000	0.3247444036386	-85.4670034037360
4.2130000000000	0.3226831924014	-86.2935400354740
4.2160000000000	0.3205132715526	-87.1008638820410
4.2190000000000	0.3182498857386	-87.8894810142620
4.2220000000000	0.3159082796053	-88.6598955863290
4.2250000000000	0.3135036977990	-89.4126081789890
4.2280000000000	0.3110513849658	-90.1481143657710
4.2310000000000	0.3085665857518	-90.8669034826380
4.2340000000000	0.3060645448032	-91.5694575822810
4.2370000000000	0.3035605067661	-92.2562505552370
4.2400000000000	0.3010697162866	-92.9277474010500
4.2430000000000	0.2986074180109	-93.5844036338140
4.2460000000000	0.2961888565851	-94.2266648075710
4.2490000000000	0.2938292766553	-94.8549661481120
4.2520000000000	0.2915439228678	-95.4697322788900
4.2550000000000	0.2893480398685	-96.0713770297580
4.2580000000000	0.2872568723037	-96.6603033182810
4.2610000000000	0.2852856648195	-97.2369030943450
4.2640000000000	0.2834496620621	-97.8015573396400
4.2670000000000	0.2817641086775	-98.3546361144950
4.2700000000000	0.2802442493119	-98.8964986452520
4.2730000000000	0.2788158647865	-99.4274934461500
4.2760000000000	0.2773953141540	-99.9479584702920
4.2790000000000	0.2759837094076	-100.4582212849200
4.2820000000000	0.2745821625407	-100.9585992666900
4.2850000000000	0.2731917855466	-101.4493998133000
4.2880000000000	0.2718136904187	-101.9309205680100
4.2910000000000	0.2704489891504	-102.4034496543000
4.2940000000000	0.2690987937350	-102.8672659179800
4.2970000000000	0.2677642161657	-103.3226391747500
4.3000000000000	0.2664463684360	-103.7698304610100
4.3030000000000	0.2651463625393	-104.2090922865000
4.3060000000000	0.2638653104687	-104.6406688872400
4.3090000000000	0.2626043242178	-105.0647964775400
4.3120000000000	0.2613645157798	-105.4817035001000
4.3150000000000	0.2601469971480	-105.8916108732000
4.3180000000000	0.2589528803159	-106.2947322344300
4.3210000000000	0.2577832772767	-106.6912741802200
4.3240000000000	0.2566393000238	-107.0814365006700
4.3270000000000	0.2555220605506	-107.4654124093000
4.3300000000000	0.2544326708503	-107.8433887675300
4.3330000000000	0.2533722429164	-108.2155463033800
4.3360000000000	0.2523418887421	-108.5820598244500
4.3390000000000	0.2513427203208	-108.9430984249100
4.3420000000000	0.2503758496459	-109.2988256865800
4.3450000000000	0.2494423887107	-109.6493998738000
4.3480000000000	0.2485434495085	-109.9949741224300
4.3510000000000	0.2476801440327	-110.3356966226400
4.3540000000000	0.2468535842766	-110.6717107959400
4.3570000000000	0.2460648822335	-111.0031554661300
4.3600000000000	0.2453151498969	-111.3301650245800
4.3630000000000	0.2445871005131	-111.6528695897400
4.3660000000000	0.2438633658067	-111.9713951611300
4.3690000000000	0.2431449354884	-112.2858637678800
4.3720000000000	0.2424327992686	-112.5963936118900
4.3750000000000	0.2417279468581	-112.9030992059200
4.3780000000000	0.2410313679674	-113.2060915066100
4.3810000000000	0.2403440523071	-113.5054780426200
4.3840000000000	0.2396669895877	-113.8013630380200
4.3870000000000	0.2390011695200	-114.0938475311900
4.3900000000000	0.2383475818144	-114.3830294891700
4.3930000000000	0.2377072161816	-114.6690039178400
4.3960000000000	0.2370810623322	-114.9518629679100
4.3990000000000	0.2364701099768	-115.2316960368800
4.4020000000000	0.2358753488259	-115.5085898672600
4.4050000000000	0.2352977685901	-115.7826286409900
4.4080000000000	0.2347383589801	-116.0538940703000
4.4110000000000	0.2341981097064	-116.3224654851900
4.4140000000000	0.2336780104797	-116.5884199175100
4.4170000000000	0.2331790510105	-116.8518321818800
4.4200000000000	0.2327022210094	-117.1127749536100
4.4230000000000	0.2322485101870	-117.3713188435900
4.4260000000000	0.2318189082539	-117.6275324703500
4.4290000000000	0.2314144049207	-117.8814825294700
4.4320000000000	0.2310359898980	-118.1332338602800
4.4350000000000	0.2306846528964	-118.3828495101300
4.4380000000000	0.2303613836265	-118.6303907961400
4.4410000000000	0.2300671717989	-118.8759173647700
4.4440000000000	0.2298030071241	-119.1194872490300
4.4470000000000	0.2295698793128	-119.3611569236200
4.4500000000000	0.2293687780755	-119.6009813580200
4.4530000000000	0.2291851993126	-119.8390140675500
4.4560000000000	0.2290041518460	-120.0753071626200
4.4590000000000	0.2288258947690	-120.3099113960900
4.4620000000000	0.2286506871749	-120.5428762089200
4.4650000000000	0.2284787881567	-120.7742497741600
4.4680000000000	0.2283104568078	-121.0040790392700
4.4710000000000	0.2281459522215	-121.2324097669500
4.4740000000000	0.2279855334908	-121.4592865745200
4.4770000000000	0.2278294597091	-121.6847529717500
4.4800000000000	0.2276779899696	-121.9088513974800
4.4830000000000	0.2275313833655	-122.1316232548100
4.4860000000000	0.2273898989900	-122.3531089451000
4.4890000000000	0.2272537959364	-122.5733479007100
4.4920000000000	0.2271233332979	-122.7923786166300
4.4950000000000	0.2269987701677	-123.0102386809600
4.4980000000000	0.2268803656391	-123.2269648043100
4.5010000000000	0.2267683788053	-123.4425928482400
4.5040000000000	0.2266630687594	-123.6571578526000
4.5070000000000	0.2265646945949	-123.8706940620200
4.5100000000000	0.2264735154048	-124.0832349514400
4.5130000000000	0.2263897902824	-124.2948132507900
4.5160000000000	0.2263137783209	-124.5054609687900
4.5190000000000	0.2262457386136	-124.7152094159800
4.5220000000000	0.2261859302536	-124.9240892269300
4.5250000000000	0.2261346123343	-125.1321303817700
4.5280000000000	0.2260920439489	-125.3393622269300
4.5310000000000	0.2260584841905	-125.5458134952400
4.5340000000000	0.2260341921524	-125.7515123253100
4.5370000000000	0.2260194269279	-125.9564862803500
4.5400000000000	0.2260144476101	-126.1607623663000
4.5430000000000	0.2260251574784	-126.3643670494400
4.5460000000000	0.2260567509555	-126.5673262733400
4.5490000000000	0.2261084238489	-126.7696654753700
4.5520000000000	0.2261793719665	-126.9714096025900
4.5550000000000	0.2262687911161	-127.1725831272200
4.5580000000000	0.2263758771054	-127.3732100615400
4.5610000000000	0.2264998257423	-127.5733139723700
4.5640000000000	0.2266398328345	-127.7729179951100
4.5670000000000	0.2267950941897	-127.9720448473100
4.5700000000000	0.2269648056158	-128.1707168418300
4.5730000000000	0.2271481629206	-128.3689558996100
4.5760000000000	0.2273443619118	-128.5667835620900
4.5790000000000	0.2275525983971	-128.7642210031400
4.5820000000000	0.2277720681845	-128.9612890407600
4.5850000000000	0.2280019670816	-129.1580081483700
4.5880000000000	0.2282414908963	-129.3543984657700
4.5910000000000	0.2284898354363	-129.5504798097800
4.5940000000000	0.2287461965094	-129.7462716846100
4.5970000000000	0.2290097699234	-129.9417932918500
4.6000000000000	0.2292797514860	-130.1370635402500
4.6030000000000	0.2295553370051	-130.3321010552000
4.6060000000000	0.2298357222884	-130.5269241879300
4.6090000000000	0.2301201031436	-130.7215510244500
4.6120000000000	0.2304076753787	-130.9159993942600
4.6150000000000	0.2306976348013	-131.1102868788500
4.6180000000000	0.2309891772193	-131.3044308198600
4.6210000000000	0.2312814984403	-131.4984483271500
4.6240000000000	0.2315737942723	-131.6923562866100
4.6270000000000	0.2318652605229	-131.8861713676900
4.6300000000000	0.2321550930000	-132.0799100308400
4.6330000000000	0.2324533255956	-132.2735885347100
4.6360000000000	0.2327701451557	-132.4672229431500
4.6390000000000	0.2331049769186	-132.6608291320600
4.6420000000000	0.2334572461230	-132.8544227960400
4.6450000000000	0.2338263780074	-133.0480194549100
4.6480000000000	0.2342117978103	-133.2416344600400
4.6510000000000	0.2346129307701	-133.4352830005300
4.6540000000000	0.2350292021254	-133.6289801092600
4.6570000000000	0.2354600371147	-133.8227406687800
4.6600000000000	0.2359048609765	-134.0165794170500
4.6630000000000	0.2363630989493	-134.2105109530800
4.6660000000000	0.2368341762717	-134.4045497424200
4.6690000000000	0.2373175181820	-134.5987101225100
4.6720000000000	0.2378125499189	-134.7930063079500
4.6750000000000	0.2383186967209	-134.9874523956200
4.6780000000000	0.2388353838265	-135.1820623697000
4.6810000000000	0.2393620364741	-135.3768501066000
4.6840000000000	0.2398980799022	-135.5718293797400
4.6870000000000	0.2404429393495	-135.7670138642900
4.6900000000000	0.2409960400544	-135.9624171417600
4.6930000000000	0.2415568072554	-136.1580527045500
4.6960000000000	0.2421246661910	-136.3539339603400
4.6990000000000	0.2426990420998	-136.5500742364600
4.7020000000000	0.2432793602201	-136.7464867841600
4.7050000000000	0.2438650457907	-136.9431847827600
4.7080000000000	0.2444555240499	-137.1401813437700
4.7110000000000	0.2450502202362	-137.3374895149300
4.7140000000000	0.2456485595883	-137.5351222841400
4.7170000000000	0.2462499673445	-137.7330925833700
4.7200000000000	0.2468538687434	-137.9314132924800
4.7230000000000	0.2474663356286	-138.1300972429500
4.7260000000000	0.2480936401549	-138.3291572216000
4.7290000000000	0.2487355080275	-138.5286059742100
4.7320000000000	0.2493916649518	-138.7284562091100
4.7350000000000	0.2500618366331	-138.9287206006900
4.7380000000000	0.2507457487766	-139.1294117928700
4.7410000000000	0.2514431270877	-139.3305424025300
4.7440000000000	0.2521536972716	-139.5321250228500
4.7470000000000	0.2528771850338	-139.7341722266700
4.7500000000000	0.2536133160794	-139.9366965697100
4.7530000000000	0.2543618161138	-140.1397105938600
4.7560000000000	0.2551224108422	-140.3432268303300
4.7590000000000	0.2558948259701	-140.5472578027900
4.7620000000000	0.2566787872026	-140.7518160305300
4.7650000000000	0.2574740202451	-140.9569140314800
4.7680000000000	0.2582802508029	-141.1625643252400
4.7710000000000	0.2590972045813	-141.3687794361400
4.7740000000000	0.2599246072856	-141.5755718961400
4.7770000000000	0.2607621846211	-141.7829542478100
4.7800000000000	0.2616096622931	-141.9909390472200
4.7830000000000	0.2624667660069	-142.1995388667900
4.7860000000000	0.2633332214677	-142.4087662981700
4.7890000000000	0.2642087543810	-142.6186339550500
4.7920000000000	0.2650930904520	-142.8291544759600
4.7950000000000	0.2659859553860	-143.0403405270000
4.7980000000000	0.2668870748883	-143.2522048046300
4.8010000000000	0.2677961746642	-143.4647600383600
4.8040000000000	0.2687129804190	-143.6780189934600
4.8070000000000	0.2696372178581	-143.8919944736400
4.8100000000000	0.2705686126867	-144.1066993237000
4.8130000000000	0.2715112247466	-144.3221464321500
4.8160000000000	0.2724691911263	-144.5383487338600
4.8190000000000	0.2734423534013	-144.7553192126300
4.8220000000000	0.2744305531468	-144.9730709037700
4.8250000000000	0.2754336319381	-145.1916168967000
4.8280000000000	0.2764514313506	-145.4109703374600
4.8310000000000	0.2774837929596	-145.6311444312200
4.8340000000000	0.2785305583404	-145.8521524448700
4.8370000000000	0.2795915690683	-146.0740077094400
4.8400000000000	0.2806666667187	-146.2967236226400
4.8430000000000	0.2817556928669	-146.5203136513000
4.8460000000000	0.2828584890883	-146.7447913338300
4.8490000000000	0.2839748969580	-146.9701702826800
4.8520000000000	0.2851047580515	-147.1964641867500
4.8550000000000	0.2862479139441	-147.4236868138200
4.8580000000000	0.2874042062112	-147.6518520129300
4.8610000000000	0.2885734764279	-147.8809737168000
4.8640000000000	0.2897555661698	-148.1110659441800
4.8670000000000	0.2909503170120	-148.3421428022200
4.8700000000000	0.2921575705300	-148.5742184888300
4.8730000000000	0.2933771682989	-148.8073072950000
4.8760000000000	0.2946089518943	-149.0414236071500
4.8790000000000	0.2958527628913	-149.2765819093800
4.8820000000000	0.2971084428654	-149.5127967858600
4.8850000000000	0.2983758333918	-149.7500829230100
4.8880000000000	0.2996547760458	-149.9884551118400
4.8910000000000	0.3009451124029	-150.2279282501700
4.8940000000000	0.3022466840383	-150.4685173448600
4.8970000000000	0.3035593325273	-150.7102375140600
4.9000000000000	0.3048828994452	-150.9531039893700
4.9030000000000	0.3062210240963	-151.1971321180800
4.9060000000000	0.3075773693471	-151.4423373652900
4.9090000000000	0.3089518121163	-151.6887353160800
4.9120000000000	0.3103442293229	-151.9363416776300
4.9150000000000	0.3117544978858	-152.1851722813400
4.9180000000000	0.3131824947238	-152.4352430849300
4.9210000000000	0.3146280967557	-152.6865701744500
4.9240000000000	0.3160911809006	-152.9391697663800
4.9270000000000	0.3175716240772	-153.1930582096100
4.9300000000000	0.3190693032044	-153.4482519874400
4.9330000000000	0.3205840952011	-153.7047677195200
4.9360000000000	0.3221158769862	-153.9626221638300
4.9390000000000	0.3236645254784	-154.2218322185000
4.9420000000000	0.3252299175968	-154.4824149237500
4.9450000000000	0.3268119302602	-154.7443874636500
4.9480000000000	0.3284104403875	-155.0077671679900
4.9510000000000	0.3300253248974	-155.2725715139700
4.9540000000000	0.3316564607090	-155.5388181279300
4.9570000000000	0.3333037247410	-155.8065247870400
4.9600000000000	0.3349669939124	-156.0757094208800
4.9630000000000	0.3366461451419	-156.3463901130700
4.9660000000000	0.3383410553486	-156.6185851027500
4.9690000000000	0.3400516014513	-156.8923127860400
4.9720000000000	0.3417776603687	-157.1675917175100
4.9750000000000	0.3435191090199	-157.4444406114700
4.9780000000000	0.3452758243237	-157.7228783432800
4.9810000000000	0.3470476831989	-158.0029239506100
4.9840000000000	0.3488345625644	-158.2845966345100
4.9870000000000	0.3506363393392	-158.5679157605600
4.9900000000000	0.3524528904420	-158.8529008598600
4.9930000000000	0.3542885037834	-159.1395716298900
4.9960000000000	0.3561474159385	-159.4279479354300
4.9990000000000	0.3580294268229	-159.7180498092300
5.0020000000000	0.3599343363524	-160.0098974526900
5.0050000000000	0.3618619444426	-160.3035112364100
5.0080000000000	0.3638120510093	-160.5989117006100
5.0110000000000	0.3657844559680	-160.8961195554800
5.0140000000000	0.3677789592346	-161.1951556814200
5.0170000000000	0.3697953607246	-161.4960411290700
5.0200000000000	0.3718334603538	-161.7987971193500
5.0230000000000	0.3738930580378	-162.1034450432700
5.0260000000000	0.3759739536924	-162.4100064616100
5.0290000000000	0.3780759472332	-162.7185031045000
5.0320000000000	0.3801988385759	-163.0289568708400
5.0350000000000	0.3823424276362	-163.3413898274800
5.0380000000000	0.3845065143298	-163.6558242083700
5.0410000000000	0.3866908985723	-163.9722824134000
5.0440000000000	0.3888953802795	-164.2907870071800
5.0470000000000	0.3911197593671	-164.6113607175200
5.0500000000000	0.3933638357507	-164.9340264338300
5.0530000000000	0.3956274093460	-165.2588072051700
5.0560000000000	0.3979102800687	-165.5857262382600
5.0590000000000	0.4002122478344	-165.9148068950800
5.0620000000000	0.4025331125590	-166.2460726904200
5.0650000000000	0.4048726741580	-166.5795472890100
5.0680000000000	0.4072307325472	-166.9152545025800
5.0710000000000	0.4096070876422	-167.2532182864900
5.0740000000000	0.4120015393587	-167.5934627362000
5.0770000000000	0.4144138876124	-167.9360120834000
5.0800000000000	0.4168439323190	-168.2808906919100
5.0830000000000	0.4192981984872	-168.6281230531800
5.0860000000000	0.4217829837431	-168.9777337815400
5.0890000000000	0.4242977469286	-169.3297476091300
5.0920000000000	0.4268419468854	-169.6841893804500
5.0950000000000	0.4294150424553	-170.0410840465900
5.0980000000000	0.4320164924801	-170.4004566590500
5.1010000000000	0.4346457558015	-170.7623323632700
5.1040000000000	0.4373022912615	-171.1267363916600
5.1070000000000	0.4399855577017	-171.4936940563200
5.1100000000000	0.4426950139640	-171.8632307413000
5.1130000000000	0.4454301188901	-172.2353718944300
5.1160000000000	0.4481903313219	-172.6101430187300
5.1190000000000	0.4509751101011	-172.9875696633400
5.1220000000000	0.4537839140695	-173.3676774139800
5.1250000000000	0.4566162020690	-173.7504918829700
5.1280000000000	0.4594714329413	-174.1360386987000
5.1310000000000	0.4623490655281	-174.5243434945900
5.1340000000000	0.4652485586714	-174.9154318975600
5.1370000000000	0.4681693712128	-175.3093295159600
5.1400000000000	0.4711109619943	-175.7060619268900
5.1430000000000	0.4740727898574	-176.1056546630300
5.1460000000000	0.4770543136442	-176.5081331988300
5.1490000000000	0.4800549921963	-176.9135229361400
5.1520000000000	0.4830742843555	-177.3218491892200
5.1550000000000	0.4861116489637	-177.7331371691500
5.1580000000000	0.4891665448626	-178.1474119675500
5.1610000000000	0.4922384308940	-178.5646985397500
5.1640000000000	0.4953267658998	-178.9850216872200
5.1670000000000	0.4984310087216	-179.4084060394100
5.1700000000000	0.5015506182013	-179.8348760348100
5.1730000000000	0.5046972678332	179.7355440985500
5.1760000000000	0.5078820289964	179.3028303633800
5.1790000000000	0.5111034573599	178.8669590141000
5.1820000000000	0.5143601085925	178.4279065784800
5.1850000000000	0.5176505383632	177.9856498800200
5.1880000000000	0.5209733023411	177.5401660610700
5.1910000000000	0.5243269561949	177.0914326066300
5.1940000000000	0.5277100555937	176.6394273689000
5.1970000000000	0.5311211562064	176.1841285925300
5.2000000000000	0.5345588137020	175.7255149406500
5.2030000000000	0.5380215837494	175.2635655215500
5.2060000000000	0.5415080220176	174.7982599161000
5.2090000000000	0.5450166841754	174.3295782059200
5.2120000000000	0.5485461258920	173.8575010021900
5.2150000000000	0.5520949028361	173.3820094751900
5.2180000000000	0.5556615706767	172.9030853844800
5.2210000000000	0.5592446850828	172.4207111098300
5.2240000000000	0.5628428017234	171.9348696826300
5.2270000000000	0.5664544762673	171.4455448181000
5.2300000000000	0.5700782643836	170.9527209480100
5.2330000000000	0.5737127217411	170.4563832539500
5.2360000000000	0.5773564040089	169.9565177012000
5.2390000000000	0.5810078668558	169.4531110730700
5.2420000000000	0.5846656659509	168.9461510057700
5.2450000000000	0.5883283569630	168.4356260236100
5.2480000000000	0.5919944955611	167.9215255747300
5.2510000000000	0.5956626374142	167.4038400670700
5.2540000000000	0.5993313381912	166.8825609046300
5.2570000000000	0.6029991535610	166.3576805241100
5.2600000000000	0.6066646391926	165.8291924315200
5.2630000000000	0.6103489012034	165.2970912391400
5.2660000000000	0.6140719979192	164.7613727023200
5.2690000000000	0.6178309133218	164.2220337564700
5.2720000000000	0.6216226313928	163.6790725537800
5.2750000000000	0.6254441361139	163.1324884999500
5.2780000000000	0.6292924114670	162.5822822905200
5.2810000000000	0.6331644414336	162.0284559469900
5.2840000000000	0.6370572099955	161.4710128524400
5.2870000000000	0.6409677011344	160.9099577867400
5.2900000000000	0.6448928988319	160.3452969609900
5.2930000000000	0.6488297870699	159.7770380514500
5.2960000000000	0.6527753498299	159.2051902325300
5.2990000000000	0.6567265710938	158.6297642089000
5.3020000000000	0.6606804348432	158.0507722466000
5.3050000000000	0.6646339250598	157.4682282030100
5.3080000000000	0.6685840257254	156.8821475555300
5.3110000000000	0.6725277208216	156.2925474290000
5.3140000000000	0.6764619943301	155.6994466215200
5.3170000000000	0.6803838302327	155.1028656287800
5.3200000000000	0.6842902125110	154.5028266666300
5.3230000000000	0.6881781251468	153.8993536918200
5.3260000000000	0.6920445521218	153.2924724207800
5.3290000000000	0.6958864774176	152.6822103463800
5.3320000000000	0.6997008850160	152.0685967524300
5.3350000000000	0.7034847588987	151.4516627259800
5.3380000000000	0.7072350830475	150.8314411670900
5.3410000000000	0.7109488414439	150.2079667962000
5.3440000000000	0.7146230180697	149.5812761587400
5.3470000000000	0.7182545969066	148.9514076271400
5.3500000000000	0.7218405619364	148.3184013999500
5.3530000000000	0.7254152944167	147.6822994979800
5.3560000000000	0.7290123488482	147.0431457575500
5.3590000000000	0.7326274690767	146.4009858206000
5.3620000000000	0.7362563989483	145.7558671216100
5.3650000000000	0.7398948823089	145.1078388713200
5.3680000000000	0.7435386630045	144.4569520372400
5.3710000000000	0.7471834848810	143.8032593206900
5.3740000000000	0.7508250917843	143.1468151306300
5.3770000000000	0.7544592275604	142.4876755539900
5.3800000000000	0.7580816360553	141.8258983226700
5.3830000000000	0.7616880611149	141.1615427770300
5.3860000000000	0.7652742465852	140.4946698261200
5.3890000000000	0.7688359363121	139.8253419043800
5.3920000000000	0.7723688741415	139.1536229250800
5.3950000000000	0.7758688039195	138.4795782303600
5.3980000000000	0.7793314694920	137.8032745381200
5.4010000000000	0.7827526147049	137.1247798855900
5.4040000000000	0.7861279834041	136.4441635698600
5.4070000000000	0.7894533194357	135.7614960854200
5.4100000000000	0.7927243666456	135.0768490586500
5.4130000000000	0.7959368688797	134.3902951796600
5.4160000000000	0.7990865699840	133.7019081313500
5.4190000000000	0.8021692138045	133.0117625159700
5.4220000000000	0.8051805441870	132.3199337793000
5.4250000000000	0.8081163049776	131.6264981326100
5.4280000000000	0.8109722400222	130.9315324725400
5.4310000000000	0.8137440931667	130.2351142991300
5.4340000000000	0.8164276082572	129.5373216321600
5.4370000000000	0.8190185291395	128.8382329260000
5.4400000000000	0.8215125996596	128.1379269831500
5.4430000000000	0.8239601327612	127.4364828667600
5.4460000000000	0.8264114733726	126.7339798122300
5.4490000000000	0.8288624133161	126.0304971382000
5.4520000000000	0.8313087444142	125.3261141570700
5.4550000000000	0.8337462584895	124.6209100854100
5.4580000000000	0.8361707473643	123.9149639542700
5.4610000000000	0.8385780028612	123.2083545198200
5.4640000000000	0.8409638168026	122.5011601744700
5.4670000000000	0.8433239810110	121.7934588586000
5.4700000000000	0.8456542873089	121.0853279732700
5.4730000000000	0.8479505275187	120.3768442940200
5.4760000000000	0.8502084934630	119.6680838859800
5.4790000000000	0.8524239769641	118.9591220205600
5.4820000000000	0.8545927698446	118.2500330938300
5.4850000000000	0.8567106639269	117.5408905468100
5.4880000000000	0.8587734510336	116.8317667878300
5.4910000000000	0.8607769229870	116.1227331172200
5.4940000000000	0.8627168716097	115.4138596543600
5.4970000000000	0.8645890887241	114.7052152672900
5.5000000000000	0.8663893661527	113.9968675050600
5.5030000000000	0.8681134957180	113.2888825329100
5.5060000000000	0.8697572692424	112.5813250703500
5.5090000000000	0.8713164785485	111.8742583323300
5.5120000000000	0.8727869154586	111.1677439735700
5.5150000000000	0.8741643717953	110.4618420360000
5.5180000000000	0.8754446393811	109.7566108996200
5.5210000000000	0.8766235100383	109.0521072365900
5.5240000000000	0.8776967755896	108.3483859687200
5.5270000000000	0.8786602278573	107.6455002283900
5.5300000000000	0.8795096586639	106.9435013228500
5.5330000000000	0.8802974389551	106.2424387019600
5.5360000000000	0.8810778408951	105.5423599293400
5.5390000000000	0.8818495081343	104.8433106569200
5.5420000000000	0.8826110843233	104.1453346028700
5.5450000000000	0.8833612131123	103.4484735328400
5.5480000000000	0.8840985381519	102.7527672444800
5.5510000000000	0.8848217030925	102.0582535552100
5.5540000000000	0.8855293515846	101.3649682931700
5.5570000000000	0.8862201272786	100.6729452911700
5.5600000000000	0.8868926738249	99.9822163837940
5.5630000000000	0.8875456348740	99.2928114072610
5.5660000000000	0.8881776540764	98.6047582022630
5.5690000000000	0.8887873750823	97.9180826194530
5.5720000000000	0.8893734415424	97.2328085275950
5.5750000000000	0.8899344971071	96.5489578242380
5.5780000000000	0.8904691854267	95.8665504488090
5.5810000000000	0.8909761501518	95.1856043980080
5.5840000000000	0.8914540349327	94.5061357434040
5.5870000000000	0.8919014834200	93.8281586511020
5.5900000000000	0.8923171392640	93.1516854033750
5.5930000000000	0.8926996461152	92.4767264221390
5.5960000000000	0.8930476476241	91.8032902941540
5.5990000000000	0.8933597874411	91.1313837978420
5.6020000000000	0.8936347092165	90.4610119315910
5.6050000000000	0.8938710566010	89.7921779434510
5.6080000000000	0.8940674732448	89.1248833620910
5.6110000000000	0.8942226027986	88.4591280289170
5.6140000000000	0.8943350889126	87.7949101312410
5.6170000000000	0.8944035752373	87.1322262363930
5.6200000000000	0.8944267054232	86.4710713266770
5.6230000000000	0.8944093869920	85.8114388350690
5.6260000000000	0.8943583735768	85.1533206815560
5.6290000000000	0.8942750779953	84.4967073100430
5.6320000000000	0.8941609130649	83.8415877257040
5.6350000000000	0.8940172916035	83.1879495327310
5.6380000000000	0.8938456264286	82.5357789723710
5.6410000000000	0.8936473303578	81.8850609611840
5.6440000000000	0.8934238162088	81.2357791294500
5.6470000000000	0.8931764967991	80.5879158596500
5.6500000000000	0.8929067849465	79.9414523249630
5.6530000000000	0.8926160934686	79.2963685277060
5.6560000000000	0.8923058351829	78.6526433376720
5.6590000000000	0.8919774229071	78.0102545303010
5.6620000000000	0.8916322694589	77.3691788246420
5.6650000000000	0.8912717876558	76.7293919210550
5.6680000000000	0.8908973903154	76.0908685386180
5.6710000000000	0.8905104902555	75.4535824521820
5.6740000000000	0.8901125002937	74.8175065290650
5.6770000000000	0.8897048332475	74.1826127653310
5.6800000000000	0.8892889019345	73.5488723216360
5.6830000000000	0.8888661191726	72.9162555586100
5.6860000000000	0.8884378977791	72.2847320717620
5.6890000000000	0.8880056505718	71.6542707258770
5.6920000000000	0.8875707903684	71.0248396888920
5.6950000000000	0.8871347299863	70.3964064652480
5.6980000000000	0.8866988822433	69.7689379286840
5.7010000000000	0.8862646599570	69.1424003544850
5.7040000000000	0.8858334759450	68.5167594511730
5.7070000000000	0.8854067430250	67.8919803916200
5.7100000000000	0.8849858740145	67.2680278436080
5.7130000000000	0.8845585473769	66.6448659998120
5.7160000000000	0.8841119289650	66.0224586072130
5.7190000000000	0.8836466626804	65.4007689959580
5.7220000000000	0.8831633924247	64.7797601076480
5.7250000000000	0.8826627620994	64.1593945230790
5.7280000000000	0.8821454156063	63.5396344894310
5.7310000000000	0.8816119968468	62.9204419469210
5.7340000000000	0.8810631497227	62.3017785549270
5.7370000000000	0.8804995181355	61.6836057175850
5.7400000000000	0.8799217459869	61.0658846088860
5.7430000000000	0.8793304771784	60.4485761972740
5.7460000000000	0.8787263556117	59.8316412697520
5.7490000000000	0.8781100251884	59.2150404555300
5.7520000000000	0.8774821298100	58.5987342492060
5.7550000000000	0.8768433133783	57.9826830335020
5.7580000000000	0.8761942197948	57.3668471015810
5.7610000000000	0.8755354929611	56.7511866789390
5.7640000000000	0.8748677767788	56.1356619448980
5.7670000000000	0.8741917151496	55.5202330537210
5.7700000000000	0.8735079519750	54.9048601553510
5.7730000000000	0.8728171311567	54.2895034157890
5.7760000000000	0.8721198965963	53.6741230371450
5.7790000000000	0.8714168921954	53.0586792773450
5.7820000000000	0.8707087618556	52.4431324695420
5.7850000000000	0.8699961494785	51.8274430412150
5.7880000000000	0.8692796989657	51.2115715329920
5.7910000000000	0.8685600542189	50.5954786171940
5.7940000000000	0.8678378591396	49.9791251161280
5.7970000000000	0.8671137576294	49.3624720201230
5.8000000000000	0.8663883935901	48.7454805053400
5.8030000000000	0.8656601299839	48.1281119513520
5.8060000000000	0.8649265557678	47.5103279585110
5.8090000000000	0.8641871538349	46.8920903651100
5.8120000000000	0.8634414070784	46.2733612643570
5.8150000000000	0.8626887983915	45.6541030211480
5.8180000000000	0.8619288106674	45.0342782886730
5.8210000000000	0.8611609267993	44.4138500248450
5.8240000000000	0.8603846296803	43.7927815085590
5.8270000000000	0.8595994022037	43.1710363557930
5.8300000000000	0.8588047272626	42.5485785355480
5.8330000000000	0.8580000877502	41.9253723856310
5.8360000000000	0.8571849665598	41.3013826282910
5.8390000000000	0.8563588465845	40.6765743856940
5.8420000000000	0.8555212107174	40.0509131952550
5.8450000000000	0.8546715418519	39.4243650248050
5.8480000000000	0.8538093228810	38.7968962876140
5.8510000000000	0.8529340366979	38.1684738572480
5.8540000000000	0.8520451661960	37.5390650822660
5.8570000000000	0.8511421942682	36.9086378007440
5.8600000000000	0.8502246038079	36.2771603546320
5.8630000000000	0.8492918777082	35.6446016039210
5.8660000000000	0.8483434988623	35.0109309406200
5.8690000000000	0.8473789501634	34.3761183025370
5.8720000000000	0.8463977145047	33.7401341868400
5.8750000000000	0.8453992747793	33.1029496634010
5.8780000000000	0.8443831138806	32.4645363878950
5.8810000000000	0.8433487147015	31.8248666146560
5.8840000000000	0.8422955601354	31.1839132092580
5.8870000000000	0.8412231330754	30.5416496608190
5.8900000000000	0.8401309164147	29.8980500939990
5.8930000000000	0.8390169128354	29.2530892806850
5.8960000000000	0.8378793112375	28.6067426513310
5.8990000000000	0.8367178738416	27.9589863059460
5.9020000000000	0.8355323628682	27.3097970247000
5.9050000000000	0.8343225405379	26.6591522781290
5.9080000000000	0.8330881690711	26.0070302369170
5.9110000000000	0.8318290106885	25.3534097812310
5.9140000000000	0.8305448276104	24.6982705095890
5.9170000000000	0.8292353820575	24.0415927472300
5.9200000000000	0.8279004362502	23.3833575539660
5.9230000000000	0.8265397524091	22.7235467314960
5.9260000000000	0.8251530927547	22.0621428301430
5.9290000000000	0.8237402195074	21.3991291550040
5.9320000000000	0.8223008948880	20.7344897714790
5.9350000000000	0.8208348811167	20.0682095101570
5.9380000000000	0.8193419404143	19.4002739710360
5.9410000000000	0.8178218350011	18.7306695270480
5.9440000000000	0.8162743270978	18.0593833268710
5.9470000000000	0.8146991789247	17.3864032970020
5.9500000000000	0.8130961527026	16.7117181430750
5.9530000000000	0.8114650106518	16.0353173503890
5.9560000000000	0.8098055149929	15.3571911836460
5.9590000000000	0.8081174279464	14.6773306858700
5.9620000000000	0.8064005117329	13.9957276764900
5.9650000000000	0.8046545285728	13.3123747485800
5.9680000000000	0.8028792406867	12.6272652652380
5.9710000000000	0.8010744102951	11.9403933550960
5.9740000000000	0.7992397996185	11.2517539069640
5.9770000000000	0.7973751708774	10.5613425635850
5.9800000000000	0.7954802862924	9.8691557145166
5.9830000000000	0.7935412892724	9.1751904881424
5.9860000000000	0.7915449962862	8.4794447428068
5.9890000000000	0.7894921791441	7.7819170570982
5.9920000000000	0.7873836096565	7.0826067192900
5.9950000000000	0.7852200596337	6.3815137159602
5.9980000000000	0.7830023008860	5.6786387198158
6.0010000000000	0.7807311052237	4.9739830767533
6.0040000000000	0.7784072444573	4.2675487921907
6.0070000000000	0.7760314903969	3.5593385167180
6.0100000000000	0.7736046148530	2.8493555311110
6.0130000000000	0.7711273896359	2.1376037307697
6.0160000000000	0.7686005865559	1.4240876096445
6.0190000000000	0.7660249774233	0.7088122437225
6.0220000000000	0.7634013340485	-0.0082167258426
6.0250000000000	0.7607304282418	-0.7269931098690
6.0280000000000	0.7580130318135	-1.4475101884503
6.0310000000000	0.7552499165739	-2.1697607283162
6.0340000000000	0.7524418543335	-2.8937370001255
6.0370000000000	0.7495896169025	-3.6194307955600
6.0400000000000	0.7466939760912	-4.3468334440732
6.0430000000000	0.7437557037100	-5.0759358291315
6.0460000000000	0.7407755715693	-5.8067284037784
6.0490000000000	0.7377543514792	-6.5392012053298
6.0520000000000	0.7346928152503	-7.2733438689979
6.0550000000000	0.7315917346928	-8.0091456402176
6.0580000000000	0.7284518816170	-8.7465953854398
6.0610000000000	0.7252740278332	-9.4856816011271
6.0640000000000	0.7220589451519	-10.2263924206710
6.0670000000000	0.7188074053833	-10.9687156189270
6.0700000000000	0.7155201803377	-11.7126386140370
6.0730000000000	0.7121745759424	-12.4581484661800
6.0760000000000	0.7087482141131	-13.2052318728760
6.0790000000000	0.7052423406436	-13.9538751604150
6.0820000000000	0.7016582013272	-14.7040642709710
6.0850000000000	0.6979970419575	-15.4557847449110
6.0880000000000	0.6942601083280	-16.2090216977730
6.0910000000000	0.6904486462323	-16.9637597913550
6.0940000000000	0.6865639014638	-17.7199831982820
6.0970000000000	0.6826071198162	-18.4776755594010
6.1000000000000	0.6785795470828	-19.2368199332800
6.1030000000000	0.6744824290573	-19.9973987370200
6.1060000000000	0.6703170115332	-20.7593936775440
6.1090000000000	0.6660845403039	-21.5227856724290
6.1120000000000	0.6617862611630	-22.2875547592940
6.1150000000000	0.6574234199041	-23.0536799926440
6.1180000000000	0.6529972623206	-23.8211393269850
6.1210000000000	0.6485090342060	-24.5899094849280
6.1240000000000	0.6439599813540	-25.3599658088700
6.1270000000000	0.6393513495580	-26.1312820947050
6.1300000000000	0.6346843846115	-26.9038304059060
6.1330000000000	0.6299603323081	-27.6775808661270
6.1360000000000	0.6251804384413	-28.4525014283230
6.1390000000000	0.6203459488046	-29.2285576181840
6.1420000000000	0.6154581091915	-30.0057122494770
6.1450000000000	0.6105181653956	-30.7839251086380
6.1480000000000	0.6055273632103	-31.5631526057070
6.1510000000000	0.6004869484293	-32.3433473884080
6.1540000000000	0.5953981668459	-33.1244579158420
6.1570000000000	0.5902622642538	-33.9064279879200
6.1600000000000	0.5850804864465	-34.6891962262290
6.1630000000000	0.5798146465056	-35.4726955016240
6.1660000000000	0.5744283470984	-36.2568523032880
6.1690000000000	0.5689255183968	-37.0415860434780
6.1720000000000	0.5633100905725	-37.8268082915360
6.1750000000000	0.5575859937974	-38.6124219300310
6.1780000000000	0.5517571582433	-39.3983202251380
6.1810000000000	0.5458275140821	-40.1843858024360
6.1840000000000	0.5398009914855	-40.9704895183450
6.1870000000000	0.5336815206256	-41.7564892162600
6.1900000000000	0.5274730316740	-42.5422283552180
6.1930000000000	0.5211794548026	-43.3275344974430
6.1960000000000	0.5148047201833	-44.1122176395390
6.1990000000000	0.5083527579879	-44.8960683702210
6.2020000000000	0.5018274983882	-45.6788558354190
6.2050000000000	0.4952328715561	-46.4603254891680
6.2080000000000	0.4885728076633	-47.2401966060380
6.2110000000000	0.4818512368818	-48.0181595277290
6.2140000000000	0.4750720893834	-48.7938726129460
6.2170000000000	0.4682392953399	-49.5669588556400
6.2200000000000	0.4613567849231	-50.3370021320640
6.2230000000000	0.4544284883050	-51.1035430317910
6.2260000000000	0.4474583356572	-51.8660742217810
6.2290000000000	0.4404502571517	-52.6240352855280
6.2320000000000	0.4334081829603	-53.3768069713320
6.2350000000000	0.4263360432549	-54.1237047743940
6.2380000000000	0.4192377682072	-54.8639717667920
6.2410000000000	0.4121172879891	-55.5967705770360
6.2440000000000	0.4049785327724	-56.3211744067200
6.2470000000000	0.3978254327291	-57.0361569553980
6.2500000000000	0.3906619180308	-57.7405811060130
6.2530000000000	0.3831804825346	-58.4331862015650
6.2560000000000	0.3751104072914	-59.1125737189530
6.2590000000000	0.3665108032639	-59.7771911177020
6.2620000000000	0.3574407814150	-60.4253136092710
6.2650000000000	0.3479594527074	-61.0550235566590
6.2680000000000	0.3381259281041	-61.6641871740270
6.2710000000000	0.3279993185677	-62.2504281523020
6.2740000000000	0.3176387350612	-62.8110977900510
6.2770000000000	0.3071032885473	-63.3432411608420
6.2800000000000	0.2964520899888	-63.8435588017600
6.2830000000000	0.2857442503485	-64.3083633675630
6.2860000000000	0.2750388805893	-64.7335306688780
6.2890000000000	0.2643950916739	-65.1144445132040
6.2920000000000	0.2538719945652	-65.4459348131250
6.2950000000000	0.2435287002260	-65.7222085456590
6.2980000000000	0.2334243196190	-65.9367733828410
6.3010000000000	0.2236179637072	-66.0823542293510
6.3040000000000	0.2141687434532	-66.1508035897070
6.3070000000000	0.2051357698199	-66.1330077755880
6.3100000000000	0.1965781537702	-66.0187926355540
6.3130000000000	0.1885550062668	-65.7968349916860
6.3160000000000	0.1811254382725	-65.4545896219370
6.3190000000000	0.1743485607502	-64.9782468239360
6.3220000000000	0.1682834846626	-64.3527427574750
6.3250000000000	0.1629893209726	-63.5618542336750
6.3280000000000	0.1585251806429	-62.5884214292070
6.3310000000000	0.1549501746365	-61.4147554206220
6.3340000000000	0.1523234139160	-60.0233002079670
6.3370000000000	0.1507040094443	-58.3976261882800
6.3400000000000	0.1501510721842	-56.5238252314340
6.3430000000000	0.1503161365229	-54.3923436880060
6.3460000000000	0.1508005876405	-52.0002134324100
6.3490000000000	0.1515883126892	-49.3535112732540
6.3520000000000	0.1526631988210	-46.4697003884950
6.3550000000000	0.1540091331883	-43.3793258991160
6.3580000000000	0.1556100029430	-40.1264367085760
6.3610000000000	0.1574496952375	-36.7671965888710
6.3640000000000	0.1595120972239	-33.3664958178500
6.3670000000000	0.1617810960543	-29.9929218503890
6.3700000000000	0.1642405788808	-26.7129850886910
6.3730000000000	0.1668744328558	-23.5857613297840
6.3760000000000	0.1696665451313	-20.6589625123980
6.3790000000000	0.1726008028595	-17.9669639080680
6.3820000000000	0.1756610931925	-15.5307446742690
6.3850000000000	0.1788313032826	-13.3592792508180
6.3880000000000	0.1820953202818	-11.4517539410850
6.3910000000000	0.1854370313425	-9.8000383897578
6.3940000000000	0.1888403236166	-8.3910101701952
6.3970000000000	0.1922890842564	-7.2085150973314
6.4000000000000	0.1957672004141	-6.2348912435958
6.4030000000000	0.1992585592418	-5.4520757841619
6.4060000000000	0.2027470478917	-4.8423583919239
6.4090000000000	0.2062165535159	-4.3888580730013
6.4120000000000	0.2096509632667	-4.0757960693499
6.4150000000000	0.2130341642961	-3.8886256343192
6.4180000000000	0.2163500437563	-3.8140659360400
6.4210000000000	0.2195824887996	-3.8400749426304
6.4240000000000	0.2227153865781	-3.9557859744311
6.4270000000000	0.2257326242438	-4.1514248055622
6.4300000000000	0.2286180889491	-4.4182184746622
6.4330000000000	0.2315455913883	-4.7483029077081
6.4360000000000	0.2346851206436	-5.1346336581881
6.4390000000000	0.2380148314490	-5.5709021885397
6.4420000000000	0.2415128785382	-6.0514588834807
6.4450000000000	0.2451574166453	-6.5712432008404
6.4480000000000	0.2489266005042	-7.1257208845703
6.4510000000000	0.2527985848487	-7.7108278862103
6.4540000000000	0.2567515244128	-8.3229204949174
6.4570000000000	0.2607635739304	-8.9587311143351
6.4600000000000	0.2648128881353	-9.6153291149260
6.4630000000000	0.2688776217615	-10.2900862115750
6.4660000000000	0.2729359295429	-10.9806458544320
6.4690000000000	0.2769659662133	-11.6848961671990
6.4720000000000	0.2809458865068	-12.4009460158790
6.4750000000000	0.2848538451572	-13.1271038390970
6.4780000000000	0.2886679968983	-13.8618589166480
6.4810000000000	0.2923664964642	-14.6038647949950
6.4840000000000	0.2959274985887	-15.3519246268250
6.4870000000000	0.2993291580058	-16.1049782164640
6.4900000000000	0.3025496294493	-16.8620905943560
6.4930000000000	0.3055670676531	-17.6224419724360
6.4960000000000	0.3083596273511	-18.3853189586390
6.4990000000000	0.3109054632773	-19.1501069337410
6.5020000000000	0.3131827301656	-19.9162835182210
6.5050000000000	0.3151695827498	-20.6834130817640
6.5080000000000	0.3168441757639	-21.4511422750790
6.5110000000000	0.3181846639417	-22.2191965946150
6.5140000000000	0.3191692020173	-22.9873780285110
6.5170000000000	0.3197759447244	-23.7555638806650
6.5200000000000	0.3199830467970	-24.5237069356460
6.5230000000000	0.3197177287488	-25.2918372201060
6.5260000000000	0.3189458944265	-26.0600657526740
6.5290000000000	0.3177037235641	-26.8285908808100
6.5320000000000	0.3160273958955	-27.5977081260560
6.5350000000000	0.3139530911544	-28.3678249799000
6.5380000000000	0.3115169890748	-29.1394829602300
6.5410000000000	0.3087552693905	-29.9133907353300
6.5440000000000	0.3057041118353	-30.6904748066690
6.5470000000000	0.3023996961432	-31.4719592692640
6.5500000000000	0.2988782020479	-32.2594960682150
6.5530000000000	0.2951758092833	-33.0553878385820
6.5560000000000	0.2913286975833	-33.8629916822730
6.5590000000000	0.2873730466818	-34.6875049732410
6.5620000000000	0.2833450363125	-35.5376397401100
6.5650000000000	0.2792808462094	-36.4296417958080
6.5680000000000	0.2752166561063	-37.3986714909870
6.5710000000000	0.2711886457370	-38.5401632905300
6.5740000000000	0.2672329948355	-40.2430311406740
6.5770000000000	0.2633858831355	-46.7118165645510
6.5800000000000	0.2596834903709	-36.6075658647420
6.5830000000000	0.2561619962756	-39.2124020134960
6.5860000000000	0.2528575805835	-40.5812091658740
6.5890000000000	0.2498064230283	-41.6971100336490
6.5920000000000	0.2470447033440	-42.7338725394590
6.5950000000000	0.2446086012644	-43.7486406744800
6.5980000000000	0.2425342965233	-44.7681933641330
6.6010000000000	0.2408579688547	-45.8091648728520
6.6040000000000	0.2396157979923	-46.8847156053940
6.6070000000000	0.2388439636701	-48.0074213429720
6.6100000000000	0.2385786456218	-49.1909699069240
6.6130000000000	0.2395723272787	-50.4515825612000
6.6160000000000	0.2424630375534	-51.8096496958350
6.6190000000000	0.2471152744018	-53.2920621431400
6.6220000000000	0.2533935357797	-54.9360345894190
6.6250000000000	0.2611623196430	-56.7961696163900
6.6280000000000	0.2702861239476	-58.9593995951920
6.6310000000000	0.2806294466493	-61.5828536106060
6.6340000000000	0.2920567857041	-65.0190343082960
6.6370000000000	0.3044326390677	-70.4631279953570
6.6400000000000	0.3176215046961	-90.3759454058300
6.6430000000000	0.3314878805451	121.4046209528400
6.6460000000000	0.3458962645707	108.2075119856500
6.6490000000000	0.3607111547286	99.2232761429550
6.6520000000000	0.3757970489748	88.8319974657350
6.6550000000000	0.3910184452651	75.4110648204300
6.6580000000000	0.4062398415554	58.3614769607220
6.6610000000000	0.4213257358016	39.1508224588660
6.6640000000000	0.4361406259595	21.1608659039640
6.6670000000000	0.4505490099851	6.7691359929864
6.6700000000000	0.4644153858341	-3.9106329943031
6.6730000000000	0.4776042514625	-11.7544360188880
6.6760000000000	0.4899801048262	-17.6301964714100
6.6790000000000	0.5014074438809	-22.1606706745720
6.6820000000000	0.5117507665826	-25.7575446320520
6.6850000000000	0.5208745708872	-28.6903259491510
6.6880000000000	0.5286433547505	-31.1381554929580
6.6910000000000	0.5349216161284	-33.2229232440380
6.6940000000000	0.5395738529768	-35.0296637862160
6.6970000000000	0.5424645632515	-36.6191466367540
6.7000000000000	0.5434582449084	-38.0357791757440
6.7030000000000	0.5430918747698	-39.3126762376220
6.7060000000000	0.5420233186403	-40.4749874043780
6.7090000000000	0.5402984079494	-41.5421301388420
6.7120000000000	0.5379629741270	-42.5293205609340
6.7150000000000	0.5350628486024	-43.4486435902090
6.7180000000000	0.5316438628055	-44.3098147565440
6.7210000000000	0.5277518481657	-45.1207316378530
6.7240000000000	0.5234326361127	-45.8878791841220
6.7270000000000	0.5187320580762	-46.6166318706870
6.7300000000000	0.5136959454856	-47.3114818817190
6.7330000000000	0.5083701297707	-47.9762135049650
6.7360000000000	0.5028004423611	-48.6140378973280
6.7390000000000	0.4970327146863	-49.2276982966610
6.7420000000000	0.4911127781760	-49.8195529435510
6.7450000000000	0.4850864642598	-50.3916410141390
6.7480000000000	0.4789996043673	-50.9457354770580
6.7510000000000	0.4728980299282	-51.4833857938390
6.7540000000000	0.4668275723719	-52.0059526626960
6.7570000000000	0.4608340631283	-52.5146364789480
6.7600000000000	0.4549633336268	-53.0105007960160
6.7630000000000	0.4492612152970	-53.4944917803760
6.7660000000000	0.4437735395687	-53.9674544349890
6.7690000000000	0.4385461378714	-54.4301461995900
6.7720000000000	0.4336248416347	-54.8832484090140
6.7750000000000	0.4290554822883	-55.3273759925980
6.7780000000000	0.4248838912617	-55.7630857215500
6.7810000000000	0.4211558999845	-56.1908832515190
6.7840000000000	0.4179173398865	-56.6112291607490
6.7870000000000	0.4152140423971	-57.0245441470100
6.7900000000000	0.4130918389461	-57.4312135169580
6.7930000000000	0.4113023540739	-57.8315910778500
6.7960000000000	0.4095660208067	-58.2260025224790
6.7990000000000	0.4078818833025	-58.6147483827550
6.8020000000000	0.4062489857193	-58.9981066148080
6.8050000000000	0.4046663722151	-59.3763348682320
6.8080000000000	0.4031330869479	-59.7496724836850
6.8110000000000	0.4016481740759	-60.1183422561370
6.8140000000000	0.4002106777569	-60.4825519952930
6.8170000000000	0.3988196421490	-60.8424959100090
6.8200000000000	0.3974741114102	-61.1983558395010
6.8230000000000	0.3961731296986	-61.5503023508630
6.8260000000000	0.3949157411722	-61.8984957196100
6.8290000000000	0.3937009899889	-62.2430868076020
6.8320000000000	0.3925279203068	-62.5842178507630
6.8350000000000	0.3913955762839	-62.9220231672730
6.8380000000000	0.3903030020783	-63.2566297955380
6.8410000000000	0.3892492418479	-63.5881580699780
6.8440000000000	0.3882333397508	-63.9167221416710
6.8470000000000	0.3872543399449	-64.2424304499700
6.8500000000000	0.3863112865884	-64.5653861504650
6.8530000000000	0.3854032238392	-64.8856875039830
6.8560000000000	0.3845291958553	-65.2034282307590
6.8590000000000	0.3836882467948	-65.5186978334270
6.8620000000000	0.3828794208157	-65.8315818920270
6.8650000000000	0.3821017620760	-66.1421623338670
6.8680000000000	0.3813543147337	-66.4505176807650
6.8710000000000	0.3806361229468	-66.7567232758860
6.8740000000000	0.3799462308734	-67.0608514921640
6.8770000000000	0.3792836826714	-67.3629719240700
6.8800000000000	0.3786475224989	-67.6631515643070
6.8830000000000	0.3780244257084	-67.9614549668220
6.8860000000000	0.3774022203432	-68.2579443974110
6.8890000000000	0.3767816795977	-68.5526799730330
6.8920000000000	0.3761635766664	-68.8457197908450
6.8950000000000	0.3755486847436	-69.1371200478720
6.8980000000000	0.3749377770239	-69.4269351521270
6.9010000000000	0.3743316267015	-69.7152178259160
6.9040000000000	0.3737310069710	-70.0020192020010
6.9070000000000	0.3731366910267	-70.2873889132130
6.9100000000000	0.3725494520632	-70.5713751760650
6.9130000000000	0.3719700632747	-70.8540248688580
6.9160000000000	0.3713992978557	-71.1353836047230
6.9190000000000	0.3708379290006	-71.4154958000110
6.9220000000000	0.3702867299039	-71.6944047383970
6.9250000000000	0.3697464737600	-71.9721526310290
6.9280000000000	0.3692179337633	-72.2487806730400
6.9310000000000	0.3687018831082	-72.5243290966940
6.9340000000000	0.3681990949891	-72.7988372214220
6.9370000000000	0.3677103426005	-73.0723435009800
6.9400000000000	0.3672363991367	-73.3448855679560
6.9430000000000	0.3667780377923	-73.6165002757960
6.9460000000000	0.3663360317615	-73.8872237385550
6.9490000000000	0.3659111542389	-74.1570913685190
6.9520000000000	0.3655041784188	-74.4261379118620
6.9550000000000	0.3651158774957	-74.6943974824630
6.9580000000000	0.3647470246640	-74.9619035940330
6.9610000000000	0.3643983931182	-75.2286891906430
6.9640000000000	0.3640707560525	-75.4947866757840
6.9670000000000	0.3637648866615	-75.7602279400510
6.9700000000000	0.3634815581396	-76.0250443875390
6.9730000000000	0.3632215436811	-76.2892669610490
6.9760000000000	0.3629856164806	-76.5529261661730
[truncated: 2,016 more rows]
