# Supplementary material for: Intelligent wireless power transfer via a 2-bit compact reconfigurable transmissive-metasurface-based router
Source: Nat Commun. 2024 Apr 1;15:2807. doi: 10.1038/s41467-024-46984-4 (PMC10984985; doi:10.1038/s41467-024-46984-4)
Supplement: Supplementary file 12 — Source Data [file 41467_2024_46984_MOESM12_ESM.zip › source_data/figure_s12_c.txt]

#Parameters = {D=22.5; Ls=1e-12; Rx1=6.95; Rx2=3.95; Rx3=6.95; Rx4=3.95; Rx5=8.12; Rx6=5.25; Ry1=7.61; Ry2=3.95; Ry3=7.61; Ry4=5.94; Ry5=8.12; Ry6=5.25; ang=60; ang_rad=1.0471975511966; cap1=0; cap2=1.5e-13; cap3=0; cap4=1.5e-13; d1_M1=4.2; d1_M4=3.9; d2_M4=2.2; d_M1=0.9; eRx_h1=9.5; eRx_h2=7.5; eRx_v1=5; eRx_v2=9; gc=0.5; ha=0.1; hd=0.787; hs=3.175; hs1=1.575; l1_M1=1.76; l1_M2=7.2; l1_M3=2.7; l…
#"Frequency / GHz"	SZmax(1),Zmin(1) (38) [Mag]	SZmax(1),Zmin(1) (38) [Pha in deg.]
#-------------------------------------------------------------------------------------
4.0000000000000	0.0574692254459	-169.9704324478600
4.0030000000000	0.0594334809202	-170.0631770053600
4.0060000000000	0.0614100616791	-170.1878573951000
4.0090000000000	0.0633988809696	-170.3438690439700
4.0120000000000	0.0653998520387	-170.5307013904900
4.0150000000000	0.0674128881334	-170.7479333186500
4.0180000000000	0.0694379025007	-170.9952289361000
4.0210000000000	0.0714748083877	-171.2723336755600
4.0240000000000	0.0735235190414	-171.5790706937100
4.0270000000000	0.0755839477088	-171.9153375380500
4.0300000000000	0.0776560076369	-172.2811030493100
4.0330000000000	0.0797396120728	-172.6764044637300
4.0360000000000	0.0818346742635	-173.1013446771500
4.0390000000000	0.0839411074560	-173.5560896300400
4.0420000000000	0.0860588248973	-174.0408657694600
4.0450000000000	0.0881877398344	-174.5559575411000
4.0480000000000	0.0903277655144	-175.1017048607300
4.0510000000000	0.0924788151842	-175.6785005107600
4.0540000000000	0.0946408020910	-176.2867874031400
4.0570000000000	0.0968136394817	-176.9270556454100
4.0600000000000	0.0989972406034	-177.5998393414600
4.0630000000000	0.1011915187030	-178.3057130535700
4.0660000000000	0.1033963870276	-179.0452878466500
4.0690000000000	0.1056117588242	-179.8192068307000
4.0720000000000	0.1078375473399	179.3718598879300
4.0750000000000	0.1100736658216	178.5272209398500
4.0780000000000	0.1123200275164	177.6461702072900
4.0810000000000	0.1145765456713	176.7279942183600
4.0840000000000	0.1168431335334	175.7719805184800
4.0870000000000	0.1191197043495	174.7774271128700
4.0900000000000	0.1214061713669	173.7436530658400
4.0930000000000	0.1237895954442	172.6700103304900
4.0960000000000	0.1263452563987	171.5558968629800
4.0990000000000	0.1290553959147	170.4007710499200
4.1020000000000	0.1319022556769	169.2041674431500
4.1050000000000	0.1348680773696	167.9657137525600
4.1080000000000	0.1379351026774	166.6851489943400
4.1110000000000	0.1410855732848	165.3623426288400
4.1140000000000	0.1443017308762	163.9973144486900
4.1170000000000	0.1475658171362	162.5902548969700
4.1200000000000	0.1508600737493	161.1415454070700
4.1230000000000	0.1541667423998	159.6517782661100
4.1260000000000	0.1574680647724	158.1217754161600
4.1290000000000	0.1607462825516	156.5526055281800
4.1320000000000	0.1639836374217	154.9455986210100
4.1350000000000	0.1671623710673	153.3023574588300
4.1380000000000	0.1702647251729	151.6247649549500
4.1410000000000	0.1732729414230	149.9149868444700
4.1440000000000	0.1761692615021	148.1754689699800
4.1470000000000	0.1789359270946	146.4089286561600
4.1500000000000	0.1815551798851	144.6183398309000
4.1530000000000	0.1840092615581	142.8069117766000
4.1560000000000	0.1862804137979	140.9780616566800
4.1590000000000	0.1883508782892	139.1353812432700
4.1620000000000	0.1902028967165	137.2825985543300
4.1650000000000	0.1918187107641	135.4235353714400
4.1680000000000	0.1931805621167	133.5620618314100
4.1710000000000	0.1942706924586	131.7020494473700
4.1740000000000	0.1950713434744	129.8473240037700
4.1770000000000	0.1955647568486	128.0016197760800
4.1800000000000	0.1957331742657	126.1685364507600
4.1830000000000	0.1956665573704	124.3514999688300
4.1860000000000	0.1954712380690	122.5537283034100
4.1890000000000	0.1951540134380	120.7782029233200
4.1920000000000	0.1947216805537	119.0276464144800
4.1950000000000	0.1941810364927	117.3045064477400
4.1980000000000	0.1935388783315	115.6109460165900
4.2010000000000	0.1928020031465	113.9488396349200
4.2040000000000	0.1919772080143	112.3197749958000
4.2070000000000	0.1910712900113	110.7250594519900
4.2100000000000	0.1900910462140	109.1657305893000
4.2130000000000	0.1890432736989	107.6425701213200
4.2160000000000	0.1879347695424	106.1561203340500
4.2190000000000	0.1867723308211	104.7067023419300
4.2220000000000	0.1855627546115	103.2944354766100
4.2250000000000	0.1843128379900	101.9192572057600
4.2280000000000	0.1830293780330	100.5809430660800
4.2310000000000	0.1817191718172	99.2791261836340
4.2340000000000	0.1803890164189	98.0133160427240
4.2370000000000	0.1790457089147	96.7829162459080
4.2400000000000	0.1776960463810	95.5872410816260
4.2430000000000	0.1763468258944	94.4255307795060
4.2460000000000	0.1750048445312	93.2969653868680
4.2490000000000	0.1736768993681	92.2006772429450
4.2520000000000	0.1723697874814	91.1357620604450
4.2550000000000	0.1710903059476	90.1012886479900
4.2580000000000	0.1698452518433	89.0963073224140
4.2610000000000	0.1686414222449	88.1198570675940
4.2640000000000	0.1674856142290	87.1709714969390
4.2670000000000	0.1663846248719	86.2486836698500
4.2700000000000	0.1653452512502	85.3520297981030
4.2730000000000	0.1643239903107	84.4800518546760
4.2760000000000	0.1632749012751	83.6317990625540
4.2790000000000	0.1622011246313	82.8063281897780
4.2820000000000	0.1611058008676	82.0027025013980
4.2850000000000	0.1599920704721	81.2199891053930
4.2880000000000	0.1588630739331	80.4572542544640
4.2910000000000	0.1577219517387	79.7135558873540
4.2940000000000	0.1565718443771	78.9879322373830
4.2970000000000	0.1554158923365	78.2793845625490
4.3000000000000	0.1542572361050	77.5868506908900
4.3030000000000	0.1530990161708	76.9091635802800
4.3060000000000	0.1519443730222	76.2449843007310
4.3090000000000	0.1507964471472	75.5926891359620
4.3120000000000	0.1496583790341	74.9501695241660
4.3150000000000	0.1485333091710	74.3144546374700
4.3180000000000	0.1474243780462	73.6809409785300
4.3210000000000	0.1463347261477	73.0416505627190
4.3240000000000	0.1452674939638	72.3807068472630
4.3270000000000	0.1442258219826	71.6599590689180
4.3300000000000	0.1432128506924	70.7554601246470
4.3330000000000	0.1422317205813	68.8891667525900
4.3360000000000	0.1412855721375	77.9627406183700
4.3390000000000	0.1403775458491	71.6498332899260
4.3420000000000	0.1395107822044	70.5208090305470
4.3450000000000	0.1386884216915	69.7931111260380
4.3480000000000	0.1379136047986	69.1897054173020
4.3510000000000	0.1371894720138	68.6445500388160
4.3540000000000	0.1365191638255	68.1336874046380
4.3570000000000	0.1359058207216	67.6462112272240
4.3600000000000	0.1353525831904	67.1763600155370
4.3630000000000	0.1348301258320	66.7207413574300
4.3660000000000	0.1343078497457	66.2771814392000
4.3690000000000	0.1337869851692	65.8441881319970
4.3720000000000	0.1332687623398	65.4206769121100
4.3750000000000	0.1327544114952	65.0058207209570
4.3780000000000	0.1322451628728	64.5989628719790
4.3810000000000	0.1317422467100	64.1995640650770
4.3840000000000	0.1312468932445	63.8071688201630
4.3870000000000	0.1307603327136	63.4213834550120
4.3900000000000	0.1302837953550	63.0418611851700
4.3930000000000	0.1298185114060	62.6682917616810
4.3960000000000	0.1293657111042	62.3003940832620
4.3990000000000	0.1289266246872	61.9379108080300
4.4020000000000	0.1285024823923	61.5806043402190
4.4050000000000	0.1280945144570	61.2282537820480
4.4080000000000	0.1277039511190	60.8806525759240
4.4110000000000	0.1273320226156	60.5376066490540
4.4140000000000	0.1269799591844	60.1989329296360
4.4170000000000	0.1266489910629	59.8644581420520
4.4200000000000	0.1263403484886	59.5340178145360
4.4230000000000	0.1260552616989	59.2074554508780
4.4260000000000	0.1257949609314	58.8846218303540
4.4290000000000	0.1255606764236	58.5653744091730
4.4320000000000	0.1253536384129	58.2495768032070
4.4350000000000	0.1251750771369	57.9370983365570
4.4380000000000	0.1250262228330	57.6278136440080
4.4410000000000	0.1249083057388	57.3216023180760
4.4440000000000	0.1248225560918	57.0183485932830
4.4470000000000	0.1247702041294	56.7179410618460
4.4500000000000	0.1247524800891	56.4202724160900
4.4530000000000	0.1247541591574	56.1252392137970
4.4560000000000	0.1247591568469	55.8327416633980
4.4590000000000	0.1247674138847	55.5426834264730
4.4620000000000	0.1247788709977	55.2549714354340
4.4650000000000	0.1247934689129	54.9695157246480
4.4680000000000	0.1248111483575	54.6862292735050
4.4710000000000	0.1248318500583	54.4050278601760
4.4740000000000	0.1248555147425	54.1258299249870
4.4770000000000	0.1248820831369	53.8485564424880
4.4800000000000	0.1249114959687	53.5731308014270
4.4830000000000	0.1249436939648	53.2994786919200
4.4860000000000	0.1249786178522	53.0275279992200
4.4890000000000	0.1250162083580	52.7572087035590
4.4920000000000	0.1250564062092	52.4884527855710
4.4950000000000	0.1250991521327	52.2211941368970
4.4980000000000	0.1251443868556	51.9553684755900
4.5010000000000	0.1251920511049	51.6909132659760
4.5040000000000	0.1252420856077	51.4277676426970
4.5070000000000	0.1252944310908	51.1658723386240
4.5100000000000	0.1253490282814	50.9051696164360
4.5130000000000	0.1254058179065	50.6456032036100
4.5160000000000	0.1254647406929	50.3871182306340
4.5190000000000	0.1255257373679	50.1296611722540
4.5220000000000	0.1255887486583	49.8731797915850
4.5250000000000	0.1256537152913	49.6176230869240
4.5280000000000	0.1257205779937	49.3629412411420
4.5310000000000	0.1257892774926	49.1090855734940
4.5340000000000	0.1258597545151	48.8560084937520
4.5370000000000	0.1259319497881	48.6036634585400
4.5400000000000	0.1260058040386	48.3520049297640
4.5430000000000	0.1260950377182	48.1009883350520
4.5460000000000	0.1262126709402	47.8505700301080
4.5490000000000	0.1263575939245	47.6007072629100
4.5520000000000	0.1265286968910	47.3513581396650
4.5550000000000	0.1267248700597	47.1024815924660
4.5580000000000	0.1269450036503	46.8540373485810
4.5610000000000	0.1271879878827	46.6059859013170
4.5640000000000	0.1274527129769	46.3582884824050
4.5670000000000	0.1277380691527	46.1109070358660
4.5700000000000	0.1280429466300	45.8638041933000
4.5730000000000	0.1283662356287	45.6169432505690
4.5760000000000	0.1287068263686	45.3702881458270
4.5790000000000	0.1290636090698	45.1238034388780
4.5820000000000	0.1294354739519	44.8774542918080
4.5850000000000	0.1298213112349	44.6312064508890
4.5880000000000	0.1302200111388	44.3850262297080
4.5910000000000	0.1306304638833	44.1388804935120
4.5940000000000	0.1310515596884	43.8927366447390
4.5970000000000	0.1314821887740	43.6465626097200
4.6000000000000	0.1319212413598	43.4003268265340
4.6030000000000	0.1323676076659	43.1539982339970
4.6060000000000	0.1328201779121	42.9075462617690
4.6090000000000	0.1332778423182	42.6609408215730
4.6120000000000	0.1337394911042	42.4141522994900
4.6150000000000	0.1342040144900	42.1671515493440
4.6180000000000	0.1346703026953	41.9199098871330
4.6210000000000	0.1351372459402	41.6723990865120
4.6240000000000	0.1356037344445	41.4245913752970
4.6270000000000	0.1360686584280	41.1764594329780
4.6300000000000	0.1365309081107	40.9279763892080
4.6330000000000	0.1370001546947	40.6791158232630
4.6360000000000	0.1374865720436	40.4298517644230
4.6390000000000	0.1379898043691	40.1801586932530
4.6420000000000	0.1385094958831	39.9300115437500
4.6450000000000	0.1390452907976	39.6793857062970
4.6480000000000	0.1395968333244	39.4282570313930
4.6510000000000	0.1401637676754	39.1766018340870
4.6540000000000	0.1407457380625	38.9243968990580
4.6570000000000	0.1413423886974	38.6716194862650
4.6600000000000	0.1419533637922	38.4182473370830
4.6630000000000	0.1425783075587	38.1642586808170
4.6660000000000	0.1432168642088	37.9096322415130
4.6690000000000	0.1438686779543	37.6543472449080
4.6720000000000	0.1445333930071	37.3983834254170
4.6750000000000	0.1452106535791	37.1417210329790
4.6780000000000	0.1459001038822	36.8843408396140
4.6810000000000	0.1466013881282	36.6262241454930
4.6840000000000	0.1473141505290	36.3673527843260
4.6870000000000	0.1480380352965	36.1077091278440
4.6900000000000	0.1487726866426	35.8472760891310
4.6930000000000	0.1495177487792	35.5860371245560
4.6960000000000	0.1502728659180	35.3239762340170
4.6990000000000	0.1510376822711	35.0610779591980
4.7020000000000	0.1518118420502	34.7973273795320
4.7050000000000	0.1525949894673	34.5327101055220
4.7080000000000	0.1533867687342	34.2672122690800
4.7110000000000	0.1541868240629	34.0008205105140
4.7140000000000	0.1549947996650	33.7335219617800
4.7170000000000	0.1558103397527	33.4653042256300
4.7200000000000	0.1566330885377	33.1961553502440
4.7230000000000	0.1574677188076	32.9260637989740
4.7260000000000	0.1583191368436	32.6550184147950
4.7290000000000	0.1591873370978	32.3830083791100
4.7320000000000	0.1600723140224	32.1100231645240
4.7350000000000	0.1609740620694	31.8360524812760
4.7380000000000	0.1618925756909	31.5610862170140
4.7410000000000	0.1628278493390	31.2851143696610
4.7440000000000	0.1637798774660	31.0081269731570
4.7470000000000	0.1647486545238	30.7301140159420
4.7500000000000	0.1657341749646	30.4510653520800
4.7530000000000	0.1667364332404	30.1709706050560
4.7560000000000	0.1677554238035	29.8898190643130
4.7590000000000	0.1687911411060	29.6075995747360
4.7620000000000	0.1698435795998	29.3243004193840
4.7650000000000	0.1709127337372	29.0399091958790
4.7680000000000	0.1719985979702	28.7544126869900
4.7710000000000	0.1731011667511	28.4677967260880
4.7740000000000	0.1742204345317	28.1800460582500
4.7770000000000	0.1753563957644	27.8911441979320
4.7800000000000	0.1765090449012	27.6010732842670
4.7830000000000	0.1776783763942	27.3098139351380
4.7860000000000	0.1788643846955	27.0173451013060
4.7890000000000	0.1800670642573	26.7236439219600
4.7920000000000	0.1812864095316	26.4286855831390
4.7950000000000	0.1825224149706	26.1324431805410
4.7980000000000	0.1837750750263	25.8348875882660
4.8010000000000	0.1850443841510	25.5359873350690
4.8040000000000	0.1863303367966	25.2357084896620
4.8070000000000	0.1876329274153	24.9340145566000
4.8100000000000	0.1889521504593	24.6308663841670
4.8130000000000	0.1902930002901	24.3262220856180
4.8160000000000	0.1916604854686	24.0200369749780
4.8190000000000	0.1930546217456	23.7122635184440
4.8220000000000	0.1944754248717	23.4028513022470
4.8250000000000	0.1959229105977	23.0917470176230
4.8280000000000	0.1973970946744	22.7788944633280
4.8310000000000	0.1988979928525	22.4642345658400
4.8340000000000	0.2004256208827	22.1477054172170
4.8370000000000	0.2019799945159	21.8292423302410
4.8400000000000	0.2035611295026	21.5087779102810
4.8430000000000	0.2051690415938	21.1862421430530
4.8460000000000	0.2068037465400	20.8615624971970
4.8490000000000	0.2084652600922	20.5346640404110
4.8520000000000	0.2101535980010	20.2054695676900
4.8550000000000	0.2118687760171	19.8738997400430
4.8580000000000	0.2136108098913	19.5398732319580
4.8610000000000	0.2153797153744	19.2033068857770
4.8640000000000	0.2171755082171	18.8641158711030
4.8670000000000	0.2189982041701	18.5222138473290
4.8700000000000	0.2208478189842	18.1775131274180
4.8730000000000	0.2227243684102	17.8299248410750
4.8760000000000	0.2246278681987	17.4793590955860
4.8790000000000	0.2265583341006	17.1257251326760
4.8820000000000	0.2285157818665	16.7689314798810
4.8850000000000	0.2305002272472	16.4088860950920
4.8880000000000	0.2325116859935	16.0454965031090
4.8910000000000	0.2345501738561	15.6786699231960
4.8940000000000	0.2366157065858	15.3083133868710
4.8970000000000	0.2387082999332	14.9343338453000
4.9000000000000	0.2408279696492	14.5566382659010
4.9030000000000	0.2429864844343	14.1751337179310
4.9060000000000	0.2451951028327	13.7897274470040
4.9090000000000	0.2474530753601	13.4003269386630
4.9120000000000	0.2497596525325	13.0068399712730
4.9150000000000	0.2521140848657	12.6091746586530
4.9180000000000	0.2545156228757	12.2072394829570
4.9210000000000	0.2569635170782	11.8009433184610
4.9240000000000	0.2594570179892	11.3901954469550
4.9270000000000	0.2619953761246	10.9749055655390
4.9300000000000	0.2645778420002	10.5549837876700
4.9330000000000	0.2672036661319	10.1303406383360
4.9360000000000	0.2698720990356	9.7008870442636
4.9390000000000	0.2725823912271	9.2665343200872
4.9420000000000	0.2753337932224	8.8271941513942
4.9450000000000	0.2781255555373	8.3827785755595
4.9480000000000	0.2809569286877	7.9331999612633
4.9510000000000	0.2838271631894	7.4783709875667
4.9540000000000	0.2867355095584	7.0182046233819
4.9570000000000	0.2896812183106	6.5526141081476
4.9600000000000	0.2926635399617	6.0815129344817
4.9630000000000	0.2956817250277	5.6048148335413
4.9660000000000	0.2987350240245	5.1224337637862
4.9690000000000	0.3018226874679	4.6342839037970
4.9720000000000	0.3049439658739	4.1402796497653
4.9750000000000	0.3080981097582	3.6403356182276
4.9780000000000	0.3112843696368	3.1343666545875
4.9810000000000	0.3145019960256	2.6222878479246
4.9840000000000	0.3177502394404	2.1040145525638
4.9870000000000	0.3210283503971	1.5794624168438
4.9900000000000	0.3243355794116	1.0485474194917
4.9930000000000	0.3276996930383	0.5111859139883
4.9960000000000	0.3311467433529	-0.0327053187238
4.9990000000000	0.3346734091535	-0.5832090088556
5.0020000000000	0.3382763692382	-1.1404073274066
5.0050000000000	0.3419523024048	-1.7043818065317
5.0080000000000	0.3456978874514	-2.2752132503807
5.0110000000000	0.3495098031760	-2.8529816361688
5.0140000000000	0.3533847283766	-3.4377660052603
5.0170000000000	0.3573193418512	-4.0296443440704
5.0200000000000	0.3613103223978	-4.6286934546156
5.0230000000000	0.3653543488144	-5.2349888145668
5.0260000000000	0.3694480998990	-5.8486044266862
5.0290000000000	0.3735882544496	-6.4696126575641
5.0320000000000	0.3777714912642	-7.0980840655979
5.0350000000000	0.3819944891409	-7.7340872181969
5.0380000000000	0.3862539268775	-8.3776884982349
5.0410000000000	0.3905464832722	-9.0289518998147
5.0440000000000	0.3948688371229	-9.6879388134612
5.0470000000000	0.3992176672276	-10.3547078009070
5.0500000000000	0.4035896523843	-11.0293143597030
5.0530000000000	0.4079814713911	-11.7118106779300
5.0560000000000	0.4123898030459	-12.4022453793850
5.0590000000000	0.4168113261467	-13.1006632596660
5.0620000000000	0.4212427194915	-13.8071050136630
5.0650000000000	0.4256806618784	-14.5216069550650
5.0680000000000	0.4301218321053	-15.2442007285660
5.0710000000000	0.4345629089703	-15.9749130155490
5.0740000000000	0.4390005712712	-16.7137652341430
5.0770000000000	0.4434314978063	-17.4607732346460
5.0800000000000	0.4478523673733	-18.2159469914060
5.0830000000000	0.4523213949820	-18.9792902923760
5.0860000000000	0.4568931019335	-19.7508004276740
5.0890000000000	0.4615586264633	-20.5304678785890
5.0920000000000	0.4663091068069	-21.3182760085870
5.0950000000000	0.4711356811997	-22.1142007579950
5.0980000000000	0.4760294878772	-22.9182103441440
5.1010000000000	0.4809816650749	-23.7302649688560
5.1040000000000	0.4859833510281	-24.5503165352720
5.1070000000000	0.4910256839725	-25.3783083761060
5.1100000000000	0.4960998021435	-26.2141749954710
5.1130000000000	0.5011968437765	-27.0578418265330
5.1160000000000	0.5063079471070	-27.9092250072700
5.1190000000000	0.5114242503705	-28.7682311766630
5.1220000000000	0.5165368918024	-29.6347572936680
5.1250000000000	0.5216370096382	-30.5086904813160
5.1280000000000	0.5267157421134	-31.3899078982740
5.1310000000000	0.5317642274634	-32.2782766401110
5.1340000000000	0.5367736039238	-33.1736536725160
5.1370000000000	0.5417350097299	-34.0758857985220
5.1400000000000	0.5466395831172	-34.9848096617390
5.1430000000000	0.5514784623213	-35.9002517873860
5.1460000000000	0.5562427855776	-36.8220286627610
5.1490000000000	0.5609236911215	-37.7499468585380
5.1520000000000	0.5655123171885	-38.6838031920660
5.1550000000000	0.5699998020141	-39.6233849335560
5.1580000000000	0.5743772838337	-40.5684700557380
5.1610000000000	0.5786359008829	-41.5188275272850
5.1640000000000	0.5827667913970	-42.4742176499130
5.1670000000000	0.5867610936116	-43.4343924387600
5.1700000000000	0.5906099457621	-44.3990960452480
5.1730000000000	0.5943986093520	-45.3680652212720
5.1760000000000	0.5982131409957	-46.3410298231940
5.1790000000000	0.6020458715954	-47.3177133537100
5.1820000000000	0.6058891320529	-48.2978335393530
5.1850000000000	0.6097352532703	-49.2811029409760
5.1880000000000	0.6135765661497	-50.2672295942790
5.1910000000000	0.6174054015930	-51.2559176771130
5.1940000000000	0.6212140905023	-52.2468682000020
5.1970000000000	0.6249949637796	-53.2397797161060
5.2000000000000	0.6287403523268	-54.2343490466250
5.2030000000000	0.6324425870462	-55.2302720174690
5.2060000000000	0.6360939988395	-56.2272442029060
5.2090000000000	0.6396869186089	-57.2249616718290
5.2120000000000	0.6432136772565	-58.2231217322460
5.2150000000000	0.6466666056841	-59.2214236696140
5.2180000000000	0.6500380347938	-60.2195694747130
5.2210000000000	0.6533202954877	-61.2172645568690
5.2240000000000	0.6565057186677	-62.2142184384940
5.2270000000000	0.6595866352360	-63.2101454271070
5.2300000000000	0.6625553760944	-64.2047652612420
5.2330000000000	0.6654042721450	-65.1978037269360
5.2360000000000	0.6681256542899	-66.1889932417620
5.2390000000000	0.6707118534310	-67.1780734037440
5.2420000000000	0.6731552004704	-68.1647915027960
5.2450000000000	0.6754480263101	-69.1489029927210
5.2480000000000	0.6775826618521	-70.1301719221690
5.2510000000000	0.6795514379985	-71.1083713233130
5.2540000000000	0.6813466856512	-72.0832835574070
5.2570000000000	0.6829607357122	-73.0547006167180
5.2600000000000	0.6843859190837	-74.0224243827180
5.2630000000000	0.6856960178375	-74.9862668407390
5.2660000000000	0.6869701929838	-75.9460502516100
5.2690000000000	0.6882088438319	-76.9016072811290
5.2720000000000	0.6894123696910	-77.8527810884570
5.2750000000000	0.6905811698705	-78.7994253748020
5.2780000000000	0.6917156436795	-79.7414043939530
5.2810000000000	0.6928161904274	-80.6785929264550
5.2840000000000	0.6938832094234	-81.6108762193320
5.2870000000000	0.6949170999767	-82.5381498934360
5.2900000000000	0.6959182613968	-83.4603198205930
5.2930000000000	0.6968870929927	-84.3773019727840
5.2960000000000	0.6978239940738	-85.2890222456670
5.2990000000000	0.6987293639494	-86.1954162587600
5.3020000000000	0.6996036019287	-87.0964291346200
5.3050000000000	0.7004471073211	-87.9920152593170
5.3080000000000	0.7012602794356	-88.8821380264820
5.3110000000000	0.7020435175818	-89.7667695671480
5.3140000000000	0.7027972210687	-90.6458904675290
5.3170000000000	0.7035217892057	-91.5194894768050
5.3200000000000	0.7042176213020	-92.3875632068890
5.3230000000000	0.7048851166670	-93.2501158260490
5.3260000000000	0.7055246746098	-94.1071587481460
5.3290000000000	0.7061366944397	-94.9587103191440
5.3320000000000	0.7067215754661	-95.8047955024280
5.3350000000000	0.7072797169982	-96.6454455643500
5.3380000000000	0.7078115183452	-97.4806977612860
5.3410000000000	0.7083173788164	-98.3105950294180
5.3440000000000	0.7087976977212	-99.1351856782770
5.3470000000000	0.7092528743686	-99.9545230890110
5.3500000000000	0.7096833080682	-100.7686654182300
5.3530000000000	0.7100879881818	-101.5776753081700
5.3560000000000	0.7104668576565	-102.3816196037800
5.3590000000000	0.7108217461783	-103.1805690773300
5.3620000000000	0.7111544834335	-103.9745981609700
5.3650000000000	0.7114668991084	-104.7637846875700
5.3680000000000	0.7117608228891	-105.5482096402400
5.3710000000000	0.7120380844618	-106.3279569106500
5.3740000000000	0.7123005135128	-107.1031130663100
5.3770000000000	0.7125499397284	-107.8737671270100
5.3800000000000	0.7127881927946	-108.6400103503100
5.3830000000000	0.7130171023978	-109.4019360261900
5.3860000000000	0.7132384982241	-110.1596392807500
5.3890000000000	0.7134542099598	-110.9132168888400
5.3920000000000	0.7136660672912	-111.6627670955600
5.3950000000000	0.7138758999043	-112.4083894464000
5.3980000000000	0.7140855374855	-113.1501846258900
5.4010000000000	0.7142968097209	-113.8882543044900
5.4040000000000	0.7145115462968	-114.6227009935300
5.4070000000000	0.7147315768994	-115.3536279079500
5.4100000000000	0.7149587312149	-116.0811388365500
5.4130000000000	0.7151948389296	-116.8053380195600
5.4160000000000	0.7154417297296	-117.5263300331000
5.4190000000000	0.7157012333012	-118.2442196804600
5.4220000000000	0.7159751793306	-118.9591118896800
5.4250000000000	0.7162653975040	-119.6711116173500
5.4280000000000	0.7165737175077	-120.3803237582100
5.4310000000000	0.7169019690278	-121.0868530602900
5.4340000000000	0.7172519817506	-121.7908040453600
5.4370000000000	0.7176255853623	-122.4922809343500
5.4400000000000	0.7180246095491	-123.1913875774400
5.4430000000000	0.7184553884943	-123.8882273886900
5.4460000000000	0.7189222652026	-124.5829032847300
5.4490000000000	0.7194240825924	-125.2755176274700
5.4520000000000	0.7199596835820	-125.9661721704600
5.4550000000000	0.7205279110897	-126.6549680085900
5.4580000000000	0.7211276080338	-127.3420055311100
5.4610000000000	0.7217576173327	-128.0273843775400
5.4640000000000	0.7224167819047	-128.7112033963500
5.4670000000000	0.7231039446681	-129.3935606061600
5.4700000000000	0.7238179485413	-130.0745531592500
5.4730000000000	0.7245576364425	-130.7542773073400
5.4760000000000	0.7253218512901	-131.4328283691200
5.4790000000000	0.7261094360025	-132.1103006997300
5.4820000000000	0.7269192334979	-132.7867876618000
5.4850000000000	0.7277500866947	-133.4623815978700
5.4880000000000	0.7286008385112	-134.1371738042100
5.4910000000000	0.7294703318658	-134.8112545057300
5.4940000000000	0.7303574096767	-135.4847128319500
5.4970000000000	0.7312609148623	-136.1576367938000
5.5000000000000	0.7321796903410	-136.8301132612200
5.5030000000000	0.7331125790310	-137.5022279414200
5.5060000000000	0.7340584238506	-138.1740653577100
5.5090000000000	0.7350160677183	-138.8457088286900
5.5120000000000	0.7359843535524	-139.5172404478900
5.5150000000000	0.7369621242710	-140.1887410636100
5.5180000000000	0.7379482227927	-140.8602902590300
5.5210000000000	0.7389414920357	-141.5319663323500
5.5240000000000	0.7399407749183	-142.2038462770600
5.5270000000000	0.7409449143590	-142.8760057621600
5.5300000000000	0.7419527532759	-143.5485191123600
5.5330000000000	0.7429856385204	-144.2214592881600
5.5360000000000	0.7440641122858	-144.8948978658100
5.5390000000000	0.7451858105038	-145.5689050170600
5.5420000000000	0.7463483691059	-146.2435494888000
5.5450000000000	0.7475494240235	-146.9188985823500
5.5480000000000	0.7487866111883	-147.5950181327000
5.5510000000000	0.7500575665318	-148.2719724873100
5.5540000000000	0.7513599259856	-148.9498244848500
5.5570000000000	0.7526913254810	-149.6286354336100
5.5600000000000	0.7540494009498	-150.3084650897000
5.5630000000000	0.7554317883235	-150.9893716350900
5.5660000000000	0.7568361235335	-151.6714116554200
5.5690000000000	0.7582600425114	-152.3546401176900
5.5720000000000	0.7597011811888	-153.0391103478500
5.5750000000000	0.7611571754973	-153.7248740082500
5.5780000000000	0.7626256613682	-154.4119810751800
5.5810000000000	0.7641042747333	-155.1004798163700
5.5840000000000	0.7655906515240	-155.7904167685800
5.5870000000000	0.7670824276719	-156.4818367153700
5.5900000000000	0.7685772391085	-157.1747826651400
5.5930000000000	0.7700727217653	-157.8692958294500
5.5960000000000	0.7715665115739	-158.5654156017200
5.5990000000000	0.7730562444659	-159.2631795364800
5.6020000000000	0.7745395563727	-159.9626233291600
5.6050000000000	0.7760140832259	-160.6637807966000
5.6080000000000	0.7774774609571	-161.3666838583500
5.6110000000000	0.7789273254978	-162.0713625189000
5.6140000000000	0.7803613127795	-162.7778448509200
5.6170000000000	0.7817770587339	-163.4861569796900
5.6200000000000	0.7831721992923	-164.1963230687700
5.6230000000000	0.7845720823771	-164.9083653071500
5.6260000000000	0.7860014950345	-165.6223038979000
5.6290000000000	0.7874572318821	-166.3381570485600
5.6320000000000	0.7889360875373	-167.0559409633600
5.6350000000000	0.7904348566176	-167.7756698374300
5.6380000000000	0.7919503337405	-168.4973558531600
5.6410000000000	0.7934793135235	-169.2210091788300
5.6440000000000	0.7950185905841	-169.9466379697300
5.6470000000000	0.7965649595397	-170.6742483718900
5.6500000000000	0.7981152150079	-171.4038445285100
5.6530000000000	0.7996661516062	-172.1354285894200
5.6560000000000	0.8012145639519	-172.8690007235300
5.6590000000000	0.8027572466627	-173.6045591345700
5.6620000000000	0.8042909943560	-174.3421000802400
5.6650000000000	0.8058126016494	-175.0816178948600
5.6680000000000	0.8073188631602	-175.8231050157900
5.6710000000000	0.8088065735060	-176.5665520136900
5.6740000000000	0.8102725273042	-177.3119476267700
5.6770000000000	0.8117135191724	-178.0592787992400
5.6800000000000	0.8131263437281	-178.8085307239900
5.6830000000000	0.8145077955887	-179.5596868897700
5.6860000000000	0.8158546693718	179.6872708670500
5.6890000000000	0.8171637596948	178.9323623061500
5.6920000000000	0.8184318611752	178.1756087219200
5.6950000000000	0.8196557684304	177.4170328773500
5.6980000000000	0.8208322760781	176.6566589327400
5.7010000000000	0.8219581787357	175.8945123693500
5.7040000000000	0.8230302710206	175.1306199076800
5.7070000000000	0.8240453475504	174.3650094205000
5.7100000000000	0.8250002029425	173.5977098403000
5.7130000000000	0.8259308515189	172.8287510612700
5.7160000000000	0.8268734111758	172.0581638356100
5.7190000000000	0.8278248318924	171.2859796641000
5.7220000000000	0.8287820636477	170.5122306808700
5.7250000000000	0.8297420564209	169.7369495322500
5.7280000000000	0.8307017601910	168.9601692496400
5.7310000000000	0.8316581249372	168.1819231163200
5.7340000000000	0.8326081006385	167.4022445280300
5.7370000000000	0.8335486372741	166.6211668473100
5.7400000000000	0.8344766848229	165.8387232514300
5.7430000000000	0.8353891932643	165.0549465737800
5.7460000000000	0.8362831125771	164.2698691386400
5.7490000000000	0.8371553927406	163.4835225890900
5.7520000000000	0.8380029837337	162.6959377079100
5.7550000000000	0.8388228355358	161.9071442313000
5.7580000000000	0.8396118981257	161.1171706551000
5.7610000000000	0.8403671214826	160.3260440333200
5.7640000000000	0.8410854555857	159.5337897685700
5.7670000000000	0.8417638504139	158.7404313941800
5.7700000000000	0.8423992559465	157.9459903473500
5.7730000000000	0.8429886221625	157.1504857330800
5.7760000000000	0.8435288990410	156.3539340782600
5.7790000000000	0.8440170365610	155.5563490751800
5.7820000000000	0.8444499847018	154.7577413139300
5.7850000000000	0.8448246934424	153.9581180027600
5.7880000000000	0.8451381127618	153.1574826754600
5.7910000000000	0.8453871926393	152.3558348847800
5.7940000000000	0.8455688830538	151.5531698807000
5.7970000000000	0.8456801339845	150.7494782721100
5.8000000000000	0.8457178954105	149.9447456704700
5.8030000000000	0.8457142591102	149.1389523136800
5.8060000000000	0.8457034154482	148.3320726682800
5.8090000000000	0.8456854622828	147.5240750076400
5.8120000000000	0.8456604974726	146.7149209638800
5.8150000000000	0.8456286188758	145.9045650504900
5.8180000000000	0.8455899243509	145.0929541527500
5.8210000000000	0.8455445117562	144.2800269821700
5.8240000000000	0.8454924789502	143.4657134911000
5.8270000000000	0.8454339237912	142.6499342429000
5.8300000000000	0.8453689441377	141.8325997326300
5.8330000000000	0.8452976378480	141.0136096524100
5.8360000000000	0.8452201027805	140.1928520949100
5.8390000000000	0.8451364367937	139.3702026876000
5.8420000000000	0.8450467377458	138.5455236493800
5.8450000000000	0.8449511034954	137.7186627598300
5.8480000000000	0.8448496319008	136.8894522305100
5.8510000000000	0.8447424208203	136.0577074656200
5.8540000000000	0.8446295681125	135.2232256980500
5.8570000000000	0.8445111716356	134.3857844845400
5.8600000000000	0.8443873292481	133.5451400414400
5.8630000000000	0.8442581388083	132.7010253997200
5.8660000000000	0.8441236981747	131.8531483546900
5.8690000000000	0.8439841052057	131.0011891821600
5.8720000000000	0.8438394577596	130.1447980883000
5.8750000000000	0.8436898536948	129.2835923552900
5.8780000000000	0.8435353908697	128.4171531385700
5.8810000000000	0.8433761671428	127.5450218645400
5.8840000000000	0.8432122803724	126.6666961684100
5.8870000000000	0.8430438284169	125.7816253021600
5.8900000000000	0.8428709091348	124.8892049297800
5.8930000000000	0.8426569396156	123.9887712125200
5.8960000000000	0.8423662299948	123.0795940688400
5.8990000000000	0.8420002176995	122.1608694726100
5.9020000000000	0.8415603401567	121.2317106269600
5.9050000000000	0.8410480347934	120.2911378194800
5.9080000000000	0.8404647390366	119.3380667262900
5.9110000000000	0.8398118903134	118.3712948850500
5.9140000000000	0.8390909260507	117.3894859990300
5.9170000000000	0.8383032836757	116.3911516629300
5.9200000000000	0.8374504006152	115.3746300123100
5.9230000000000	0.8365337142964	114.3380606883400
5.9260000000000	0.8355546621462	113.2793553718100
5.9290000000000	0.8345146815917	112.1961629679300
5.9320000000000	0.8334152100600	111.0858283060500
5.9350000000000	0.8322576849779	109.9453429445900
5.9380000000000	0.8310435437726	108.7712863237800
5.9410000000000	0.8297742238710	107.5597550678200
5.9440000000000	0.8284511627002	106.3062776755800
5.9470000000000	0.8270757976872	105.0057111223400
5.9500000000000	0.8256495662591	103.6521149799900
5.9530000000000	0.8241739058428	102.2385974984300
5.9560000000000	0.8226502538654	100.7571266130900
5.9590000000000	0.8210800477538	99.1982969857630
5.9620000000000	0.8194647249352	97.5510418852930
5.9650000000000	0.8178057228365	95.8022759402080
5.9680000000000	0.8161044788848	93.9364516060220
5.9710000000000	0.8143624305070	91.9350088529100
5.9740000000000	0.8125810151303	89.7756948091500
5.9770000000000	0.8107616701815	87.4317295176990
5.9800000000000	0.8089058330879	84.8707989919070
5.9830000000000	0.8066242337190	82.0538741981680
5.9860000000000	0.8035665729401	78.9338974073950
5.9890000000000	0.7997927446708	75.4544689210530
5.9920000000000	0.7953626428311	71.5488463430820
5.9950000000000	0.7903361613408	67.1398905393630
5.9980000000000	0.7847731941196	62.1421076926320
6.0010000000000	0.7787336350875	56.4676002482350
6.0040000000000	0.7722773781642	50.0381529456330
6.0070000000000	0.7654643172696	42.8045612479990
6.0100000000000	0.7583543463235	34.7687428143790
6.0130000000000	0.7510073592457	25.9883676943080
6.0160000000000	0.7434832499560	16.4963438980510
6.0190000000000	0.7358419123744	5.7648327819144
6.0220000000000	0.7281432404205	-18.1537428822890
6.0250000000000	0.7204471280143	-178.3029098936300
6.0280000000000	0.7128134690755	169.9033039616000
6.0310000000000	0.7053021575240	162.1989719512800
6.0340000000000	0.6979730872797	155.8878238504900
6.0370000000000	0.6908861522622	150.4932743851800
6.0400000000000	0.6841012463916	145.8099755305500
6.0430000000000	0.6776782635875	141.7045766414200
6.0460000000000	0.6716770977699	138.0758758991100
6.0490000000000	0.6661576428585	134.8431482526300
6.0520000000000	0.6611797927732	131.9410336946700
6.0550000000000	0.6568034414338	129.3163459894100
6.0580000000000	0.6530884827602	126.9256758019400
6.0610000000000	0.6500948106721	124.7334796298000
6.0640000000000	0.6478823190894	122.7105403670100
6.0670000000000	0.6465109019319	120.8327313142300
6.0700000000000	0.6460404531194	119.0800286415700
6.0730000000000	0.6463448219811	117.4357248921300
6.0760000000000	0.6472348463780	115.8858032767200
6.0790000000000	0.6486759030279	114.4184395111600
6.0820000000000	0.6506333686485	113.0236043396400
6.0850000000000	0.6530726199576	111.6927453859500
6.0880000000000	0.6559590336731	110.4185315128600
6.0910000000000	0.6592579865126	109.1946465173900
6.0940000000000	0.6629348551939	108.0156218716400
6.0970000000000	0.6669550164349	106.8767004724300
6.1000000000000	0.6712838469531	105.7737251150300
6.1030000000000	0.6758867234666	104.7030467647400
6.1060000000000	0.6807290226929	103.6614487526300
6.1090000000000	0.6857761213499	102.6460838386200
6.1120000000000	0.6909933961554	101.6544217196900
6.1150000000000	0.6963462238270	100.6842050559700
6.1180000000000	0.7017999810827	99.7334124746750
6.1210000000000	0.7073200446400	98.8002273156480
6.1240000000000	0.7128717912169	97.8830111220080
6.1270000000000	0.7184205975311	96.9802810689870
6.1300000000000	0.7239318403004	96.0906906748060
6.1330000000000	0.7293708962425	95.2130132577880
6.1360000000000	0.7347031420751	94.3461277003570
6.1390000000000	0.7398939545161	93.4890061582040
6.1420000000000	0.7449087102833	92.6407034157000
6.1450000000000	0.7497127860944	91.8003476395270
6.1480000000000	0.7542715586671	90.9671323240190
6.1510000000000	0.7585504047192	90.1403092556690
6.1540000000000	0.7625147009686	89.3191823520830
6.1570000000000	0.7661298241330	88.5031022536770
6.1600000000000	0.7693611509301	87.6914615653940
6.1630000000000	0.7723656065367	86.8836906614640
6.1660000000000	0.7753235278195	86.0792539794160
6.1690000000000	0.7782354090307	85.2776467404570
6.1720000000000	0.7811017444227	84.4783920425880
6.1750000000000	0.7839230282478	83.6810382805390
6.1780000000000	0.7866997547583	82.8851568531250
6.1810000000000	0.7894324182066	82.0903401241510
6.1840000000000	0.7921215128450	81.2961996077070
6.1870000000000	0.7947675329259	80.5023643526100
6.1900000000000	0.7973709727016	79.7084795042360
6.1930000000000	0.7999323264243	78.9142050248180
6.1960000000000	0.8024520883465	78.1192145558310
6.1990000000000	0.8049307527205	77.3231944081940
6.2020000000000	0.8073688137986	76.5258426678920
6.2050000000000	0.8097667658331	75.7268684061750
6.2080000000000	0.8121251030765	74.9259909849220
6.2110000000000	0.8144443197809	74.1229394488870
6.2140000000000	0.8167249101988	73.3174519976220
6.2170000000000	0.8189673685825	72.5092755307510
6.2200000000000	0.8211721891843	71.6981652610400
6.2230000000000	0.8233398662565	70.8838843903780
6.2260000000000	0.8254708940515	70.0662038443880
6.2290000000000	0.8275657668217	69.2449020618580
6.2320000000000	0.8296249788193	68.4197648356320
6.2350000000000	0.8316490242967	67.5905852019700
6.2380000000000	0.8336383975062	66.7571633756870
6.2410000000000	0.8355935927002	65.9193067286480
6.2440000000000	0.8375151041309	65.0768298094210
6.2470000000000	0.8394034260508	64.2295544020430
6.2500000000000	0.8412590527121	63.3773096220000
6.2530000000000	0.8431238418701	62.5199320476240
6.2560000000000	0.8450342306171	61.6572658851600
6.2590000000000	0.8469825822117	60.7891631657890
6.2620000000000	0.8489612599124	59.9154839729180
6.2650000000000	0.8509626269775	59.0360966979770
6.2680000000000	0.8529790466654	58.1508783229520
6.2710000000000	0.8550028822347	57.2597147277780
6.2740000000000	0.8570264969437	56.3625010206190
6.2770000000000	0.8590422540509	55.4591418889370
6.2800000000000	0.8610425168147	54.5495519691130
6.2830000000000	0.8630196484935	53.6336562322010
6.2860000000000	0.8649660123459	52.7113903832300
6.2890000000000	0.8668739716302	51.7827012712790
6.2920000000000	0.8687358896048	50.8475473073220
6.2950000000000	0.8705441295283	49.9058988866520
6.2980000000000	0.8722910546590	48.9577388124600
6.3010000000000	0.8739690282554	48.0030627169410
6.3040000000000	0.8755704135759	47.0418794760650
6.3070000000000	0.8770875738789	46.0742116139700
6.3100000000000	0.8785128724229	45.1000956927330
6.3130000000000	0.8798386724663	44.1195826830940
6.3160000000000	0.8810573372676	43.1327383115830
6.3190000000000	0.8821612300852	42.1396433793630
6.3220000000000	0.8831427141775	41.1403940480410
6.3250000000000	0.8839941528030	40.1351020876390
6.3280000000000	0.8847079092201	39.1238950819560
6.3310000000000	0.8852763466872	38.1069165865900
6.3340000000000	0.8856918284628	37.0843262350250
6.3370000000000	0.8859467178053	36.0562997883740
6.3400000000000	0.8860333779731	35.0230291245970
6.3430000000000	0.8859010535906	33.9847221633620
6.3460000000000	0.8855107203092	32.9416027230830
6.3490000000000	0.8848723379287	31.8939103071170
6.3520000000000	0.8839958662486	30.8418998166520
6.3550000000000	0.8828912650685	29.7858411883810
6.3580000000000	0.8815684941881	28.7260189557000
6.3610000000000	0.8800375134069	27.6627317329010
6.3640000000000	0.8783082825245	26.5962916225350
6.3670000000000	0.8763907613406	25.5270235469190
6.3700000000000	0.8742949096547	24.4552645055820
6.3730000000000	0.8720306872665	23.3813627612250
6.3760000000000	0.8696080539755	22.3056769576270
6.3790000000000	0.8670369695813	21.2285751737040
6.3820000000000	0.8643273938835	20.1504339187260
6.3850000000000	0.8614892866819	19.0716370744010
6.3880000000000	0.8585326077758	17.9925747902480
6.3910000000000	0.8554673169650	16.9136423392460
6.3940000000000	0.8523033740490	15.8352389413050
6.3970000000000	0.8490507388275	14.7577665625160
6.4000000000000	0.8457193711000	13.6816286984750
6.4030000000000	0.8423192306661	12.6072291501870
6.4060000000000	0.8388602773255	11.5349708011840
6.4090000000000	0.8353524708778	10.4652544044630
6.4120000000000	0.8318057711225	9.3984773877406
6.4150000000000	0.8282301378592	8.3350326852810
6.4180000000000	0.8246355308876	7.2753076042136
6.4210000000000	0.8210319100073	6.2196827328127
6.4240000000000	0.8174292350177	5.1685308976817
6.4270000000000	0.8138374657187	4.1222161761626
6.4300000000000	0.8102665619097	3.0810929696247
6.4330000000000	0.8065398552349	2.0455051425323
6.4360000000000	0.8024861314634	1.0157852314314
6.4390000000000	0.7981235315821	-0.0077462728146
6.4420000000000	0.7934701965780	-1.0247815670237
6.4450000000000	0.7885442674378	-2.0350261002214
6.4480000000000	0.7833638851487	-3.0381990597848
6.4510000000000	0.7779471906974	-4.0340337790669
6.4540000000000	0.7723123250708	-5.0222780670924
6.4570000000000	0.7664774292560	-6.0026944616047
6.4600000000000	0.7604606442397	-6.9750604073730
6.4630000000000	0.7542801110090	-7.9391683622346
6.4660000000000	0.7479539705507	-8.8948258338599
6.4690000000000	0.7415003638518	-9.8418553506549
6.4720000000000	0.7349374318991	-10.7800943705870
6.4750000000000	0.7282833156796	-11.7093951320140
6.4780000000000	0.7215561561802	-12.6296244508260
6.4810000000000	0.7147740943878	-13.5406634683710
6.4840000000000	0.7079552712893	-14.4424073547370
6.4870000000000	0.7011178278717	-15.3347649719970
6.4900000000000	0.6942799051218	-16.2176585020170
6.4930000000000	0.6874596440265	-17.0910230433740
6.4960000000000	0.6806751855728	-17.9548061818060
6.4990000000000	0.6739446707477	-18.8089675384910
6.5020000000000	0.6672862405379	-19.6534783002860
6.5050000000000	0.6607180359304	-20.4883207358310
6.5080000000000	0.6542581979122	-21.3134877012360
6.5110000000000	0.6479248674701	-22.1289821388120
6.5140000000000	0.6417361855911	-22.9348165720700
6.5170000000000	0.6357102932621	-23.7310125999610
6.5200000000000	0.6298653314699	-24.5176003930700
6.5230000000000	0.6240992551187	-25.2946181942260
6.5260000000000	0.6183014716567	-26.0621118257370
6.5290000000000	0.6124773008875	-26.8201342052310
6.5320000000000	0.6066320626144	-27.5687448718130
6.5350000000000	0.6007710766409	-28.3080095240710
6.5380000000000	0.5948996627704	-29.0379995712100
6.5410000000000	0.5890231408064	-29.7587916984180
6.5440000000000	0.5831468305523	-30.4704674473790
6.5470000000000	0.5772760518114	-31.1731128126660
6.5500000000000	0.5714161243874	-31.8668178546060
6.5530000000000	0.5655723680835	-32.5516763290640
6.5560000000000	0.5597501027032	-33.2277853344500
6.5590000000000	0.5539546480500	-33.8952449761850
6.5620000000000	0.5481913239273	-34.5541580487080
6.5650000000000	0.5424654501384	-35.2046297350800
6.5680000000000	0.5367823464870	-35.8467673241460
6.5710000000000	0.5311473327763	-36.4806799451630
6.5740000000000	0.5255657288099	-37.1064783197740
6.5770000000000	0.5200428543911	-37.7242745312010
6.5800000000000	0.5145840293233	-38.3341818104760
6.5830000000000	0.5091945734101	-38.9363143395970
6.5860000000000	0.5038798064549	-39.5307870714700
6.5890000000000	0.4986450482610	-40.1177155665780
6.5920000000000	0.4934956186320	-40.6972158463570
6.5950000000000	0.4884368373712	-41.2694042633580
6.5980000000000	0.4834740242821	-41.8343973883880
6.6010000000000	0.4786124991681	-42.3923119149520
6.6040000000000	0.4738575818327	-42.9432645815190
6.6070000000000	0.4692145920793	-43.4873721123480
6.6100000000000	0.4646888497113	-44.0247511779040
6.6130000000000	0.4602464012323	-44.5555183762520
6.6160000000000	0.4558498516576	-45.0797902372570
6.6190000000000	0.4514993585582	-45.5976832520040
6.6220000000000	0.4471950795049	-46.1093139305720
6.6250000000000	0.4429371720687	-46.6147988922000
6.6280000000000	0.4387257938204	-47.1142549931180
6.6310000000000	0.4345611023310	-47.6077994988440
6.6340000000000	0.4304432551714	-48.0955503097700
6.6370000000000	0.4263724099124	-48.5776262515950
6.6400000000000	0.4223487241251	-49.0541474457110
6.6430000000000	0.4183723553804	-49.5252357795230
6.6460000000000	0.4144434612490	-49.9910155032750
6.6490000000000	0.4105621993020	-50.4516139890810
6.6520000000000	0.4067287271103	-50.9071627005450
6.6550000000000	0.4029432022447	-51.3577984393870
6.6580000000000	0.3992057822762	-51.8036649612320
6.6610000000000	0.3955166247757	-52.2449150903550
6.6640000000000	0.3918758873142	-52.6817135188130
6.6670000000000	0.3882837274624	-53.1142405593660
6.6700000000000	0.3847403027914	-53.5426972508150
6.6730000000000	0.3812457708720	-53.9673124176510
6.6760000000000	0.3778002892752	-54.3883526136250
6.6790000000000	0.3744040155718	-54.8061364216850
6.6820000000000	0.3710571073328	-55.2210555100710
6.6850000000000	0.3677597221291	-55.6336064842120
6.6880000000000	0.3645120175317	-56.0444405912430
6.6910000000000	0.3613141511113	-56.4544441448060
6.6940000000000	0.3581662804390	-56.8648743427090
6.6970000000000	0.3550685630856	-57.2776006982540
6.7000000000000	0.3520211566221	-57.6955619825440
6.7030000000000	0.3490127490435	-58.1237017299270
6.7060000000000	0.3460322912376	-58.5710883434390
6.7090000000000	0.3430803351138	-59.0564265525520
6.7120000000000	0.3401574325816	-59.6255123735470
6.7150000000000	0.3372641355504	-60.4269554410650
6.7180000000000	0.3344009959297	-62.3159900732090
6.7210000000000	0.3315685656291	-62.0080705039550
6.7240000000000	0.3287673965580	-58.8624473246590
6.7270000000000	0.3259980406259	-59.7578995983560
6.7300000000000	0.3232610497423	-60.3477127333540
6.7330000000000	0.3205569758167	-60.8234928822510
6.7360000000000	0.3178863707586	-61.2453556219770
6.7390000000000	0.3152497864775	-61.6368470054820
6.7420000000000	0.3126477748828	-62.0089813437880
6.7450000000000	0.3100808878840	-62.3675928956350
6.7480000000000	0.3075496773906	-62.7160670782710
6.7510000000000	0.3050546953122	-63.0565110160980
6.7540000000000	0.3025964935582	-63.3903119003440
6.7570000000000	0.3001756240380	-63.7184263465420
6.7600000000000	0.2977926386612	-64.0415405875400
6.7630000000000	0.2954480893373	-64.3601640718420
6.7660000000000	0.2931425279758	-64.6746866624900
6.7690000000000	0.2908765064861	-64.9854149459570
6.7720000000000	0.2886505767777	-65.2925960456460
6.7750000000000	0.2864652907601	-65.5964336908980
6.7780000000000	0.2843212003428	-65.8970993358170
6.7810000000000	0.2822188574354	-66.1947400275370
6.7840000000000	0.2801588139472	-66.4894840887390
6.7870000000000	0.2781416217877	-66.7814452992710
6.7900000000000	0.2761678328666	-67.0707260278300
6.7930000000000	0.2742294780570	-67.3574196170220
6.7960000000000	0.2723180178939	-67.6416122297680
6.7990000000000	0.2704331487791	-67.9233843022090
6.8020000000000	0.2685745671142	-68.2028117060630
6.8050000000000	0.2667419693010	-68.4799666945530
6.8080000000000	0.2649350517413	-68.7549186860240
6.8110000000000	0.2631535108368	-69.0277349252530
6.8140000000000	0.2613970429893	-69.2984810523230
6.8170000000000	0.2596653446004	-69.5672216015930
6.8200000000000	0.2579581120720	-69.8340204478080
6.8230000000000	0.2562750418057	-70.0989412122260
6.8260000000000	0.2546158302034	-70.3620476383770
6.8290000000000	0.2529801736668	-70.6234039443540
6.8320000000000	0.2513677685975	-70.8830751562220
6.8350000000000	0.2497783113975	-71.1411274249590
6.8380000000000	0.2482114984683	-71.3976283271870
6.8410000000000	0.2466670262118	-71.6526471477010
6.8440000000000	0.2451445910297	-71.9062551393020
6.8470000000000	0.2436438893237	-72.1585257525600
6.8500000000000	0.2421646174956	-72.4095348248350
6.8530000000000	0.2407064719471	-72.6593607139460
6.8560000000000	0.2392691490800	-72.9080843574240
6.8590000000000	0.2378523452960	-73.1557892330070
6.8620000000000	0.2364557569969	-73.4025611903280
6.8650000000000	0.2350790805844	-73.6484881173630
6.8680000000000	0.2337220124602	-73.8936593988560
6.8710000000000	0.2323842490261	-74.1381651178260
6.8740000000000	0.2310654866839	-74.3820949464440
6.8770000000000	0.2297654218353	-74.6255366701910
6.8800000000000	0.2284837508819	-74.8685742909490
6.8830000000000	0.2272148750882	-75.1112856627060
6.8860000000000	0.2259536055852	-75.3537396303480
6.8890000000000	0.2247002535745	-75.5959926704250
6.8920000000000	0.2234551302581	-75.8380850751380
6.8950000000000	0.2222185468377	-76.0800367788340
6.8980000000000	0.2209908145150	-76.3218429995740
6.9010000000000	0.2197722444920	-76.5634699534170
6.9040000000000	0.2185631479703	-76.8048509882190
6.9070000000000	0.2173638361519	-77.0458835640780
6.9100000000000	0.2161746202383	-77.2864275612310
6.9130000000000	0.2149958114316	-77.5263054024460
6.9160000000000	0.2138277209334	-77.7653044152890
6.9190000000000	0.2126706599455	-78.0031817166370
6.9220000000000	0.2115249396698	-78.2396716766090
6.9250000000000	0.2103908713080	-78.4744957298320
6.9280000000000	0.2092687660620	-78.7073739868380
6.9310000000000	0.2081589351335	-78.9380378114220
6.9340000000000	0.2070616897242	-79.1662423300820
6.9370000000000	0.2059773410361	-79.3917777757580
6.9400000000000	0.2049062002709	-79.6144786636530
6.9430000000000	0.2038485786304	-79.8342300413540
6.9460000000000	0.2028047873163	-80.0509704053210
6.9490000000000	0.2017751375306	-80.2646912656690
6.9520000000000	0.2007599404749	-80.4754337010660
6.9550000000000	0.1997595073510	-80.6832825186670
6.9580000000000	0.1987741493608	-80.8883587882910
6.9610000000000	0.1978041777061	-81.0908115516890
6.9640000000000	0.1968499035886	-81.2908094363990
6.9670000000000	0.1959116382102	-81.4885327627340
6.9700000000000	0.1949896927725	-81.6841665588280
6.9730000000000	0.1940843784775	-81.8778947243900
6.9760000000000	0.1931960065269	-82.0698954315490
6.9790000000000	0.1923248881225	-82.2603377330420
6.9820000000000	0.1914713344661	-82.4493792673800
6.9850000000000	0.1906356567595	-82.6371649043790
6.9880000000000	0.1898181662045	-82.8238261561200
6.9910000000000	0.1890191740028	-83.0094811803250
6.9940000000000	0.1882389913563	-83.1942352181060
6.9970000000000	0.1874779294668	-83.3781813299710
7.0000000000000	0.1867362995361	-83.5614013184350
#Parameters = {D=22.5; Ls=1e-12; Rx1=6.95; Rx2=3.95; Rx3=6.95; Rx4=3.95; Rx5=8.12; Rx6=5.25; Ry1=7.61; Ry2=3.95; Ry3=7.61; Ry4=5.94; Ry5=8.12; Ry6=5.25; ang=60; ang_rad=1.0471975511966; cap1=0; cap2=1.5e-13; cap3=1.5e-13; cap4=0; d1_M1=4.2; d1_M4=3.9; d2_M4=2.2; d_M1=0.9; eRx_h1=9.5; eRx_h2=7.5; eRx_v1=5; eRx_v2=9; gc=0.5; ha=0.1; hd=0.787; hs=3.175; hs1=1.575; l1_M1=1.76; l1_M2=7.2; l1_M3=2.7; l…
#"Frequency / GHz"	SZmax(1),Zmin(1) (40) [Mag]	SZmax(1),Zmin(1) (40) [Pha in deg.]
#-------------------------------------------------------------------------------------
4.0000000000000	0.1370514902596	-2.9339639198679
4.0030000000000	0.1425112626164	-3.4786131747664
4.0060000000000	0.1479476761687	-4.0604808494508
4.0090000000000	0.1533503667377	-4.6796847723940
4.0120000000000	0.1587089701445	-5.3363343582370
4.0150000000000	0.1640131222104	-6.0305246476948
4.0180000000000	0.1692524587566	-6.7623297830408
4.0210000000000	0.1744166156042	-7.5317959253642
4.0240000000000	0.1794952285744	-8.3389336315032
4.0270000000000	0.1844779334885	-9.1837097211653
4.0300000000000	0.1893543661676	-10.0660386805440
4.0330000000000	0.1941141624329	-10.9857736677400
4.0360000000000	0.1987469581057	-11.9426972046700
4.0390000000000	0.2032423890070	-12.9365116651080
4.0420000000000	0.2075900909582	-13.9668296909480
4.0450000000000	0.2117796997803	-15.0331646960430
4.0480000000000	0.2158008512946	-16.1349216411290
4.0510000000000	0.2196431813223	-17.2713882886270
4.0540000000000	0.2232963256845	-18.4417271669110
4.0570000000000	0.2267499202026	-19.6449684919690
4.0600000000000	0.2299936006975	-20.8800043043630
4.0630000000000	0.2330170029906	-22.1455840839500
4.0660000000000	0.2358097629031	-23.4403120983020
4.0690000000000	0.2383615162561	-24.7626467232930
4.0720000000000	0.2406618988708	-26.1109019455750
4.0750000000000	0.2427005465684	-27.4832512145280
4.0780000000000	0.2444670951702	-28.8777337575960
4.0810000000000	0.2459511804972	-30.2922634077190
4.0840000000000	0.2471424383707	-31.7246399175960
4.0870000000000	0.2480305046120	-33.1725626557110
4.0900000000000	0.2486050150421	-34.6336464964360
4.0930000000000	0.2490135830073	-36.1054396364840
4.0960000000000	0.2494106226884	-37.5854429959630
4.0990000000000	0.2497959711585	-39.0711308000830
4.1020000000000	0.2501694654909	-40.5599718881120
4.1050000000000	0.2505309427587	-42.0494512685850
4.1080000000000	0.2508802400349	-43.5370914272810
4.1110000000000	0.2512171943929	-45.0204729070530
4.1140000000000	0.2515416429057	-46.4972537084500
4.1170000000000	0.2518534226465	-47.9651871083980
4.1200000000000	0.2521523706884	-49.4221375586150
4.1230000000000	0.2524383241046	-50.8660943977010
4.1260000000000	0.2527111199683	-52.2951831935030
4.1290000000000	0.2529705953525	-53.7076746121230
4.1320000000000	0.2532165873305	-55.1019907926790
4.1350000000000	0.2534489329754	-56.4767092771230
4.1380000000000	0.2536674693604	-57.8305646130040
4.1410000000000	0.2538720335585	-59.1624477960750
4.1440000000000	0.2540624626431	-60.4714037654560
4.1470000000000	0.2542385936871	-61.7566271884600
4.1500000000000	0.2544002637639	-63.0174567927230
4.1530000000000	0.2545473099464	-64.2533685052720
4.1560000000000	0.2546795693079	-65.4639676573990
4.1590000000000	0.2547968789216	-66.6489805006440
4.1620000000000	0.2548990758605	-67.8082452615620
4.1650000000000	0.2549859971979	-68.9417029421220
4.1680000000000	0.2550574800068	-70.0493880465430
4.1710000000000	0.2551133613605	-71.1314193908300
4.1740000000000	0.2551534783321	-72.1879911240560
4.1770000000000	0.2551776679948	-73.2193640670550
4.1800000000000	0.2551857674216	-74.2258574494310
4.1830000000000	0.2550818583608	-75.2078411057340
4.1860000000000	0.2547779567319	-76.1657281715330
4.1890000000000	0.2542858008659	-77.0999683054290
4.1920000000000	0.2536171290932	-78.0110414473340
4.1950000000000	0.2527836797448	-78.8994521132220
4.1980000000000	0.2517971911513	-79.7657242164240
4.2010000000000	0.2506694016434	-80.6103963990240
4.2040000000000	0.2494120495517	-81.4340178504780
4.2070000000000	0.2480368732072	-82.2371445878940
4.2100000000000	0.2465556109403	-83.0203361683490
4.2130000000000	0.2449800010819	-83.7841528036740
4.2160000000000	0.2433217819626	-84.5291528458470
4.2190000000000	0.2415926919133	-85.2558906130700
4.2220000000000	0.2398044692645	-85.9649145254490
4.2250000000000	0.2379688523470	-86.6567655216580
4.2280000000000	0.2360975794915	-87.3319757286250
4.2310000000000	0.2342023890287	-87.9910673580680
4.2340000000000	0.2322950192893	-88.6345518054080
4.2370000000000	0.2303872086041	-89.2629289283620
4.2400000000000	0.2284906953037	-89.8766864843410
4.2430000000000	0.2266172177189	-90.4762997074320
4.2460000000000	0.2247785141803	-91.0622310074720
4.2490000000000	0.2229863230187	-91.6349297757710
4.2520000000000	0.2212523825648	-92.1948322825950
4.2550000000000	0.2195884311494	-92.7423616542080
4.2580000000000	0.2180062071030	-93.2779279178440
4.2610000000000	0.2165174487565	-93.8019281038860
4.2640000000000	0.2151338944404	-94.3147463971910
4.2670000000000	0.2138672824857	-94.8167543285740
4.2700000000000	0.2127293512229	-95.3083109996560
4.2730000000000	0.2116632739817	-95.7897633356330
4.2760000000000	0.2106048669999	-96.2614463587660
4.2790000000000	0.2095548329704	-96.7236834799260
4.2820000000000	0.2085138745859	-97.1767868022410
4.2850000000000	0.2074826945392	-97.6210574343070
4.2880000000000	0.2064619955233	-98.0567858102160
4.2910000000000	0.2054524802310	-98.4842520117640
4.2940000000000	0.2044548513551	-98.9037260930230
4.2970000000000	0.2034698115883	-99.3154684043060
4.3000000000000	0.2024980636237	-99.7197299130560
4.3030000000000	0.2015403101539	-100.1167525218400
4.3060000000000	0.2005972538718	-100.5067693808500
4.3090000000000	0.1996695974703	-100.8900051957000
4.3120000000000	0.1987580436422	-101.2666765278000
4.3150000000000	0.1978632950803	-101.6369920881600
4.3180000000000	0.1969860544774	-102.0011530233900
4.3210000000000	0.1961270245265	-102.3593531944200
4.3240000000000	0.1952869079202	-102.7117794464600
4.3270000000000	0.1944664073515	-103.0586118707900
4.3300000000000	0.1936662255132	-103.4000240581400
4.3330000000000	0.1928870650982	-103.7361833438900
4.3360000000000	0.1921296287992	-104.0672510450800
4.3390000000000	0.1913946193090	-104.3933826877400
4.3420000000000	0.1906827393206	-104.7147282278500
4.3450000000000	0.1899946915268	-105.0314322624700
4.3480000000000	0.1893311786203	-105.3436342341700
4.3510000000000	0.1886929032940	-105.6514686268900
4.3540000000000	0.1880805682408	-105.9550651538700
4.3570000000000	0.1874948761535	-106.2545489395400
4.3600000000000	0.1869365297250	-106.5500406926300
4.3630000000000	0.1863939961800	-106.8416568732400
4.3660000000000	0.1858556831096	-107.1295098527500
4.3690000000000	0.1853222037556	-107.4137080667400
4.3720000000000	0.1847941713601	-107.6943561629300
4.3750000000000	0.1842721991650	-107.9715551412800
4.3780000000000	0.1837569004122	-108.2454024890800
4.3810000000000	0.1832488883436	-108.5159923107700
4.3840000000000	0.1827487762012	-108.7834154512700
4.3870000000000	0.1822571772270	-109.0477596142600
4.3900000000000	0.1817747046628	-109.3091094764300
4.3930000000000	0.1813019717505	-109.5675467954500
4.3960000000000	0.1808395917323	-109.8231505138300
4.3990000000000	0.1803881778499	-110.0759968590800
4.4020000000000	0.1799483433453	-110.3261594380900
4.4050000000000	0.1795207014604	-110.5737093285500
4.4080000000000	0.1791058654372	-110.8187151660500
4.4110000000000	0.1787044485177	-111.0612432277700
4.4140000000000	0.1783170639437	-111.3013575116300
4.4170000000000	0.1779443249572	-111.5391198130800
4.4200000000000	0.1775868448001	-111.7745897983200
4.4230000000000	0.1772452367145	-112.0078250743200
4.4260000000000	0.1769201139421	-112.2388812554900
4.4290000000000	0.1766120897250	-112.4678120287100
4.4320000000000	0.1763217773050	-112.6946692144500
4.4350000000000	0.1760497899242	-112.9195028260900
4.4380000000000	0.1757967408244	-113.1423611268100
4.4410000000000	0.1755632432477	-113.3632906842700
4.4440000000000	0.1753499104358	-113.5823364229200
4.4470000000000	0.1751573556309	-113.7995416752500
4.4500000000000	0.1749861920747	-114.0149482294100
4.4530000000000	0.1748266265940	-114.2285963774600
4.4560000000000	0.1746686365531	-114.4405249612900
4.4590000000000	0.1745124910003	-114.6507714155100
4.4620000000000	0.1743584589841	-114.8593718117700
4.4650000000000	0.1742068095528	-115.0663609002900
4.4680000000000	0.1740578117548	-115.2717721511900
4.4710000000000	0.1739117346386	-115.4756377940000
4.4740000000000	0.1737688472525	-115.6779888578300
4.4770000000000	0.1736294186448	-115.8788552103200
4.4800000000000	0.1734937178641	-116.0782655957800
4.4830000000000	0.1733620139587	-116.2762476745100
4.4860000000000	0.1732345759769	-116.4728280596900
4.4890000000000	0.1731116729672	-116.6680323576700
4.4920000000000	0.1729935739780	-116.8618852046800
4.4950000000000	0.1728805480577	-117.0544103071100
4.4980000000000	0.1727728642546	-117.2456304803000
4.5010000000000	0.1726707916172	-117.4355676890600
4.5040000000000	0.1725745991939	-117.6242430884500
4.5070000000000	0.1724845560329	-117.8116770653100
4.5100000000000	0.1724009311828	-117.9978892825800
4.5130000000000	0.1723239936919	-118.1828987218500
4.5160000000000	0.1722540126087	-118.3667237302800
4.5190000000000	0.1721912569814	-118.5493820670500
4.5220000000000	0.1721359958586	-118.7308909525900
4.5250000000000	0.1720884982885	-118.9112671185000
4.5280000000000	0.1720490333196	-119.0905268599200
4.5310000000000	0.1720178700003	-119.2686860900100
4.5340000000000	0.1719952773790	-119.4457603953700
4.5370000000000	0.1719815245041	-119.6217650946100
4.5400000000000	0.1719768804239	-119.7967152975900
4.5430000000000	0.1719839198231	-119.9706259676100
4.5460000000000	0.1720047157279	-120.1435119852400
4.5490000000000	0.1720387846989	-120.3153882134800
4.5520000000000	0.1720856432968	-120.4862695650100
4.5550000000000	0.1721448080823	-120.6561710710600
4.5580000000000	0.1722157956160	-120.8251079508400
4.5610000000000	0.1722981224585	-120.9930956833500
4.5640000000000	0.1723913051707	-121.1601500782700
4.5670000000000	0.1724948603130	-121.3262873485800
4.5700000000000	0.1726083044463	-121.4915241830200
4.5730000000000	0.1727311541311	-121.6558778173500
4.5760000000000	0.1728629259282	-121.8193661057100
4.5790000000000	0.1730031363981	-121.9820075900000
4.5820000000000	0.1731513021017	-122.1438215673700
4.5850000000000	0.1733069395994	-122.3048281553800
4.5880000000000	0.1734695654521	-122.4650483535500
4.5910000000000	0.1736386962203	-122.6245041014700
4.5940000000000	0.1738138484648	-122.7832183316300
4.5970000000000	0.1739945387461	-122.9412150178500
4.6000000000000	0.1741802836251	-123.0985192172200
4.6030000000000	0.1743705996622	-123.2551571050400
4.6060000000000	0.1745650034183	-123.4111560033600
4.6090000000000	0.1747630114540	-123.5665444005400
4.6120000000000	0.1749641403299	-123.7213519627800
4.6150000000000	0.1751679066067	-123.8756095365000
4.6180000000000	0.1753738268451	-124.0293491411300
4.6210000000000	0.1755814176057	-124.1826039515600
4.6240000000000	0.1757901954492	-124.3354082709500
4.6270000000000	0.1759996769363	-124.4877974932400
4.6300000000000	0.1762093786277	-124.6398080540400
4.6330000000000	0.1764286408770	-124.7914773729500
4.6360000000000	0.1766667120181	-124.9428437844400
4.6390000000000	0.1769229705820	-125.0939464592100
4.6420000000000	0.1771967950999	-125.2448253167500
4.6450000000000	0.1774875641026	-125.3955209290700
4.6480000000000	0.1777946561214	-125.5460744160100
4.6510000000000	0.1781174496871	-125.6965273341400
4.6540000000000	0.1784553233308	-125.8469215596100
4.6570000000000	0.1788076555835	-125.9972991659300
4.6600000000000	0.1791738249763	-126.1477022979000
4.6630000000000	0.1795532100402	-126.2981730435500
4.6660000000000	0.1799451893063	-126.4487533043000
4.6690000000000	0.1803491413055	-126.5994846656800
4.6720000000000	0.1807644445689	-126.7504082694000
4.6750000000000	0.1811904776275	-126.9015646879100
4.6780000000000	0.1816266190124	-127.0529938035900
4.6810000000000	0.1820722472545	-127.2047346923800
4.6840000000000	0.1825267408850	-127.3568255142100
4.6870000000000	0.1829894784348	-127.5093034108200
4.6900000000000	0.1834598384350	-127.6622044113400
4.6930000000000	0.1839371994165	-127.8155633475700
4.6960000000000	0.1844209399105	-127.9694137783000
4.6990000000000	0.1849104384480	-128.1237879241900
4.7020000000000	0.1854050735599	-128.2787166129800
4.7050000000000	0.1859042237774	-128.4342292355500
4.7080000000000	0.1864072676314	-128.5903537127200
4.7110000000000	0.1869135836530	-128.7471164727700
4.7140000000000	0.1874225503733	-128.9045424395700
4.7170000000000	0.1879335463231	-129.0626550308700
4.7200000000000	0.1884459500336	-129.2214761664900
4.7230000000000	0.1889664381499	-129.3810262856000
4.7260000000000	0.1895018727006	-129.5413243729100
4.7290000000000	0.1900519102923	-129.7023879927400
4.7320000000000	0.1906162075318	-129.8642333304200
4.7350000000000	0.1911944210257	-130.0268752402000
4.7380000000000	0.1917862073805	-130.1903272990400
4.7410000000000	0.1923912232028	-130.3546018652200
4.7440000000000	0.1930091250994	-130.5197101412200
4.7470000000000	0.1936395696768	-130.6856622400000
4.7500000000000	0.1942822135416	-130.8524672539400
4.7530000000000	0.1949367133005	-131.0201333256900
4.7560000000000	0.1956027255600	-131.1886677203100
4.7590000000000	0.1962799069269	-131.3580768979700
4.7620000000000	0.1969679140077	-131.5283665867200
4.7650000000000	0.1976664034091	-131.6995418547400
4.7680000000000	0.1983750317376	-131.8716071815500
4.7710000000000	0.1990934555999	-132.0445665278400
4.7740000000000	0.1998213316027	-132.2184234034400
4.7770000000000	0.2005583163525	-132.3931809331900
4.7800000000000	0.2013040664559	-132.5688419204000
4.7830000000000	0.2020582385196	-132.7454089077200
4.7860000000000	0.2028204891503	-132.9228842350700
4.7890000000000	0.2035904749544	-133.1012700948800
4.7920000000000	0.2043678525387	-133.2805685840600
4.7950000000000	0.2051522785098	-133.4607817530300
4.7980000000000	0.2059434094742	-133.6419116516800
4.8010000000000	0.2067409020387	-133.8239603720900
4.8040000000000	0.2075444128098	-134.0069300883800
4.8070000000000	0.2083535983942	-134.1908230933700
4.8100000000000	0.2091681153984	-134.3756418325300
4.8130000000000	0.2099916706525	-134.5613889348900
4.8160000000000	0.2108281459882	-134.7480672413700
4.8190000000000	0.2116774605147	-134.9356798304600
4.8220000000000	0.2125395333413	-135.1242300413700
4.8250000000000	0.2134142835770	-135.3137214948800
4.8280000000000	0.2143016303313	-135.5041581120000
4.8310000000000	0.2152014927132	-135.6955441304100
4.8340000000000	0.2161137898320	-135.8878841191200
4.8370000000000	0.2170384407970	-136.0811829911900
4.8400000000000	0.2179753647173	-136.2754460148200
4.8430000000000	0.2189244807021	-136.4706788229200
4.8460000000000	0.2198857078607	-136.6668874211700
4.8490000000000	0.2208589653024	-136.8640781948900
4.8520000000000	0.2218441721362	-137.0622579146400
4.8550000000000	0.2228412474715	-137.2614337407900
4.8580000000000	0.2238501104174	-137.4616132271100
4.8610000000000	0.2248706800833	-137.6628043235500
4.8640000000000	0.2259028755782	-137.8650153781400
4.8670000000000	0.2269466160114	-138.0682551383300
4.8700000000000	0.2280018204922	-138.2725327516900
4.8730000000000	0.2290684081297	-138.4778577660800
4.8760000000000	0.2301462980332	-138.6842401293800
4.8790000000000	0.2312354093119	-138.8916901888500
4.8820000000000	0.2323356610750	-139.1002186902100
4.8850000000000	0.2334469724318	-139.3098367763900
4.8880000000000	0.2345692624914	-139.5205559861300
4.8910000000000	0.2357024503630	-139.7323882523800
4.8940000000000	0.2368464551560	-139.9453459006500
4.8970000000000	0.2380011959795	-140.1594416471800
4.9000000000000	0.2391665919426	-140.3746885971600
4.9030000000000	0.2403453117871	-140.5911002429100
4.9060000000000	0.2415400798778	-140.8086904620400
4.9090000000000	0.2427508987588	-141.0274735157200
4.9120000000000	0.2439777709744	-141.2474640469700
4.9150000000000	0.2452206990688	-141.4686770790100
4.9180000000000	0.2464796855861	-141.6911280138100
4.9210000000000	0.2477547330706	-141.9148326306600
4.9240000000000	0.2490458440664	-142.1398070848800
4.9270000000000	0.2503530211178	-142.3660679067500
4.9300000000000	0.2516762667690	-142.5936320004800
4.9330000000000	0.2530155835640	-142.8225166434500
4.9360000000000	0.2543709740473	-143.0527394854900
4.9390000000000	0.2557424407629	-143.2843185484500
4.9420000000000	0.2571299862550	-143.5172722258500
4.9450000000000	0.2585336130678	-143.7516192827600
4.9480000000000	0.2599533237456	-143.9873788558300
4.9510000000000	0.2613891208325	-144.2245704535000
4.9540000000000	0.2628410068728	-144.4632139563600
4.9570000000000	0.2643089844105	-144.7033296177900
4.9600000000000	0.2657930559900	-144.9449380646000
4.9630000000000	0.2672932241555	-145.1880602980000
4.9660000000000	0.2688094914510	-145.4327176946300
4.9690000000000	0.2703418604208	-145.6789320078400
4.9720000000000	0.2718903336092	-145.9267253690400
4.9750000000000	0.2734549135603	-146.1761202892900
4.9780000000000	0.2750356028183	-146.4271396609600
4.9810000000000	0.2766324039274	-146.6798067596000
4.9840000000000	0.2782453194318	-146.9341452459400
4.9870000000000	0.2798743518756	-147.1901791679500
4.9900000000000	0.2815195038032	-147.4479329631500
4.9930000000000	0.2831842985830	-147.7074314609300
4.9960000000000	0.2848722284986	-147.9686998850300
4.9990000000000	0.2865832494672	-148.2317638561400
5.0020000000000	0.2883173174059	-148.4966493945600
5.0050000000000	0.2900743882317	-148.7633829229600
5.0080000000000	0.2918544178619	-149.0319912692600
5.0110000000000	0.2936573622135	-149.3025016695000
5.0140000000000	0.2954831772036	-149.5749417708700
5.0170000000000	0.2973318187493	-149.8493396347100
5.0200000000000	0.2992032427677	-150.1257237396200
5.0230000000000	0.3010974051760	-150.4041229845400
5.0260000000000	0.3030142618912	-150.6845666918900
5.0290000000000	0.3049537688305	-150.9670846107500
5.0320000000000	0.3069158819109	-151.2517069199600
5.0350000000000	0.3089005570496	-151.5384642312500
5.0380000000000	0.3109077501637	-151.8273875923900
5.0410000000000	0.3129374171702	-152.1185084902300
5.0440000000000	0.3149895139864	-152.4118588537100
5.0470000000000	0.3170639965292	-152.7074710568200
5.0500000000000	0.3191608207158	-153.0053779214600
5.0530000000000	0.3212799424634	-153.3056127202300
5.0560000000000	0.3234213176889	-153.6082091790600
5.0590000000000	0.3255849023096	-153.9132014797500
5.0620000000000	0.3277706522425	-154.2206242623500
5.0650000000000	0.3299785234047	-154.5305126273700
5.0680000000000	0.3322084717134	-154.8429021377900
5.0710000000000	0.3344604530857	-155.1578288209100
5.0740000000000	0.3367344234385	-155.4753291699000
5.0770000000000	0.3390303386892	-155.7954401451600
5.0800000000000	0.3413481547547	-156.1181991753800
5.0830000000000	0.3436944567187	-156.4436441583100
5.0860000000000	0.3460755958352	-156.7718134611900
5.0890000000000	0.3484911772776	-157.1027459208500
5.0920000000000	0.3509408062190	-157.4364808434000
5.0950000000000	0.3534240878326	-157.7730580035800
5.0980000000000	0.3559406272916	-158.1125176435700
5.1010000000000	0.3584900297691	-158.4549004714200
5.1040000000000	0.3610719004384	-158.8002476589200
5.1070000000000	0.3636858444727	-159.1486008389900
5.1100000000000	0.3663314670451	-159.5000021023900
5.1130000000000	0.3690083733288	-159.8544939939800
5.1160000000000	0.3717161684970	-160.2121195081400
5.1190000000000	0.3744544577229	-160.5729220836800
5.1220000000000	0.3772228461797	-160.9369455978700
5.1250000000000	0.3800209390406	-161.3042343597700
5.1280000000000	0.3828483414787	-161.6748331027300
5.1310000000000	0.3857046586673	-162.0487869759900
5.1340000000000	0.3885894957795	-162.4261415353900
5.1370000000000	0.3915024579885	-162.8069427331000
5.1400000000000	0.3944431504675	-163.1912369062700
5.1430000000000	0.3974111783898	-163.5790707647100
5.1460000000000	0.4004061469284	-163.9704913773400
5.1490000000000	0.4034276612566	-164.3655461575200
5.1520000000000	0.4064753265475	-164.7642828470000
5.1550000000000	0.4095487479744	-165.1667494987600
5.1580000000000	0.4126475307105	-165.5729944582600
5.1610000000000	0.4157712799288	-165.9830663433800
5.1640000000000	0.4189196008027	-166.3970140228200
5.1670000000000	0.4220920985052	-166.8148865928900
5.1700000000000	0.4252883782096	-167.2367333526800
5.1730000000000	0.4285232552635	-167.6626037775400
5.1760000000000	0.4318106390521	-168.0925474907300
5.1790000000000	0.4351487758056	-168.5266142331800
5.1820000000000	0.4385359117541	-168.9648538314300
5.1850000000000	0.4419702931275	-169.4073161634300
5.1880000000000	0.4454501661560	-169.8540511223600
5.1910000000000	0.4489737770695	-170.3051085782300
5.1940000000000	0.4525393720983	-170.7605383372700
5.1970000000000	0.4561451974723	-171.2203900990400
5.2000000000000	0.4597894994215	-171.6847134111100
5.2030000000000	0.4634705241761	-172.1535576213700
5.2060000000000	0.4671865179661	-172.6269718277200
5.2090000000000	0.4709357270216	-173.1050048252900
5.2120000000000	0.4747163975726	-173.5877050509200
5.2150000000000	0.4785267758492	-174.0751205249700
5.2180000000000	0.4823651080814	-174.5672987903400
5.2210000000000	0.4862296404993	-175.0642868487200
5.2240000000000	0.4901186193330	-175.5661310938800
5.2270000000000	0.4940302908125	-176.0728772420900
5.2300000000000	0.4979629011679	-176.5845702596500
5.2330000000000	0.5019146966292	-177.1012542873100
5.2360000000000	0.5058839234265	-177.6229725618000
5.2390000000000	0.5098688277899	-178.1497673342600
5.2420000000000	0.5138676559493	-178.6816797857400
5.2450000000000	0.5178786541350	-179.2187499396100
5.2480000000000	0.5219000685769	-179.7610165710300
5.2510000000000	0.5259301455051	179.6914828865500
5.2540000000000	0.5299671311496	179.1387124378300
5.2570000000000	0.5340092717406	178.5806376248900
5.2600000000000	0.5380548135080	178.0172256292600
5.2630000000000	0.5421374128729	177.4484453765900
5.2660000000000	0.5462884804735	176.8742676439600
5.2690000000000	0.5505028938659	176.2946651695800
5.2720000000000	0.5547755306061	175.7096127647900
5.2750000000000	0.5591012682501	175.1190874281700
5.2780000000000	0.5634749843538	174.5230684615300
5.2810000000000	0.5678915564735	173.9215375876600
5.2840000000000	0.5723458621649	173.3144790694700
5.2870000000000	0.5768327789843	172.7018798303800
5.2900000000000	0.5813471844875	172.0837295755300
5.2930000000000	0.5858839562306	171.4600209136500
5.2960000000000	0.5904379717696	170.8307494791200
5.2990000000000	0.5950041086606	170.1959140538600
5.3020000000000	0.5995772444595	169.5555166887600
5.3050000000000	0.6041522567224	168.9095628241400
5.3080000000000	0.6087240230053	168.2580614087200
5.3110000000000	0.6132874208642	167.6010250168300
5.3140000000000	0.6178373278551	166.9384699631800
5.3170000000000	0.6223686215341	166.2704164147100
5.3200000000000	0.6268761794571	165.5968884990300
5.3230000000000	0.6313548791802	164.9179144088800
5.3260000000000	0.6357995982594	164.2335265019000
5.3290000000000	0.6402052142507	163.5437613953600
5.3320000000000	0.6445666047101	162.8486600549400
5.3350000000000	0.6488786471937	162.1482678771800
5.3380000000000	0.6531362192574	161.4426347649000
5.3410000000000	0.6573341984573	160.7318151948600
5.3440000000000	0.6614674623494	160.0158682772200
5.3470000000000	0.6655308884897	159.2948578059500
5.3500000000000	0.6695193544343	158.5688522998300
5.3530000000000	0.6734985710253	157.8379250332300
5.3560000000000	0.6775319022802	157.1021540561400
5.3590000000000	0.6816107055176	156.3616222030400
5.3620000000000	0.6857263380563	155.6164170898700
5.3650000000000	0.6898701572148	154.8666310987200
5.3680000000000	0.6940335203120	154.1123613498900
5.3710000000000	0.6982077846665	153.3537096606500
5.3740000000000	0.7023843075971	152.5907824907000
5.3770000000000	0.7065544464223	151.8236908736900
5.3800000000000	0.7107095584609	151.0525503348500
5.3830000000000	0.7148410010317	150.2774807944000
5.3860000000000	0.7189401314532	149.4986064567000
5.3890000000000	0.7229983070442	148.7160556851600
5.3920000000000	0.7270068851233	147.9299608628400
5.3950000000000	0.7309572230094	147.1404582390900
5.3980000000000	0.7348406780210	146.3476877622100
5.4010000000000	0.7386486074769	145.5517928986200
5.4040000000000	0.7423723686957	144.7529204388400
5.4070000000000	0.7460033189962	143.9512202907600
5.4100000000000	0.7495328156970	143.1468452608000
5.4130000000000	0.7529522161169	142.3399508235000
5.4160000000000	0.7562528775745	141.5306948803900
5.4190000000000	0.7594261573885	140.7192375087900
5.4220000000000	0.7624634128777	139.9057407014900
5.4250000000000	0.7653560013606	139.0903680981600
5.4280000000000	0.7680952801561	138.2732847096100
5.4310000000000	0.7706726065828	137.4546566357000
5.4340000000000	0.7730793379594	136.6346507782400
5.4370000000000	0.7753068316046	135.8134345498000
5.4400000000000	0.7773464448370	134.9911755796700
5.4430000000000	0.7792920342787	134.1680414181200
5.4460000000000	0.7812400204137	133.3441992401500
5.4490000000000	0.7831856063541	132.5198155498600
5.4520000000000	0.7851239952120	131.6950558866900
5.4550000000000	0.7870503900995	130.8700845346700
5.4580000000000	0.7889599941285	130.0450642357400
5.4610000000000	0.7908480104113	129.2201559084000
5.4640000000000	0.7927096420597	128.3955183725800
5.4670000000000	0.7945400921860	127.5713080819500
5.4700000000000	0.7963345639021	126.7476788644300
5.4730000000000	0.7980882603202	125.9247816719500
5.4760000000000	0.7997963845523	125.1027643401900
5.4790000000000	0.8014541397104	124.2817713592500
5.4820000000000	0.8030567289067	123.4619436556700
5.4850000000000	0.8045993552531	122.6434183866400
5.4880000000000	0.8060772218618	121.8263287468300
5.4910000000000	0.8074855318448	121.0108037882900
5.4940000000000	0.8088194883142	120.1969682538500
5.4970000000000	0.8100742943821	119.3849424241400
5.5000000000000	0.8112451531605	118.5748419786400
5.5030000000000	0.8123272677614	117.7667778707300
5.5060000000000	0.8133158412970	116.9608562167600
5.5090000000000	0.8142060768793	116.1571781992200
5.5120000000000	0.8149931776204	115.3558399837600
5.5150000000000	0.8156723466323	114.5569326499900
5.5180000000000	0.8162387870271	113.7605421356900
5.5210000000000	0.8166877019169	112.9667491942400
5.5240000000000	0.8170142944137	112.1756293647700
5.5270000000000	0.8172137676296	111.3872529547700
5.5300000000000	0.8172813246767	110.6016850345100
5.5330000000000	0.8172561513622	109.8189854429700
5.5360000000000	0.8171820085754	109.0392088045300
5.5390000000000	0.8170609620515	108.2624045560200
5.5420000000000	0.8168950775254	107.4886169834900
5.5450000000000	0.8166864207323	106.7178852679900
5.5480000000000	0.8164370574072	105.9502435399300
5.5510000000000	0.8161490532853	105.1857209411700
5.5540000000000	0.8158244741015	104.4243416943900
5.5570000000000	0.8154653855910	103.6661251789900
5.5600000000000	0.8150738534889	102.9110860128900
5.5630000000000	0.8146519435302	102.1592341396800
5.5660000000000	0.8142017214500	101.4105749203900
5.5690000000000	0.8137252529834	100.6651092293600
5.5720000000000	0.8132246038654	99.9228335536390
5.5750000000000	0.8127018398311	99.1837400952040
5.5780000000000	0.8121590266157	98.4478168756320
5.5810000000000	0.8115982299541	97.7150478425580
5.5840000000000	0.8110215155815	96.9854129774800
5.5870000000000	0.8104309492330	96.2588884044010
5.5900000000000	0.8098285966435	95.5354464988690
5.5930000000000	0.8092165235483	94.8150559969710
5.5960000000000	0.8085967956823	94.0976821038760
5.5990000000000	0.8079714787806	93.3832866015490
5.6020000000000	0.8073426385784	92.6718279552790
5.6050000000000	0.8067123408107	91.9632614186930
5.6080000000000	0.8060826512125	91.2575391369390
5.6110000000000	0.8054556355190	90.5546102477810
5.6140000000000	0.8048333594653	89.8544209803130
5.6170000000000	0.8042178887863	89.1569147510920
5.6200000000000	0.8036112892172	88.4620322574460
5.6230000000000	0.8029888311843	87.7697115677870
5.6260000000000	0.8023260008221	87.0798882087320
5.6290000000000	0.8016251874281	86.3924952489000
5.6320000000000	0.8008887802997	85.7074633792250
5.6350000000000	0.8001191687344	85.0247209896770
5.6380000000000	0.7993187420297	84.3441942422810
5.6410000000000	0.7984898894831	83.6658071403280
5.6440000000000	0.7976350003920	82.9894815937180
5.6470000000000	0.7967564640539	82.3151374803440
5.6500000000000	0.7958566697662	81.6426927034710
5.6530000000000	0.7949380068264	80.9720632450560
5.6560000000000	0.7940028645321	80.3031632149590
5.6590000000000	0.7930536321805	79.6359048960200
5.6620000000000	0.7920926990694	78.9701987849620
5.6650000000000	0.7911224544960	78.3059536291000
5.6680000000000	0.7901452877578	77.6430764588330
5.6710000000000	0.7891635881524	76.9814726158910
5.6740000000000	0.7881797449772	76.3210457773340
5.6770000000000	0.7871961475297	75.6616979752730
5.6800000000000	0.7862151851073	75.0033296122970
5.6830000000000	0.7852392470075	74.3458394725920
5.6860000000000	0.7842707225278	73.6891247287240
5.6890000000000	0.7833120009656	73.0330809440700
5.6920000000000	0.7823654716184	72.3776020708590
5.6950000000000	0.7814335237837	71.7225804437930
5.6980000000000	0.7805185467589	71.0679067692150
5.7010000000000	0.7796229298415	70.4134701097740
5.7040000000000	0.7787490623290	69.7591578645250
5.7070000000000	0.7778993335188	69.1048557444240
5.7100000000000	0.7770761327085	68.4504477431240
5.7130000000000	0.7762782680362	67.7958161030110
5.7160000000000	0.7755016915985	67.1408412763670
5.7190000000000	0.7747445086298	66.4854018815810
5.7220000000000	0.7740048243650	65.8293746542630
5.7250000000000	0.7732807440386	65.1726343931500
5.7280000000000	0.7725703728855	64.5150539006470
5.7310000000000	0.7718718161401	63.8565039178340
5.7340000000000	0.7711831790372	63.1968530537650
5.7370000000000	0.7705025668115	62.5359677088480
5.7400000000000	0.7698280846977	61.8737119920910
5.7430000000000	0.7691578379303	61.2099476319500
5.7460000000000	0.7684899317442	60.5445338805290
5.7490000000000	0.7678224713738	59.8773274108090
5.7520000000000	0.7671535620540	59.2081822066040
5.7550000000000	0.7664813090194	58.5369494448550
5.7580000000000	0.7658038175046	57.8634773698970
5.7610000000000	0.7651191927444	57.1876111592530
5.7640000000000	0.7644255399733	56.5091927804890
5.7670000000000	0.7637209644261	55.8280608386170
5.7700000000000	0.7630035713375	55.1440504134960
5.7730000000000	0.7622714659421	54.4569928866070
5.7760000000000	0.7615227534745	53.7667157565570
5.7790000000000	0.7607555391695	53.0730424425690
5.7820000000000	0.7599679282617	52.3757920751880
5.7850000000000	0.7591580259858	51.6747792733330
5.7880000000000	0.7583239375765	50.9698139067730
5.7910000000000	0.7574637682683	50.2607008429970
5.7940000000000	0.7565756232961	49.5472396773700
5.7970000000000	0.7556576078945	48.8292244453910
5.8000000000000	0.7547078272980	48.1064433156950
5.8030000000000	0.7537464122626	47.3786782624130
5.8060000000000	0.7527922158768	46.6457047152890
5.8090000000000	0.7518414268746	45.9072911858710
5.8120000000000	0.7508902339901	45.1631988679120
5.8150000000000	0.7499348259571	44.4131812099600
5.8180000000000	0.7489713915097	43.6569834579090
5.8210000000000	0.7479961193819	42.8943421651230
5.8240000000000	0.7470051983078	42.1249846674700
5.8270000000000	0.7459948170211	41.3486285204110
5.8300000000000	0.7449611642561	40.5649808949850
5.8330000000000	0.7439004287466	39.7737379292530
5.8360000000000	0.7428087992267	38.9745840314660
5.8390000000000	0.7416824644303	38.1671911308210
5.8420000000000	0.7405176130915	37.3512178713430
5.8450000000000	0.7393104339442	36.5263087439720
5.8480000000000	0.7380571157225	35.6920931514890
5.8510000000000	0.7367538471602	34.8481844004180
5.8540000000000	0.7353968169915	33.9941786134750
5.8570000000000	0.7339822139504	33.1296535555590
5.8600000000000	0.7325062267707	32.2541673656080
5.8630000000000	0.7309650441865	31.3672571859480
5.8660000000000	0.7293548549318	30.4684376799740
5.8690000000000	0.7276718477406	29.5571994281980
5.8720000000000	0.7259122113469	28.6330071917600
5.8750000000000	0.7240721344846	27.6952980315660
5.8780000000000	0.7221478058879	26.7434792701640
5.8810000000000	0.7201354142905	25.7769262823670
5.8840000000000	0.7180311484267	24.7949800994830
5.8870000000000	0.7158311970303	23.7969448108020
5.8900000000000	0.7135317488353	22.7820847447180
5.8930000000000	0.7105359837188	21.7496214106400
5.8960000000000	0.7063118471793	20.6987301815470
5.8990000000000	0.7009526763826	19.6285366958960
5.9020000000000	0.6945518084947	18.5381129564560
5.9050000000000	0.6872025806817	17.4264731028000
5.9080000000000	0.6789983301095	16.2925688335450
5.9110000000000	0.6700323939441	15.1352844542960
5.9140000000000	0.6603981093514	13.9534315276800
5.9170000000000	0.6501888134974	12.7457431031680
5.9200000000000	0.6394978435482	11.5108675068340
5.9230000000000	0.6284185366695	10.2473616752260
5.9260000000000	0.6170442300276	8.9536840236045
5.9290000000000	0.6054682607883	7.6281868476425
5.9320000000000	0.5937839661175	6.2691082700195
5.9350000000000	0.5820846831813	4.8745637603746
5.9380000000000	0.5704637491457	3.4425372799958
5.9410000000000	0.5590145011766	1.9708721331621
5.9440000000000	0.5478302764400	0.4572616472529
5.9470000000000	0.5370044121018	-1.1007601439352
5.9500000000000	0.5266302453281	-2.7058275716523
5.9530000000000	0.5168011132847	-4.3607518300633
5.9560000000000	0.5076103531378	-6.0685284626986
5.9590000000000	0.4991513020533	-7.8323432623428
5.9620000000000	0.4915172971970	-9.6555758386879
5.9650000000000	0.4848016757351	-11.5417998988420
5.9680000000000	0.4790977748335	-13.4947790324020
5.9710000000000	0.4744989316581	-15.5184564908140
5.9740000000000	0.4710984833750	-17.6169370972450
5.9770000000000	0.4689897671500	-19.7944590181840
5.9800000000000	0.4682661201493	-22.0553526746450
5.9830000000000	0.4684686089259	-24.4039835752420
5.9860000000000	0.4690624038960	-26.8446753187360
5.9890000000000	0.4700269980197	-29.3816084243840
5.9920000000000	0.4713418842573	-32.0186899252670
5.9950000000000	0.4729865555690	-34.7593875461510
5.9980000000000	0.4749405049149	-37.6065200513470
6.0010000000000	0.4771832252554	-40.5619899720100
6.0040000000000	0.4796942095506	-43.6264307026500
6.0070000000000	0.4824529507607	-46.7986995690690
6.0100000000000	0.4854389418460	-50.0750226653640
6.0130000000000	0.4886316757668	-53.4471449253790
6.0160000000000	0.4920106454831	-56.8967938377170
6.0190000000000	0.4955553439552	-60.3700775355930
6.0220000000000	0.4992452641434	-63.4911112246990
6.0250000000000	0.5030598990078	110.5857954582000
6.0280000000000	0.5069787415087	107.6571128260000
6.0310000000000	0.5109812846063	103.9432780435700
6.0340000000000	0.5150470212608	100.1108877716100
6.0370000000000	0.5191554444324	96.2386153076680
6.0400000000000	0.5232860470814	92.3602546000220
6.0430000000000	0.5274183221679	88.4992999277510
6.0460000000000	0.5315317626522	84.6750844433500
6.0490000000000	0.5356058614945	80.9042066107170
6.0520000000000	0.5396201116551	77.2008394009500
6.0550000000000	0.5435540060940	73.5767674901070
6.0580000000000	0.5473870377716	70.0414029112340
6.0610000000000	0.5510986996481	66.6018562723600
6.0640000000000	0.5546684846837	63.2630781441130
6.0670000000000	0.5580758858385	60.0280602034470
6.0700000000000	0.5613003960729	56.8980765963880
6.0730000000000	0.5645298521332	53.8729446756990
6.0760000000000	0.5679516411453	50.9512868793040
6.0790000000000	0.5715445816385	48.1307797905070
6.0820000000000	0.5752874921422	45.4083809986180
6.0850000000000	0.5791591911860	42.7805284897490
6.0880000000000	0.5831384972991	40.2433105882300
6.0910000000000	0.5872042290111	37.7926068580340
6.0940000000000	0.5913352048513	35.4242019378850
6.0970000000000	0.5955102433491	33.1338751741770
6.1000000000000	0.5997081630340	30.9174693017250
6.1030000000000	0.6039077824353	28.7709414594950
6.1060000000000	0.6080879200825	26.6903996453690
6.1090000000000	0.6122273945050	24.6721274078520
6.1120000000000	0.6163050242322	22.7125992124870
6.1150000000000	0.6202996277935	20.8084885520240
6.1180000000000	0.6241900237183	18.9566705197860
6.1210000000000	0.6279550305361	17.1542202501710
6.1240000000000	0.6315734667762	15.3984083551890
6.1270000000000	0.6350241509681	13.6866942522480
6.1300000000000	0.6382859016412	12.0167180838580
6.1330000000000	0.6413375373248	10.3862917705220
6.1360000000000	0.6441578765485	8.7933896092622
6.1390000000000	0.6467257378416	7.2361387273796
6.1420000000000	0.6490199397335	5.7128096197285
6.1450000000000	0.6510193007536	4.2218069342111
6.1480000000000	0.6527026394314	2.7616606209435
6.1510000000000	0.6540487742963	1.3310175227683
6.1540000000000	0.6550365238776	-0.0713665438108
6.1570000000000	0.6556447067049	-1.4466341896194
6.1600000000000	0.6558521413074	-2.7958333238283
6.1630000000000	0.6554156083649	-4.1199234944631
6.1660000000000	0.6541351290120	-5.4197817058342
6.1690000000000	0.6520543824610	-6.6962077256679
6.1720000000000	0.6492170479239	-7.9499288980681
6.1750000000000	0.6456668046128	-9.1816044802815
6.1780000000000	0.6414473317398	-10.3918295219340
6.1810000000000	0.6366023085170	-11.5811383052600
6.1840000000000	0.6311754141566	-12.7500073640480
6.1870000000000	0.6252103278707	-13.8988580977850
6.1900000000000	0.6187507288713	-15.0280589958940
6.1930000000000	0.6118402963705	-16.1379274850920
6.1960000000000	0.6045227095806	-17.2287314109240
6.1990000000000	0.5968416477135	-18.3006901623230
6.2020000000000	0.5888407899815	-19.3539754458530
6.2050000000000	0.5805638155965	-20.3887117139340
6.2080000000000	0.5720544037708	-21.4049762489930
6.2110000000000	0.5633562337164	-22.4027989030570
6.2140000000000	0.5545129846454	-23.3821614898280
6.2170000000000	0.5455683357700	-24.3429968238190
6.2200000000000	0.5365659663022	-25.2851873985590
6.2230000000000	0.5275495554542	-26.2085636933780
6.2260000000000	0.5185627824381	-27.1129020957360
6.2290000000000	0.5096493264659	-27.9979224235320
6.2320000000000	0.5008528667498	-28.8632850294080
6.2350000000000	0.4922170825019	-29.7085874667030
6.2380000000000	0.4837856529344	-30.5333606945890
6.2410000000000	0.4756022572592	-31.3370647980300
6.2440000000000	0.4677105746886	-32.1190841968180
6.2470000000000	0.4601542844346	-32.8787223170750
6.2500000000000	0.4529770657093	-33.6151956987130
6.2530000000000	0.4457573348798	-34.3276275135160
6.2560000000000	0.4380773730496	-35.0150404714210
6.2590000000000	0.4299866565361	-35.6763490975780
6.2620000000000	0.4215346616565	-36.3103513706910
6.2650000000000	0.4127708647281	-36.9157197249430
6.2680000000000	0.4037447420680	-37.4909914345300
6.2710000000000	0.3945057699936	-38.0345584231730
6.2740000000000	0.3851034248220	-38.5446565726380
6.2770000000000	0.3755871828705	-39.0193546467910
6.2800000000000	0.3660065204563	-39.4565430038770
6.2830000000000	0.3564109138967	-39.8539223430400
6.2860000000000	0.3468498395090	-40.2089928259860
6.2890000000000	0.3373727736103	-40.5190440358410
6.2920000000000	0.3280291925179	-40.7811463884900
6.2950000000000	0.3188685725491	-40.9921448028720
6.2980000000000	0.3099403900210	-41.1486556720000
6.3010000000000	0.3012941212510	-41.2470684611190
6.3040000000000	0.2929792425562	-41.2835535965790
6.3070000000000	0.2850452302539	-41.2540786977760
6.3100000000000	0.2775415606614	-41.1544356366190
6.3130000000000	0.2705177100959	-40.9802813646140
6.3160000000000	0.2640231548746	-40.7271958896730
6.3190000000000	0.2581073713147	-40.3907611512400
6.3220000000000	0.2528198357336	-39.9666647390160
6.3250000000000	0.2482100244484	-39.4508322931150
6.3280000000000	0.2443274137764	-38.8395918343790
6.3310000000000	0.2412214800349	-38.1298719865310
6.3340000000000	0.2389416995410	-37.3194338330030
6.3370000000000	0.2375375486120	-36.4071327931900
6.3400000000000	0.2370585035652	-35.3932023003980
6.3430000000000	0.2372016151575	-34.2795453212260
6.3460000000000	0.2376220577818	-33.0700133126470
6.3490000000000	0.2383064932092	-31.7706459496240
6.3520000000000	0.2392415832108	-30.3898402215700
6.3550000000000	0.2404139895576	-28.9384159753520
6.3580000000000	0.2418103740208	-27.4295483465980
6.3610000000000	0.2434173983713	-25.8785468710990
6.3640000000000	0.2452217243803	-24.3024763070780
6.3670000000000	0.2472100138189	-22.7196335885420
6.3700000000000	0.2493689284581	-21.1489155281970
6.3730000000000	0.2516851300690	-19.6091286381320
6.3760000000000	0.2541452804227	-18.1183017824920
6.3790000000000	0.2567360412902	-16.6930619753490
6.3820000000000	0.2594440744427	-15.3481235909650
6.3850000000000	0.2622560416512	-14.0959240730550
6.3880000000000	0.2651586046867	-12.9464189434820
6.3910000000000	0.2681384253205	-11.9070297428660
6.3940000000000	0.2711821653234	-10.9827237172560
6.3970000000000	0.2742764864667	-10.1761951981340
6.4000000000000	0.2774080505214	-9.4881156893872
6.4030000000000	0.2805635192586	-8.9174215050981
6.4060000000000	0.2837295544493	-8.4616127062550
6.4090000000000	0.2868928178647	-8.1170433951586
6.4120000000000	0.2900399712757	-7.8791898295162
6.4150000000000	0.2931576764535	-7.7428884710357
6.4180000000000	0.2962325951692	-7.7025405779899
6.4210000000000	0.2992513891939	-7.7522832049873
6.4240000000000	0.3022007202985	-7.8861286032808
6.4270000000000	0.3050672502542	-8.0980752335683
6.4300000000000	0.3078376408321	-8.3821941445458
6.4330000000000	0.3106907187423	-8.7326945482274
6.4360000000000	0.3137977936647	-9.1439722116093
6.4390000000000	0.3171342518251	-9.6106439144237
6.4420000000000	0.3206754794493	-10.1275707858630
6.4450000000000	0.3243968627630	-10.6898728885420
6.4480000000000	0.3282737879920	-11.2929370007840
6.4510000000000	0.3322816413620	-11.9324191769090
6.4540000000000	0.3363958090988	-12.6042433464120
6.4570000000000	0.3405916774282	-13.3045969470000
6.4600000000000	0.3448446325759	-14.0299243692930
6.4630000000000	0.3491300607678	-14.7769188168750
6.4660000000000	0.3534233482295	-15.5425130477820
6.4690000000000	0.3576998811868	-16.3238693560920
6.4720000000000	0.3619350458655	-17.1183690692550
6.4750000000000	0.3661042284913	-17.9236017731150
6.4780000000000	0.3701828152901	-18.7373544279870
6.4810000000000	0.3741461924875	-19.5576005021330
6.4840000000000	0.3779697463094	-20.3824892208110
6.4870000000000	0.3816288629814	-21.2103350074380
6.4900000000000	0.3850989287295	-22.0396071767060
6.4930000000000	0.3883553297792	-22.8689199264000
6.4960000000000	0.3913734523565	-23.6970226641950
6.4990000000000	0.3941286826870	-24.5227906972130
6.5020000000000	0.3965964069965	-25.3452163050560
6.5050000000000	0.3987520115108	-26.1634002110640
6.5080000000000	0.4005708824556	-26.9765434614140
6.5110000000000	0.4020284060567	-27.7839397172390
6.5140000000000	0.4030999685399	-28.5849679610890
6.5170000000000	0.4037609561309	-29.3790856156540
6.5200000000000	0.4039867550555	-30.1658220697750
6.5230000000000	0.4039447777472	-30.9447726042450
6.5260000000000	0.4038211782442	-31.7155927077780
6.5290000000000	0.4036194551797	-32.4779927717610
6.5320000000000	0.4033431071869	-33.2317331509820
6.5350000000000	0.4029956328988	-33.9766195764340
6.5380000000000	0.4025805309487	-34.7124989054600
6.5410000000000	0.4021012999697	-35.4392551939970
6.5440000000000	0.4015614385950	-36.1568060753880
6.5470000000000	0.4009644454576	-36.8650994301410
6.5500000000000	0.4003138191907	-37.5641103312260
6.5530000000000	0.3996130584276	-38.2538382497840
6.5560000000000	0.3988656618012	-38.9343045066750
6.5590000000000	0.3980751279448	-39.6055499559560
6.5620000000000	0.3972449554915	-40.2676328872100
6.5650000000000	0.3963786430744	-40.9206271346570
6.5680000000000	0.3954796893267	-41.5646203820980
6.5710000000000	0.3945515928816	-42.1997126541190
6.5740000000000	0.3935978523722	-42.8260149854930
6.5770000000000	0.3926219664315	-43.4436482625440
6.5800000000000	0.3916274336929	-44.0527422323560
6.5830000000000	0.3906177527894	-44.6534346782900
6.5860000000000	0.3895964223541	-45.2458707633900
6.5890000000000	0.3885669410202	-45.8302025471650
6.5920000000000	0.3875328074209	-46.4065886862380
6.5950000000000	0.3864975201893	-46.9751943357650
6.5980000000000	0.3854645779586	-47.5361912770990
6.6010000000000	0.3844374793618	-48.0897583086490
6.6040000000000	0.3834197230321	-48.6360819526250
6.6070000000000	0.3824148076028	-49.1753575523430
6.6100000000000	0.3814262317068	-49.7077908658570
6.6130000000000	0.3804128231677	-50.2336003066350
6.6160000000000	0.3793338409427	-50.7530200479480
6.6190000000000	0.3781934303655	-51.2663043064190
6.6220000000000	0.3769957367700	-51.7737332710540
6.6250000000000	0.3757449054899	-52.2756213796420
6.6280000000000	0.3744450818589	-52.7723290212440
6.6310000000000	0.3731004112109	-53.2642793625030
6.6340000000000	0.3717150388797	-53.7519830430390
6.6370000000000	0.3702931101989	-54.2360753185610
6.6400000000000	0.3688387705025	-54.7173735636410
6.6430000000000	0.3673561651242	-55.1969693788720
6.6460000000000	0.3658494393978	-55.6763822088040
6.6490000000000	0.3643227386570	-56.1578282661370
6.6520000000000	0.3627802082356	-56.6447199459170
6.6550000000000	0.3612259934674	-57.1426640618710
6.6580000000000	0.3596642396862	-57.6616544556550
6.6610000000000	0.3580990922258	-58.2215335269020
6.6640000000000	0.3565346964200	-58.8682390346920
6.6670000000000	0.3549751976025	-59.7373556753760
6.6700000000000	0.3534247411070	-61.4615663846470
6.6730000000000	0.3518874722675	-67.0344949408890
6.6760000000000	0.3503675364177	-57.1659759500650
6.6790000000000	0.3488690788913	-58.6535777648430
6.6820000000000	0.3473962450221	-59.4618447127430
6.6850000000000	0.3459531801440	-60.0631679358700
6.6880000000000	0.3445440295906	-60.5753175177770
6.6910000000000	0.3431729386958	-61.0399552659560
6.6940000000000	0.3418440527934	-61.4754618628520
6.6970000000000	0.3405615172171	-61.8912074317680
6.7000000000000	0.3393294773007	-62.2924837948760
6.7030000000000	0.3381265533010	-62.6825190566750
6.7060000000000	0.3369289437301	-63.0634058348880
6.7090000000000	0.3357371613051	-63.4365698108500
6.7120000000000	0.3345517187428	-63.8030238116020
6.7150000000000	0.3333731287603	-64.1635137976100
6.7180000000000	0.3322019040746	-64.5186068458380
6.7210000000000	0.3310385574025	-64.8687463471360
6.7240000000000	0.3298836014610	-65.2142878425680
6.7270000000000	0.3287375489672	-65.5555229901350
6.7300000000000	0.3276009126380	-65.8926960150450
6.7330000000000	0.3264742051903	-66.2260152635440
6.7360000000000	0.3253579393411	-66.5556614865560
6.7390000000000	0.3242526278073	-66.8817938904390
6.7420000000000	0.3231587833060	-67.2045546327320
6.7450000000000	0.3220769185541	-67.5240722157340
6.7480000000000	0.3210075462686	-67.8404640863530
6.7510000000000	0.3199511791664	-68.1538386562000
6.7540000000000	0.3189083299645	-68.4642968927690
6.7570000000000	0.3178795113798	-68.7719335896950
6.7600000000000	0.3168652361294	-69.0768383944960
6.7630000000000	0.3158660169301	-69.3790966514970
6.7660000000000	0.3148823664990	-69.6787901029020
6.7690000000000	0.3139147975531	-69.9759974804470
6.7720000000000	0.3129638228092	-70.2707950123700
6.7750000000000	0.3120299549843	-70.5632568647980
6.7780000000000	0.3111137067955	-70.8534555324780
6.7810000000000	0.3102155909596	-71.1414621906700
6.7840000000000	0.3093361201937	-71.4273470176200
6.7870000000000	0.3084758072146	-71.7111794953070
6.7900000000000	0.3076351647395	-71.9930286947090
6.7930000000000	0.3068110150783	-72.2729635508370
6.7960000000000	0.3059996166211	-72.5510531318850
6.7990000000000	0.3052006362043	-72.8273669062250
6.8020000000000	0.3044137406644	-73.1019750103620
6.8050000000000	0.3036385968379	-73.3749485205390
6.8080000000000	0.3028748715613	-73.6463597301640
6.8110000000000	0.3021222316712	-73.9162824348720
6.8140000000000	0.3013803440039	-74.1847922264940
6.8170000000000	0.3006488753961	-74.4519667967360
6.8200000000000	0.2999274926843	-74.7178862507260
6.8230000000000	0.2992158627048	-74.9826334298270
6.8260000000000	0.2985136522943	-75.2462942422110
6.8290000000000	0.2978205282892	-75.5089579984680
6.8320000000000	0.2971361575261	-75.7707177481090
6.8350000000000	0.2964602068414	-76.0316706109490
6.8380000000000	0.2957923430717	-76.2919180950900
6.8410000000000	0.2951322330534	-76.5515663904170
6.8440000000000	0.2944795436230	-76.8107266230550
6.8470000000000	0.2938339416172	-77.0695150521160
6.8500000000000	0.2931950938723	-77.3280531850390
6.8530000000000	0.2925626672248	-77.5864677820610
6.8560000000000	0.2919363285113	-77.8448907135840
6.8590000000000	0.2913157445683	-78.1034586266790
6.8620000000000	0.2907005822322	-78.3623123687250
6.8650000000000	0.2900905083397	-78.6215961076010
6.8680000000000	0.2894851897271	-78.8814560794760
6.8710000000000	0.2888842932310	-79.1420388879020
6.8740000000000	0.2882874856879	-79.4034892729670
6.8770000000000	0.2876944339342	-79.6659472682060
6.8800000000000	0.2871048048066	-79.9295446683580
6.8830000000000	0.2865182287056	-80.1944007453390
6.8860000000000	0.2859346112728	-80.4606171764350
6.8890000000000	0.2853540322060	-80.7282721908770
6.8920000000000	0.2847765712031	-80.9974140018280
6.8950000000000	0.2842023079620	-81.2680536720980
6.8980000000000	0.2836313221805	-81.5401576638080
6.9010000000000	0.2830636935565	-81.8136404405090
6.9040000000000	0.2824995017879	-82.0883576170700
6.9070000000000	0.2819388265725	-82.3641002731700
6.9100000000000	0.2813817476081	-82.6405911402720
6.9130000000000	0.2808283445927	-82.9174834141380
6.9160000000000	0.2802786972241	-83.1943629084020
6.9190000000000	0.2797328852001	-83.4707541261750
6.9220000000000	0.2791909882186	-83.7461305742060
6.9250000000000	0.2786530859775	-84.0199292837620
6.9280000000000	0.2781192581747	-84.2915690644150
6.9310000000000	0.2775895845079	-84.5604715551410
6.9340000000000	0.2770641446751	-84.8260837241450
6.9370000000000	0.2765430183741	-85.0879001808560
6.9400000000000	0.2760262853028	-85.3454835648510
6.9430000000000	0.2755140251590	-85.5984813996810
6.9460000000000	0.2750063176406	-85.8466381366650
6.9490000000000	0.2745032424455	-86.0898016138270
6.9520000000000	0.2740048792715	-86.3279237363710
6.9550000000000	0.2735113078165	-86.5610557533970
6.9580000000000	0.2730226077783	-86.7893389764990
6.9610000000000	0.2725388588548	-87.0129921015840
6.9640000000000	0.2720601407439	-87.2322964331530
6.9670000000000	0.2715865331434	-87.4475802815850
6.9700000000000	0.2711181157511	-87.6592036449580
6.9730000000000	0.2706549682651	-87.8675440462620
6.9760000000000	0.2701971703830	-88.0729841237280
[truncated: 2,016 more rows]
