# Supplementary material for: Intelligent wireless power transfer via a 2-bit compact reconfigurable transmissive-metasurface-based router
Source: Nat Commun. 2024 Apr 1;15:2807. doi: 10.1038/s41467-024-46984-4 (PMC10984985; doi:10.1038/s41467-024-46984-4)
Supplement: Supplementary file 12 — Source Data [file 41467_2024_46984_MOESM12_ESM.zip › source_data/figure_s12_d.txt]

#Parameters = {D=22.5; Ls=1e-12; Rx1=6.95; Rx2=3.95; Rx3=6.95; Rx4=3.95; Rx5=8.12; Rx6=5.25; Ry1=7.61; Ry2=3.95; Ry3=7.61; Ry4=5.94; Ry5=8.12; Ry6=5.25; ang=60; ang_rad=1.0471975511966; cap1=0; cap2=1.5e-13; cap3=0; cap4=1.5e-13; d1_M1=4.2; d1_M4=3.9; d2_M4=2.2; d_M1=0.9; eRx_h1=9.5; eRx_h2=7.5; eRx_v1=5; eRx_v2=9; gc=0.5; ha=0.1; hd=0.787; hs=3.175; hs1=1.575; l1_M1=1.76; l1_M2=7.2; l1_M3=2.7; l…
#"Frequency / GHz"	SZmax(1),Zmin(1) (7) [Mag]	SZmax(1),Zmin(1) (7) [Pha in deg.]
#-----------------------------------------------------------------------------------
4.0000000000000	0.0502651205363	-167.4216256166300
4.0030000000000	0.0509379076634	-167.5096826344000
4.0060000000000	0.0516283781054	-167.6147453318400
4.0090000000000	0.0523362241731	-167.7367864207400
4.0120000000000	0.0530611381773	-167.8757925549700
4.0150000000000	0.0538028124290	-168.0317643726500
4.0180000000000	0.0545609392389	-168.2047165160600
4.0210000000000	0.0553352109180	-168.3946776298200
4.0240000000000	0.0561253197772	-168.6016903375800
4.0270000000000	0.0569309581272	-168.8258111968300
4.0300000000000	0.0577518182790	-169.0671106310400
4.0330000000000	0.0585875925434	-169.3256728377600
4.0360000000000	0.0594379732312	-169.6015956709600
4.0390000000000	0.0603026526534	-169.8949904951100
4.0420000000000	0.0611813231208	-170.2059820083500
4.0450000000000	0.0620736769443	-170.5347080313300
4.0480000000000	0.0629794064347	-170.8813192578200
4.0510000000000	0.0638982039028	-171.2459789626500
4.0540000000000	0.0648297616597	-171.6288626621100
4.0570000000000	0.0657737720160	-172.0301577211000
4.0600000000000	0.0667299272828	-172.4500629010500
4.0630000000000	0.0676979197708	-172.8887878417900
4.0660000000000	0.0686774417909	-173.3465524701300
4.0690000000000	0.0696681856540	-173.8235863272400
4.0720000000000	0.0706698436709	-174.3201278064000
4.0750000000000	0.0716821081525	-174.8364232922200
4.0780000000000	0.0727046714097	-175.3727261916300
4.0810000000000	0.0737372257533	-175.9292958469300
4.0840000000000	0.0747794634942	-176.5063963205800
4.0870000000000	0.0758310769432	-177.1042950409900
4.0900000000000	0.0769289632432	-177.7232612988500
4.0930000000000	0.0781055543691	-178.3635645832000
4.0960000000000	0.0793538448798	-179.0254727468000
4.0990000000000	0.0806668293344	-179.7092499908800
4.1020000000000	0.0820375022919	179.5848453400600
4.1050000000000	0.0834588583113	178.8565631614900
4.1080000000000	0.0849238919517	178.1056642568400
4.1110000000000	0.0864255977719	177.3319230951700
4.1140000000000	0.0879569703311	176.5351308608400
4.1170000000000	0.0895110041883	175.7150986947900
4.1200000000000	0.0910806939025	174.8716611434800
4.1230000000000	0.0926590340327	174.0046798075500
4.1260000000000	0.0942390191378	173.1140471772200
4.1290000000000	0.0958136437770	172.1996906366100
4.1320000000000	0.0973759025093	171.2615766125800
4.1350000000000	0.0989187898935	170.2997148375400
4.1380000000000	0.1004353004889	169.3141626884900
4.1410000000000	0.1019184288543	168.3050295569300
4.1440000000000	0.1033611695489	167.2724811968200
4.1470000000000	0.1047565171315	166.2167439899600
4.1500000000000	0.1060974661613	165.1381090605300
4.1530000000000	0.1073770111972	164.0369361639000
4.1560000000000	0.1085881467982	162.9136572683200
4.1590000000000	0.1097238675234	161.7687797435400
4.1620000000000	0.1107771679318	160.6028890670700
4.1650000000000	0.1117410425824	159.4166509574500
4.1680000000000	0.1126084860342	158.2108128453500
4.1710000000000	0.1133724928463	156.9862045970000
4.1740000000000	0.1140260575775	155.7437384115200
4.1770000000000	0.1146205978917	154.4844078238000
4.1800000000000	0.1152113727788	153.2092857578000
4.1830000000000	0.1157971387876	151.9195215917600
4.1860000000000	0.1163766524669	150.6163372157600
4.1890000000000	0.1169486703654	149.3010220839600
4.1920000000000	0.1175119490320	147.9749272870100
4.1950000000000	0.1180652450153	146.6394586945900
4.1980000000000	0.1186073148641	145.2960692424100
4.2010000000000	0.1191369151273	143.9462504615700
4.2040000000000	0.1196528023535	142.5915233698000
4.2070000000000	0.1201537330915	141.2334288630200
4.2100000000000	0.1206384638901	139.8735177604600
4.2130000000000	0.1211057512980	138.5133406674500
4.2160000000000	0.1215543518641	137.1544378254500
4.2190000000000	0.1219830221370	135.7983291192600
4.2220000000000	0.1223905186655	134.4465044065800
4.2250000000000	0.1227755979984	133.1004143249400
4.2280000000000	0.1231370166845	131.7614617166400
4.2310000000000	0.1234735312724	130.4309937941800
4.2340000000000	0.1237838983111	129.1102951469700
4.2370000000000	0.1240668743492	127.8005816671700
4.2400000000000	0.1243212159355	126.5029954477000
4.2430000000000	0.1245456796187	125.2186006816400
4.2460000000000	0.1247390219477	123.9483805679800
4.2490000000000	0.1248999994711	122.6932352073400
4.2520000000000	0.1250273687378	121.4539804514000
4.2550000000000	0.1251198862965	120.2313476531500
4.2580000000000	0.1251763086959	119.0259842509700
4.2610000000000	0.1251953924849	117.8384551095200
4.2640000000000	0.1251502026094	116.6692445325100
4.2670000000000	0.1250180127535	115.5187588585600
4.2700000000000	0.1248038925730	114.3873295494500
4.2730000000000	0.1245129117240	113.2752166811900
4.2760000000000	0.1241501398623	112.1826127511900
4.2790000000000	0.1237206466439	111.1096467195600
4.2820000000000	0.1232295017246	110.0563882085000
4.2850000000000	0.1226817747605	109.0228517905300
4.2880000000000	0.1220825354073	108.0090013038800
4.2910000000000	0.1214368533211	107.0147541408500
4.2940000000000	0.1207497981577	106.0399854630300
4.2970000000000	0.1200264395731	105.0845323042700
4.3000000000000	0.1192718472232	104.1481975298800
4.3030000000000	0.1184910907639	103.2307536269400
4.3060000000000	0.1176892398511	102.3319463067400
4.3090000000000	0.1168713641407	101.4514979058600
4.3120000000000	0.1160425332887	100.5891105772700
4.3150000000000	0.1152078169509	99.7444692668350
4.3180000000000	0.1143722847834	98.9172444745300
4.3210000000000	0.1135410064420	98.1070948023340
4.3240000000000	0.1127190515826	97.3136692936080
4.3270000000000	0.1119114898611	96.5366095706080
4.3300000000000	0.1111233909335	95.7755517784280
4.3330000000000	0.1103598244557	95.0301283452650
4.3360000000000	0.1096258600836	94.2999695697380
4.3390000000000	0.1089265674731	93.5847050474070
4.3420000000000	0.1082670162802	92.8839649497030
4.3450000000000	0.1076522761607	92.1973811701270
4.3480000000000	0.1070874167706	91.5245883554610
4.3510000000000	0.1065468615739	90.8652248446790
4.3540000000000	0.1060023081265	90.2189335465660
4.3570000000000	0.1054547372219	89.5853628043760
4.3600000000000	0.1049051296539	88.9641673289600
4.3630000000000	0.1043544662159	88.3550093496590
4.3660000000000	0.1038037277017	87.7575602816770
4.3690000000000	0.1032538949049	87.1715035437440
4.3720000000000	0.1027059486190	86.5965399925420
4.3750000000000	0.1021608696378	86.0323996539840
4.3780000000000	0.1016196387547	85.4788700192420
4.3810000000000	0.1010832367635	84.9358735800890
4.3840000000000	0.1005526444577	84.4037183695870
4.3870000000000	0.1000288426310	83.8841189809560
4.3900000000000	0.0995128120770	83.3860957354230
4.3930000000000	0.0990055335893	82.9768122602660
4.3960000000000	0.0985079879615	82.5304601839620
4.3990000000000	0.0980211559873	81.9190484637340
4.4020000000000	0.0975460184602	81.4108681397620
4.4050000000000	0.0970835561739	80.9288068711030
4.4080000000000	0.0966347499221	80.4594929592510
4.4110000000000	0.0962005804982	79.9996021964670
4.4140000000000	0.0957820286960	79.5478922890890
4.4170000000000	0.0953800753091	79.1037303175210
4.4200000000000	0.0949957011310	78.6667091432540
4.4230000000000	0.0946298869555	78.2365212297360
4.4260000000000	0.0942836135760	77.8129096762770
4.4290000000000	0.0939578617863	77.3956467092090
4.4320000000000	0.0936536123799	76.9845232627920
4.4350000000000	0.0933718461506	76.5793435084860
4.4380000000000	0.0931008469301	76.1799217736690
4.4410000000000	0.0928287585792	75.7860806929910
4.4440000000000	0.0925563519344	75.3976500297500
4.4470000000000	0.0922843978320	75.0144658850320
4.4500000000000	0.0920136671087	74.6363701313530
4.4530000000000	0.0917449306010	74.2632099909250
4.4560000000000	0.0914789591453	73.8948377026660
4.4590000000000	0.0912165235782	73.5311102517970
4.4620000000000	0.0909583947362	73.1718891378690
4.4650000000000	0.0907053434558	72.8170401741080
4.4680000000000	0.0904581405735	72.4664333071980
4.4710000000000	0.0902175569259	72.1199424529350
4.4740000000000	0.0899843633493	71.7774453452180
4.4770000000000	0.0897593306804	71.4388233953300
4.4800000000000	0.0895432297556	71.1039615581250
4.4830000000000	0.0893368314115	70.7727482074810
4.4860000000000	0.0891409064846	70.4450750163130
4.4890000000000	0.0889562258113	70.1208368438260
4.4920000000000	0.0887835602283	69.7999316261150
4.4950000000000	0.0886236805719	69.4822602737810
4.4980000000000	0.0884773576787	69.1677265709580
4.5010000000000	0.0883453623853	68.8562370813000
4.5040000000000	0.0882284655280	68.5477010562830
4.5070000000000	0.0881274379436	68.2420303487260
4.5100000000000	0.0880430504683	67.9391393275300
4.5130000000000	0.0879760739388	67.6389447974930
4.5160000000000	0.0879272791916	67.3413659238780
4.5190000000000	0.0878974370632	67.0463241576390
4.5220000000000	0.0878873183900	66.7537431627770
4.5250000000000	0.0878882936364	66.4635487525550
4.5280000000000	0.0878911957153	66.1756688213950
4.5310000000000	0.0878959891363	65.8900332857170
4.5340000000000	0.0879026384090	65.6065740223820
4.5370000000000	0.0879111080432	65.3252248150270
4.5400000000000	0.0879213625483	65.0459212969360
4.5430000000000	0.0879333664341	64.7686009042990
4.5460000000000	0.0879470842101	64.4932028231770
4.5490000000000	0.0879624803860	64.2196679464420
4.5520000000000	0.0879795194715	63.9479388290100
4.5550000000000	0.0879981659761	63.6779596445800
4.5580000000000	0.0880183844095	63.4096761506280
4.5610000000000	0.0880401392813	63.1430356467820
4.5640000000000	0.0880633951011	62.8779869430290
4.5670000000000	0.0880881163786	62.6144803258980
4.5700000000000	0.0881142676234	62.3524675278090
4.5730000000000	0.0881418133451	62.0919016994470
4.5760000000000	0.0881707180533	61.8327373814090
4.5790000000000	0.0882009462577	61.5749304820840
4.5820000000000	0.0882324624680	61.3184382522840
4.5850000000000	0.0882652311936	61.0632192655040
4.5880000000000	0.0882992169443	60.8092334001430
4.5910000000000	0.0883343842298	60.5564418201260
4.5940000000000	0.0883706975595	60.3048069609170
4.5970000000000	0.0884081214432	60.0542925146340
4.6000000000000	0.0884466203904	59.8048634190980
4.6030000000000	0.0884861589109	59.5564858469780
4.6060000000000	0.0885267015141	59.3091271956560
4.6090000000000	0.0885682127099	59.0627560820450
4.6120000000000	0.0886187390238	58.8173423353690
4.6150000000000	0.0886858995837	58.5728569929320
4.6180000000000	0.0887690178024	58.3292722976160
4.6210000000000	0.0888674170928	58.0865616959160
4.6240000000000	0.0889804208677	57.8446998379250
4.6270000000000	0.0891073525399	57.6036625781910
4.6300000000000	0.0892475355224	57.3634269779440
4.6330000000000	0.0894002932278	57.1239713084030
4.6360000000000	0.0895649490691	56.8852750551190
4.6390000000000	0.0897408264591	56.6473189234460
4.6420000000000	0.0899272488106	56.4100848445780
4.6450000000000	0.0901235395365	56.1735559828310
4.6480000000000	0.0903290220496	55.9377167434570
4.6510000000000	0.0905430197627	55.7025527798670
4.6540000000000	0.0907648560887	55.4680510045490
4.6570000000000	0.0909938544404	55.2341995954690
4.6600000000000	0.0912293382307	55.0009880080830
4.6630000000000	0.0914706308723	54.7684069816600
4.6660000000000	0.0917170557782	54.5364485505490
4.6690000000000	0.0919679363611	54.3051060510010
4.6720000000000	0.0922225960339	54.0743741297660
4.6750000000000	0.0924803582094	53.8442487494210
4.6780000000000	0.0927405463005	53.6147271967190
4.6810000000000	0.0930024837200	53.3858080818520
4.6840000000000	0.0932654938808	53.1574913436490
4.6870000000000	0.0935289001956	52.9297782468980
4.6900000000000	0.0937920260773	52.7026713781810
4.6930000000000	0.0940541949388	52.4761746391210
4.6960000000000	0.0943147301929	52.2502932322790
4.6990000000000	0.0945785546395	52.0250336487460
4.7020000000000	0.0948509964175	51.8004036417320
4.7050000000000	0.0951319869483	51.5764122011450
4.7080000000000	0.0954214576530	51.3530695141780
4.7110000000000	0.0957193399530	51.1303869303650
4.7140000000000	0.0960255652695	50.9083768985050
4.7170000000000	0.0963400650238	50.6870529141460
4.7200000000000	0.0966627706372	50.4664294421160
4.7230000000000	0.0969936135309	50.2465218343480
4.7260000000000	0.0973325251262	50.0273462328690
4.7290000000000	0.0976794368444	49.8089194636860
4.7320000000000	0.0980342801068	49.5912589057550
4.7350000000000	0.0983969863345	49.3743823586630
4.7380000000000	0.0987674869490	49.1583078820440
4.7410000000000	0.0991457133715	48.9430536292540
4.7440000000000	0.0995315970232	48.7286376548860
4.7470000000000	0.0999250693254	48.5150777120430
4.7500000000000	0.1003260616994	48.3023910278680
4.7530000000000	0.1007345055664	48.0905940621400
4.7560000000000	0.1011503323478	47.8797022530040
4.7590000000000	0.1015734734648	47.6697297429700
4.7620000000000	0.1020038603386	47.4606890919980
4.7650000000000	0.1024414243906	47.2525909684010
4.7680000000000	0.1028860970420	47.0454438476520
4.7710000000000	0.1033378097141	46.8392536732830
4.7740000000000	0.1037964938281	46.6340235389290
4.7770000000000	0.1042620808054	46.4297533394350
4.7800000000000	0.1047345020671	46.2264394406110
4.7830000000000	0.1052136890347	46.0240743349180
4.7860000000000	0.1057025752618	45.8226463175380
4.7890000000000	0.1062041771050	45.6221391571510
4.7920000000000	0.1067185501893	45.4225317869650
4.7950000000000	0.1072457501399	45.2237980191690
4.7980000000000	0.1077858325817	45.0259062692250
4.8010000000000	0.1083388531400	44.8288193161910
4.8040000000000	0.1089048674399	44.6324940900400
4.8070000000000	0.1094839311064	44.4368814948350
4.8100000000000	0.1100760997647	44.2419262698940
4.8130000000000	0.1106814290398	44.0475668961040
4.8160000000000	0.1112999745568	43.8537355402910
4.8190000000000	0.1119317919410	43.6603580572110
4.8220000000000	0.1125769368173	43.4673540323220
4.8250000000000	0.1132354648109	43.2746368813760
4.8280000000000	0.1139074315468	43.0821139960660
4.8310000000000	0.1145928926502	42.8896869419720
4.8340000000000	0.1152919037462	42.6972517114920
4.8370000000000	0.1160045204599	42.5046990137330
4.8400000000000	0.1167307984164	42.3119146171180
4.8430000000000	0.1174707932408	42.1187797314720
4.8460000000000	0.1182245605582	41.9251714261090
4.8490000000000	0.1189921559937	41.7309630795170
4.8520000000000	0.1197736351724	41.5360248579560
4.8550000000000	0.1205690537194	41.3402242129030
4.8580000000000	0.1213784672598	41.1434263957660
4.8610000000000	0.1222019314187	40.9454949794150
4.8640000000000	0.1230395018213	40.7462923821710
4.8670000000000	0.1238912340926	40.5456803905390
4.8700000000000	0.1247571838577	40.3435206682290
4.8730000000000	0.1256443505207	40.1396752522870
4.8760000000000	0.1265594878687	39.9340070271160
4.8790000000000	0.1275022831016	39.7263801726820
4.8820000000000	0.1284724234192	39.5166605822280
4.8850000000000	0.1294695960215	39.3047162461450
4.8880000000000	0.1304934881082	39.0904175986920
4.8910000000000	0.1315437868792	38.8736378252940
4.8940000000000	0.1326201795343	38.6542531279600
4.8970000000000	0.1337223532735	38.4321429498460
4.9000000000000	0.1348499952965	38.2071901552170
4.9030000000000	0.1360027928032	37.9792811688290
4.9060000000000	0.1371804329934	37.7483060724490
4.9090000000000	0.1383826030671	37.5141586610270
4.9120000000000	0.1396089902240	37.2767364608690
4.9150000000000	0.1408592816640	37.0359407107540
4.9180000000000	0.1421331645870	36.7916763087210
4.9210000000000	0.1434303261928	36.5438517278810
4.9240000000000	0.1447504536812	36.2923789029720
4.9270000000000	0.1460932342521	36.0371730923020
4.9300000000000	0.1474583551054	35.7781527145080
4.9330000000000	0.1488455034409	35.5152391695850
4.9360000000000	0.1502543664584	35.2483566383720
4.9390000000000	0.1516846313579	34.9774318720950
4.9420000000000	0.1531359853391	34.7023939690300
4.9450000000000	0.1546081156020	34.4231741421940
4.9480000000000	0.1561007093463	34.1397054818270
4.9510000000000	0.1576134537719	33.8519227142160
4.9540000000000	0.1591460360786	33.5597619580530
4.9570000000000	0.1606981434664	33.2631604796230
4.9600000000000	0.1622800877899	32.9620564534640
4.9630000000000	0.1639022120546	32.6563887214700
4.9660000000000	0.1655642501869	32.3460965603670
4.9690000000000	0.1672659361131	32.0311194509520
4.9720000000000	0.1690070037595	31.7113968584460
4.9750000000000	0.1707871870524	31.3868680141780
4.9780000000000	0.1726062199182	31.0574717107440
4.9810000000000	0.1744638362830	30.7231460996320
4.9840000000000	0.1763597700734	30.3838285035910
4.9870000000000	0.1782937552155	30.0394552308240
4.9900000000000	0.1802655256356	29.6899614039670
4.9930000000000	0.1822748152601	29.3352807936530
4.9960000000000	0.1843213580153	28.9753456642190
4.9990000000000	0.1864048878275	28.6100866257930
5.0020000000000	0.1885251386231	28.2394324949410
5.0050000000000	0.1906818443282	27.8633101670380
5.0080000000000	0.1928747388692	27.4816444918870
5.0110000000000	0.1951035561725	27.0943581620990
5.0140000000000	0.1973680301643	26.7013716068340
5.0170000000000	0.1996678947710	26.3026028933030
5.0200000000000	0.2020028839189	25.8979676374060
5.0230000000000	0.2043727315342	25.4873789203240
5.0260000000000	0.2067771715433	25.0707472120180
5.0290000000000	0.2092159378725	24.6479803041660
5.0320000000000	0.2116887644481	24.2189832469270
5.0350000000000	0.2141953851964	23.7836582952640
5.0380000000000	0.2167355340437	23.3419048607790
5.0410000000000	0.2193089449164	22.8936194710540
5.0440000000000	0.2219153517407	22.4386957355570
5.0470000000000	0.2245748513699	21.9770243195330
5.0500000000000	0.2273066134679	21.5084929244880
5.0530000000000	0.2301089811778	21.0329862758870
5.0560000000000	0.2329802976423	20.5503861196240
5.0590000000000	0.2359189060042	20.0605712257430
5.0620000000000	0.2389231494063	19.5634174011550
5.0650000000000	0.2419913709914	19.0587975107540
5.0680000000000	0.2451219139025	18.5465815082700
5.0710000000000	0.2483131212822	18.0266364772290
5.0740000000000	0.2515633362734	17.4988266819460
5.0770000000000	0.2548709020189	16.9630136302560
5.0800000000000	0.2582341616616	16.4190561483000
5.0830000000000	0.2616514583441	15.8668104675360
5.0860000000000	0.2651211352095	15.3061303262970
5.0890000000000	0.2686415354004	14.7368670852120
5.0920000000000	0.2722110020598	14.1588698588700
5.0950000000000	0.2758278783303	13.5719856638440
5.0980000000000	0.2794905073549	12.9760595847370
5.1010000000000	0.2831972322763	12.3709349592560
5.1040000000000	0.2869463962374	11.7564535834020
5.1070000000000	0.2907363423809	11.1324559385100
5.1100000000000	0.2945654138498	10.4987814409270
5.1130000000000	0.2984319537868	9.8552687161129
5.1160000000000	0.3023343053346	9.2017558983468
5.1190000000000	0.3062708116363	8.5380809574799
5.1220000000000	0.3102398158345	7.8640820542719
5.1250000000000	0.3142396610720	7.1795979255447
5.1280000000000	0.3182686904918	6.4844683006221
5.1310000000000	0.3223252472366	5.7785343504168
5.1340000000000	0.3264724760977	5.0616391703668
5.1370000000000	0.3307678254730	4.3336282984331
5.1400000000000	0.3352010939153	3.5943502692119
5.1430000000000	0.3397620799770	2.8436572050814
5.1460000000000	0.3444405822110	2.0814054450737
5.1490000000000	0.3492263991697	1.3074562120557
5.1520000000000	0.3541093294059	0.5216763183932
5.1550000000000	0.3590791714722	-0.2760610898785
5.1580000000000	0.3641257239212	-1.0858757507877
5.1610000000000	0.3692387853056	-1.9078794668171
5.1640000000000	0.3744081541780	-2.7421752491782
5.1670000000000	0.3796236290910	-3.5888564276401
5.1700000000000	0.3848750085974	-4.4480057281435
5.1730000000000	0.3901520912497	-5.3196943210051
5.1760000000000	0.3954446756005	-6.2039808431454
5.1790000000000	0.4007425602026	-7.1009103984345
5.1820000000000	0.4060355436086	-8.0105135410426
5.1850000000000	0.4113134243711	-8.9328052472896
5.1880000000000	0.4165660010427	-9.8677838823274
5.1910000000000	0.4217830721761	-10.8154301688960
5.1940000000000	0.4269544363239	-11.7757061659110
5.1970000000000	0.4320698920388	-12.7485542657200
5.2000000000000	0.4371192378734	-13.7338962193670
5.2030000000000	0.4420922723804	-14.7316322001160
5.2060000000000	0.4469787941123	-15.7416399159680
5.2090000000000	0.4517686016220	-16.7637737825360
5.2120000000000	0.4564514934618	-17.7978641681660
5.2150000000000	0.4610172681846	-18.8437167232930
5.2180000000000	0.4654557243430	-19.9011118064850
5.2210000000000	0.4699012098939	-20.9698040193200
5.2240000000000	0.4744820807130	-22.0495218622800
5.2270000000000	0.4791791472315	-23.1399675232290
5.2300000000000	0.4839732198802	-24.2408168095530
5.2330000000000	0.4888451090904	-25.3517192339970
5.2360000000000	0.4937756252928	-26.4722982632130
5.2390000000000	0.4987455789187	-27.6021517365730
5.2420000000000	0.5037357803989	-28.7408524611890
5.2450000000000	0.5087270401645	-29.8879489872520
5.2480000000000	0.5137001686465	-31.0429665657100
5.2510000000000	0.5186359762759	-32.2054082881060
5.2540000000000	0.5235152734837	-33.3747564060080
5.2570000000000	0.5283188707010	-34.5504738250150
5.2600000000000	0.5330275783587	-35.7320057658090
5.2630000000000	0.5376222068879	-36.9187815822370
5.2660000000000	0.5420835667196	-38.1102167239620
5.2690000000000	0.5463924682848	-39.3057148289510
5.2720000000000	0.5505297220144	-40.5046699289020
5.2750000000000	0.5544761383396	-41.7064687488710
5.2780000000000	0.5582125276913	-42.9104930807350
5.2810000000000	0.5617197005006	-44.1161222088810
5.2840000000000	0.5649784671984	-45.3227353655950
5.2870000000000	0.5679696382157	-46.5297141931430
5.2900000000000	0.5706740239837	-47.7364451893900
5.2930000000000	0.5730724349332	-48.9423221141740
5.2960000000000	0.5751456814953	-50.1467483342840
5.2990000000000	0.5768745741011	-51.3491390860460
5.3020000000000	0.5782399231815	-52.5489236359300
5.3050000000000	0.5792225391675	-53.7455473213210
5.3080000000000	0.5799982686788	-54.9384734556860
5.3110000000000	0.5807553364595	-56.1271850845160
5.3140000000000	0.5814931201271	-57.3111865808890
5.3170000000000	0.5822109972992	-58.4900050719750
5.3200000000000	0.5829083455933	-59.6631916903280
5.3230000000000	0.5835845426269	-60.8303226464330
5.3260000000000	0.5842389660177	-61.9910001214210
5.3290000000000	0.5848709933832	-63.1448529813270
5.3320000000000	0.5854800023409	-64.2915373166280
5.3350000000000	0.5860653705084	-65.4307368130070
5.3380000000000	0.5866264755033	-66.5621629614320
5.3410000000000	0.5871626949431	-67.6855551178700
5.3440000000000	0.5876734064453	-68.8006804249570
5.3470000000000	0.5881579876276	-69.9073336106430
5.3500000000000	0.5886158161074	-71.0053366815970
5.3530000000000	0.5890462695023	-72.0945385331830
5.3560000000000	0.5894487254300	-73.1748145036990
5.3590000000000	0.5898225615079	-74.2460659090700
5.3620000000000	0.5901671553535	-75.3082196085270
5.3650000000000	0.5904818845845	-76.3612276742370
5.3680000000000	0.5907661268185	-77.4050672757950
5.3710000000000	0.5910192596728	-78.4397409534740
5.3740000000000	0.5912406607652	-79.4652775599100
5.3770000000000	0.5914297077132	-80.4817343253110
5.3800000000000	0.5915857781343	-81.4892007857000
5.3830000000000	0.5917082496461	-82.4878057410870
5.3860000000000	0.5917964998661	-83.4777289302620
5.3890000000000	0.5918499064119	-84.4592192934750
5.3920000000000	0.5918678469010	-85.4326197649750
5.3950000000000	0.5918247416577	-86.3983889547530
5.3980000000000	0.5916979210237	-87.3570802383300
5.4010000000000	0.5914911276432	-88.3091794500910
5.4040000000000	0.5912081041602	-89.2546875783450
5.4070000000000	0.5908525932191	-90.1926475674200
5.4100000000000	0.5904283374637	-91.1214318070100
5.4130000000000	0.5899390795383	-92.0400471225250
5.4160000000000	0.5893885620870	-92.9489103946110
5.4190000000000	0.5887805277538	-93.8492314166410
5.4220000000000	0.5881187191830	-94.7421603404320
5.4250000000000	0.5874068790186	-95.6284945153200
5.4280000000000	0.5866487499048	-96.5087451588810
5.4310000000000	0.5858480744856	-97.3832652504910
5.4340000000000	0.5850085954051	-98.2523377576060
5.4370000000000	0.5841340553076	-99.1162222985390
5.4400000000000	0.5832281968371	-99.9751768270690
5.4430000000000	0.5822947626377	-100.8294667867700
5.4460000000000	0.5813374953536	-101.6793685291000
5.4490000000000	0.5803601376289	-102.5251702941700
5.4520000000000	0.5793664321076	-103.3671722678900
5.4550000000000	0.5783601214340	-104.2056863840900
5.4580000000000	0.5773449482520	-105.0410361545700
5.4610000000000	0.5763246552059	-105.8735566394700
5.4640000000000	0.5753029849398	-106.7035945970800
5.4670000000000	0.5742836800977	-107.5315088234800
5.4700000000000	0.5732704833239	-108.3576706825400
5.4730000000000	0.5722671372623	-109.1824648260000
5.4760000000000	0.5712773845572	-110.0062901058500
5.4790000000000	0.5703049678526	-110.8295606850000
5.4820000000000	0.5692698189518	-111.6527073568900
5.4850000000000	0.5680977738647	-112.4761790896800
5.4880000000000	0.5668014315455	-113.3004448154700
5.4910000000000	0.5653933909483	-114.1259954911000
5.4940000000000	0.5638862510274	-114.9533464629400
5.4970000000000	0.5622926107368	-115.7830401753400
5.5000000000000	0.5606250690308	-116.6156492706100
5.5030000000000	0.5588962248636	-117.4517801380700
5.5060000000000	0.5571186771892	-118.2920769810900
5.5090000000000	0.5553050249620	-119.1372264848700
5.5120000000000	0.5534678671360	-119.9879631843400
5.5150000000000	0.5516198026654	-120.8450756519800
5.5180000000000	0.5497734305045	-121.7094136498300
5.5210000000000	0.5479413496073	-122.5818964210100
5.5240000000000	0.5461361589281	-123.4635223337200
5.5270000000000	0.5443704574211	-124.3553801378700
5.5300000000000	0.5426568440403	-125.2586621538700
5.5330000000000	0.5410079177400	-126.1746797874100
5.5360000000000	0.5394362774743	-127.1048818586700
5.5390000000000	0.5379545221975	-128.0508763546700
5.5420000000000	0.5365752508637	-129.0144563682500
5.5450000000000	0.5353110624271	-129.9976311868500
5.5480000000000	0.5341745558418	-131.0026637539400
5.5510000000000	0.5331783300620	-132.0321160672700
5.5540000000000	0.5323349840419	-133.0889045277100
5.5570000000000	0.5316571167357	-134.1763678530300
5.5600000000000	0.5311573270975	-135.2983509767600
5.5630000000000	0.5308482140815	-136.4593094460200
5.5660000000000	0.5307423766419	-137.6644403303900
5.5690000000000	0.5317484342325	-138.9198477267200
5.5720000000000	0.5346719192311	-140.2327538462300
5.5750000000000	0.5393707999777	-141.6117707784500
5.5780000000000	0.5457030448126	-143.0672539189700
5.5810000000000	0.5535266220760	-144.6117666179900
5.5840000000000	0.5626995001079	-146.2606982653900
5.5870000000000	0.5730796472485	-148.0330970596600
5.5900000000000	0.5845250318379	-149.9528079267500
5.5930000000000	0.5968936222164	-152.0500521150500
5.5960000000000	0.6100433867241	-154.3636602353400
5.5990000000000	0.6238322937011	-156.9442999643600
5.6020000000000	0.6381183114875	-159.8592807419500
5.6050000000000	0.6527594084236	-163.2000254288700
5.6080000000000	0.6676135528494	-167.0945772041600
5.6110000000000	0.6825387131052	-171.7315863202600
5.6140000000000	0.6973928575310	-177.4195814757700
5.6170000000000	0.7120339544671	175.1860900613400
5.6200000000000	0.7263199722535	163.1586493999100
5.6230000000000	0.7401088792305	7.1904371676940
5.6260000000000	0.7532586437382	-23.1195735256480
5.6290000000000	0.7656272341166	-37.4811618020390
5.6320000000000	0.7770726187061	-51.2493642395860
5.6350000000000	0.7874527658467	-64.3772045449310
5.6380000000000	0.7966256438786	-76.1759382074970
5.6410000000000	0.8044492211419	-86.2662239880190
5.6440000000000	0.8107814659769	-94.6630123707560
5.6470000000000	0.8154803467235	-101.5961945151300
5.6500000000000	0.8184038317221	-107.3482588133500
5.6530000000000	0.8194098893127	-112.1754177757500
5.6560000000000	0.8193983289010	-116.2849023740900
5.6590000000000	0.8193647066206	-119.8365077233900
5.6620000000000	0.8193106109028	-122.9513046110900
5.6650000000000	0.8192376301795	-125.7207758037500
5.6680000000000	0.8191473528820	-128.2143788057000
5.6710000000000	0.8190413674421	-130.4852983905400
5.6740000000000	0.8189212622913	-132.5746753064200
5.6770000000000	0.8187886258613	-134.5146775214300
5.6800000000000	0.8186450465836	-136.3307282366000
5.6830000000000	0.8184921128898	-138.0431295073400
5.6860000000000	0.8183314132115	-139.6682543394800
5.6890000000000	0.8181645359804	-141.2194298705400
5.6920000000000	0.8179930696280	-142.7075980438300
5.6950000000000	0.8178186025858	-144.1418147203600
5.6980000000000	0.8176427232856	-145.5296304225200
5.7010000000000	0.8174670201589	-146.8773835391800
5.7040000000000	0.8172930816373	-148.1904281792500
5.7070000000000	0.8171224961524	-149.4733127826300
5.7100000000000	0.8169568521357	-150.7299212910700
5.7130000000000	0.8167977380190	-151.9635856043200
5.7160000000000	0.8166467422338	-153.1771758302800
5.7190000000000	0.8165054532116	-154.3731732260500
5.7220000000000	0.8163754593841	-155.5537295452200
5.7250000000000	0.8162583491829	-156.7207156330600
5.7280000000000	0.8161557110396	-157.8757614599000
5.7310000000000	0.8160691333857	-159.0202892933100
5.7340000000000	0.8160002046529	-160.1555413390700
5.7370000000000	0.8159505132728	-161.2826028980800
5.7400000000000	0.8159216476769	-162.4024218688100
5.7430000000000	0.8159046026193	-163.5158252568600
5.7460000000000	0.8158892290391	-164.6235332221500
5.7490000000000	0.8158753996453	-165.7261710916300
5.7520000000000	0.8158629871469	-166.8242796841500
5.7550000000000	0.8158518642530	-167.9183242303800
5.7580000000000	0.8158419036727	-169.0087021188300
5.7610000000000	0.8158329781149	-170.0957496582800
5.7640000000000	0.8158249602888	-171.1797480135300
5.7670000000000	0.8158177229033	-172.2609284444200
5.7700000000000	0.8158111386675	-173.3394769563100
5.7730000000000	0.8158050802905	-174.4155384519300
5.7760000000000	0.8157994204813	-175.4892204598900
5.7790000000000	0.8157940319490	-176.5605965028100
5.7820000000000	0.8157887874026	-177.6297091576300
5.7850000000000	0.8157835595511	-178.6965728526400
5.7880000000000	0.8157782211036	-179.7611764379100
5.7910000000000	0.8157726447692	179.1765144395500
5.7940000000000	0.8157667032568	178.1165551300000
5.7970000000000	0.8157602692756	177.0590199230700
5.8000000000000	0.8157532155346	176.0040001194100
5.8030000000000	0.8157454147428	174.9516022172800
5.8060000000000	0.8157367396092	173.9019462016200
5.8090000000000	0.8157270628430	172.8551639256600
5.8120000000000	0.8157162571532	171.8113975769400
5.8150000000000	0.8157041952487	170.7707982210400
5.8180000000000	0.8156907498388	169.7335244181500
5.8210000000000	0.8156757936323	168.6997409081500
5.8240000000000	0.8156591993384	167.6696173611100
5.8270000000000	0.8156408396661	166.6433271910700
5.8300000000000	0.8154750645736	165.6210464310100
5.8330000000000	0.8150260133670	164.6029526679300
5.8360000000000	0.8143082427775	163.5892240371700
5.8390000000000	0.8133363095359	162.5800382750100
5.8420000000000	0.8121247703733	161.5755718294400
5.8450000000000	0.8106881820206	160.5759990282900
5.8480000000000	0.8090411012089	159.5814913047700
5.8510000000000	0.8071980846692	158.5922164795800
5.8540000000000	0.8051736891324	157.6083380994600
5.8570000000000	0.8029824713296	156.6300148314700
5.8600000000000	0.8006389879917	155.6573999122200
5.8630000000000	0.7981577958497	154.6906406513700
5.8660000000000	0.7955534516347	153.7298779882300
5.8690000000000	0.7928405120776	152.7752461003000
5.8720000000000	0.7900335339094	151.8268720624400
5.8750000000000	0.7871470738611	150.8848755551100
5.8780000000000	0.7841956886638	149.9493686199300
5.8810000000000	0.7811939350483	149.0204554608500
5.8840000000000	0.7781563697458	148.0982322887800
5.8870000000000	0.7750975494872	147.1827872077400
5.8900000000000	0.7720320310034	146.2742001402800
5.8930000000000	0.7689743710256	145.3725427898200
5.8960000000000	0.7659391262846	144.4778786377000
5.8990000000000	0.7629408535115	143.5902629724100
5.9020000000000	0.7599941094373	142.7097429486900
5.9050000000000	0.7571134507930	141.8363576740100
5.9080000000000	0.7543134343095	140.9701383200900
5.9110000000000	0.7516086167179	140.1111082570000
5.9140000000000	0.7490135547491	139.2592832075100
5.9170000000000	0.7464353949947	138.4146714194700
5.9200000000000	0.7437762556123	137.5772738539500
5.9230000000000	0.7410431506821	136.7470843869400
5.9260000000000	0.7382430942844	135.9240900227100
5.9290000000000	0.7353831004993	135.1082711167500
5.9320000000000	0.7324701834071	134.2996016064600
5.9350000000000	0.7295113570880	133.4980492478900
5.9380000000000	0.7265136356222	132.7035758568400
5.9410000000000	0.7234840330899	131.9161375528100
5.9440000000000	0.7204295635715	131.1356850044100
5.9470000000000	0.7173572411470	130.3621636748900
5.9500000000000	0.7142740798968	129.5955140665900
5.9530000000000	0.7111870939010	128.8356719633200
5.9560000000000	0.7081032972399	128.0825686695300
5.9590000000000	0.7050297039936	127.3361312455300
5.9620000000000	0.7019733282425	126.5962827379500
5.9650000000000	0.6989411840667	125.8629424046600
5.9680000000000	0.6959402855465	125.1360259336900
5.9710000000000	0.6929776467620	124.4154456555700
5.9740000000000	0.6900602817936	123.7011107485900
5.9770000000000	0.6871952047214	122.9929274367300
5.9800000000000	0.6843894296256	122.2907991798800
5.9830000000000	0.6816499705865	121.5946268561700
5.9860000000000	0.6789838416843	120.9043089361400
5.9890000000000	0.6763980569992	120.2197416488100
5.9920000000000	0.6738996306115	119.5408191392900
5.9950000000000	0.6714955766013	118.8674336181800
5.9980000000000	0.6691929090490	118.1994755025800
6.0010000000000	0.6669986420346	117.5368335488100
6.0040000000000	0.6648371898461	116.8793949768400
6.0070000000000	0.6626337460471	116.2270455867100
6.0100000000000	0.6603964936315	115.5796698667400
6.0130000000000	0.6581336155935	114.9371510939800
6.0160000000000	0.6558532949268	114.2993714268200
6.0190000000000	0.6535637146255	113.6662119900800
6.0220000000000	0.6512730576836	113.0375529525600
6.0250000000000	0.6489895070950	112.4132735975200
6.0280000000000	0.6467212458538	111.7932523858900
6.0310000000000	0.6444764569538	111.1773670128400
6.0340000000000	0.6422633233891	110.5654944574600
6.0370000000000	0.6400900281535	109.9575110261000
6.0400000000000	0.6379647542412	109.3532923893800
6.0430000000000	0.6358956846461	108.7527136130200
6.0460000000000	0.6338910023620	108.1556491828900
6.0490000000000	0.6319588903831	107.5619730241800
6.0520000000000	0.6301075317033	106.9715585151200
6.0550000000000	0.6283451093165	106.3842784952500
6.0580000000000	0.6266798062168	105.8000052684800
6.0610000000000	0.6251198053980	105.2186106011000
6.0640000000000	0.6236732898542	104.6399657149000
6.0670000000000	0.6223484425793	104.0639412754400
6.0700000000000	0.6211534465674	103.4904073757700
6.0730000000000	0.6200964848123	102.9192335156400
6.0760000000000	0.6191857403081	102.3502885762900
6.0790000000000	0.6184293960487	101.7834407909900
6.0820000000000	0.6178356350281	101.2185577114500
6.0850000000000	0.6174126402403	100.6555061701200
6.0880000000000	0.6171685946792	100.0941522385400
6.0910000000000	0.6170190146628	99.5343611818080
6.0940000000000	0.6168739945653	98.9759974092030
6.0970000000000	0.6167335844649	98.4189244210930
6.1000000000000	0.6165978344399	97.8630047521340
6.1030000000000	0.6164667945685	97.3080999108430
6.1060000000000	0.6163405149289	96.7540703155920
6.1090000000000	0.6162190455996	96.2007752270590
6.1120000000000	0.6161024366586	95.6480726771780
6.1150000000000	0.6159907381842	95.0958193946200
6.1180000000000	0.6158840002547	94.5438707268380
6.1210000000000	0.6157822729484	93.9920805586950
6.1240000000000	0.6156856063434	93.4403012277020
6.1270000000000	0.6155940505181	92.8883834358900
6.1300000000000	0.6155076555507	92.3361761583290
6.1330000000000	0.6154264715195	91.7835265483150
6.1360000000000	0.6153505485026	91.2302798392530
6.1390000000000	0.6152799365784	90.6762792432410
6.1420000000000	0.6152146858252	90.1213658463990
6.1450000000000	0.6151548463211	89.5653785009570
6.1480000000000	0.6151004681444	89.0081537141390
6.1510000000000	0.6150516013733	88.4495255338940
6.1540000000000	0.6150082960862	87.8893254315140
6.1570000000000	0.6149706023613	87.3273821812000
6.1600000000000	0.6149385702768	86.7635217366620
6.1630000000000	0.6149122499109	86.1975671048320
6.1660000000000	0.6148916913420	85.6293382167980
6.1690000000000	0.6148769446483	85.0586517960990
6.1720000000000	0.6148680599080	84.4853212245220
6.1750000000000	0.6148650871994	83.9091564055830
6.1780000000000	0.6149728223488	83.3299636259150
6.1810000000000	0.6152895706254	82.7475454147920
6.1840000000000	0.6158056462718	82.1617004020980
6.1870000000000	0.6165113635307	81.5722231750510
6.1900000000000	0.6173970366447	80.9789041340930
6.1930000000000	0.6184529798565	80.3815293483560
6.1960000000000	0.6196695074087	79.7798804112430
6.1990000000000	0.6210369335440	79.1737342966700
6.2020000000000	0.6225455725051	78.5628632166470
6.2050000000000	0.6241857385345	77.9470344809290
6.2080000000000	0.6259477458750	77.3260103595880
6.2110000000000	0.6278219087691	76.6995479494430
6.2140000000000	0.6297985414596	76.0673990454320
6.2170000000000	0.6318679581890	75.4293100181120
6.2200000000000	0.6340204732001	74.7850216986390
6.2230000000000	0.6362464007354	74.1342692727250
6.2260000000000	0.6385360550377	73.4767821852450
6.2290000000000	0.6408797503495	72.8122840573600
6.2320000000000	0.6432678009135	72.1404926182180
6.2350000000000	0.6456905209725	71.4611196535200
6.2380000000000	0.6481382247689	70.7738709734830
6.2410000000000	0.6506012265455	70.0784464029830
6.2440000000000	0.6530698405449	69.3745397969300
6.2470000000000	0.6555343810098	68.6618390842590
6.2500000000000	0.6579851621828	67.9400263441750
6.2530000000000	0.6604124983066	67.2087779186850
6.2560000000000	0.6628067036238	66.4677645657580
6.2590000000000	0.6651580923770	65.7166516578330
6.2620000000000	0.6674569788089	64.9550994307810
6.2650000000000	0.6698789653637	64.1827632887940
6.2680000000000	0.6725880685914	63.3992941710900
6.2710000000000	0.6755572238938	62.6043389867030
6.2740000000000	0.6787593666728	61.7975411240150
6.2770000000000	0.6821674323300	60.9785410420670
6.2800000000000	0.6857543562674	60.1469769510180
6.2830000000000	0.6894930738866	59.3024855894430
6.2860000000000	0.6933565205895	58.4447031064170
6.2890000000000	0.6973176317779	57.5732660565140
6.2920000000000	0.7013493428534	56.6878125159570
6.2950000000000	0.7054245892180	55.7879833281460
6.2980000000000	0.7095163062734	54.8734234866500
6.3010000000000	0.7135974294214	53.9437836634440
6.3040000000000	0.7176408940638	52.9987218896750
6.3070000000000	0.7216196356023	52.0379053955130
6.3100000000000	0.7255065894388	51.0610126146840
6.3130000000000	0.7292746909750	50.0677353579840
6.3160000000000	0.7328968756127	49.0577811584810
6.3190000000000	0.7363460787537	48.0308757891340
6.3220000000000	0.7395952357998	46.9867659512020
6.3250000000000	0.7426172821527	45.9252221290130
6.3280000000000	0.7453851532144	44.8460416034150
6.3310000000000	0.7478717843864	43.7490516125530
6.3340000000000	0.7500501110707	42.6341126444510
6.3370000000000	0.7518930686690	41.5011218412840
6.3400000000000	0.7533735925830	40.3500164902410
6.3430000000000	0.7544646182147	39.1807775705250
6.3460000000000	0.7551390809657	37.9934333204900
6.3490000000000	0.7553699162379	36.7880627831190
6.3520000000000	0.7552931569158	35.5647992824030
6.3550000000000	0.7550656590017	34.3238337775660
6.3580000000000	0.7546915925739	33.0654180369970
6.3610000000000	0.7541751277109	31.7898675691990
6.3640000000000	0.7535204344911	30.4975642444240
6.3670000000000	0.7527316829926	29.1889585382180
6.3700000000000	0.7518130432941	27.8645713270190
6.3730000000000	0.7507686854737	26.5249951666040
6.3760000000000	0.7496027796099	25.1708949867610
6.3790000000000	0.7483194957810	23.8030081402400
6.3820000000000	0.7469230040654	22.4221437510080
6.3850000000000	0.7454174745415	21.0291813160340
6.3880000000000	0.7438070772875	19.6250685263870
6.3910000000000	0.7420959823820	18.2108182869880
6.3940000000000	0.7402883599032	16.7875049298060
6.3970000000000	0.7383883799296	15.3562596321750
6.4000000000000	0.7364002125394	13.9182650697440
6.4030000000000	0.7343280278111	12.4747493517720
6.4060000000000	0.7321759958229	11.0269793044370
6.4090000000000	0.7299482866534	9.5762531847648
6.4120000000000	0.7276490703808	8.1238929231358
6.4150000000000	0.7252825170835	6.6712360053147
6.4180000000000	0.7228527968398	5.2196271151051
6.4210000000000	0.7203640797282	3.7704096655408
6.4240000000000	0.7178205358270	2.3249173497081
6.4270000000000	0.7152263352146	0.8844658416756
6.4300000000000	0.7125856479692	-0.5496552263535
6.4330000000000	0.7099026441694	-1.9761898924972
6.4360000000000	0.7071814938934	-3.3939229922087
6.4390000000000	0.7040681392293	-4.8016866906479
6.4420000000000	0.7002343817323	-6.1983663431560
6.4450000000000	0.6957231806820	-7.5829056239801
6.4480000000000	0.6905774953579	-8.9543108815432
6.4510000000000	0.6848402850394	-10.3116546967910
6.4540000000000	0.6785545090061	-11.6540786388220
6.4570000000000	0.6717631265373	-12.9807952285910
6.4600000000000	0.6645090969127	-14.2910891364830
6.4630000000000	0.6568353794116	-15.5843176526620
6.4660000000000	0.6487849333136	-16.8599104800970
6.4690000000000	0.6404007178982	-18.1173689088840
6.4720000000000	0.6317256924448	-19.3562644369820
6.4750000000000	0.6228028162329	-20.5762369068240
6.4780000000000	0.6136750485420	-21.7769922295870
6.4810000000000	0.6043853486516	-22.9582997695290
6.4840000000000	0.5949766758412	-24.1199894598460
6.4870000000000	0.5854919893902	-25.2619487195110
6.4900000000000	0.5759742485781	-26.3841192375530
6.4930000000000	0.5664664126845	-27.4864936878720
6.4960000000000	0.5570114409888	-28.5691124340330
6.4990000000000	0.5476522927705	-29.6320602801260
6.5020000000000	0.5384319273090	-30.6754633209070
6.5050000000000	0.5293933038839	-31.6994859426200
6.5080000000000	0.5205793817747	-32.7043280255490
6.5110000000000	0.5120331202608	-33.6902224011090
6.5140000000000	0.5037974786216	-34.6574326209680
6.5170000000000	0.4959154161368	-35.6062511044830
6.5200000000000	0.4884298920858	-36.5369977452250
6.5230000000000	0.4813838657480	-37.4500190800540
6.5260000000000	0.4745630524466	-38.3456881589180
6.5290000000000	0.4677295246318	-39.2244053060360
6.5320000000000	0.4608907772739	-40.0866000429240
6.5350000000000	0.4540543053430	-40.9327345659320
6.5380000000000	0.4472276038092	-41.7633093611740
6.5410000000000	0.4404181676428	-42.5788718412520
6.5440000000000	0.4336334918140	-43.3800293774880
6.5470000000000	0.4268810712928	-44.1674689167070
6.5500000000000	0.4201684010496	-44.9419867727430
6.5530000000000	0.4135029760545	-45.7045346764960
6.5560000000000	0.4068922912777	-46.4562927893190
6.5590000000000	0.4003438416892	-47.1987893572800
6.5620000000000	0.3938651222595	-47.9341050870640
6.5650000000000	0.3874636279585	-48.6652406057880
6.5680000000000	0.3811468537565	-49.3968207548180
6.5710000000000	0.3749222946238	-50.1365584616180
6.5740000000000	0.3687974455303	-50.8986369470370
6.5770000000000	0.3627798014464	-51.7127362529140
6.5800000000000	0.3568768573422	-52.6537518599490
6.5830000000000	0.3510961081879	-53.9794844952720
6.5860000000000	0.3454450489537	-57.4078543207620
6.5890000000000	0.3399311746098	-55.2034110697210
6.5920000000000	0.3345619801263	-52.2404795672150
6.5950000000000	0.3293449604734	-53.3973163856820
6.5980000000000	0.3242876106214	-54.2507033080030
6.6010000000000	0.3193974255403	-54.9700823456470
6.6040000000000	0.3146819002003	-55.6197343951500
6.6070000000000	0.3101485295718	-56.2267515732330
6.6100000000000	0.3058048086247	-56.8043896644020
6.6130000000000	0.3015956803490	-57.3599208882590
6.6160000000000	0.2974605772021	-57.8977036114720
6.6190000000000	0.2933987283558	-58.4205416871350
6.6220000000000	0.2894093629819	-58.9303480101260
6.6250000000000	0.2854917102522	-59.4284943999690
6.6280000000000	0.2816449993386	-59.9160079539240
6.6310000000000	0.2778684594127	-60.3936870500320
6.6340000000000	0.2741613196464	-60.8621729004610
6.6370000000000	0.2705228092116	-61.3219953402930
6.6400000000000	0.2669521572799	-61.7736030757400
6.6430000000000	0.2634485930232	-62.2173842309220
6.6460000000000	0.2600113456133	-62.6536806542190
6.6490000000000	0.2566396442220	-63.0827981032120
6.6520000000000	0.2533327180211	-63.5050136433910
6.6550000000000	0.2500897961823	-63.9205811235330
6.6580000000000	0.2469101078776	-64.3297352983280
6.6610000000000	0.2437928822785	-64.7326949834100
6.6640000000000	0.2407373485571	-65.1296655076150
6.6670000000000	0.2377427358850	-65.5208406477760
6.6700000000000	0.2348082734341	-65.9064041777290
6.6730000000000	0.2319331903761	-66.2865311264870
6.6760000000000	0.2291167158829	-66.6613888150580
6.6790000000000	0.2263580791262	-67.0311377233840
6.6820000000000	0.2236565092778	-67.3959322260560
6.6850000000000	0.2210112355096	-67.7559212262660
6.6880000000000	0.2184214869933	-68.1112487106920
6.6910000000000	0.2158864929008	-68.4620542431700
6.6940000000000	0.2134054824038	-68.8084734113600
6.6970000000000	0.2109776846741	-69.1506382380110
6.7000000000000	0.2086098576536	-69.4886775665030
6.7030000000000	0.2063069526682	-69.8227174290190
6.7060000000000	0.2040654889658	-70.1528814047600
6.7090000000000	0.2018819857943	-70.4792909750840
6.7120000000000	0.1997529624017	-70.8020658822290
6.7150000000000	0.1976749380359	-71.1213244983100
6.7180000000000	0.1956444319448	-71.4371842116360
6.7210000000000	0.1936579633763	-71.7497618379960
6.7240000000000	0.1917120515784	-72.0591740655540
6.7270000000000	0.1898032157989	-72.3655379432550
6.7300000000000	0.1879279752858	-72.6689714244530
6.7330000000000	0.1860828492870	-72.9695939797680
6.7360000000000	0.1842643570504	-73.2675272961870
6.7390000000000	0.1824690178240	-73.5628960832950
6.7420000000000	0.1806933508556	-73.8558290126050
6.7450000000000	0.1789338753933	-74.1464598224110
6.7480000000000	0.1771871106848	-74.4349286291890
6.7510000000000	0.1754495759781	-74.7213834976510
6.7540000000000	0.1737177905212	-75.0059823363180
6.7570000000000	0.1719882735620	-75.2888952049740
6.7600000000000	0.1702575443483	-75.5703071464700
6.7630000000000	0.1685221221282	-75.8504216905800
6.7660000000000	0.1667785261495	-76.1294652254780
6.7690000000000	0.1650232756601	-76.4076924981140
6.7720000000000	0.1632528899080	-76.6853935958770
6.7750000000000	0.1614638881411	-76.9629028894680
6.7780000000000	0.1596527896073	-77.2406105974920
6.7810000000000	0.1578161135545	-77.5189778919280
6.7840000000000	0.1559503792307	-77.7985568386720
6.7870000000000	0.1540224793727	-78.0800170183640
6.7900000000000	0.1520083444995	-78.3641814934280
6.7930000000000	0.1499180505322	-78.6520760279420
6.7960000000000	0.1477616733916	-78.9449973715520
6.7990000000000	0.1455492889989	-79.2446093905890
6.8020000000000	0.1432909732749	-79.5530805462780
6.8050000000000	0.1409968021407	-79.8732838380730
6.8080000000000	0.1386768515174	-80.2090928528770
6.8110000000000	0.1363411973258	-80.5658284986580
6.8140000000000	0.1339999154871	-80.9509465340710
6.8170000000000	0.1316630819221	-81.3751169140240
6.8200000000000	0.1293407725519	-81.8539502782910
6.8230000000000	0.1270430632975	-82.4108009311620
6.8260000000000	0.1247800300799	-83.0813401076570
6.8290000000000	0.1225617488201	-83.9208730924200
6.8320000000000	0.1203982954390	-85.0150747254750
6.8350000000000	0.1182997458578	-86.4911080086370
6.8380000000000	0.1162761759973	-88.5082349139070
6.8410000000000	0.1143376617785	-91.1483242218730
6.8440000000000	0.1124942791226	-94.0499993275650
6.8470000000000	0.1107561039504	-95.9954702567880
6.8500000000000	0.1091332121830	-95.7746696520220
6.8530000000000	0.1076356797414	-93.8704135378600
6.8560000000000	0.1062735825465	-91.6737012561770
6.8590000000000	0.1050569965194	-89.9302751797070
6.8620000000000	0.1039959975810	-88.7355312462550
6.8650000000000	0.1031006616525	-87.9725665802170
6.8680000000000	0.1023810646546	-87.5135831516610
6.8710000000000	0.1018472825085	-87.2641613146880
6.8740000000000	0.1014138229388	-87.1611812165280
6.8770000000000	0.1009885413269	-87.1634320465620
6.8800000000000	0.1005715350796	-87.2437401884310
6.8830000000000	0.1001629016033	-87.3832994523690
6.8860000000000	0.0997627383046	-87.5670762354040
6.8890000000000	0.0993711425901	-87.7782601796230
6.8920000000000	0.0989882118664	-87.9869155306790
6.8950000000000	0.0986140435400	-88.1155877227040
6.8980000000000	0.0982487350175	-87.8941110670630
6.9010000000000	0.0978923837054	-85.8303582026890
6.9040000000000	0.0975450870104	-58.9298502526710
6.9070000000000	0.0972069423390	-101.2149141647600
6.9100000000000	0.0968780470977	-103.9097933160600
6.9130000000000	0.0965584986932	-117.1033113578400
6.9160000000000	0.0962483945320	122.7372029913900
6.9190000000000	0.0959478320206	-11.1866951868240
6.9220000000000	0.0956569085657	-66.6057299443240
6.9250000000000	0.0953757215738	-75.4376079540660
6.9280000000000	0.0951043684514	-79.1267557752700
6.9310000000000	0.0948429466052	-81.2176485979100
6.9340000000000	0.0945915534417	-82.6004460175710
6.9370000000000	0.0943502863674	-83.6072737508630
6.9400000000000	0.0941192427890	-84.3908196892590
6.9430000000000	0.0938985201130	-85.0311815133780
6.9460000000000	0.0936882157460	-85.5744287174250
6.9490000000000	0.0934884270945	-86.0489340179250
6.9520000000000	0.0932992515651	-86.4731238965030
6.9550000000000	0.0931207865644	-86.8594863843980
6.9580000000000	0.0929531294990	-87.2167877366720
6.9610000000000	0.0927963777753	-87.5513669479360
6.9640000000000	0.0926506288001	-87.8679264768760
6.9670000000000	0.0925159799797	-88.1700338612410
6.9700000000000	0.0923925287209	-88.4604503869700
6.9730000000000	0.0922803724302	-88.7413525554450
6.9760000000000	0.0921796085141	-89.0144850207950
6.9790000000000	0.0920903343793	-89.2812685201710
6.9820000000000	0.0920126474322	-89.5428775320120
6.9850000000000	0.0919466450795	-89.8002971354190
6.9880000000000	0.0918924247277	-90.0543653030310
6.9910000000000	0.0918500837834	-90.3058048128630
6.9940000000000	0.0918197196531	-90.5552476416690
6.9970000000000	0.0918014297435	-90.8032538292050
7.0000000000000	0.0917953114610	-91.0503262148360
#Parameters = {D=22.5; Ls=1e-12; Rx1=6.95; Rx2=3.95; Rx3=6.95; Rx4=3.95; Rx5=8.12; Rx6=5.25; Ry1=7.61; Ry2=3.95; Ry3=7.61; Ry4=5.94; Ry5=8.12; Ry6=5.25; ang=60; ang_rad=1.0471975511966; cap1=0; cap2=1.5e-13; cap3=1.5e-13; cap4=0; d1_M1=4.2; d1_M4=3.9; d2_M4=2.2; d_M1=0.9; eRx_h1=9.5; eRx_h2=7.5; eRx_v1=5; eRx_v2=9; gc=0.5; ha=0.1; hd=0.787; hs=3.175; hs1=1.575; l1_M1=1.76; l1_M2=7.2; l1_M3=2.7; l…
#"Frequency / GHz"	SZmax(1),Zmin(1) (16) [Mag]	SZmax(1),Zmin(1) (16) [Pha in deg.]
#-------------------------------------------------------------------------------------
4.0000000000000	0.0941287660524	-15.0006535784570
4.0030000000000	0.0968557743318	-15.2601588587860
4.0060000000000	0.0995612857874	-15.5537842561700
4.0090000000000	0.1022415366636	-15.8816520801580
4.0120000000000	0.1048927632052	-16.2438649828020
4.0150000000000	0.1075112016566	-16.6405031645030
4.0180000000000	0.1100930882624	-17.0716212072050
4.0210000000000	0.1126346592673	-17.5372445428020
4.0240000000000	0.1151321509157	-18.0373655703770
4.0270000000000	0.1175817994523	-18.5719394425050
4.0300000000000	0.1199798411216	-19.1408795484680
4.0330000000000	0.1223225121682	-19.7440527308270
4.0360000000000	0.1246060488367	-20.3812742812280
4.0390000000000	0.1268266873717	-21.0523027716410
4.0420000000000	0.1289806640177	-21.7568347881480
4.0450000000000	0.1310642150193	-22.4944996456820
4.0480000000000	0.1330735766210	-23.2648541735020
4.0510000000000	0.1350049850676	-24.0673776722190
4.0540000000000	0.1368546766034	-24.9014671533360
4.0570000000000	0.1386188874732	-25.7664329811070
4.0600000000000	0.1402938539214	-26.6614950432140
4.0630000000000	0.1418758121927	-27.5857795809120
4.0660000000000	0.1433609985317	-28.5383168100210
4.0690000000000	0.1447456491828	-29.5180394609810
4.0720000000000	0.1460260003907	-30.5237823585540
4.0750000000000	0.1471982884000	-31.5542831492570
4.0780000000000	0.1482587494552	-32.6081842670980
4.0810000000000	0.1492036198009	-33.6840362056440
4.0840000000000	0.1500291356817	-34.7803021372450
4.0870000000000	0.1507315333421	-35.8953638889940
4.0900000000000	0.1513664233051	-37.0275292505680
4.0930000000000	0.1519913291876	-38.1750405528100
4.0960000000000	0.1526053568758	-39.3360844190410
4.0990000000000	0.1532076122557	-40.5088025553740
4.1020000000000	0.1537972012131	-41.6913034133220
4.1050000000000	0.1543732296342	-42.8816745293690
4.1080000000000	0.1549348034048	-44.0779953234290
4.1110000000000	0.1554810284110	-45.2783501223480
4.1140000000000	0.1560110105388	-46.4808411667980
4.1170000000000	0.1565238556742	-47.6836013603650
4.1200000000000	0.1570186697031	-48.8848065283790
4.1230000000000	0.1574945585115	-50.0826869705950
4.1260000000000	0.1579506279855	-51.2755381153110
4.1290000000000	0.1583859840111	-52.4617301115840
4.1320000000000	0.1587997324741	-53.6397162295730
4.1350000000000	0.1591909792607	-54.8080399748010
4.1380000000000	0.1595588302567	-55.9653408589210
4.1410000000000	0.1599023913482	-57.1103588055550
4.1440000000000	0.1602207684213	-58.2419372037230
4.1470000000000	0.1605130673617	-59.3590246520190
4.1500000000000	0.1607783940557	-60.4606754632110
4.1530000000000	0.1610158543891	-61.5460490206570
4.1560000000000	0.1612245542479	-62.6144080946880
4.1590000000000	0.1614035995182	-63.6651162388040
4.1620000000000	0.1615520960859	-64.6976343923480
4.1650000000000	0.1616691498371	-65.7115168188400
4.1680000000000	0.1617538666576	-66.7064065077270
4.1710000000000	0.1618053524335	-67.6820301625860
4.1740000000000	0.1618227130508	-68.6381928916590
4.1770000000000	0.1617635320860	-69.5747727072400
4.1800000000000	0.1615904595826	-70.4917149301250
4.1830000000000	0.1613102011268	-71.3890265837450
4.1860000000000	0.1609294623050	-72.2667708512690
4.1890000000000	0.1604549487036	-73.1250616573590
4.1920000000000	0.1598933659088	-73.9640584251580
4.1950000000000	0.1592514195070	-74.7839610489030
4.1980000000000	0.1585358150845	-75.5850051128350
4.2010000000000	0.1577532582276	-76.3674573785950
4.2040000000000	0.1569104545227	-77.1316115557640
4.2070000000000	0.1560141095561	-77.8777843634860
4.2100000000000	0.1550709289142	-78.6063118857140
4.2130000000000	0.1540876181832	-79.3175462177960
4.2160000000000	0.1530708829495	-80.0118523985250
4.2190000000000	0.1520274287994	-80.6896056184510
4.2220000000000	0.1509639613193	-81.3511886934150
4.2250000000000	0.1498871860955	-81.9969897900080
4.2280000000000	0.1488038087143	-82.6274003890970
4.2310000000000	0.1477205347620	-83.2428134722470
4.2340000000000	0.1466440698250	-83.8436219159650
4.2370000000000	0.1455811194895	-84.4302170784240
4.2400000000000	0.1445383893421	-85.0029875636270
4.2430000000000	0.1435225849688	-85.5623181483010
4.2460000000000	0.1425404119562	-86.1085888573530
4.2490000000000	0.1415985758905	-86.6421741744180
4.2520000000000	0.1407037823580	-87.1634423748420
4.2550000000000	0.1398627369451	-87.6727549687470
4.2580000000000	0.1390821452382	-88.1704662435180
4.2610000000000	0.1383687128234	-88.6569228946550
4.2640000000000	0.1376908210325	-89.1324637359100
4.2670000000000	0.1370128857223	-89.5974194795410
4.2700000000000	0.1363356642675	-90.0521125786360
4.2730000000000	0.1356599140427	-90.4968571241470
4.2760000000000	0.1349863924225	-90.9319587898790
4.2790000000000	0.1343158567813	-91.3577148191660
4.2820000000000	0.1336490644939	-91.7744140480980
4.2850000000000	0.1329867729348	-92.1823369599160
4.2880000000000	0.1323297394786	-92.5817557662480
4.2910000000000	0.1316787214998	-92.9729345113170
4.2940000000000	0.1310344763730	-93.3561291954400
4.2970000000000	0.1303977614729	-93.7315879145340
4.3000000000000	0.1297693341740	-94.0995510130510
4.3030000000000	0.1291499518509	-94.4602512475490
4.3060000000000	0.1285403718781	-94.8139139589060
4.3090000000000	0.1279413516303	-95.1607572511990
4.3120000000000	0.1273536484820	-95.5009921753880
4.3150000000000	0.1267780198079	-95.8348229164880
4.3180000000000	0.1262152229824	-96.1624469828500
4.3210000000000	0.1256660153802	-96.4840553964390
4.3240000000000	0.1251311543759	-96.7998328830610
4.3270000000000	0.1246113973440	-97.1099580618260
4.3300000000000	0.1241075016591	-97.4146036330640
4.3330000000000	0.1236202246959	-97.7139365640730
4.3360000000000	0.1231503238288	-98.0081182721960
4.3390000000000	0.1226985564325	-98.2973048048000
4.3420000000000	0.1222656798816	-98.5816470158600
4.3450000000000	0.1218524515505	-98.8612907387900
4.3480000000000	0.1214596288140	-99.1363769552740
4.3510000000000	0.1210784049304	-99.4070419600620
4.3540000000000	0.1206997872065	-99.6734175214260
4.3570000000000	0.1203242540898	-99.9356310372730
4.3600000000000	0.1199522840276	-100.1938056868500
4.3630000000000	0.1195843554674	-100.4480605780000
4.3660000000000	0.1192209468565	-100.6985108899600
4.3690000000000	0.1188625366423	-100.9452680117000
4.3720000000000	0.1185096032723	-101.1884396758900
4.3750000000000	0.1181626251939	-101.4281300884500
4.3780000000000	0.1178220808544	-101.6644400538900
4.3810000000000	0.1174884487012	-101.8974670963000
4.3840000000000	0.1171622071818	-102.1273055763200
4.3870000000000	0.1168438347435	-102.3540468039800
4.3900000000000	0.1165338098337	-102.5777791475600
4.3930000000000	0.1162326108999	-102.7985881386400
4.3960000000000	0.1159407163894	-103.0165565733800
4.3990000000000	0.1156586047497	-103.2317646100600
4.4020000000000	0.1153867544280	-103.4442898631900
4.4050000000000	0.1151256438720	-103.6542074940600
4.4080000000000	0.1148757515288	-103.8615902980100
4.4110000000000	0.1146375558460	-104.0665087884400
4.4140000000000	0.1144115352709	-104.2690312776800
4.4170000000000	0.1141981682509	-104.4692239548800
4.4200000000000	0.1139979332334	-104.6671509609000
4.4230000000000	0.1138113086659	-104.8628744604500
4.4260000000000	0.1136387729957	-105.0564547114400
4.4290000000000	0.1134808046702	-105.2479501317100
4.4320000000000	0.1133378821368	-105.4374173633200
4.4350000000000	0.1132104838429	-105.6249113342300
4.4380000000000	0.1130914620116	-105.8104853177900
4.4410000000000	0.1129735009676	-105.9941909898100
4.4440000000000	0.1128568273109	-106.1760784835800
4.4470000000000	0.1127416676412	-106.3561964427500
4.4500000000000	0.1126282485585	-106.5345920720700
4.4530000000000	0.1125167966626	-106.7113111864100
4.4560000000000	0.1124075385536	-106.8863982576500
4.4590000000000	0.1123007008313	-107.0598964600600
4.4620000000000	0.1121965100955	-107.2318477136100
4.4650000000000	0.1120951929462	-107.4022927259500
4.4680000000000	0.1119969759833	-107.5712710325400
4.4710000000000	0.1119020858067	-107.7388210353700
4.4740000000000	0.1118107490163	-107.9049800401700
4.4770000000000	0.1117231922119	-108.0697842922100
4.4800000000000	0.1116396419935	-108.2332690107000
4.4830000000000	0.1115603249609	-108.3954684219300
4.4860000000000	0.1114854677142	-108.5564157911100
4.4890000000000	0.1114152968531	-108.7161434530400
4.4920000000000	0.1113500389775	-108.8746828415900
4.4950000000000	0.1112899206874	-109.0320645180700
4.4980000000000	0.1112351685827	-109.1883181985700
4.5010000000000	0.1111860092632	-109.3434727802100
4.5040000000000	0.1111426693289	-109.4975563664800
4.5070000000000	0.1111053753796	-109.6505962916000
4.5100000000000	0.1110743540153	-109.8026191439900
4.5130000000000	0.1110498318358	-109.9536507888500
4.5160000000000	0.1110320354410	-110.1037163900200
4.5190000000000	0.1110211914309	-110.2528404308900
4.5220000000000	0.1110175264053	-110.4010467347300
4.5250000000000	0.1110219822569	-110.5483584841900
4.5280000000000	0.1110351354576	-110.6947982401600
4.5310000000000	0.1110566644766	-110.8403879600100
4.5340000000000	0.1110862477828	-110.9851490151700
4.5370000000000	0.1111235638453	-111.1291022081900
4.5400000000000	0.1111682911332	-111.2722677892200
4.5430000000000	0.1112201081156	-111.4146654719500
4.5460000000000	0.1112786932614	-111.5563144492000
4.5490000000000	0.1113437250397	-111.6972334079100
4.5520000000000	0.1114148819196	-111.8374405438100
4.5550000000000	0.1114918423701	-111.9769535757500
4.5580000000000	0.1115742848602	-112.1157897596100
4.5610000000000	0.1116618878591	-112.2539659019500
4.5640000000000	0.1117543298358	-112.3914983734100
4.5670000000000	0.1118512892593	-112.5284031218900
4.5700000000000	0.1119524445986	-112.6646956854900
4.5730000000000	0.1120574743229	-112.8003912053500
4.5760000000000	0.1121660569012	-112.9355044384300
4.5790000000000	0.1122778708025	-113.0700497701400
4.5820000000000	0.1123925944958	-113.2040412270100
4.5850000000000	0.1125099064503	-113.3374924894300
4.5880000000000	0.1126294851349	-113.4704169044500
4.5910000000000	0.1127510090188	-113.6028274987000
4.5940000000000	0.1128741565710	-113.7347369915800
4.5970000000000	0.1129986062605	-113.8661578086500
4.6000000000000	0.1131240365563	-113.9971020954200
4.6030000000000	0.1132501259276	-114.1275817314700
4.6060000000000	0.1133765528434	-114.2576083450800
4.6090000000000	0.1135029957727	-114.3871933284200
4.6120000000000	0.1136347655712	-114.5163478533200
4.6150000000000	0.1137771735054	-114.6450828878300
4.6180000000000	0.1139298986602	-114.7734092135200
4.6210000000000	0.1140926201208	-114.9013374436900
4.6240000000000	0.1142650169722	-115.0288780426500
4.6270000000000	0.1144467682995	-115.1560413460600
4.6300000000000	0.1146375531877	-115.2828375824700
4.6330000000000	0.1148370507219	-115.4092768963000
4.6360000000000	0.1150449399871	-115.5353693721400
4.6390000000000	0.1152609000684	-115.6611250608400
4.6420000000000	0.1154846100508	-115.7865540071500
4.6450000000000	0.1157157490194	-115.9116662793400
4.6480000000000	0.1159539960593	-116.0364720007800
4.6510000000000	0.1161990302556	-116.1609813837400
4.6540000000000	0.1164505306932	-116.2852047654000
4.6570000000000	0.1167081764572	-116.4091526464400
4.6600000000000	0.1169716466327	-116.5328357320900
4.6630000000000	0.1172406203048	-116.6562649760800
4.6660000000000	0.1175147765585	-116.7794516273700
4.6690000000000	0.1177937944788	-116.9024072799600
4.6720000000000	0.1180773531509	-117.0251439258300
4.6750000000000	0.1183651316597	-117.1476740111600
4.6780000000000	0.1186568090904	-117.2700104958400
4.6810000000000	0.1189520645279	-117.3921669165100
4.6840000000000	0.1192505770575	-117.5141574529300
4.6870000000000	0.1195520257640	-117.6359969979400
4.6900000000000	0.1198560897325	-117.7577012306900
4.6930000000000	0.1201624480482	-117.8792866934000
4.6960000000000	0.1204707797961	-118.0007708711400
4.6990000000000	0.1207851849647	-118.1221722747400
4.7020000000000	0.1211098484871	-118.2435105263300
4.7050000000000	0.1214445768653	-118.3648064472500
4.7080000000000	0.1217891766015	-118.4860821478200
4.7110000000000	0.1221434541976	-118.6073611184300
4.7140000000000	0.1225072161555	-118.7286683212200
4.7170000000000	0.1228802689775	-118.8500302816000
4.7200000000000	0.1232624191654	-118.9714751785700
4.7230000000000	0.1236534732213	-119.0930329328400
4.7260000000000	0.1240532376473	-119.2147352913200
4.7290000000000	0.1244615189453	-119.3366159069100
4.7320000000000	0.1248781236173	-119.4587104115300
4.7350000000000	0.1253028581655	-119.5810564811400
4.7380000000000	0.1257355290917	-119.7036938905800
4.7410000000000	0.1261759428981	-119.8266645562300
4.7440000000000	0.1266239060867	-119.9500125644900
4.7470000000000	0.1270792251594	-120.0737841836300
4.7500000000000	0.1275417066183	-120.1980278569000
4.7530000000000	0.1280111569655	-120.3227941743800
4.7560000000000	0.1284873827029	-120.4481358212600
4.7590000000000	0.1289701903326	-120.5741075005300
4.7620000000000	0.1294593863566	-120.7007658275800
4.7650000000000	0.1299547772769	-120.8281691952000
4.7680000000000	0.1304561695955	-120.9563776071000
4.7710000000000	0.1309633698145	-121.0854524789300
4.7740000000000	0.1314761844359	-121.2154564059200
4.7770000000000	0.1319944199616	-121.3464528970900
4.7800000000000	0.1325178828939	-121.4785060762800
4.7830000000000	0.1330463797345	-121.6116803514900
4.7860000000000	0.1335841561419	-121.7460400541100
4.7890000000000	0.1341353681911	-121.8816490511500
4.7920000000000	0.1346996880094	-122.0185703340200
4.7950000000000	0.1352767877239	-122.1568655883100
4.7980000000000	0.1358663394618	-122.2965947500200
4.8010000000000	0.1364680153505	-122.4378155543900
4.8040000000000	0.1370814875171	-122.5805830840900
4.8070000000000	0.1377064280888	-122.7249493241600
4.8100000000000	0.1383425091929	-122.8709627316500
4.8130000000000	0.1389894029565	-123.0186678276700
4.8160000000000	0.1396467815070	-123.1681048201700
4.8190000000000	0.1403143169715	-123.3193092650300
4.8220000000000	0.1409916814773	-123.4723117728500
4.8250000000000	0.1416785471516	-123.6271377680300
4.8280000000000	0.1423745861215	-123.7838073059600
4.8310000000000	0.1430794705144	-123.9423349526600
4.8340000000000	0.1437928724575	-124.1027297304900
4.8370000000000	0.1445144640779	-124.2649951315100
4.8400000000000	0.1452439175029	-124.4291291990300
4.8430000000000	0.1459809048597	-124.5951246763100
4.8460000000000	0.1467250982756	-124.7629692194900
4.8490000000000	0.1474761698777	-124.9326456710500
4.8520000000000	0.1482337917934	-125.1041323883000
4.8550000000000	0.1489976361497	-125.2774036205200
4.8580000000000	0.1497673750740	-125.4524299274300
4.8610000000000	0.1505426806934	-125.6291786310200
4.8640000000000	0.1513232251352	-125.8076142924000
4.8670000000000	0.1521086805266	-125.9876992049600
4.8700000000000	0.1528987189949	-126.1693938955200
4.8730000000000	0.1536956238007	-126.3526576250500
4.8760000000000	0.1545019558943	-126.5374488816200
4.8790000000000	0.1553178039372	-126.7237258581000
4.8820000000000	0.1561432565909	-126.9114469087700
4.8850000000000	0.1569784025166	-127.1005709793200
4.8880000000000	0.1578233303760	-127.2910580058500
4.8910000000000	0.1586781288303	-127.4828692795600
4.8940000000000	0.1595428865412	-127.6759677746900
4.8970000000000	0.1604176921700	-127.8703184380500
4.9000000000000	0.1613026343781	-128.0658884397900
4.9030000000000	0.1621978018271	-128.2626473852500
4.9060000000000	0.1631032831783	-128.4605674889500
4.9090000000000	0.1640191670931	-128.6596237121100
4.9120000000000	0.1649455422332	-128.8597938655300
4.9150000000000	0.1658824972598	-129.0610586802000
4.9180000000000	0.1668301208344	-129.2634018482900
4.9210000000000	0.1677885016185	-129.4668100371700
4.9240000000000	0.1687577282734	-129.6712728794200
4.9270000000000	0.1697378894608	-129.8767829417500
4.9300000000000	0.1707290738419	-130.0833356756200
4.9330000000000	0.1717313700783	-130.2909293524900
4.9360000000000	0.1727448668313	-130.4995649862900
4.9390000000000	0.1737696527625	-130.7092462455600
4.9420000000000	0.1748058165332	-130.9199793577300
4.9450000000000	0.1758534468049	-131.1317730074800
4.9480000000000	0.1769126322391	-131.3446382313100
4.9510000000000	0.1779834614972	-131.5585883098000
4.9540000000000	0.1790660232406	-131.7736386592200
4.9570000000000	0.1801604061308	-131.9898067237200
4.9600000000000	0.1812675001735	-132.2071118692400
4.9630000000000	0.1823882829717	-132.4255752800400
4.9660000000000	0.1835229745826	-132.6452198586400
4.9690000000000	0.1846717950633	-132.8660701297900
4.9720000000000	0.1858349644709	-133.0881521488900
4.9750000000000	0.1870127028627	-133.3114934153500
4.9780000000000	0.1882052302958	-133.5361227910100
4.9810000000000	0.1894127668273	-133.7620704238500
4.9840000000000	0.1906355325144	-133.9893676771000
4.9870000000000	0.1918737474144	-134.2180470636300
4.9900000000000	0.1931276315843	-134.4481421858000
4.9930000000000	0.1943974050813	-134.6796876804600
4.9960000000000	0.1956832879626	-134.9127191691000
4.9990000000000	0.1969855002853	-135.1472732129800
5.0020000000000	0.1983042621066	-135.3833872730300
5.0050000000000	0.1996397934837	-135.6210996743100
5.0080000000000	0.2009923144737	-135.8604495749000
5.0110000000000	0.2023620451338	-136.1014769389000
5.0140000000000	0.2037492055212	-136.3442225134500
5.0170000000000	0.2051540156930	-136.5887278093800
5.0200000000000	0.2065766957064	-136.8350350854200
5.0230000000000	0.2080174656185	-137.0831873357300
5.0260000000000	0.2094765454865	-137.3332282804800
5.0290000000000	0.2109541553676	-137.5852023592800
5.0320000000000	0.2124505153189	-137.8391547274200
5.0350000000000	0.2139658453976	-138.0951312544600
5.0380000000000	0.2155003656609	-138.3531785253200
5.0410000000000	0.2170542961659	-138.6133438434000
5.0440000000000	0.2186278569698	-138.8756752358100
5.0470000000000	0.2202241153840	-139.1402214603800
5.0500000000000	0.2218460364667	-139.4070320144400
5.0530000000000	0.2234936868954	-139.6761571452200
5.0560000000000	0.2251671333474	-139.9476478616300
5.0590000000000	0.2268664425003	-140.2215559474900
5.0620000000000	0.2285916810314	-140.4979339759300
5.0650000000000	0.2303429156182	-140.7768353249800
5.0680000000000	0.2321202129381	-141.0583141942000
5.0710000000000	0.2339236396685	-141.3424256222500
5.0740000000000	0.2357532624869	-141.6292255053800
5.0770000000000	0.2376091480707	-141.9187706166700
5.0800000000000	0.2394913630973	-142.2111186260100
5.0830000000000	0.2413999742441	-142.5063281207500
5.0860000000000	0.2433350481887	-142.8044586269000
5.0890000000000	0.2452966516083	-143.1055706308600
5.0920000000000	0.2472848511805	-143.4097256016000
5.0950000000000	0.2492997135827	-143.7169860132300
5.0980000000000	0.2513413054922	-144.0274153678900
5.1010000000000	0.2534096935866	-144.3410782189100
5.1040000000000	0.2555049445433	-144.6580401941700
5.1070000000000	0.2576271250396	-144.9783680196000
5.1100000000000	0.2597763017530	-145.3021295427600
5.1130000000000	0.2619525413610	-145.6293937564500
5.1160000000000	0.2641559105410	-145.9602308222300
5.1190000000000	0.2663864759704	-146.2947120938500
5.1220000000000	0.2686443043266	-146.6329101405100
5.1250000000000	0.2709294622871	-146.9748987697700
5.1280000000000	0.2732420165292	-147.3207530502200
5.1310000000000	0.2755820337305	-147.6705493336300
5.1340000000000	0.2779587404885	-148.0243652766500
5.1370000000000	0.2803809139356	-148.3822798618400
5.1400000000000	0.2828479465516	-148.7443734180400
5.1430000000000	0.2853592308164	-149.1107276399000
5.1460000000000	0.2879141592097	-149.4814256064900
5.1490000000000	0.2905121242113	-149.8565517988400
5.1520000000000	0.2931525183011	-150.2361921163000
5.1550000000000	0.2958347339589	-150.6204338916600
5.1580000000000	0.2985581636644	-151.0093659046600
5.1610000000000	0.3013221998975	-151.4030783940500
5.1640000000000	0.3041262351379	-151.8016630677500
5.1670000000000	0.3069696618655	-152.2052131110400
5.1700000000000	0.3098518725601	-152.6138231927200
5.1730000000000	0.3127722597014	-153.0275894687600
5.1760000000000	0.3157302157693	-153.4466095834700
5.1790000000000	0.3187251332435	-153.8709826678700
5.1820000000000	0.3217564046040	-154.3008093350000
5.1850000000000	0.3248234223304	-154.7361916719400
5.1880000000000	0.3279255789026	-155.1772332282200
5.1910000000000	0.3310622668004	-155.6240390004900
5.1940000000000	0.3342328785036	-156.0767154128700
5.1970000000000	0.3374368064920	-156.5353702929700
5.2000000000000	0.3406734432454	-157.0001128430100
5.2030000000000	0.3439421812436	-157.4710536057800
5.2060000000000	0.3472424129663	-157.9483044251000
5.2090000000000	0.3505735308935	-158.4319784002900
5.2120000000000	0.3539349275049	-158.9221898343600
5.2150000000000	0.3573259952803	-159.4190541754600
5.2180000000000	0.3607461266995	-159.9226879510300
5.2210000000000	0.3642244209787	-160.4332086944800
5.2240000000000	0.3677875733679	-160.9507348635700
5.2270000000000	0.3714313703972	-161.4753857503500
5.2300000000000	0.3751515985970	-162.0072813818700
5.2330000000000	0.3789440444974	-162.5465424114400
5.2360000000000	0.3828044946287	-163.0932899996600
5.2390000000000	0.3867287355213	-163.6476456848500
5.2420000000000	0.3907125537053	-164.2097312423900
5.2450000000000	0.3947517357110	-164.7796685322800
5.2480000000000	0.3988420680686	-165.3575793346000
5.2510000000000	0.4029793373085	-165.9435851722000
5.2540000000000	0.4071593299608	-166.5378071202200
5.2570000000000	0.4113778325558	-167.1403656019300
5.2600000000000	0.4156306316238	-167.7513801704200
5.2630000000000	0.4199135136951	-168.3709692757600
5.2660000000000	0.4242222652998	-168.9992500172200
5.2690000000000	0.4285526729683	-169.6363378802200
5.2720000000000	0.4329005232307	-170.2823464577900
5.2750000000000	0.4372616026175	-170.9373871562500
5.2780000000000	0.4416316976587	-171.6015688850400
5.2810000000000	0.4460065948847	-172.2749977307100
5.2840000000000	0.4503820808258	-172.9577766149700
5.2870000000000	0.4547539420121	-173.6500049372400
5.2900000000000	0.4591179649739	-174.3517782018100
5.2930000000000	0.4634699362415	-175.0631876301000
5.2960000000000	0.4678056423452	-175.7843197587600
5.2990000000000	0.4721208698152	-176.5152560242500
5.3020000000000	0.4764114051817	-177.2560723349900
5.3050000000000	0.4806730349750	-178.0068386321800
5.3080000000000	0.4849950298839	-178.7676184407200
5.3110000000000	0.4894591541310	-179.5384684119300
5.3140000000000	0.4940499345476	179.6805621402100
5.3170000000000	0.4987518979648	178.8894317070700
5.3200000000000	0.5035495712140	178.0881070552100
5.3230000000000	0.5084274811263	177.2765636954900
5.3260000000000	0.5133701545329	176.4547863485000
5.3290000000000	0.5183621182650	175.6227694029500
5.3320000000000	0.5233878991540	174.7805173637700
5.3350000000000	0.5284320240309	173.9280452859500
5.3380000000000	0.5334790197271	173.0653791902200
5.3410000000000	0.5385134130737	172.1925564562600
5.3440000000000	0.5435197309019	171.3096261889100
5.3470000000000	0.5484825000430	170.4166495528100
5.3500000000000	0.5533862473283	169.5137000704200
5.3530000000000	0.5582154995888	168.6008638785900
5.3560000000000	0.5629547836558	167.6782399383900
5.3590000000000	0.5675886263606	166.7459401933000
5.3620000000000	0.5721015545344	165.8040896703300
5.3650000000000	0.5764780950083	164.8528265191800
5.3680000000000	0.5807027746137	163.8923019844300
5.3710000000000	0.5847601201817	162.9226803059100
5.3740000000000	0.5886346585435	161.9441385427200
5.3770000000000	0.5923109165304	160.9568663167600
5.3800000000000	0.5957734209735	159.9610654718000
5.3830000000000	0.5990066987042	158.9569496446900
5.3860000000000	0.6019952765536	157.9447437458800
5.3890000000000	0.6047236813529	156.9246833467200
5.3920000000000	0.6071764399334	155.8970139719000
5.3950000000000	0.6094884243810	154.8619902958200
5.3980000000000	0.6118008664202	153.8198752422900
5.4010000000000	0.6141078323398	152.7709389879300
5.4040000000000	0.6164033884287	151.7154578698800
5.4070000000000	0.6186816009757	150.6537131993500
5.4100000000000	0.6209365362698	149.5859899831100
5.4130000000000	0.6231622605999	148.5125755554800
5.4160000000000	0.6253528402548	147.4337581238400
5.4190000000000	0.6275023415235	146.3498252312400
5.4220000000000	0.6296048306947	145.2610621397800
5.4250000000000	0.6316543740574	144.1677501385500
5.4280000000000	0.6336450379004	143.0701647802100
5.4310000000000	0.6355708885127	141.9685740496700
5.4340000000000	0.6374259921831	140.8632364684800
5.4370000000000	0.6392044152005	139.7543991375200
5.4400000000000	0.6409002238538	138.6422957202700
5.4430000000000	0.6425074844319	137.5271443676200
5.4460000000000	0.6440202632236	136.4091455842400
5.4490000000000	0.6454326265178	135.2884800347800
5.4520000000000	0.6467386406035	134.1653062868600
5.4550000000000	0.6479323717694	133.0397584853500
5.4580000000000	0.6490078863045	131.9119439503800
5.4610000000000	0.6499592504977	130.7819406889800
5.4640000000000	0.6507805306378	129.6497948068500
5.4670000000000	0.6514657930138	128.5155178038600
5.4700000000000	0.6520091039144	127.3790837326300
5.4730000000000	0.6524045296286	126.2404261953800
5.4760000000000	0.6526461364453	125.0994351493200
5.4790000000000	0.6527279906533	123.9559534850800
5.4820000000000	0.6525217323477	122.8097733364400
5.4850000000000	0.6519174305909	121.6606320721500
5.4880000000000	0.6509367951228	120.5082079121800
5.4910000000000	0.6496015356836	119.3521151009200
5.4940000000000	0.6479333620133	118.1918985583600
5.4970000000000	0.6459539838518	117.0270279169200
5.5000000000000	0.6436851109393	115.8568908356900
5.5030000000000	0.6411484530158	114.6807854653300
5.5060000000000	0.6383657198213	113.4979119144800
5.5090000000000	0.6353586210958	112.3073625422200
5.5120000000000	0.6321488665793	111.1081108690600
5.5150000000000	0.6287581660120	109.8989988613100
5.5180000000000	0.6252082291338	108.6787222968200
5.5210000000000	0.6215207656847	107.4458138651400
5.5240000000000	0.6177174854049	106.1986235867800
5.5270000000000	0.6138200980343	104.9352960542500
5.5300000000000	0.6098503133129	103.6537438970600
5.5330000000000	0.6058298409808	102.3516167501700
5.5360000000000	0.6017803907781	101.0262648552300
5.5390000000000	0.5977236724447	99.6746962407850
5.5420000000000	0.5936813957207	98.2935262030360
5.5450000000000	0.5896752703461	96.8789175349190
5.5480000000000	0.5857270060610	95.4265096184570
5.5510000000000	0.5818583126053	93.9313340925990
5.5540000000000	0.5780908997192	92.3877143269110
5.5570000000000	0.5744464771426	90.7891453631460
5.5600000000000	0.5709467546157	89.1281503327750
5.5630000000000	0.5676134418783	87.3961086354060
5.5660000000000	0.5644682486706	85.5830504186940
5.5690000000000	0.5613229629729	83.6774112404400
5.5720000000000	0.5579893814708	81.6657404274930
5.5750000000000	0.5544892269616	79.5323569635810
5.5780000000000	0.5508442222428	77.2589484348650
5.5810000000000	0.5470760901117	74.8241128352540
5.5840000000000	0.5432065533658	72.2028518671400
5.5870000000000	0.5392573348026	69.3660408925620
5.5900000000000	0.5352501572195	66.2799294339600
5.5930000000000	0.5312067434138	62.9057726821110
5.5960000000000	0.5271488161831	59.1997628279810
5.5990000000000	0.5230980983247	55.1135120681140
5.6020000000000	0.5190763126361	50.5953896671120
5.6050000000000	0.5151051819148	45.5928601407800
5.6080000000000	0.5112064289581	40.0550241488600
5.6110000000000	0.5074017765634	33.9306214149820
5.6140000000000	0.5037129475283	27.1384802470530
5.6170000000000	0.5001616646501	19.3559055739770
5.6200000000000	0.4967696507262	6.2681094477123
5.6230000000000	0.4935586285542	-167.9828280290700
5.6260000000000	0.4905503209313	-178.3191921714100
5.6290000000000	0.4877664506552	173.8353834950600
5.6320000000000	0.4852287405231	166.7319473405900
5.6350000000000	0.4829589133325	160.2181272617400
5.6380000000000	0.4809786918808	154.2755211095600
5.6410000000000	0.4793097989655	148.8883088663700
5.6440000000000	0.4779739573841	144.0256416656500
5.6470000000000	0.4769928899338	139.6446636789100
5.6500000000000	0.4763883194122	135.6967088204800
5.6530000000000	0.4761819686167	132.1323816663800
5.6560000000000	0.4764536740427	128.9047878912600
5.6590000000000	0.4772436322707	125.9712164235900
5.6620000000000	0.4785141062254	123.2937707288500
5.6650000000000	0.4802273588317	120.8393731018500
5.6680000000000	0.4823456530144	118.5794381593800
5.6710000000000	0.4848312516984	116.4894011469600
5.6740000000000	0.4876464178085	114.5482081647100
5.6770000000000	0.4907534142695	112.7378250468800
5.6800000000000	0.4941145040063	111.0427914230200
5.6830000000000	0.4976919499436	109.4498293848000
5.6860000000000	0.5014480150063	107.9475070914200
5.6890000000000	0.5053449621193	106.5259532402300
5.6920000000000	0.5093450542073	105.1766165489100
5.6950000000000	0.5134105541952	103.8920640165400
5.6980000000000	0.5175037250078	102.6658120484500
5.7010000000000	0.5215868295700	101.4921851505800
5.7040000000000	0.5256221308066	100.3661976107200
5.7070000000000	0.5295718916424	99.2834542814960
5.7100000000000	0.5333983750023	98.2400672129440
5.7130000000000	0.5370638438110	97.2325854338020
5.7160000000000	0.5405305609934	96.2579356497110
5.7190000000000	0.5437607894744	95.3133720183020
5.7220000000000	0.5467167921787	94.3964334860240
5.7250000000000	0.5493608320312	93.5049074388480
5.7280000000000	0.5516551719568	92.6367986382170
5.7310000000000	0.5535620748802	91.7903025931010
5.7340000000000	0.5550438037263	90.9637826658390
5.7370000000000	0.5560626214199	90.1557503296460
5.7400000000000	0.5565807908858	89.3648480940800
5.7430000000000	0.5568247456109	88.5898346955530
5.7460000000000	0.5570470946827	87.8295722163500
5.7490000000000	0.5572493644271	87.0830148503140
5.7520000000000	0.5574330811700	86.3491990784900
5.7550000000000	0.5575997712373	85.6272350554000
5.7580000000000	0.5577509609549	84.9162990376240
5.7610000000000	0.5578881766488	84.2156267121590
5.7640000000000	0.5580129446449	83.5245073035300
5.7670000000000	0.5581267912690	82.8422783566570
5.7700000000000	0.5582312428472	82.1683211075200
5.7730000000000	0.5583278257053	81.5020563664060
5.7760000000000	0.5584180661692	80.8429408491810
5.7790000000000	0.5585034905648	80.1904639010840
5.7820000000000	0.5585856252182	79.5441445652020
5.7850000000000	0.5586659964551	78.9035289542870
5.7880000000000	0.5587461306015	78.2681878901140
5.7910000000000	0.5588275539833	77.6377147793320
5.7940000000000	0.5589117929265	77.0117236987750
5.7970000000000	0.5590003737569	76.3898476667000
5.8000000000000	0.5590948228005	75.7717370793920
5.8030000000000	0.5591966663832	75.1570582951520
5.8060000000000	0.5593074308309	74.5454923499040
5.8090000000000	0.5594286424694	73.9367337905850
5.8120000000000	0.5595618276248	73.3304896141380
5.8150000000000	0.5597085126230	72.7264783014000
5.8180000000000	0.5598702237898	72.1244289364070
5.8210000000000	0.5600484874512	71.5240804027890
5.8240000000000	0.5602448299331	70.9251806498230
5.8270000000000	0.5604607775614	70.3274860216440
5.8300000000000	0.5607208009331	69.7307606437680
5.8330000000000	0.5610460234395	69.1347758618060
5.8360000000000	0.5614329505972	68.5393097277800
5.8390000000000	0.5618780879233	67.9441465299720
5.8420000000000	0.5623779409346	67.3490763627090
5.8450000000000	0.5629290151479	66.7538947328420
5.8480000000000	0.5635278160803	66.1584022000830
5.8510000000000	0.5641708492485	65.5624040486400
5.8540000000000	0.5648546201696	64.9657099878920
5.8570000000000	0.5655756343602	64.3681338800910
5.8600000000000	0.5663303973375	63.7694934933150
5.8630000000000	0.5671154146181	63.1696102780810
5.8660000000000	0.5679271917191	62.5683091662150
5.8690000000000	0.5687622341573	61.9654183907580
5.8720000000000	0.5696170474497	61.3607693257960
5.8750000000000	0.5704881371130	60.7541963452810
5.8780000000000	0.5713720086642	60.1455366999890
5.8810000000000	0.5722651676202	59.5346304118960
5.8840000000000	0.5731641194979	58.9213201853400
5.8870000000000	0.5740653698141	58.3054513344280
5.8900000000000	0.5749654240858	57.6868717262230
5.8930000000000	0.5758607878298	57.0654317393280
5.8960000000000	0.5767479665631	56.4409842375320
5.8990000000000	0.5776234658024	55.8133845582600
5.9020000000000	0.5784837910648	55.1824905155920
5.9050000000000	0.5793254478671	54.5481624177000
5.9080000000000	0.5801449417262	53.9102630985440
5.9110000000000	0.5809387781589	53.2686579637440
5.9140000000000	0.5817034626823	52.6232150505380
5.9170000000000	0.5824790791276	51.9738051017710
5.9200000000000	0.5833043152851	51.3203016538900
5.9230000000000	0.5841735826096	50.6625811388870
5.9260000000000	0.5850812925562	50.0005230001860
5.9290000000000	0.5860218565797	49.3340098224350
5.9320000000000	0.5869896861351	48.6629274751550
5.9350000000000	0.5879791926773	47.9871652702080
5.9380000000000	0.5889847876612	47.3066161329950
5.9410000000000	0.5900008825419	46.6211767872810
5.9440000000000	0.5910218887741	45.9307479535160
5.9470000000000	0.5920422178130	45.2352345604590
5.9500000000000	0.5930562811133	44.5345459698770
5.9530000000000	0.5940584901300	43.8285962140360
5.9560000000000	0.5950432563181	43.1173042456210
5.9590000000000	0.5960049911324	42.4005941996600
5.9620000000000	0.5969381060280	41.6783956669640
5.9650000000000	0.5978370124598	40.9506439784600
5.9680000000000	0.5986961218827	40.2172804997610
5.9710000000000	0.5995098457516	39.4782529351640
5.9740000000000	0.6002725955215	38.7335156401890
5.9770000000000	0.6009787826472	37.9830299416460
5.9800000000000	0.6016228185839	37.2267644640960
5.9830000000000	0.6021991147863	36.4646954614620
5.9860000000000	0.6027020827094	35.6968071523870
5.9890000000000	0.6031261338081	34.9230920578450
5.9920000000000	0.6034656795374	34.1435513393510
5.9950000000000	0.6037151313522	33.3581951359810
5.9980000000000	0.6038689007075	32.5670428983080
6.0010000000000	0.6039213990582	31.7701237172170
6.0040000000000	0.6038782381488	30.9674766454340
6.0070000000000	0.6037504373975	30.1591510095110
6.0100000000000	0.6035405197696	29.3452067098900
6.0130000000000	0.6032510082306	28.5257145065970
6.0160000000000	0.6028844257457	27.7007562880170
6.0190000000000	0.6024432952804	26.8704253201820
6.0220000000000	0.6019301398001	26.0348264739290
6.0250000000000	0.6013474822700	25.1940764273080
6.0280000000000	0.6006978456556	24.3483038406100
6.0310000000000	0.5999837529223	23.4976495014440
6.0340000000000	0.5992077270353	22.6422664373450
6.0370000000000	0.5983722909601	21.7823199935320
6.0400000000000	0.5974799676621	20.9179878735270
6.0430000000000	0.5965332801065	20.0494601405710
6.0460000000000	0.5955347512589	19.1769391779330
6.0490000000000	0.5944869040844	18.3006396064850
6.0520000000000	0.5933922615486	17.4207881581800
6.0550000000000	0.5922533466167	16.5376235043710
6.0580000000000	0.5910726822542	15.6513960382800
6.0610000000000	0.5898527914264	14.7623676112590
6.0640000000000	0.5885961970987	13.8708112229160
6.0670000000000	0.5873054222364	12.9770106655710
6.0700000000000	0.5859829898049	12.0812601239520
6.0730000000000	0.5846314227696	11.1838637314930
6.0760000000000	0.5832532440959	10.2851350850320
6.0790000000000	0.5818509767490	9.3853967201658
6.0820000000000	0.5804271436945	8.4849795499766
6.0850000000000	0.5789842678976	7.5842222702436
6.0880000000000	0.5775248723237	6.6834707347087
6.0910000000000	0.5759175280135	5.7830773043107
6.0940000000000	0.5740378271663	4.8834001746864
6.0970000000000	0.5718988244854	3.9848026865347
6.1000000000000	0.5695135746745	3.0876526237280
6.1030000000000	0.5668951324368	2.1923215042671
6.1060000000000	0.5640565524759	1.2991838693656
6.1090000000000	0.5610108894951	0.4086165760628
6.1120000000000	0.5577711981980	-0.4790019011639
6.1150000000000	0.5543505332879	-1.3632921543044
6.1180000000000	0.5507619494683	-2.2438745058016
6.1210000000000	0.5470185014426	-3.1203696472733
6.1240000000000	0.5431332439142	-3.9923992477767
6.1270000000000	0.5391192315866	-4.8595865266170
6.1300000000000	0.5349895191633	-5.7215567859374
6.1330000000000	0.5307571613476	-6.5779378986112
6.1360000000000	0.5264352128430	-7.4283607472575
6.1390000000000	0.5220367283530	-8.2724596105493
6.1420000000000	0.5175747625809	-9.1098724933286
6.1450000000000	0.5130623702303	-9.9402413974218
6.1480000000000	0.5085126060045	-10.7632125304170
6.1510000000000	0.5039385246070	-11.5784364500540
6.1540000000000	0.4993531807411	-12.3855681422320
6.1570000000000	0.4947696291105	-13.1842670310180
6.1600000000000	0.4902009244184	-13.9741969193770
6.1630000000000	0.4856601213684	-14.7550258596440
6.1660000000000	0.4811602746638	-15.5264259531070
6.1690000000000	0.4767144390082	-16.2880730782720
6.1720000000000	0.4723356691049	-17.0396465476770
6.1750000000000	0.4680370196573	-17.7808286932970
6.1780000000000	0.4637101608437	-18.5113043807620
6.1810000000000	0.4592453904561	-19.2307604527600
6.1840000000000	0.4546537046189	-19.9388851021060
6.1870000000000	0.4499460994563	-20.6353671750460
6.1900000000000	0.4451335710927	-21.3198954054300
6.1930000000000	0.4402271156526	-21.9921575804430
6.1960000000000	0.4352377292601	-22.6518396386040
6.1990000000000	0.4301764080396	-23.2986247007830
6.2020000000000	0.4250541481155	-23.9321920350320
6.2050000000000	0.4198819456121	-24.5522159560690
6.2080000000000	0.4146707966538	-25.1583646603360
6.2110000000000	0.4094316973648	-25.7502989976840
6.2140000000000	0.4041756438696	-26.3276711809320
6.2170000000000	0.3989136322924	-26.8901234347890
6.2200000000000	0.3936566587576	-27.4372865860310
6.2230000000000	0.3884157193895	-27.9687785973030
6.2260000000000	0.3832018103124	-28.4842030475950
6.2290000000000	0.3780259276508	-28.9831475632930
6.2320000000000	0.3728990675289	-29.4651822048300
6.2350000000000	0.3678322260711	-29.9298578153420
6.2380000000000	0.3628363994017	-30.3767043395000
6.2410000000000	0.3579225836450	-30.8052291228430
6.2440000000000	0.3531017749254	-31.2149152046170
6.2470000000000	0.3483849693673	-31.6052196203500
6.2500000000000	0.3437831630949	-31.9755717343490
6.2530000000000	0.3393073522325	-32.3253716270220
6.2560000000000	0.3349685329046	-32.6539885675870
6.2590000000000	0.3307777012355	-32.9607596094840
6.2620000000000	0.3267458533495	-33.2449883537190
6.2650000000000	0.3227292851662	-33.5059439347590
6.2680000000000	0.3185897579440	-33.7428602944320
6.2710000000000	0.3143464658150	-33.9549358219660
6.2740000000000	0.3100186029114	-34.1413334527240
6.2770000000000	0.3056253633654	-34.3011813347210
6.2800000000000	0.3011859413091	-34.4335741905300
6.2830000000000	0.2967195308748	-34.5375755227950
6.2860000000000	0.2922453261946	-34.6122208340920
6.2890000000000	0.2877825214007	-34.6565220560110
6.2920000000000	0.2833503106253	-34.6694734075470
6.2950000000000	0.2789678880006	-34.6500589282840
6.2980000000000	0.2746544476588	-34.5972619561770
6.3010000000000	0.2704291837320	-34.5100768411990
6.3040000000000	0.2663112903525	-34.3875232022080
6.3070000000000	0.2623199616523	-34.2286630420250
6.3100000000000	0.2584743917638	-34.0326210307820
6.3130000000000	0.2547937748190	-33.7986082452040
6.3160000000000	0.2512973049502	-33.5259496059100
6.3190000000000	0.2480041762896	-33.2141151794710
6.3220000000000	0.2449335829693	-32.8627554001800
6.3250000000000	0.2421047191215	-32.4717401115210
6.3280000000000	0.2395367788784	-32.0412011238160
6.3310000000000	0.2372489563722	-31.5715777293740
6.3340000000000	0.2352604457351	-31.0636643104250
6.3370000000000	0.2335904410992	-30.5186588248260
6.3400000000000	0.2322581365967	-29.9382105740550
6.3430000000000	0.2312827263599	-29.3244652706630
6.3460000000000	0.2306834045208	-28.6801050612740
6.3490000000000	0.2304793652118	-28.0083808690810
6.3520000000000	0.2307281635558	-27.3131342459640
6.3550000000000	0.2314533124649	-26.5988059205110
6.3580000000000	0.2326229427542	-25.8704284408450
6.3610000000000	0.2342051852391	-25.1336007726510
6.3640000000000	0.2361681707348	-24.3944434320530
6.3670000000000	0.2384800300567	-23.6595336872070
6.3700000000000	0.2411088940199	-22.9358214930930
6.3730000000000	0.2440228934398	-22.2305280383160
6.3760000000000	0.2471901591316	-21.5510299627990
6.3790000000000	0.2505788219107	-20.9047333234040
6.3820000000000	0.2541570125923	-20.2989421227400
6.3850000000000	0.2578928619917	-19.7407265870780
6.3880000000000	0.2617545009241	-19.2367963402490
6.3910000000000	0.2657100602049	-18.7933831834050
6.3940000000000	0.2697276706494	-18.4161374185930
6.3970000000000	0.2737754630727	-18.1100406498860
6.4000000000000	0.2778215682902	-17.8793368829970
6.4030000000000	0.2818341171172	-17.7274826470990
6.4060000000000	0.2857812403689	-17.6571158868300
6.4090000000000	0.2896310688607	-17.6700425929420
6.4120000000000	0.2933517334078	-17.7672395944900
6.4150000000000	0.2969113648254	-17.9488716257540
6.4180000000000	0.3002780939290	-18.2143206798360
6.4210000000000	0.3034200515336	-18.5622257210520
6.4240000000000	0.3063053684547	-18.9905309936460
6.4270000000000	0.3089021755075	-19.4965413788610
6.4300000000000	0.3111786035073	-20.0769834676390
6.4330000000000	0.3131027832694	-20.7280711959240
6.4360000000000	0.3146428456090	-21.4455750122060
6.4390000000000	0.3159774021466	-22.2248936054350
6.4420000000000	0.3173044062255	-23.0611272217040
6.4450000000000	0.3186210012447	-23.9491515558420
6.4480000000000	0.3199243306032	-24.8836911412340
6.4510000000000	0.3212115377002	-25.8593911020560
6.4540000000000	0.3224797659346	-26.8708860993470
6.4570000000000	0.3237261587056	-27.9128653139110
6.4600000000000	0.3249478594123	-28.9801323761580
6.4630000000000	0.3261420114537	-30.0676592787990
6.4660000000000	0.3273057582290	-31.1706334882490
6.4690000000000	0.3284362431371	-32.2844976934560
6.4720000000000	0.3295306095772	-33.4049818809630
6.4750000000000	0.3305860009483	-34.5281276843380
6.4780000000000	0.3315995606495	-35.6503052069480
6.4810000000000	0.3325684320799	-36.7682227440800
6.4840000000000	0.3334897586386	-37.8789300219540
6.4870000000000	0.3343606837247	-38.9798157204040
6.4900000000000	0.3351783507371	-40.0686001509290
6.4930000000000	0.3359399030751	-41.1433240250130
6.4960000000000	0.3366424841376	-42.2023342758610
6.4990000000000	0.3372832373238	-43.2442679000800
6.5020000000000	0.3378593060327	-44.2680347779360
6.5050000000000	0.3383678336635	-45.2728004284330
6.5080000000000	0.3388059636151	-46.2579696808260
6.5110000000000	0.3391708392867	-47.2231723276350
6.5140000000000	0.3394596040773	-48.1682520118670
6.5170000000000	0.3396694013860	-49.0932599676240
6.5200000000000	0.3397973746119	-49.9984559088600
6.5230000000000	0.3398406671541	-50.8843195851380
6.5260000000000	0.3396677969324	-51.7515787577140
6.5290000000000	0.3391623849505	-52.6012635297850
6.5320000000000	0.3383442292333	-53.4348050876800
6.5350000000000	0.3372331278057	-54.2542134955580
6.5380000000000	0.3358488786925	-55.0624052091700
6.5410000000000	0.3342112799186	-55.8638353931500
6.5440000000000	0.3323401295088	-56.6658075845430
6.5470000000000	0.3302552254881	-57.4814651912920
6.5500000000000	0.3279763658813	-58.3376239994060
6.5530000000000	0.3255233487132	-59.2998014958980
6.5560000000000	0.3229159720087	-60.5823657509370
6.5590000000000	0.3201740337927	-63.4463387253540
6.5620000000000	0.3173173320900	-58.2144400457020
6.5650000000000	0.3143656649256	-58.7898698424500
6.5680000000000	0.3113388303242	-60.1643270332910
6.5710000000000	0.3082566263108	-61.0840369388290
6.5740000000000	0.3051388509101	-61.8365473729110
6.5770000000000	0.3020053021472	-62.5059695875130
6.5800000000000	0.2988757780468	-63.1251072869080
6.5830000000000	0.2957700766337	-63.7094582347220
6.5860000000000	0.2927079959330	-64.2673937463020
6.5890000000000	0.2897093339693	-64.8039149013010
6.5920000000000	0.2867938887677	-65.3222581503550
6.5950000000000	0.2839814583529	-65.8246604119160
6.5980000000000	0.2812918407499	-66.3127554803620
6.6010000000000	0.2787448339834	-66.7877935637550
6.6040000000000	0.2763602360784	-67.2507696791490
6.6070000000000	0.2741578450597	-67.7025022493580
6.6100000000000	0.2721574589522	-68.1436831281460
6.6130000000000	0.2702664624124	-68.5749105390810
6.6160000000000	0.2683802681763	-68.9967114257100
6.6190000000000	0.2665007163881	-69.4095570329650
6.6220000000000	0.2646296471919	-69.8138740418680
6.6250000000000	0.2627689007317	-70.2100527111820
6.6280000000000	0.2609203171518	-70.5984529600580
6.6310000000000	0.2590857365961	-70.9794090060220
6.6340000000000	0.2572669992089	-71.3532329709540
6.6370000000000	0.2554659451342	-71.7202177376020
6.6400000000000	0.2536844145161	-72.0806392535210
6.6430000000000	0.2519242474988	-72.4347584218900
6.6460000000000	0.2501872842264	-72.7828226795550
6.6490000000000	0.2484753648430	-73.1250673355390
6.6520000000000	0.2467903294927	-73.4617167243020
6.6550000000000	0.2451340183196	-73.7929852145370
6.6580000000000	0.2435082714678	-74.1190781046680
6.6610000000000	0.2419149290815	-74.4401924291980
6.6640000000000	0.2403558313047	-74.7565176950160
6.6670000000000	0.2388328182816	-75.0682365630390
6.6700000000000	0.2373477301563	-75.3755254879100
6.6730000000000	0.2359024070729	-75.6785553264940
6.6760000000000	0.2344986891755	-75.9774919245950
6.6790000000000	0.2331384166082	-76.2724966903830
6.6820000000000	0.2318234295152	-76.5637271624640
6.6850000000000	0.2305555680405	-76.8513375803270
6.6880000000000	0.2293366723283	-77.1354794648920
6.6910000000000	0.2281685825226	-77.4163022172200
6.6940000000000	0.2270531387677	-77.6939537439440
6.6970000000000	0.2259921812076	-77.9685811188310
6.7000000000000	0.2249867371225	-78.2403312909510
6.7030000000000	0.2240339783154	-78.5093518513330
6.7060000000000	0.2231299617142	-78.7757918717920
6.7090000000000	0.2222707442470	-79.0398028318190
6.7120000000000	0.2214523828417	-79.3015396521530
6.7150000000000	0.2206709344264	-79.5611618570350
6.7180000000000	0.2199224559290	-79.8188348912910
6.7210000000000	0.2192030042775	-80.0747316234600
6.7240000000000	0.2185086363999	-80.3290340724370
6.7270000000000	0.2178354092242	-80.5819354028090
6.7300000000000	0.2171793796785	-80.8336422435210
6.7330000000000	0.2165366046906	-81.0843773962630
6.7360000000000	0.2159031411887	-81.3343830144740
6.7390000000000	0.2152750461006	-81.5839243518810
6.7420000000000	0.2146483763544	-81.8332942019350
6.7450000000000	0.2140191888782	-82.0828181774250
6.7480000000000	0.2133835405997	-82.3328610145050
6.7510000000000	0.2127374884472	-82.5838341289660
6.7540000000000	0.2120770893485	-82.8362047072630
6.7570000000000	0.2113984002317	-83.0905066831620
6.7600000000000	0.2106974780248	-83.3473540364170
6.7630000000000	0.2099703796557	-83.6074569565740
6.7660000000000	0.2092131620525	-83.8716415476010
6.7690000000000	0.2084218821431	-84.1408739125560
6.7720000000000	0.2075925968555	-84.4162896569330
6.7750000000000	0.2067213631178	-84.6992300881790
6.7780000000000	0.2058042378579	-84.9912866666980
6.7810000000000	0.2048372780039	-85.2943555713180
6.7840000000000	0.2038165404836	-85.6107045528700
6.7870000000000	0.2026813997356	-85.9430545025160
6.7900000000000	0.2013831157466	-86.2946782340630
6.7930000000000	0.1999355737668	-86.6695186369320
6.7960000000000	0.1983526590468	-87.0723271687640
6.7990000000000	0.1966482568369	-87.5088208603300
6.8020000000000	0.1948362523874	-87.9858502890070
6.8050000000000	0.1929305309487	-88.5115601724550
6.8080000000000	0.1909449777712	-89.0955049455730
6.8110000000000	0.1888934781054	-89.7486490406750
6.8140000000000	0.1867899172015	-90.4831297121620
6.8170000000000	0.1846481803099	-91.3115848990940
6.8200000000000	0.1824821526811	-92.2457551158830
6.8230000000000	0.1803057195654	-93.2939894123510
6.8260000000000	0.1781327662132	-94.4573117112330
6.8290000000000	0.1759771778748	-95.7240136333380
6.8320000000000	0.1738528398007	-97.0635673431790
6.8350000000000	0.1717736372412	-98.4220671963740
6.8380000000000	0.1697534554468	-99.7228408294760
6.8410000000000	0.1678061796676	-100.8757589414200
6.8440000000000	0.1659456951543	-101.7954359636200
6.8470000000000	0.1641858871571	-102.4226468295500
6.8500000000000	0.1625406409264	-102.7393293693700
6.8530000000000	0.1610238417126	-102.7700239821400
6.8560000000000	0.1596493747660	-102.5703076349800
6.8590000000000	0.1584311253372	-102.2092916777400
6.8620000000000	0.1573829786763	-101.7540357628700
6.8650000000000	0.1565188200339	-101.2600684163000
6.8680000000000	0.1558525346602	-100.7681006692000
6.8710000000000	0.1553980078057	-100.3048847165600
6.8740000000000	0.1550573931847	-99.8859719933590
6.8770000000000	0.1547236252000	-99.5188264486550
6.8800000000000	0.1543967601351	-99.2055257449490
6.8830000000000	0.1540768542733	-98.9448115767120
6.8860000000000	0.1537639638981	-98.7335187572100
6.8890000000000	0.1534581452929	-98.5675103548310
6.8920000000000	0.1531594547409	-98.4422574093310
6.8950000000000	0.1528679485258	-98.3531795632130
6.8980000000000	0.1525836829308	-98.2958336097730
6.9010000000000	0.1523067142393	-98.2660108992940
6.9040000000000	0.1520370987348	-98.2597844113150
6.9070000000000	0.1517748927006	-98.2735316280740
6.9100000000000	0.1515201524201	-98.3039488104690
6.9130000000000	0.1512729341768	-98.3480646369910
6.9160000000000	0.1510332942539	-98.4032555940430
6.9190000000000	0.1508012889350	-98.4672615951640
6.9220000000000	0.1505769745035	-98.5381979604050
6.9250000000000	0.1503604072426	-98.6145591088400
6.9280000000000	0.1501516434359	-98.6952100168890
6.9310000000000	0.1499507393666	-98.7793633420860
6.9340000000000	0.1497577513183	-98.8665425530360
6.9370000000000	0.1495727355743	-98.9565337675590
6.9400000000000	0.1493957484180	-99.0493307017350
6.9430000000000	0.1492268461328	-99.1450778336430
6.9460000000000	0.1490660850020	-99.2440165781720
6.9490000000000	0.1489135213092	-99.3464381947410
6.9520000000000	0.1487692113376	-99.4526456921820
6.9550000000000	0.1486332113708	-99.5629255308760
6.9580000000000	0.1485055776920	-99.6775287155020
6.9610000000000	0.1483863665847	-99.7966600589620
6.9640000000000	0.1482756343323	-99.9204739795760
6.9670000000000	0.1481734372181	-100.0490751095500
6.9700000000000	0.1480798315256	-100.1825221257400
6.9730000000000	0.1479948735382	-100.3208334757800
6.9760000000000	0.1479186195393	-100.4639939752000
[truncated: 2,016 more rows]
