# Supplementary material for: Intelligent wireless power transfer via a 2-bit compact reconfigurable transmissive-metasurface-based router
Source: Nat Commun. 2024 Apr 1;15:2807. doi: 10.1038/s41467-024-46984-4 (PMC10984985; doi:10.1038/s41467-024-46984-4)
Supplement: Supplementary file 12 — Source Data [file 41467_2024_46984_MOESM12_ESM.zip › source_data/figure_s15_doubleground1.txt]

#Parameters = {D=22.5; DC_linenum=6; DC_rotation=0; DC_shifty=6; Rx1=6.95; Rx2=3.95; Rx3=6.95; Rx4=3.95; Rx5=8.12; Rx6=5.25; Ry1=7.61; Ry2=3.95; Ry3=7.61; Ry4=5.94; Ry5=8.12; Ry6=5.25; ang=60; ang_rad=1.0471975511966; cap1=1.5e-13; cap2=0; cap3=0; cap4=1.5e-13; d1_M1=4.2; d1_M4=3.9; d2_M4=2.2; d_M1=0.9; eRx_h1=9.5; eRx_h2=7.5; eRx_v1=5; eRx_v2=9; gc=0.5; ha=0.1; hd=0.787; hs=3.175; hs1=1.675; l1_…
#"Frequency / GHz"	SZmax(1),Zmin(1) (7) [Mag]	SZmax(1),Zmin(1) (7) [Pha in deg.]
#-----------------------------------------------------------------------------------
4.0000000000000	0.32571836884314	-8.3027577772633
4.0030000000000	0.34121766214558	-11.260518169749
4.0060000000000	0.35688027456794	-14.409311935194
4.0090000000000	0.37249350472639	-17.752533563473
4.0120000000000	0.38779447514459	-21.289167773694
4.0150000000000	0.40247350893594	-25.012634050396
4.0180000000000	0.41618435878255	-28.909763145438
4.0210000000000	0.42856241410505	-32.960109479267
4.0240000000000	0.43925054562768	-37.135821431308
4.0270000000000	0.44793015348046	-41.402253464472
4.0300000000000	0.45435283455088	-45.719396748566
4.0330000000000	0.45836677149723	-50.044041629809
4.0360000000000	0.45993228877492	-54.332410545694
4.0390000000000	0.45912322982406	-58.542875986373
4.0420000000000	0.45611420681432	-62.638354798271
4.0450000000000	0.45115706997066	-66.588057334614
4.0480000000000	0.44455193134270	-70.368431608880
4.0510000000000	0.43661825747894	-73.963317495405
4.0540000000000	0.42767024925541	-77.363459557393
4.0570000000000	0.41799876255658	-80.565592942311
4.0600000000000	0.40786017647588	-83.571318883708
4.0630000000000	0.39747134167241	-86.385946632526
4.0660000000000	0.38700913115987	-89.017422244216
4.0690000000000	0.37661302789217	-91.475410373956
4.0720000000000	0.36638940248551	-93.770552856182
4.0750000000000	0.35641647313317	-95.913899807325
4.0780000000000	0.34674927727486	-97.916493491208
4.0810000000000	0.33742426225825	-99.789078832192
4.0840000000000	0.32846330402690	-101.54191387754
4.0870000000000	0.31987709542483	-103.18465604222
4.0900000000000	0.31166792432381	-104.72630381295
4.0930000000000	0.30383190254412	-106.17517766130
4.0960000000000	0.29636072291621	-107.53892765260
4.0990000000000	0.28924302375772	-108.82455840268
4.1020000000000	0.28246543426535	-110.03846457966
4.1050000000000	0.27601336510398	-111.18647212220
4.1080000000000	0.26987159832600	-112.27388183392
4.1110000000000	0.26402472102851	-113.30551311210
4.1140000000000	0.25845743849396	-114.28574636218
4.1170000000000	0.25315479518335	-115.21856321436
4.1200000000000	0.24810232585269	-116.10758405116
4.1230000000000	0.24328615412578	-116.95610262368
4.1260000000000	0.23869305191791	-117.76711771301
4.1290000000000	0.23431046999948	-118.54336190790
4.1320000000000	0.23012654755944	-119.28732764058
4.1350000000000	0.22613010674164	-120.00129066185
4.1380000000000	0.22231063666975	-120.68733115498
4.1410000000000	0.21865827035436	-121.34735269334
4.1440000000000	0.21516375701698	-121.98309924186
4.1470000000000	0.21181843170893	-122.59617039333
4.1500000000000	0.20861418360381	-123.18803501780
4.1530000000000	0.20554342396374	-123.76004348904
4.1560000000000	0.20259905449327	-124.31343863787
4.1590000000000	0.19977443658058	-124.84936556738
4.1620000000000	0.19706336176489	-125.36888045192
4.1650000000000	0.19446002365081	-125.87295842871
4.1680000000000	0.19195899140336	-126.36250067938
4.1710000000000	0.18955518489557	-126.83834078821
4.1740000000000	0.18724385153684	-127.30125045424
4.1770000000000	0.18502054478157	-127.75194462603
4.1800000000000	0.18288110430038	-128.19108612066
4.1830000000000	0.18082163778774	-128.61928978196
4.1860000000000	0.17883850437959	-129.03712622785
4.1890000000000	0.17692829966066	-129.44512523283
4.1920000000000	0.17508784225409	-129.84377878828
4.1950000000000	0.17331416200514	-130.23354388258
4.1980000000000	0.17160448979774	-130.61484504352
4.2010000000000	0.16995624907844	-130.98807668887
4.2040000000000	0.16836704920888	-131.35360533860
4.2070000000000	0.16683468082949	-131.71177175472
4.2100000000000	0.16535711349669	-132.06289309627
4.2130000000000	0.16393249596066	-132.40726521089
4.2160000000000	0.16255915958701	-132.74516523788
4.2190000000000	0.16123562560350	-133.07685478239
4.2220000000000	0.15996061708113	-133.40258405362
4.2250000000000	0.15873307684507	-133.72259757109
4.2280000000000	0.15755219285207	-134.03714238075
4.2310000000000	0.15641743293579	-134.34648026433
4.2340000000000	0.15532859110772	-134.65090630196
4.2370000000000	0.15428584754018	-134.95077756982
4.2400000000000	0.15328984330520	-135.24655806058
4.2430000000000	0.15234176741437	-135.53888961820
4.2460000000000	0.15144344439245	-135.82870447790
4.2490000000000	0.15059738833337	-136.11740354695
4.2520000000000	0.14980673913159	-136.40713538934
4.2550000000000	0.14907488929147	-136.70121873274
4.2580000000000	0.14840439802622	-137.00473541853
4.2610000000000	0.14779443222939	-137.32521855616
4.2640000000000	0.14723559179653	-137.67302452737
4.2670000000000	0.14670137762758	-138.06019252168
4.2700000000000	0.14613912728853	-138.49554612089
4.2730000000000	0.14547244628849	-138.97460206747
4.2760000000000	0.14463311348079	-139.46988626412
4.2790000000000	0.14361424381953	-139.93661661289
4.2820000000000	0.14248816413790	-140.33788957334
4.2850000000000	0.14135799182284	-140.66491132881
4.2880000000000	0.14029839970173	-140.93254163433
4.2910000000000	0.13933880500529	-141.16271524243
4.2940000000000	0.13847808019809	-141.37348902759
4.2970000000000	0.13770258182073	-141.57642767712
4.3000000000000	0.13699665624873	-141.77789407634
4.3030000000000	0.13634674636387	-141.98097000973
4.3060000000000	0.13574227778868	-142.18690491761
4.3090000000000	0.13517535208698	-142.39600518235
4.3120000000000	0.13464015607856	-142.60812972572
4.3150000000000	0.13413241000514	-142.82295095260
4.3180000000000	0.13364893499159	-143.04008598259
4.3210000000000	0.13318733676247	-143.25915903935
4.3240000000000	0.13274578117343	-143.47982832065
4.3270000000000	0.13232283669479	-143.70179506424
4.3300000000000	0.13191736405318	-143.92480406271
4.3330000000000	0.13152843861796	-144.14864038572
4.3360000000000	0.13115529544038	-144.37312470694
4.3390000000000	0.13079728999664	-144.59810840227
4.3420000000000	0.13045386987686	-144.82346895005
4.3450000000000	0.13012455415976	-145.04910584132
4.3480000000000	0.12980891822913	-145.27493704870
4.3510000000000	0.12950658247816	-145.50089602847
4.3540000000000	0.12921720381660	-145.72692919994
4.3570000000000	0.12894046921783	-145.95299383756
4.3600000000000	0.12867609076368	-146.17905631280
4.3630000000000	0.12842380179910	-146.40509062916
4.3660000000000	0.12818335391676	-146.63107720105
4.3690000000000	0.12795451456716	-146.85700183492
4.3720000000000	0.12773706514482	-147.08285487769
4.3750000000000	0.12753079943933	-147.30863050391
4.3780000000000	0.12733552236868	-147.53432611752
4.3810000000000	0.12715104893256	-147.75994184901
4.3840000000000	0.12697720333862	-147.98548013158
4.3870000000000	0.12681381826568	-148.21094534332
4.3900000000000	0.12666073423631	-148.43634350437
4.3930000000000	0.12651779907744	-148.66168202017
4.3960000000000	0.12638486745241	-148.88696946336
4.3990000000000	0.12626180045138	-149.11221538821
4.4020000000000	0.12614846522991	-149.33743017245
4.4050000000000	0.12604473468752	-149.56262488230
4.4080000000000	0.12595048717972	-149.78781115712
4.4110000000000	0.12586560625829	-150.01300111082
4.4140000000000	0.12578998043561	-150.23820724739
4.4170000000000	0.12572350296957	-150.46344238860
4.4200000000000	0.12566607166626	-150.68871961208
4.4230000000000	0.12561758869811	-150.91405219824
4.4260000000000	0.12557796043560	-151.13945358483
4.4290000000000	0.12554709729086	-151.36493732805
4.4320000000000	0.12552491357193	-151.59051706934
4.4350000000000	0.12551132734644	-151.81620650691
4.4380000000000	0.12550626031381	-152.04201937165
4.4410000000000	0.12550963768513	-152.26796940652
4.4440000000000	0.12552138807001	-152.49407034917
4.4470000000000	0.12554144336982	-152.72033591728
4.4500000000000	0.12556973867670	-152.94677979619
4.4530000000000	0.12560621217801	-153.17341562869
4.4560000000000	0.12565080506573	-153.40025700652
4.4590000000000	0.12570346145037	-153.62731746342
4.4620000000000	0.12576412827928	-153.85461046960
4.4650000000000	0.12583275525888	-154.08214942725
4.4680000000000	0.12590929478064	-154.30994766718
4.4710000000000	0.12599370185052	-154.53801844632
4.4740000000000	0.12608593402180	-154.76637494592
4.4770000000000	0.12618595133087	-154.99503027051
4.4800000000000	0.12629371623607	-155.22399744738
4.4830000000000	0.12640919355918	-155.45328942658
4.4860000000000	0.12653235042964	-155.68291908133
4.4890000000000	0.12666315623113	-155.91289920883
4.4920000000000	0.12680158255061	-156.14324253141
4.4950000000000	0.12694760312948	-156.37396169785
4.4980000000000	0.12710119381700	-156.60506928511
4.5010000000000	0.12726233252561	-156.83657780007
4.5040000000000	0.12743099918826	-157.06849968161
4.5070000000000	0.12760717571754	-157.30084730268
4.5100000000000	0.12779084596660	-157.53363297262
4.5130000000000	0.12798199569172	-157.76686893952
4.5160000000000	0.12818061251649	-158.00056739261
4.5190000000000	0.12838668589753	-158.23474046481
4.5220000000000	0.12860020709172	-158.46940023529
4.5250000000000	0.12882116912472	-158.70455873203
4.5280000000000	0.12904956676101	-158.94022793445
4.5310000000000	0.12928539647504	-159.17641977605
4.5340000000000	0.12952865642378	-159.41314614708
4.5370000000000	0.12977934642033	-159.65041889714
4.5400000000000	0.13003746790877	-159.88824983787
4.5430000000000	0.13030302394002	-160.12665074553
4.5460000000000	0.13057601914883	-160.36563336368
4.5490000000000	0.13085645973172	-160.60520940575
4.5520000000000	0.13114435342593	-160.84539055761
4.5550000000000	0.13143970948924	-161.08618848015
4.5580000000000	0.13174253868078	-161.32761481181
4.5610000000000	0.13205285324263	-161.56968117104
4.5640000000000	0.13237066688224	-161.81239915882
4.5670000000000	0.13269599475571	-162.05578036106
4.5700000000000	0.13302885345178	-162.29983635102
4.5730000000000	0.13336926097653	-162.54457869165
4.5760000000000	0.13371723673889	-162.79001893797
4.5790000000000	0.13407280153673	-163.03616863934
4.5820000000000	0.13443597754361	-163.28303934170
4.5850000000000	0.13480678829624	-163.53064258982
4.5880000000000	0.13518525868243	-163.77898992950
4.5910000000000	0.13557141492969	-164.02809290967
4.5940000000000	0.13596528459438	-164.27796308454
4.5970000000000	0.13636689655137	-164.52861201569
4.6000000000000	0.13677628098423	-164.78005127405
4.6030000000000	0.13719346937587	-165.03229244198
4.6060000000000	0.13761849449973	-165.28534711515
4.6090000000000	0.13805139041132	-165.53922690456
4.6120000000000	0.13849219244030	-165.79394343836
4.6150000000000	0.13894093718286	-166.04950836376
4.6180000000000	0.13939766249459	-166.30593334883
4.6210000000000	0.13986240748368	-166.56323008428
4.6240000000000	0.14033521250444	-166.82141028526
4.6270000000000	0.14081611915127	-167.08048569304
4.6300000000000	0.14130517025283	-167.34046807669
4.6330000000000	0.14180240986663	-167.60136923478
4.6360000000000	0.14230788327381	-167.86320099698
4.6390000000000	0.14282163697427	-168.12597522564
4.6420000000000	0.14334371868203	-168.38970381736
4.6450000000000	0.14387417732082	-168.65439870449
4.6480000000000	0.14441306301995	-168.92007185668
4.6510000000000	0.14496042711032	-169.18673528229
4.6540000000000	0.14551632212068	-169.45440102984
4.6570000000000	0.14608080177407	-169.72308118941
4.6600000000000	0.14665392098442	-169.99278789402
4.6630000000000	0.14723573585325	-170.26353332096
4.6660000000000	0.14782630366663	-170.53532969309
4.6690000000000	0.14842568289212	-170.80818928014
4.6720000000000	0.14903393317596	-171.08212439994
4.6750000000000	0.14965111534021	-171.35714741967
4.6780000000000	0.15027729138008	-171.63327075699
4.6810000000000	0.15091252446127	-171.91050688128
4.6840000000000	0.15155687891739	-172.18886831470
4.6870000000000	0.15221042024734	-172.46836763331
4.6900000000000	0.15287321511283	-172.74901746817
4.6930000000000	0.15354533133577	-173.03083050633
4.6960000000000	0.15422683789574	-173.31381949187
4.6990000000000	0.15491780492738	-173.59799722687
4.7020000000000	0.15561830371779	-173.88337657236
4.7050000000000	0.15632840670378	-174.16997044921
4.7080000000000	0.15704818746912	-174.45779183907
4.7110000000000	0.15777772074165	-174.74685378515
4.7140000000000	0.15851708239033	-175.03716939312
4.7170000000000	0.15926634942210	-175.32875183182
4.7200000000000	0.16002559997861	-175.62161433408
4.7230000000000	0.16079491333283	-175.91577019741
4.7260000000000	0.16157436988542	-176.21123278466
4.7290000000000	0.16236405116092	-176.50801552475
4.7320000000000	0.16316403980375	-176.80613191323
4.7350000000000	0.16397441957393	-177.10559551285
4.7380000000000	0.16479527534255	-177.40641995416
4.7410000000000	0.16562669308701	-177.70861893599
4.7440000000000	0.16646875988586	-178.01220622590
4.7470000000000	0.16732156391346	-178.31719566068
4.7500000000000	0.16818519443417	-178.62360114664
4.7530000000000	0.16905974179624	-178.93143666007
4.7560000000000	0.16994529742536	-179.24071624747
4.7590000000000	0.17084195381770	-179.55145402588
4.7620000000000	0.17174980453260	-179.86366418304
4.7650000000000	0.17266894418482	179.82263902235
4.7680000000000	0.17359946843620	179.50744126056
4.7710000000000	0.17454147398699	179.19072813072
4.7740000000000	0.17549505856652	178.87248516076
4.7770000000000	0.17646032092336	178.55269780743
4.7800000000000	0.17743736081494	178.23135145638
4.7830000000000	0.17842627899650	177.90843142222
4.7860000000000	0.17942717720948	177.58392294874
4.7890000000000	0.18044015816919	177.25781120908
4.7920000000000	0.18146532555184	176.93008130604
4.7950000000000	0.18250278398081	176.60071827236
4.7980000000000	0.18355263901225	176.26970707118
4.8010000000000	0.18461499711980	175.93703259644
4.8040000000000	0.18568996567860	175.60267967338
4.8070000000000	0.18677765294842	175.26663305919
4.8100000000000	0.18787816805589	174.92887744355
4.8130000000000	0.18899162097594	174.58939744945
4.8160000000000	0.19011812251214	174.24817763388
4.8190000000000	0.19125778427623	173.90520248873
4.8220000000000	0.19241071866659	173.56045644170
4.8250000000000	0.19357703884559	173.21392385732
4.8280000000000	0.19475685871604	172.86558903798
4.8310000000000	0.19595029289637	172.51543622515
4.8340000000000	0.19715745669475	172.16344960058
4.8370000000000	0.19837846608205	171.80961328764
4.8400000000000	0.19961343766348	171.45391135272
4.8430000000000	0.20086248864909	171.09632780674
4.8460000000000	0.20212573682292	170.73684660674
4.8490000000000	0.20340330051079	170.37545165754
4.8520000000000	0.20469529854676	170.01212681357
4.8550000000000	0.20600185023819	169.64685588070
4.8580000000000	0.20732307532930	169.27962261825
4.8610000000000	0.20865909396327	168.91041074105
4.8640000000000	0.21001002664278	168.53920392164
4.8670000000000	0.21137599418905	168.16598579259
4.8700000000000	0.21275711769912	167.79073994885
4.8730000000000	0.21415351850165	167.41344995036
4.8760000000000	0.21556531811089	167.03409932460
4.8790000000000	0.21699263817897	166.65267156941
4.8820000000000	0.21843560044640	166.26915015587
4.8850000000000	0.21989432669074	165.88351853127
4.8880000000000	0.22136893867342	165.49576012228
4.8910000000000	0.22285955808468	165.10585833821
4.8940000000000	0.22436630648650	164.71379657441
4.8970000000000	0.22588930525360	164.31955821581
4.9000000000000	0.22742867551243	163.92312664058
4.9030000000000	0.22898453807806	163.52448522399
4.9060000000000	0.23055701338900	163.12361734232
4.9090000000000	0.23214622143984	162.72050637704
4.9120000000000	0.23375228171180	162.31513571901
4.9150000000000	0.23537531310099	161.90748877295
4.9180000000000	0.23701543384447	161.49754896197
4.9210000000000	0.23867276144404	161.08529973235
4.9240000000000	0.24034741258767	160.67072455840
4.9270000000000	0.24203950306872	160.25380694756
4.9300000000000	0.24374914770263	159.83453044556
4.9330000000000	0.24547646024136	159.41287864191
4.9360000000000	0.24722155328534	158.98883517541
4.9390000000000	0.24898453819302	158.56238373989
4.9420000000000	0.25076552498796	158.13350809019
4.9450000000000	0.25256462226343	157.70219204820
4.9480000000000	0.25438193708456	157.26841950917
4.9510000000000	0.25621757488798	156.83217444818
4.9540000000000	0.25807163937894	156.39344092679
4.9570000000000	0.25994423242594	155.95220309987
4.9600000000000	0.26183545395286	155.50844522263
4.9630000000000	0.26374540182861	155.06215165784
4.9660000000000	0.26567417175417	154.61330688325
4.9690000000000	0.26762185714733	154.16189549913
4.9720000000000	0.26958854902479	153.70790223615
4.9750000000000	0.27157433588189	153.25131196330
4.9780000000000	0.27357930356995	152.79210969608
4.9810000000000	0.27560353517116	152.33028060489
4.9840000000000	0.27764711087112	151.86581002359
4.9870000000000	0.27971010782914	151.39868345823
4.9900000000000	0.28179260004618	150.92888659605
4.9930000000000	0.28389465823066	150.45640531459
4.9960000000000	0.28601634966209	149.98122569101
4.9990000000000	0.28815773805265	149.50333401165
5.0020000000000	0.29031888340674	149.02271678171
5.0050000000000	0.29249984187860	148.53936073514
5.0080000000000	0.29470066562818	148.05325284473
5.0110000000000	0.29692140267520	147.56438033234
5.0140000000000	0.29916209675160	147.07273067933
5.0170000000000	0.30142278715255	146.57829163717
5.0200000000000	0.30370350858598	146.08105123817
5.0230000000000	0.30600429102089	145.58099780644
5.0260000000000	0.30832515953462	145.07811996894
5.0290000000000	0.31066613415902	144.57240666670
5.0320000000000	0.31302722972594	144.06384716622
5.0350000000000	0.31540845571201	143.55243107095
5.0380000000000	0.31780981608299	143.03814833294
5.0410000000000	0.32023130913783	142.52098926459
5.0440000000000	0.32267292735272	142.00094455051
5.0470000000000	0.32513465722513	141.47800525950
5.0500000000000	0.32761647911839	140.95216285664
5.0530000000000	0.33011836710665	140.42340921536
5.0560000000000	0.33264028882084	139.89173662974
5.0590000000000	0.33518220529551	139.35713782676
5.0620000000000	0.33774407081712	138.81960597861
5.0650000000000	0.34032583277382	138.27913471507
5.0680000000000	0.34292743150715	137.73571813588
5.0710000000000	0.34554880016579	137.18935082317
5.0740000000000	0.34818986456181	136.64002785378
5.0770000000000	0.35085054302964	136.08774481169
5.0800000000000	0.35353074628801	135.53249780029
5.0830000000000	0.35623037730532	134.97428345469
5.0860000000000	0.35894933116865	134.41309895388
5.0890000000000	0.36168749495676	133.84894203286
5.0920000000000	0.36444474761747	133.28181099464
5.0950000000000	0.36722095984970	132.71170472210
5.0980000000000	0.37001599399054	132.13862268972
5.1010000000000	0.37282970390775	131.56256497514
5.1040000000000	0.37566193489792	130.98353227052
5.1070000000000	0.37851252359079	130.40152589372
5.1100000000000	0.38138129786002	129.81654779921
5.1130000000000	0.38426807674078	129.22860058876
5.1160000000000	0.38717267035449	128.63768752186
5.1190000000000	0.39009487984111	128.04381252580
5.1220000000000	0.39303449729939	127.44698020548
5.1250000000000	0.39599130573526	126.84719585286
5.1280000000000	0.39896507901894	126.24446545602
5.1310000000000	0.40195558185090	125.63879570788
5.1340000000000	0.40496256973715	125.03019401444
5.1370000000000	0.40798578897413	124.41866850265
5.1400000000000	0.41102497664357	123.80422802777
5.1430000000000	0.41407986061749	123.18688218029
5.1460000000000	0.41715015957384	122.56664129227
5.1490000000000	0.42023558302294	121.94351644324
5.1520000000000	0.42333583134490	121.31751946549
5.1550000000000	0.42645059583852	120.68866294876
5.1580000000000	0.42957955878167	120.05696024441
5.1610000000000	0.43272239350346	119.42242546888
5.1640000000000	0.43587876446839	118.78507350660
5.1670000000000	0.43904832737264	118.14492001212
5.1700000000000	0.44223072925266	117.50198141170
5.1730000000000	0.44542560860610	116.85627490405
5.1760000000000	0.44863259552538	116.20781846050
5.1790000000000	0.45185131184364	115.55663082427
5.1820000000000	0.45508137129349	114.90273150916
5.1850000000000	0.45832237967824	114.24614079733
5.1880000000000	0.46157393505579	113.58687973637
5.1910000000000	0.46483562793505	112.92497013557
5.1940000000000	0.46810704148481	112.26043456137
5.1970000000000	0.47138775175495	111.59329633200
5.2000000000000	0.47467732790988	110.92357951131
5.2030000000000	0.47797533247391	110.25130890176
5.2060000000000	0.48128132158843	109.57651003658
5.2090000000000	0.48459484528067	108.89920917107
5.2120000000000	0.48791544774358	108.21943327313
5.2150000000000	0.49124266762675	107.53721001285
5.2180000000000	0.49457603833777	106.85256775138
5.2210000000000	0.49791508835380	106.16553552885
5.2240000000000	0.50125934154288	105.47614305158
5.2270000000000	0.50460831749446	104.78442067839
5.2300000000000	0.50796153185872	104.09039940613
5.2330000000000	0.51131849669421	103.39411085442
5.2360000000000	0.51467872082303	102.69558724962
5.2390000000000	0.51804171019329	101.99486140801
5.2420000000000	0.52140696824798	101.29196671820
5.2450000000000	0.52477399629970	100.58693712293
5.2480000000000	0.52814229391062	99.879807099979
5.2510000000000	0.53151135927699	99.170611642582
5.2540000000000	0.53488068961740	98.459386239047
5.2570000000000	0.53824978156419	97.746166851824
5.2600000000000	0.54161813155721	97.030989895944
5.2630000000000	0.54498523623920	96.313892216894
5.2660000000000	0.54835059285197	95.594911067960
5.2690000000000	0.55171369963278	94.874084087062
5.2720000000000	0.55507405620988	94.151449273127
5.2750000000000	0.55843116399669	93.427044962026
5.2780000000000	0.56178452658369	92.700909802123
5.2810000000000	0.56513365012728	91.973082729475
5.2840000000000	0.56847804373489	91.243602942707
5.2870000000000	0.57181721984544	90.512509877630
5.2900000000000	0.57515069460458	89.779843181615
5.2930000000000	0.57847798823384	89.045642687797
5.2960000000000	0.58179862539300	88.309948389114
5.2990000000000	0.58511213553498	87.572800412269
5.3020000000000	0.58841805325259	86.834238991614
5.3050000000000	0.59171591861643	86.094304443041
5.3080000000000	0.59500527750330	85.353037137888
5.3110000000000	0.59828568191467	84.610477476935
5.3140000000000	0.60155669028429	83.866665864509
5.3170000000000	0.60481786777486	83.121642682759
5.3200000000000	0.60806878656277	82.375448266134
5.3230000000000	0.61130902611084	81.628122876107
5.3260000000000	0.61453817342834	80.879706676192
5.3290000000000	0.61775582331804	80.130239707292
5.3320000000000	0.62096157860987	79.379761863408
5.3350000000000	0.62415505038091	78.628312867765
5.3380000000000	0.62733585816138	77.875932249380
5.3410000000000	0.63050363012641	77.122659320107
5.3440000000000	0.63365800327344	76.368533152202
5.3470000000000	0.63679862358507	75.613592556435
5.3500000000000	0.63992514617718	74.857876060772
5.3530000000000	0.64303723543238	74.101421889684
5.3560000000000	0.64613456511870	73.344267944068
5.3590000000000	0.64921681849348	72.586451781854
5.3620000000000	0.65228368839265	71.828010599277
5.3650000000000	0.65533487730537	71.068981212871
5.3680000000000	0.65837009743424	70.309400042181
5.3710000000000	0.66138907074125	69.549303093229
5.3740000000000	0.66439152897963	68.788725942738
5.3770000000000	0.66737721371189	68.027703723127
5.3800000000000	0.67034587631435	67.266271108299
5.3830000000000	0.67329727796840	66.504462300230
5.3860000000000	0.67623118963887	65.742311016350
5.3890000000000	0.67914739203996	64.979850477746
5.3920000000000	0.68204567558892	64.217113398176
5.3950000000000	0.68492584034813	63.454131973894
5.3980000000000	0.68778769595588	62.690937874302
5.4010000000000	0.69063106154637	61.927562233400
5.4040000000000	0.69345576565933	61.164035642058
5.4070000000000	0.69626164613995	60.400388141088
5.4100000000000	0.69904855002935	59.636649215105
5.4130000000000	0.70181633344639	58.872847787185
5.4160000000000	0.70456486146114	58.109012214291
5.4190000000000	0.70729400796071	57.345170283464
5.4220000000000	0.71000365550780	56.581349208766
5.4250000000000	0.71269369519279	55.817575628948
5.4280000000000	0.71536402647961	55.053875605847
5.4310000000000	0.71801455704615	54.290274623470
5.4340000000000	0.72064520261975	53.526797587765
5.4370000000000	0.72325588680813	52.763468827050
5.4400000000000	0.72584654092658	52.000312093079
5.4430000000000	0.72841710382168	51.237350562722
5.4460000000000	0.73096752169219	50.474606840244
5.4490000000000	0.73349774790769	49.712102960147
5.4520000000000	0.73600774282529	48.949860390565
5.4550000000000	0.73849747360507	48.187900037170
5.4580000000000	0.74096691402459	47.426242247580
5.4610000000000	0.74341604429305	46.664906816232
5.4640000000000	0.74584485086542	45.903912989702
5.4670000000000	0.74825332625706	45.143279472440
5.4700000000000	0.75064146885918	44.383024432893
5.4730000000000	0.75300928275552	43.623165509994
5.4760000000000	0.75535677754071	42.863719819994
5.4790000000000	0.75768396814052	42.104703963590
5.4820000000000	0.75999087463445	41.346134033356
5.4850000000000	0.76227752208089	40.588025621417
5.4880000000000	0.76454394034518	39.830393827364
5.4910000000000	0.76679016393086	39.073253266371
5.4940000000000	0.76901623181422	38.316618077499
5.4970000000000	0.77122218728259	37.560501932151
5.5000000000000	0.77340807777641	36.804918042661
5.5030000000000	0.77557395473532	36.049879170993
5.5060000000000	0.77771987344842	35.295397637523
5.5090000000000	0.77984589290889	34.541485329885
5.5120000000000	0.78195207567302	33.788153711854
5.5150000000000	0.78403848772381	33.035413832254
5.5180000000000	0.78610519833923	32.283276333853
5.5210000000000	0.78815227996515	31.531751462248
5.5240000000000	0.79017980809303	30.780849074699
5.5270000000000	0.79218786114243	30.030578648907
5.5300000000000	0.79417652034829	29.280949291717
5.5330000000000	0.79614586965301	28.531969747713
5.5360000000000	0.79809599560333	27.783648407721
5.5390000000000	0.80002698725192	27.035993317166
5.5420000000000	0.80193893606376	26.289012184302
5.5450000000000	0.80383193582701	25.542712388276
5.5480000000000	0.80570608256862	24.797100987032
5.5510000000000	0.80756147447425	24.052184725029
5.5540000000000	0.80939821181274	23.307970040771
5.5570000000000	0.81121639686467	22.564463074128
5.5600000000000	0.81301613385527	21.821669673456
5.5630000000000	0.81479752889116	21.079595402483
5.5660000000000	0.81656068990112	20.338245546976
5.5690000000000	0.81830572658053	19.597625121169
5.5720000000000	0.82003275033939	18.857738873942
5.5750000000000	0.82174187425384	18.118591294760
5.5780000000000	0.82343321302082	17.380186619356
5.5810000000000	0.82510688291594	16.642528835148
5.5840000000000	0.82676300175419	15.905621686407
5.5870000000000	0.82840168885338	15.169468679151
5.5900000000000	0.83002306500017	14.434073085776
5.5930000000000	0.83162725241843	13.699437949421
5.5960000000000	0.83321437473978	12.965566088059
5.5990000000000	0.83478455697612	12.232460098320
5.6020000000000	0.83633792549395	11.500122359053
5.6050000000000	0.83787460799026	10.768555034609
5.6080000000000	0.83939473346988	10.037760077865
5.6110000000000	0.84089843222398	9.3077392329817
5.6140000000000	0.84238583580968	8.5784940378998
5.6170000000000	0.84385707703040	7.8500258265803
5.6200000000000	0.84531228991693	7.1223357309869
5.6230000000000	0.84675160970893	6.3954246828206
5.6260000000000	0.84817517283672	5.6692934150072
5.6290000000000	0.84958311690317	4.9439424629444
5.6320000000000	0.85097558066550	4.2193721655126
5.6350000000000	0.85235270401687	3.4955826658574
5.6380000000000	0.85371462796752	2.7725739119471
5.6410000000000	0.85506149462532	2.0503456569132
5.6440000000000	0.85639344717566	1.3288974591803
5.6470000000000	0.85771062986033	0.60822868239301
5.6500000000000	0.85901318795541	-0.11166150485416
5.6530000000000	0.86030126774804	-0.83077412947528
5.6560000000000	0.86157501651172	-1.5491104145325
5.6590000000000	0.86283458248028	-2.2666717800486
5.6620000000000	0.86408011482015	-2.9834598439849
5.6650000000000	0.86531176360102	-3.6994764233747
5.6680000000000	0.86652967976458	-4.4147235356060
5.6710000000000	0.86773401509139	-5.1292033998432
5.6740000000000	0.86892492216564	-5.8429184385796
5.6770000000000	0.87010255433781	-6.5558712793134
5.6800000000000	0.87126706568510	-7.2680647563338
5.6830000000000	0.87241861096948	-7.9795019126150
5.6860000000000	0.87355734559336	-8.6901860018032
5.6890000000000	0.87468342555282	-9.4001204902909
5.6920000000000	0.87579700738825	-10.109309059368
5.6950000000000	0.87689824813234	-10.817755607443
5.6980000000000	0.87798730525547	-11.525464252319
5.7010000000000	0.87906433660834	-12.232439333526
5.7040000000000	0.88012950036183	-12.938685414690
5.7070000000000	0.88118295494402	-13.644207285938
5.7100000000000	0.88222485897445	-14.349009966323
5.7130000000000	0.88325537119539	-15.053098706265
5.7160000000000	0.88427465040030	-15.756478990001
5.7190000000000	0.88528285535931	-16.459156538029
5.7220000000000	0.88628014474178	-17.161137309543
5.7250000000000	0.88726667703591	-17.862427504846
5.7280000000000	0.88824261046539	-18.563033567738
5.7310000000000	0.88920810290313	-19.262962187867
5.7340000000000	0.89016331178193	-19.962220303036
5.7370000000000	0.89110839400235	-20.660815101455
5.7400000000000	0.89204350583747	-21.358754023938
5.7430000000000	0.89296880283491	-22.056044766028
5.7460000000000	0.89388443971578	-22.752695280048
5.7490000000000	0.89479057027081	-23.448713777070
5.7520000000000	0.89568734725364	-24.144108728791
5.7550000000000	0.89657492227124	-24.838888869315
5.7580000000000	0.89745344567148	-25.533063196826
5.7610000000000	0.89832306642806	-26.226640975155
5.7640000000000	0.89918393202253	-26.919631735221
5.7670000000000	0.90003618832371	-27.612045276353
5.7700000000000	0.90087997946447	-28.303891667478
5.7730000000000	0.90171544771577	-28.995181248169
5.7760000000000	0.90254273335827	-29.685924629550
5.7790000000000	0.90336197455130	-30.376132695051
5.7820000000000	0.90417330719936	-31.065816601000
5.7850000000000	0.90497686481630	-31.754987777061
5.7880000000000	0.90577277838693	-32.443657926494
5.7910000000000	0.90656117622648	-33.131839026242
5.7940000000000	0.90734218383767	-33.819543326845
5.7970000000000	0.90811592376562	-34.506783352153
5.8000000000000	0.90888251545059	-35.193571898861
5.8030000000000	0.90964207507863	-35.879922035836
5.8060000000000	0.91039471543013	-36.565847103245
5.8090000000000	0.91114054572653	-37.251360711477
5.8120000000000	0.91187967147496	-37.936476739845
5.8150000000000	0.91261219431118	-38.621209335075
5.8180000000000	0.91333821184064	-39.305572909562
5.8210000000000	0.91405781747788	-39.989582139409
5.8240000000000	0.91477110028429	-40.673251962217
5.8270000000000	0.91547814480434	-41.356597574643
5.8300000000000	0.91617903090025	-42.039634429714
5.8330000000000	0.91687383358535	-42.722378233885
5.8360000000000	0.91756262285602	-43.404844943844
5.8390000000000	0.91824546352249	-44.087050763058
5.8420000000000	0.91892241503838	-44.769012138049
5.8450000000000	0.91959353132927	-45.450745754404
5.8480000000000	0.92025886062025	-46.132268532505
5.8510000000000	0.92091844526258	-46.813597622979
5.8540000000000	0.92157232155963	-47.494750401862
5.8570000000000	0.92222051959210	-48.175744465471
5.8600000000000	0.92286306304273	-48.856597624977
5.8630000000000	0.92349996902049	-49.537327900682
5.8660000000000	0.92413124788453	-50.217953515981
5.8690000000000	0.92475690306786	-50.898492891014
5.8720000000000	0.92537693090102	-51.578964636005
5.8750000000000	0.92599132043573	-52.259387544270
5.8780000000000	0.92660005326883	-52.939780584900
5.8810000000000	0.92720310336655	-53.620162895113
5.8840000000000	0.92780043688928	-54.300553772261
5.8870000000000	0.92839201201700	-54.980972665497
5.8900000000000	0.92897777877568	-55.661439167089
5.8930000000000	0.92955767886452	-56.341973003381
5.8960000000000	0.93013164548463	-57.022594025394
5.8990000000000	0.93069960316897	-57.703322199057
5.9020000000000	0.93126146761400	-58.384177595072
5.9050000000000	0.93181714551320	-59.065180378405
5.9080000000000	0.93236653439264	-59.746350797384
5.9110000000000	0.93290952244892	-60.427709172429
5.9140000000000	0.93344598838964	-61.109275884374
5.9170000000000	0.93397580127679	-61.791071362407
5.9200000000000	0.93449882037323	-62.473116071603
5.9230000000000	0.93501489499257	-63.155430500054
5.9260000000000	0.93552386435287	-63.838035145591
5.9290000000000	0.93602555743422	-64.520950502097
5.9320000000000	0.93651979284090	-65.204197045398
5.9350000000000	0.93700637866808	-65.887795218743
5.9380000000000	0.93748511237369	-66.571765417854
5.9410000000000	0.93795578065577	-67.256127975555
5.9440000000000	0.93841815933559	-67.940903145978
5.9470000000000	0.93887201324707	-68.626111088332
5.9500000000000	0.93931709613284	-69.311771850247
5.9530000000000	0.93975315054746	-69.997905350692
5.9560000000000	0.94017990776814	-70.684531362448
5.9590000000000	0.94059708771347	-71.371669494168
5.9620000000000	0.94100439887070	-72.059339171990
5.9650000000000	0.94140153823197	-72.747559620736
5.9680000000000	0.94178819124005	-73.436349844676
5.9710000000000	0.94216403174410	-74.125728607876
5.9740000000000	0.94252872196599	-74.815714414120
5.9770000000000	0.94288191247774	-75.506325486427
5.9800000000000	0.94322324219057	-76.197579746156
5.9830000000000	0.94355233835627	-76.889494791709
5.9860000000000	0.94386881658131	-77.582087876843
5.9890000000000	0.94417228085440	-78.275375888600
5.9920000000000	0.94446232358806	-78.969375324862
5.9950000000000	0.94473852567481	-79.664102271540
5.9980000000000	0.94500045655856	-80.359572379421
6.0010000000000	0.94524767432190	-81.055800840676
6.0040000000000	0.94547972578981	-81.752802365047
6.0070000000000	0.94569614665047	-82.450591155732
6.0100000000000	0.94589646159379	-83.149180884989
6.0130000000000	0.94608018446829	-83.848584669470
6.0160000000000	0.94624681845678	-84.548815045316
6.0190000000000	0.94639585627178	-85.249883943030
6.0220000000000	0.94652678037088	-85.951802662159
6.0250000000000	0.94663906319290	-86.654581845798
6.0280000000000	0.94673216741530	-87.358231454971
6.0310000000000	0.94680554623337	-88.062760742883
6.0340000000000	0.94685864366177	-88.768178229111
6.0370000000000	0.94689089485889	-89.474491673738
6.0400000000000	0.94690172647446	-90.181708051488
6.0430000000000	0.94689055702096	-90.889833525889
6.0460000000000	0.94685679726903	-91.598873423498
6.0490000000000	0.94679985066745	-92.308832208246
6.0520000000000	0.94671911378784	-93.019713455930
6.0550000000000	0.94661397679442	-93.731519828904
6.0580000000000	0.94648382393903	-94.444253051021
6.0610000000000	0.94632803408156	-95.157913882859
6.0640000000000	0.94614598123586	-95.872502097301
6.0670000000000	0.94593703514125	-96.588016455506
6.0700000000000	0.94570056185945	-97.304454683332
6.0730000000000	0.94543592439694	-98.021813448259
6.0760000000000	0.94514248335254	-98.740088336883
6.0790000000000	0.94481959758989	-99.459273833021
6.0820000000000	0.94446662493455	-100.17936329650
6.0850000000000	0.94408292289523	-100.90034894267
6.0880000000000	0.94366784940865	-101.62222182276
6.0910000000000	0.94322076360743	-102.34497180502
6.0940000000000	0.94274102661023	-103.06858755688
6.0970000000000	0.94222800233340	-103.79305652800
6.1000000000000	0.94168105832314	-104.51836493444
6.1030000000000	0.94109956660724	-105.24449774396
6.1060000000000	0.94048290456521	-105.97143866236
6.1090000000000	0.93983045581563	-106.69917012128
6.1120000000000	0.93914161111927	-107.42767326705
6.1150000000000	0.93841576929671	-108.15692795116
6.1180000000000	0.93765233815876	-108.88691272191
6.1210000000000	0.93685073544816	-109.61760481772
6.1240000000000	0.93601038979068	-110.34898016191
6.1270000000000	0.93513074165386	-111.08101335904
6.1300000000000	0.93421124431147	-111.81367769296
6.1330000000000	0.93325136481155	-112.54694512654
6.1360000000000	0.93225058494591	-113.28078630311
6.1390000000000	0.93120840221909	-114.01517054972
6.1420000000000	0.93012433081409	-114.75006588221
6.1450000000000	0.92899790255299	-115.48543901222
6.1480000000000	0.92782866784959	-116.22125535596
6.1510000000000	0.92661619665191	-116.95747904506
6.1540000000000	0.92536007937188	-117.69407293931
6.1570000000000	0.92405992779964	-118.43099864133
6.1600000000000	0.92271537599994	-119.16821651334
6.1630000000000	0.92132608118797	-119.90568569586
6.1660000000000	0.91989172458195	-120.64336412844
6.1690000000000	0.91841201222997	-121.38120857240
6.1720000000000	0.91688667580839	-122.11917463557
6.1750000000000	0.91531547338920	-122.85721679906
6.1780000000000	0.91369819017392	-123.59528844590
6.1810000000000	0.91203463919139	-124.33334189180
6.1840000000000	0.91032466195709	-125.07132841766
6.1870000000000	0.90856812909167	-125.80919830408
6.1900000000000	0.90676494089633	-126.54690086769
6.1930000000000	0.90491502788297	-127.28438449925
6.1960000000000	0.90301835125696	-128.02159670352
6.1990000000000	0.90107490335066	-128.75848414083
6.2020000000000	0.89908470800587	-129.49499267023
6.2050000000000	0.89704782090350	-130.23106739421
6.2080000000000	0.89496432983902	-130.96665270490
6.2110000000000	0.89283435494233	-131.70169233166
6.2140000000000	0.89065804884080	-132.43612938996
6.2170000000000	0.88843559676468	-133.16990643146
6.2200000000000	0.88616721659381	-133.90296549529
6.2230000000000	0.88385315884528	-134.63524816019
6.2260000000000	0.88149370660146	-135.36669559775
6.2290000000000	0.87908917537824	-136.09724862630
6.2320000000000	0.87663991293351	-136.82684776558
6.2350000000000	0.87414629901601	-137.55543329194
6.2380000000000	0.87160874505505	-138.28294529410
6.2410000000000	0.86902769379159	-139.00932372911
6.2440000000000	0.86640361885166	-139.73450847867
6.2470000000000	0.86373702426300	-140.45843940555
6.2500000000000	0.86102844391615	-141.18105640988
6.2530000000000	0.85827844097157	-141.90229948549
6.2560000000000	0.85548760721407	-142.62210877588
6.2590000000000	0.85265656235671	-143.34042462985
6.2620000000000	0.84978595329570	-144.05718765671
6.2650000000000	0.84687645331879	-144.77233878080
6.2680000000000	0.84392876126908	-145.48581929540
6.2710000000000	0.84094360066686	-146.19757091573
6.2740000000000	0.83792171879190	-146.90753583115
6.2770000000000	0.83486388572879	-147.61565675617
6.2800000000000	0.83177089337820	-148.32187698053
6.2830000000000	0.82864355443669	-149.02614041788
6.2860000000000	0.82548270134814	-149.72839165330
6.2890000000000	0.82228918522963	-150.42857598934
6.2920000000000	0.81906387477491	-151.12663949062
6.2950000000000	0.81580765513832	-151.82252902687
6.2980000000000	0.81252142680237	-152.51619231439
6.3010000000000	0.80920610443199	-153.20757795582
6.3040000000000	0.80586261571847	-153.89663547811
6.3070000000000	0.80249190021618	-154.58331536882
6.3100000000000	0.79909490817503	-155.26756911051
6.3130000000000	0.79567259937163	-155.94934921327
6.3160000000000	0.79222594194209	-156.62860924537
6.3190000000000	0.78875591121918	-157.30530386197
6.3220000000000	0.78526348857672	-157.97938883187
6.3250000000000	0.78174966028382	-158.65082106230
6.3280000000000	0.77821541637142	-159.31955862177
6.3310000000000	0.77466174951379	-159.98556076086
6.3340000000000	0.77108965392718	-160.64878793112
6.3370000000000	0.76750012428781	-161.30920180194
6.3400000000000	0.76389415467152	-161.96676527554
6.3430000000000	0.76027273751674	-162.62144249991
6.3460000000000	0.75663686261290	-163.27319887993
6.3490000000000	0.75298751611575	-163.92200108659
6.3520000000000	0.74932567959133	-164.56781706430
6.3550000000000	0.74565232908984	-165.21061603643
6.3580000000000	0.74196843425088	-165.85036850903
6.3610000000000	0.73827495744097	-166.48704627288
6.3640000000000	0.73457285292459	-167.12062240376
6.3670000000000	0.73086306606935	-167.75107126111
6.3700000000000	0.72714653258629	-168.37836848513
6.3730000000000	0.72342417780560	-169.00249099230
6.3760000000000	0.71969691598850	-169.62341696944
6.3790000000000	0.71596564967539	-170.24112586632
6.3820000000000	0.71223126907066	-170.85559838692
6.3850000000000	0.70849465146410	-171.46681647939
6.3880000000000	0.70475666068904	-172.07476332478
6.3910000000000	0.70101814661694	-172.67942332453
6.3940000000000	0.69727994468836	-173.28078208689
6.3970000000000	0.69354287547988	-173.87882641232
6.4000000000000	0.68980774430659	-174.47354427777
6.4030000000000	0.68607534085964	-175.06492482019
6.4060000000000	0.68234643887833	-175.65295831903
6.4090000000000	0.67862179585603	-176.23763617805
6.4120000000000	0.67490215277923	-176.81895090632
6.4150000000000	0.67118823389895	-177.39689609854
6.4180000000000	0.66748074653372	-177.97146641476
6.4210000000000	0.66378038090318	-178.54265755954
6.4240000000000	0.66008780999150	-179.11046626057
6.4270000000000	0.65640368943945	-179.67489024687
6.4300000000000	0.65272865746444	179.76407177343
6.4330000000000	0.64906333480719	179.20642013566
6.4360000000000	0.64540832470428	178.65215424143
6.4390000000000	0.64176421288531	178.10127258172
6.4420000000000	0.63813156759371	177.55377276023
6.4450000000000	0.63451093963017	177.00965151675
6.4480000000000	0.63090286241750	176.46890475077
6.4510000000000	0.62730785208587	175.93152754506
6.4540000000000	0.62372640757751	175.39751418932
6.4570000000000	0.62015901076954	174.86685820382
6.4600000000000	0.61660612661410	174.33955236298
6.4630000000000	0.61306820329463	173.81558871885
6.4660000000000	0.60954567239734	173.29495862451
6.4690000000000	0.60603894909670	172.77765275731
6.4720000000000	0.60254843235422	172.26366114190
6.4750000000000	0.59907450512931	171.75297317313
6.4780000000000	0.59561753460144	171.24557763865
6.4810000000000	0.59217787240254	170.74146274131
6.4840000000000	0.58875585485892	170.24061612127
6.4870000000000	0.58535180324167	169.74302487779
6.4900000000000	0.58196602402478	169.24867559080
6.4930000000000	0.57859880915028	168.75755434200
6.4960000000000	0.57525043629935	168.26964673577
6.4990000000000	0.57192116916894	167.78493791962
6.5020000000000	0.56861125775299	167.30341260430
6.5050000000000	0.56532093862769	166.82505508355
6.5080000000000	0.56205043523998	166.34984925344
6.5110000000000	0.55879995819881	165.87777863134
6.5140000000000	0.55556970556847	165.40882637442
6.5170000000000	0.55235986316343	164.94297529782
6.5200000000000	0.54917060484423	164.48020789236
6.5230000000000	0.54600209281377	164.02050634184
6.5260000000000	0.54285447791370	163.56385253990
6.5290000000000	0.53972789992027	163.11022810650
6.5320000000000	0.53662248783937	162.65961440392
6.5350000000000	0.53353836020026	162.21199255235
6.5380000000000	0.53047562534769	161.76734344512
6.5410000000000	0.52743438173201	161.32564776336
6.5440000000000	0.52441471819695	160.88688599039
6.5470000000000	0.52141671426488	160.45103842560
6.5500000000000	0.51844044041903	160.01808519794
6.5530000000000	0.51548595838272	159.58800627896
6.5560000000000	0.51255332139513	159.16078149552
6.5590000000000	0.50964257448354	158.73639054199
6.5620000000000	0.50675375473174	158.31481299214
6.5650000000000	0.50388689154454	157.89602831057
6.5680000000000	0.50104200690814	157.48001586378
6.5710000000000	0.49821911564627	157.06675493084
6.5740000000000	0.49541822567197	156.65622471372
6.5770000000000	0.49263933823488	156.24840434715
6.5800000000000	0.48988244816397	155.84327290825
6.5830000000000	0.48714754410559	155.44080942570
6.5860000000000	0.48443460875690	155.04099288855
6.5890000000000	0.48174361909442	154.64380225478
6.5920000000000	0.47907454659782	154.24921645944
6.5950000000000	0.47642735746891	153.85721442248
6.5980000000000	0.47380201284570	153.46777505622
6.6010000000000	0.47119846901164	153.08087727261
6.6040000000000	0.46861667759992	152.69649999006
6.6070000000000	0.46605658579302	152.31462214002
6.6100000000000	0.46351813651727	151.93522267330
6.6130000000000	0.46100126863265	151.55828056602
6.6160000000000	0.45850591711781	151.18377482535
6.6190000000000	0.45603201325023	150.81168449495
6.6220000000000	0.45357948478173	150.44198866016
6.6250000000000	0.45114825610929	150.07466645287
6.6280000000000	0.44873824844112	149.70969705627
6.6310000000000	0.44634937995834	149.34705970921
6.6340000000000	0.44398156597193	148.98673371039
6.6370000000000	0.44163471907538	148.62869842235
6.6400000000000	0.43930874929285	148.27293327518
6.6430000000000	0.43700356422300	147.91941777005
6.6460000000000	0.43471906917864	147.56813148248
6.6490000000000	0.43245516732206	147.21905406551
6.6520000000000	0.43021175979635	146.87216525253
6.6550000000000	0.42798874585269	146.52744486002
6.6580000000000	0.42578602297354	146.18487279011
6.6610000000000	0.42360348699213	145.84442903287
6.6640000000000	0.42144103220800	145.50609366853
6.6670000000000	0.41929855149893	145.16984686946
6.6700000000000	0.41717593642911	144.83566890203
6.6730000000000	0.41507307735385	144.50354012826
6.6760000000000	0.41298986352078	144.17344100740
6.6790000000000	0.41092618316759	143.84535209730
6.6820000000000	0.40888192361655	143.51925405564
6.6850000000000	0.40685697136574	143.19512764104
6.6880000000000	0.40485121217710	142.87295371408
6.6910000000000	0.40286453116146	142.55271323807
6.6940000000000	0.40089681286054	142.23438727985
6.6970000000000	0.39894794132603	141.91795701034
6.7000000000000	0.39701780019586	141.60340370507
6.7030000000000	0.39510627276767	141.29070874454
6.7060000000000	0.39321324206960	140.97985361450
6.7090000000000	0.39133859092851	140.67081990611
6.7120000000000	0.38948220203562	140.36358931602
6.7150000000000	0.38764395800968	140.05814364637
6.7180000000000	0.38582374145781	139.75446480462
6.7210000000000	0.38402143503396	139.45253480339
6.7240000000000	0.38223692149513	139.15233576014
6.7270000000000	0.38047008375546	138.85384989681
6.7300000000000	0.37872080493811	138.55705953939
6.7330000000000	0.37698896842520	138.26194711733
6.7360000000000	0.37527445790569	137.96849516297
6.7390000000000	0.37357715742135	137.67668631089
6.7420000000000	0.37189695141095	137.38650329711
6.7450000000000	0.37023372475252	137.09792895831
6.7480000000000	0.36858736280400	136.81094623096
6.7510000000000	0.36695775144213	136.52553815036
6.7540000000000	0.36534477709975	136.24168784967
6.7570000000000	0.36374832680157	135.95937855881
6.7600000000000	0.36216828819832	135.67859360341
6.7630000000000	0.36060454959957	135.39931640358
6.7660000000000	0.35905700000508	135.12153047276
6.7690000000000	0.35752552913476	134.84521941639
6.7720000000000	0.35601002745743	134.57036693063
6.7750000000000	0.35451038621819	134.29695680100
6.7780000000000	0.35302649746470	134.02497290094
6.7810000000000	0.35155825407222	133.75439919039
6.7840000000000	0.35010554976753	133.48521971426
6.7870000000000	0.34866827915182	133.21741860093
6.7900000000000	0.34724633772251	132.95098006064
6.7930000000000	0.34583962189408	132.68588838388
6.7960000000000	0.34444802901794	132.42212793972
6.7990000000000	0.34307145740143	132.15968317415
6.8020000000000	0.34170980632584	131.89853860829
6.8050000000000	0.34036297606373	131.63867883668
6.8080000000000	0.33903086789531	131.38008852544
6.8110000000000	0.33771338412415	131.12275241044
6.8140000000000	0.33641042809211	130.86665529541
6.8170000000000	0.33512190419356	130.61178205008
6.8200000000000	0.33384771788895	130.35811760817
6.8230000000000	0.33258777571773	130.10564696549
6.8260000000000	0.33134198531065	129.85435517788
6.8290000000000	0.33011025540153	129.60422735920
6.8320000000000	0.32889249583841	129.35524867925
6.8350000000000	0.32768861759420	129.10740436168
6.8380000000000	0.32649853277689	128.86067968184
6.8410000000000	0.32532215463916	128.61505996466
6.8440000000000	0.32415939758771	128.37053058238
6.8470000000000	0.32301017719203	128.12707695241
6.8500000000000	0.32187441019285	127.88468453500
6.8530000000000	0.32075201451018	127.64333883102
6.8560000000000	0.31964290925104	127.40302537957
6.8590000000000	0.31854701471683	127.16372975569
6.8620000000000	0.31746425241038	126.92543756793
6.8650000000000	0.31639454504276	126.68813445595
6.8680000000000	0.31533781653978	126.45180608811
6.8710000000000	0.31429399204831	126.21643815891
6.8740000000000	0.31326299794225	125.98201638654
6.8770000000000	0.31224476182846	125.74852651031
6.8800000000000	0.31123921255233	125.51595428805
6.8830000000000	0.31024628020333	125.28428549351
6.8860000000000	0.30926589612027	125.05350591371
6.8890000000000	0.30829799289653	124.82360134621
6.8920000000000	0.30734250438511	124.59455759643
6.8950000000000	0.30639936570361	124.36636047485
6.8980000000000	0.30546851323904	124.13899579421
6.9010000000000	0.30454988465270	123.91244936667
6.9040000000000	0.30364341888484	123.68670700091
6.9070000000000	0.30274905615937	123.46175449923
6.9100000000000	0.30186673798854	123.23757765453
6.9130000000000	0.30099640717755	123.01416224733
6.9160000000000	0.30013800782918	122.79149404269
6.9190000000000	0.29929148534845	122.56955878712
6.9220000000000	0.29845678644728	122.34834220540
6.9250000000000	0.29763385914914	122.12782999740
6.9280000000000	0.29682265279385	121.90800783481
6.9310000000000	0.29602311804235	121.68886135781
6.9340000000000	0.29523520688155	121.47037617177
6.9370000000000	0.29445887262929	121.25253784376
6.9400000000000	0.29369406993940	121.03533189913
6.9430000000000	0.29294075480678	120.81874381796
6.9460000000000	0.29219888457271	120.60275903149
6.9490000000000	0.29146841793021	120.38736291840
6.9520000000000	0.29074931492952	120.17254080119
6.9550000000000	0.29004153698380	119.95827794231
6.9580000000000	0.28934504687490	119.74455954037
6.9610000000000	0.28865980875935	119.53137072618
6.9640000000000	0.28798578817451	119.31869655879
6.9670000000000	0.28732295204487	119.10652202140
6.9700000000000	0.28667126868860	118.89483201721
6.9730000000000	0.28603070782425	118.68361136522
6.9760000000000	0.28540124057768	118.47284479591
6.9790000000000	0.28478283948923	118.26251694687
6.9820000000000	0.28417547852106	118.05261235829
6.9850000000000	0.28357913306478	117.84311546844
6.9880000000000	0.28299377994932	117.63401060895
6.9910000000000	0.28241939744898	117.42528200014
6.9940000000000	0.28185596529186	117.21691374608
6.9970000000000	0.28130346466846	117.00888982971
7.0000000000000	0.28076187824059	116.80119410774
#Parameters = {D=22.5; DC_linenum=6; DC_rotation=15; DC_shifty=6; Rx1=6.95; Rx2=3.95; Rx3=6.95; Rx4=3.95; Rx5=8.12; Rx6=5.25; Ry1=7.61; Ry2=3.95; Ry3=7.61; Ry4=5.94; Ry5=8.12; Ry6=5.25; ang=60; ang_rad=1.0471975511966; cap1=1.5e-13; cap2=0; cap3=0; cap4=1.5e-13; d1_M1=4.2; d1_M4=3.9; d2_M4=2.2; d_M1=0.9; eRx_h1=9.5; eRx_h2=7.5; eRx_v1=5; eRx_v2=9; gc=0.5; ha=0.1; hd=0.787; hs=3.175; hs1=1.675; l1…
#"Frequency / GHz"	SZmax(1),Zmin(1) (8) [Mag]	SZmax(1),Zmin(1) (8) [Pha in deg.]
#-----------------------------------------------------------------------------------
4.0000000000000	0.33328140786518	-8.8751088951225
4.0030000000000	0.34907736246815	-11.879216659344
4.0060000000000	0.36496483626497	-15.077229861144
4.0090000000000	0.38071267354707	-18.470959952318
4.0120000000000	0.39603989572371	-22.057459116468
4.0150000000000	0.41062125530752	-25.827901497113
4.0180000000000	0.42410013277713	-29.766659657858
4.0210000000000	0.43610948545017	-33.850787959002
4.0240000000000	0.44629985086593	-38.050125900574
4.0270000000000	0.45437122258294	-42.328174370960
4.0300000000000	0.46010365230251	-46.643770666284
4.0330000000000	0.46338060653671	-50.953417660042
4.0360000000000	0.46420008283877	-55.213960541296
4.0390000000000	0.46267119188011	-59.385211578630
4.0420000000000	0.45899740838015	-63.432137548848
4.0450000000000	0.45345065229222	-67.326339836295
4.0480000000000	0.44634176673835	-71.046727193097
4.0510000000000	0.43799259695641	-74.579444660259
4.0540000000000	0.42871327898048	-77.917233280907
4.0570000000000	0.41878635938531	-81.058438402724
4.0600000000000	0.40845768145392	-84.005870673590
4.0630000000000	0.39793291808586	-86.765677167059
4.0660000000000	0.38737820773177	-89.346323744899
4.0690000000000	0.37692337905226	-91.757739427593
4.0720000000000	0.36666652073440	-94.010636244606
4.0750000000000	0.35667899843221	-96.115994557376
4.0780000000000	0.34701034182649	-98.084691719825
4.0810000000000	0.33769267833059	-99.927247729753
4.0840000000000	0.32874456869576	-101.65366210094
4.0870000000000	0.32017421394622	-103.27331920492
4.0900000000000	0.31198206862398	-104.79494325743
4.0930000000000	0.30416292759614	-106.22658806965
4.0960000000000	0.29670756498490	-107.57565020566
4.0990000000000	0.28960400297809	-108.84889712158
4.1020000000000	0.28283848125712	-110.05250419447
4.1050000000000	0.27639618818983	-111.19209634424
4.1080000000000	0.27026180488928	-112.27279129672
4.1110000000000	0.26441990384017	-113.29924252374
4.1140000000000	0.25885523553932	-114.27568060677
4.1170000000000	0.25355292962681	-115.20595227371
4.1200000000000	0.24849863125507	-116.09355670739
4.1230000000000	0.24367858882271	-116.94167896137
4.1260000000000	0.23907970552380	-117.75322047521
4.1290000000000	0.23468956426963	-118.53082678145
4.1320000000000	0.23049643327929	-119.27691255613
4.1350000000000	0.22648925788110	-119.99368419775
4.1380000000000	0.22265764271127	-120.68316013354
4.1410000000000	0.21899182745404	-121.34718905426
4.1440000000000	0.21548265846835	-121.98746627284
4.1470000000000	0.21212155803583	-122.60554839213
4.1500000000000	0.20890049250034	-123.20286645404
4.1530000000000	0.20581194021647	-123.78073772840
4.1560000000000	0.20284885995822	-124.34037628563
4.1590000000000	0.20000466023811	-124.88290248340
4.1620000000000	0.19727316983710	-125.40935148432
4.1650000000000	0.19464860973385	-125.92068090959
4.1680000000000	0.19212556653928	-126.41777772207
4.1710000000000	0.18969896748261	-126.90146442220
4.1740000000000	0.18736405695133	-127.37250463094
4.1770000000000	0.18511637455710	-127.83160812564
4.1800000000000	0.18295173467877	-128.27943538739
4.1830000000000	0.18086620741945	-128.71660171181
4.1860000000000	0.17885610090624	-129.14368092937
4.1890000000000	0.17691794485658	-129.56120877640
4.1920000000000	0.17504847533323	-129.96968595292
4.1950000000000	0.17324462061024	-130.36958089999
4.1980000000000	0.17150348807370	-130.76133232507
4.2010000000000	0.16982235208395	-131.14535150135
4.2040000000000	0.16819864272883	-131.52202436365
4.2070000000000	0.16662993540123	-131.89171342162
4.2100000000000	0.16511394113781	-132.25475950834
4.2130000000000	0.16364849765943	-132.61148338088
4.2160000000000	0.16223156105724	-132.96218718770
4.2190000000000	0.16086119807174	-133.30715581616
4.2220000000000	0.15953557891476	-133.64665813265
4.2250000000000	0.15825297058679	-133.98094812649
4.2280000000000	0.15701173064360	-134.31026596850
4.2310000000000	0.15581030136680	-134.63483899423
4.2340000000000	0.15464720429237	-134.95488262233
4.2370000000000	0.15352103504847	-135.27060121868
4.2400000000000	0.15243045844844	-135.58218891793
4.2430000000000	0.15137420377462	-135.88983041675
4.2460000000000	0.15035106017106	-136.19370175661
4.2490000000000	0.14935987203305	-136.49397112090
4.2520000000000	0.14839953422926	-136.79079968296
4.2550000000000	0.14746898690128	-137.08434256225
4.2580000000000	0.14656720941982	-137.37474998341
4.2610000000000	0.14569321276756	-137.66216880351
4.2640000000000	0.14484602900844	-137.94674471148
4.2670000000000	0.14402469523704	-138.22862569331
4.2700000000000	0.14322822658282	-138.50796800072
4.2730000000000	0.14245556603689	-138.78494742349
4.2760000000000	0.14170548062635	-139.05978286462
4.2790000000000	0.14097631755579	-139.33279214822
4.2820000000000	0.14026532825336	-139.60454787034
4.2850000000000	0.13956627800954	-139.87643394487
4.2880000000000	0.13885651354650	-140.15371165956
4.2910000000000	0.13786857039210	-140.50405053744
4.2940000000000	0.13800204630572	-140.59138211560
4.2970000000000	0.13724266413879	-140.88471446626
4.3000000000000	0.13662646879829	-141.15071259439
4.3030000000000	0.13605073243363	-141.41034370075
4.3060000000000	0.13550085039501	-141.66668933254
4.3090000000000	0.13497225657282	-141.92070476532
4.3120000000000	0.13446287961967	-142.17281039453
4.3150000000000	0.13397152191033	-142.42323878101
4.3180000000000	0.13349736349946	-142.67214167515
4.3210000000000	0.13303977430701	-142.91963071878
4.3240000000000	0.13259823180034	-143.16579532170
4.3270000000000	0.13217228076002	-143.41071139810
4.3300000000000	0.13176151184572	-143.65444600883
4.3330000000000	0.13136554933252	-143.89706000313
4.3360000000000	0.13098404364811	-144.13860961204
4.3390000000000	0.13061666657574	-144.37914745981
4.3420000000000	0.13026310801286	-144.61872323597
4.3450000000000	0.12992307367854	-144.85738416104
4.3480000000000	0.12959628342206	-145.09517532190
4.3510000000000	0.12928246992650	-145.33213992209
4.3540000000000	0.12898137768029	-145.56831947482
4.3570000000000	0.12869276213631	-145.80375395633
4.3600000000000	0.12841638900607	-146.03848193097
4.3630000000000	0.12815203365403	-146.27254065578
4.3660000000000	0.12789948056798	-146.50596616956
4.3690000000000	0.12765852288878	-146.73879337035
4.3720000000000	0.12742896198751	-146.97105608355
4.3750000000000	0.12721060708108	-147.20278712286
4.3780000000000	0.12700327488018	-147.43401834521
4.3810000000000	0.12680678926421	-147.66478070077
4.3840000000000	0.12662098097976	-147.89510427883
4.3870000000000	0.12644568735942	-148.12501835019
4.3900000000000	0.12628075205864	-148.35455140645
4.3930000000000	0.12612602480871	-148.58373119667
4.3960000000000	0.12598136118415	-148.81258476161
4.3990000000000	0.12584662238340	-149.04113846600
4.4020000000000	0.12572167502140	-149.26941802872
4.4050000000000	0.12560639093332	-149.49744855145
4.4080000000000	0.12550064698844	-149.72525454566
4.4110000000000	0.12540432491360	-149.95285995813
4.4140000000000	0.12531731112536	-150.18028819526
4.4170000000000	0.12523949657047	-150.40756214606
4.4200000000000	0.12517077657407	-150.63470420407
4.4230000000000	0.12511105069504	-150.86173628815
4.4260000000000	0.12506022258827	-151.08867986239
4.4290000000000	0.12501819987326	-151.31555595499
4.4320000000000	0.12498489400881	-151.54238517633
4.4350000000000	0.12496022017343	-151.76918773626
4.4380000000000	0.12494409715116	-151.99598346052
4.4410000000000	0.12493644722247	-152.22279180658
4.4440000000000	0.12493719606010	-152.44963187865
4.4470000000000	0.12494627262940	-152.67652244219
4.4500000000000	0.12496360909317	-152.90348193772
4.4530000000000	0.12498914072055	-153.13052849406
4.4560000000000	0.12502280579993	-153.35767994111
4.4590000000000	0.12506454555557	-153.58495382196
4.4620000000000	0.12511430406790	-153.81236740470
4.4650000000000	0.12517202819711	-154.03993769361
4.4680000000000	0.12523766751010	-154.26768143996
4.4710000000000	0.12531117421044	-154.49561515242
4.4740000000000	0.12539250307142	-154.72375510704
4.4770000000000	0.12548161137179	-154.95211735685
4.4800000000000	0.12557845883429	-155.18071774109
4.4830000000000	0.12568300756673	-155.40957189414
4.4860000000000	0.12579522200553	-155.63869525404
4.4890000000000	0.12591506886167	-155.86810307078
4.4920000000000	0.12604251706880	-156.09781041426
4.4950000000000	0.12617753773363	-156.32783218192
4.4980000000000	0.12632010408828	-156.55818310618
4.5010000000000	0.12647019144466	-156.78887776153
4.5040000000000	0.12662777715076	-157.01993057147
4.5070000000000	0.12679284054874	-157.25135581511
4.5100000000000	0.12696536293472	-157.48316763362
4.5130000000000	0.12714532752034	-157.71538003644
4.5160000000000	0.12733271939580	-157.94800690724
4.5190000000000	0.12752752549453	-158.18106200974
4.5220000000000	0.12772973455932	-158.41455899334
4.5250000000000	0.12793933710981	-158.64851139848
4.5280000000000	0.12815632541139	-158.88293266197
4.5310000000000	0.12838069344537	-159.11783612200
4.5340000000000	0.12861243688048	-159.35323502308
4.5370000000000	0.12885155304544	-159.58914252084
4.5400000000000	0.12909804090281	-159.82557168661
4.5430000000000	0.12935190102391	-160.06253551191
4.5460000000000	0.12961313556474	-160.30004691278
4.5490000000000	0.12988174824306	-160.53811873402
4.5520000000000	0.13015774431634	-160.77676375324
4.5550000000000	0.13044113056073	-161.01599468485
4.5580000000000	0.13073191525089	-161.25582418389
4.5610000000000	0.13103010814073	-161.49626484978
4.5640000000000	0.13133572044502	-161.73732922994
4.5670000000000	0.13164876482173	-161.97902982335
4.5700000000000	0.13196925535525	-162.22137908392
4.5730000000000	0.13229720754026	-162.46438942387
4.5760000000000	0.13263263826643	-162.70807321697
4.5790000000000	0.13297556580373	-162.95244280168
4.5820000000000	0.13332600978840	-163.19751048420
4.5850000000000	0.13368399120969	-163.44328854150
4.5880000000000	0.13404953239705	-163.68978922421
4.5910000000000	0.13442265700800	-163.93702475945
4.5940000000000	0.13480339001660	-164.18500735356
4.5970000000000	0.13519175770238	-164.43374919485
4.6000000000000	0.13558778763987	-164.68326245616
4.6030000000000	0.13599150868863	-164.93355929744
4.6060000000000	0.13640295098367	-165.18465186823
4.6090000000000	0.13682214592648	-165.43655231011
4.6120000000000	0.13724912617639	-165.68927275902
4.6150000000000	0.13768392564242	-165.94282534762
4.6180000000000	0.13812657947551	-166.19722220748
4.6210000000000	0.13857712406111	-166.45247547136
4.6240000000000	0.13903559701224	-166.70859727527
4.6270000000000	0.13950203716279	-166.96559976064
4.6300000000000	0.13997648456123	-167.22349507628
4.6330000000000	0.14045898046462	-167.48229538046
4.6360000000000	0.14094956733291	-167.74201284280
4.6390000000000	0.14144828882358	-168.00265964619
4.6420000000000	0.14195518978650	-168.26424798864
4.6450000000000	0.14247031625905	-168.52679008512
4.6480000000000	0.14299371546153	-168.79029816929
4.6510000000000	0.14352543579277	-169.05478449525
4.6540000000000	0.14406552682592	-169.32026133923
4.6570000000000	0.14461403930450	-169.58674100123
4.6600000000000	0.14517102513860	-169.85423580664
4.6630000000000	0.14573653740126	-170.12275810778
4.6660000000000	0.14631063032496	-170.39232028548
4.6690000000000	0.14689335929834	-170.66293475051
4.6720000000000	0.14748478086296	-170.93461394512
4.6750000000000	0.14808495271021	-171.20737034439
4.6780000000000	0.14869393367833	-171.48121645765
4.6810000000000	0.14931178374947	-171.75616482982
4.6840000000000	0.14993856404685	-172.03222804274
4.6870000000000	0.15057433683198	-172.30941871643
4.6900000000000	0.15121916550189	-172.58774951035
4.6930000000000	0.15187311458637	-172.86723312462
4.6960000000000	0.15253624974532	-173.14788230118
4.6990000000000	0.15320863776595	-173.42970982495
4.7020000000000	0.15389034656006	-173.71272852493
4.7050000000000	0.15458144516125	-173.99695127527
4.7080000000000	0.15528200372209	-174.28239099634
4.7110000000000	0.15599209351120	-174.56906065571
4.7140000000000	0.15671178691027	-174.85697326914
4.7170000000000	0.15744115741096	-175.14614190151
4.7200000000000	0.15818027961172	-175.43657966775
4.7230000000000	0.15892922921443	-175.72829973368
4.7260000000000	0.15968808302092	-176.02131531684
4.7290000000000	0.16045691892935	-176.31563968735
4.7320000000000	0.16123581593031	-176.61128616861
4.7350000000000	0.16202485410285	-176.90826813804
4.7380000000000	0.16282411461018	-177.20659902782
4.7410000000000	0.16363367969520	-177.50629232547
4.7440000000000	0.16445363267576	-177.80736157454
4.7470000000000	0.16528405793959	-178.10982037514
4.7500000000000	0.16612504093904	-178.41368238448
4.7530000000000	0.16697666818538	-178.71896131741
4.7560000000000	0.16783902724290	-179.02567094683
4.7590000000000	0.16871220672253	-179.33382510415
4.7620000000000	0.16959629627516	-179.64343767963
4.7650000000000	0.17049138658453	-179.95452262275
4.7680000000000	0.17139756935972	179.73290605754
4.7710000000000	0.17231493732720	179.41883429255
4.7740000000000	0.17324358422233	179.10324795365
4.7770000000000	0.17418360478055	178.78613285214
4.7800000000000	0.17513509472785	178.46747473911
4.7830000000000	0.17609815077085	178.14725930545
4.7860000000000	0.17707287058626	177.82547218175
4.7890000000000	0.17805935280977	177.50209893845
4.7920000000000	0.17905769702428	177.17712508587
4.7950000000000	0.18006800374759	176.85053607438
4.7980000000000	0.18109037441928	176.52231729463
4.8010000000000	0.18212491138706	176.19245407780
4.8040000000000	0.18317171789224	175.86093169593
4.8070000000000	0.18423089805459	175.52773536232
4.8100000000000	0.18530255685629	175.19285023193
4.8130000000000	0.18638680012518	174.85626140196
4.8160000000000	0.18748373451707	174.51795391237
4.8190000000000	0.18859346749732	174.17791274654
4.8220000000000	0.18971610732132	173.83612283199
4.8250000000000	0.19085176301423	173.49256904116
4.8280000000000	0.19200054434963	173.14723619223
4.8310000000000	0.19316256182725	172.80010905010
4.8340000000000	0.19433792664956	172.45117232735
4.8370000000000	0.19552675069743	172.10041068534
4.8400000000000	0.19672914650459	171.74780873537
4.8430000000000	0.19794522723101	171.39335103989
4.8460000000000	0.19917510663504	171.03702211390
4.8490000000000	0.20041889904446	170.67880642628
4.8520000000000	0.20167671932615	170.31868840134
4.8550000000000	0.20294868285462	169.95665242040
4.8580000000000	0.20423490547907	169.59268282348
4.8610000000000	0.20553550348927	169.22676391106
4.8640000000000	0.20685059357991	168.85887994599
4.8670000000000	0.20818029281359	168.48901515543
4.8700000000000	0.20952471858232	168.11715373298
4.8730000000000	0.21088398856756	167.74327984081
4.8760000000000	0.21225822069862	167.36737761199
4.8790000000000	0.21364753310962	166.98943115289
4.8820000000000	0.21505204409471	166.60942454567
4.8850000000000	0.21647187206167	166.22734185096
4.8880000000000	0.21790713548387	165.84316711055
4.8910000000000	0.21935795285042	165.45688435030
4.8940000000000	0.22082444261456	165.06847758311
4.8970000000000	0.22230672314033	164.67793081206
4.9000000000000	0.22380491264725	164.28522803364
4.9030000000000	0.22531912915324	163.89035324112
4.9060000000000	0.22684949041557	163.49329042807
4.9090000000000	0.22839611386986	163.09402359201
4.9120000000000	0.22995911656707	162.69253673819
4.9150000000000	0.23153861510852	162.28881388352
4.9180000000000	0.23313472557880	161.88283906062
4.9210000000000	0.23474756347666	161.47459632208
4.9240000000000	0.23637724364365	161.06406974478
4.9270000000000	0.23802388019079	160.65124343443
4.9300000000000	0.23968758642291	160.23610153024
4.9330000000000	0.24136847476088	159.81862820977
4.9360000000000	0.24306665666155	159.39880769385
4.9390000000000	0.24478224253548	158.97662425180
4.9420000000000	0.24651534166240	158.55206220672
4.9450000000000	0.24826606210434	158.12510594093
4.9480000000000	0.25003451061647	157.69573990167
4.9510000000000	0.25182079255566	157.26394860687
4.9540000000000	0.25362501178661	156.82971665115
4.9570000000000	0.25544727058576	156.39302871200
4.9600000000000	0.25728766954273	155.95386955606
4.9630000000000	0.25914630745951	155.51222404567
4.9660000000000	0.26102328124723	155.06807714555
4.9690000000000	0.26291868582064	154.62141392964
4.9720000000000	0.26483261399018	154.17221958816
4.9750000000000	0.26676515635186	153.72047943485
4.9780000000000	0.26871640117464	153.26617891432
4.9810000000000	0.27068643428573	152.80930360971
4.9840000000000	0.27267533895348	152.34983925038
4.9870000000000	0.27468319576809	151.88777171991
4.9900000000000	0.27671008252019	151.42308706420
4.9930000000000	0.27875607407715	150.95577149981
4.9960000000000	0.28082124225737	150.48581142240
4.9990000000000	0.28290565570254	150.01319341544
5.0020000000000	0.28500937974782	149.53790425903
5.0050000000000	0.28713247629016	149.05993093894
5.0080000000000	0.28927500365478	148.57926065578
5.0110000000000	0.29143701645978	148.09588083437
5.0140000000000	0.29361856547923	147.60977913327
5.0170000000000	0.29581969750444	147.12094345450
5.0200000000000	0.29804045520399	146.62936195335
5.0230000000000	0.30028087698211	146.13502304846
5.0260000000000	0.30254099683603	145.63791543191
5.0290000000000	0.30482084421201	145.13802807960
5.0320000000000	0.30712044386040	144.63535026170
5.0350000000000	0.30943981568992	144.12987155322
5.0380000000000	0.31177897462105	143.62158184475
5.0410000000000	0.31413793043899	143.11047135334
5.0440000000000	0.31651668764612	142.59653063345
5.0470000000000	0.31891524531432	142.07975058802
5.0500000000000	0.32133359693717	141.56012247966
5.0530000000000	0.32377173028233	141.03763794197
5.0560000000000	0.32622962724428	140.51228899084
5.0590000000000	0.32870726369761	139.98406803591
5.0620000000000	0.33120460935107	139.45296789208
5.0650000000000	0.33372162760267	138.91898179105
5.0680000000000	0.33625827539598	138.38210339292
5.0710000000000	0.33881450307796	137.84232679780
5.0740000000000	0.34139025425853	137.29964655747
5.0770000000000	0.34398546567209	136.75405768703
5.0800000000000	0.34660006704142	136.20555567649
5.0830000000000	0.34923398094404	135.65413650243
5.0860000000000	0.35188712268145	135.09979663957
5.0890000000000	0.35455940015154	134.54253307223
5.0920000000000	0.35725071372437	133.98234330585
5.0950000000000	0.35996095612170	133.41922537831
5.0980000000000	0.36269001230065	132.85317787118
5.1010000000000	0.36543775934159	132.28419992087
5.1040000000000	0.36820406634083	131.71229122964
5.1070000000000	0.37098879430829	131.13745207640
5.1100000000000	0.37379179607047	130.55968332737
5.1130000000000	0.37661291617915	129.97898644658
5.1160000000000	0.37945199082606	129.39536350608
5.1190000000000	0.38230884776390	128.80881719596
5.1220000000000	0.38518330623400	128.21935083410
5.1250000000000	0.38807517690101	127.62696837564
5.1280000000000	0.39098426179496	127.03167442216
5.1310000000000	0.39391035426085	126.43347423051
5.1340000000000	0.39685323891639	125.83237372135
5.1370000000000	0.39981269161788	125.22837948726
5.1400000000000	0.40278847943486	124.62149880055
5.1430000000000	0.40578036063352	124.01173962054
5.1460000000000	0.40878808466942	123.39911060053
5.1490000000000	0.41181139218970	122.78362109428
5.1520000000000	0.41485001504505	122.16528116194
5.1550000000000	0.41790367631168	121.54410157561
5.1580000000000	0.42097209032362	120.92009382433
5.1610000000000	0.42405496271553	120.29327011846
5.1640000000000	0.42715199047624	119.66364339365
5.1670000000000	0.43026286201321	119.03122731410
5.1700000000000	0.43338725722813	118.39603627528
5.1730000000000	0.43652484760378	117.75808540608
5.1760000000000	0.43967529630234	117.11739057019
5.1790000000000	0.44283825827518	116.47396836699
5.1820000000000	0.44601338038431	115.82783613164
5.1850000000000	0.44920030153556	115.17901193460
5.1880000000000	0.45239865282347	114.52751458031
5.1910000000000	0.45560805768792	113.87336360532
5.1940000000000	0.45882813208252	113.21657927555
5.1970000000000	0.46205848465479	112.55718258290
5.2000000000000	0.46529871693783	111.89519524110
5.2030000000000	0.46854842355365	111.23063968075
5.2060000000000	0.47180719242792	110.56353904369
5.2090000000000	0.47507460501585	109.89391717648
5.2120000000000	0.47835023653927	109.22179862322
5.2150000000000	0.48163365623449	108.54720861750
5.2180000000000	0.48492442761074	107.87017307364
5.2210000000000	0.48822210871891	107.19071857711
5.2240000000000	0.49152625243029	106.50887237417
5.2270000000000	0.49483640672494	105.82466236074
5.2300000000000	0.49815211498928	105.13811707052
5.2330000000000	0.50147291632256	104.44926566231
5.2360000000000	0.50479834585170	103.75813790663
5.2390000000000	0.50812793505409	103.06476417151
5.2420000000000	0.51146121208779	102.36917540763
5.2450000000000	0.51479770212870	101.67140313272
5.2480000000000	0.51813692771402	100.97147941521
5.2510000000000	0.52147840909154	100.26943685727
5.2540000000000	0.52482166457412	99.565308577143
5.2570000000000	0.52816621089876	98.859128190816
5.2600000000000	0.53151156358955	98.150929793118
5.2630000000000	0.53485723732400	97.440747938190
5.2660000000000	0.53820274630189	96.728617619392
5.2690000000000	0.54154760461613	96.014574248669
5.2720000000000	0.54489132662478	95.298653635401
5.2750000000000	0.54823342732374	94.580891964776
5.2780000000000	0.55157342271910	93.861325775706
5.2810000000000	0.55491083019874	93.139991938328
5.2840000000000	0.55824516890227	92.416927631127
5.2870000000000	0.56157596008864	91.692170317703
5.2900000000000	0.56490272750077	90.965757723236
5.2930000000000	0.56822499772642	90.237727810672
5.2960000000000	0.57154230055461	89.508118756680
5.2990000000000	0.57485416932694	88.776968927404
5.3020000000000	0.57816014128311	88.044316854073
5.3050000000000	0.58145975790001	87.310201208477
5.3080000000000	0.58475256522362	86.574660778387
5.3110000000000	0.58803811419330	85.837734442920
5.3140000000000	0.59131596095769	85.099461147925
5.3170000000000	0.59458566718168	84.359879881403
5.3200000000000	0.59784680034405	83.619029649026
5.3230000000000	0.60109893402499	82.876949449768
5.3260000000000	0.60434164818320	82.133678251714
5.3290000000000	0.60757452942213	81.389254968070
5.3320000000000	0.61079717124473	80.643718433416
5.3350000000000	0.61400917429657	79.897107380243
5.3380000000000	0.61721014659668	79.149460415809
5.3410000000000	0.62039970375613	78.400815999351
5.3440000000000	0.62357746918372	77.651212419686
5.3470000000000	0.62674307427878	76.900687773234
5.3500000000000	0.62989615861071	76.149279942503
5.3530000000000	0.63303637008519	75.397026575059
5.3560000000000	0.63616336509685	74.643965063013
5.3590000000000	0.63927680866839	73.890132523056
5.3620000000000	0.64237637457593	73.135565777067
5.3650000000000	0.64546174546082	72.380301333314
5.3680000000000	0.64853261292764	71.624375368288
5.3710000000000	0.65158867762870	70.867823709167
5.3740000000000	0.65462964933496	70.110681816951
5.3770000000000	0.65765524699353	69.352984770278
5.3800000000000	0.66066519877203	68.594767249934
5.3830000000000	0.66365924208981	67.836063524080
5.3860000000000	0.66663712363640	67.076907434196
5.3890000000000	0.66959859937739	66.317332381770
5.3920000000000	0.67254343454802	65.557371315722
5.3950000000000	0.67547140363484	64.797056720583
5.3980000000000	0.67838229034571	64.036420605433
5.4010000000000	0.68127588756852	63.275494493588
5.4040000000000	0.68415199731909	62.514309413060
5.4070000000000	0.68701043067854	61.752895887770
5.4100000000000	0.68985100772060	60.991283929518
5.4130000000000	0.69267355742934	60.229503030710
5.4160000000000	0.69547791760772	59.467582157833
5.4190000000000	0.69826393477747	58.705549745672
5.4220000000000	0.70103146407067	57.943433692260
5.4250000000000	0.70378036911374	57.181261354547
5.4280000000000	0.70651052190403	56.419059544784
5.4310000000000	0.70922180267984	55.656854527608
5.4340000000000	0.71191409978406	54.894672017803
5.4370000000000	0.71458730952217	54.132537178737
5.4400000000000	0.71724133601500	53.370474621448
5.4430000000000	0.71987609104671	52.608508404362
5.4460000000000	0.72249149390865	51.846662033636
5.4490000000000	0.72508747123936	51.084958464087
5.4520000000000	0.72766395686146	50.323420100701
5.4550000000000	0.73022089161565	49.562068800700
5.4580000000000	0.73275822319255	48.800925876138
5.4610000000000	0.73527590596259	48.040012097010
5.4640000000000	0.73777390080458	47.279347694850
5.4670000000000	0.74025217493335	46.518952366788
5.4700000000000	0.74271070172679	45.758845280056
5.4730000000000	0.74514946055291	44.999045076903
5.4760000000000	0.74756843659700	44.239569879911
5.4790000000000	0.74996762068963	43.480437297669
5.4820000000000	0.75234700913557	42.721664430799
5.4850000000000	0.75470660354403	41.963267878299
5.4880000000000	0.75704641066073	41.205263744177
5.4910000000000	0.75936644220183	40.447667644359
5.4940000000000	0.76166671469022	39.690494713846
5.4970000000000	0.76394724929432	38.933759614081
5.5000000000000	0.76620807166974	38.177476540528
5.5030000000000	0.76844921180397	37.421659230421
5.5060000000000	0.77067070386427	36.666320970658
5.5090000000000	0.77287258604906	35.911474605834
5.5120000000000	0.77505490044297	35.157132546376
5.5150000000000	0.77721769287560	34.403306776763
5.5180000000000	0.77936101278427	33.650008863807
5.5210000000000	0.78148491308077	32.897249964988
5.5240000000000	0.78358945002228	32.145040836797
5.5270000000000	0.78567468308653	31.393391843095
5.5300000000000	0.78774067485127	30.642312963450
5.5330000000000	0.78978749087810	29.891813801444
5.5360000000000	0.79181519960062	29.141903592925
5.5390000000000	0.79382387221711	28.392591214201
5.5420000000000	0.79581358258755	27.643885190134
5.5450000000000	0.79778440713505	26.895793702157
5.5480000000000	0.79973642475172	26.148324596153
5.5510000000000	0.80166971670876	25.401485390228
5.5540000000000	0.80358436657103	24.655283282331
5.5570000000000	0.80548046011567	23.909725157723
5.5600000000000	0.80735808525498	23.164817596289
5.5630000000000	0.80921733196335	22.420566879660
5.5660000000000	0.81105829220817	21.676978998167
5.5690000000000	0.81288105988457	20.934059657588
5.5720000000000	0.81468573075399	20.191814285695
5.5750000000000	0.81647240238626	19.450248038594
5.5780000000000	0.81824117410537	18.709365806840
5.5810000000000	0.81999214693835	17.969172221331
5.5840000000000	0.82172542356764	17.229671658973
5.5870000000000	0.82344110828626	16.490868248109
5.5900000000000	0.82513930695611	15.752765873704
5.5930000000000	0.82682012696888	15.015368182294
5.5960000000000	0.82848367720961	14.278678586684
5.5990000000000	0.83013006802261	13.542700270398
5.6020000000000	0.83175941117968	12.807436191881
5.6050000000000	0.83337181985036	12.072889088448
5.6080000000000	0.83496740857411	11.339061479983
5.6110000000000	0.83654629323414	10.605955672382
5.6140000000000	0.83810859103285	9.8735737607519
5.6170000000000	0.83965442046859	9.1419176323536
5.6200000000000	0.84118390131360	8.4109889693005
5.6230000000000	0.84269715459298	7.6807892510102
5.6260000000000	0.84419430256445	6.9513197564119
5.6290000000000	0.84567546869879	6.2225815659162
5.6320000000000	0.84714077766075	5.4945755631455
5.6350000000000	0.84859035529025	4.7673024364354
5.6380000000000	0.85002432858375	4.0407626801049
5.6410000000000	0.85144282567556	3.3149565955055
5.6440000000000	0.85284597581900	2.5898842918513
5.6470000000000	0.85423390936714	1.8655456868369
5.6500000000000	0.85560675775311	1.1419405070482
5.6530000000000	0.85696465346972	0.41906828817301
5.6560000000000	0.85830773004826	-0.30307162498335
5.6590000000000	0.85963612203641	-1.0244800786689
5.6620000000000	0.86094996497497	-1.7451581105389
5.6650000000000	0.86224939537349	-2.4651069501799
5.6680000000000	0.86353455068444	-3.1843280198038
5.6710000000000	0.86480556927600	-3.9028229350982
5.6740000000000	0.86606259040321	-4.6205935062291
5.6770000000000	0.86730575417746	-5.3376417389880
5.6800000000000	0.86853520153411	-6.0539698360714
5.6830000000000	0.86975107419829	-6.7695801984911
5.6860000000000	0.87095351464861	-7.4844754271022
5.6890000000000	0.87214266607884	-8.1986583242423
5.6920000000000	0.87331867235736	-8.9121318954736
5.6950000000000	0.87448167798441	-9.6248993514197
5.6980000000000	0.87563182804693	-10.336964109689
5.7010000000000	0.87676926817107	-11.048329796873
5.7040000000000	0.87789414447219	-11.759000250619
5.7070000000000	0.87900660350235	-12.468979521759
5.7100000000000	0.88010679219528	-13.178271876492
5.7130000000000	0.88119485780859	-13.886881798616
5.7160000000000	0.88227094786352	-14.594813991782
5.7190000000000	0.88333521008179	-15.302073381797
5.7220000000000	0.88438779231987	-16.008665118924
5.7250000000000	0.88542884250042	-16.714594580206
5.7280000000000	0.88645850854098	-17.419867371796
5.7310000000000	0.88747693827984	-18.124489331268
5.7340000000000	0.88848427939917	-18.828466529931
5.7370000000000	0.88948067934524	-19.531805275112
5.7400000000000	0.89046628524588	-20.234512112415
5.7430000000000	0.89144124382517	-20.936593827944
5.7460000000000	0.89240570131518	-21.638057450482
5.7490000000000	0.89335980336505	-22.338910253620
5.7520000000000	0.89430369494717	-23.039159757829
5.7550000000000	0.89523752026068	-23.738813732465
5.7580000000000	0.89616142263208	-24.437880197703
5.7610000000000	0.89707554441325	-25.136367426395
5.7640000000000	0.89798002687661	-25.834283945839
5.7670000000000	0.89887501010773	-26.531638539458
5.7700000000000	0.89976063289518	-27.228440248381
5.7730000000000	0.90063703261778	-27.924698372918
5.7760000000000	0.90150434512931	-28.620422473927
5.7790000000000	0.90236270464061	-29.315622374063
5.7820000000000	0.90321224359915	-30.010308158899
5.7850000000000	0.90405309256622	-30.704490177933
5.7880000000000	0.90488538009159	-31.398179045444
5.7910000000000	0.90570923258584	-32.091385641219
5.7940000000000	0.90652477419032	-32.784121111136
5.7970000000000	0.90733212664485	-33.476396867589
5.8000000000000	0.90813140915315	-34.168224589768
5.8030000000000	0.90892273824607	-34.859616223771
5.8060000000000	0.90970622764274	-35.550583982553
5.8090000000000	0.91048198810954	-36.241140345711
5.8120000000000	0.91125012731708	-36.931298059084
5.8150000000000	0.91201074969524	-37.621070134185
5.8180000000000	0.91276395628621	-38.310469847443
5.8210000000000	0.91350984459571	-38.999510739255
5.8240000000000	0.91424850844238	-39.688206612857
5.8270000000000	0.91498003780543	-40.376571532984
5.8300000000000	0.91570451867059	-41.064619824343
5.8330000000000	0.91642203287442	-41.752366069869
5.8360000000000	0.91713265794707	-42.439825108783
5.8390000000000	0.91783646695350	-43.127012034429
5.8420000000000	0.91853352833331	-43.813942191902
5.8450000000000	0.91922390573908	-44.500631175450
5.8480000000000	0.91990765787352	-45.187094825650
5.8510000000000	0.92058483832527	-45.873349226365
5.8540000000000	0.92125549540361	-46.559410701459
5.8570000000000	0.92191967197191	-47.245295811281
5.8600000000000	0.92257740528023	-47.931021348909
5.8630000000000	0.92322872679673	-48.616604336151
5.8660000000000	0.92387366203838	-49.302062019300
5.8690000000000	0.92451223040069	-49.987411864633
5.8720000000000	0.92514444498680	-50.672671553663
5.8750000000000	0.92577031243578	-51.357858978122
5.8780000000000	0.92638983275049	-52.042992234700
5.8810000000000	0.92700299912476	-52.728089619494
5.8840000000000	0.92760979777031	-53.413169622206
5.8870000000000	0.92821020774319	-54.098250920060
5.8900000000000	0.92880420077006	-54.783352371439
5.8930000000000	0.92939174107429	-55.468493009243
5.8960000000000	0.92997278520200	-56.153692033960
5.8990000000000	0.93054728184812	-56.838968806446
5.9020000000000	0.93111517168261	-57.524342840413
5.9050000000000	0.93167638717692	-58.209833794608
5.9080000000000	0.93223085243081	-58.895461464705
5.9110000000000	0.93277848299962	-59.581245774870
5.9140000000000	0.93331918572213	-60.267206769026
5.9170000000000	0.93385285854912	-60.953364601793
5.9200000000000	0.93437939037281	-61.639739529107
5.9230000000000	0.93489866085715	-62.326351898507
5.9260000000000	0.93541054026932	-63.013222139093
5.9290000000000	0.93591488931239	-63.700370751132
5.9320000000000	0.93641155895938	-64.387818295335
5.9350000000000	0.93690039028893	-65.075585381765
5.9380000000000	0.93738121432249	-65.763692658393
5.9410000000000	0.93785385186356	-66.452160799285
5.9440000000000	0.93831811333880	-67.141010492419
5.9470000000000	0.93877379864148	-67.830262427111
5.9500000000000	0.93922069697721	-68.519937281062
5.9530000000000	0.93965858671233	-69.210055706999
5.9560000000000	0.94008723522509	-69.900638318909
5.9590000000000	0.94050639875979	-70.591705677854
5.9620000000000	0.94091582228422	-71.283278277365
5.9650000000000	0.94131523935053	-71.975376528384
5.9680000000000	0.94170437195982	-72.668020743765
5.9710000000000	0.94208293043071	-73.361231122308
5.9740000000000	0.94245061327221	-74.055027732313
5.9770000000000	0.94280710706108	-74.749430494646
5.9800000000000	0.94315208632406	-75.444459165295
5.9830000000000	0.94348521342537	-76.140133317408
5.9860000000000	0.94380613845963	-76.836472322781
5.9890000000000	0.94411449915076	-77.533495332801
5.9920000000000	0.94440992075723	-78.231221258793
5.9950000000000	0.94469201598396	-78.929668751785
5.9980000000000	0.94496038490145	-79.628856181636
6.0010000000000	0.94521461487267	-80.328801615532
6.0040000000000	0.94545428048807	-81.029522795804
6.0070000000000	0.94567894350941	-81.731037117050
6.0100000000000	0.94588815282302	-82.433361602535
6.0130000000000	0.94608144440310	-83.136512879839
6.0160000000000	0.94625834128578	-83.840507155723
6.0190000000000	0.94641835355479	-84.545360190173
6.0220000000000	0.94656097833951	-85.251087269602
6.0250000000000	0.94668569982625	-85.957703179175
6.0280000000000	0.94679198928400	-86.665222174207
6.0310000000000	0.94687930510532	-87.373657950612
6.0340000000000	0.94694709286391	-88.083023614373
6.0370000000000	0.94699478538988	-88.793331649975
6.0400000000000	0.94702180286407	-89.504593887786
6.0430000000000	0.94702755293309	-90.216821470338
6.0460000000000	0.94701143084622	-90.930024817477
6.0490000000000	0.94697281961649	-91.644213590357
6.0520000000000	0.94691109020701	-92.359396654232
6.0550000000000	0.94682560174514	-93.075582040035
6.0580000000000	0.94671570176611	-93.792776904709
6.0610000000000	0.94658072648862	-94.510987490282
6.0640000000000	0.94642000112454	-95.230219081668
6.0670000000000	0.94623284022520	-95.950475963193
6.0700000000000	0.94601854806714	-96.671761373837
6.0730000000000	0.94577641907965	-97.394077461241
6.0760000000000	0.94550573831725	-98.117425234469
6.0790000000000	0.94520578198016	-98.841804515574
6.0820000000000	0.94487581798521	-99.567213890034
6.0850000000000	0.94451510659127	-100.29365065614
6.0880000000000	0.94412290108145	-101.02111077337
6.0910000000000	0.94369844850603	-101.74958880994
6.0940000000000	0.94324099048870	-102.47907788961
6.0970000000000	0.94274976409964	-103.20956963794
6.1000000000000	0.94222400279836	-103.94105412810
6.1030000000000	0.94166293744929	-104.67351982661
6.1060000000000	0.94106579741235	-105.40695353908
6.1090000000000	0.94043181171174	-106.14134035630
6.1120000000000	0.93976021028430	-106.87666360104
6.1150000000000	0.93905022530923	-107.61290477581
6.1180000000000	0.93830109262083	-108.35004351193
6.1210000000000	0.93751205320415	-109.08805752051
6.1240000000000	0.93668235477374	-109.82692254551
6.1270000000000	0.93581125343500	-110.56661231952
6.1300000000000	0.93489801542598	-111.30709852276
6.1330000000000	0.93394191893703	-112.04835074566
6.1360000000000	0.93294225600520	-112.79033645580
6.1390000000000	0.93189833447783	-113.53302096953
6.1420000000000	0.93080948004043	-114.27636742901
6.1450000000000	0.92967503830113	-115.02033678514
6.1480000000000	0.92849437692351	-115.76488778699
6.1510000000000	0.92726688779841	-116.50997697827
6.1540000000000	0.92599198924406	-117.25555870135
6.1570000000000	0.92466912822172	-118.00158510945
6.1600000000000	0.92329778255476	-118.74800618719
6.1630000000000	0.92187746313577	-119.49476978029
6.1660000000000	0.92040771610706	-120.24182163435
6.1690000000000	0.91888812499804	-120.98910544338
6.1720000000000	0.91731831280246	-121.73656290789
6.1750000000000	0.91569794397888	-122.48413380300
6.1780000000000	0.91402672635546	-123.23175605625
6.1810000000000	0.91230441292238	-123.97936583522
6.1840000000000	0.91053080349412	-124.72689764465
6.1870000000000	0.90870574622432	-125.47428443269
6.1900000000000	0.90682913895729	-126.22145770593
6.1930000000000	0.90490093040125	-126.96834765252
6.1960000000000	0.90292112110881	-127.71488327275
6.1990000000000	0.90088976425335	-128.46099251638
6.2020000000000	0.89880696619083	-129.20660242564
6.2050000000000	0.89667288679826	-129.95163928309
6.2080000000000	0.89448773958400	-130.69602876326
6.2110000000000	0.89225179156565	-131.43969608681
6.2140000000000	0.88996536291507	-132.18256617630
6.2170000000000	0.88762882637217	-132.92456381211
6.2200000000000	0.88524260643186	-133.66561378753
6.2230000000000	0.88280717831105	-134.40564106175
6.2260000000000	0.88032306670501	-135.14457090950
6.2290000000000	0.87779084434497	-135.88232906648
6.2320000000000	0.87521113037054	-136.61884186918
6.2350000000000	0.87258458853271	-137.35403638853
6.2380000000000	0.86991192524467	-138.08784055616
6.2410000000000	0.86719388749909	-138.82018328272
6.2440000000000	0.86443126067101	-139.55099456758
6.2470000000000	0.86162486622711	-140.28020559928
6.2500000000000	0.85877555936112	-141.00774884653
6.2530000000000	0.85588422657633	-141.73355813931
6.2560000000000	0.85295178323488	-142.45756874011
6.2590000000000	0.84997917109357	-143.17971740513
6.2620000000000	0.84696735584440	-143.89994243571
6.2650000000000	0.84391732467746	-144.61818372013
6.2680000000000	0.84083008388207	-145.33438276605
6.2710000000000	0.83770665650074	-146.04848272420
6.2740000000000	0.83454808004881	-146.76042840360
6.2770000000000	0.83135540431105	-147.47016627897
6.2800000000000	0.82812968922447	-148.17764449093
6.2830000000000	0.82487200285567	-148.88281283963
6.2860000000000	0.82158341947747	-149.58562277251
6.2890000000000	0.81826501775084	-150.28602736679
6.2920000000000	0.81491787901357	-150.98398130748
6.2950000000000	0.81154308567721	-151.67944086148
6.2980000000000	0.80814171973317	-152.37236384859
6.3010000000000	0.80471486136543	-153.06270960981
6.3040000000000	0.80126358766845	-153.75043897379
6.3070000000000	0.79778897146711	-154.43551422177
6.3100000000000	0.79429208023400	-155.11789905166
6.3130000000000	0.79077397510023	-155.79755854167
6.3160000000000	0.78723570995475	-156.47445911388
6.3190000000000	0.78367833062624	-157.14856849818
6.3220000000000	0.78010287414228	-157.81985569680
6.3250000000000	0.77651036806063	-158.48829094978
6.3280000000000	0.77290182986599	-159.15384570162
6.3310000000000	0.76927826642740	-159.81649256914
6.3340000000000	0.76564067351084	-160.47620531081
6.3370000000000	0.76199003534095	-161.13295879765
6.3400000000000	0.75832732420830	-161.78672898566
6.3430000000000	0.75465350011612	-162.43749288987
6.3460000000000	0.75096951046315	-163.08522856005
6.3490000000000	0.74727628975871	-163.72991505795
6.3520000000000	0.74357475936522	-164.37153243610
6.3550000000000	0.73986582726657	-165.01006171808
6.3580000000000	0.73615038785760	-165.64548488021
6.3610000000000	0.73242932175482	-166.27778483452
6.3640000000000	0.72870349562200	-166.90694541292
6.3670000000000	0.72497376201339	-167.53295135252
6.3700000000000	0.72124095923006	-168.15578828189
6.3730000000000	0.71750591118774	-168.77544270827
6.3760000000000	0.71376942729748	-169.39190200553
6.3790000000000	0.71003230235590	-170.00515440278
6.3820000000000	0.70629531644518	-170.61518897357
6.3850000000000	0.70255923484279	-171.22199562562
6.3880000000000	0.69882480793965	-171.82556509084
6.3910000000000	0.69509277116723	-172.42588891561
6.3940000000000	0.69136384493273	-173.02295945146
6.3970000000000	0.68763873456357	-173.61676984561
6.4000000000000	0.68391813025925	-174.20731403178
6.4030000000000	0.68020270705261	-174.79458672092
6.4060000000000	0.67649312477912	-175.37858339182
6.4090000000000	0.67279002805595	-175.95930028175
6.4120000000000	0.66909404626847	-176.53673437686
6.4150000000000	0.66540579356740	-177.11088340234
6.4180000000000	0.66172586887412	-177.68174581256
6.4210000000000	0.65805485589560	-178.24932078074
6.4240000000000	0.65439332314944	-178.81360818854
6.4270000000000	0.65074182399750	-179.37460861528
6.4300000000000	0.64710089668956	-179.93232332692
6.4330000000000	0.64347106441721	179.51324573524
6.4360000000000	0.63985283537653	178.96209596617
6.4390000000000	0.63624670284061	178.41422410896
6.4420000000000	0.63265314524241	177.86962626699
6.4450000000000	0.62907262626576	177.32829791632
6.4480000000000	0.62550559494685	176.79023391839
6.4510000000000	0.62195248578439	176.25542853289
6.4540000000000	0.61841371885863	175.72387543091
6.4570000000000	0.61488969995927	175.19556770827
6.4600000000000	0.61138082072201	174.67049789904
6.4630000000000	0.60788745877305	174.14865798927
6.4660000000000	0.60440997788184	173.63003943078
6.4690000000000	0.60094872812094	173.11463315520
6.4720000000000	0.59750404603365	172.60242958799
6.4750000000000	0.59407625480833	172.09341866267
6.4780000000000	0.59066566445922	171.58758983500
6.4810000000000	0.58727257201362	171.08493209730
6.4840000000000	0.58389726170471	170.58543399274
6.4870000000000	0.58054000516982	170.08908362968
6.4900000000000	0.57720106165384	169.59586869592
6.4930000000000	0.57388067821703	169.10577647297
6.4960000000000	0.57057908994732	168.61879385030
6.4990000000000	0.56729652017618	168.13490733942
6.5020000000000	0.56403318069811	167.65410308796
6.5050000000000	0.56078927199317	167.17636689359
6.5080000000000	0.55756498345208	166.70168421787
6.5110000000000	0.55436049360374	166.23004019990
6.5140000000000	0.55117597034463	165.76141966990
6.5170000000000	0.54801157116973	165.29580716255
6.5200000000000	0.54486744340481	164.83318693018
6.5230000000000	0.54174372443944	164.37354295586
6.5260000000000	0.53864054196071	163.91685896612
6.5290000000000	0.53555801418712	163.46311844365
6.5320000000000	0.53249625010242	163.01230463963
6.5350000000000	0.52945534968915	162.56440058598
6.5380000000000	0.52643540416158	162.11938910726
6.5410000000000	0.52343649619760	161.67725283239
6.5440000000000	0.52045870016970	161.23797420614
6.5470000000000	0.51750208237456	160.80153550037
6.5500000000000	0.51456670126076	160.36791882497
6.5530000000000	0.51165260765509	159.93710613860
6.5560000000000	0.50875984498659	159.50907925920
6.5590000000000	0.50588844950843	159.08381987414
6.5620000000000	0.50303845051757	158.66130955020
6.5650000000000	0.50020987057175	158.24152974326
6.5680000000000	0.49740272570377	157.82446180773
6.5710000000000	0.49461702563321	157.41008700570
6.5740000000000	0.49185277397506	156.99838651586
6.5770000000000	0.48910996844508	156.58934144212
6.5800000000000	0.48638860106261	156.18293282204
6.5830000000000	0.48368865834939	155.77914163487
6.5860000000000	0.48101012152562	155.37794880952
6.5890000000000	0.47835296670261	154.97933523208
6.5920000000000	0.47571716507142	154.58328175324
6.5950000000000	0.47310268308864	154.18976919540
6.5980000000000	0.47050948265835	153.79877835948
6.6010000000000	0.46793752131029	153.41029003161
6.6040000000000	0.46538675237480	153.02428498945
6.6070000000000	0.46285712515355	152.64074400839
6.6100000000000	0.46034858508750	152.25964786744
6.6130000000000	0.45786107392017	151.88097735490
6.6160000000000	0.45539452985776	151.50471327386
6.6190000000000	0.45294888772571	151.13083644738
6.6220000000000	0.45052407912122	150.75932772356
6.6250000000000	0.44812003256257	150.39016798033
6.6280000000000	0.44573667363397	150.02333813009
6.6310000000000	0.44337392512819	149.65881912404
6.6340000000000	0.44103170718403	149.29659195646
6.6370000000000	0.43870993742131	148.93663766863
6.6400000000000	0.43640853107204	148.57893735278
6.6430000000000	0.43412740110782	148.22347215553
6.6460000000000	0.43186645836427	147.87022328150
6.6490000000000	0.42962561166188	147.51917199657
6.6520000000000	0.42740476792302	147.17029963088
6.6550000000000	0.42520383228640	146.82358758187
6.6580000000000	0.42302270821812	146.47901731698
6.6610000000000	0.42086129761880	146.13657037631
6.6640000000000	0.41871950092829	145.79622837509
6.6670000000000	0.41659721722728	145.45797300592
6.6700000000000	0.41449434433529	145.12178604100
6.6730000000000	0.41241077890639	144.78764933410
6.6760000000000	0.41034641652113	144.45554482250
6.6790000000000	0.40830115177673	144.12545452869
6.6820000000000	0.40627487837284	143.79736056200
6.6850000000000	0.40426748919674	143.47124512016
6.6880000000000	0.40227887640366	143.14709049052
6.6910000000000	0.40030893149564	142.82487905150
6.6940000000000	0.39835754539792	142.50459327358
6.6970000000000	0.39642460853213	142.18621572037
6.7000000000000	0.39451001088745	141.86972904956
6.7030000000000	0.39261364208929	141.55511601374
6.7060000000000	0.39073539146583	141.24235946105
6.7090000000000	0.38887514811173	140.93144233590
6.7120000000000	0.38703280095065	140.62234767941
6.7150000000000	0.38520823879402	140.31505862990
6.7180000000000	0.38340135039926	140.00955842316
6.7210000000000	0.38161202452531	139.70583039283
6.7240000000000	0.37984014998595	139.40385797052
6.7270000000000	0.37808561570136	139.10362468583
6.7300000000000	0.37634831074830	138.80511416649
6.7330000000000	0.37462812440791	138.50831013832
6.7360000000000	0.37292494621099	138.21319642497
6.7390000000000	0.37123866598378	137.91975694784
6.7420000000000	0.36956917389020	137.62797572580
6.7450000000000	0.36791636047232	137.33783687484
6.7480000000000	0.36628011669098	137.04932460773
6.7510000000000	0.36466033396363	136.76242323352
6.7540000000000	0.36305690419997	136.47711715703
6.7570000000000	0.36146971983846	136.19339087838
6.7600000000000	0.35989867387976	135.91122899227
6.7630000000000	0.35834365991861	135.63061618735
6.7660000000000	0.35680457217584	135.35153724550
6.7690000000000	0.35528130552793	135.07397704109
6.7720000000000	0.35377375553576	134.79792054009
6.7750000000000	0.35228181847272	134.52335279935
6.7780000000000	0.35080539135021	134.25025896546
6.7810000000000	0.34934437194478	133.97862427400
6.7840000000000	0.34789865882082	133.70843404854
6.7870000000000	0.34646815135507	133.43967369947
6.7900000000000	0.34505274975863	133.17232872304
6.7930000000000	0.34365235509895	132.90638470028
6.7960000000000	0.34226686932017	132.64182729566
6.7990000000000	0.34089619526312	132.37864225618
6.8020000000000	0.33954023668404	132.11681540991
6.8050000000000	0.33819889827380	131.85633266495
6.8080000000000	0.33687208567412	131.59718000792
6.8110000000000	0.33555970549536	131.33934350281
6.8140000000000	0.33426166533227	131.08280928960
6.8170000000000	0.33297787377969	130.82756358290
6.8200000000000	0.33170824044685	130.57359267035
6.8230000000000	0.33045267597241	130.32088291148
6.8260000000000	0.32921109203794	130.06942073604
6.8290000000000	0.32798340138062	129.81919264254
6.8320000000000	0.32676951780646	129.57018519677
6.8350000000000	0.32556935620245	129.32238503019
6.8380000000000	0.32438283254837	129.07577883838
6.8410000000000	0.32320986392729	128.83035337946
6.8440000000000	0.32205036853795	128.58609547236
6.8470000000000	0.32090426570399	128.34299199530
6.8500000000000	0.31977147588481	128.10102988396
6.8530000000000	0.31865192068487	127.86019612987
6.8560000000000	0.31754552286427	127.62047777861
6.8590000000000	0.31645220634697	127.38186192810
6.8620000000000	0.31537189623003	127.14433572674
6.8650000000000	0.31430451879288	126.90788637166
6.8680000000000	0.31325000150499	126.67250110680
6.8710000000000	0.31220827303500	126.43816722109
6.8740000000000	0.31117926325809	126.20487204665
6.8770000000000	0.31016290326484	125.97260295661
6.8800000000000	0.30915912536836	125.74134736339
6.8830000000000	0.30816786311196	125.51109271660
6.8860000000000	0.30718905127721	125.28182650119
6.8890000000000	0.30622262589113	125.05353623515
6.8920000000000	0.30526852423389	124.82620946775
6.8950000000000	0.30432668484559	124.59983377714
6.8980000000000	0.30339704753449	124.37439676853
6.9010000000000	0.30247955338329	124.14988607186
6.9040000000000	0.30157414475751	123.92628933960
6.9070000000000	0.30068076531189	123.70359424467
6.9100000000000	0.29979935999828	123.48178847806
6.9130000000000	0.29892987507313	123.26085974669
6.9160000000000	0.29807225810443	123.04079577095
6.9190000000000	0.29722645797971	122.82158428243
6.9220000000000	0.29639242491357	122.60321302162
6.9250000000000	0.29557011045531	122.38566973532
6.9280000000000	0.29475946749686	122.16894217434
6.9310000000000	0.29396045028098	121.95301809088
6.9340000000000	0.29317301440906	121.73788523611
6.9370000000000	0.29239711684981	121.52353135756
6.9400000000000	0.29163271594738	121.30994419649
6.9430000000000	0.29087977143066	121.09711148523
6.9460000000000	0.29013824442158	120.88502094450
6.9490000000000	0.28940809744488	120.67366028065
6.9520000000000	0.28868929443710	120.46301718291
6.9550000000000	0.28798180075639	120.25307932049
6.9580000000000	0.28728558319244	120.04383433970
6.9610000000000	0.28660060997701	119.83526986106
6.9640000000000	0.28592685079401	119.62737347623
6.9670000000000	0.28526427679081	119.42013274504
6.9700000000000	0.28461286058925	119.21353519228
6.9730000000000	0.28397257629724	119.00756830465
6.9760000000000	0.28334339952079	118.80221952743
[truncated: 1,012 more rows]
