# Supplementary material for: Intelligent wireless power transfer via a 2-bit compact reconfigurable transmissive-metasurface-based router
Source: Nat Commun. 2024 Apr 1;15:2807. doi: 10.1038/s41467-024-46984-4 (PMC10984985; doi:10.1038/s41467-024-46984-4)
Supplement: Supplementary file 12 — Source Data [file 41467_2024_46984_MOESM12_ESM.zip › source_data/figure_s15_doubleground2.txt]

#Parameters = {D=22.5; DC_linenum=6; DC_rotation=0; DC_shifty=6; Rx1=6.95; Rx2=3.95; Rx3=6.95; Rx4=3.95; Rx5=8.12; Rx6=5.25; Ry1=7.61; Ry2=3.95; Ry3=7.61; Ry4=5.94; Ry5=8.12; Ry6=5.25; ang=60; ang_rad=1.0471975511966; cap1=1.5e-13; cap2=0; cap3=1.5e-13; cap4=0; d1_M1=4.2; d1_M4=3.9; d2_M4=2.2; d_M1=0.9; eRx_h1=9.5; eRx_h2=7.5; eRx_v1=5; eRx_v2=9; gc=0.5; ha=0.1; hd=0.787; hs=3.175; hs1=1.675; l1_…
#"Frequency / GHz"	SZmax(1),Zmin(1) (10) [Mag]	SZmax(1),Zmin(1) (10) [Pha in deg.]
#-------------------------------------------------------------------------------------
4.0000000000000	0.24060398310682	174.16958250591
4.0030000000000	0.24714893819267	172.89832207383
4.0060000000000	0.25370796368081	171.60228801703
4.0090000000000	0.26027127592335	170.28167611308
4.0120000000000	0.26682825016762	168.93676840796
4.0150000000000	0.27336743988313	167.56794006153
4.0180000000000	0.27987660959714	166.17566567177
4.0210000000000	0.28634278243275	164.76052493146
4.0240000000000	0.29275230330516	163.32320746143
4.0270000000000	0.29909091841655	161.86451665878
4.0300000000000	0.30534387129534	160.38537239833
4.0330000000000	0.31149601515953	158.88681243174
4.0360000000000	0.31753194085449	157.36999234133
4.0390000000000	0.32343611904219	155.83618392599
4.0420000000000	0.32919305472108	154.28677192343
4.0450000000000	0.33478745156622	152.72324900774
4.0480000000000	0.34020438302423	151.14720904149
4.0510000000000	0.34542946661596	149.56033860685
4.0540000000000	0.35044903752181	147.96440688919
4.0570000000000	0.35525031728429	146.36125403639
4.0600000000000	0.35982157337949	144.75277816572
4.0630000000000	0.36415226550688	143.14092123588
4.0660000000000	0.36823317472306	141.52765404047
4.0690000000000	0.37205651199992	139.91496061098
4.0720000000000	0.37561600339860	138.30482233807
4.0750000000000	0.37890694979158	136.69920213046
4.0780000000000	0.38192625989360	135.10002892851
4.0810000000000	0.38467245623867	133.50918287671
4.0840000000000	0.38714565461347	131.92848143442
4.0870000000000	0.38934751828309	130.35966667086
4.0900000000000	0.39128118908414	128.80439394853
4.0930000000000	0.39295119807343	127.26422215286
4.0960000000000	0.39436335889274	125.74060557587
4.0990000000000	0.39552464731872	124.23488751204
4.1020000000000	0.39644307061936	122.74829557567
4.1050000000000	0.39712753033400	121.28193870490
4.1080000000000	0.39758768195516	119.83680577798
4.1110000000000	0.39783379473563	118.41376573451
4.1140000000000	0.39787661450033	117.01356906840
4.1170000000000	0.39772723193760	115.63685054058
4.1200000000000	0.39739695840360	114.28413294763
4.1230000000000	0.39689721082289	112.95583177730
4.1260000000000	0.39623940682710	111.65226058238
4.1290000000000	0.39543487086000	110.37363690965
4.1320000000000	0.39449475160361	109.12008862981
4.1350000000000	0.39342995075346	107.89166052670
4.1380000000000	0.39225106289755	106.68832101803
4.1410000000000	0.39096832603272	105.50996889530
4.1440000000000	0.38959158208305	104.35643998651
4.1470000000000	0.38813024666369	103.22751366068
4.1500000000000	0.38659328725506	102.12291910848
4.1530000000000	0.38498920891164	101.04234134730
4.1560000000000	0.38332604661887	99.985426911776
4.1590000000000	0.38161136342727	98.951789202573
4.1620000000000	0.37985225352699	97.941013476097
4.1650000000000	0.37805534947477	96.952661466511
4.1680000000000	0.37622683284400	95.986275638754
4.1710000000000	0.37437244763265	95.041383077177
4.1740000000000	0.37249751583158	94.117499019222
4.1770000000000	0.37060695462278	93.214130047287
4.1800000000000	0.36870529474355	92.330776954688
4.1830000000000	0.36679669961497	91.466937303613
4.1860000000000	0.36488498489216	90.622107694199
4.1890000000000	0.36297363814775	89.795785764593
4.1920000000000	0.36106583844914	88.987471942049
4.1950000000000	0.35916447563414	88.196670964971
4.1980000000000	0.35727216912846	87.422893195325
4.2010000000000	0.35539128618263	86.665655740203
4.2040000000000	0.35352395943561	85.924483400403
4.2070000000000	0.35167210373745	85.198909463003
4.2100000000000	0.34983743218505	84.488476353784
4.2130000000000	0.34802147134298	83.792736164341
4.2160000000000	0.34622557563639	83.111251067610
4.2190000000000	0.34445094091508	82.443593634453
4.2220000000000	0.34269861719802	81.789347062895
4.2250000000000	0.34096952061492	81.148105330624
4.2280000000000	0.33926444456819	80.519473280347
4.2310000000000	0.33758407014250	79.903066646742
4.2340000000000	0.33592897579299	79.298512032859
4.2370000000000	0.33429964634532	78.705446843037
4.2400000000000	0.33269648134193	78.123519178684
4.2430000000000	0.33111980276987	77.552387702562
4.2460000000000	0.32956986220555	76.991721476647
4.2490000000000	0.32804684741133	76.441199778010
4.2520000000000	0.32655088841836	75.900511896697
4.2550000000000	0.32508206312887	75.369356919107
4.2580000000000	0.32364040247026	74.847443499929
4.2610000000000	0.32222589513152	74.334489625344
4.2640000000000	0.32083849191165	73.830222369841
4.2670000000000	0.31947810970778	73.334377648704
4.2700000000000	0.31814463516941	72.846699967924
4.2730000000000	0.31683792804372	72.366942173102
4.2760000000000	0.31555782423518	71.894865198623
4.2790000000000	0.31430413860141	71.430237818248
4.2820000000000	0.31307666750566	70.972836398060
4.2850000000000	0.31187519114514	70.522444652581
4.2880000000000	0.31069947567281	70.078853404712
4.2910000000000	0.30954927512920	69.641860350055
4.2940000000000	0.30842433319955	69.211269826070
4.2970000000000	0.30732438481054	68.786892586415
4.3000000000000	0.30624915757967	68.368545580756
4.3030000000000	0.30519837312948	67.956051740264
4.3060000000000	0.30417174827779	67.549239768934
4.3090000000000	0.30316899611438	67.147943940850
4.3120000000000	0.30218982697364	66.752003903433
4.3150000000000	0.30123394931190	66.361264486708
4.3180000000000	0.30030107049773	65.975575518562
4.3210000000000	0.29939089752242	65.594791645969
4.3240000000000	0.29850313763769	65.218772162099
4.3270000000000	0.29763749892684	64.847380839251
4.3300000000000	0.29679369081519	64.480485767491
4.3330000000000	0.29597142452493	64.117959198894
4.3360000000000	0.29517041347961	63.759677397268
4.3390000000000	0.29439037366237	63.405520493224
4.3420000000000	0.29363102393223	63.055372344460
4.3450000000000	0.29289208630222	62.709120401115
4.3480000000000	0.29217328618260	62.366655576044
4.3510000000000	0.29147435259257	62.027872119881
4.3540000000000	0.29079501834323	61.692667500719
4.3570000000000	0.29013502019440	61.360942288282
4.3600000000000	0.28949409898784	61.032600042428
4.3630000000000	0.28887199975905	60.707547205838
4.3660000000000	0.28826847182964	60.385693000746
4.3690000000000	0.28768326888211	60.066949329580
4.3720000000000	0.28711614901889	59.751230679354
4.3750000000000	0.28656687480699	59.438454029692
4.3780000000000	0.28603521330983	59.128538764340
4.3810000000000	0.28552093610739	58.821406586040
4.3840000000000	0.28502381930614	58.516981434647
4.3870000000000	0.28454364353946	58.215189408344
4.3900000000000	0.28408019395983	57.915958687870
4.3930000000000	0.28363326022358	57.619219463604
4.3960000000000	0.28320263646899	57.324903865439
4.3990000000000	0.28278812128856	57.032945895298
4.4020000000000	0.28238951769603	56.743281362211
4.4050000000000	0.28200663308894	56.455847819844
4.4080000000000	0.28163927920704	56.170584506391
4.4110000000000	0.28128727208735	55.887432286724
4.4140000000000	0.28095043201610	55.606333596717
4.4170000000000	0.28062858347811	55.327232389662
4.4200000000000	0.28032155510389	55.050074084686
4.4230000000000	0.28002917961502	54.774805517090
4.4260000000000	0.27975129376775	54.501374890543
4.4290000000000	0.27948773829556	54.229731731042
4.4320000000000	0.27923835785050	53.959826842577
4.4350000000000	0.27900300094393	53.691612264430
4.4380000000000	0.27878151988658	53.425041230048
4.4410000000000	0.27857377072824	53.160068127411
4.4440000000000	0.27837961319732	52.896648460861
4.4470000000000	0.27819891064023	52.634738814303
4.4500000000000	0.27803152996094	52.374296815753
4.4530000000000	0.27787734156070	52.115281103160
4.4560000000000	0.27773621927807	51.857651291453
4.4590000000000	0.27760804032938	51.601367940776
4.4620000000000	0.27749268524964	51.346392525851
4.4650000000000	0.27739003783407	51.092687406431
4.4680000000000	0.27729998508022	50.840215798797
4.4710000000000	0.27722241713080	50.588941748264
4.4740000000000	0.27715722721729	50.338830102641
4.4770000000000	0.27710431160424	50.089846486634
4.4800000000000	0.27706356953453	49.841957277123
4.4830000000000	0.27703490317536	49.595129579304
4.4860000000000	0.27701821756517	49.349331203653
4.4890000000000	0.27701342056153	49.104530643675
4.4920000000000	0.27702042278982	48.860697054422
4.4950000000000	0.27703913759296	48.617800231730
4.4980000000000	0.27706948098205	48.375810592163
4.5010000000000	0.27711137158791	48.134699153642
4.5040000000000	0.27716473061367	47.894437516701
4.5070000000000	0.27722948178825	47.654997846392
4.5100000000000	0.27730555132083	47.416352854774
4.5130000000000	0.27739286785627	47.178475783983
4.5160000000000	0.27749136243146	46.941340389869
4.5190000000000	0.27760096843269	46.704920926146
4.5220000000000	0.27772162155382	46.469192129081
4.5250000000000	0.27785325975556	46.234129202664
4.5280000000000	0.27799582322551	45.999707804255
4.5310000000000	0.27814925433921	45.765904030697
4.5340000000000	0.27831349762201	45.532694404870
4.5370000000000	0.27848849971194	45.300055862661
4.5400000000000	0.27867420932332	45.067965740361
4.5430000000000	0.27887057721131	44.836401762439
4.5460000000000	0.27907755613731	44.605342029713
4.5490000000000	0.27929510083511	44.374765007873
4.5520000000000	0.27952316797798	44.144649516368
4.5550000000000	0.27976171614642	43.914974717630
4.5580000000000	0.28001070579682	43.685720106623
4.5610000000000	0.28027009923081	43.456865500714
4.5640000000000	0.28053986056538	43.228391029844
4.5670000000000	0.28081995570377	43.000277126997
4.5700000000000	0.28111035230705	42.772504518948
4.5730000000000	0.28141101976638	42.545054217294
4.5760000000000	0.28172192917605	42.317907509733
4.5790000000000	0.28204305330709	42.091045951614
4.5820000000000	0.28237436658160	41.864451357725
4.5850000000000	0.28271584504774	41.638105794315
4.5880000000000	0.28306746635525	41.411991571351
4.5910000000000	0.28342920973173	41.186091234995
4.5940000000000	0.28380105595936	40.960387560288
4.5970000000000	0.28418298735232	40.734863544050
4.6000000000000	0.28457498773472	40.509502397968
4.6030000000000	0.28497704241910	40.284287541884
4.6060000000000	0.28538913818545	40.059202597269
4.6090000000000	0.28581126326075	39.834231380865
4.6120000000000	0.28624340729907	39.609357898515
4.6150000000000	0.28668556136210	39.384566339152
4.6180000000000	0.28713771790014	39.159841068948
4.6210000000000	0.28759987073369	38.935166625628
4.6240000000000	0.28807201503530	38.710527712925
4.6270000000000	0.28855414731203	38.485909195186
4.6300000000000	0.28904626538821	38.261296092123
4.6330000000000	0.28954836838868	38.036673573694
4.6360000000000	0.29006045672243	37.812026955117
4.6390000000000	0.29058253206657	37.587341692020
4.6420000000000	0.29111459735072	37.362603375702
4.6450000000000	0.29165665674174	37.137797728527
4.6480000000000	0.29220871562882	36.912910599422
4.6510000000000	0.29277078060891	36.687927959496
4.6540000000000	0.29334285947241	36.462835897765
4.6570000000000	0.29392496118927	36.237620616981
4.6600000000000	0.29451709589532	36.012268429565
4.6630000000000	0.29511927487891	35.786765753635
4.6660000000000	0.29573151056779	35.561099109139
4.6690000000000	0.29635381651631	35.335255114066
4.6720000000000	0.29698620739284	35.109220480765
4.6750000000000	0.29762869896742	34.882982012335
4.6780000000000	0.29828130809966	34.656526599109
4.6810000000000	0.29894405272684	34.429841215220
4.6840000000000	0.29961695185223	34.202912915241
4.6870000000000	0.30030002553360	33.975728830906
4.6900000000000	0.30099329487191	33.748276167912
4.6930000000000	0.30169678200017	33.520542202779
4.6960000000000	0.30241051007247	33.292514279798
4.6990000000000	0.30313450325318	33.064179808035
4.7020000000000	0.30386878670621	32.835526258408
4.7050000000000	0.30461338658453	32.606541160828
4.7080000000000	0.30536833001966	32.377212101404
4.7110000000000	0.30613364511140	32.147526719708
4.7140000000000	0.30690936091757	31.917472706099
4.7170000000000	0.30769550744387	31.687037799112
4.7200000000000	0.30849211563379	31.456209782894
4.7230000000000	0.30929921735864	31.224976484702
4.7260000000000	0.31011684540754	30.993325772455
4.7290000000000	0.31094503347754	30.761245552336
4.7320000000000	0.31178381616376	30.528723766446
4.7350000000000	0.31263322894944	30.295748390511
4.7380000000000	0.31349330819617	30.062307431633
4.7410000000000	0.31436409113400	29.828388926094
4.7440000000000	0.31524561585153	29.593980937207
4.7470000000000	0.31613792128608	29.359071553203
4.7500000000000	0.31704104721370	29.123648885179
4.7530000000000	0.31795503423920	28.887701065078
4.7560000000000	0.31887992378611	28.651216243714
4.7590000000000	0.31981575808658	28.414182588845
4.7620000000000	0.32076258017115	28.176588283279
4.7650000000000	0.32172043385847	27.938421523032
4.7680000000000	0.32268936374489	27.699670515510
4.7710000000000	0.32366941519397	27.460323477752
4.7740000000000	0.32466063432578	27.220368634688
4.7770000000000	0.32566306800613	26.979794217456
4.7800000000000	0.32667676383561	26.738588461744
4.7830000000000	0.32770177013847	26.496739606175
4.7860000000000	0.32873813595129	26.254235890725
4.7890000000000	0.32978591101151	26.011065555182
4.7920000000000	0.33084514574567	25.767216837639
4.7950000000000	0.33191589125753	25.522677973022
4.7980000000000	0.33299819931585	25.277437191651
4.8010000000000	0.33409212234199	25.031482717845
4.8040000000000	0.33519771339721	24.784802768553
4.8070000000000	0.33631502616973	24.537385552022
4.8100000000000	0.33744411496141	24.289219266503
4.8130000000000	0.33858503467427	24.040292098990
4.8160000000000	0.33973784079651	23.790592223990
4.8190000000000	0.34090258938835	23.540107802332
4.8220000000000	0.34207933706738	23.288826980008
4.8250000000000	0.34326814099367	23.036737887051
4.8280000000000	0.34446905885442	22.783828636444
4.8310000000000	0.34568214884817	22.530087323063
4.8340000000000	0.34690746966871	22.275502022664
4.8370000000000	0.34814508048843	22.020060790890
4.8400000000000	0.34939504094133	21.763751662325
4.8430000000000	0.35065741110548	21.506562649582
4.8460000000000	0.35193225148500	21.248481742417
4.8490000000000	0.35321962299160	20.989496906892
4.8520000000000	0.35451958692556	20.729596084566
4.8550000000000	0.35583220495611	20.468767191725
4.8580000000000	0.35715753910136	20.206998118649
4.8610000000000	0.35849565170758	19.944276728915
4.8640000000000	0.35984660542793	19.680590858742
4.8670000000000	0.36121046320050	19.415928316370
4.8700000000000	0.36258728822579	19.150276881477
4.8730000000000	0.36397714394353	18.883624304644
4.8760000000000	0.36538009400876	18.615958306851
4.8790000000000	0.36679620226728	18.347266579018
4.8820000000000	0.36822553273037	18.077536781586
4.8850000000000	0.36966814954873	17.806756544142
4.8880000000000	0.37112411698573	17.534913465087
4.8910000000000	0.37259349938981	17.261995111344
4.8940000000000	0.37407636116616	16.987989018117
4.8970000000000	0.37557276674746	16.712882688688
4.9000000000000	0.37708278056392	16.436663594270
4.9030000000000	0.37860646701232	16.159319173895
4.9060000000000	0.38014389042425	15.880836834363
4.9090000000000	0.38169511503339	15.601203950229
4.9120000000000	0.38326020494186	15.320407863848
4.9150000000000	0.38483922408563	15.038435885472
4.9180000000000	0.38643223619896	14.755275293389
4.9210000000000	0.38803930477775	14.470913334130
4.9240000000000	0.38966049304201	14.185337222722
4.9270000000000	0.39129586389710	13.898534142995
4.9300000000000	0.39294547989410	13.610491247957
4.9330000000000	0.39460940318884	13.321195660216
4.9360000000000	0.39628769550007	13.030634472470
4.9390000000000	0.39798041806626	12.738794748051
4.9420000000000	0.39968763160136	12.445663521541
4.9450000000000	0.40140939624933	12.151227799443
4.9480000000000	0.40314577153748	11.855474560925
4.9510000000000	0.40489681632851	11.558390758623
4.9540000000000	0.40666258877136	11.259963319522
4.9570000000000	0.40844314625074	10.960179145900
4.9600000000000	0.41023854533536	10.659025116347
4.9630000000000	0.41204884172485	10.356488086856
4.9660000000000	0.41387409019528	10.052554891990
4.9690000000000	0.41571434454339	9.7472123461247
4.9720000000000	0.41756965752934	9.4404472447725
4.9750000000000	0.41944008081815	9.1322463659816
4.9780000000000	0.42132566491959	8.8225964718221
4.9810000000000	0.42322645912675	8.5114843099527
4.9840000000000	0.42514251145303	8.1988966152740
4.9870000000000	0.42707386856772	7.8848201116696
4.9900000000000	0.42902057573003	7.5692415138351
4.9930000000000	0.43098267672168	7.2521475291999
4.9960000000000	0.43296021377784	6.9335248599406
4.9990000000000	0.43495322751663	6.6133602050898
5.0020000000000	0.43696175686704	6.2916402627417
5.0050000000000	0.43898583899521	5.9683517323568
5.0080000000000	0.44102550922927	5.6434813171664
5.0110000000000	0.44308080098246	5.3170157266804
5.0140000000000	0.44515174567475	4.9889416792993
5.0170000000000	0.44723837265282	4.6592459050329
5.0200000000000	0.44934070910843	4.3279151483272
5.0230000000000	0.45145877999526	3.9949361710011
5.0260000000000	0.45359260794405	3.6602957552969
5.0290000000000	0.45574221317624	3.3239807070432
5.0320000000000	0.45790761341595	2.9859778589344
5.0350000000000	0.46008882380040	2.6462740739287
5.0380000000000	0.46228585678877	2.3048562487649
5.0410000000000	0.46449872206948	1.9617113176010
5.0440000000000	0.46672742646593	1.6168262557762
5.0470000000000	0.46897197384073	1.2701880836975
5.0500000000000	0.47123236499837	0.92178387085304
5.0530000000000	0.47350859758648	0.57160073995444
5.0560000000000	0.47580066599560	0.21962587120733
5.0590000000000	0.47810856125752	-0.13415349328525
5.0620000000000	0.48043227094224	-0.48975004498778
5.0650000000000	0.48277177905361	-0.84717640426244
5.0680000000000	0.48512706592361	-1.2064451155648
5.0710000000000	0.48749810810541	-1.5675686425020
5.0740000000000	0.48988487826523	-1.9305593627538
5.0770000000000	0.49228734507301	-2.2954295628559
5.0800000000000	0.49470547309202	-2.6621914328426
5.0830000000000	0.49713922266739	-3.0308570607501
5.0860000000000	0.49958854981380	-3.4014384269787
5.0890000000000	0.50205340610212	-3.7739473985146
5.0920000000000	0.50453373854540	-4.1483957230093
5.0950000000000	0.50702948948404	-4.5247950227174
5.0980000000000	0.50954059647036	-4.9031567882939
5.1010000000000	0.51206699215267	-5.2834923724487
5.1040000000000	0.51460860415887	-5.6658129834606
5.1070000000000	0.51716535497972	-6.0501296785509
5.1100000000000	0.51973716185199	-6.4364533571166
5.1130000000000	0.52232393664136	-6.8247947538258
5.1160000000000	0.52492558572554	-7.2151644315750
5.1190000000000	0.52754200987742	-7.6075727743099
5.1220000000000	0.53017310414861	-8.0020299797120
5.1250000000000	0.53281875775342	-8.3985460517529
5.1280000000000	0.53547885395342	-8.7971307931186
5.1310000000000	0.53815326994279	-9.1977937975047
5.1340000000000	0.54084187673462	-9.6005444417877
5.1370000000000	0.54354453904829	-10.005391878074
5.1400000000000	0.54626111519815	-10.412345025631
5.1430000000000	0.54899145698366	-10.821412562700
5.1460000000000	0.55173540958124	-11.232602918205
5.1490000000000	0.55449281143789	-11.645924263345
5.1520000000000	0.55726349416701	-12.061384503097
5.1550000000000	0.56004728244639	-12.478991267609
5.1580000000000	0.56284399391879	-12.898751903514
5.1610000000000	0.56565343909521	-13.320673465148
5.1640000000000	0.56847542126112	-13.744762705697
5.1670000000000	0.57130973638593	-14.171026068266
5.1700000000000	0.57415617303585	-14.599469676888
5.1730000000000	0.57701451229051	-15.030099327466
5.1760000000000	0.57988452766350	-15.462920478673
5.1790000000000	0.58276598502710	-15.897938242806
5.1820000000000	0.58565864254156	-16.335157376610
5.1850000000000	0.58856225058902	-16.774582272072
5.1880000000000	0.59147655171257	-17.216216947202
5.1910000000000	0.59440128056052	-17.660065036817
5.1940000000000	0.59733616383624	-18.106129783320
5.1970000000000	0.60028092025398	-18.554414027496
5.2000000000000	0.60323526050066	-19.004920199349
5.2030000000000	0.60619888720423	-19.457650308962
5.2060000000000	0.60917149490865	-19.912605937417
5.2090000000000	0.61215277005594	-20.369788227778
5.2120000000000	0.61514239097549	-20.829197876156
5.2150000000000	0.61814002788090	-21.290835122850
5.2180000000000	0.62114534287473	-21.754699743611
5.2210000000000	0.62415798996139	-22.220791041011
5.2240000000000	0.62717761506835	-22.689107835953
5.2270000000000	0.63020385607615	-23.159648459321
5.2300000000000	0.63323634285721	-23.632410743803
5.2330000000000	0.63627469732400	-24.107392015884
5.2360000000000	0.63931853348653	-24.584589088039
5.2390000000000	0.64236745751956	-25.063998251137
5.2420000000000	0.64542106783982	-25.545615267066
5.2450000000000	0.64847895519327	-26.029435361611
5.2480000000000	0.65154070275276	-26.515453217586
5.2510000000000	0.65460588622628	-27.003662968245
5.2540000000000	0.65767407397585	-27.494058190990
5.2570000000000	0.66074482714746	-27.986631901389
5.2600000000000	0.66381769981194	-28.481376547527
5.2630000000000	0.66689223911708	-28.978284004693
5.2660000000000	0.66996798545105	-29.477345570450
5.2690000000000	0.67304447261727	-29.978551960067
5.2720000000000	0.67612122802066	-30.481893302362
5.2750000000000	0.67919777286559	-30.987359135955
5.2780000000000	0.68227362236522	-31.494938405957
5.2810000000000	0.68534828596259	-32.004619461105
5.2840000000000	0.68842126756316	-32.516390051365
5.2870000000000	0.69149206577895	-33.030237326016
5.2900000000000	0.69456017418410	-33.546147832230
5.2930000000000	0.69762508158182	-34.064107514166
5.2960000000000	0.70068627228257	-34.584101712590
5.2990000000000	0.70374322639335	-35.106115165037
5.3020000000000	0.70679542011792	-35.630132006531
5.3050000000000	0.70984232606768	-36.156135770865
5.3080000000000	0.71288341358309	-36.684109392471
5.3110000000000	0.71591814906521	-37.214035208871
5.3140000000000	0.71894599631724	-37.745894963745
5.3170000000000	0.72196641689557	-38.279669810595
5.3200000000000	0.72497887047002	-38.815340317039
5.3230000000000	0.72798281519299	-39.352886469736
5.3260000000000	0.73097770807694	-39.892287679943
5.3290000000000	0.73396300537984	-40.433522789709
5.3320000000000	0.73693816299810	-40.976570078732
5.3350000000000	0.73990263686644	-41.521407271846
5.3380000000000	0.74285588336421	-42.068011547178
5.3410000000000	0.74579735972754	-42.616359544947
5.3440000000000	0.74872652446676	-43.166427376927
5.3470000000000	0.75164283778851	-43.718190636554
5.3500000000000	0.75454576202176	-44.271624409689
5.3530000000000	0.75743476204730	-44.826703286026
5.3560000000000	0.76030930572975	-45.383401371141
5.3590000000000	0.76316886435166	-45.941692299174
5.3620000000000	0.76601291304872	-46.501549246141
5.3650000000000	0.76884093124555	-47.062944943859
5.3680000000000	0.77165240309114	-47.625851694481
5.3710000000000	0.77444681789334	-48.190241385619
5.3740000000000	0.77722367055150	-48.756085506058
5.3770000000000	0.77998246198654	-49.323355162022
5.3800000000000	0.78272269956759	-49.892021094002
5.3830000000000	0.78544389753454	-50.462053694108
5.3860000000000	0.78814557741554	-51.033423023937
5.3890000000000	0.79082726843881	-51.606098832928
5.3920000000000	0.79348850793782	-52.180050577200
5.3950000000000	0.79612884174922	-52.755247438823
5.3980000000000	0.79874782460261	-53.331658345531
5.4010000000000	0.80134502050147	-53.909251990816
5.4040000000000	0.80392000309445	-54.487996854414
5.4070000000000	0.80647235603633	-55.067861223127
5.4100000000000	0.80900167333790	-55.648813211967
5.4130000000000	0.81150755970412	-56.230820785594
5.4160000000000	0.81398963085982	-56.813851780011
5.4190000000000	0.81644751386232	-57.397873924492
5.4220000000000	0.81888084740047	-57.982854863713
5.4250000000000	0.82128928207927	-58.568762180051
5.4280000000000	0.82367248068982	-59.155563416016
5.4310000000000	0.82603011846380	-59.743226096798
5.4340000000000	0.82836188331225	-60.331717752876
5.4370000000000	0.83066747604797	-60.921005942679
5.4400000000000	0.83294661059131	-61.511058275245
5.4430000000000	0.83519901415891	-62.101842432862
5.4460000000000	0.83742442743500	-62.693326193648
5.4490000000000	0.83962260472511	-63.285477454040
5.4520000000000	0.84179331409185	-63.878264251164
5.4550000000000	0.84393633747256	-64.471654785049
5.4580000000000	0.84605147077872	-65.065617440655
5.4610000000000	0.84813852397696	-65.660120809684
5.4640000000000	0.85019732115168	-66.255133712140
5.4670000000000	0.85222770054912	-66.850625217623
5.4700000000000	0.85422951460304	-67.446564666303
5.4730000000000	0.85620262994196	-68.042921689567
5.4760000000000	0.85814692737821	-68.639666230301
5.4790000000000	0.86006230187870	-69.236768562790
5.4820000000000	0.86194866251787	-69.834199312192
5.4850000000000	0.86380593241290	-70.431929473585
5.4880000000000	0.86563404864136	-71.029930430546
5.4910000000000	0.86743296214191	-71.628173973249
5.4940000000000	0.86920263759799	-72.226632316057
5.4970000000000	0.87094305330524	-72.825278114588
5.5000000000000	0.87265420102283	-73.424084482243
5.5030000000000	0.87433608580925	-74.023025006173
5.5060000000000	0.87598872584293	-74.622073762664
5.5090000000000	0.87761215222836	-75.221205331940
5.5120000000000	0.87920640878803	-75.820394812361
5.5150000000000	0.88077155184089	-76.419617834006
5.5180000000000	0.88230764996781	-77.018850571631
5.5210000000000	0.88381478376470	-77.618069756994
5.5240000000000	0.88529304558381	-78.217252690541
5.5270000000000	0.88674253926394	-78.816377252442
5.5300000000000	0.88816337985001	-79.415421912980
5.5330000000000	0.88955569330292	-80.014365742281
5.5360000000000	0.89091961620002	-80.613188419390
5.5390000000000	0.89225529542712	-81.211870240691
5.5420000000000	0.89356288786256	-81.810392127669
5.5450000000000	0.89484256005400	-82.408735634013
5.5480000000000	0.89609448788874	-83.006882952078
5.5510000000000	0.89731885625797	-83.604816918692
5.5540000000000	0.89851585871594	-84.202521020322
5.5570000000000	0.89968569713438	-84.799979397605
5.5600000000000	0.90082858135310	-85.397176849260
5.5630000000000	0.90194472882715	-85.994098835366
5.5660000000000	0.90303436427142	-86.590731480041
5.5690000000000	0.90409771930309	-87.187061573526
5.5720000000000	0.90513503208265	-87.783076573666
5.5750000000000	0.90614654695406	-88.378764606835
5.5780000000000	0.90713251408459	-88.974114468281
5.5810000000000	0.90809318910491	-89.569115621938
5.5840000000000	0.90902883275007	-90.163758199692
5.5870000000000	0.90993971050167	-90.758033000132
5.5900000000000	0.91082609223198	-91.351931486797
5.5930000000000	0.91168825185027	-91.945445785937
5.5960000000000	0.91252646695201	-92.538568683798
5.5990000000000	0.91334101847125	-93.131293623451
5.6020000000000	0.91413219033659	-93.723614701191
5.6050000000000	0.91490026913124	-94.315526662507
5.6080000000000	0.91564554375752	-94.907024897655
5.6110000000000	0.91636830510606	-95.498105436840
5.6140000000000	0.91706884573018	-96.088764945037
5.6170000000000	0.91774745952560	-96.679000716462
5.6200000000000	0.91840444141597	-97.268810668705
5.6230000000000	0.91904008704427	-97.858193336565
5.6260000000000	0.91965469247052	-98.447147865575
5.6290000000000	0.92024855387584	-99.035674005262
5.6320000000000	0.92082196727328	-99.623772102142
5.6350000000000	0.92137522822542	-100.21144309248
5.6380000000000	0.92190863156894	-100.79868849484
5.6410000000000	0.92242247114644	-101.38551040239
5.6440000000000	0.92291703954542	-101.97191147506
5.6470000000000	0.92339262784471	-102.55789493153
5.6500000000000	0.92384952536836	-103.14346454104
5.6530000000000	0.92428801944705	-103.72862461508
5.6560000000000	0.92470839518709	-104.31337999897
5.6590000000000	0.92511093524708	-104.89773606331
5.6620000000000	0.92549591962223	-105.48169869538
5.6650000000000	0.92586362543625	-106.06527429043
5.6680000000000	0.92621432674108	-106.64846974296
5.6710000000000	0.92654829432408	-107.23129243790
5.6740000000000	0.92686579552289	-107.81375024185
5.6770000000000	0.92716709404794	-108.39585149418
5.6800000000000	0.92745244981228	-108.97760499830
5.6830000000000	0.92772211876906	-109.55902001281
5.6860000000000	0.92797635275618	-110.14010624270
5.6890000000000	0.92821539934835	-110.72087383069
5.6920000000000	0.92843950171627	-111.30133334850
5.6950000000000	0.92864889849290	-111.88149578827
5.6980000000000	0.92884382364669	-112.46137255403
5.7010000000000	0.92902450636164	-113.04097545326
5.7040000000000	0.92919117092412	-113.62031668858
5.7070000000000	0.92934403661625	-114.19940884950
5.7100000000000	0.92948331761571	-114.77826490435
5.7130000000000	0.92960922290188	-115.35689819235
5.7160000000000	0.92972195616819	-115.93532241574
5.7190000000000	0.92982171574036	-116.51355163218
5.7220000000000	0.92990869450062	-117.09160024724
5.7250000000000	0.92998307981754	-117.66948300711
5.7280000000000	0.93004505348144	-118.24721499140
5.7310000000000	0.93009479164515	-118.82481160631
5.7340000000000	0.93013246476996	-119.40228857782
5.7370000000000	0.93015823757664	-119.97966194518
5.7400000000000	0.93017226900132	-120.55694805461
5.7430000000000	0.93017471215600	-121.13416355326
5.7460000000000	0.93016571429368	-121.71132538329
5.7490000000000	0.93014541677772	-122.28845077635
5.7520000000000	0.93011395505545	-122.86555724818
5.7550000000000	0.93007145863577	-123.44266259354
5.7580000000000	0.93001805107045	-124.01978488139
5.7610000000000	0.92995384993924	-124.59694245032
5.7640000000000	0.92987896683827	-125.17415390435
5.7670000000000	0.92979350737180	-125.75143810885
5.7700000000000	0.92969757114709	-126.32881418696
5.7730000000000	0.92959125177209	-126.90630151614
5.7760000000000	0.92947463685593	-127.48391972517
5.7790000000000	0.92934780801197	-128.06168869136
5.7820000000000	0.92921084086308	-128.63962853815
5.7850000000000	0.92906380504931	-129.21775963304
5.7880000000000	0.92890676423732	-129.79610258586
5.7910000000000	0.92873977613179	-130.37467824734
5.7940000000000	0.92856289248836	-130.95350770813
5.7970000000000	0.92837615912798	-131.53261229815
5.8000000000000	0.92817961595255	-132.11201358625
5.8030000000000	0.92797329696152	-132.69173338037
5.8060000000000	0.92775723026943	-133.27179372801
5.8090000000000	0.92753143812398	-133.85221691711
5.8120000000000	0.92729593692458	-134.43302547742
5.8150000000000	0.92705073724120	-135.01424218216
5.8180000000000	0.92679584383308	-135.59589005023
5.8210000000000	0.92653125566744	-136.17799234878
5.8240000000000	0.92625696593762	-136.76057259631
5.8270000000000	0.92597296208068	-137.34365456612
5.8300000000000	0.92567922579410	-137.92726229037
5.8330000000000	0.92537573305141	-138.51142006450
5.8360000000000	0.92506245411645	-139.09615245223
5.8390000000000	0.92473935355611	-139.68148429100
5.8420000000000	0.92440639025115	-140.26744069804
5.8450000000000	0.92406351740503	-140.85404707681
5.8480000000000	0.92371068255027	-141.44132912416
5.8510000000000	0.92334782755225	-142.02931283792
5.8540000000000	0.92297488861000	-142.61802452515
5.8570000000000	0.92259179625385	-143.20749081091
5.8600000000000	0.92219847533946	-143.79773864770
5.8630000000000	0.92179484503802	-144.38879532549
5.8660000000000	0.92138081882224	-144.98068848238
5.8690000000000	0.92095630444782	-145.57344611593
5.8720000000000	0.92052120392998	-146.16709659517
5.8750000000000	0.92007541351474	-146.76166867328
5.8780000000000	0.91961882364447	-147.35719150100
5.8810000000000	0.91915131891740	-147.95369464075
5.8840000000000	0.91867277804062	-148.55120808151
5.8870000000000	0.91818307377604	-149.14976225448
5.8900000000000	0.91768207287899	-149.74938804953
5.8930000000000	0.91716963602889	-150.35011683243
5.8960000000000	0.91664561775142	-150.95198046296
5.8990000000000	0.91610986633178	-151.55501131389
5.9020000000000	0.91556222371841	-152.15924229079
5.9050000000000	0.91500252541651	-152.76470685280
5.9080000000000	0.91443060037089	-153.37143903432
5.9110000000000	0.91384627083740	-153.97947346766
5.9140000000000	0.91324935224227	-154.58884540672
5.9170000000000	0.91263965302863	-155.19959075161
5.9200000000000	0.91201697448957	-155.81174607444
5.9230000000000	0.91138111058679	-156.42534864607
5.9260000000000	0.91073184775409	-157.04043646402
5.9290000000000	0.91006896468487	-157.65704828160
5.9320000000000	0.90939223210266	-158.27522363807
5.9350000000000	0.90870141251374	-158.89500289012
5.9380000000000	0.90799625994083	-159.51642724459
5.9410000000000	0.90727651963680	-160.13953879239
5.9440000000000	0.90654192777733	-160.76438054385
5.9470000000000	0.90579221113119	-161.39099646533
5.9500000000000	0.90502708670710	-162.01943151725
5.9530000000000	0.90424626137576	-162.64973169361
5.9560000000000	0.90344943146564	-163.28194406285
5.9590000000000	0.90263628233124	-163.91611681035
5.9620000000000	0.90180648789213	-164.55229928241
5.9650000000000	0.90095971014138	-165.19054203179
5.9680000000000	0.90009559862145	-165.83089686494
5.9710000000000	0.89921378986608	-166.47341689089
5.9740000000000	0.89831390680605	-167.11815657179
5.9770000000000	0.89739555813707	-167.76517177523
5.9800000000000	0.89645833764765	-168.41451982839
5.9830000000000	0.89550182350482	-169.06625957394
5.9860000000000	0.89452557749548	-169.72045142783
5.9890000000000	0.89352914422096	-170.37715743900
5.9920000000000	0.89251205024235	-171.03644135102
5.9950000000000	0.89147380317395	-171.69836866562
5.9980000000000	0.89041389072212	-172.36300670834
6.0010000000000	0.88933177966665	-173.03042469607
6.0040000000000	0.88822691478170	-173.70069380675
6.0070000000000	0.88709871769301	-174.37388725103
6.0100000000000	0.88594658566831	-175.05008034607
6.0130000000000	0.88476989033726	-175.72935059139
6.0160000000000	0.88356797633749	-176.41177774682
6.0190000000000	0.88234015988289	-177.09744391251
6.0220000000000	0.88108572725031	-177.78643361102
6.0250000000000	0.87980393318052	-178.47883387139
6.0280000000000	0.87849399918929	-179.17473431526
6.0310000000000	0.87715511178417	-179.87422724491
6.0340000000000	0.87578642058240	179.42259226685
6.0370000000000	0.87438703632535	178.71562628496
6.0400000000000	0.87295602878453	178.00477391877
6.0430000000000	0.87149242455434	177.28993122707
6.0460000000000	0.86999520472642	176.57099112178
6.0490000000000	0.86846330244036	175.84784327038
6.0520000000000	0.86689560030564	175.12037399730
6.0550000000000	0.86529092768926	174.38846618464
6.0580000000000	0.86364805786395	173.65199917225
6.0610000000000	0.86196570501139	172.91084865784
6.0640000000000	0.86024252107527	172.16488659712
6.0670000000000	0.85847709245898	171.41398110476
6.0700000000000	0.85666793656282	170.65799635637
6.0730000000000	0.85481349815607	169.89679249230
6.0760000000000	0.85291214557937	169.13022552366
6.0790000000000	0.85096216677339	168.35814724153
6.0820000000000	0.84896176513025	167.58040512993
6.0850000000000	0.84690905516501	166.79684228366
6.0880000000000	0.84480205800497	166.00729733191
6.0910000000000	0.84263869669599	165.21160436884
6.0940000000000	0.84041679132589	164.40959289242
6.0970000000000	0.83813405396655	163.60108775297
6.1000000000000	0.83578808343803	162.78590911295
6.1030000000000	0.83337635989990	161.96387241993
6.1060000000000	0.83089623927742	161.13478839453
6.1090000000000	0.82834494753267	160.29846303571
6.1120000000000	0.82571957479404	159.45469764579
6.1150000000000	0.82301706936088	158.60328887787
6.1180000000000	0.82023423160424	157.74402880873
6.1210000000000	0.81736770778917	156.87670504040
6.1240000000000	0.81441398384948	156.00110083417
6.1270000000000	0.81136937915163	155.11699528090
6.1300000000000	0.80823004029113	154.22416351207
6.1330000000000	0.80499193497257	153.32237695640
6.1360000000000	0.80165084603240	152.41140364720
6.1390000000000	0.79820236567330	151.49100858623
6.1420000000000	0.79464188998913	150.56095417026
6.1450000000000	0.79096461387075	149.62100068713
6.1480000000000	0.78716552639575	148.67090688847
6.1510000000000	0.78323940681839	147.71043064715
6.1540000000000	0.77918082129112	146.73932970790
6.1570000000000	0.77498412046456	145.75736254009
6.1600000000000	0.77064343812981	144.76428930260
6.1630000000000	0.76615269108496	143.75987293112
6.1660000000000	0.76150558042600	142.74388035882
6.1690000000000	0.75669559448186	141.71608388222
6.1720000000000	0.75171601363281	140.67626268440
6.1750000000000	0.74655991727100	139.62420452855
6.1780000000000	0.74122019318122	138.55970763520
6.1810000000000	0.73568954963787	137.48258275697
6.1840000000000	0.72996053053064	136.39265546532
6.1870000000000	0.72402553384534	135.28976866378
6.1900000000000	0.71787683383646	134.17378534257
6.1930000000000	0.71150660723440	133.04459158968
6.1960000000000	0.70490696382975	131.90209987334
6.1990000000000	0.69806998177032	130.74625261082
6.2020000000000	0.69098774789072	129.57702603824
6.2050000000000	0.68365240336791	128.39443439580
6.2080000000000	0.67605619495876	127.19853444255
6.2110000000000	0.66819153202357	125.98943031425
6.2140000000000	0.66005104947336	124.76727873799
6.2170000000000	0.65162767669580	123.53229461688
6.2200000000000	0.64291471241413	122.28475699849
6.2230000000000	0.63390590531514	121.02501544200
6.2260000000000	0.62459554014615	119.75349680006
6.2290000000000	0.61497852882683	118.47071243519
6.2320000000000	0.60505050595317	117.17726589446
6.2350000000000	0.59480792788846	115.87386107335
6.2380000000000	0.58424817444622	114.56131090949
6.2410000000000	0.57336965197617	113.24054666012
6.2440000000000	0.56217189647425	111.91262783561
6.2470000000000	0.55065567516042	110.57875288535
6.2500000000000	0.53882308481126	109.24027076444
6.2530000000000	0.52667764501139	107.89869355063
6.2560000000000	0.51422438440836	106.55571033423
6.2590000000000	0.50146991803315	105.21320267175
6.2620000000000	0.48842251379476	103.87326198055
6.2650000000000	0.47509214638469	102.53820936165
6.2680000000000	0.46149053704573	101.21061847720
6.2710000000000	0.44763117798062	99.893342286581
6.2740000000000	0.43352934060651	98.589544669947
6.2770000000000	0.41920206740950	97.302738256509
6.2800000000000	0.40466814782614	96.036830144724
6.2830000000000	0.38994807938374	94.796177679712
6.2860000000000	0.37506401628045	93.585657075541
6.2890000000000	0.36003970869858	92.410748485740
6.2920000000000	0.34490043745204	91.277642202844
6.2950000000000	0.32967295012595	90.193372101567
6.2980000000000	0.31438540675947	89.165984361622
6.3010000000000	0.29906734549039	88.204752097329
6.3040000000000	0.28374968163667	87.320450033211
6.3070000000000	0.26846475776357	86.525708140316
6.3100000000000	0.25324646787307	85.835469644012
6.3130000000000	0.23813048670239	85.267587613985
6.3160000000000	0.22315464634228	84.843606130481
6.3190000000000	0.20835951861911	84.589787410679
6.3220000000000	0.19378928526584	84.538465374234
6.3250000000000	0.17949301201463	84.729827264749
6.3280000000000	0.16552649120755	85.214241649414
6.3310000000000	0.15195488351805	86.055244921809
6.3340000000000	0.13885647085867	87.333222673982
6.3370000000000	0.12632790896776	89.149567843695
6.3400000000000	0.11449136599241	91.630428345758
6.3430000000000	0.10350364676415	94.927621611656
6.3460000000000	0.093566345507157	99.211238463396
6.3490000000000	0.084933336941216	104.64370221028
6.3520000000000	0.077906600741166	111.32164566752
6.3550000000000	0.072805141837076	119.18168098074
6.3580000000000	0.069894334159676	127.90685492551
6.3610000000000	0.069290081306743	136.92596571807
6.3640000000000	0.070894081673840	145.57188400781
6.3670000000000	0.074414797061809	153.31263522082
6.3700000000000	0.079460182449255	159.88170052865
6.3730000000000	0.085635719809918	165.25257329477
6.3760000000000	0.092602272554849	169.53948392932
6.3790000000000	0.10009299281048	172.90872699294
6.3820000000000	0.10790751202387	175.52733125503
6.3850000000000	0.11589861474107	177.54149867114
6.3880000000000	0.12395891846283	179.07131849675
6.3910000000000	0.13201002627979	-179.78754121734
6.3940000000000	0.13999437504088	-178.95995104537
6.3970000000000	0.14786927581194	-178.38731128841
6.4000000000000	0.15560252233405	-178.02416647050
6.4030000000000	0.16316898563522	-177.83566092788
6.4060000000000	0.17054761488837	-177.79592650828
6.4090000000000	0.17771805014198	-177.88765007445
6.4120000000000	0.18465518031039	-178.10370022518
6.4150000000000	0.19131668280156	-178.45391440069
6.4180000000000	0.19760349277857	-178.98995532927
6.4210000000000	0.20317100536027	-179.92548060510
6.4240000000000	0.20525091369720	177.06756158060
6.4270000000000	0.22603966594516	-172.26794792133
6.4300000000000	0.22643148612717	-177.58105321237
6.4330000000000	0.23111045628423	-178.83153990565
6.4360000000000	0.23620759226049	-179.63540057735
6.4390000000000	0.24131899107175	179.69018341563
6.4420000000000	0.24633989182936	179.06575156529
6.4450000000000	0.25123312487980	178.46314353851
6.4480000000000	0.25598384368434	177.87053920745
6.4510000000000	0.26058635759458	177.28254710790
6.4540000000000	0.26503930159357	176.69665591228
6.4570000000000	0.26934356354630	176.11175579861
6.4600000000000	0.27350128630119	175.52745370421
6.4630000000000	0.27751534256516	174.94373124766
6.4660000000000	0.28138903817793	174.36076424601
6.4690000000000	0.28512593441031	173.77882380021
6.4720000000000	0.28872973632610	173.19822079060
6.4750000000000	0.29220421983684	172.61927444486
6.4780000000000	0.29555318249891	172.04229468077
6.4810000000000	0.29878040948680	171.46757251362
6.4840000000000	0.30188964962243	170.89537525485
6.4870000000000	0.30488459828345	170.32594457476
6.4900000000000	0.30776888515025	169.75949627008
6.4930000000000	0.31054606544110	169.19622102793
6.4960000000000	0.31321961371509	168.63628574859
6.4990000000000	0.31579291959981	168.07983515501
6.5020000000000	0.31826928498356	167.52699352056
6.5050000000000	0.32065192233533	166.97786641111
6.5080000000000	0.32294395390186	166.43254237932
6.5110000000000	0.32514841159117	165.89109457497
6.5140000000000	0.32726823739604	165.35358225242
6.5170000000000	0.32930628424277	164.82005216685
6.5200000000000	0.33126531717461	164.29053985766
6.5230000000000	0.33314801479744	163.76507082181
6.5260000000000	0.33495697092955	163.24366158206
6.5290000000000	0.33669469640802	162.72632065654
6.5320000000000	0.33836362101316	162.21304943693
6.5350000000000	0.33996609547925	161.70384298219
6.5380000000000	0.34150439356562	161.19869073519
6.5410000000000	0.34298071416644	160.69757716898
6.5440000000000	0.34439718344148	160.20048236913
6.5470000000000	0.34575585695328	159.70738255808
6.5500000000000	0.34705872179850	159.21825056705
6.5530000000000	0.34830769872366	158.73305626060
6.5560000000000	0.34950464421696	158.25176691827
6.5590000000000	0.35065135256984	157.77434757769
6.5620000000000	0.35174955790256	157.30076134284
6.5650000000000	0.35280093614993	156.83096966083
6.5680000000000	0.35380710700355	156.36493257043
6.5710000000000	0.35476963580812	155.90260892504
6.5740000000000	0.35569003540994	155.44395659267
6.5770000000000	0.35656976795611	154.98893263514
6.5800000000000	0.35741024664363	154.53749346857
6.5830000000000	0.35821283741783	154.08959500707
6.5860000000000	0.35897886062012	153.64519279116
6.5890000000000	0.35970959258489	153.20424210247
6.5920000000000	0.36040626718625	152.76669806611
6.5950000000000	0.36107007733481	152.33251574183
6.5980000000000	0.36170217642549	151.90165020516
6.6010000000000	0.36230367973705	151.47405661941
6.6040000000000	0.36287566578418	151.04969029952
6.6070000000000	0.36341917762346	150.62850676845
6.6100000000000	0.36393522411398	150.21046180697
6.6130000000000	0.36442478113394	149.79551149736
6.6160000000000	0.36488879275433	149.38361226170
6.6190000000000	0.36532817237090	148.97472089527
6.6220000000000	0.36574380379570	148.56879459550
6.6250000000000	0.36613654230932	148.16579098695
6.6280000000000	0.36650721567505	147.76566814271
6.6310000000000	0.36685662511634	147.36838460249
6.6340000000000	0.36718554625851	146.97389938793
6.6370000000000	0.36749473003611	146.58217201511
6.6400000000000	0.36778490356706	146.19316250486
6.6430000000000	0.36805677099456	145.80683139083
6.6460000000000	0.36831101429815	145.42313972574
6.6490000000000	0.36854829407486	145.04204908582
6.6520000000000	0.36876925029148	144.66352157384
6.6550000000000	0.36897450300916	144.28751982065
6.6580000000000	0.36916465308125	143.91400698557
6.6610000000000	0.36934028282532	143.54294675567
6.6640000000000	0.36950195667047	143.17430334403
6.6670000000000	0.36965022178068	142.80804148721
6.6700000000000	0.36978560865527	142.44412644190
6.6730000000000	0.36990863170716	142.08252398088
6.6760000000000	0.37001978981995	141.72320038843
6.6790000000000	0.37011956688447	141.36612245516
6.6820000000000	0.37020843231569	141.01125747247
6.6850000000000	0.37028684155070	140.65857322647
6.6880000000000	0.37035523652849	140.30803799170
6.6910000000000	0.37041404615226	139.95962052444
6.6940000000000	0.37046368673485	139.61329005585
6.6970000000000	0.37050456242806	139.26901628486
6.7000000000000	0.37053706563640	138.92676937087
6.7030000000000	0.37056157741590	138.58651992636
6.7060000000000	0.37057846785854	138.24823900930
6.7090000000000	0.37058809646291	137.91189811556
6.7120000000000	0.37059081249154	137.57746917123
6.7150000000000	0.37058695531554	137.24492452485
6.7180000000000	0.37057685474694	136.91423693967
6.7210000000000	0.37056083135921	136.58537958589
6.7240000000000	0.37053919679652	136.25832603289
6.7270000000000	0.37051225407206	135.93305024151
6.7300000000000	0.37048029785589	135.60952655635
6.7330000000000	0.37044361475273	135.28772969810
6.7360000000000	0.37040248357009	134.96763475595
6.7390000000000	0.37035717557707	134.64921718004
6.7420000000000	0.37030795475421	134.33245277400
6.7450000000000	0.37025507803477	134.01731768758
6.7480000000000	0.37019879553772	133.70378840925
6.7510000000000	0.37013935079274	133.39184175910
6.7540000000000	0.37007698095765	133.08145488158
6.7570000000000	0.37001191702840	132.77260523854
6.7600000000000	0.36994438404206	132.46527060225
6.7630000000000	0.36987460127293	132.15942904854
6.7660000000000	0.36980278242215	131.85505895008
6.7690000000000	0.36972913580101	131.55213896969
6.7720000000000	0.36965386450820	131.25064805384
6.7750000000000	0.36957716660120	130.95056542615
6.7780000000000	0.36949923526208	130.65187058112
6.7810000000000	0.36942025895793	130.35454327780
6.7840000000000	0.36934042159605	130.05856353376
6.7870000000000	0.36925990267419	129.76391161895
6.7900000000000	0.36917887742589	129.47056804987
6.7930000000000	0.36909751696134	129.17851358366
6.7960000000000	0.36901598840359	128.88772921239
6.7990000000000	0.36893445502066	128.59819615747
6.8020000000000	0.36885307635336	128.30989586405
6.8050000000000	0.36877200833924	128.02280999563
6.8080000000000	0.36869140343266	127.73692042869
6.8110000000000	0.36861141072118	127.45220924745
6.8140000000000	0.36853217603842	127.16865873870
6.8170000000000	0.36845384207343	126.88625138673
6.8200000000000	0.36837654847688	126.60496986837
6.8230000000000	0.36830043196399	126.32479704806
6.8260000000000	0.36822562641441	126.04571597305
6.8290000000000	0.36815226296920	125.76770986869
6.8320000000000	0.36808047012496	125.49076213372
6.8350000000000	0.36801037382521	125.21485633578
6.8380000000000	0.36794209754914	124.93997620686
6.8410000000000	0.36787576239785	124.66610563888
6.8440000000000	0.36781148717815	124.39322867939
6.8470000000000	0.36774938848396	124.12132952721
6.8500000000000	0.36768958077553	123.85039252832
6.8530000000000	0.36763217645637	123.58040217163
6.8560000000000	0.36757728594818	123.31134308496
6.8590000000000	0.36752501776368	123.04320003102
6.8620000000000	0.36747547857754	122.77595790343
6.8650000000000	0.36742877329538	122.50960172284
6.8680000000000	0.36738500512101	122.24411663311
6.8710000000000	0.36734427562191	121.97948789752
6.8740000000000	0.36730668479299	121.71570089503
6.8770000000000	0.36727233111878	121.45274111661
6.8800000000000	0.36724131163408	121.19059416164
6.8830000000000	0.36721372198300	120.92924573430
6.8860000000000	0.36718965647672	120.66868164004
6.8890000000000	0.36716920814970	120.40888778213
6.8920000000000	0.36715246881466	120.14985015816
6.8950000000000	0.36713952911620	119.89155485669
6.8980000000000	0.36713047858324	119.63398805385
6.9010000000000	0.36712540568024	119.37713601004
6.9040000000000	0.36712439785720	119.12098506661
6.9070000000000	0.36712754159874	118.86552164264
6.9100000000000	0.36713492247191	118.61073223167
6.9130000000000	0.36714662517309	118.35660339856
6.9160000000000	0.36716273357391	118.10312177628
6.9190000000000	0.36718333076618	117.85027406280
6.9220000000000	0.36720849910597	117.59804701798
6.9250000000000	0.36723832025674	117.34642746046
6.9280000000000	0.36727287523174	117.09540226463
6.9310000000000	0.36731224443551	116.84495835756
6.9340000000000	0.36735650770470	116.59508271599
6.9370000000000	0.36740574434803	116.34576236335
6.9400000000000	0.36746003318571	116.09698436672
6.9430000000000	0.36751945258806	115.84873583390
6.9460000000000	0.36758408051347	115.60100391044
6.9490000000000	0.36765399454589	115.35377577668
6.9520000000000	0.36772927193154	115.10703864485
6.9550000000000	0.36780998961519	114.86077975610
6.9580000000000	0.36789622427586	114.61498637761
6.9610000000000	0.36798805236197	114.36964579967
6.9640000000000	0.36808555012606	114.12474533276
6.9670000000000	0.36818879365903	113.88027230467
6.9700000000000	0.36829785892387	113.63621405759
6.9730000000000	0.36841282178910	113.39255794517
6.9760000000000	0.36853375806168	113.14929132968
6.9790000000000	0.36866074351965	112.90640157905
6.9820000000000	0.36879385394434	112.66387606398
6.9850000000000	0.36893316515226	112.42170215504
6.9880000000000	0.36907875302674	112.17986721971
6.9910000000000	0.36923069354916	111.93835861947
6.9940000000000	0.36938906283003	111.69716370686
6.9970000000000	0.36955393713968	111.45626982252
7.0000000000000	0.36972539293884	111.21566429223
#Parameters = {D=22.5; DC_linenum=6; DC_rotation=15; DC_shifty=6; Rx1=6.95; Rx2=3.95; Rx3=6.95; Rx4=3.95; Rx5=8.12; Rx6=5.25; Ry1=7.61; Ry2=3.95; Ry3=7.61; Ry4=5.94; Ry5=8.12; Ry6=5.25; ang=60; ang_rad=1.0471975511966; cap1=1.5e-13; cap2=0; cap3=1.5e-13; cap4=0; d1_M1=4.2; d1_M4=3.9; d2_M4=2.2; d_M1=0.9; eRx_h1=9.5; eRx_h2=7.5; eRx_v1=5; eRx_v2=9; gc=0.5; ha=0.1; hd=0.787; hs=3.175; hs1=1.675; l1…
#"Frequency / GHz"	SZmax(1),Zmin(1) (11) [Mag]	SZmax(1),Zmin(1) (11) [Pha in deg.]
#-------------------------------------------------------------------------------------
4.0000000000000	0.23946172320405	173.40304658588
4.0030000000000	0.24584871285046	172.10884197004
4.0060000000000	0.25225584823086	170.79254789864
4.0090000000000	0.25867308224270	169.45403853084
4.0120000000000	0.26508951234653	168.09330760062
4.0150000000000	0.27149339852904	166.71047268637
4.0180000000000	0.27787219547508	165.30577927864
4.0210000000000	0.28421260022539	163.87960444322
4.0240000000000	0.29050061635041	162.43245987300
4.0270000000000	0.29672163533460	160.96499412012
4.0300000000000	0.30286053544107	159.47799380437
4.0330000000000	0.30890179783446	157.97238360457
4.0360000000000	0.31482963916407	156.44922485609
4.0390000000000	0.32062815919311	154.90971260306
4.0420000000000	0.32628150141916	153.35517098601
4.0450000000000	0.33177402399208	151.78704688580
4.0480000000000	0.33709047764096	150.20690179081
4.0510000000000	0.34221618680810	148.61640190616
4.0540000000000	0.34713722978518	147.01730657872
4.0570000000000	0.35184061340029	145.41145516759
4.0600000000000	0.35631443773009	143.80075254398
4.0630000000000	0.36054804643229	142.18715345477
4.0660000000000	0.36453215861323	140.57264602690
4.0690000000000	0.36825897865503	138.95923472366
4.0720000000000	0.37172228110591	137.34892308616
4.0750000000000	0.37491746854766	135.74369660314
4.0780000000000	0.37784160126484	134.14550604863
4.0810000000000	0.38049339848069	132.55625161097
4.0840000000000	0.38287321186249	130.97776810769
4.0870000000000	0.38498297287893	129.41181154293
4.0900000000000	0.38682611635618	127.86004721667
4.0930000000000	0.38840748321887	126.32403954353
4.0960000000000	0.38973320586614	124.80524368428
4.0990000000000	0.39081057993037	123.30499903804
4.1020000000000	0.39164792628901	121.82452459168
4.1050000000000	0.39225444714800	120.36491607494
4.1080000000000	0.39264007984676	118.92714482883
4.1110000000000	0.39281535170689	117.51205826076
4.1140000000000	0.39279123888049	116.12038173378
4.1170000000000	0.39257903168076	114.75272171907
4.1200000000000	0.39219020841130	113.40957003047
4.1230000000000	0.39163631921779	112.09130895660
4.1260000000000	0.39092888102589	110.79821710735
4.1290000000000	0.39007928418980	109.53047580127
4.1320000000000	0.38909871109769	108.28817582959
4.1350000000000	0.38799806664585	107.07132444859
4.1380000000000	0.38678792022335	105.87985246745
4.1410000000000	0.38547845862942	104.71362131616
4.1440000000000	0.38407944919037	103.57242999565
4.1470000000000	0.38260021222951	102.45602182898
4.1500000000000	0.38104960197856	101.36409094872
4.1530000000000	0.37943599498852	100.29628847066
4.1560000000000	0.37776728510373	99.252228317425
4.1590000000000	0.37605088408572	98.231492667420
4.1620000000000	0.37429372702180	97.233637014924
4.1650000000000	0.37250228170953	96.258194835922
4.1680000000000	0.37068256127583	95.304681861532
4.1710000000000	0.36884013936057	94.372599966758
4.1740000000000	0.36698016726822	93.461440686911
4.1770000000000	0.36510739256155	92.570688377644
4.1800000000000	0.36322617864252	91.699823036967
4.1830000000000	0.36134052493033	90.848322809448
4.1860000000000	0.35945408730609	90.015666193828
4.1890000000000	0.35757019855071	89.201333975647
4.1920000000000	0.35569188855043	88.404810906442
4.1950000000000	0.35382190409101	87.625587150985
4.1980000000000	0.35196272809578	86.863159523054
4.2010000000000	0.35011659820387	86.117032529497
4.2040000000000	0.34828552460639	85.386719241442
4.2070000000000	0.34647130708780	84.671742010309
4.2100000000000	0.34467555123944	83.971633045199
4.2130000000000	0.34289968382889	83.285934867261
4.2160000000000	0.34114496732436	82.614200655050
4.2190000000000	0.33941251358498	81.955994494509
4.2220000000000	0.33770329673501	81.310891545703
4.2250000000000	0.33601816525189	80.678478137671
4.2280000000000	0.33435785330010	80.058351801886
4.2310000000000	0.33272299134837	79.450121254406
4.2340000000000	0.33111411611183	78.853406335926
4.2370000000000	0.32953167986125	78.267837918468
4.2400000000000	0.32797605914533	77.693057787555
4.2430000000000	0.32644756296860	77.128718508257
4.2460000000000	0.32494644047027	76.574483283997
4.2490000000000	0.32347288814536	76.030025817060
4.2520000000000	0.32202705665085	75.495030180258
4.2550000000000	0.32060905722823	74.969190710868
4.2580000000000	0.31921896777572	74.452211938042
4.2610000000000	0.31785683859015	73.943808557309
4.2640000000000	0.31652269778815	73.443705467067
4.2670000000000	0.31521655639917	72.951637884181
4.2700000000000	0.31393841310245	72.467351557906
4.2730000000000	0.31268825854824	71.990603103112
4.2760000000000	0.31146607916550	71.521160475549
4.2790000000000	0.31027186030804	71.058803611696
4.2820000000000	0.30910558852715	70.603325253954
4.2850000000000	0.30796725268072	70.154531976359
4.2880000000000	0.30685684350092	69.712245414609
4.2910000000000	0.30577435114599	69.276303685395
4.2940000000000	0.30471976016924	68.846562949521
4.2970000000000	0.30369304127525	68.422899029533
4.3000000000000	0.30269413922520	68.005208931984
4.3030000000000	0.30172295635714	67.593412047980
4.3060000000000	0.30077933145910	67.187450716886
4.3090000000000	0.29986301424494	66.787289749241
4.3120000000000	0.29897363648924	66.392914437908
4.3150000000000	0.29811068198561	66.004326575312
4.3180000000000	0.29727345881628	65.621538082568
4.3210000000000	0.29646107872829	65.244562086053
4.3240000000000	0.29567244930484	64.873401671923
4.3270000000000	0.29490628458284	64.508037087155
4.3300000000000	0.29416113830369	64.148412746266
4.3330000000000	0.29343546088221	63.794425884909
4.3360000000000	0.29272767674182	63.445918875478
4.3390000000000	0.29203627387986	63.102676926765
4.3420000000000	0.29135989379272	62.764432096593
4.3450000000000	0.29069740862085	62.430873404092
4.3480000000000	0.29004797424769	62.101661651813
4.3510000000000	0.28941105270336	61.776446699366
4.3540000000000	0.28878640321577	61.454884631003
4.3570000000000	0.28817404681391	61.136652561172
4.3600000000000	0.28757421308247	60.821459564820
4.3630000000000	0.28698727886450	60.509053139254
4.3660000000000	0.28641370772317	60.199221417852
4.3690000000000	0.28585399658365	59.891791921398
4.3720000000000	0.28530863316342	59.586627882222
4.3750000000000	0.28477806530258	59.283623182245
4.3780000000000	0.28426268146462	58.982696772845
4.3810000000000	0.28376280064563	58.683787219596
4.3840000000000	0.28327866950027	58.386847769812
4.3870000000000	0.28281046454932	58.091842148334
4.3900000000000	0.28235829761420	57.798741140747
4.3930000000000	0.28192222301305	57.507519928404
4.3960000000000	0.28150224546828	57.218156089454
4.3990000000000	0.28109832797641	56.930628159006
4.4020000000000	0.28071039922100	56.644914637895
4.4050000000000	0.28033836025941	56.360993348708
4.4080000000000	0.27998209039405	56.078841054636
4.4110000000000	0.27964145220766	55.798433267028
4.4140000000000	0.27931629580046	55.519744188472
4.4170000000000	0.27900646232296	55.242746745416
4.4200000000000	0.27871178686192	54.967412680101
4.4230000000000	0.27843210079000	54.693712676371
4.4260000000000	0.27816723365036	54.421616503469
4.4290000000000	0.27791701466126	54.151093165549
4.4320000000000	0.27768127389337	53.882111049507
4.4350000000000	0.27745984319087	53.614638065533
4.4380000000000	0.27725255688562	53.348641777449
4.4410000000000	0.27705925232610	53.084089522314
4.4440000000000	0.27687977028242	52.820948516297
4.4470000000000	0.27671395523037	52.559185949798
4.4500000000000	0.27656165555610	52.298769070393
4.4530000000000	0.27642272368036	52.039665254445
4.4560000000000	0.27629701614297	51.781842069297
4.4590000000000	0.27618439363003	51.525267325622
4.4620000000000	0.27608472097838	51.269909122268
4.4650000000000	0.27599786714839	51.015735883155
4.4680000000000	0.27592370518136	50.762716387960
4.4710000000000	0.27586211214134	50.510819796993
4.4740000000000	0.27581296904373	50.260015671247
4.4770000000000	0.27577616078284	50.010273987827
4.4800000000000	0.27575157604637	49.761565151526
4.4830000000000	0.27573910723327	49.513860003559
4.4860000000000	0.27573865036550	49.267129826910
4.4890000000000	0.27575010500330	49.021346349386
4.4920000000000	0.27577337415710	48.776481745325
4.4950000000000	0.27580836420063	48.532508633833
4.4980000000000	0.27585498478865	48.289400077394
4.5010000000000	0.27591314877444	48.047129578242
4.5040000000000	0.27598277212720	47.805671073028
4.5070000000000	0.27606377385519	47.564998928244
4.5100000000000	0.27615607593114	47.325087933465
4.5130000000000	0.27625960321573	47.085913294482
4.5160000000000	0.27637428338848	46.847450625955
4.5190000000000	0.27650004687962	46.609675943726
4.5220000000000	0.27663682680172	46.372565656702
4.5250000000000	0.27678455888834	46.136096558310
4.5280000000000	0.27694318143050	45.900245818230
4.5310000000000	0.27711263521785	45.664990973783
4.5340000000000	0.27729286348138	45.430309920873
4.5370000000000	0.27748381183885	45.196180905673
4.5400000000000	0.27768542824079	44.962582515541
4.5430000000000	0.27789766292019	44.729493670465
4.5460000000000	0.27812046834262	44.496893614439
4.5490000000000	0.27835379915841	44.264761906801
4.5520000000000	0.27859761215773	44.033078413673
4.5550000000000	0.27885186622531	43.801823299653
4.5580000000000	0.27911652229900	43.570977019587
4.5610000000000	0.27939154332716	43.340520310309
4.5640000000000	0.27967689423051	43.110434182781
4.5670000000000	0.27997254186234	42.880699913995
4.5700000000000	0.28027845497377	42.651299039613
4.5730000000000	0.28059460417501	42.422213345957
4.5760000000000	0.28092096190288	42.193424862947
4.5790000000000	0.28125750238799	41.964915856723
4.5820000000000	0.28160420162005	41.736668822522
4.5850000000000	0.28196103731919	41.508666477680
4.5880000000000	0.28232798890454	41.280891754979
4.5910000000000	0.28270503746560	41.053327795847
4.5940000000000	0.28309216573337	40.825957943949
4.5970000000000	0.28348935805384	40.598765738930
4.6000000000000	0.28389660036094	40.371734910021
4.6030000000000	0.28431388015110	40.144849370106
4.6060000000000	0.28474118645860	39.918093209934
4.6090000000000	0.28517850983152	39.691450692154
4.6120000000000	0.28562584230765	39.464906245853
4.6150000000000	0.28608317739298	39.238444460922
4.6180000000000	0.28655051003875	39.012050082865
4.6210000000000	0.28702783662106	38.785708007536
4.6240000000000	0.28751515491913	38.559403275915
4.6270000000000	0.28801246409651	38.333121069330
4.6300000000000	0.28851976468001	38.106846704481
4.6330000000000	0.28903705854205	37.880565628748
4.6360000000000	0.28956434888148	37.654263415573
4.6390000000000	0.29010164020580	37.427925759987
4.6420000000000	0.29064893831382	37.201538474178
4.6450000000000	0.29120625027832	36.975087483208
4.6480000000000	0.29177358442997	36.748558820873
4.6510000000000	0.29235095034062	36.521938625565
4.6540000000000	0.29293835880838	36.295213136351
4.6570000000000	0.29353582184110	36.068368689000
4.6600000000000	0.29414335264246	35.841391712338
4.6630000000000	0.29476096559691	35.614268724373
4.6660000000000	0.29538867625497	35.386986328788
4.6690000000000	0.29602650132029	35.159531211433
4.6720000000000	0.29667445863487	34.931890136773
4.6750000000000	0.29733256716638	34.704049944636
4.6780000000000	0.29800084699484	34.475997546885
4.6810000000000	0.29867931929960	34.247719924196
4.6840000000000	0.29936800634714	34.019204122989
4.6870000000000	0.30006693147824	33.790437252281
4.6900000000000	0.30077611909608	33.561406480795
4.6930000000000	0.30149559465413	33.332099033972
4.6960000000000	0.30222538464462	33.102502191153
4.6990000000000	0.30296551658670	32.872603282817
4.7020000000000	0.30371601901505	32.642389687812
4.7050000000000	0.30447692146855	32.411848830736
4.7080000000000	0.30524825447928	32.180968179328
4.7110000000000	0.30603004956137	31.949735241943
4.7140000000000	0.30682233920000	31.718137565060
4.7170000000000	0.30762515684075	31.486162730860
4.7200000000000	0.30843853687870	31.253798354879
4.7230000000000	0.30926251464777	31.021032083677
4.7260000000000	0.31009712641015	30.787851592576
4.7290000000000	0.31094240934568	30.554244583461
4.7320000000000	0.31179840154133	30.320198782623
4.7350000000000	0.31266514198070	30.085701938631
4.7380000000000	0.31354267053342	29.850741820296
4.7410000000000	0.31443102794469	29.615306214633
4.7440000000000	0.31533025582475	29.379382924905
4.7470000000000	0.31624039663830	29.142959768697
4.7500000000000	0.31716149369384	28.906024576031
4.7530000000000	0.31809359113309	28.668565187540
4.7560000000000	0.31903673392017	28.430569452664
4.7590000000000	0.31999096783085	28.192025227901
4.7620000000000	0.32095633944159	27.952920375100
4.7650000000000	0.32193289611855	27.713242759785
4.7680000000000	0.32292068600645	27.472980249531
4.7710000000000	0.32391975801727	27.232120712365
4.7740000000000	0.32493016181885	26.990652015218
4.7770000000000	0.32595194782335	26.748562022411
4.7800000000000	0.32698516717539	26.505838594172
4.7830000000000	0.32802987174024	26.262469585205
4.7860000000000	0.32908611409154	26.018442843279
4.7890000000000	0.33015394749904	25.773746207870
4.7920000000000	0.33123342591597	25.528367508819
4.7950000000000	0.33232460396619	25.282294565050
4.7980000000000	0.33342753693110	25.035515183305
4.8010000000000	0.33454228073626	24.788017156919
4.8040000000000	0.33566889193776	24.539788264634
4.8070000000000	0.33680742770822	24.290816269451
4.8100000000000	0.33795794582250	24.041088917501
4.8130000000000	0.33912050464305	23.790593936969
4.8160000000000	0.34029516310502	23.539319037049
4.8190000000000	0.34148198070078	23.287251906918
4.8220000000000	0.34268101746431	23.034380214770
4.8250000000000	0.34389233395500	22.780691606870
4.8280000000000	0.34511599124108	22.526173706635
4.8310000000000	0.34635205088262	22.270814113775
4.8340000000000	0.34760057491426	22.014600403441
4.8370000000000	0.34886162582696	21.757520125440
4.8400000000000	0.35013526654991	21.499560803451
4.8430000000000	0.35142156043142	21.240709934298
4.8460000000000	0.35272057121960	20.980954987264
4.8490000000000	0.35403236304232	20.720283403429
4.8520000000000	0.35535700038657	20.458682595043
4.8550000000000	0.35669454807755	20.196139944954
4.8580000000000	0.35804507125668	19.932642806054
4.8610000000000	0.35940863535947	19.668178500779
4.8640000000000	0.36078530609233	19.402734320633
4.8670000000000	0.36217514940902	19.136297525771
4.8700000000000	0.36357823148620	18.868855344602
4.8730000000000	0.36499461869854	18.600394973446
4.8760000000000	0.36642437759275	18.330903576226
4.8790000000000	0.36786757486114	18.060368284209
4.8820000000000	0.36932427731432	17.788776195773
4.8850000000000	0.37079455185314	17.516114376246
4.8880000000000	0.37227846543966	17.242369857763
4.8910000000000	0.37377608506756	16.967529639177
4.8940000000000	0.37528747773140	16.691580686026
4.8970000000000	0.37681271039527	16.414509930527
4.9000000000000	0.37835184996024	16.136304271647
4.9030000000000	0.37990496323123	15.856950575180
4.9060000000000	0.38147211688259	15.576435673922
4.9090000000000	0.38305337742293	15.294746367868
4.9120000000000	0.38464881115880	15.011869424459
4.9150000000000	0.38625848415752	14.727791578906
4.9180000000000	0.38788246220879	14.442499534542
4.9210000000000	0.38952081078535	14.155979963246
4.9240000000000	0.39117359500247	13.868219505918
4.9270000000000	0.39284087957630	13.579204773016
4.9300000000000	0.39452272878125	13.288922345147
4.9330000000000	0.39621920640596	12.997358773722
4.9360000000000	0.39793037570823	12.704500581679
4.9390000000000	0.39965629936871	12.410334264254
4.9420000000000	0.40139703944329	12.114846289837
4.9450000000000	0.40315265731435	11.818023100883
4.9480000000000	0.40492321364059	11.519851114884
4.9510000000000	0.40670876830557	11.220316725437
4.9540000000000	0.40850938036503	10.919406303350
4.9570000000000	0.41032510799275	10.617106197848
4.9600000000000	0.41215600842500	10.313402737838
4.9630000000000	0.41400213790369	10.008282233259
4.9660000000000	0.41586355161803	9.7017309765060
4.9690000000000	0.41774030364480	9.3937352439323
4.9720000000000	0.41963244688708	9.0842812974376
4.9750000000000	0.42154003301154	8.7733553861387
4.9780000000000	0.42346311238427	8.4609437481232
4.9810000000000	0.42540173400500	8.1470326122910
4.9840000000000	0.42735594543985	7.8316082002885
4.9870000000000	0.42932579275248	7.5146567285266
4.9900000000000	0.43131132043375	7.1961644102988
4.9930000000000	0.43331257132966	6.8761174579891
4.9960000000000	0.43532958656784	6.5545020853794
4.9990000000000	0.43736240548232	6.2313045100537
5.0020000000000	0.43941106553678	5.9065109559036
5.0050000000000	0.44147560224606	5.5801076557369
5.0080000000000	0.44355604909614	5.2520808539896
5.0110000000000	0.44565243746239	4.9224168095455
5.0140000000000	0.44776479652627	4.5911017986632
5.0170000000000	0.44989315319032	4.2581221180142
5.0200000000000	0.45203753199150	3.9234640878341
5.0230000000000	0.45419795501291	3.5871140551841
5.0260000000000	0.45637444179391	3.2490583973365
5.0290000000000	0.45856700923850	2.9092835252699
5.0320000000000	0.46077567152220	2.5677758872874
5.0350000000000	0.46300043999727	2.2245219727618
5.0380000000000	0.46524132309626	1.8795083159958
5.0410000000000	0.46749832623415	1.5327215002113
5.0440000000000	0.46977145170875	1.1841481616703
5.0470000000000	0.47206069859978	0.83377499391447
5.0500000000000	0.47436606266617	0.48158875214628
5.0530000000000	0.47668753624218	0.12757625773382
5.0560000000000	0.47902510813186	-0.22827559714824
5.0590000000000	0.48137876350230	-0.58597984474465
5.0620000000000	0.48374848377532	-0.94554943680192
5.0650000000000	0.48613424651800	-1.3069972395269
5.0680000000000	0.48853602533194	-1.6703360283926
5.0710000000000	0.49095378974130	-2.0355784828200
5.0740000000000	0.49338750507960	-2.4027371806968
5.0770000000000	0.49583713237565	-2.7718245927890
5.0800000000000	0.49830262823836	-3.1428530769711
5.0830000000000	0.50078394474058	-3.5158348723522
5.0860000000000	0.50328102930212	-3.8907820932250
5.0890000000000	0.50579382457215	-4.2677067229043
5.0920000000000	0.50832226831076	-4.6466206073980
5.0950000000000	0.51086629326995	-5.0275354489394
5.0980000000000	0.51342582707428	-5.4104627994007
5.1010000000000	0.51600079210113	-5.7954140535253
5.1040000000000	0.51859110536059	-6.1824004420531
5.1070000000000	0.52119667837547	-6.5714330246926
5.1100000000000	0.52381741706105	-6.9625226829479
5.1130000000000	0.52645322160519	-7.3556801128187
5.1160000000000	0.52910398634869	-7.7509158173622
5.1190000000000	0.53176959966598	-8.1482400991249
5.1220000000000	0.53444994384654	-8.5476630524141
5.1250000000000	0.53714489497701	-8.9491945554917
5.1280000000000	0.53985432282427	-9.3528442626063
5.1310000000000	0.54257809071953	-9.7586215958914
5.1340000000000	0.54531605544386	-10.166535737188
5.1370000000000	0.54806806711512	-10.576595619709
5.1400000000000	0.55083396907650	-10.988809919604
5.1430000000000	0.55361359778712	-11.403187047438
5.1460000000000	0.55640678271457	-11.819735139528
5.1490000000000	0.55921334622984	-12.238462049215
5.1520000000000	0.56203310350481	-12.659375338034
5.1550000000000	0.56486586241245	-13.082482266784
5.1580000000000	0.56771142343004	-13.507789786536
5.1610000000000	0.57056957954577	-13.935304529569
5.1640000000000	0.57344011616866	-14.365032800207
5.1670000000000	0.57632281104247	-14.796980565652
5.1700000000000	0.57921743416332	-15.231153446716
5.1730000000000	0.58212374770217	-15.667556708545
5.1760000000000	0.58504150593103	-16.106195251277
5.1790000000000	0.58797045515490	-16.547073600707
5.1820000000000	0.59091033364828	-16.990195898926
5.1850000000000	0.59386087159724	-17.435565894948
5.1880000000000	0.59682179104729	-17.883186935357
5.1910000000000	0.59979280585718	-18.333061954946
5.1940000000000	0.60277362165880	-18.785193467423
5.1970000000000	0.60576393582422	-19.239583556132
5.2000000000000	0.60876343743874	-19.696233864818
5.2030000000000	0.61177180728212	-20.155145588486
5.2060000000000	0.61478871781643	-20.616319464320
5.2090000000000	0.61781383318210	-21.079755762705
5.2120000000000	0.62084680920199	-21.545454278334
5.2150000000000	0.62388729339366	-22.013414321477
5.2180000000000	0.62693492499053	-22.483634709335
5.2210000000000	0.62998933497148	-22.956113757592
5.2240000000000	0.63305014610030	-23.430849272112
5.2270000000000	0.63611697297396	-23.907838540800
5.2300000000000	0.63918942208090	-24.387078325706
5.2330000000000	0.64226709186936	-24.868564855313
5.2360000000000	0.64534957282561	-25.352293817061
5.2390000000000	0.64843644756293	-25.838260350118
5.2420000000000	0.65152729092111	-26.326459038444
5.2450000000000	0.65462167007668	-26.816883904105
5.2480000000000	0.65771914466443	-27.309528400886
5.2510000000000	0.66081926690996	-27.804385408273
5.2540000000000	0.66392158177367	-28.301447225705
5.2570000000000	0.66702562710645	-28.800705567230
5.2600000000000	0.67013093381654	-29.302151556499
5.2630000000000	0.67323702604877	-29.805775722195
5.2660000000000	0.67634342137501	-30.311567993804
5.2690000000000	0.67944963099702	-30.819517697864
5.2720000000000	0.68255515996092	-31.329613554647
5.2750000000000	0.68565950738359	-31.841843675277
5.2780000000000	0.68876216669118	-32.356195559345
5.2810000000000	0.69186262586929	-32.872656093006
5.2840000000000	0.69496036772515	-33.391211547591
5.2870000000000	0.69805487016133	-33.911847578733
5.2900000000000	0.70114560646115	-34.434549226050
5.2930000000000	0.70423204558554	-34.959300913357
5.2960000000000	0.70731365248113	-35.486086449459
5.2990000000000	0.71038988839919	-36.014889029526
5.3020000000000	0.71346021122584	-36.545691237053
5.3050000000000	0.71652407582218	-37.078475046433
5.3080000000000	0.71958093437518	-37.613221826139
5.3110000000000	0.72263023675794	-38.149912342536
5.3140000000000	0.72567143089987	-38.688526764308
5.3170000000000	0.72870396316571	-39.229044667567
5.3200000000000	0.73172727874334	-39.771445041588
5.3230000000000	0.73474082203963	-40.315706295177
5.3260000000000	0.73774403708422	-40.861806263750
5.3290000000000	0.74073636794019	-41.409722217035
5.3320000000000	0.74371725912166	-41.959430867453
5.3350000000000	0.74668615601704	-42.510908379182
5.3380000000000	0.74964250531821	-43.064130377859
5.3410000000000	0.75258575545393	-43.619071960977
5.3440000000000	0.75551535702776	-44.175707708929
5.3470000000000	0.75843076325930	-44.734011696714
5.3500000000000	0.76133143042811	-45.293957506298
5.3530000000000	0.76421681831965	-45.855518239630
5.3560000000000	0.76708639067255	-46.418666532280
5.3590000000000	0.76993961562631	-46.983374567722
5.3620000000000	0.77277596616861	-47.549614092223
5.3650000000000	0.77559492058176	-48.117356430350
5.3680000000000	0.77839596288710	-48.686572501053
5.3710000000000	0.78117858328674	-49.257232834335
5.3740000000000	0.78394227860186	-49.829307588478
5.3770000000000	0.78668655270657	-50.402766567809
5.3800000000000	0.78941091695672	-50.977579240986
5.3830000000000	0.79211489061275	-51.553714759790
5.3860000000000	0.79479800125565	-52.131141978388
5.3890000000000	0.79745978519552	-52.709829473057
5.3920000000000	0.80009978787154	-53.289745562341
5.3950000000000	0.80271756424296	-53.870858327601
5.3980000000000	0.80531267916996	-54.453135633964
5.4010000000000	0.80788470778406	-55.036545151601
5.4040000000000	0.81043323584687	-55.621054377343
5.4070000000000	0.81295786009682	-56.206630656588
5.4100000000000	0.81545818858305	-56.793241205464
5.4130000000000	0.81793384098581	-57.380853133235
5.4160000000000	0.82038444892271	-57.969433464894
5.4190000000000	0.82280965624028	-58.558949163942
5.4220000000000	0.82520911929023	-59.149367155284
5.4250000000000	0.82758250718989	-59.740654348249
5.4280000000000	0.82992950206634	-60.332777659662
5.4310000000000	0.83224979928373	-60.925704036962
5.4340000000000	0.83454310765345	-61.519400481325
5.4370000000000	0.83680914962672	-62.113834070749
5.4400000000000	0.83904766146925	-62.708971983086
5.4430000000000	0.84125839341776	-63.304781518965
5.4460000000000	0.84344110981799	-63.901230124600
5.4490000000000	0.84559558924410	-64.498285414421
5.4520000000000	0.84772162459934	-65.095915193522
5.4550000000000	0.84981902319766	-65.694087479875
5.4580000000000	0.85188760682649	-66.292770526294
5.4610000000000	0.85392721179043	-66.891932842105
5.4640000000000	0.85593768893605	-67.491543214502
5.4670000000000	0.85791890365770	-68.091570729560
5.4700000000000	0.85987073588462	-68.691984792868
5.4730000000000	0.86179308004936	-69.292755149765
5.4760000000000	0.86368584503782	-69.893851905155
5.4790000000000	0.86554895412107	-70.495245542856
5.4820000000000	0.86738234486929	-71.096906944495
5.4850000000000	0.86918596904811	-71.698807407885
5.4880000000000	0.87095979249773	-72.300918664902
5.4910000000000	0.87270379499522	-72.903212898813
5.4940000000000	0.87441797010040	-73.505662761048
5.4970000000000	0.87610232498577	-74.108241387410
5.5000000000000	0.87775688025101	-74.710922413677
5.5030000000000	0.87938166972251	-75.313679990619
5.5060000000000	0.88097674023850	-75.916488798387
5.5090000000000	0.88254215142040	-76.519324060278
5.5120000000000	0.88407797543088	-77.122161555862
5.5150000000000	0.88558429671930	-77.724977633462
5.5180000000000	0.88706121175513	-78.327749221977
5.5210000000000	0.88850882875006	-78.930453842057
5.5240000000000	0.88992726736932	-79.533069616597
5.5270000000000	0.89131665843302	-80.135575280574
5.5300000000000	0.89267714360804	-80.737950190220
5.5330000000000	0.89400887509128	-81.340174331513
5.5360000000000	0.89531201528486	-81.942228328012
5.5390000000000	0.89658673646402	-82.544093448020
5.5420000000000	0.89783322043833	-83.145751611085
5.5450000000000	0.89905165820694	-83.747185393848
5.5480000000000	0.90024224960855	-84.348378035236
5.5510000000000	0.90140520296677	-84.949313441010
5.5540000000000	0.90254073473150	-85.549976187680
5.5570000000000	0.90364906911701	-86.150351525787
5.5600000000000	0.90473043773739	-86.750425382576
5.5630000000000	0.90578507923993	-87.350184364054
5.5660000000000	0.90681323893713	-87.949615756458
5.5690000000000	0.90781516843789	-88.548707527144
5.5720000000000	0.90879112527848	-89.147448324897
5.5750000000000	0.90974137255384	-89.745827479702
5.5780000000000	0.91066617854978	-90.343835001959
5.5810000000000	0.91156581637669	-90.941461581186
5.5840000000000	0.91244056360505	-91.538698584210
5.5870000000000	0.91329070190349	-92.135538052861
5.5900000000000	0.91411651667973	-92.731972701197
5.5930000000000	0.91491829672478	-93.327995912271
5.5960000000000	0.91569633386107	-93.923601734449
5.5990000000000	0.91645092259462	-94.518784877317
5.6020000000000	0.91718235977187	-95.113540707175
5.6050000000000	0.91789094424135	-95.707865242144
5.6080000000000	0.91857697652065	-96.301755146915
5.6110000000000	0.91924075846900	-96.895207727133
5.6140000000000	0.91988259296556	-97.488220923461
5.6170000000000	0.92050278359403	-98.080793305328
5.6200000000000	0.92110163433349	-98.672924064384
5.6230000000000	0.92167944925587	-99.264613007673
5.6260000000000	0.92223653223025	-99.855860550558
5.6290000000000	0.92277318663414	-100.44666770940
5.6320000000000	0.92328971507181	-101.03703609402
5.6350000000000	0.92378641910007	-101.62696789995
5.6380000000000	0.92426359896126	-102.21646590052
5.6410000000000	0.92472155332390	-102.80553343874
5.6440000000000	0.92516057903086	-103.39417441906
5.6470000000000	0.92558097085515	-103.98239329901
5.6500000000000	0.92598302126351	-104.57019508066
5.6530000000000	0.92636702018767	-105.15758530206
5.6560000000000	0.92673325480335	-105.74457002854
5.6590000000000	0.92708200931707	-106.33115584394
5.6620000000000	0.92741356476065	-106.91734984184
5.6650000000000	0.92772819879347	-107.50315961668
5.6680000000000	0.92802618551238	-108.08859325491
5.6710000000000	0.92830779526920	-108.67365932611
5.6740000000000	0.92857329449589	-109.25836687410
5.6770000000000	0.92882294553707	-109.84272540810
5.6800000000000	0.92905700649005	-110.42674489389
5.6830000000000	0.92927573105212	-111.01043574504
5.6860000000000	0.92947936837502	-111.59380881417
5.6890000000000	0.92966816292659	-112.17687538431
5.6920000000000	0.92984235435927	-112.75964716032
5.6950000000000	0.93000217738561	-113.34213626038
5.6980000000000	0.93014786166030	-113.92435520765
5.7010000000000	0.93027963166896	-114.50631692196
5.7040000000000	0.93039770662324	-115.08803471171
5.7070000000000	0.93050230036228	-115.66952226582
5.7100000000000	0.93059362126020	-116.25079364589
5.7130000000000	0.93067187213971	-116.83186327848
5.7160000000000	0.93073725019139	-117.41274594757
5.7190000000000	0.93078994689866	-117.99345678719
5.7220000000000	0.93083014796828	-118.57401127419
5.7250000000000	0.93085803326611	-119.15442522130
5.7280000000000	0.93087377675796	-119.73471477026
5.7310000000000	0.93087754645551	-120.31489638525
5.7340000000000	0.93086950436694	-120.89498684652
5.7370000000000	0.93084980645214	-121.47500324421
5.7400000000000	0.93081860258249	-122.05496297239
5.7430000000000	0.93077603650466	-122.63488372343
5.7460000000000	0.93072224580875	-123.21478348248
5.7490000000000	0.93065736190010	-123.79468052232
5.7520000000000	0.93058150997489	-124.37459339839
5.7550000000000	0.93049480899933	-124.95454094412
5.7580000000000	0.93039737169207	-125.53454226654
5.7610000000000	0.93028930450984	-126.11461674216
5.7640000000000	0.93017070763611	-126.69478401310
5.7670000000000	0.93004167497242	-127.27506398362
5.7700000000000	0.92990229413245	-127.85547681679
5.7730000000000	0.92975264643847	-128.43604293164
5.7760000000000	0.92959280691995	-129.01678300050
5.7790000000000	0.92942284431441	-129.59771794670
5.7820000000000	0.92924282106992	-130.17886894265
5.7850000000000	0.92905279334949	-130.76025740814
5.7880000000000	0.92885281103680	-131.34190500912
5.7910000000000	0.92864291774330	-131.92383365673
5.7940000000000	0.92842315081645	-132.50606550674
5.7970000000000	0.92819354134881	-133.08862295934
5.8000000000000	0.92795411418795	-133.67152865927
5.8030000000000	0.92770488794679	-134.25480549644
5.8060000000000	0.92744587501433	-134.83847660679
5.8090000000000	0.92717708156652	-135.42256537370
5.8120000000000	0.92689850757703	-136.00709542968
5.8150000000000	0.92661014682772	-136.59209065855
5.8180000000000	0.92631198691864	-137.17757519807
5.8210000000000	0.92600400927734	-137.76357344291
5.8240000000000	0.92568618916713	-138.35011004814
5.8270000000000	0.92535849569435	-138.93720993321
5.8300000000000	0.92502089181409	-139.52489828625
5.8330000000000	0.92467333433438	-140.11320056905
5.8360000000000	0.92431577391839	-140.70214252235
5.8390000000000	0.92394815508469	-141.29175017172
5.8420000000000	0.92357041620485	-141.88204983397
5.8450000000000	0.92318248949866	-142.47306812402
5.8480000000000	0.92278430102619	-143.06483196233
5.8510000000000	0.92237577067674	-143.65736858296
5.8540000000000	0.92195681215429	-144.25070554203
5.8570000000000	0.92152733295900	-144.84487072696
5.8600000000000	0.92108723436471	-145.43989236611
5.8630000000000	0.92063641139182	-146.03579903918
5.8660000000000	0.92017475277550	-146.63261968818
5.8690000000000	0.91970214092852	-147.23038362900
5.8720000000000	0.91921845189872	-147.82912056370
5.8750000000000	0.91872355532037	-148.42886059345
5.8780000000000	0.91821731435927	-149.02963423218
5.8810000000000	0.91769958565106	-149.63147242091
5.8840000000000	0.91717021923220	-150.23440654285
5.8870000000000	0.91662905846342	-150.83846843920
5.8900000000000	0.91607593994489	-151.44369042580
5.8930000000000	0.91551069342270	-152.05010531049
5.8960000000000	0.91493314168619	-152.65774641133
5.8990000000000	0.91434310045547	-153.26664757564
5.9020000000000	0.91374037825859	-153.87684319994
5.9050000000000	0.91312477629777	-154.48836825069
5.9080000000000	0.91249608830398	-155.10125828600
5.9110000000000	0.91185410037932	-155.71554947828
5.9140000000000	0.91119859082637	-156.33127863778
5.9170000000000	0.91052932996387	-156.94848323719
5.9200000000000	0.90984607992788	-157.56720143720
5.9230000000000	0.90914859445769	-158.18747211311
5.9260000000000	0.90843661866556	-158.80933488248
5.9290000000000	0.90770988878948	-159.43283013394
5.9320000000000	0.90696813192785	-160.05799905705
5.9350000000000	0.90621106575538	-160.68488367334
5.9380000000000	0.90543839821889	-161.31352686852
5.9410000000000	0.90464982721206	-161.94397242592
5.9440000000000	0.90384504022810	-162.57626506113
5.9470000000000	0.90302371398891	-163.21045045798
5.9500000000000	0.90218551404970	-163.84657530574
5.9530000000000	0.90133009437768	-164.48468733769
5.9560000000000	0.90045709690339	-165.12483537111
5.9590000000000	0.89956615104339	-165.76706934850
5.9620000000000	0.89865687319263	-166.41144038046
5.9650000000000	0.89772886618498	-167.05800078979
5.9680000000000	0.89678171872038	-167.70680415723
5.9710000000000	0.89581500475669	-168.35790536865
5.9740000000000	0.89482828286451	-169.01136066377
5.9770000000000	0.89382109554314	-169.66722768648
5.9800000000000	0.89279296849556	-170.32556553674
5.9830000000000	0.89174340986045	-170.98643482405
5.9860000000000	0.89067190939899	-171.64989772257
5.9890000000000	0.88957793763428	-172.31601802796
5.9920000000000	0.88846094494090	-172.98486121573
5.9950000000000	0.88732036058222	-173.65649450143
5.9980000000000	0.88615559169280	-174.33098690236
6.0010000000000	0.88496602220334	-175.00840930108
6.0040000000000	0.88375101170515	-175.68883451051
6.0070000000000	0.88250989425156	-176.37233734072
6.0100000000000	0.88124197709296	-177.05899466737
6.0130000000000	0.87994653934250	-177.74888550174
6.0160000000000	0.87862283056931	-178.44209106233
6.0190000000000	0.87727006931569	-179.13869484803
6.0220000000000	0.87588744153502	-179.83878271267
6.0250000000000	0.87447409894687	179.45755705895
6.0280000000000	0.87302915730554	178.75023367380
6.0310000000000	0.87155169457849	178.03915375210
6.0340000000000	0.87004074903089	177.32422124780
6.0370000000000	0.86849531721238	176.60533736813
6.0400000000000	0.86691435184225	175.88240049233
6.0430000000000	0.86529675958920	175.15530608996
6.0460000000000	0.86364139874176	174.42394663878
6.0490000000000	0.86194707676557	173.68821154263
6.0520000000000	0.86021254774373	172.94798704955
6.0550000000000	0.85843650969664	172.20315617051
6.0580000000000	0.85661760177778	171.45359859901
6.0610000000000	0.85475440134216	170.69919063226
6.0640000000000	0.85284542088443	169.93980509406
6.0670000000000	0.85088910484404	169.17531126030
6.0700000000000	0.84888382627511	168.40557478746
6.0730000000000	0.84682788337940	167.63045764487
6.0760000000000	0.84471949590123	166.84981805154
6.0790000000000	0.84255680138410	166.06351041843
6.0820000000000	0.84033785128944	165.27138529704
6.0850000000000	0.83806060697932	164.47328933554
6.0880000000000	0.83572293556568	163.66906524350
6.0910000000000	0.83332260563074	162.85855176663
6.0940000000000	0.83085728282406	162.04158367297
6.0970000000000	0.82832452534456	161.21799175216
6.1000000000000	0.82572177931715	160.38760282958
6.1030000000000	0.82304637407674	159.55023979739
6.1060000000000	0.82029551737477	158.70572166447
6.1090000000000	0.81746629052711	157.85386362797
6.1120000000000	0.81455564352530	156.99447716875
6.1150000000000	0.81156039013752	156.12737017383
6.1180000000000	0.80847720303028	155.25234708892
6.1210000000000	0.80530260894664	154.36920910447
6.1240000000000	0.80203298398293	153.47775437893
6.1270000000000	0.79866454901178	152.57777830348
6.1300000000000	0.79519336530661	151.66907381243
6.1330000000000	0.79161533043022	150.75143174426
6.1360000000000	0.78792617445858	149.82464125844
6.1390000000000	0.78412145661998	148.88849031361
6.1420000000000	0.78019656243964	147.94276621316
6.1450000000000	0.77614670149052	146.98725622472
6.1480000000000	0.77196690586233	146.02174828040
6.1510000000000	0.76765202947298	145.04603176527
6.1540000000000	0.76319674835918	144.05989840179
6.1570000000000	0.75859556209616	143.06314323871
6.1600000000000	0.75384279651011	142.05556575306
6.1630000000000	0.74893260786066	141.03697107450
6.1660000000000	0.74385898868430	140.00717134186
6.1690000000000	0.73861577550336	138.96598720166
6.1720000000000	0.73319665861740	137.91324945943
6.1750000000000	0.72759519420585	136.84880089427
6.1780000000000	0.72180481898017	135.77249824797
6.1810000000000	0.71581886763180	134.68421439983
6.1840000000000	0.70963059332653	133.58384073865
6.1870000000000	0.70323319149690	132.47128974345
6.1900000000000	0.69661982718048	131.34649778434
6.1930000000000	0.68978366614263	130.20942815505
6.1960000000000	0.68271791000627	129.06007434848
6.1990000000000	0.67541583558787	127.89846358645
6.2020000000000	0.66787083860640	126.72466061460
6.2050000000000	0.66007648189016	125.53877177349
6.2080000000000	0.65202654815369	124.34094935671
6.2110000000000	0.64371509735295	123.13139626721
6.2140000000000	0.63513652855068	121.91037098345
6.2170000000000	0.62628564613555	120.67819284810
6.2200000000000	0.61715773013834	119.43524769361
6.2230000000000	0.60774861027613	118.18199382183
6.2260000000000	0.59805474323374	116.91896835843
6.2290000000000	0.58807329256133	115.64679400895
6.2320000000000	0.57780221043151	114.36618625037
6.2350000000000	0.56724032036240	113.07796100329
6.2380000000000	0.55638739987866	111.78304284296
6.2410000000000	0.54524426195732	110.48247382639
6.2440000000000	0.53381283399383	109.17742303568
6.2470000000000	0.52209623293550	107.86919696872
6.2500000000000	0.51009883516983	106.55925094668
6.2530000000000	0.49782633973380	105.24920175685
6.2560000000000	0.48528582343450	103.94084181122
6.2590000000000	0.47248578654946	102.63615517896
6.2620000000000	0.45943618791422	101.33733594845
6.2650000000000	0.44614846841214	100.04680949749
6.2680000000000	0.43263556216297	98.767257403991
6.2710000000000	0.41891189506681	97.501646924458
6.2740000000000	0.40499337080493	96.253266212329
6.2770000000000	0.39089734493161	95.025766759984
6.2800000000000	0.37664258831821	93.823214943564
6.2830000000000	0.36224924194102	92.650155054430
6.2860000000000	0.34773876585042	91.511686845263
6.2890000000000	0.33313388614142	90.413561440540
6.2920000000000	0.31845854489564	89.362300503972
6.2950000000000	0.30373785942532	88.365344862458
6.2980000000000	0.28899809877515	87.431240381810
6.3010000000000	0.27426668738271	86.569870733829
6.3040000000000	0.25957224807928	85.792748568230
6.3070000000000	0.24494469909657	85.113377828489
6.3100000000000	0.23041542183809	84.547698689577
6.3130000000000	0.21601751595478	84.114618024647
6.3160000000000	0.20178614996420	83.836599587139
6.3190000000000	0.18775898180374	83.740203345795
6.3220000000000	0.17397650822791	83.856213862719
6.3250000000000	0.16048180442013	84.218211281175
6.3280000000000	0.14731758983326	84.855602320402
6.3310000000000	0.13451129275091	85.764289125831
6.3340000000000	0.12198709142488	86.751776744917
6.3370000000000	0.10835789197094	85.604020316038
6.3400000000000	0.10367808988744	101.66615399533
6.3430000000000	0.092248163961615	100.79535374625
6.3460000000000	0.083371935391904	105.19350278032
6.3490000000000	0.076220398619384	111.36140464246
6.3520000000000	0.070958113452776	118.90927772872
6.3550000000000	0.067816777287799	127.46521002472
6.3580000000000	0.066922076194111	136.45017988008
6.3610000000000	0.068204980462376	145.17615798039
6.3640000000000	0.071403620725353	153.06846608630
6.3670000000000	0.076144998458806	159.81526376922
6.3700000000000	0.082042549858839	165.35898453053
6.3730000000000	0.088758446647991	169.79939276276
6.3760000000000	0.096024509339554	173.29938033255
6.3790000000000	0.10363852961459	176.02790428525
6.3820000000000	0.11145175146197	178.13493159205
6.3850000000000	0.11935575321012	179.74453901188
6.3880000000000	0.12727161207065	-179.04395317373
6.3910000000000	0.13514175689256	-178.15216065697
6.3940000000000	0.14292408534530	-177.51846879665
6.3970000000000	0.15058778014104	-177.09436643637
6.4000000000000	0.15811033926752	-176.84147948354
6.4030000000000	0.16547545666479	-176.72926065101
6.4060000000000	0.17267149562525	-176.73322102578
6.4090000000000	0.17969037648412	-176.83358499007
6.4120000000000	0.18652675601934	-177.01426746056
6.4150000000000	0.19317741428855	-177.26209373131
6.4180000000000	0.19964079064824	-177.56620127177
6.4210000000000	0.20591662835282	-177.91757812716
6.4240000000000	0.21200569915628	-178.30870424885
6.4270000000000	0.21790958758771	-178.73327079152
6.4300000000000	0.22363052027842	-179.18595883376
6.4330000000000	0.22917122970439	-179.66226369241
6.4360000000000	0.23453484451912	179.84164553796
6.4390000000000	0.23972480065608	179.32903904132
6.4420000000000	0.24474476882258	178.80271786905
6.4450000000000	0.24959859505619	178.26508859813
6.4480000000000	0.25429025178629	177.71822454845
6.4510000000000	0.25882379741515	177.16391626195
6.4540000000000	0.26320334286214	176.60371334949
6.4570000000000	0.26743302383900	176.03895935802
6.4600000000000	0.27151697787213	175.47082096165
6.4630000000000	0.27545932527910	174.90031251210
6.4660000000000	0.27926415345507	174.32831677511
6.4690000000000	0.28293550394208	173.75560251676
6.4720000000000	0.28647736184628	173.18283947580
6.4750000000000	0.28989364724233	172.61061115671
6.4780000000000	0.29318820826353	172.03942579848
6.4810000000000	0.29636481562480	171.46972580968
6.4840000000000	0.29942715836478	170.90189590918
6.4870000000000	0.30237884062613	170.33627017043
6.4900000000000	0.30522337931989	169.77313813355
6.4930000000000	0.30796420254240	169.21275012229
6.4960000000000	0.31060464863194	168.65532188051
6.4990000000000	0.31314796576833	168.10103862446
6.5020000000000	0.31559731203215	167.55005859221
6.5050000000000	0.31795575585174	167.00251615875
6.5080000000000	0.32022627677589	166.45852457527
6.5110000000000	0.32241176651862	165.91817838221
6.5140000000000	0.32451503022967	165.38155553845
6.5170000000000	0.32653878795055	164.84871930310
6.5200000000000	0.32848567622146	164.31971990095
6.5230000000000	0.33035824980893	163.79459599862
6.5260000000000	0.33215898352845	163.27337601442
6.5290000000000	0.33389027413938	162.75607928228
6.5320000000000	0.33555444229308	162.24271708687
6.5350000000000	0.33715373451746	161.73329358538
6.5380000000000	0.33869032522371	161.22780662885
6.5410000000000	0.34016631872301	160.72624849491
6.5440000000000	0.34158375124278	160.22860654175
6.5470000000000	0.34294459293354	159.73486379233
6.5500000000000	0.34425074985899	159.24499945653
6.5530000000000	0.34550406596287	158.75898939815
6.5560000000000	0.34670632500753	158.27680655263
6.5590000000000	0.34785925247961	157.79842130103
6.5620000000000	0.34896451745960	157.32380180480
6.5650000000000	0.35002373445207	156.85291430553
6.5680000000000	0.35103846517463	156.38572339344
6.5710000000000	0.35201022030365	155.92219224786
6.5740000000000	0.35294046117560	155.46228285252
6.5770000000000	0.35383060144305	155.00595618842
6.5800000000000	0.35468200868484	154.55317240637
6.5830000000000	0.35549600596999	154.10389098151
6.5860000000000	0.35627387337563	153.65807085145
6.5890000000000	0.35701684945881	153.21567053970
6.5920000000000	0.35772613268282	152.77664826601
6.5950000000000	0.35840288279842	152.34096204479
6.5980000000000	0.35904822218064	151.90856977280
6.6010000000000	0.35966323712196	151.47942930728
6.6040000000000	0.36024897908268	151.05349853537
6.6070000000000	0.36080646589935	150.63073543568
6.6100000000000	0.36133668295228	150.21109813288
6.6130000000000	0.36184058429319	149.79454494588
6.6160000000000	0.36231909373387	149.38103443030
6.6190000000000	0.36277310589707	148.97052541575
6.6220000000000	0.36320348723068	148.56297703846
6.6250000000000	0.36361107698615	148.15834876975
6.6280000000000	0.36399668816243	147.75660044062
6.6310000000000	0.36436110841630	147.35769226299
6.6340000000000	0.36470510094039	146.96158484785
6.6370000000000	0.36502940530972	146.56823922062
6.6400000000000	0.36533473829796	146.17761683401
6.6430000000000	0.36562179466438	145.78967957869
6.6460000000000	0.36589124791249	145.40438979180
6.6490000000000	0.36614375102135	145.02171026380
6.6520000000000	0.36637993715056	144.64160424359
6.6550000000000	0.36660042031981	144.26403544219
6.6580000000000	0.36680579606386	143.88896803510
6.6610000000000	0.36699664206405	143.51636666348
6.6640000000000	0.36717351875683	143.14619643432
6.6670000000000	0.36733696992059	142.77842291957
6.6700000000000	0.36748752324118	142.41301215458
6.6730000000000	0.36762569085721	142.04993063565
6.6760000000000	0.36775196988571	141.68914531700
6.6790000000000	0.36786684292900	141.33062360717
6.6820000000000	0.36797077856332	140.97433336482
6.6850000000000	0.36806423181013	140.62024289418
6.6880000000000	0.36814764459047	140.26832094004
6.6910000000000	0.36822144616331	139.91853668239
6.6940000000000	0.36828605354819	139.57085973081
6.6970000000000	0.36834187193302	139.22526011854
6.7000000000000	0.36838929506741	138.88170829640
6.7030000000000	0.36842870564221	138.54017512645
6.7060000000000	0.36846047565568	138.20063187557
6.7090000000000	0.36848496676685	137.86305020884
6.7120000000000	0.36850253063660	137.52740218286
6.7150000000000	0.36851350925687	137.19366023902
6.7180000000000	0.36851823526836	136.86179719662
6.7210000000000	0.36851703226747	136.53178624602
6.7240000000000	0.36851021510245	136.20360094179
6.7270000000000	0.36849809015956	135.87721519572
6.7300000000000	0.36848095563940	135.55260327002
6.7330000000000	0.36845910182384	135.22973977032
6.7360000000000	0.36843281133391	134.90859963892
6.7390000000000	0.36840235937901	134.58915814787
6.7420000000000	0.36836801399772	134.27139089222
6.7450000000000	0.36833003629054	133.95527378327
6.7480000000000	0.36828868064496	133.64078304188
6.7510000000000	0.36824419495296	133.32789519184
6.7540000000000	0.36819682082139	133.01658705330
6.7570000000000	0.36814679377542	132.70683573630
6.7600000000000	0.36809434345537	132.39861863429
6.7630000000000	0.36803969380705	132.09191341784
6.7660000000000	0.36798306326604	131.78669802832
6.7690000000000	0.36792466493597	131.48295067170
6.7720000000000	0.36786470676105	131.18064981248
6.7750000000000	0.36780339169319	130.87977416759
6.7780000000000	0.36774091785375	130.58030270049
6.7810000000000	0.36767747869019	130.28221461525
6.7840000000000	0.36761326312782	129.98548935079
6.7870000000000	0.36754845571679	129.69010657514
6.7900000000000	0.36748323677456	129.39604617986
6.7930000000000	0.36741778252391	129.10328827445
6.7960000000000	0.36735226522680	128.81181318088
6.7990000000000	0.36728685331404	128.52160142827
6.8020000000000	0.36722171151112	128.23263374748
6.8050000000000	0.36715700096020	127.94489106598
6.8080000000000	0.36709287933849	127.65835450265
6.8110000000000	0.36702950097307	127.37300536270
6.8140000000000	0.36696701695232	127.08882513268
6.8170000000000	0.36690557523412	126.80579547556
6.8200000000000	0.36684532075086	126.52389822586
6.8230000000000	0.36678639551141	126.24311538487
6.8260000000000	0.36672893870017	125.96342911593
6.8290000000000	0.36667308677336	125.68482173977
6.8320000000000	0.36661897355244	125.40727572993
6.8350000000000	0.36656673031505	125.13077370824
6.8380000000000	0.36651648588334	124.85529844035
6.8410000000000	0.36646836670989	124.58083283134
6.8440000000000	0.36642249696125	124.30735992135
6.8470000000000	0.36637899859923	124.03486288134
6.8500000000000	0.36633799146001	123.76332500880
6.8530000000000	0.36629959333112	123.49272972362
6.8560000000000	0.36626392002640	123.22306056391
6.8590000000000	0.36623108545893	122.95430118198
6.8620000000000	0.36620120171224	122.68643534026
6.8650000000000	0.36617437910947	122.41944690734
6.8680000000000	0.36615072628095	122.15331985402
6.8710000000000	0.36613035022996	121.88803824939
6.8740000000000	0.36611335639692	121.62358625700
6.8770000000000	0.36609984872207	121.35994813103
6.8800000000000	0.36608992970636	121.09710821250
6.8830000000000	0.36608370047128	120.83505092552
6.8860000000000	0.36608126081684	120.57376077356
6.8890000000000	0.36608270927856	120.31322233580
6.8920000000000	0.36608814318288	120.05342026344
6.8950000000000	0.36609765870149	119.79433927611
6.8980000000000	0.36611135090422	119.53596415822
6.9010000000000	0.36612931381104	119.27827975541
6.9040000000000	0.36615164044267	119.02127097102
6.9070000000000	0.36617842287023	118.76492276252
6.9100000000000	0.36620975226375	118.50922013801
6.9130000000000	0.36624571893982	118.25414815271
6.9160000000000	0.36628641240803	117.99969190555
6.9190000000000	0.36633192141670	117.74583653559
6.9220000000000	0.36638233399756	117.49256721867
6.9250000000000	0.36643773750957	117.23986916392
6.9280000000000	0.36649821868193	116.98772761035
6.9310000000000	0.36656386365637	116.73612782339
6.9340000000000	0.36663475802840	116.48505509153
6.9370000000000	0.36671098688812	116.23449472286
6.9400000000000	0.36679263486009	115.98443204169
6.9430000000000	0.36687978614261	115.73485238510
6.9460000000000	0.36697252454631	115.48574109959
6.9490000000000	0.36707093353207	115.23708353762
6.9520000000000	0.36717509624840	114.98886505422
6.9550000000000	0.36728509556812	114.74107100355
6.9580000000000	0.36740101412458	114.49368673549
6.9610000000000	0.36752293434723	114.24669759221
6.9640000000000	0.36765093849682	114.00008890469
6.9670000000000	0.36778510869989	113.75384598928
6.9700000000000	0.36792552698294	113.50795414424
6.9730000000000	0.36807227530607	113.26239864622
6.9760000000000	0.36822543559622	113.01716474678
[truncated: 1,012 more rows]
