# Supplementary material for: Intelligent wireless power transfer via a 2-bit compact reconfigurable transmissive-metasurface-based router
Source: Nat Commun. 2024 Apr 1;15:2807. doi: 10.1038/s41467-024-46984-4 (PMC10984985; doi:10.1038/s41467-024-46984-4)
Supplement: Supplementary file 12 — Source Data [file 41467_2024_46984_MOESM12_ESM.zip › source_data/figure_s15_doubleground3.txt]

#Parameters = {D=22.5; DC_linenum=6; DC_rotation=0; DC_shifty=6; Rx1=6.95; Rx2=3.95; Rx3=6.95; Rx4=3.95; Rx5=8.12; Rx6=5.25; Ry1=7.61; Ry2=3.95; Ry3=7.61; Ry4=5.94; Ry5=8.12; Ry6=5.25; ang=60; ang_rad=1.0471975511966; cap1=0; cap2=1.5e-13; cap3=0; cap4=1.5e-13; d1_M1=4.2; d1_M4=3.9; d2_M4=2.2; d_M1=0.9; eRx_h1=9.5; eRx_h2=7.5; eRx_v1=5; eRx_v2=9; gc=0.5; ha=0.1; hd=0.787; hs=3.175; hs1=1.675; l1_…
#"Frequency / GHz"	SZmax(1),Zmin(1) (1) [Mag]	SZmax(1),Zmin(1) (1) [Pha in deg.]
#-----------------------------------------------------------------------------------
4.0000000000000	0.29944991283645	172.42085167291
4.0030000000000	0.31494263413079	169.51554725381
4.0060000000000	0.33069937371004	166.41720348898
4.0090000000000	0.34653038474751	163.12140713067
4.0120000000000	0.36219548669064	159.62788346914
4.0150000000000	0.37740519813439	155.94168861143
4.0180000000000	0.39182816651755	152.07431791560
4.0210000000000	0.40510638321133	148.04453204250
4.0240000000000	0.41687845245622	143.87867130462
4.0270000000000	0.42680922575422	139.61025004177
4.0300000000000	0.43462185805101	135.27871450042
4.0330000000000	0.44012662798065	130.92740505174
4.0360000000000	0.44324061223408	126.60094812077
4.0390000000000	0.44399397100503	122.34245197976
4.0420000000000	0.44252177140011	118.19093452703
4.0450000000000	0.43904376290291	114.17934750293
4.0480000000000	0.43383699690089	110.33340714211
4.0510000000000	0.42720689813187	106.67125678754
4.0540000000000	0.41946146414005	103.20383422547
4.0570000000000	0.41089141867341	99.935731052694
4.0600000000000	0.40175721475138	96.866315738478
4.0630000000000	0.39228233540592	93.990926024531
4.0660000000000	0.38265155694473	91.301993157742
4.0690000000000	0.37301262677202	88.790018522669
4.0720000000000	0.36347995793682	86.444370295776
4.0750000000000	0.35413925612675	84.253899871326
4.0780000000000	0.34505233344606	82.207396249617
4.0810000000000	0.33626165409497	80.293904732315
4.0840000000000	0.32779437493524	78.502937765868
4.0870000000000	0.31966579100282	76.824603567043
4.0900000000000	0.31188218599929	75.249674307551
4.0930000000000	0.30444313667576	73.769611384210
4.0960000000000	0.29734334182301	72.376561330304
4.0990000000000	0.29057405193756	71.063332526917
4.1020000000000	0.28412417190598	69.823360124632
4.1050000000000	0.27798110097994	68.650664446860
4.1080000000000	0.27213136474968	67.539806528848
4.1110000000000	0.26656108434792	66.485843251956
4.1140000000000	0.26125631951522	65.484283667956
4.1170000000000	0.25620331474267	64.531047493347
4.1200000000000	0.25138867152460	63.622426324851
4.1230000000000	0.24679946471618	62.755047834077
4.1260000000000	0.24242331695248	61.925843003993
4.1290000000000	0.23824844188765	61.132016343802
4.1320000000000	0.23426366450356	60.371018941408
4.1350000000000	0.23045842478215	59.640524168801
4.1380000000000	0.22682276951993	58.938405834494
4.1410000000000	0.22334733589446	58.262718571114
4.1440000000000	0.22002332949357	57.611680249806
4.1470000000000	0.21684249882993	56.983656222675
4.1500000000000	0.21379710783727	56.377145207423
4.1530000000000	0.21087990744445	55.790766642895
4.1560000000000	0.20808410701941	55.223249359367
4.1590000000000	0.20540334624516	54.673421422256
4.1620000000000	0.20283166781680	54.140201022126
4.1650000000000	0.20036349121897	53.622588297151
4.1680000000000	0.19799358774638	53.119657986373
4.1710000000000	0.19571705685885	52.630552823255
4.1740000000000	0.19352930391021	52.154477589020
4.1770000000000	0.19142601925271	51.690693754333
4.1800000000000	0.18940315869216	51.238514645885
4.1830000000000	0.18745692525067	50.797301081623
4.1860000000000	0.18558375218198	50.366457424748
4.1890000000000	0.18378028717648	49.945428012210
4.1920000000000	0.18204337768954	49.533693918438
4.1950000000000	0.18037005732470	49.130770019462
4.1980000000000	0.17875753320381	48.736202326450
4.2010000000000	0.17720317425749	48.349565561164
4.2040000000000	0.17570450037174	47.970460948862
4.2070000000000	0.17425917232926	47.598514206848
4.2100000000000	0.17286498248753	47.233373709287
4.2130000000000	0.17151984613871	46.874708810947
4.2160000000000	0.17022179350033	46.522208314442
4.2190000000000	0.16896896228879	46.175579067162
4.2220000000000	0.16775959083126	45.834544675525
4.2250000000000	0.16659201167479	45.498844325530
4.2280000000000	0.16546464565425	45.168231699657
4.2310000000000	0.16437599638402	44.842473981257
4.2340000000000	0.16332464514073	44.521350938422
4.2370000000000	0.16230924610699	44.204654080163
4.2400000000000	0.16132852194860	43.892185878423
4.2430000000000	0.16038125969954	43.583759050111
4.2460000000000	0.15946630693148	43.279195893879
4.2490000000000	0.15858256818621	42.978327676921
4.2520000000000	0.15772900165111	42.680994067485
4.2550000000000	0.15690461605943	42.387042609220
4.2580000000000	0.15610846779873	42.096328233836
4.2610000000000	0.15533965821195	41.808712808893
4.2640000000000	0.15459733107701	41.524064717808
4.2670000000000	0.15388067025197	41.242258469446
4.2700000000000	0.15318889747378	40.963174334897
4.2730000000000	0.15252127029964	40.686698009247
4.2760000000000	0.15187708018107	40.412720296329
4.2790000000000	0.15125565066137	40.141136814631
4.2820000000000	0.15065633568827	39.871847722661
4.2850000000000	0.15007851803411	39.604757462212
4.2880000000000	0.14952160781692	39.339774518073
4.2910000000000	0.14898504111630	39.076811192823
4.2940000000000	0.14846827867921	38.815783395412
4.2970000000000	0.14797080471130	38.556610442259
4.3000000000000	0.14749212575112	38.299214869616
4.3030000000000	0.14703176962571	38.043522255872
4.3060000000000	0.14658928448828	37.789461052352
4.3090000000000	0.14616423794197	37.536962420898
4.3120000000000	0.14575621625834	37.285960076058
4.3150000000000	0.14536482370727	37.036390128885
4.3180000000000	0.14498968202813	36.788190927891
4.3210000000000	0.14463043009607	36.541302890059
4.3240000000000	0.14428672388097	36.295668309912
4.3270000000000	0.14395823688304	36.051231124986
4.3300000000000	0.14364466140687	35.807936596270
4.3330000000000	0.14334571143162	35.565730818725
4.3360000000000	0.14306112878780	35.324559873691
4.3390000000000	0.14279069689822	35.084368164242
4.3420000000000	0.14253427412181	34.845094668503
4.3450000000000	0.14229188723592	34.606663002568
4.3480000000000	0.14206406181193	34.368948389397
4.3510000000000	0.14185358954724	34.131619685186
4.3540000000000	0.14169479656341	33.892732779293
4.3570000000000	0.14139839785231	33.668972727812
4.3600000000000	0.14124198189322	33.430611734298
4.3630000000000	0.14107922702676	33.196149678411
4.3660000000000	0.14092513164781	32.962798069115
4.3690000000000	0.14078156857503	32.730205781191
4.3720000000000	0.14064895060634	32.498252627080
4.3750000000000	0.14052733764266	32.266872558168
4.3780000000000	0.14041667255941	32.036018151936
4.3810000000000	0.14031685281966	31.805650140378
4.3840000000000	0.14022775729294	31.575733531995
4.3870000000000	0.14014925779926	31.346235931645
4.3900000000000	0.14008122458316	31.117126720770
4.3930000000000	0.14002352908900	30.888376616764
4.3960000000000	0.13997604542921	30.659957415491
4.3990000000000	0.13993865117542	30.431841829129
4.4020000000000	0.13991122777964	30.204003376824
4.4050000000000	0.13989366078465	29.976416306238
4.4080000000000	0.13988583991030	29.749055534069
4.4110000000000	0.13988765906506	29.521896598759
4.4140000000000	0.13989901631181	29.294915621348
4.4170000000000	0.13991981380556	29.068089272031
4.4200000000000	0.13994995771416	28.841394740816
4.4230000000000	0.13998935812882	28.614809711279
4.4260000000000	0.14003792896928	28.388312336708
4.4290000000000	0.14009558788628	28.161881218174
4.4320000000000	0.14016225616356	27.935495384170
4.4350000000000	0.14023785862061	27.709134271582
4.4380000000000	0.14032232351699	27.482777707811
4.4410000000000	0.14041558245890	27.256405893888
4.4440000000000	0.14051757030822	27.029999388491
4.4470000000000	0.14062822509447	26.803539092760
4.4500000000000	0.14074748792955	26.577006235845
4.4530000000000	0.14087530292547	26.350382361124
4.4560000000000	0.14101161711513	26.123649313045
4.4590000000000	0.14115638037596	25.896789224539
4.4620000000000	0.14130954535649	25.669784504972
4.4650000000000	0.14147106740573	25.442617828605
4.4680000000000	0.14164090450536	25.215272123517
4.4710000000000	0.14181901720455	24.987730560987
4.4740000000000	0.14200536855735	24.759976545282
4.4770000000000	0.14219992406262	24.531993703861
4.4800000000000	0.14240265160635	24.303765877937
4.4830000000000	0.14261352140633	24.075277113413
4.4860000000000	0.14283250595894	23.846511652148
4.4890000000000	0.14305957998826	23.617453923552
4.4920000000000	0.14329472039712	23.388088536485
4.4950000000000	0.14353790622015	23.158400271448
4.4980000000000	0.14378911857877	22.928374073061
4.5010000000000	0.14404834063797	22.697995042799
4.5040000000000	0.14431555756491	22.467248431982
4.5070000000000	0.14459075648911	22.236119635016
4.5100000000000	0.14487392646434	22.004594182859
4.5130000000000	0.14516505843204	21.772657736707
4.5160000000000	0.14546414518620	21.540296081899
4.5190000000000	0.14577118133973	21.307495122020
4.5220000000000	0.14608616329214	21.074240873196
4.5250000000000	0.14640908919861	20.840519458579
4.5280000000000	0.14673995894026	20.606317103012
4.5310000000000	0.14707877409567	20.371620127852
4.5340000000000	0.14742553791359	20.136414945973
4.5370000000000	0.14778025528672	19.900688056915
4.5400000000000	0.14814293272660	19.664426042183
4.5430000000000	0.14851357833952	19.427615560697
4.5460000000000	0.14889220180343	19.190243344372
4.5490000000000	0.14927881434580	18.952296193838
4.5520000000000	0.14967342872241	18.713760974286
4.5550000000000	0.15007605919694	18.474624611429
4.5580000000000	0.15048672152155	18.234874087593
4.5610000000000	0.15090543291810	17.994496437911
4.5640000000000	0.15133221206026	17.753478746634
4.5670000000000	0.15176707905635	17.511808143540
4.5700000000000	0.15221005543280	17.269471800447
4.5730000000000	0.15266116411843	17.026456927825
4.5760000000000	0.15312042942930	16.782750771501
4.5790000000000	0.15358787705416	16.538340609448
4.5820000000000	0.15406353404061	16.293213748672
4.5850000000000	0.15454742878171	16.047357522175
4.5880000000000	0.15503959100322	15.800759285998
4.5910000000000	0.15554005175136	15.553406416355
4.5940000000000	0.15604884338101	15.305286306821
4.5970000000000	0.15656599954445	15.056386365617
4.6000000000000	0.15709155518056	14.806694012948
4.6030000000000	0.15762554650435	14.556196678416
4.6060000000000	0.15816801099709	14.304881798501
4.6090000000000	0.15871898739662	14.052736814105
4.6120000000000	0.15927851568819	13.799749168157
4.6150000000000	0.15984663709558	13.545906303278
4.6180000000000	0.16042339407254	13.291195659508
4.6210000000000	0.16100883029461	13.035604672089
4.6240000000000	0.16160299065117	12.779120769300
4.6270000000000	0.16220592123775	12.521731370351
4.6300000000000	0.16281766934869	12.263423883329
4.6330000000000	0.16343828346994	12.004185703190
4.6360000000000	0.16406781327213	11.744004209811
4.6390000000000	0.16470630960384	11.482866766080
4.6420000000000	0.16535382448504	11.220760716042
4.6450000000000	0.16601041110069	10.957673383090
4.6480000000000	0.16667612379455	10.693592068199
4.6510000000000	0.16735101806303	10.428504048210
4.6540000000000	0.16803515054926	10.162396574153
4.6570000000000	0.16872857903714	9.8952568696215
4.6600000000000	0.16943136244562	9.6270721291789
4.6630000000000	0.17014356082291	9.3578295168183
4.6660000000000	0.17086523534080	9.0875161644569
4.6690000000000	0.17159644828903	8.8161191704755
4.6720000000000	0.17233726306965	8.5436255982968
4.6750000000000	0.17308774419133	8.2700224750050
4.6780000000000	0.17384795726379	7.9952967900069
4.6810000000000	0.17461796899203	7.7194354937307
4.6840000000000	0.17539784717059	7.4424254963664
4.6870000000000	0.17618766067777	7.1642536666453
4.6900000000000	0.17698747946967	6.8849068306588
4.6930000000000	0.17779737457422	6.6043717707172
4.6960000000000	0.17861741808497	6.3226352242475
4.6990000000000	0.17944768315488	6.0396838827318
4.7020000000000	0.18028824398981	5.7555043906839
4.7050000000000	0.18113917584194	5.4700833446674
4.7080000000000	0.18200055500290	5.1834072923526
4.7110000000000	0.18287245879673	4.8954627316148
4.7140000000000	0.18375496557262	4.6062361096722
4.7170000000000	0.18464815469733	4.3157138222661
4.7200000000000	0.18555210654741	4.0238822128814
4.7230000000000	0.18646690250103	3.7307275720098
4.7260000000000	0.18739262492955	3.4362361364554
4.7290000000000	0.18832935718877	3.1403940886825
4.7320000000000	0.18927718360974	2.8431875562079
4.7350000000000	0.19023618948927	2.5446026110374
4.7380000000000	0.19120646107995	2.2446252691469
4.7410000000000	0.19218808557983	1.9432414900089
4.7440000000000	0.19318115112158	1.6404371761668
4.7470000000000	0.19418574676117	1.3361981728556
4.7500000000000	0.19520196246613	1.0305102676707
4.7530000000000	0.19622988910319	0.72335919028715
4.7560000000000	0.19726961842542	0.41473061222781
4.7590000000000	0.19832124305881	0.10461014668377
4.7620000000000	0.19938485648822	-0.20701665161322
4.7650000000000	0.20046055304267	-0.52016428646452
4.7680000000000	0.20154842788010	-0.83484732022417
4.7710000000000	0.20264857697128	-1.1510803737614
4.7740000000000	0.20376109708320	-1.4688781263666
4.7770000000000	0.20488608576152	-1.7882553155987
4.7800000000000	0.20602364131245	-2.1092267370718
4.7830000000000	0.20717386278372	-2.4318072441809
4.7860000000000	0.20833684994472	-2.7560117477639
4.7890000000000	0.20951270326588	-3.0818552157003
4.7920000000000	0.21070152389708	-3.4093526724418
4.7950000000000	0.21190341364519	-3.7385191984769
4.7980000000000	0.21311847495063	-4.0693699297250
4.8010000000000	0.21434681086299	-4.4019200568591
4.8040000000000	0.21558852501564	-4.7361848245561
4.8070000000000	0.21684372159925	-5.0721795306719
4.8100000000000	0.21811250533426	-5.4099195253390
4.8130000000000	0.21939498144230	-5.7494202099862
4.8160000000000	0.22069125561637	-6.0906970362779
4.8190000000000	0.22200143398987	-6.4337655049688
4.8220000000000	0.22332562310450	-6.7786411646758
4.8250000000000	0.22466392987679	-7.1253396105617
4.8280000000000	0.22601646156342	-7.4738764829300
4.8310000000000	0.22738332572523	-7.8242674657286
4.8340000000000	0.22876463018981	-8.1765282849591
4.8370000000000	0.23016048301280	-8.5306747069918
4.8400000000000	0.23157099243765	-8.8867225367802
4.8430000000000	0.23299626685401	-9.2446876159767
4.8460000000000	0.23443641475460	-9.6045858209441
4.8490000000000	0.23589154469050	-9.9664330606627
4.8520000000000	0.23736176522493	-10.330245274528
4.8550000000000	0.23884718488535	-10.696038430041
4.8580000000000	0.24034791211403	-11.063828520379
4.8610000000000	0.24186405521681	-11.433631561859
4.8640000000000	0.24339572231023	-11.805463591277
4.8670000000000	0.24494302126690	-12.179340663132
4.8700000000000	0.24650605965901	-12.555278846717
4.8730000000000	0.24808494470018	-12.933294223096
4.8760000000000	0.24967978318523	-13.313402881944
4.8790000000000	0.25129068142828	-13.695620918259
4.8820000000000	0.25291774519882	-14.079964428940
4.8850000000000	0.25456107965581	-14.466449509226
4.8880000000000	0.25622078927984	-14.855092248999
4.8910000000000	0.25789697780332	-15.245908728946
4.8940000000000	0.25958974813850	-15.638915016569
4.8970000000000	0.26129920230356	-16.034127162057
4.9000000000000	0.26302544134654	-16.431561194007
4.9030000000000	0.26476856526712	-16.831233114984
4.9060000000000	0.26652867293636	-17.233158896938
4.9090000000000	0.26830586201415	-17.637354476459
4.9120000000000	0.27010022886461	-18.043835749868
4.9150000000000	0.27191186846918	-18.452618568156
4.9180000000000	0.27374087433760	-18.863718731752
4.9210000000000	0.27558733841656	-19.277151985122
4.9240000000000	0.27745135099623	-19.692934011212
4.9270000000000	0.27933300061446	-20.111080425707
4.9300000000000	0.28123237395880	-20.531606771126
4.9330000000000	0.28314955576624	-20.954528510740
4.9360000000000	0.28508462872072	-21.379861022316
4.9390000000000	0.28703767334843	-21.807619591681
4.9420000000000	0.28900876791087	-22.237819406111
4.9450000000000	0.29099798829568	-22.670475547541
4.9480000000000	0.29300540790533	-23.105602985585
4.9510000000000	0.29503109754360	-23.543216570389
4.9540000000000	0.29707512529998	-23.983331025287
4.9570000000000	0.29913755643187	-24.425960939288
4.9600000000000	0.30121845324482	-24.871120759364
4.9630000000000	0.30331787497065	-25.318824782573
4.9660000000000	0.30543587764369	-25.769087147981
4.9690000000000	0.30757251397499	-26.221921828415
4.9720000000000	0.30972783322474	-26.677342622029
4.9750000000000	0.31190188107290	-27.135363143687
4.9780000000000	0.31409469948804	-27.595996816170
4.9810000000000	0.31630632659461	-28.059256861204
4.9840000000000	0.31853679653862	-28.525156290313
4.9870000000000	0.32078613935181	-28.993707895494
4.9900000000000	0.32305438081457	-29.464924239729
4.9930000000000	0.32534154231747	-29.938817647318
4.9960000000000	0.32764764072176	-30.415400194060
4.9990000000000	0.32997268821877	-30.894683697264
5.0020000000000	0.33231669218851	-31.376679705603
5.0050000000000	0.33467965505741	-31.861399488825
5.0080000000000	0.33706157415559	-32.348854027308
5.0110000000000	0.33946244157361	-32.839054001477
5.0140000000000	0.34188224401893	-33.332009781087
5.0170000000000	0.34432096267237	-33.827731414376
5.0200000000000	0.34677857304452	-34.326228617095
5.0230000000000	0.34925504483253	-34.827510761428
5.0260000000000	0.35175034177731	-35.331586864800
5.0290000000000	0.35426442152144	-35.838465578591
5.0320000000000	0.35679723546799	-36.348155176765
5.0350000000000	0.35934872864044	-36.860663544410
5.0380000000000	0.36191883954400	-37.375998166223
5.0410000000000	0.36450750002850	-37.894166114925
5.0440000000000	0.36711463515316	-38.415174039639
5.0470000000000	0.36974016305353	-38.939028154227
5.0500000000000	0.37238399481072	-39.465734225613
5.0530000000000	0.37504603432341	-39.995297562087
5.0560000000000	0.37772617818273	-40.527723001626
5.0590000000000	0.38042431555044	-41.063014900226
5.0620000000000	0.38314032804067	-41.601177120272
5.0650000000000	0.38587408960541	-42.142213018959
5.0680000000000	0.38862546642431	-42.686125436776
5.0710000000000	0.39139431679887	-43.232916686077
5.0740000000000	0.39418049105139	-43.782588539747
5.0770000000000	0.39698383142920	-44.335142219989
5.0800000000000	0.39980417201417	-44.890578387248
5.0830000000000	0.40264133863815	-45.448897129286
5.0860000000000	0.40549514880445	-46.010097950434
5.0890000000000	0.40836541161579	-46.574179761034
5.0920000000000	0.41125192770910	-47.141140867101
5.0950000000000	0.41415448919738	-47.710978960211
5.0980000000000	0.41707287961906	-48.283691107652
5.1010000000000	0.42000687389516	-48.859273742844
5.1040000000000	0.42295623829455	-49.437722656064
5.1070000000000	0.42592073040768	-50.019032985485
5.1100000000000	0.42890009912906	-50.603199208559
5.1130000000000	0.43189408464881	-51.190215133762
5.1160000000000	0.43490241845361	-51.780073892729
5.1190000000000	0.43792482333730	-52.372767932793
5.1220000000000	0.44096101342144	-52.968289009955
5.1250000000000	0.44401069418605	-53.566628182310
5.1280000000000	0.44707356251093	-54.167775803948
5.1310000000000	0.45014930672756	-54.771721519344
5.1340000000000	0.45323760668209	-55.378454258283
5.1370000000000	0.45633813380937	-55.987962231308
5.1400000000000	0.45945055121839	-56.600232925740
5.1430000000000	0.46257451378924	-57.215253102281
5.1460000000000	0.46570966828166	-57.833008792212
5.1490000000000	0.46885565345551	-58.453485295220
5.1520000000000	0.47201210020301	-59.076667177864
5.1550000000000	0.47517863169304	-59.702538272699
5.1580000000000	0.47835486352743	-60.331081678076
5.1610000000000	0.48154040390933	-60.962279758643
5.1640000000000	0.48473485382356	-61.596114146541
5.1670000000000	0.48793780722909	-62.232565743337
5.1700000000000	0.49114885126340	-62.871614722687
5.1730000000000	0.49436756645871	-63.513240533748
5.1760000000000	0.49759352696998	-64.157421905354
5.1790000000000	0.50082630081447	-64.804136850959
5.1820000000000	0.50406545012271	-65.453362674359
5.1850000000000	0.50731053140068	-66.105075976200
5.1880000000000	0.51056109580282	-66.759252661277
5.1910000000000	0.51381668941578	-67.415867946624
5.1940000000000	0.51707685355243	-68.074896370410
5.1970000000000	0.52034112505582	-68.736311801618
5.2000000000000	0.52360903661279	-69.400087450537
5.2030000000000	0.52688011707665	-70.066195880030
5.2060000000000	0.53015389179859	-70.734609017610
5.2090000000000	0.53342988296740	-71.405298168277
5.2120000000000	0.53670760995678	-72.078234028148
5.2150000000000	0.53998658967990	-72.753386698839
5.2180000000000	0.54326633695058	-73.430725702605
5.2210000000000	0.54654636485044	-74.110219998211
5.2240000000000	0.54982618510146	-74.791837997535
5.2270000000000	0.55310530844331	-75.475547582867
5.2300000000000	0.55638324501473	-76.161316124897
5.2330000000000	0.55965950473836	-76.849110501369
5.2360000000000	0.56293359770822	-77.538897116369
5.2390000000000	0.56620503457922	-78.230641920238
5.2420000000000	0.56947332695786	-78.924310430070
5.2450000000000	0.57273798779350	-79.619867750771
5.2480000000000	0.57599853176932	-80.317278596654
5.2510000000000	0.57925447569231	-81.016507313529
5.2540000000000	0.58250533888153	-81.717517901271
5.2570000000000	0.58575064355373	-82.420274036816
5.2600000000000	0.58898991520580	-83.124739097552
5.2630000000000	0.59222268299303	-83.830876185088
5.2660000000000	0.59544848010273	-84.538648149333
5.2690000000000	0.59866684412214	-85.248017612870
5.2720000000000	0.60187731740014	-85.958946995580
5.2750000000000	0.60507944740199	-86.671398539469
5.2780000000000	0.60827278705624	-87.385334333666
5.2810000000000	0.61145689509345	-88.100716339546
5.2840000000000	0.61463133637570	-88.817506415938
5.2870000000000	0.61779568221650	-89.535666344378
5.2900000000000	0.62094951069042	-90.255157854358
5.2930000000000	0.62409240693185	-90.975942648541
5.2960000000000	0.62722396342234	-91.697982427890
5.2990000000000	0.63034378026597	-92.421238916669
5.3020000000000	0.63345146545237	-93.145673887287
5.3050000000000	0.63654663510687	-93.871249184927
5.3080000000000	0.63962891372730	-94.597926751934
5.3110000000000	0.64269793440720	-95.325668651913
5.3140000000000	0.64575333904507	-96.054437093507
5.3170000000000	0.64879477853930	-96.784194453810
5.3200000000000	0.65182191296857	-97.514903301375
5.3230000000000	0.65483441175752	-98.246526418803
5.3260000000000	0.65783195382758	-98.979026824842
5.3290000000000	0.66081422773262	-99.712367796007
5.3320000000000	0.66378093177963	-100.44651288765
5.3350000000000	0.66673177413413	-101.18142595446
5.3380000000000	0.66966647291046	-101.91707117041
5.3410000000000	0.67258475624700	-102.65341304804
5.3440000000000	0.67548636236619	-103.39041645713
5.3470000000000	0.67837103961981	-104.12804664266
5.3500000000000	0.68123854651935	-104.86626924215
5.3530000000000	0.68408865175189	-105.60505030227
5.3560000000000	0.68692113418161	-106.34435629464
5.3590000000000	0.68973578283721	-107.08415413105
5.3620000000000	0.69253239688558	-107.82441117776
5.3650000000000	0.69531078559201	-108.56509526917
5.3680000000000	0.69807076826735	-109.30617472060
5.3710000000000	0.70081217420241	-110.04761834038
5.3740000000000	0.70353484259011	-110.78939544107
5.3770000000000	0.70623862243585	-111.53147584995
5.3800000000000	0.70892337245636	-112.27382991866
5.3830000000000	0.71158896096779	-113.01642853207
5.3860000000000	0.71423526576332	-113.75924311637
5.3890000000000	0.71686217398090	-114.50224564631
5.3920000000000	0.71946958196163	-115.24540865168
5.3950000000000	0.72205739509938	-115.98870522306
5.3980000000000	0.72462552768205	-116.73210901669
5.4010000000000	0.72717390272520	-117.47559425867
5.4040000000000	0.72970245179850	-118.21913574835
5.4070000000000	0.73221111484565	-118.96270886097
5.4100000000000	0.73469983999826	-119.70628954966
5.4130000000000	0.73716858338430	-120.44985434662
5.4160000000000	0.73961730893172	-121.19338036363
5.4190000000000	0.74204598816772	-121.93684529196
5.4220000000000	0.74445460001433	-122.68022740150
5.4250000000000	0.74684313058078	-123.42350553937
5.4280000000000	0.74921157295321	-124.16665912777
5.4310000000000	0.75155992698230	-124.90966816140
5.4340000000000	0.75388819906928	-125.65251320414
5.4370000000000	0.75619640195094	-126.39517538529
5.4400000000000	0.75848455448392	-127.13763639523
5.4430000000000	0.76075268142904	-127.87987848057
5.4460000000000	0.76300081323594	-128.62188443885
5.4490000000000	0.76522898582853	-129.36363761275
5.4520000000000	0.76743724039169	-130.10512188388
5.4550000000000	0.76962562315965	-130.84632166614
5.4580000000000	0.77179418520645	-131.58722189877
5.4610000000000	0.77394298223878	-132.32780803894
5.4640000000000	0.77607207439166	-133.06806605407
5.4670000000000	0.77818152602721	-133.80798241385
5.4700000000000	0.78027140553692	-134.54754408195
5.4730000000000	0.78234178514760	-135.28673850748
5.4760000000000	0.78439274073138	-136.02555361621
5.4790000000000	0.78642435161999	-136.76397780164
5.4820000000000	0.78843670042350	-137.50199991581
5.4850000000000	0.79042987285381	-138.23960925997
5.4880000000000	0.79240395755307	-138.97679557520
5.4910000000000	0.79435904592712	-139.71354903275
5.4940000000000	0.79629523198422	-140.44986022450
5.4970000000000	0.79821261217913	-141.18572015315
5.5000000000000	0.80011128526264	-141.92112022251
5.5030000000000	0.80199135213673	-142.65605222771
5.5060000000000	0.80385291571534	-143.39050834540
5.5090000000000	0.80569608079085	-144.12448112397
5.5120000000000	0.80752095390633	-144.85796347384
5.5150000000000	0.80932764323354	-145.59094865774
5.5180000000000	0.81111625845675	-146.32343028114
5.5210000000000	0.81288691066225	-147.05540228269
5.5240000000000	0.81463971223366	-147.78685892481
5.5270000000000	0.81637477675297	-148.51779478442
5.5300000000000	0.81809221890716	-149.24820474373
5.5330000000000	0.81979215440048	-149.97808398128
5.5360000000000	0.82147469987216	-150.70742796305
5.5390000000000	0.82313997281960	-151.43623243383
5.5420000000000	0.82478809152684	-152.16449340869
5.5450000000000	0.82641917499821	-152.89220716474
5.5480000000000	0.82803334289711	-153.61937023303
5.5510000000000	0.82963071548965	-154.34597939073
5.5540000000000	0.83121141359312	-155.07203165347
5.5570000000000	0.83277555852917	-155.79752426797
5.5600000000000	0.83432327208133	-156.52245470491
5.5630000000000	0.83585467645699	-157.24682065204
5.5660000000000	0.83736989425344	-157.97062000756
5.5690000000000	0.83886904842789	-158.69385087372
5.5720000000000	0.84035226227135	-159.41651155079
5.5750000000000	0.84181965938598	-160.13860053116
5.5780000000000	0.84327136366593	-160.86011649389
5.5810000000000	0.84470749928140	-161.58105829935
5.5840000000000	0.84612819066562	-162.30142498433
5.5870000000000	0.84753356250476	-163.02121575728
5.5900000000000	0.84892373973034	-163.74042999392
5.5930000000000	0.85029884751411	-164.45906723314
5.5960000000000	0.85165901126506	-165.17712717312
5.5990000000000	0.85300435662852	-165.89460966782
5.6020000000000	0.85433500948693	-166.61151472366
5.6050000000000	0.85565109596224	-167.32784249660
5.6080000000000	0.85695274241972	-168.04359328939
5.6110000000000	0.85824007547287	-168.75876754916
5.6140000000000	0.85951322198932	-169.47336586527
5.6170000000000	0.86077230909753	-170.18738896744
5.6200000000000	0.86201746419400	-170.90083772413
5.6230000000000	0.86324881495087	-171.61371314119
5.6260000000000	0.86446648932375	-172.32601636079
5.6290000000000	0.86567061555947	-173.03774866057
5.6320000000000	0.86686132220367	-173.74891145310
5.6350000000000	0.86803873810798	-174.45950628546
5.6380000000000	0.86920299243670	-175.16953483922
5.6410000000000	0.87035421467268	-175.87899893052
5.6440000000000	0.87149253462234	-176.58790051045
5.6470000000000	0.87261808241965	-177.29624166557
5.6500000000000	0.87373098852876	-178.00402461875
5.6530000000000	0.87483138374543	-178.71125173013
5.6560000000000	0.87591939919676	-179.41792549825
5.6590000000000	0.87699516633934	179.87595143849
5.6620000000000	0.87805881695555	179.17037630039
5.6650000000000	0.87911048314789	178.46534616468
5.6680000000000	0.88015029733126	177.76085796365
5.6710000000000	0.88117839222302	177.05690848263
5.6740000000000	0.88219490083070	176.35349435782
5.6770000000000	0.88319995643735	175.65061207396
5.6800000000000	0.88419369258422	174.94825796193
5.6830000000000	0.88517624305095	174.24642819615
5.6860000000000	0.88614774183286	173.54511879194
5.6890000000000	0.88710832311558	172.84432560275
5.6920000000000	0.88805812124661	172.14404431730
5.6950000000000	0.88899727070402	171.44427045665
5.6980000000000	0.88992590606198	170.74499937119
5.7010000000000	0.89084416195326	170.04622623752
5.7040000000000	0.89175217302844	169.34794605541
5.7070000000000	0.89265007391197	168.65015364455
5.7100000000000	0.89353799915489	167.95284364138
5.7130000000000	0.89441608318416	167.25601049584
5.7160000000000	0.89528446024871	166.55964846813
5.7190000000000	0.89614326436199	165.86375162545
5.7220000000000	0.89699262924113	165.16831383875
5.7250000000000	0.89783268824257	164.47332877946
5.7280000000000	0.89866357429425	163.77878991629
5.7310000000000	0.89948541982430	163.08469051204
5.7340000000000	0.90029835668613	162.39102362043
5.7370000000000	0.90110251608011	161.69778208296
5.7400000000000	0.90189802847163	161.00495852594
5.7430000000000	0.90268502350570	160.31254535739
5.7460000000000	0.90346362991797	159.62053476424
5.7490000000000	0.90423397544232	158.92891870940
5.7520000000000	0.90499618671484	158.23768892909
5.7550000000000	0.90575038917449	157.54683693015
5.7580000000000	0.90649670696014	156.85635398752
5.7610000000000	0.90723526280426	156.16623114187
5.7640000000000	0.90796617792324	155.47645919722
5.7670000000000	0.90868957190425	154.78702871887
5.7700000000000	0.90940556258880	154.09793003131
5.7730000000000	0.91011426595303	153.40915321643
5.7760000000000	0.91081579598466	152.72068811173
5.7790000000000	0.91151026455682	152.03252430884
5.7820000000000	0.91219778129857	151.34465115212
5.7850000000000	0.91287845346246	150.65705773750
5.7880000000000	0.91355238578888	149.96973291145
5.7910000000000	0.91421968036745	149.28266527020
5.7940000000000	0.91488043649543	148.59584315915
5.7970000000000	0.91553475053327	147.90925467250
5.8000000000000	0.91618271575726	147.22288765307
5.8030000000000	0.91682442220940	146.53672969238
5.8060000000000	0.91745995654467	145.85076813099
5.8090000000000	0.91808940187552	145.16499005901
5.8120000000000	0.91871283761388	144.47938231693
5.8150000000000	0.91933033931071	143.79393149671
5.8180000000000	0.91994197849307	143.10862394310
5.8210000000000	0.92054782249891	142.42344575526
5.8240000000000	0.92114793430967	141.73838278866
5.8270000000000	0.92174237238064	141.05342065730
5.8300000000000	0.92233119046937	140.36854473618
5.8330000000000	0.92291443746211	139.68374016415
5.8360000000000	0.92349215719833	138.99899184702
5.8390000000000	0.92406438829367	138.31428446101
5.8420000000000	0.92463116396110	137.62960245657
5.8450000000000	0.92519251183067	136.94493006254
5.8480000000000	0.92574845376791	136.26025129060
5.8510000000000	0.92629900569094	135.57554994018
5.8540000000000	0.92684417738646	134.89080960371
5.8570000000000	0.92738397232485	134.20601367221
5.8600000000000	0.92791838747444	133.52114534135
5.8630000000000	0.92844741311509	132.83618761786
5.8660000000000	0.92897103265140	132.15112332640
5.8690000000000	0.92948922242553	131.46593511680
5.8720000000000	0.93000195152998	130.78060547183
5.8750000000000	0.93050918162049	130.09511671535
5.8780000000000	0.93101086672920	129.40945102091
5.8810000000000	0.93150695307840	128.72359042091
5.8840000000000	0.93199737889507	128.03751681621
5.8870000000000	0.93248207422646	127.35121198621
5.8900000000000	0.93296096075694	126.66465759949
5.8930000000000	0.93343395162655	125.97783522500
5.8960000000000	0.93390095125140	125.29072634375
5.8990000000000	0.93436185514628	124.60331236114
5.9020000000000	0.93481654974997	123.91557461977
5.9050000000000	0.93526491225345	123.22749441301
5.9080000000000	0.93570681043145	122.53905299902
5.9110000000000	0.93614210247787	121.85023161556
5.9140000000000	0.93657063684539	121.16101149538
5.9170000000000	0.93699225208987	120.47137388234
5.9200000000000	0.93740677671998	119.78130004823
5.9230000000000	0.93781402905269	119.09077131035
5.9260000000000	0.93821381707520	118.39976904984
5.9290000000000	0.93860593831396	117.70827473082
5.9320000000000	0.93899017971152	117.01626992033
5.9350000000000	0.93936631751192	116.32373630926
5.9380000000000	0.93973411715555	115.63065573400
5.9410000000000	0.94009333318425	114.93701019918
5.9440000000000	0.94044370915772	114.24278190136
5.9470000000000	0.94078497758238	113.54795325374
5.9500000000000	0.94111685985366	112.85250691197
5.9530000000000	0.94143906621317	112.15642580115
5.9560000000000	0.94175129572217	111.45969314395
5.9590000000000	0.94205323625280	110.76229249013
5.9620000000000	0.94234456449892	110.06420774731
5.9650000000000	0.94262494600844	109.36542321324
5.9680000000000	0.94289403523933	108.66592360958
5.9710000000000	0.94315147564167	107.96569411730
5.9740000000000	0.94339689976857	107.26472041385
5.9770000000000	0.94362992941896	106.56298871220
5.9800000000000	0.94385017581570	105.86048580183
5.9830000000000	0.94405723982306	105.15719909192
5.9860000000000	0.94425071220808	104.45311665688
5.9890000000000	0.94443017395092	103.74822728434
5.9920000000000	0.94459519661031	103.04252052589
5.9950000000000	0.94474534275090	102.33598675078
5.9980000000000	0.94488016644057	101.62861720277
6.0010000000000	0.94499921382707	100.92040406049
6.0040000000000	0.94510202380489	100.21134050161
6.0070000000000	0.94518812878510	99.501420771107
6.0100000000000	0.94525705558339	98.790640254008
6.0130000000000	0.94530832644397	98.078995553063
6.0160000000000	0.94534146022061	97.366484571711
6.0190000000000	0.94535597373986	96.653106602810
6.0220000000000	0.94535138337640	95.938862423613
6.0250000000000	0.94532720687657	95.223754397434
6.0280000000000	0.94528296547293	94.507786582483
6.0310000000000	0.94521818634195	93.790964848262
6.0340000000000	0.94513240546715	93.073296999853
6.0370000000000	0.94502517098355	92.354792910256
6.0400000000000	0.94489604709515	91.635464660693
6.0430000000000	0.94474461867693	90.915326688404
6.0460000000000	0.94457049669706	90.194395940904
6.0490000000000	0.94437332462456	89.472692034786
6.0520000000000	0.94415278602396	88.750237415951
6.0550000000000	0.94390861358268	88.027057516370
6.0580000000000	0.94364059987047	87.303180899880
6.0610000000000	0.94334861019489	86.578639385978
6.0640000000000	0.94303259799385	85.853468135321
6.0670000000000	0.94269262329657	85.127705673424
6.0700000000000	0.94232887488749	84.401393818717
6.0730000000000	0.94194169692124	83.674577466635
6.0760000000000	0.94153162085250	82.947304161091
6.0790000000000	0.94109940364796	82.219623356263
6.0820000000000	0.94064607330705	81.491585232120
6.0850000000000	0.94017298268095	80.763238872651
6.0880000000000	0.93968187234957	80.034629541437
6.0910000000000	0.93917494273568	79.305794689601
6.0940000000000	0.93865493444056	78.576758200930
6.0970000000000	0.93812521355919	77.847522215433
6.1000000000000	0.93758985483145	77.118055680916
6.1030000000000	0.93705370895659	76.388278585315
6.1060000000000	0.93652242996587	75.658040680636
6.1090000000000	0.93600242267607	74.927093551877
6.1120000000000	0.93550064767979	74.195055358274
6.1150000000000	0.93502419237845	73.461368904800
6.1180000000000	0.93457948602218	72.725256526716
6.1210000000000	0.93417101900188	71.985680353254
6.1240000000000	0.93379945267664	71.241324326852
6.1270000000000	0.93345912734858	70.490624007101
6.1300000000000	0.93313525266906	69.731877617610
6.1330000000000	0.93280151459798	68.963468040850
6.1360000000000	0.93241933107137	68.184198147943
6.1390000000000	0.93194017447843	67.393684547939
6.1420000000000	0.93131175130588	66.592684323375
6.1450000000000	0.93048719708018	65.783194599458
6.1480000000000	0.92943449892124	64.968220203053
6.1510000000000	0.92814255043696	64.151248683218
6.1540000000000	0.92662154364122	63.335617852126
6.1570000000000	0.92489809027633	62.524002119636
6.1600000000000	0.92300764049200	61.718157472375
6.1630000000000	0.92098715947186	60.918928393852
6.1660000000000	0.91886993210454	60.126425976197
6.1690000000000	0.91668292905363	59.340267425275
6.1720000000000	0.91444622064900	58.559798127887
6.1750000000000	0.91217362593313	57.784259935628
6.1780000000000	0.90987389605636	57.012900604876
6.1810000000000	0.90755197912274	56.245034830775
6.1840000000000	0.90521013759181	55.480071405192
6.1870000000000	0.90284883851294	54.717519400340
6.1900000000000	0.90046741715848	53.956982847829
6.1930000000000	0.89806454862867	53.198150082488
6.1960000000000	0.89563857039485	52.440781405926
6.1990000000000	0.89318769534136	51.684697034408
6.2020000000000	0.89071014738798	50.929766253674
6.2050000000000	0.88820424394704	50.175898106649
6.2080000000000	0.88566844275564	49.423033624700
6.2110000000000	0.88310136538999	48.671139464412
6.2140000000000	0.88050180590445	47.920202756222
6.2170000000000	0.87786873028155	47.170226964211
6.2200000000000	0.87520127046130	46.421228572232
6.2230000000000	0.87249871540436	45.673234436318
6.2260000000000	0.86976050075754	44.926279669680
6.2290000000000	0.86698619809897	44.180405951116
6.2320000000000	0.86417550434979	43.435660168967
6.2350000000000	0.86132823168591	42.692093330602
6.2380000000000	0.85844429812001	41.949759681940
6.2410000000000	0.85552371882195	41.208715993230
6.2440000000000	0.85256659818304	40.469020976607
6.2470000000000	0.84957312259350	39.730734808279
6.2500000000000	0.84654355388237	38.993918734018
6.2530000000000	0.84347822336065	38.258634741127
6.2560000000000	0.84037752640556	37.524945283665
6.2590000000000	0.83724191752562	36.792913050467
6.2620000000000	0.83407190585002	36.062600767722
6.2650000000000	0.83086805099034	35.334071029568
6.2680000000000	0.82763095922842	34.607386151537
6.2710000000000	0.82436127998910	33.882608042738
6.2740000000000	0.82105970256174	33.159798093517
6.2770000000000	0.81772695303938	32.439017076002
6.2800000000000	0.81436379144815	31.720325055438
6.2830000000000	0.81097100904400	31.003781310692
6.2860000000000	0.80754942575660	30.289444262571
6.2890000000000	0.80409988776366	29.577371408916
6.2920000000000	0.80062326518134	28.867619265622
6.2950000000000	0.79712044985870	28.160243312888
6.2980000000000	0.79359235326611	27.455297946164
6.3010000000000	0.79003990446910	26.752836431337
6.3040000000000	0.78646404818087	26.052910863813
6.3070000000000	0.78286574288748	25.355572131189
6.3100000000000	0.77924595904116	24.660869879279
6.3130000000000	0.77560567731784	23.968852481299
6.3160000000000	0.77194588693589	23.279567010047
6.3190000000000	0.76826758403341	22.593059212931
6.3220000000000	0.76457177010245	21.909373489738
6.3250000000000	0.76085945047831	21.228552873020
6.3280000000000	0.75713163288287	20.550639011029
6.3310000000000	0.75338932602116	19.875672153096
6.3340000000000	0.74963353823025	19.203691137385
6.3370000000000	0.74586527618011	18.534733380953
6.3400000000000	0.74208554362598	17.868834872024
6.3430000000000	0.73829534021196	17.206030164443
6.3460000000000	0.73449566032550	16.546352374206
6.3490000000000	0.73068749200266	15.889833178023
6.3520000000000	0.72687181588381	15.236502813835
6.3550000000000	0.72304960421957	14.586390083214
6.3580000000000	0.71922181992676	13.939522355593
6.3610000000000	0.71538941569396	13.295925574229
6.3640000000000	0.71155333313643	12.655624263864
6.3670000000000	0.70771450199986	12.018641539970
6.3700000000000	0.70387383941253	11.384999119547
6.3730000000000	0.70003224918539	10.754717333374
6.3760000000000	0.69619062115925	10.127815139648
6.3790000000000	0.69234983059866	9.5043101389411
6.3820000000000	0.68851073763150	8.8842185903960
6.3850000000000	0.68467418673362	8.2675554290898
6.3880000000000	0.68084100625750	7.6543342844926
6.3910000000000	0.67701200800415	7.0445674999456
6.3940000000000	0.67318798683707	6.4382661530903
6.3970000000000	0.66936972033737	5.8354400771725
6.4000000000000	0.66555796849884	5.2360978831556
6.4030000000000	0.66175347346186	4.6402469825686
6.4060000000000	0.65795695928491	4.0478936110265
6.4090000000000	0.65416913175252	3.4590428523500
6.4120000000000	0.65039067821835	2.8736986632259
6.4150000000000	0.64662226748210	2.2918638983385
6.4180000000000	0.64286454969904	1.7135403359158
6.4210000000000	0.63911815632066	1.1387287036273
6.4240000000000	0.63538370006529	0.56742870477657
6.4270000000000	0.63166177491727	-0.00036095526714463
6.4300000000000	0.62795295615325	-0.56464254245067
6.4330000000000	0.62425780039446	-1.1254192672865
6.4360000000000	0.62057684568345	-1.6826952580158
6.4390000000000	0.61691061158403	-2.2364755337358
6.4420000000000	0.61325959930314	-2.7867659775319
6.4450000000000	0.60962429183328	-3.3335733096627
6.4480000000000	0.60600515411433	-3.8769050608321
6.4510000000000	0.60240263321337	-4.4167695455924
6.4540000000000	0.59881715852135	-4.9531758359099
6.4570000000000	0.59524914196548	-5.4861337349291
6.4600000000000	0.59169897823597	-6.0156537509675
6.4630000000000	0.58816704502621	-6.5417470717673
6.4660000000000	0.58465370328511	-7.0644255390360
6.4690000000000	0.58115929748059	-7.5837016232965
6.4720000000000	0.57768415587319	-8.0995883990752
6.4750000000000	0.57422859079883	-8.6120995204436
6.4780000000000	0.57079289895958	-9.1212491969380
6.4810000000000	0.56737736172178	-9.6270521698735
6.4840000000000	0.56398224542043	-10.129523689067
6.4870000000000	0.56060780166896	-10.628679489984
6.4900000000000	0.55725426767378	-11.124535771326
6.4930000000000	0.55392186655261	-11.617109173061
6.4960000000000	0.55061080765596	-12.106416754916
6.4990000000000	0.54732128689101	-12.592475975333
6.5020000000000	0.54405348704732	-13.075304670901
6.5050000000000	0.54080757812353	-13.554921036266
6.5080000000000	0.53758371765475	-14.031343604522
6.5110000000000	0.53438205103974	-14.504591228090
6.5140000000000	0.53120271186770	-14.974683060088
6.5170000000000	0.52804582224387	-15.441638536187
6.5200000000000	0.52491149311371	-15.905477356962
6.5230000000000	0.52179982458503	-16.366219470724
6.5260000000000	0.51871090624790	-16.823885056855
6.5290000000000	0.51564481749172	-17.278494509608
6.5320000000000	0.51260162781932	-17.730068422412
6.5350000000000	0.50958139715761	-18.178627572638
6.5380000000000	0.50658417616464	-18.624192906851
6.5410000000000	0.50361000653268	-19.066785526523
6.5440000000000	0.50065892128713	-19.506426674222
6.5470000000000	0.49773094508111	-19.943137720248
6.5500000000000	0.49482609448535	-20.376940149728
6.5530000000000	0.49194437827349	-20.807855550154
6.5560000000000	0.48908579770231	-21.235905599360
6.5590000000000	0.48625034678705	-21.661112053936
6.5620000000000	0.48343801257149	-22.083496738050
6.5650000000000	0.48064877539284	-22.503081532708
6.5680000000000	0.47788260914120	-22.919888365402
6.5710000000000	0.47513948151372	-23.333939200168
6.5740000000000	0.47241935426323	-23.745256028031
6.5770000000000	0.46972218344138	-24.153860857839
6.5800000000000	0.46704791963624	-24.559775707462
6.5830000000000	0.46439650820441	-24.963022595359
6.5860000000000	0.46176788949749	-25.363623532511
6.5890000000000	0.45916199908306	-25.761600514687
6.5920000000000	0.45657876796013	-26.156975515057
6.5950000000000	0.45401812276906	-26.549770477141
6.5980000000000	0.45147998599600	-26.940007308068
6.6010000000000	0.44896427617187	-27.327707872154
6.6040000000000	0.44647090806602	-27.712893984788
6.6070000000000	0.44399979287448	-28.095587406606
6.6100000000000	0.44155083840290	-28.475809837961
6.6130000000000	0.43912394924438	-28.853582913664
6.6160000000000	0.43671902695202	-29.228928198000
6.6190000000000	0.43433597020646	-29.601867180009
6.6220000000000	0.43197467497842	-29.972421269017
6.6250000000000	0.42963503468621	-30.340611790415
6.6280000000000	0.42731694034856	-30.706459981679
6.6310000000000	0.42502028073253	-31.069986988621
6.6340000000000	0.42274494249684	-31.431213861859
6.6370000000000	0.42049081033057	-31.790161553510
6.6400000000000	0.41825776708738	-32.146850914089
6.6430000000000	0.41604569391533	-32.501302689610
6.6460000000000	0.41385447038237	-32.853537518884
6.6490000000000	0.41168397459764	-33.203575931002
6.6520000000000	0.40953408332859	-33.551438343006
6.6550000000000	0.40740467211416	-33.897145057726
6.6580000000000	0.40529561537394	-34.240716261799
6.6610000000000	0.40320678651352	-34.582172023839
6.6640000000000	0.40113805802612	-34.921532292770
6.6670000000000	0.39908930159054	-35.258816896313
6.6700000000000	0.39706038816554	-35.594045539610
6.6730000000000	0.39505118808081	-35.927237803998
6.6760000000000	0.39306157112448	-36.258413145912
6.6790000000000	0.39109140662746	-36.587590895919
6.6820000000000	0.38914056354446	-36.914790257875
6.6850000000000	0.38720891053203	-37.240030308209
6.6880000000000	0.38529631602352	-37.563329995312
6.6910000000000	0.38340264830109	-37.884708139043
6.6940000000000	0.38152777556496	-38.204183430340
6.6970000000000	0.37967156599984	-38.521774430934
6.7000000000000	0.37783388783870	-38.837499573155
6.7030000000000	0.37601460942393	-39.151377159839
6.7060000000000	0.37421359926605	-39.463425364321
6.7090000000000	0.37243072609992	-39.773662230515
6.7120000000000	0.37066585893863	-40.082105673075
6.7150000000000	0.36891886712506	-40.388773477635
6.7180000000000	0.36718962038131	-40.693683301130
6.7210000000000	0.36547798885595	-40.996852672179
6.7240000000000	0.36378384316918	-41.298298991549
6.7270000000000	0.36210705445603	-41.598039532674
6.7300000000000	0.36044749440767	-41.896091442247
6.7330000000000	0.35880503531075	-42.192471740866
6.7360000000000	0.35717955008506	-42.487197323738
6.7390000000000	0.35557091231935	-42.780284961444
6.7420000000000	0.35397899630560	-43.071751300753
6.7450000000000	0.35240367707154	-43.361612865480
6.7480000000000	0.35084483041173	-43.649886057406
6.7510000000000	0.34930233291707	-43.936587157233
6.7540000000000	0.34777606200290	-44.221732325584
6.7570000000000	0.34626589593570	-44.505337604052
6.7600000000000	0.34477171385847	-44.787418916279
6.7630000000000	0.34329339581480	-45.067992069080
6.7660000000000	0.34183082277173	-45.347072753602
6.7690000000000	0.34038387664138	-45.624676546514
6.7720000000000	0.33895244030150	-45.900818911235
6.7750000000000	0.33753639761489	-46.175515199191
6.7780000000000	0.33613563344775	-46.448780651102
6.7810000000000	0.33475003368708	-46.720630398295
6.7840000000000	0.33337948525704	-46.991079464055
6.7870000000000	0.33202387613447	-47.260142764984
6.7900000000000	0.33068309536342	-47.527835112404
6.7930000000000	0.32935703306896	-47.794171213771
6.7960000000000	0.32804558047003	-48.059165674115
6.7990000000000	0.32674862989166	-48.322832997505
6.8020000000000	0.32546607477637	-48.585187588531
6.8050000000000	0.32419780969483	-48.846243753808
6.8080000000000	0.32294373035598	-49.106015703496
6.8110000000000	0.32170373361632	-49.364517552843
6.8140000000000	0.32047771748880	-49.621763323743
6.8170000000000	0.31926558115093	-49.877766946308
6.8200000000000	0.31806722495248	-50.132542260464
6.8230000000000	0.31688255042262	-50.386103017554
6.8260000000000	0.31571146027648	-50.638462881961
6.8290000000000	0.31455385842140	-50.889635432748
6.8320000000000	0.31340964996256	-51.139634165302
6.8350000000000	0.31227874120835	-51.388472493006
6.8380000000000	0.31116103967522	-51.636163748912
6.8410000000000	0.31005645409224	-51.882721187434
6.8440000000000	0.30896489440526	-52.128157986053
6.8470000000000	0.30788627178077	-52.372487247031
6.8500000000000	0.30682049860945	-52.615721999143
6.8530000000000	0.30576748850943	-52.857875199416
6.8560000000000	0.30472715632929	-53.098959734880
6.8590000000000	0.30369941815078	-53.338988424339
6.8620000000000	0.30268419129138	-53.577974020142
6.8650000000000	0.30168139430662	-53.815929209975
6.8680000000000	0.30069094699216	-54.052866618658
6.8710000000000	0.29971277038578	-54.288798809963
6.8740000000000	0.29874678676913	-54.523738288433
6.8770000000000	0.29779291966944	-54.757697501221
6.8800000000000	0.29685109386101	-54.990688839934
6.8830000000000	0.29592123536662	-55.222724642502
6.8860000000000	0.29500327145888	-55.453817195042
6.8890000000000	0.29409713066148	-55.683978733749
6.8920000000000	0.29320274275032	-55.913221446793
6.8950000000000	0.29232003875470	-56.141557476230
6.8980000000000	0.29144895095836	-56.368998919929
6.9010000000000	0.29058941290057	-56.595557833509
6.9040000000000	0.28974135937717	-56.821246232295
6.9070000000000	0.28890472644166	-57.046076093282
6.9100000000000	0.28807945140619	-57.270059357120
6.9130000000000	0.28726547284273	-57.493207930113
6.9160000000000	0.28646273058414	-57.715533686230
6.9190000000000	0.28567116572538	-57.937048469138
6.9220000000000	0.28489072062473	-58.157764094247
6.9250000000000	0.28412133890508	-58.377692350778
6.9280000000000	0.28336296545535	-58.596845003841
6.9310000000000	0.28261554643194	-58.815233796543
6.9340000000000	0.28187902926032	-59.032870452102
6.9370000000000	0.28115336263672	-59.249766675991
6.9400000000000	0.28043849652994	-59.465934158102
6.9430000000000	0.27973438218333	-59.681384574924
6.9460000000000	0.27904097211682	-59.896129591750
6.9490000000000	0.27835822012924	-60.110180864909
6.9520000000000	0.27768608130066	-60.323550044012
6.9550000000000	0.27702451199501	-60.536248774233
6.9580000000000	0.27637346986283	-60.748288698609
6.9610000000000	0.27573291384423	-60.959681460373
6.9640000000000	0.27510280417200	-61.170438705305
6.9670000000000	0.27448310237505	-61.380572084121
6.9700000000000	0.27387377128193	-61.590093254887
6.9730000000000	0.27327477502467	-61.799013885464
6.9760000000000	0.27268607904281	-62.007345655984
6.9790000000000	0.27210765008774	-62.215100261363
6.9820000000000	0.27153945622719	-62.422289413843
6.9850000000000	0.27098146685013	-62.628924845572
6.9880000000000	0.27043365267181	-62.835018311222
6.9910000000000	0.26989598573915	-63.040581590639
6.9940000000000	0.26936843943645	-63.245626491544
6.9970000000000	0.26885098849135	-63.450164852258
7.0000000000000	0.26834360898113	-63.654208544488
#Parameters = {D=22.5; DC_linenum=6; DC_rotation=15; DC_shifty=6; Rx1=6.95; Rx2=3.95; Rx3=6.95; Rx4=3.95; Rx5=8.12; Rx6=5.25; Ry1=7.61; Ry2=3.95; Ry3=7.61; Ry4=5.94; Ry5=8.12; Ry6=5.25; ang=60; ang_rad=1.0471975511966; cap1=0; cap2=1.5e-13; cap3=0; cap4=1.5e-13; d1_M1=4.2; d1_M4=3.9; d2_M4=2.2; d_M1=0.9; eRx_h1=9.5; eRx_h2=7.5; eRx_v1=5; eRx_v2=9; gc=0.5; ha=0.1; hd=0.787; hs=3.175; hs1=1.675; l1…
#"Frequency / GHz"	SZmax(1),Zmin(1) (2) [Mag]	SZmax(1),Zmin(1) (2) [Pha in deg.]
#-----------------------------------------------------------------------------------
4.0000000000000	0.30362420755038	171.67167359409
4.0030000000000	0.31918482415846	168.71661211600
4.0060000000000	0.33495565120681	165.56765537358
4.0090000000000	0.35073397592142	162.22153747125
4.0120000000000	0.36626698331968	158.67942943931
4.0150000000000	0.38125449483522	154.94810966158
4.0180000000000	0.39535840676101	151.04100014598
4.0210000000000	0.40822002675400	146.97886124098
4.0240000000000	0.41948508633815	142.78991917059
4.0270000000000	0.42883414392588	138.50923992460
4.0300000000000	0.43601393766972	134.17727291408
4.0330000000000	0.44086388652908	129.83765460279
4.0360000000000	0.44333219881118	125.53454010251
4.0390000000000	0.44347816414373	121.30985579946
4.0420000000000	0.44146052997847	117.20088780496
4.0450000000000	0.43751512906148	113.23853019990
4.0480000000000	0.43192692845842	109.44635135688
4.0510000000000	0.42500190140617	105.84045889754
4.0540000000000	0.41704289212408	102.43000942138
4.0570000000000	0.40833173811708	99.218144090247
4.0600000000000	0.39911810763374	96.203130725122
4.0630000000000	0.38961425395238	93.379534500013
4.0660000000000	0.37999427752285	90.739296979246
4.0690000000000	0.37039638747652	88.272658210839
4.0720000000000	0.36092685691581	85.968899186298
4.0750000000000	0.35166468942970	83.816909943172
4.0780000000000	0.34266633906137	81.805603881063
4.0810000000000	0.33397009461581	79.924204983821
4.0840000000000	0.32559993537640	78.162435019913
4.0870000000000	0.31756879487500	76.510625104349
4.0900000000000	0.30988124680502	74.959772052940
4.0930000000000	0.30253566787592	73.501555816670
4.0960000000000	0.29552594932726	72.128330505847
4.0990000000000	0.28884283155361	70.833098327054
4.1020000000000	0.28247493137826	69.609473201182
4.1050000000000	0.27640952310368	68.451638855061
4.1080000000000	0.27063312501994	67.354304692554
4.1110000000000	0.26513193391008	66.312661656930
4.1140000000000	0.25989214189829	65.322339506698
4.1170000000000	0.25490016297757	64.379366367444
4.1200000000000	0.25014279073827	63.480131032942
4.1230000000000	0.24560730409550	62.621348223780
4.1260000000000	0.24128153403585	61.800026835818
4.1290000000000	0.23715390141625	61.013441098215
4.1320000000000	0.23321343350601	60.259104492294
4.1350000000000	0.22944976513852	59.534746244525
4.1380000000000	0.22585312892617	58.838290189483
4.1410000000000	0.22241433790127	58.167835794778
4.1440000000000	0.21912476310811	57.521641144782
4.1470000000000	0.21597630802839	56.898107690106
4.1500000000000	0.21296138123223	56.295766582796
4.1530000000000	0.21007286827271	55.713266431689
4.1560000000000	0.20730410355856	55.149362327123
4.1590000000000	0.20464884272490	54.602905998675
4.1620000000000	0.20210123586027	54.072836983366
4.1650000000000	0.19965580182725	53.558174694600
4.1680000000000	0.19730740382382	53.058011293864
4.1710000000000	0.19505122626608	52.571505277977
4.1740000000000	0.19288275302451	52.097875704307
4.1770000000000	0.19079774701096	51.636396985061
4.1800000000000	0.18879223108896	51.186394189507
4.1830000000000	0.18686247026298	50.747238799876
4.1860000000000	0.18500495509143	50.318344872798
4.1890000000000	0.18321638626100	49.899165563580
4.1920000000000	0.18149366025686	49.489189975411
4.1950000000000	0.17983385606160	49.087940299837
4.1980000000000	0.17823422281628	48.694969218589
4.2010000000000	0.17669216837869	48.309857540192
4.2040000000000	0.17520524871592	47.932212047675
4.2070000000000	0.17377115807176	47.561663536318
4.2100000000000	0.17238771985197	47.197865022664
4.2130000000000	0.17105287817442	46.840490108023
4.2160000000000	0.16976469003404	46.489231481517
4.2190000000000	0.16852131803617	46.143799549288
4.2220000000000	0.16732102365487	45.803921177898
4.2250000000000	0.16616216097626	45.469338541203
4.2280000000000	0.16504317088948	45.139808061079
4.2310000000000	0.16396257569117	44.815099433389
4.2340000000000	0.16291897407148	44.494994731417
4.2370000000000	0.16191103645267	44.179287579807
4.2400000000000	0.16093750065308	43.867782392726
4.2430000000000	0.15999716785180	43.560293670586
4.2460000000000	0.15908889883122	43.256645350222
4.2490000000000	0.15821161047628	42.956670203908
4.2520000000000	0.15736427251126	42.660209283040
4.2550000000000	0.15654590445619	42.367111402720
4.2580000000000	0.15575557278648	42.077232663799
4.2610000000000	0.15499238828086	41.790436009302
4.2640000000000	0.15425550354355	41.506590812394
4.2670000000000	0.15354411068805	41.225572493355
4.2700000000000	0.15285743917068	40.947262163202
4.2730000000000	0.15219475376313	40.671546291873
4.2760000000000	0.15155535265397	40.398316399019
4.2790000000000	0.15093856566997	40.127468765647
4.2820000000000	0.15034375260870	39.858904165015
4.2850000000000	0.14977030167458	39.592527611297
4.2880000000000	0.14921762801129	39.328248124677
4.2910000000000	0.14868517232362	39.065978511654
4.2940000000000	0.14817239958281	38.805635159403
4.2970000000000	0.14767879780967	38.547137843197
4.3000000000000	0.14720387693004	38.290409545899
4.3030000000000	0.14674716769788	38.035376288689
4.3060000000000	0.14630822068150	37.781966972204
4.3090000000000	0.14588660530858	37.530113227355
4.3120000000000	0.14548190896629	37.279749275161
4.3150000000000	0.14509373615279	37.030811794947
4.3180000000000	0.14472170767689	36.783239800354
4.3210000000000	0.14436545990268	36.536974522615
4.3240000000000	0.14402464403633	36.291959300614
4.3270000000000	0.14369892545238	36.048139477269
4.3300000000000	0.14338798305701	35.805462301818
4.3330000000000	0.14309150868600	35.563876837628
4.3360000000000	0.14280920653530	35.323333875161
4.3390000000000	0.14254079262210	35.083785849760
4.3420000000000	0.14228599427464	34.845186763956
4.3450000000000	0.14204454964893	34.607492114003
4.3480000000000	0.14181620727091	34.370658820374
4.3510000000000	0.14160072560235	34.134645161971
4.3540000000000	0.14139787262924	33.899410713825
4.3570000000000	0.14120742547134	33.664916288063
4.3600000000000	0.14102917001150	33.431123877946
4.3630000000000	0.14086290054388	33.197996604800
4.3660000000000	0.14070841943971	32.965498667652
4.3690000000000	0.14056553682979	32.733595295427
4.3720000000000	0.14043407030271	32.502252701537
4.3750000000000	0.14031384461787	32.271438040741
4.3780000000000	0.14020469143262	32.041119368130
4.3810000000000	0.14010644904251	31.811265600118
4.3840000000000	0.14001896213422	31.581846477334
4.3870000000000	0.13994208155019	31.352832529287
4.3900000000000	0.13987566406455	31.124195040731
4.3930000000000	0.13981957216962	30.895906019608
4.3960000000000	0.13977367387243	30.667938166502
4.3990000000000	0.13973784250080	30.440264845511
4.4020000000000	0.13971195651839	30.212860056464
4.4050000000000	0.13969589934830	29.985698408400
4.4080000000000	0.13968955920478	29.758755094265
4.4110000000000	0.13969282893265	29.532005866725
4.4140000000000	0.13970560585396	29.305427015081
4.4170000000000	0.13972779162162	29.078995343182
4.4200000000000	0.13975929207960	28.852688148319
4.4230000000000	0.13980001712935	28.626483201037
4.4260000000000	0.13984988060223	28.400358725805
4.4290000000000	0.13990880013753	28.174293382525
4.4320000000000	0.13997669706586	27.948266248818
4.4350000000000	0.14005349629770	27.722256803054
4.4380000000000	0.14013912621679	27.496244908090
4.4410000000000	0.14023351857814	27.270210795680
4.4440000000000	0.14033660841049	27.044135051522
4.4470000000000	0.14044833392293	26.817998600913
4.4500000000000	0.14056863641560	26.591782694983
4.4530000000000	0.14069746019411	26.365468897474
4.4560000000000	0.14083475248772	26.139039072046
4.4590000000000	0.14098046337090	25.912475370083
4.4620000000000	0.14113454568828	25.685760218964
4.4650000000000	0.14129695498273	25.458876310798
4.4680000000000	0.14146764942647	25.231806591578
4.4710000000000	0.14164658975508	25.004534250759
4.4740000000000	0.14183373920430	24.777042711214
4.4770000000000	0.14202906344939	24.549315619573
4.4800000000000	0.14223253054710	24.321336836913
4.4830000000000	0.14244411088001	24.093090429794
4.4860000000000	0.14266377710318	23.864560661615
4.4890000000000	0.14289150409304	23.635731984282
4.4920000000000	0.14312726889832	23.406589030173
4.4950000000000	0.14337105069312	23.177116604385
4.4980000000000	0.14362283073179	22.947299677257
4.5010000000000	0.14388259230578	22.717123377142
4.5040000000000	0.14415032070218	22.486572983439
4.5070000000000	0.14442600316402	22.255633919851
4.5100000000000	0.14470962885217	22.024291747881
4.5130000000000	0.14500118880883	21.792532160530
4.5160000000000	0.14530067592250	21.560340976223
4.5190000000000	0.14560808489439	21.327704132915
4.5220000000000	0.14592341220624	21.094607682400
4.5250000000000	0.14624665608939	20.861037784799
4.5280000000000	0.14657781649522	20.626980703223
4.5310000000000	0.14691689506675	20.392422798608
4.5340000000000	0.14726389511135	20.157350524704
4.5370000000000	0.14761882157473	19.921750423225
4.5400000000000	0.14798168101583	19.685609119148
4.5430000000000	0.14835248158285	19.448913316150
4.5460000000000	0.14873123299027	19.211649792184
4.5490000000000	0.14911794649674	18.973805395191
4.5520000000000	0.14951263488397	18.735367038932
4.5550000000000	0.14991531243646	18.496321698946
4.5580000000000	0.15032599492203	18.256656408621
4.5610000000000	0.15074469957326	18.016358255383
4.5640000000000	0.15117144506957	17.775414376991
4.5670000000000	0.15160625152014	17.533811957932
4.5700000000000	0.15204914044751	17.291538225925
4.5730000000000	0.15250013477184	17.048580448510
4.5760000000000	0.15295925879584	16.804925929748
4.5790000000000	0.15342653819036	16.560562006989
4.5820000000000	0.15390199998047	16.315476047746
4.5850000000000	0.15438567253227	16.069655446640
4.5880000000000	0.15487758554007	15.823087622434
4.5910000000000	0.15537777001426	15.575760015138
4.5940000000000	0.15588625826955	15.327660083198
4.5970000000000	0.15640308391375	15.078775300751
4.6000000000000	0.15692828183700	14.829093154950
4.6030000000000	0.15746188820142	14.578601143367
4.6060000000000	0.15800394043115	14.327286771449
4.6090000000000	0.15855447720284	14.075137550050
4.6120000000000	0.15911353843643	13.822140993018
4.6150000000000	0.15968116528635	13.568284614847
4.6180000000000	0.16025740013301	13.313555928381
4.6210000000000	0.16084228657461	13.057942442585
4.6240000000000	0.16143586941924	12.801431660365
4.6270000000000	0.16203819467729	12.544011076441
4.6300000000000	0.16264930955404	12.285668175279
4.6330000000000	0.16326926244253	12.026390429070
4.6360000000000	0.16389810291672	11.766165295758
4.6390000000000	0.16453588172467	11.504980217121
4.6420000000000	0.16518265078214	11.242822616901
4.6450000000000	0.16583846316613	10.979679898972
4.6480000000000	0.16650337310875	10.715539445567
4.6510000000000	0.16717743599111	10.450388615540
4.6540000000000	0.16786070833740	10.184214742680
4.6570000000000	0.16855324780898	9.9170051340588
4.6600000000000	0.16925511319869	9.6487470684366
4.6630000000000	0.16996636442505	9.3794277946955
4.6660000000000	0.17068706252672	9.1090345303239
4.6690000000000	0.17141726965676	8.8375544599392
4.6720000000000	0.17215704907710	8.5649747338523
4.6750000000000	0.17290646515293	8.2912824666724
4.6780000000000	0.17366558334701	8.0164647359525
4.6810000000000	0.17443447021410	7.7405085808749
4.6840000000000	0.17521319339517	7.4634010009767
4.6870000000000	0.17600182161163	7.1851289549148
4.6900000000000	0.17680042465951	6.9056793592706
4.6930000000000	0.17760907340340	6.6250390873951
4.6960000000000	0.17842783977042	6.3431949682921
4.6990000000000	0.17925679674391	6.0601337855428
4.7020000000000	0.18009601835708	5.7758422762690
4.7050000000000	0.18094557968641	5.4903071301363
4.7080000000000	0.18180555684487	5.2035149883985
4.7110000000000	0.18267602697490	4.9154524429809
4.7140000000000	0.18355706824120	4.6261060356057
4.7170000000000	0.18444875982327	4.3354622569577
4.7200000000000	0.18535118190758	4.0435075458913
4.7230000000000	0.18626441567955	3.7502282886803
4.7260000000000	0.18718854331518	3.4556108183093
4.7290000000000	0.18812364797230	3.1596414138087
4.7320000000000	0.18906981378156	2.8623062996323
4.7350000000000	0.19002712583688	2.5635916450809
4.7380000000000	0.19099567018569	2.2634835637687
4.7410000000000	0.19197553381858	1.9619681131367
4.7440000000000	0.19296680465861	1.6590312940127
4.7470000000000	0.19396957155008	1.3546590502177
4.7500000000000	0.19498392424685	1.0488372682211
4.7530000000000	0.19600995340012	0.74155177684486
4.7560000000000	0.19704775054565	0.43278834701772
4.7590000000000	0.19809740809046	0.12253269158082
4.7620000000000	0.19915901929889	-0.18922953485468
4.7650000000000	0.20023267827805	-0.50251273599649
4.7680000000000	0.20131847996264	-0.81733137390588
4.7710000000000	0.20241652009906	-1.1336999689758
4.7740000000000	0.20352689522887	-1.4516330998526
4.7770000000000	0.20464970267147	-1.7711454032993
4.7800000000000	0.20578504050609	-2.0922515739988
4.7830000000000	0.20693300755287	-2.4149663642958
4.7860000000000	0.20809370335327	-2.7393045838766
4.7890000000000	0.20926722814955	-3.0652810993842
4.7920000000000	0.21045368286339	-3.3929108339678
4.7950000000000	0.21165316907360	-3.7222087667644
4.7980000000000	0.21286578899290	-4.0531899323120
4.8010000000000	0.21409164544376	-4.3858694198918
4.8040000000000	0.21533084183315	-4.7202623727974
4.8070000000000	0.21658348212636	-5.0563839875302
4.8100000000000	0.21784967081972	-5.3942495129177
4.8130000000000	0.21912951291216	-5.7338742491544
4.8160000000000	0.22042311387571	-6.0752735467624
4.8190000000000	0.22173057962483	-6.4184628054690
4.8220000000000	0.22305201648448	-6.7634574730015
4.8250000000000	0.22438753115700	-7.1102730437941
4.8280000000000	0.22573723068772	-7.4589250576079
4.8310000000000	0.22710122242924	-7.8094290980588
4.8340000000000	0.22847961400438	-8.1618007910536
4.8370000000000	0.22987251326774	-8.5160558031307
4.8400000000000	0.23128002826587	-8.8722098397025
4.8430000000000	0.23270226719595	-9.2302786431994
4.8460000000000	0.23413933836304	-9.5902779911105
4.8490000000000	0.23559135013575	-9.9522236939205
4.8520000000000	0.23705841090039	-10.316131592939
4.8550000000000	0.23854062901350	-10.682017558020
4.8580000000000	0.24003811275274	-11.049897485171
4.8610000000000	0.24155097026619	-11.419787294045
4.8640000000000	0.24307930951984	-11.791702925319
4.8670000000000	0.24462323824339	-12.165660337947
4.8700000000000	0.24618286387433	-12.541675506300
4.8730000000000	0.24775829350009	-12.919764417167
4.8760000000000	0.24934963379847	-13.299943066647
4.8790000000000	0.25095699097614	-13.682227456894
4.8820000000000	0.25258047070524	-14.066633592737
4.8850000000000	0.25422017805801	-14.453177478167
4.8880000000000	0.25587621743951	-14.841875112681
4.8910000000000	0.25754869251833	-15.232742487483
4.8940000000000	0.25923770615521	-15.625795581556
4.8970000000000	0.26094336032970	-16.021050357569
4.9000000000000	0.26266575606462	-16.418522757648
4.9030000000000	0.26440499334857	-16.818228698996
4.9060000000000	0.26616117105616	-17.220184069353
4.9090000000000	0.26793438686618	-17.624404722307
4.9120000000000	0.26972473717760	-18.030906472444
4.9150000000000	0.27153231702332	-18.439705090335
4.9180000000000	0.27335721998179	-18.850816297367
4.9210000000000	0.27519953808640	-19.264255760403
4.9240000000000	0.27705936173262	-19.680039086279
4.9270000000000	0.27893677958296	-20.098181816127
4.9300000000000	0.28083187846963	-20.518699419537
4.9330000000000	0.28274474329504	-20.941607288534
4.9360000000000	0.28467545693002	-21.366920731392
4.9390000000000	0.28662410010982	-21.794654966261
4.9420000000000	0.28859075132794	-22.224825114630
4.9450000000000	0.29057548672765	-22.657446194598
4.9480000000000	0.29257837999150	-23.092533113979
4.9510000000000	0.29459950222845	-23.530100663210
4.9540000000000	0.29663892185907	-23.970163508095
4.9570000000000	0.29869670449849	-24.412736182359
4.9600000000000	0.30077291283733	-24.857833080016
4.9630000000000	0.30286760652066	-25.305468447562
4.9660000000000	0.30498084202487	-25.755656375984
4.9690000000000	0.30711267253269	-26.208410792586
4.9720000000000	0.30926314780630	-26.663745452636
4.9750000000000	0.31143231405870	-27.121673930828
4.9780000000000	0.31362021382324	-27.582209612574
4.9810000000000	0.31582688582159	-28.045365685111
4.9840000000000	0.31805236483009	-28.511155128435
4.9870000000000	0.32029668154461	-28.979590706065
4.9900000000000	0.32255986244408	-29.450684955629
4.9930000000000	0.32484192965266	-29.924450179289
4.9960000000000	0.32714290080085	-30.400898434000
4.9990000000000	0.32946278888543	-30.880041521605
5.0020000000000	0.33180160212862	-31.361890978777
5.0050000000000	0.33415934383636	-31.846458066807
5.0080000000000	0.33653601225601	-32.333753761244
5.0110000000000	0.33893160043356	-32.823788741393
5.0140000000000	0.34134609607052	-33.316573379680
5.0170000000000	0.34377948138066	-33.812117730886
5.0200000000000	0.34623173294684	-34.310431521253
5.0230000000000	0.34870282157796	-34.811524137481
5.0260000000000	0.35119271216643	-35.315404615616
5.0290000000000	0.35370136354624	-35.822081629838
5.0320000000000	0.35622872835181	-36.331563481154
5.0350000000000	0.35877475287803	-36.843858086020
5.0380000000000	0.36133937694148	-37.358972964883
5.0410000000000	0.36392253374325	-37.876915230668
5.0440000000000	0.36652414973356	-38.397691577211
5.0470000000000	0.36914414447838	-38.921308267664
5.0500000000000	0.37178243052841	-39.447771122861
5.0530000000000	0.37443891329065	-39.977085509687
5.0560000000000	0.37711349090276	-40.509256329434
5.0590000000000	0.37980605411074	-41.044288006186
5.0620000000000	0.38251648614987	-41.582184475221
5.0650000000000	0.38524466262956	-42.122949171470
5.0680000000000	0.38799045142222	-42.666585018027
5.0710000000000	0.39075371255647	-43.213094414745
5.0740000000000	0.39353429811507	-43.762479226921
5.0770000000000	0.39633205213794	-44.314740774091
5.0800000000000	0.39914681053044	-44.869879818965
5.0830000000000	0.40197840097734	-45.427896556494
5.0860000000000	0.40482664286288	-45.988790603120
5.0890000000000	0.40769134719708	-46.552560986202
5.0920000000000	0.41057231654879	-47.119206133654
5.0950000000000	0.41346934498574	-47.688723863804
5.0980000000000	0.41638221802193	-48.261111375508
5.1010000000000	0.41931071257275	-48.836365238523
5.1040000000000	0.42225459691798	-49.414481384178
5.1070000000000	0.42521363067330	-49.995455096350
5.1100000000000	0.42818756477028	-50.579281002777
5.1130000000000	0.43117614144547	-51.165953066718
5.1160000000000	0.43417909423866	-51.755464579004
5.1190000000000	0.43719614800071	-52.347808150469
5.1220000000000	0.44022701891129	-52.942975704821
5.1250000000000	0.44327141450666	-53.540958471942
5.1280000000000	0.44632903371788	-54.141746981660
5.1310000000000	0.44939956691959	-54.745331058009
5.1340000000000	0.45248269598972	-55.351699813993
5.1370000000000	0.45557809438020	-55.960841646884
5.1400000000000	0.45868542719895	-56.572744234074
5.1430000000000	0.46180435130334	-57.187394529492
5.1460000000000	0.46493451540524	-57.804778760619
5.1490000000000	0.46807556018775	-58.424882426117
5.1520000000000	0.47122711843385	-59.047690294081
5.1550000000000	0.47438881516692	-59.673186400950
5.1580000000000	0.47756026780327	-60.301354051077
5.1610000000000	0.48074108631673	-60.932175816990
5.1640000000000	0.48393087341521	-61.565633540350
5.1670000000000	0.48712922472931	-62.201708333619
5.1700000000000	0.49033572901289	-62.840380582465
5.1730000000000	0.49354996835548	-63.481629948899
5.1760000000000	0.49677151840656	-64.125435375176
5.1790000000000	0.49999994861132	-64.771775088442
5.1820000000000	0.50323482245796	-65.420626606173
5.1850000000000	0.50647569773627	-66.071966742373
5.1880000000000	0.50972212680703	-66.725771614568
5.1910000000000	0.51297365688239	-67.382016651592
5.1940000000000	0.51622983031641	-68.040676602151
5.1970000000000	0.51949018490588	-68.701725544197
5.2000000000000	0.52275425420073	-69.365136895081
5.2030000000000	0.52602156782376	-70.030883422508
5.2060000000000	0.52929165179926	-70.698937256266
5.2090000000000	0.53256402889002	-71.369269900749
5.2120000000000	0.53583821894220	-72.041852248245
5.2150000000000	0.53911373923762	-72.716654592989
5.2180000000000	0.54239010485282	-73.393646645971
5.2210000000000	0.54566682902437	-74.072797550483
5.2240000000000	0.54894342351986	-74.754075898392
5.2270000000000	0.55221939901373	-75.437449747116
5.2300000000000	0.55549426546765	-76.122886637297
5.2330000000000	0.55876753251434	-76.810353611137
5.2360000000000	0.56203870984455	-77.499817231388
5.2390000000000	0.56530730759618	-78.191243600956
5.2420000000000	0.56857283674498	-78.884598383114
5.2450000000000	0.57183480949605	-79.579846822274
5.2480000000000	0.57509273967538	-80.276953765312
5.2510000000000	0.57834614312070	-80.975883683397
5.2540000000000	0.58159453807086	-81.676600694302
5.2570000000000	0.58483744555304	-82.379068585165
5.2600000000000	0.58807438976685	-83.083250835658
5.2630000000000	0.59130489846486	-83.789110641535
5.2660000000000	0.59452850332854	-84.496610938524
5.2690000000000	0.59774474033895	-85.205714426512
5.2720000000000	0.60095315014153	-85.916383594007
5.2750000000000	0.60415327840414	-86.628580742815
5.2780000000000	0.60734467616773	-87.342268012907
5.2810000000000	0.61052690018894	-88.057407407425
5.2840000000000	0.61369951327395	-88.773960817801
5.2870000000000	0.61686208460286	-89.491890048926
5.2900000000000	0.62001419004420	-90.211156844350
5.2930000000000	0.62315541245875	-90.931722911452
5.2960000000000	0.62628534199220	-91.653549946558
5.2990000000000	0.62940357635612	-92.376599659943
5.3020000000000	0.63250972109682	-93.100833800696
5.3050000000000	0.63560338985144	-93.826214181399
5.3080000000000	0.63868420459104	-94.552702702578
5.3110000000000	0.64175179585021	-95.280261376887
5.3140000000000	0.64480580294288	-96.008852352993
5.3170000000000	0.64784587416397	-96.738437939118
5.3200000000000	0.65087166697666	-97.468980626199
5.3230000000000	0.65388284818506	-98.200443110639
5.3260000000000	0.65687909409203	-98.932788316609
5.3290000000000	0.65986009064209	-99.665979417862
5.3320000000000	0.66282553354920	-100.39997985905
5.3350000000000	0.66577512840950	-101.13475337646
5.3380000000000	0.66870859079882	-101.87026401824
5.3410000000000	0.67162564635514	-102.60647616396
5.3440000000000	0.67452603084592	-103.34335454358
5.3470000000000	0.67740949022052	-104.08086425579
5.3500000000000	0.68027578064774	-104.81897078561
5.3530000000000	0.68312466853875	-105.55764002139
5.3560000000000	0.68595593055554	-106.29683827101
5.3590000000000	0.68876935360521	-107.03653227742
5.3620000000000	0.69156473482034	-107.77668923343
5.3650000000000	0.69434188152574	-108.51727679570
5.3680000000000	0.69710061119198	-109.25826309800
5.3710000000000	0.69984075137596	-109.99961676373
5.3740000000000	0.70256213964910	-110.74130691758
5.3770000000000	0.70526462351337	-111.48330319647
5.3800000000000	0.70794806030572	-112.22557575970
5.3830000000000	0.71061231709143	-112.96809529822
5.3860000000000	0.71325727054668	-113.71083304327
5.3890000000000	0.71588280683104	-114.45376077407
5.3920000000000	0.71848882145026	-115.19685082483
5.3950000000000	0.72107521911000	-115.94007609095
5.3980000000000	0.72364191356090	-116.68341003442
5.4010000000000	0.72618882743572	-117.42682668852
5.4040000000000	0.72871589207892	-118.17030066172
5.4070000000000	0.73122304736937	-118.91380714084
5.4100000000000	0.73371024153672	-119.65732189350
5.4130000000000	0.73617743097194	-120.40082126987
5.4160000000000	0.73862458003269	-121.14428220367
5.4190000000000	0.74105166084399	-121.88768221252
5.4220000000000	0.74345865309480	-122.63099939766
5.4250000000000	0.74584554383102	-123.37421244298
5.4280000000000	0.74821232724551	-124.11730061341
5.4310000000000	0.75055900446558	-124.86024375275
5.4340000000000	0.75288558333858	-125.60302228090
5.4370000000000	0.75519207821595	-126.34561719052
5.4400000000000	0.75747850973641	-127.08801004316
5.4430000000000	0.75974490460864	-127.83018296486
5.4460000000000	0.76199129539390	-128.57211864127
5.4490000000000	0.76421772028924	-129.31380031231
5.4520000000000	0.76642422291146	-130.05521176638
5.4550000000000	0.76861085208245	-130.79633733409
5.4580000000000	0.77077766161622	-131.53716188174
5.4610000000000	0.77292471010800	-132.27767080423
5.4640000000000	0.77505206072584	-133.01785001784
5.4670000000000	0.77715978100495	-133.75768595250
5.4700000000000	0.77924794264516	-134.49716554389
5.4730000000000	0.78131662131186	-135.23627622520
5.4760000000000	0.78336589644057	-135.97500591867
5.4790000000000	0.78539585104552	-136.71334302693
5.4820000000000	0.78740657153241	-137.45127642408
5.4850000000000	0.78939814751566	-138.18879544664
5.4880000000000	0.79137067164018	-138.92588988435
5.4910000000000	0.79332423940809	-139.66254997080
5.4940000000000	0.79525894901034	-140.39876637400
5.4970000000000	0.79717490116341	-141.13453018683
5.5000000000000	0.79907219895139	-141.86983291748
5.5030000000000	0.80095094767328	-142.60466647973
5.5060000000000	0.80281125469579	-143.33902318334
5.5090000000000	0.80465322931163	-144.07289572437
5.5120000000000	0.80647698260339	-144.80627717552
5.5150000000000	0.80828262731296	-145.53916097649
5.5180000000000	0.81007027771663	-146.27154092443
5.5210000000000	0.81184004950573	-147.00341116442
5.5240000000000	0.81359205967297	-147.73476618006
5.5270000000000	0.81532642640427	-148.46560078416
5.5300000000000	0.81704326897617	-149.19591010950
5.5330000000000	0.81874270765876	-149.92568959978
5.5360000000000	0.82042486362395	-150.65493500069
5.5390000000000	0.82208985885916	-151.38364235111
5.5420000000000	0.82373781608620	-152.11180797449
5.5450000000000	0.82536885868532	-152.83942847046
5.5480000000000	0.82698311062438	-153.56650070652
5.5510000000000	0.82858069639276	-154.29302181006
5.5540000000000	0.83016174094028	-155.01898916045
5.5570000000000	0.83172636962059	-155.74440038148
5.5600000000000	0.83327470813919	-156.46925333390
5.5630000000000	0.83480688250574	-157.19354610829
5.5660000000000	0.83632301899065	-157.91727701812
5.5690000000000	0.83782324408559	-158.64044459306
5.5720000000000	0.83930768446797	-159.36304757251
5.5750000000000	0.84077646696910	-160.08508489945
5.5780000000000	0.84222971854581	-160.80655571449
5.5810000000000	0.84366756625546	-161.52745935017
5.5840000000000	0.84509013723409	-162.24779532559
5.5870000000000	0.84649755867756	-162.96756334125
5.5900000000000	0.84788995782539	-163.68676327412
5.5930000000000	0.84926746194728	-164.40539517308
5.5960000000000	0.85063019833195	-165.12345925454
5.5990000000000	0.85197829427829	-165.84095589835
5.6020000000000	0.85331187708836	-166.55788564400
5.6050000000000	0.85463107406241	-167.27424918701
5.6080000000000	0.85593601249534	-167.99004737571
5.6110000000000	0.85722681967475	-168.70528120813
5.6140000000000	0.85850362288016	-169.41995182928
5.6170000000000	0.85976654938334	-170.13406052859
5.6200000000000	0.86101572644948	-170.84760873763
5.6230000000000	0.86225128133914	-171.56059802812
5.6260000000000	0.86347334131060	-172.27303011011
5.6290000000000	0.86468203362269	-172.98490683044
5.6320000000000	0.86587748553771	-173.69623017144
5.6350000000000	0.86705982432438	-174.40700224983
5.6380000000000	0.86822917726062	-175.11722531586
5.6410000000000	0.86938567163604	-175.82690175267
5.6440000000000	0.87052943475390	-176.53603407582
5.6470000000000	0.87166059393251	-177.24462493309
5.6500000000000	0.87277927650578	-177.95267710445
5.6530000000000	0.87388560982290	-178.66019350216
5.6560000000000	0.87497972124694	-179.36717717115
5.6590000000000	0.87606173815224	179.92636871047
5.6620000000000	0.87713178792056	179.22044083076
5.6650000000000	0.87818999793567	178.51503574308
5.6680000000000	0.87923649557646	177.81014986514
5.6710000000000	0.88027140820840	177.10577947778
5.6740000000000	0.88129486317312	176.40192072381
5.6770000000000	0.88230698777625	175.69856960652
5.6800000000000	0.88330790927316	174.99572198818
5.6830000000000	0.88429775485273	174.29337358842
5.6860000000000	0.88527665161896	173.59151998250
5.6890000000000	0.88624472657031	172.89015659943
5.6920000000000	0.88720210657682	172.18927872012
5.6950000000000	0.88814891835482	171.48888147530
5.6980000000000	0.88908528843924	170.78895984354
5.7010000000000	0.89001134315348	170.08950864905
5.7040000000000	0.89092720857670	169.39052255955
5.7070000000000	0.89183301050858	168.69199608402
5.7100000000000	0.89272887443151	167.99392357045
5.7130000000000	0.89361492547009	167.29629920355
5.7160000000000	0.89449128834802	166.59911700244
5.7190000000000	0.89535808734232	165.90237081839
5.7220000000000	0.89621544623477	165.20605433241
5.7250000000000	0.89706348826081	164.51016105303
5.7280000000000	0.89790233605557	163.81468431397
5.7310000000000	0.89873211159730	163.11961727187
5.7340000000000	0.89955293614809	162.42495290408
5.7370000000000	0.90036493019188	161.73068400642
5.7400000000000	0.90116821336982	161.03680319108
5.7430000000000	0.90196290441297	160.34330288448
5.7460000000000	0.90274912107241	159.65017532527
5.7490000000000	0.90352698004678	158.95741256238
5.7520000000000	0.90429659690718	158.26500645308
5.7550000000000	0.90505808601967	157.57294866125
5.7580000000000	0.90581156046527	156.88123065563
5.7610000000000	0.90655713195754	156.18984370824
5.7640000000000	0.90729491075783	155.49877889287
5.7670000000000	0.90802500558819	154.80802708369
5.7700000000000	0.90874752354217	154.11757895399
5.7730000000000	0.90946256999333	153.42742497505
5.7760000000000	0.91017024850172	152.73755541510
5.7790000000000	0.91087066071843	152.04796033848
5.7820000000000	0.91156390628811	151.35862960490
5.7850000000000	0.91225008274972	150.66955286889
5.7880000000000	0.91292928543556	149.98071957932
5.7910000000000	0.91360160736865	149.29211897921
5.7940000000000	0.91426713915852	148.60374010559
5.7970000000000	0.91492596889569	147.91557178959
5.8000000000000	0.91557818204472	147.22760265670
5.8030000000000	0.91622386133615	146.53982112719
5.8060000000000	0.91686308665732	145.85221541675
5.8090000000000	0.91749593494227	145.16477353724
5.8120000000000	0.91812248006081	144.47748329777
5.8150000000000	0.91874279270691	143.79033230580
5.8180000000000	0.91935694028664	143.10330796860
5.8210000000000	0.91996498680558	142.41639749480
5.8240000000000	0.92056699275618	141.72958789622
5.8270000000000	0.92116301500493	141.04286598983
5.8300000000000	0.92175310667969	140.35621839997
5.8330000000000	0.92233731705731	139.66963156079
5.8360000000000	0.92291569145169	138.98309171886
5.8390000000000	0.92348827110248	138.29658493600
5.8420000000000	0.92405509306471	137.61009709234
5.8450000000000	0.92461619009934	136.92361388956
5.8480000000000	0.92517159056515	136.23712085439
5.8510000000000	0.92572131831212	135.55060334225
5.8540000000000	0.92626539257646	134.86404654117
5.8570000000000	0.92680382787758	134.17743547583
5.8600000000000	0.92733663391730	133.49075501187
5.8630000000000	0.92786381548137	132.80398986036
5.8660000000000	0.92838537234384	132.11712458248
5.8690000000000	0.92890129917420	131.43014359437
5.8720000000000	0.92941158544788	130.74303117212
5.8750000000000	0.92991621536024	130.05577145702
5.8780000000000	0.93041516774430	129.36834846090
5.8810000000000	0.93090841599271	128.68074607163
5.8840000000000	0.93139592798399	127.99294805875
5.8870000000000	0.93187766601364	127.30493807927
5.8900000000000	0.93235358673031	126.61669968352
5.8930000000000	0.93282364107726	125.92821632114
5.8960000000000	0.93328777423975	125.23947134709
5.8990000000000	0.93374592559842	124.55044802781
5.9020000000000	0.93419802868916	123.86112954727
5.9050000000000	0.93464401116983	123.17149901319
5.9080000000000	0.93508379479416	122.48153946309
5.9110000000000	0.93551729539321	121.79123387041
5.9140000000000	0.93594442286477	121.10056515046
5.9170000000000	0.93636508117109	120.40951616629
5.9200000000000	0.93677916834523	119.71806973444
5.9230000000000	0.93718657650652	119.02620863040
5.9260000000000	0.93758719188532	118.33391559389
5.9290000000000	0.93798089485762	117.64117333382
5.9320000000000	0.93836755998957	116.94796453292
5.9350000000000	0.93874705609248	116.25427185189
5.9380000000000	0.93911924628842	115.56007793316
5.9410000000000	0.93948398808664	114.86536540401
5.9440000000000	0.93984113347120	114.17011687911
5.9470000000000	0.94019052899972	113.47431496234
5.9500000000000	0.94053201591357	112.77794224781
5.9530000000000	0.94086543025939	112.08098131992
5.9560000000000	0.94119060302199	111.38341475248
5.9590000000000	0.94150736026836	110.68522510669
5.9620000000000	0.94181552330273	109.98639492781
5.9650000000000	0.94211490883211	109.28690674050
5.9680000000000	0.94240532914200	108.58674304263
5.9710000000000	0.94268659228135	107.88588629734
5.9740000000000	0.94295850225607	107.18431892337
5.9770000000000	0.94322085922996	106.48202328319
5.9800000000000	0.94347345973159	105.77898166909
5.9830000000000	0.94371609686570	105.07517628668
5.9860000000000	0.94394856052688	104.37058923586
5.9890000000000	0.94417063761346	103.66520248885
5.9920000000000	0.94438211223862	102.95899786516
5.9950000000000	0.94458276593561	102.25195700307
5.9980000000000	0.94477237785317	101.54406132763
6.0010000000000	0.94495072493687	100.83529201452
6.0040000000000	0.94511758209111	100.12562994987
6.0070000000000	0.94527272231608	99.415055685349
6.0100000000000	0.94541591681266	98.703549388553
6.0130000000000	0.94554693504787	97.991090788076
6.0160000000000	0.94566554477164	97.277659113118
6.0190000000000	0.94577151197516	96.563233027212
6.0220000000000	0.94586460077923	95.847790555775
6.0250000000000	0.94594457323967	95.131309007145
6.0280000000000	0.94601118905525	94.413764886821
6.0310000000000	0.94606420516171	93.695133804632
6.0340000000000	0.94610337519332	92.975390374595
6.0370000000000	0.94612844879144	92.254508107300
6.0400000000000	0.94613917073699	91.532459294705
6.0430000000000	0.94613527988112	90.809214887343
6.0460000000000	0.94611650784591	90.084744364028
6.0490000000000	0.94608257746357	89.359015594327
6.0520000000000	0.94603320091986	88.631994694232
6.0550000000000	0.94596807756423	87.903645875668
6.0580000000000	0.94588689134574	87.173931290779
6.0610000000000	0.94578930783092	86.442810872231
6.0640000000000	0.94567497075629	85.710242171147
6.0670000000000	0.94554349806589	84.976180194787
6.0700000000000	0.94539447738117	84.240577246549
6.0730000000000	0.94522746084934	83.503382771566
6.0760000000000	0.94504195931513	82.764543211833
6.0790000000000	0.94483743576135	82.024001875648
6.0820000000000	0.94461329796560	81.281698827086
6.0850000000000	0.94436889032491	80.537570802244
6.0880000000000	0.94410348480636	79.791551160223
6.0910000000000	0.94381627099251	79.043569878003
6.0940000000000	0.94350634520460	78.293553599808
6.0970000000000	0.94317269870542	77.541425752974
6.1000000000000	0.94281420500950	76.787106743862
6.1030000000000	0.94242960635970	76.030514248779
6.1060000000000	0.94201749946928	75.271563616377
6.1090000000000	0.94157632067709	74.510168399209
6.1120000000000	0.94110433072109	73.746241033066
6.1150000000000	0.94059959940357	72.979693683416
6.1180000000000	0.94005999049903	72.210439278065
6.1210000000000	0.93948314734291	71.438392744517
6.1240000000000	0.93886647963478	70.663472468590
6.1270000000000	0.93820715209042	69.885601987722
6.1300000000000	0.93750207567985	69.104711927924
6.1330000000000	0.93674790228748	68.320742186760
6.1360000000000	0.93594102371997	67.533644356538
6.1390000000000	0.93507757605491	66.743384371338
6.1420000000000	0.93415345036405	65.949945348813
6.1450000000000	0.93316431084030	65.153330583136
6.1480000000000	0.93210562129853	64.353566628959
6.1510000000000	0.93097268089402	63.550706398736
6.1540000000000	0.92976066969488	62.744832177942
6.1570000000000	0.92846470444900	61.936058445662
6.1600000000000	0.92707990450114	61.124534373409
6.1630000000000	0.92560146734060	60.310445864091
6.1660000000000	0.92402475271454	59.494016988204
6.1690000000000	0.92234537364129	58.675510676528
6.1720000000000	0.92055929204869	57.855228540077
6.1750000000000	0.91866291617461	57.033509709349
6.1780000000000	0.91665319636567	56.210728616529
6.1810000000000	0.91452771554465	55.387291685664
6.1840000000000	0.91228477043458	54.563632945130
6.1870000000000	0.90992343968546	53.740208631343
6.1900000000000	0.90744363535539	52.917490909019
6.1930000000000	0.90484613477332	52.095960886852
6.1960000000000	0.90213259061940	51.276101153860
6.1990000000000	0.89930551806654	50.458388096496
6.2020000000000	0.89636825894908	49.643284276543
6.2050000000000	0.89332492408770	48.831231152220
6.2080000000000	0.89018031600162	48.022642409832
6.2110000000000	0.88693983519462	47.217898141081
6.2140000000000	0.88360937393497	46.417340055010
6.2170000000000	0.88019520191359	45.621267857102
6.2200000000000	0.87670384832802	44.829936866300
6.2230000000000	0.87314198481851	44.043556878365
6.2260000000000	0.86951631330102	43.262292225997
6.2290000000000	0.86583346215580	42.486262936088
6.2320000000000	0.86209989350555	41.715546845222
6.2350000000000	0.85832182351936	40.950182507624
6.2380000000000	0.85450515687709	40.190172715229
6.2410000000000	0.85065543577661	39.435488446829
6.2440000000000	0.84677780320637	38.686073070493
6.2470000000000	0.84287697966585	37.941846638657
6.2500000000000	0.83895725210978	37.202710136074
6.2530000000000	0.83502247361678	36.468549564825
6.2560000000000	0.83107607213257	35.739239775847
6.2590000000000	0.82712106659284	35.014647981167
6.2620000000000	0.82316008877328	34.294636903953
6.2650000000000	0.81919540932133	33.579067543753
6.2680000000000	0.81522896657638	32.867801551363
6.2710000000000	0.81126239696333	32.160703221542
6.2740000000000	0.80729706593431	31.457641122225
6.2770000000000	0.80333409862150	30.758489386399
6.2800000000000	0.79937440954283	30.063128697640
6.2830000000000	0.79541873086544	29.371447002853
6.2860000000000	0.79146763887501	28.683339986650
6.2890000000000	0.78752157842286	27.998711341167
6.2920000000000	0.78358088522392	27.317472863543
6.2950000000000	0.77964580596208	26.639544411000
6.2980000000000	0.77571651622393	25.964853740763
6.3010000000000	0.77179313632999	25.293336259137
6.3040000000000	0.76787574516926	24.624934701043
6.3070000000000	0.76396439216391	23.959598758510
6.3100000000000	0.76005910751003	23.297284673762
6.3130000000000	0.75615991084174	22.637954810118
6.3160000000000	0.75226681847269	21.981577211522
6.3190000000000	0.74837984936267	21.328125159628
6.3220000000000	0.74449902995329	20.677576735379
6.3250000000000	0.74062439800596	20.029914390710
6.3280000000000	0.73675600557050	19.385124534474
6.3310000000000	0.73289392119711	18.743197135721
6.3340000000000	0.72903823149863	18.104125346518
6.3370000000000	0.72518904215764	17.467905145656
6.3400000000000	0.72134647846304	16.834535004057
6.3430000000000	0.71751068545174	16.204015572170
6.3460000000000	0.71368182772284	15.576349389298
6.3490000000000	0.70986008898256	14.951540614388
6.3520000000000	0.70604567137080	14.329594777698
6.3550000000000	0.70223879461432	13.710518552577
6.3580000000000	0.69843969504562	13.094319546399
6.3610000000000	0.69464862451907	12.481006109687
6.3640000000000	0.69086584925391	11.870587162447
6.3670000000000	0.68709164862818	11.263072036622
6.3700000000000	0.68332631394238	10.658470333599
6.3730000000000	0.67957014717204	10.056791795825
6.3760000000000	0.67582345972233	9.4580461914941
6.3790000000000	0.67208657119582	8.8622432113237
6.3820000000000	0.66835980818454	8.2693923765691
6.3850000000000	0.66464350309316	7.6795029573325
6.3880000000000	0.66093799299908	7.0925839003961
6.3910000000000	0.65724361855544	6.5086437658308
6.3940000000000	0.65356072293947	5.9276906715460
6.3970000000000	0.64988965084999	5.3497322452561
6.4000000000000	0.64623074755468	4.7747755831063
6.4030000000000	0.64258435798926	4.2028272144534
6.4060000000000	0.63895082590826	3.6338930722234
6.4090000000000	0.63533049308868	3.0679784683658
6.4120000000000	0.63172369858396	2.5050880738833
6.4150000000000	0.62813077803031	1.9452259031644
6.4180000000000	0.62455206300193	1.3883953019513
6.4210000000000	0.62098788041565	0.83459893893352
6.4240000000000	0.61743855198245	0.28383880029351
6.4270000000000	0.61390439370519	-0.26388381288960
6.4300000000000	0.61038571542017	-0.80856828467876
6.4330000000000	0.60688282038159	-1.3502146821475
6.4360000000000	0.60339600488627	-1.8888237511602
6.4390000000000	0.59992555793806	-2.4243969103720
6.4420000000000	0.59647176094866	-2.9569362436369
6.4450000000000	0.59303488747445	-3.4864444909736
6.4480000000000	0.58961520298644	-4.0129250382907
6.4510000000000	0.58621296467241	-4.5363819060196
6.4540000000000	0.58282842126936	-5.0568197367514
6.4570000000000	0.57946181292371	-5.5742437821062
6.4600000000000	0.57611337107885	-6.0886598888041
6.4630000000000	0.57278331838791	-6.6000744842053
6.4660000000000	0.56947186864970	-7.1084945612914
6.4690000000000	0.56617922676738	-7.6139276632247
6.4720000000000	0.56290558872716	-8.1163818676263
6.4750000000000	0.55965114159694	-8.6158657704857
6.4780000000000	0.55641606354226	-9.1123884699450
6.4810000000000	0.55320052385950	-9.6059595499582
6.4840000000000	0.55000468302380	-10.096589063772
6.4870000000000	0.54682869275204	-10.584287517480
6.4900000000000	0.54367269607815	-11.069065853513
6.4930000000000	0.54053682744102	-11.550935434227
6.4960000000000	0.53742121278307	-12.029908025538
6.4990000000000	0.53432596965903	-12.505995780718
6.5020000000000	0.53125120735384	-12.979211224329
6.5050000000000	0.52819702700873	-13.449567236304
6.5080000000000	0.52516352175469	-13.917077036290
6.5110000000000	0.52215077685255	-14.381754168140
6.5140000000000	0.51915886983942	-14.843612484718
6.5170000000000	0.51618787067926	-15.302666132879
6.5200000000000	0.51323784191919	-15.758929538824
6.5230000000000	0.51030883884903	-16.212417393627
6.5260000000000	0.50740090966419	-16.663144639117
6.5290000000000	0.50451409563153	-17.111126454062
6.5320000000000	0.50164843125768	-17.556378240624
6.5350000000000	0.49880394445856	-17.998915611180
6.5380000000000	0.49598065673085	-18.438754375394
6.5410000000000	0.49317858332419	-18.875910527681
6.5440000000000	0.49039773341392	-19.310400234954
6.5470000000000	0.48763811027390	-19.742239824703
6.5500000000000	0.48489971144951	-20.171445773390
6.5530000000000	0.48218252892980	-20.598034695217
6.5560000000000	0.47948654931932	-21.022023331170
6.5590000000000	0.47681175400876	-21.443428538363
6.5620000000000	0.47415811934402	-21.862267279820
6.5650000000000	0.47152561679468	-22.278556614439
6.5680000000000	0.46891421311997	-22.692313687351
6.5710000000000	0.46632387053326	-23.103555720565
6.5740000000000	0.46375454686466	-23.512300003952
6.5770000000000	0.46120619572137	-23.918563886471
6.5800000000000	0.45867876664537	-24.322364767766
6.5830000000000	0.45617220526956	-24.723720090000
6.5860000000000	0.45368645347035	-25.122647330025
6.5890000000000	0.45122144951874	-25.519163991792
6.5920000000000	0.44877712822761	-25.913287599070
6.5950000000000	0.44635342109715	-26.305035688440
6.5980000000000	0.44395025645693	-26.694425802528
6.6010000000000	0.44156755960534	-27.081475483528
6.6040000000000	0.43920525294614	-27.466202266976
6.6070000000000	0.43686325612180	-27.848623675761
6.6100000000000	0.43454148614437	-28.228757214386
6.6130000000000	0.43223985752275	-28.606620363477
6.6160000000000	0.42995828238751	-28.982230574521
6.6190000000000	0.42769667061228	-29.355605264809
6.6220000000000	0.42545492993265	-29.726761812634
6.6250000000000	0.42323296606142	-30.095717552670
6.6280000000000	0.42103068280151	-30.462489771590
6.6310000000000	0.41884798215547	-30.827095703869
6.6340000000000	0.41668476443230	-31.189552527773
6.6370000000000	0.41454092835119	-31.549877361569
6.6400000000000	0.41241637114257	-31.908087259898
6.6430000000000	0.41031098864600	-32.264199210345
6.6460000000000	0.40822467540560	-32.618230130156
6.6490000000000	0.40615732476239	-32.970196863151
6.6520000000000	0.40410882894410	-33.320116176798
6.6550000000000	0.40207907915214	-33.668004759430
6.6580000000000	0.40006796564587	-34.013879217630
6.6610000000000	0.39807537782456	-34.357756073764
6.6640000000000	0.39610120430632	-34.699651763638
6.6670000000000	0.39414533300485	-35.039582634337
6.6700000000000	0.39220765120365	-35.377564942138
6.6730000000000	0.39028804562759	-35.713614850613
6.6760000000000	0.38838640251247	-36.047748428819
6.6790000000000	0.38650260767188	-36.379981649616
6.6820000000000	0.38463654656209	-36.710330388116
6.6850000000000	0.38278810434443	-37.038810420221
6.6880000000000	0.38095716594582	-37.365437421295
6.6910000000000	0.37914361611684	-37.690226964917
6.6940000000000	0.37734733948795	-38.013194521745
6.6970000000000	0.37556822062364	-38.334355458491
6.7000000000000	0.37380614407462	-38.653725036960
6.7030000000000	0.37206099442788	-38.971318413197
6.7060000000000	0.37033265635533	-39.287150636716
6.7090000000000	0.36862101466017	-39.601236649820
6.7120000000000	0.36692595432175	-39.913591286985
6.7150000000000	0.36524736053853	-40.224229274329
6.7180000000000	0.36358511876963	-40.533165229157
6.7210000000000	0.36193911477442	-40.840413659570
6.7240000000000	0.36030923465079	-41.145988964147
6.7270000000000	0.35869536487180	-41.449905431692
6.7300000000000	0.35709739232083	-41.752177241034
6.7330000000000	0.35551520432521	-42.052818460894
6.7360000000000	0.35394868868870	-42.351843049810
6.7390000000000	0.35239773372230	-42.649264856119
6.7420000000000	0.35086222827399	-42.945097617977
6.7450000000000	0.34934206175709	-43.239354963438
6.7480000000000	0.34783712417740	-43.532050410594
6.7510000000000	0.34634730615915	-43.823197367729
6.7540000000000	0.34487249896990	-44.112809133550
6.7570000000000	0.34341259454409	-44.400898897430
6.7600000000000	0.34196748550578	-44.687479739718
6.7630000000000	0.34053706519024	-44.972564632062
6.7660000000000	0.33912122766448	-45.256166437786
6.7690000000000	0.33771986774691	-45.538297912292
6.7720000000000	0.33633288102607	-45.818971703492
6.7750000000000	0.33496016387834	-46.098200352284
6.7780000000000	0.33360161348498	-46.375996293040
6.7810000000000	0.33225712784815	-46.652371854135
6.7840000000000	0.33092660580625	-46.927339258500
6.7870000000000	0.32960994704846	-47.200910624190
6.7900000000000	0.32830705212853	-47.473097964993
6.7930000000000	0.32701782247782	-47.743913191048
6.7960000000000	0.32574216041778	-48.013368109487
6.7990000000000	0.32447996917160	-48.281474425098
6.8020000000000	0.32323115287541	-48.548243741013
6.8050000000000	0.32199561658877	-48.813687559401
6.8080000000000	0.32077326630457	-49.077817282189
6.8110000000000	0.31956400895845	-49.340644211796
6.8140000000000	0.31836775243769	-49.602179551877
6.8170000000000	0.31718440558950	-49.862434408089
6.8200000000000	0.31601387822894	-50.121419788859
6.8230000000000	0.31485608114634	-50.379146606180
6.8260000000000	0.31371092611425	-50.635625676403
6.8290000000000	0.31257832589401	-50.890867721048
6.8320000000000	0.31145819424197	-51.144883367622
6.8350000000000	0.31035044591520	-51.397683150451
6.8380000000000	0.30925499667702	-51.649277511512
6.8410000000000	0.30817176330203	-51.899676801283
6.8440000000000	0.30710066358093	-52.148891279590
6.8470000000000	0.30604161632499	-52.396931116471
6.8500000000000	0.30499454137028	-52.643806393036
6.8530000000000	0.30395935958155	-52.889527102343
6.8560000000000	0.30293599285599	-53.134103150271
6.8590000000000	0.30192436412664	-53.377544356403
6.8620000000000	0.30092439736560	-53.619860454907
6.8650000000000	0.29993601758715	-53.861061095431
6.8680000000000	0.29895915085051	-54.101155843990
6.8710000000000	0.29799372426257	-54.340154183865
6.8740000000000	0.29703966598039	-54.578065516500
6.8770000000000	0.29609690521358	-54.814899162404
6.8800000000000	0.29516537222652	-55.050664362049
6.8830000000000	0.29424499834051	-55.285370276782
6.8860000000000	0.29333571593581	-55.519025989725
6.8890000000000	0.29243745845349	-55.751640506686
6.8920000000000	0.29155016039736	-55.983222757063
6.8950000000000	0.29067375733570	-56.213781594757
6.8980000000000	0.28980818590302	-56.443325799083
6.9010000000000	0.28895338380169	-56.671864075673
6.9040000000000	0.28810928980362	-56.899405057396
6.9070000000000	0.28727584375188	-57.125957305257
6.9100000000000	0.28645298656230	-57.351529309318
6.9130000000000	0.28564066022508	-57.576129489601
6.9160000000000	0.28483880780640	-57.799766197001
6.9190000000000	0.28404737345010	-58.022447714194
6.9220000000000	0.28326630237927	-58.244182256545
6.9250000000000	0.28249554089805	-58.464977973019
6.9280000000000	0.28173503639330	-58.684842947084
6.9310000000000	0.28098473733646	-58.903785197620
6.9340000000000	0.28024459328547	-59.121812679828
6.9370000000000	0.27951455488664	-59.338933286130
6.9400000000000	0.27879457387676	-59.555154847074
6.9430000000000	0.27808460308526	-59.770485132241
6.9460000000000	0.27738459643642	-59.984931851147
6.9490000000000	0.27669450895175	-60.198502654140
6.9520000000000	0.27601429675249	-60.411205133307
6.9550000000000	0.27534391706225	-60.623046823371
6.9580000000000	0.27468332820971	-60.834035202593
6.9610000000000	0.27403248963163	-61.044177693667
6.9640000000000	0.27339136187583	-61.253481664626
6.9670000000000	0.27275990660453	-61.461954429732
6.9700000000000	0.27213808659768	-61.669603250376
6.9730000000000	0.27152586575665	-61.876435335979
6.9760000000000	0.27092320910798	-62.082457844885
[truncated: 1,012 more rows]
