# Supplementary material for: Intelligent wireless power transfer via a 2-bit compact reconfigurable transmissive-metasurface-based router
Source: Nat Commun. 2024 Apr 1;15:2807. doi: 10.1038/s41467-024-46984-4 (PMC10984985; doi:10.1038/s41467-024-46984-4)
Supplement: Supplementary file 12 — Source Data [file 41467_2024_46984_MOESM12_ESM.zip › source_data/figure_s15_doubleground4.txt]

#Parameters = {D=22.5; DC_linenum=6; DC_rotation=0; DC_shifty=6; Rx1=6.95; Rx2=3.95; Rx3=6.95; Rx4=3.95; Rx5=8.12; Rx6=5.25; Ry1=7.61; Ry2=3.95; Ry3=7.61; Ry4=5.94; Ry5=8.12; Ry6=5.25; ang=60; ang_rad=1.0471975511966; cap1=0; cap2=1.5e-13; cap3=1.5e-13; cap4=0; d1_M1=4.2; d1_M4=3.9; d2_M4=2.2; d_M1=0.9; eRx_h1=9.5; eRx_h2=7.5; eRx_v1=5; eRx_v2=9; gc=0.5; ha=0.1; hd=0.787; hs=3.175; hs1=1.675; l1_…
#"Frequency / GHz"	SZmax(1),Zmin(1) (4) [Mag]	SZmax(1),Zmin(1) (4) [Pha in deg.]
#-----------------------------------------------------------------------------------
4.0000000000000	0.25440507005204	-5.6842865998527
4.0030000000000	0.26092694033551	-6.9453968236589
4.0060000000000	0.26746336381189	-8.2306141517916
4.0090000000000	0.27400441528698	-9.5398346088345
4.0120000000000	0.28053932689659	-10.872865363065
4.0150000000000	0.28705650539453	-12.229418424372
4.0180000000000	0.29354356275386	-13.609104727452
4.0210000000000	0.29998736131802	-15.011428750782
4.0240000000000	0.30637407451923	-16.435783831431
4.0270000000000	0.31268926388456	-17.881448341527
4.0300000000000	0.31891797267417	-19.347582893335
4.0330000000000	0.32504483604642	-20.833228735381
4.0360000000000	0.33105420712818	-22.337307491323
4.0390000000000	0.33693029780238	-23.858622375566
4.0420000000000	0.34265733242936	-25.395860994979
4.0450000000000	0.34821971211934	-26.947599814371
4.0480000000000	0.35360218660351	-28.512310325439
4.0510000000000	0.35879003024209	-30.088366915491
4.0540000000000	0.36376921829567	-31.674056385107
4.0570000000000	0.36852659930136	-33.267589014607
4.0600000000000	0.37305005926624	-34.867111030181
4.0630000000000	0.37732867343501	-36.470718274046
4.0660000000000	0.38135284161691	-38.076470841377
4.0690000000000	0.38511440346570	-39.682408412443
4.0720000000000	0.38860673068098	-41.286565983086
4.0750000000000	0.39182479381367	-42.886989682044
4.0780000000000	0.39476520217653	-44.481752360385
4.0810000000000	0.39742621623860	-46.068968646744
4.0840000000000	0.39980773277403	-47.646809181618
4.0870000000000	0.40191124389323	-49.213513773528
4.0900000000000	0.40373977186423	-50.767403257719
4.0930000000000	0.40529778229794	-52.306889882164
4.0960000000000	0.40659107879563	-53.830486093585
4.0990000000000	0.40762668252306	-55.336811645619
4.1020000000000	0.40841270037802	-56.824598999868
4.1050000000000	0.40895818546136	-58.292697036267
4.1080000000000	0.40927299345957	-59.740073130330
4.1110000000000	0.40936763832025	-61.165813690109
4.1140000000000	0.40925315027557	-62.569123274303
4.1170000000000	0.40894093887115	-63.949322434521
4.1200000000000	0.40844266321531	-65.305844439252
4.1230000000000	0.40777011120310	-66.638231045040
4.1260000000000	0.40693508901266	-67.946127482253
4.1290000000000	0.40594932173805	-69.229276819629
4.1320000000000	0.40482436562541	-70.487513864212
4.1350000000000	0.40357153202970	-71.720758742525
4.1380000000000	0.40220182291173	-72.929010295588
4.1410000000000	0.40072587745188	-74.112339405702
4.1440000000000	0.39915392916818	-75.270882357445
4.1470000000000	0.39749577278734	-76.404834319749
4.1500000000000	0.39576074002434	-77.514443020761
4.1530000000000	0.39395768337375	-78.600002672849
4.1560000000000	0.39209496699653	-79.661848191845
4.1590000000000	0.39018046379513	-80.700349742644
4.1620000000000	0.38822155780013	-81.715907632703
4.1650000000000	0.38622515103823	-82.708947565775
4.1680000000000	0.38419767410981	-83.679916260448
4.1710000000000	0.38214509976953	-84.629277431549
4.1740000000000	0.38007295887248	-85.557508127246
4.1770000000000	0.37798635811892	-86.465095410499
4.1800000000000	0.37588999909926	-87.352533370382
4.1830000000000	0.37378819820728	-88.220320446462
4.1860000000000	0.37168490705180	-89.068957047880
4.1890000000000	0.36958373305447	-89.898943447820
4.1920000000000	0.36748795997383	-90.710777933626
4.1950000000000	0.36540056814258	-91.504955192818
4.1980000000000	0.36332425424727	-92.281964915572
4.2010000000000	0.36126145051575	-93.042290594811
4.2040000000000	0.35921434321017	-93.786408505797
4.2070000000000	0.35718489035020	-94.514786848059
4.2100000000000	0.35517483861473	-95.227885033436
4.2130000000000	0.35318573938986	-95.926153105101
4.2160000000000	0.35121896394715	-96.610031273476
4.2190000000000	0.34927571774942	-97.279949556028
4.2220000000000	0.34735705389255	-97.936327508993
4.2250000000000	0.34546388569969	-98.579574040073
4.2280000000000	0.34359699849165	-99.210087292139
4.2310000000000	0.34175706056167	-99.828254588899
4.2340000000000	0.33994463338707	-100.43445243434
4.2370000000000	0.33816018111218	-101.02904655859
4.2400000000000	0.33640407933923	-101.61239200356
4.2430000000000	0.33467662326412	-102.18483324249
4.2460000000000	0.33297803519455	-102.74670432804
4.2490000000000	0.33130847148755	-103.29832906432
4.2520000000000	0.32966802894276	-103.84002119860
4.2550000000000	0.32805675068679	-104.37208462910
4.2580000000000	0.32647463158287	-104.89481362558
4.2610000000000	0.32492162319842	-105.40849305978
4.2640000000000	0.32339763836181	-105.91339864345
4.2670000000000	0.32190255533795	-106.40979717154
4.2700000000000	0.32043622165074	-106.89794676879
4.2730000000000	0.31899845757885	-107.37809713810
4.2760000000000	0.31758905934958	-107.85048980920
4.2790000000000	0.31620780205408	-108.31535838641
4.2820000000000	0.31485444230573	-108.77292879455
4.2850000000000	0.31352872066187	-109.22341952205
4.2880000000000	0.31223036382779	-109.66704186054
4.2910000000000	0.31095908666052	-110.10400014033
4.2940000000000	0.30971459398868	-110.53449196129
4.2970000000000	0.30849658226344	-110.95870841868
4.3000000000000	0.30730474105459	-111.37683432368
4.3030000000000	0.30613875440454	-111.78904841831
4.3060000000000	0.30499830205221	-112.19552358453
4.3090000000000	0.30388306053779	-112.59642704754
4.3120000000000	0.30279270419841	-112.99192057295
4.3150000000000	0.30172690606412	-113.38216065805
4.3180000000000	0.30068533866281	-113.76729871688
4.3210000000000	0.29966767474175	-114.14748125940
4.3240000000000	0.29867358791324	-114.52285006459
4.3270000000000	0.29770275323095	-114.89354234762
4.3300000000000	0.29675484770295	-115.25969092119
4.3330000000000	0.29582955074735	-115.62142435112
4.3360000000000	0.29492654459533	-115.97886710618
4.3390000000000	0.29404551464668	-116.33213970254
4.3420000000000	0.29318614978193	-116.68135884258
4.3450000000000	0.29234814263515	-117.02663754856
4.3480000000000	0.29153118983123	-117.36808529096
4.3510000000000	0.29073499219071	-117.70580811181
4.3540000000000	0.28995925490558	-118.03990874308
4.3570000000000	0.28920368768868	-118.37048672013
4.3600000000000	0.28846800489947	-118.69763849058
4.3630000000000	0.28775192564846	-119.02145751842
4.3660000000000	0.28705517388270	-119.34203438374
4.3690000000000	0.28637747845428	-119.65945687797
4.3720000000000	0.28571857317391	-119.97381009484
4.3750000000000	0.28507819685123	-120.28517651710
4.3780000000000	0.28445609332378	-120.59363609908
4.3810000000000	0.28385201147604	-120.89926634516
4.3840000000000	0.28326570525028	-121.20214238424
4.3870000000000	0.28269693365061	-121.50233704020
4.3900000000000	0.28214546074178	-121.79992089838
4.3930000000000	0.28161105564415	-122.09496236821
4.3960000000000	0.28109349252643	-122.38752774186
4.3990000000000	0.28059255059756	-122.67768124900
4.4020000000000	0.28010801409953	-122.96548510761
4.4050000000000	0.27963967230273	-123.25099957087
4.4080000000000	0.27918731950575	-123.53428296996
4.4110000000000	0.27875075504161	-123.81539175292
4.4140000000000	0.27832978329293	-124.09438051932
4.4170000000000	0.27792421371830	-124.37130205074
4.4200000000000	0.27753386089323	-124.64620733702
4.4230000000000	0.27715854456874	-124.91914559820
4.4260000000000	0.27679808975189	-125.19016430205
4.4290000000000	0.27645232681281	-125.45930917719
4.4320000000000	0.27612109162373	-125.72662422185
4.4350000000000	0.27580422573655	-125.99215170831
4.4380000000000	0.27550157660665	-126.25593218327
4.4410000000000	0.27521299787196	-126.51800446437
4.4440000000000	0.27493834969804	-126.77840563362
4.4470000000000	0.27467749920185	-127.03717102844
4.4500000000000	0.27443032096908	-127.29433423165
4.4530000000000	0.27419669768249	-127.54992706236
4.4560000000000	0.27397652088151	-127.80397957022
4.4590000000000	0.27376969187649	-128.05652003691
4.4620000000000	0.27357612284421	-128.30757498995
4.4650000000000	0.27339573813417	-128.55716923569
4.4680000000000	0.27322847581801	-128.80532592106
4.4710000000000	0.27307428951567	-129.05206663679
4.4740000000000	0.27293315053087	-129.29741157870
4.4770000000000	0.27280505032420	-129.54137978948
4.4800000000000	0.27269000334095	-129.78398950936
4.4830000000000	0.27258805019045	-130.02525867259
4.4860000000000	0.27249926113874	-130.26520559579
4.4890000000000	0.27242373982029	-130.50384991474
4.4920000000000	0.27236162698906	-130.74121383698
4.4950000000000	0.27231310400342	-130.97732378635
4.4980000000000	0.27227839556265	-131.21221251993
4.5010000000000	0.27225777097506	-131.44592179150
4.5040000000000	0.27225154293546	-131.67850561104
4.5070000000000	0.27226006243623	-131.91003409524
4.5100000000000	0.27228370807280	-132.14059780482
4.5130000000000	0.27232286772301	-132.37031230635
4.5160000000000	0.27237791054136	-132.59932246801
4.5190000000000	0.27244914765493	-132.82780570753
4.5220000000000	0.27253678117982	-133.05597309294
4.5250000000000	0.27264084347162	-133.28406694152
4.5280000000000	0.27276113195516	-133.51235351643
4.5310000000000	0.27289714905982	-133.74110977244
4.5340000000000	0.27304806062317	-133.97060401281
4.5370000000000	0.27321268781282	-134.20107180062
4.5400000000000	0.27338954514572	-134.43269024926
4.5430000000000	0.27357692942643	-134.66555530635
4.5460000000000	0.27377305238501	-134.89966709131
4.5490000000000	0.27397619707238	-135.13492721967
4.5520000000000	0.27418486972245	-135.37114944060
4.5550000000000	0.27439791875970	-135.60808166288
4.5580000000000	0.27461460134114	-135.84543477095
4.5610000000000	0.27483459174405	-136.08291250400
4.5640000000000	0.27505793954851	-136.32023731207
4.5670000000000	0.27528499440266	-136.55716897917
4.5700000000000	0.27551631655836	-136.79351502381
4.5730000000000	0.27575258949495	-137.02913369191
4.5760000000000	0.27599454538355	-137.26393138240
4.5790000000000	0.27624290834493	-137.49785661499
4.5820000000000	0.27649835593311	-137.73089240264
4.5850000000000	0.27676149652041	-137.96304840459
4.5880000000000	0.27703285906758	-138.19435372074
4.5910000000000	0.27731289164997	-138.42485076053
4.5940000000000	0.27760196558905	-138.65459031680
4.5970000000000	0.27790038273949	-138.88362779081
4.6000000000000	0.27820838418518	-139.11202042041
4.6030000000000	0.27852615919320	-139.33982533039
4.6060000000000	0.27885385373134	-139.56709822626
4.6090000000000	0.27919157817910	-139.79389257340
4.6120000000000	0.27953941407722	-140.02025913048
4.6150000000000	0.27989741989473	-140.24624573364
4.6180000000000	0.28026563586893	-140.47189725217
4.6210000000000	0.28064408801190	-140.69725565684
4.6240000000000	0.28103279139171	-140.92236015852
4.6270000000000	0.28143175279642	-141.14724738664
4.6300000000000	0.28184097288153	-141.37195158691
4.6330000000000	0.28226044789054	-141.59650482426
4.6360000000000	0.28269017102581	-141.82093718192
4.6390000000000	0.28313013353515	-142.04527695108
4.6420000000000	0.28358032556873	-142.26955080801
4.6450000000000	0.28404073685098	-142.49378397708
4.6480000000000	0.28451135720438	-142.71800037929
4.6510000000000	0.28499217695479	-142.94222276655
4.6540000000000	0.28548318724247	-143.16647284240
4.6570000000000	0.28598438025809	-143.39077137011
4.6600000000000	0.28649574941937	-143.61513826926
4.6630000000000	0.28701728950069	-143.83959270168
4.6660000000000	0.28754899672579	-144.06415314810
4.6690000000000	0.28809086883135	-144.28883747624
4.6720000000000	0.28864290510787	-144.51366300135
4.6750000000000	0.28920510642287	-144.73864654017
4.6780000000000	0.28977747523045	-144.96380445887
4.6810000000000	0.29036001557027	-145.18915271581
4.6840000000000	0.29095273305869	-145.41470689963
4.6870000000000	0.29155563487381	-145.64048226335
4.6900000000000	0.29216872973617	-145.86649375481
4.6930000000000	0.29279202788628	-146.09275604392
4.6960000000000	0.29342554105992	-146.31928354721
4.6990000000000	0.29406928246203	-146.54609044976
4.7020000000000	0.29472326673972	-146.77319072514
4.7050000000000	0.29538750995489	-147.00059815321
4.7080000000000	0.29606202955680	-147.22832633640
4.7110000000000	0.29674684435481	-147.45638871436
4.7140000000000	0.29744197449153	-147.68479857730
4.7170000000000	0.29814744141650	-147.91356907816
4.7200000000000	0.29886326786051	-148.14271324368
4.7230000000000	0.29958947781059	-148.37224398460
4.7260000000000	0.30032609648571	-148.60217410491
4.7290000000000	0.30107315031330	-148.83251631045
4.7320000000000	0.30183066690642	-149.06328321676
4.7350000000000	0.30259867504177	-149.29448735640
4.7380000000000	0.30337720463832	-149.52614118568
4.7410000000000	0.30416628673674	-149.75825709091
4.7440000000000	0.30496595347940	-149.99084739419
4.7470000000000	0.30577623809108	-150.22392435892
4.7500000000000	0.30659717486021	-150.45750019476
4.7530000000000	0.30742879912075	-150.69158706245
4.7560000000000	0.30827114723450	-150.92619707824
4.7590000000000	0.30912425657397	-151.16134231805
4.7620000000000	0.30998816550568	-151.39703482145
4.7650000000000	0.31086291337381	-151.63328659535
4.7680000000000	0.31174854048434	-151.87010961751
4.7710000000000	0.31264508808937	-152.10751583993
4.7740000000000	0.31355259837191	-152.34551719192
4.7770000000000	0.31447111443082	-152.58412558318
4.7800000000000	0.31540068026599	-152.82335290663
4.7830000000000	0.31634134076380	-153.06321104113
4.7860000000000	0.31729314168265	-153.30371185407
4.7890000000000	0.31825612963872	-153.54486720391
4.7920000000000	0.31923035209176	-153.78668894247
4.7950000000000	0.32021585733100	-154.02918891730
4.7980000000000	0.32121269446113	-154.27237897381
4.8010000000000	0.32222091338826	-154.51627095736
4.8040000000000	0.32324056480592	-154.76087671531
4.8070000000000	0.32427170018098	-155.00620809895
4.8100000000000	0.32531437173958	-155.25227696530
4.8130000000000	0.32636863245296	-155.49909517900
4.8160000000000	0.32743453602315	-155.74667461396
4.8190000000000	0.32851213686856	-155.99502715505
4.8220000000000	0.32960149010946	-156.24416469968
4.8250000000000	0.33070265155321	-156.49409915938
4.8280000000000	0.33181567767938	-156.74484246125
4.8310000000000	0.33294062562455	-156.99640654942
4.8340000000000	0.33407755316695	-157.24880338639
4.8370000000000	0.33522651871084	-157.50204495440
4.8400000000000	0.33638758127053	-157.75614325669
4.8430000000000	0.33756080045413	-158.01111031873
4.8460000000000	0.33874623644705	-158.26695818943
4.8490000000000	0.33994394999501	-158.52369894222
4.8520000000000	0.34115400238674	-158.78134467621
4.8550000000000	0.34237645543636	-159.03990751720
4.8580000000000	0.34361137146518	-159.29939961870
4.8610000000000	0.34485881328324	-159.55983316287
4.8640000000000	0.34611884417023	-159.82122036146
4.8670000000000	0.34739152785607	-160.08357345669
4.8700000000000	0.34867692850085	-160.34690472205
4.8730000000000	0.34997511067435	-160.61122646312
4.8760000000000	0.35128613933498	-160.87655101830
4.8790000000000	0.35261007980810	-161.14289075951
4.8820000000000	0.35394699776381	-161.41025809288
4.8850000000000	0.35529695919411	-161.67866545932
4.8880000000000	0.35666003038937	-161.94812533515
4.8910000000000	0.35803627791422	-162.21865023256
4.8940000000000	0.35942576858266	-162.49025270018
4.8970000000000	0.36082856943256	-162.76294532344
4.9000000000000	0.36224474769932	-163.03674072503
4.9030000000000	0.36367437078890	-163.31165156519
4.9060000000000	0.36511750624992	-163.58769054208
4.9090000000000	0.36657422174507	-163.86487039198
4.9120000000000	0.36804458502166	-164.14320388952
4.9150000000000	0.36952866388127	-164.42270384783
4.9180000000000	0.37102652614860	-164.70338311868
4.9210000000000	0.37253823963933	-164.98525459250
4.9240000000000	0.37406387212711	-165.26833119839
4.9270000000000	0.37560349130960	-165.55262590412
4.9300000000000	0.37715716477346	-165.83815171596
4.9330000000000	0.37872495995842	-166.12492167859
4.9360000000000	0.38030694412026	-166.41294887485
4.9390000000000	0.38190318429275	-166.70224642550
4.9420000000000	0.38351374724853	-166.99282748886
4.9450000000000	0.38513869945883	-167.28470526046
4.9480000000000	0.38677810705210	-167.57789297259
4.9510000000000	0.38843203577148	-167.87240389375
4.9540000000000	0.39010055093102	-168.16825132813
4.9570000000000	0.39178371737078	-168.46544861497
4.9600000000000	0.39348159941065	-168.76400912779
4.9630000000000	0.39519426080283	-169.06394627371
4.9660000000000	0.39692176468317	-169.36527349254
4.9690000000000	0.39866417352110	-169.66800425589
4.9720000000000	0.40042154906819	-169.97215206619
4.9750000000000	0.40219395230543	-170.27773045562
4.9780000000000	0.40398144338909	-170.58475298498
4.9810000000000	0.40578408159513	-170.89323324243
4.9840000000000	0.40760192526218	-171.20318484227
4.9870000000000	0.40943503173315	-171.51462142351
4.9900000000000	0.41128345729520	-171.82755664840
4.9930000000000	0.41314725711834	-172.14200420093
4.9960000000000	0.41502648519243	-172.45797778513
4.9990000000000	0.41692119426266	-172.77549112341
5.0020000000000	0.41883143576344	-173.09455795469
5.0050000000000	0.42075725975073	-173.41519203252
5.0080000000000	0.42269871483272	-173.73740712307
5.0110000000000	0.42465584809897	-174.06121700300
5.0140000000000	0.42662870504779	-174.38663545732
5.0170000000000	0.42861732951207	-174.71367627699
5.0200000000000	0.43062176358342	-175.04235325661
5.0230000000000	0.43264204753457	-175.37268019183
5.0260000000000	0.43467821974016	-175.70467087676
5.0290000000000	0.43673031659577	-176.03833910124
5.0320000000000	0.43879837243529	-176.37369864798
5.0350000000000	0.44088241944655	-176.71076328961
5.0380000000000	0.44298248758524	-177.04954678560
5.0410000000000	0.44509860448707	-177.39006287906
5.0440000000000	0.44723079537835	-177.73232529343
5.0470000000000	0.44937908298465	-178.07634772904
5.0500000000000	0.45154348743797	-178.42214385956
5.0530000000000	0.45372402618200	-178.76972732827
5.0560000000000	0.45592071387589	-179.11911174429
5.0590000000000	0.45813356229618	-179.47031067859
5.0620000000000	0.46036258023716	-179.82333765994
5.0650000000000	0.46260777340960	179.82179382932
5.0680000000000	0.46486914433778	179.46507035766
5.0710000000000	0.46714669225503	179.10647854879
5.0740000000000	0.46944041299766	178.74600508635
5.0770000000000	0.47175029889735	178.38363671866
5.0800000000000	0.47407633867210	178.01936026363
5.0830000000000	0.47641851731572	177.65316261381
5.0860000000000	0.47877681598591	177.28503074162
5.0890000000000	0.48115121189098	176.91495170470
5.0920000000000	0.48354167817534	176.54291265137
5.0950000000000	0.48594818380370	176.16890082632
5.0980000000000	0.48837069344417	175.79290357641
5.1010000000000	0.49080916735016	175.41490835658
5.1040000000000	0.49326356124143	175.03490273598
5.1070000000000	0.49573382618403	174.65287440421
5.1100000000000	0.49821990846952	174.26881117772
5.1130000000000	0.50072174949342	173.88270100638
5.1160000000000	0.50323928563294	173.49453198016
5.1190000000000	0.50577244812423	173.10429233602
5.1220000000000	0.50832116293918	172.71197046487
5.1250000000000	0.51088535066193	172.31755491878
5.1280000000000	0.51346492636510	171.92103441824
5.1310000000000	0.51605979948610	171.52239785965
5.1340000000000	0.51866987370340	171.12163432291
5.1370000000000	0.52129504681313	170.71873307915
5.1400000000000	0.52393521060596	170.31368359863
5.1430000000000	0.52659025074460	169.90647555877
5.1460000000000	0.52926004664200	169.49709885229
5.1490000000000	0.53194447134043	169.08554359557
5.1520000000000	0.53464339139158	168.67180013700
5.1550000000000	0.53735666673799	168.25585906561
5.1580000000000	0.54008415059592	167.83771121969
5.1610000000000	0.54282568933985	167.41734769566
5.1640000000000	0.54558112238889	166.99475985691
5.1670000000000	0.54835028209525	166.56993934290
5.1700000000000	0.55113299363505	166.14287807822
5.1730000000000	0.55392907490173	165.71356828190
5.1760000000000	0.55673833640212	165.28200247663
5.1790000000000	0.55956058115573	164.84817349827
5.1820000000000	0.56239560459720	164.41207450524
5.1850000000000	0.56524319448240	163.97369898815
5.1880000000000	0.56810313079827	163.53304077937
5.1910000000000	0.57097518567685	163.09009406272
5.1940000000000	0.57385912331365	162.64485338319
5.1970000000000	0.57675469989064	162.19731365667
5.2000000000000	0.57966166350430	161.74747017976
5.2030000000000	0.58257975409878	161.29531863953
5.2060000000000	0.58550870340472	160.84085512334
5.2090000000000	0.58844823488385	160.38407612863
5.2120000000000	0.59139806367976	159.92497857268
5.2150000000000	0.59435789657508	159.46355980235
5.2180000000000	0.59732743195550	158.99981760380
5.2210000000000	0.60030635978077	158.53375021212
5.2240000000000	0.60329436156314	158.06535632090
5.2270000000000	0.60629111035345	157.59463509169
5.2300000000000	0.60929627073519	157.12158616345
5.2330000000000	0.61230949882693	156.64620966175
5.2360000000000	0.61533044229323	156.16850620797
5.2390000000000	0.61835874036454	155.68847692828
5.2420000000000	0.62139402386625	155.20612346244
5.2450000000000	0.62443591525715	154.72144797252
5.2480000000000	0.62748402867773	154.23445315133
5.2510000000000	0.63053797000842	153.74514223066
5.2540000000000	0.63359733693815	153.25351898931
5.2570000000000	0.63666171904340	152.75958776087
5.2600000000000	0.63973069787803	152.26335344121
5.2630000000000	0.64280384707413	151.76482149571
5.2660000000000	0.64588073245402	151.26399796619
5.2690000000000	0.64896091215364	150.76088947748
5.2720000000000	0.65204393675763	150.25550324369
5.2750000000000	0.65512934944600	149.74784707411
5.2780000000000	0.65821668615277	149.23792937871
5.2810000000000	0.66130547573662	148.72575917330
5.2840000000000	0.66439524016364	148.21134608420
5.2870000000000	0.66748549470222	147.69470035253
5.2900000000000	0.67057574813028	147.17583283803
5.2930000000000	0.67366550295473	146.65475502240
5.2960000000000	0.67675425564318	146.13147901217
5.2990000000000	0.67984149686799	145.60601754106
5.3020000000000	0.68292671176251	145.07838397178
5.3050000000000	0.68600938018940	144.54859229738
5.3080000000000	0.68908897702107	144.01665714192
5.3110000000000	0.69216497243197	143.48259376066
5.3140000000000	0.69523683220262	142.94641803967
5.3170000000000	0.69830401803515	142.40814649472
5.3200000000000	0.70136598788018	141.86779626973
5.3230000000000	0.70442219627466	141.32538513443
5.3260000000000	0.70747209469051	140.78093148149
5.3290000000000	0.71051513189365	140.23445432294
5.3320000000000	0.71355075431302	139.68597328595
5.3350000000000	0.71657840641933	139.13550860793
5.3380000000000	0.71959753111293	138.58308113098
5.3410000000000	0.72260757012050	138.02871229561
5.3440000000000	0.72560796439993	137.47242413379
5.3470000000000	0.72859815455300	136.91423926132
5.3500000000000	0.73157758124518	136.35418086949
5.3530000000000	0.73454568563197	135.79227271601
5.3560000000000	0.73750190979134	135.22853911529
5.3590000000000	0.74044569716129	134.66300492798
5.3620000000000	0.74337649298224	134.09569554986
5.3650000000000	0.74629374474322	133.52663689995
5.3680000000000	0.74919690263138	132.95585540803
5.3710000000000	0.75208541998392	132.38337800141
5.3740000000000	0.75495875374172	131.80923209107
5.3770000000000	0.75781636490399	131.23344555708
5.3800000000000	0.76065771898291	130.65604673347
5.3830000000000	0.76348228645770	130.07706439231
5.3860000000000	0.76628954322708	129.49652772731
5.3890000000000	0.76907897105950	128.91446633674
5.3920000000000	0.77185005804003	128.33091020575
5.3950000000000	0.77460229901333	127.74588968814
5.3980000000000	0.77733519602167	127.15943548760
5.4010000000000	0.78004825873719	126.57157863836
5.4040000000000	0.78274100488763	125.98235048538
5.4070000000000	0.78541296067461	125.39178266403
5.4100000000000	0.78806366118358	124.79990707934
5.4130000000000	0.79069265078484	124.20675588478
5.4160000000000	0.79329948352449	123.61236146068
5.4190000000000	0.79588372350488	123.01675639223
5.4220000000000	0.79844494525347	122.41997344720
5.4250000000000	0.80098273407960	121.82204555326
5.4280000000000	0.80349668641828	121.22300577509
5.4310000000000	0.80598641016043	120.62288729125
5.4340000000000	0.80845152496877	120.02172337074
5.4370000000000	0.81089166257887	119.41954734947
5.4400000000000	0.81330646708464	118.81639260659
5.4430000000000	0.81569559520779	118.21229254062
5.4460000000000	0.81805871655069	117.60728054558
5.4490000000000	0.82039551383205	117.00138998707
5.4520000000000	0.82270568310526	116.39465417830
5.4550000000000	0.82498893395858	115.78710635621
5.4580000000000	0.82724498969725	115.17877965761
5.4610000000000	0.82947358750685	114.56970709543
5.4640000000000	0.83167447859784	113.95992153514
5.4670000000000	0.83384742833106	113.34945567127
5.4700000000000	0.83599221632391	112.73834200420
5.4730000000000	0.83810863653720	112.12661281719
5.4760000000000	0.84019649734247	111.51430015361
5.4790000000000	0.84225562156991	110.90143579455
5.4820000000000	0.84428584653673	110.28805123672
5.4850000000000	0.84628702405618	109.67417767075
5.4880000000000	0.84825902042726	109.05984595985
5.4910000000000	0.85020171640527	108.44508661890
5.4940000000000	0.85211500715348	107.82992979404
5.4970000000000	0.85399880217602	107.21440524267
5.5000000000000	0.85585302523247	106.59854231397
5.5030000000000	0.85767761423433	105.98236992998
5.5060000000000	0.85947252112374	105.36591656722
5.5090000000000	0.86123771173500	104.74921023882
5.5120000000000	0.86297316563911	104.13227847733
5.5150000000000	0.86467887597204	103.51514831806
5.5180000000000	0.86635484924703	102.89784628309
5.5210000000000	0.86800110515155	102.28039836591
5.5240000000000	0.86961767632959	101.66283001671
5.5270000000000	0.87120460814957	101.04516612831
5.5300000000000	0.87276195845884	100.42743102280
5.5330000000000	0.87428979732510	99.809648438883
5.5360000000000	0.87578820676562	99.191841519815
5.5390000000000	0.87725728046474	98.574032802160
5.5420000000000	0.87869712348045	97.956244205167
5.5450000000000	0.88010785194069	97.338497020889
5.5480000000000	0.88148959273010	96.720811904989
5.5510000000000	0.88284248316790	96.103208868266
5.5540000000000	0.88416667067757	95.485707268881
5.5570000000000	0.88546231244915	94.868325805281
5.5600000000000	0.88672957509477	94.251082509831
5.5630000000000	0.88796863429815	93.633994743128
5.5660000000000	0.88917967445883	93.017079189012
5.5690000000000	0.89036288833169	92.400351850248
5.5720000000000	0.89151847666264	91.783828044878
5.5750000000000	0.89264664782096	91.167522403241
5.5780000000000	0.89374761742915	90.551448865633
5.5810000000000	0.89482160799081	89.935620680602
5.5840000000000	0.89586884851721	89.320050403881
5.5870000000000	0.89688957415327	88.704749897914
5.5900000000000	0.89788402580341	88.089730331989
5.5930000000000	0.89885244975803	87.475002182944
5.5960000000000	0.89979509732103	86.860575236444
5.5990000000000	0.90071222443902	86.246458588802
5.6020000000000	0.90160409133276	85.632660649325
5.6050000000000	0.90247096213126	85.019189143186
5.6080000000000	0.90331310450907	84.406051114774
5.6110000000000	0.90413078932725	83.793252931534
5.6140000000000	0.90492429027844	83.180800288254
5.6170000000000	0.90569388353645	82.568698211796
5.6200000000000	0.90643984741070	81.956951066241
5.6230000000000	0.90716246200601	81.345562558433
5.6260000000000	0.90786200888798	80.734535743903
5.6290000000000	0.90853877075436	80.123873033153
5.6320000000000	0.90919303111260	79.513576198272
5.6350000000000	0.90982507396397	78.903646379879
5.6380000000000	0.91043518349449	78.294084094359
5.6410000000000	0.91102364377280	77.684889241380
5.6440000000000	0.91159073845529	77.076061111666
5.6470000000000	0.91213675049862	76.467598395016
5.6500000000000	0.91266196187986	75.859499188531
5.6530000000000	0.91316665332422	75.251761005056
5.6560000000000	0.91365110404079	74.644380781788
5.6590000000000	0.91411559146603	74.037354889057
5.6620000000000	0.91456039101545	73.430679139247
5.6650000000000	0.91498577584331	72.824348795840
5.6680000000000	0.91539201661041	72.218358582571
5.6710000000000	0.91577938126018	71.612702692669
5.6740000000000	0.91614813480282	71.007374798173
5.6770000000000	0.91649853910771	70.402368059297
5.6800000000000	0.91683085270398	69.797675133845
5.6830000000000	0.91714533058920	69.193288186631
5.6860000000000	0.91744222404617	68.589198898922
5.6890000000000	0.91772178046775	67.985398477858
5.6920000000000	0.91798424318970	67.381877665851
5.6950000000000	0.91822985133134	66.778626749947
5.6980000000000	0.91845883964407	66.175635571131
5.7010000000000	0.91867143836759	65.572893533562
5.7040000000000	0.91886787309365	64.970389613725
5.7070000000000	0.91904836463736	64.368112369489
5.7100000000000	0.91921312891579	63.766049949056
5.7130000000000	0.91936237683374	63.164190099786
5.7160000000000	0.91949631417669	62.562520176886
5.7190000000000	0.91961514151059	61.961027151959
5.7220000000000	0.91971905408840	61.359697621388
5.7250000000000	0.91980824176327	60.758517814549
5.7280000000000	0.91988288890819	60.157473601854
5.7310000000000	0.91994317434184	59.556550502587
5.7340000000000	0.91998927126054	58.955733692548
5.7370000000000	0.92002134717622	58.355008011480
5.7400000000000	0.92003956385997	57.754357970273
5.7430000000000	0.92004407729129	57.153767757934
5.7460000000000	0.92003503761258	56.553221248315
5.7490000000000	0.92001258908890	55.952702006591
5.7520000000000	0.91997687007264	55.352193295470
5.7550000000000	0.91992801297304	54.751678081135
5.7580000000000	0.91986614423024	54.151139038911
5.7610000000000	0.91979138429378	53.550558558632
5.7640000000000	0.91970384760521	52.949918749717
5.7670000000000	0.91960364258480	52.349201445942
5.7700000000000	0.91949087162193	51.748388209887
5.7730000000000	0.91936563106912	51.147460337066
5.7760000000000	0.91922801123945	50.546398859723
5.7790000000000	0.91907809640704	49.945184550289
5.7820000000000	0.91891596481064	49.343797924478
5.7850000000000	0.91874168865984	48.742219244042
5.7880000000000	0.91855533414387	48.140428519144
5.7910000000000	0.91835696144269	47.538405510362
5.7940000000000	0.91814662474022	46.936129730309
5.7970000000000	0.91792437223939	46.333580444856
5.8000000000000	0.91769024617888	45.730736673955
5.8030000000000	0.91744428285136	45.127577192054
5.8060000000000	0.91718651262278	44.524080528084
5.8090000000000	0.91691695995280	43.920224965022
5.8120000000000	0.91663564341588	43.315988539016
5.8150000000000	0.91634257572291	42.711349038056
5.8180000000000	0.91603776374309	42.106284000188
5.8210000000000	0.91572120852583	41.500770711265
5.8240000000000	0.91539290532249	40.894786202212
5.8270000000000	0.91505284360756	40.288307245803
5.8300000000000	0.91470100709912	39.681310352942
5.8330000000000	0.91433737377838	39.073771768425
5.8360000000000	0.91396191590783	38.465667466191
5.8390000000000	0.91357460004791	37.856973144024
5.8420000000000	0.91317538707183	37.247664217724
5.8450000000000	0.91276423217828	36.637715814707
5.8480000000000	0.91234108490166	36.027102767039
5.8510000000000	0.91190588911963	35.415799603892
5.8540000000000	0.91145858305756	34.803780543388
5.8570000000000	0.91099909928963	34.191019483848
5.8600000000000	0.91052736473617	33.577489994402
5.8630000000000	0.91004330065691	32.963165304969
5.8660000000000	0.90954682263989	32.348018295576
5.8690000000000	0.90903784058540	31.732021485008
5.8720000000000	0.90851625868483	31.115147018777
5.8750000000000	0.90798197539388	30.497366656377
5.8780000000000	0.90743488339972	29.878651757832
5.8810000000000	0.90687486958169	29.258973269503
5.8840000000000	0.90630181496510	28.638301709133
5.8870000000000	0.90571559466765	28.016607150132
5.8900000000000	0.90511607783791	27.393859205063
5.8930000000000	0.90450312758551	26.770027008319
5.8960000000000	0.90387660090235	26.145079197970
5.8990000000000	0.90323634857432	25.518983896757
5.9020000000000	0.90258221508306	24.891708692218
5.9050000000000	0.90191403849697	24.263220615920
5.9080000000000	0.90123165035101	23.633486121774
5.9110000000000	0.90053487551457	23.002471063415
5.9140000000000	0.89982353204668	22.370140670624
5.9170000000000	0.89909743103795	21.736459524761
5.9200000000000	0.89835637643839	21.101391533198
5.9230000000000	0.89760016487039	20.464899902713
5.9260000000000	0.89682858542607	19.826947111837
5.9290000000000	0.89604141944805	19.187494882111
5.9320000000000	0.89523844029283	18.546504148241
5.9350000000000	0.89441941307588	17.903935027120
5.9380000000000	0.89358409439733	17.259746785692
5.9410000000000	0.89273223204738	16.613897807629
5.9440000000000	0.89186356469033	15.966345558796
5.9470000000000	0.89097782152602	15.317046551483
5.9500000000000	0.89007472192765	14.665956307364
5.9530000000000	0.88915397505471	14.013029319172
5.9560000000000	0.88821527943967	13.358219011052
5.9590000000000	0.88725832254722	12.701477697571
5.9620000000000	0.88628278030456	12.042756541357
5.9650000000000	0.88528831660138	11.382005509349
5.9680000000000	0.88427458275786	10.719173327616
5.9710000000000	0.88324121695926	10.054207434750
5.9740000000000	0.88218784365531	9.3870539337801
5.9770000000000	0.88111407292274	8.7176575426069
5.9800000000000	0.88001949978905	8.0459615429363
5.9830000000000	0.87890370351567	7.3719077276868
5.9860000000000	0.87776624683861	6.6954363468649
5.9890000000000	0.87660667516433	6.0164860518918
5.9920000000000	0.87542451571886	5.3349938383762
5.9950000000000	0.87421927664792	4.6508949873263
5.9980000000000	0.87299044606554	3.9641230048021
6.0010000000000	0.87173749104900	3.2746095600123
6.0040000000000	0.87045985657738	2.5822844218645
6.0070000000000	0.86915696441123	1.8870753939902
6.0100000000000	0.86782821191054	1.1889082482615
6.0130000000000	0.86647297078840	0.48770665683743
6.0160000000000	0.86509058579729	-0.21660787722224
6.0190000000000	0.86368037334504	-0.92411609072245
6.0220000000000	0.86224162003762	-1.6349010324153
6.0250000000000	0.86077358114524	-2.3490481363228
6.0280000000000	0.85927547898897	-3.0666452962097
6.0310000000000	0.85774650124426	-3.7877829410983
6.0340000000000	0.85618579915826	-4.5125541117016
6.0370000000000	0.85459248567748	-5.2410545376278
6.0400000000000	0.85296563348229	-5.9733827151894
6.0430000000000	0.85130427292519	-6.7096399856224
6.0460000000000	0.84960738986900	-7.4499306134966
6.0490000000000	0.84787392342206	-8.1943618650638
6.0520000000000	0.84610276356687	-8.9430440862595
6.0550000000000	0.84429274867916	-9.6960907800316
6.0580000000000	0.84244266293436	-10.453618682635
6.0610000000000	0.84055123359852	-11.215747838474
6.0640000000000	0.83861712820139	-11.982601673042
6.0670000000000	0.83663895158917	-12.754307063421
6.0700000000000	0.83461524285518	-13.530994405778
6.0730000000000	0.83254447214712	-14.312797679203
6.0760000000000	0.83042503735010	-15.099854505164
6.0790000000000	0.82825526064530	-15.892306201777
6.0820000000000	0.82603338494497	-16.690297831992
6.0850000000000	0.82375757020542	-17.493978244719
6.0880000000000	0.82142588962075	-18.303500107767
6.0910000000000	0.81903632570129	-19.119019931406
6.0940000000000	0.81658676624226	-19.940698081195
6.0970000000000	0.81407500018979	-20.768698778599
6.1000000000000	0.81149871341349	-21.603190087764
6.1030000000000	0.80885548439672	-22.444343886648
6.1060000000000	0.80614277985854	-23.292335820552
6.1090000000000	0.80335795032379	-24.147345235876
6.1120000000000	0.80049822566125	-25.009555091749
6.1150000000000	0.79756071061317	-25.879151846936
6.1180000000000	0.79454238034360	-26.756325319209
6.1210000000000	0.79144007603727	-27.641268514120
6.1240000000000	0.78825050058592	-28.534177419819
6.1270000000000	0.78497021440424	-29.435250764311
6.1300000000000	0.78159563142372	-30.344689731230
6.1330000000000	0.77812301531934	-31.262697629887
6.1360000000000	0.77454847603117	-32.189479515024
6.1390000000000	0.77086796665087	-33.125241751383
6.1420000000000	0.76707728075158	-34.070191517799
6.1450000000000	0.76317205024859	-35.024536245200
6.1480000000000	0.75914774388826	-35.988482982513
6.1510000000000	0.75499966647260	-36.962237684087
6.1540000000000	0.75072295893791	-37.946004411875
6.1570000000000	0.74631259941711	-38.939984445256
6.1600000000000	0.74176340542679	-39.944375290993
6.1630000000000	0.73707003733205	-40.959369585504
6.1660000000000	0.73222700325341	-41.985153881279
6.1690000000000	0.72722866559195	-43.021907309003
6.1720000000000	0.72206924935916	-44.069800106690
6.1750000000000	0.71674285250844	-45.128992006927
6.1780000000000	0.71124345847304	-46.199630473200
6.1810000000000	0.70556495112241	-47.281848776185
6.1840000000000	0.69970113235284	-48.375763900883
6.1870000000000	0.69364574252951	-49.481474275583
6.1900000000000	0.68739248399441	-50.599057313779
6.1930000000000	0.68093504784726	-51.728566760424
6.1960000000000	0.67426714419427	-52.870029834268
6.1990000000000	0.66738253604018	-54.023444158387
6.2020000000000	0.66027507697361	-55.188774471533
6.2050000000000	0.65293875276128	-56.365949113356
6.2080000000000	0.64536772692416	-57.554856277076
6.2110000000000	0.63755639031616	-58.755340023522
6.2140000000000	0.62949941466386	-59.967196050698
6.2170000000000	0.62119180995307	-61.190167212981
6.2200000000000	0.61262898546531	-62.423938783594
6.2230000000000	0.60380681417457	-63.668133452959
6.2260000000000	0.59472170011295	-64.922306053683
6.2290000000000	0.58537064820491	-66.185938000032
6.2320000000000	0.57575133595466	-67.458431425436
6.2350000000000	0.56586218625411	-68.739102995467
6.2380000000000	0.55570244046185	-70.027177365387
6.2410000000000	0.54527223079146	-71.321780240127
6.2440000000000	0.53457265094504	-72.621930979844
6.2470000000000	0.52360582384044	-73.926534675049
6.2500000000000	0.51237496521413	-75.234373590810
6.2530000000000	0.50088444184219	-76.544097848371
6.2560000000000	0.48913982311617	-77.854215173219
6.2590000000000	0.47714792474418	-79.163079489271
6.2620000000000	0.46491684342677	-80.468878076993
6.2650000000000	0.45245598148711	-81.769616935939
6.2680000000000	0.43977606061921	-83.063103895346
6.2710000000000	0.42688912416143	-84.346928895069
6.2740000000000	0.41380852760551	-85.618440706312
6.2770000000000	0.40054891741798	-86.874719168552
6.2800000000000	0.38712619868058	-88.112541773470
6.2830000000000	0.37355749255322	-89.328343112507
6.2860000000000	0.35986108513051	-90.518165299640
6.2890000000000	0.34605636990999	-91.677596954877
6.2920000000000	0.33216378683210	-92.801697645441
6.2950000000000	0.31820476171607	-93.884903773159
6.2980000000000	0.30420165094453	-94.920910689071
6.3010000000000	0.29017769751257	-95.902524199456
6.3040000000000	0.27615700615866	-96.821472448378
6.3070000000000	0.26216454739680	-97.668166207961
6.3100000000000	0.24822620311147	-98.431391586203
6.3130000000000	0.23436887032165	-99.097913674671
6.3160000000000	0.22062064530531	-99.651962177186
6.3190000000000	0.20701111830697	-100.07455992302
6.3220000000000	0.19357182071584	-100.34264163404
6.3250000000000	0.18033688364222	-100.42789280112
6.3280000000000	0.16734399169997	-100.29521728677
6.3310000000000	0.15463575179982	-99.900720179040
6.3340000000000	0.14226164757483	-99.189079298867
6.3370000000000	0.13028081791843	-98.090201537679
6.3400000000000	0.11876597747781	-96.515185537406
6.3430000000000	0.10780885681589	-94.351993294553
6.3460000000000	0.097527479222313	-91.462192042857
6.3490000000000	0.088075140691398	-87.682241770431
6.3520000000000	0.079649522262412	-82.836748597827
6.3550000000000	0.072496968530244	-76.776330862277
6.3580000000000	0.066901195049800	-69.453224986711
6.3610000000000	0.063141356437496	-61.026702954823
6.3640000000000	0.061414267126233	-51.934837428595
6.3670000000000	0.061750198428565	-42.829683829676
6.3700000000000	0.063982119726404	-34.361565888463
6.3730000000000	0.067797795337179	-26.964748930850
6.3760000000000	0.072834267698352	-20.795074345845
6.3790000000000	0.078754201296649	-15.802938156410
6.3820000000000	0.085280889917437	-11.838566206224
6.3850000000000	0.092202404194781	-8.7270444856080
6.3880000000000	0.099361945729906	-6.3057264740536
6.3910000000000	0.10664520178072	-4.4372367291633
6.3940000000000	0.11396915868256	-3.0106507889200
6.3970000000000	0.12127345796600	-1.9382014698050
6.4000000000000	0.12851409115455	-1.1509451408396
6.4030000000000	0.13565890756364	-0.59472920173674
6.4060000000000	0.14268443400246	-0.22685487533895
6.4090000000000	0.14957361665829	-0.013453752506195
6.4120000000000	0.15631420488653	0.072526544192503
6.4150000000000	0.16289758195912	0.052854130308570
6.4180000000000	0.16931790888225	-0.054824775175364
6.4210000000000	0.17557148950136	-0.23610186161344
6.4240000000000	0.18165629371980	-0.47913129388929
6.4270000000000	0.18757159502364	-0.77411047870981
6.4300000000000	0.19331769164832	-1.1128781629299
6.4330000000000	0.19889568969867	-1.4886010987501
6.4360000000000	0.20430733271302	-1.8955279648033
6.4390000000000	0.20955486645619	-2.3287946992110
6.4420000000000	0.21464093074051	-2.7842694062314
6.4450000000000	0.21956847221076	-3.2584279387893
6.4480000000000	0.22434067355993	-3.7482534265215
6.4510000000000	0.22896089575073	-4.2511546244779
6.4540000000000	0.23343263062752	-4.7648991538013
6.4570000000000	0.23775946190176	-5.2875586024653
6.4600000000000	0.24194503293962	-5.8174631307056
6.4630000000000	0.24599302011618	-6.3531637395258
6.4660000000000	0.24990711075586	-6.8934007532755
6.4690000000000	0.25369098487404	-7.4370773692507
6.4720000000000	0.25734830008646	-7.9832373609421
6.4750000000000	0.26088267917079	-8.5310462034891
6.4780000000000	0.26429769985821	-9.0797750323831
6.4810000000000	0.26759688650634	-9.6287869586877
6.4840000000000	0.27078370336408	-10.177525352934
6.4870000000000	0.27386154918661	-10.725503780625
6.4900000000000	0.27683375299755	-11.272297328924
6.4930000000000	0.27970357082681	-11.817535109683
6.4960000000000	0.28247418327911	-12.360893760785
6.4990000000000	0.28514869380933	-12.902091797675
6.5020000000000	0.28773012759941	-13.440884691362
6.5050000000000	0.29022143094630	-13.977060569142
6.5080000000000	0.29262547108342	-14.510436450735
6.5110000000000	0.29494503636879	-15.040854946089
6.5140000000000	0.29718283678244	-15.568181352389
6.5170000000000	0.29934150468316	-16.092301097128
6.5200000000000	0.30142359578187	-16.613117481966
6.5230000000000	0.30343159029427	-17.130549688615
6.5260000000000	0.30536789424079	-17.644531013537
6.5290000000000	0.30723484086594	-18.155007302851
6.5320000000000	0.30903469215290	-18.661935562827
6.5350000000000	0.31076964041275	-19.165282724628
6.5380000000000	0.31244180993024	-19.665024544857
6.5410000000000	0.31405325865051	-20.161144625852
6.5440000000000	0.31560597989366	-20.653633541769
6.5470000000000	0.31710190408535	-21.142488058260
6.5500000000000	0.31854290049402	-21.627710435108
6.5530000000000	0.31993077896589	-22.109307802465
6.5560000000000	0.32126729165092	-22.587291602529
6.5590000000000	0.32255413471362	-23.061677089431
6.5620000000000	0.32379295002346	-23.532482881015
6.5650000000000	0.32498532682087	-23.999730556896
6.5680000000000	0.32613280335515	-24.463444297862
6.5710000000000	0.32723686849149	-24.923650562240
6.5740000000000	0.32829896328470	-25.380377795348
6.5770000000000	0.32932048251798	-25.833656168589
6.5800000000000	0.33030277620508	-26.283517345125
6.5830000000000	0.33124715105504	-26.729994269415
6.5860000000000	0.33215487189860	-27.173120978181
6.5890000000000	0.33302716307592	-27.612932430643
6.5920000000000	0.33386520978538	-28.049464356087
6.5950000000000	0.33467015939336	-28.482753117032
6.5980000000000	0.33544312270529	-28.912835586465
6.6010000000000	0.33618517519816	-29.339749037729
6.6040000000000	0.33689735821493	-29.763531045851
6.6070000000000	0.33758068012142	-30.184219399167
6.6100000000000	0.33823611742628	-30.601852020254
6.6130000000000	0.33886461586464	-31.016466895275
6.6160000000000	0.33946709144632	-31.428102010892
6.6190000000000	0.34004443146931	-31.836795298063
6.6220000000000	0.34059749549936	-32.242584582015
6.6250000000000	0.34112711631654	-32.645507537836
6.6280000000000	0.34163410082961	-33.045601651129
6.6310000000000	0.34211923095917	-33.442904183245
6.6340000000000	0.34258326449043	-33.837452140663
6.6370000000000	0.34302693589643	-34.229282248115
6.6400000000000	0.34345095713272	-34.618430925103
6.6430000000000	0.34385601840439	-35.004934265476
6.6460000000000	0.34424278890613	-35.388828019776
6.6490000000000	0.34461191753649	-35.770147580091
6.6520000000000	0.34496403358693	-36.148927967169
6.6550000000000	0.34529974740668	-36.525203819570
6.6580000000000	0.34561965104405	-36.899009384667
6.6610000000000	0.34592431886523	-37.270378511314
6.6640000000000	0.34621430815111	-37.639344644003
6.6670000000000	0.34649015967310	-38.005940818383
6.6700000000000	0.34675239824852	-38.370199657993
6.6730000000000	0.34700153327638	-38.732153372090
6.6760000000000	0.34723805925431	-39.091833754452
6.6790000000000	0.34746245627711	-39.449272183081
6.6820000000000	0.34767519051780	-39.804499620674
6.6850000000000	0.34787671469175	-40.157546615821
6.6880000000000	0.34806746850435	-40.508443304818
6.6910000000000	0.34824787908310	-40.857219414053
6.6940000000000	0.34841836139447	-41.203904262884
6.6970000000000	0.34857931864616	-41.548526766967
6.7000000000000	0.34873114267532	-41.891115441966
6.7030000000000	0.34887421432329	-42.231698407614
6.7060000000000	0.34900890379719	-42.570303392077
6.7090000000000	0.34913557101910	-42.906957736569
6.7120000000000	0.34925456596305	-43.241688400212
6.7150000000000	0.34936622898044	-43.574521965080
6.7180000000000	0.34947089111425	-43.905484641412
6.7210000000000	0.34956887440245	-44.234602272972
6.7240000000000	0.34966049217110	-44.561900342524
6.7270000000000	0.34974604931734	-44.887403977396
6.7300000000000	0.34982584258290	-45.211137955140
6.7330000000000	0.34990016081823	-45.533126709228
6.7360000000000	0.34996928523783	-45.853394334813
6.7390000000000	0.35003348966690	-46.171964594509
6.7420000000000	0.35009304077977	-46.488860924190
6.7450000000000	0.35014819833038	-46.804106438801
6.7480000000000	0.35019921537512	-47.117723938155
6.7510000000000	0.35024633848822	-47.429735912727
6.7540000000000	0.35028980797011	-47.740164549422
6.7570000000000	0.35032985804892	-48.049031737313
6.7600000000000	0.35036671707542	-48.356359073350
6.7630000000000	0.35040060771152	-48.662167868023
6.7660000000000	0.35043174711280	-48.966479150981
6.7690000000000	0.35046034710506	-49.269313676607
6.7720000000000	0.35048661435523	-49.570691929530
6.7750000000000	0.35051075053682	-49.870634130090
6.7780000000000	0.35053295249014	-50.169160239736
6.7810000000000	0.35055341237740	-50.466289966365
6.7840000000000	0.35057231783298	-50.762042769603
6.7870000000000	0.35058985210895	-51.056437866008
6.7900000000000	0.35060619421612	-51.349494234221
6.7930000000000	0.35062151906066	-51.641230620036
6.7960000000000	0.35063599757655	-51.931665541412
6.7990000000000	0.35064979685397	-52.220817293411
6.8020000000000	0.35066308026380	-52.508703953067
6.8050000000000	0.35067600757828	-52.795343384188
6.8080000000000	0.35068873508817	-53.080753242085
6.8110000000000	0.35070141571626	-53.364950978237
6.8140000000000	0.35071419912764	-53.647953844883
6.8170000000000	0.35072723183664	-53.929778899550
6.8200000000000	0.35074065731064	-54.210443009507
6.8230000000000	0.35075461607093	-54.489962856161
6.8260000000000	0.35076924579054	-54.768354939380
6.8290000000000	0.35078468138938	-55.045635581753
6.8320000000000	0.35080105512659	-55.321820932789
6.8350000000000	0.35081849669032	-55.596926973048
6.8380000000000	0.35083713328497	-55.870969518212
6.8410000000000	0.35085708971604	-56.143964223095
6.8440000000000	0.35087848847259	-56.415926585598
6.8470000000000	0.35090144980750	-56.686871950593
6.8500000000000	0.35092609181549	-56.956815513767
6.8530000000000	0.35095253050912	-57.225772325394
6.8560000000000	0.35098087989269	-57.493757294060
6.8590000000000	0.35101125203427	-57.760785190338
6.8620000000000	0.35104375713577	-58.026870650403
6.8650000000000	0.35107850360126	-58.292028179598
6.8680000000000	0.35111559810355	-58.556272155959
6.8710000000000	0.35115514564902	-58.819616833679
6.8740000000000	0.35119724964087	-59.082076346536
6.8770000000000	0.35124201194086	-59.343664711269
6.8800000000000	0.35128953292943	-59.604395830912
6.8830000000000	0.35133991156448	-59.864283498092
6.8860000000000	0.35139324543866	-60.123341398272
6.8890000000000	0.35144963083540	-60.381583112966
6.8920000000000	0.35150916278357	-60.639022122911
6.8950000000000	0.35157193511094	-60.895671811205
6.8980000000000	0.35163804049641	-61.151545466401
6.9010000000000	0.35170757052110	-61.406656285578
6.9040000000000	0.35178061571834	-61.661017377369
6.9070000000000	0.35185726562252	-61.914641764965
6.9100000000000	0.35193760881702	-62.167542389085
6.9130000000000	0.35202173298107	-62.419732110912
6.9160000000000	0.35210972493565	-62.671223715016
6.9190000000000	0.35220167068856	-62.922029912230
6.9220000000000	0.35229765547851	-63.172163342522
6.9250000000000	0.35239776381847	-63.421636577825
6.9280000000000	0.35250207953810	-63.670462124861
6.9310000000000	0.35261068582550	-63.918652427926
6.9340000000000	0.35272366526815	-64.166219871672
6.9370000000000	0.35284109989322	-64.413176783860
6.9400000000000	0.35296307120709	-64.659535438099
6.9430000000000	0.35308966023430	-64.905308056568
6.9460000000000	0.35322094755587	-65.150506812723
6.9490000000000	0.35335701334697	-65.395143833993
6.9520000000000	0.35349793741409	-65.639231204460
6.9550000000000	0.35364379923163	-65.882780967532
6.9580000000000	0.35379467797799	-66.125805128599
6.9610000000000	0.35395065257116	-66.368315657691
6.9640000000000	0.35411180170384	-66.610324492121
6.9670000000000	0.35427820387818	-66.851843539121
6.9700000000000	0.35444993743998	-67.092884678482
6.9730000000000	0.35462708061264	-67.333459765179
6.9760000000000	0.35480971153063	-67.573580632004
6.9790000000000	0.35499790827264	-67.813259092192
6.9820000000000	0.35519174889446	-68.052506942047
6.9850000000000	0.35539131146146	-68.291335963574
6.9880000000000	0.35559667408083	-68.529757927109
6.9910000000000	0.35580791493359	-68.767784593956
6.9940000000000	0.35602511230627	-69.005427719032
6.9970000000000	0.35624834462247	-69.242699053507
7.0000000000000	0.35647769047408	-69.479610347470
#Parameters = {D=22.5; DC_linenum=6; DC_rotation=15; DC_shifty=6; Rx1=6.95; Rx2=3.95; Rx3=6.95; Rx4=3.95; Rx5=8.12; Rx6=5.25; Ry1=7.61; Ry2=3.95; Ry3=7.61; Ry4=5.94; Ry5=8.12; Ry6=5.25; ang=60; ang_rad=1.0471975511966; cap1=0; cap2=1.5e-13; cap3=1.5e-13; cap4=0; d1_M1=4.2; d1_M4=3.9; d2_M4=2.2; d_M1=0.9; eRx_h1=9.5; eRx_h2=7.5; eRx_v1=5; eRx_v2=9; gc=0.5; ha=0.1; hd=0.787; hs=3.175; hs1=1.675; l1…
#"Frequency / GHz"	SZmax(1),Zmin(1) (5) [Mag]	SZmax(1),Zmin(1) (5) [Pha in deg.]
#-----------------------------------------------------------------------------------
4.0000000000000	0.25591462782780	-5.5740945614650
4.0030000000000	0.26244393338565	-6.8312950165981
4.0060000000000	0.26898859119192	-8.1126532530945
4.0090000000000	0.27553870241833	-9.4180682195035
4.0120000000000	0.28208352424297	-10.747351184010
4.0150000000000	0.28861148618920	-12.100219387882
4.0180000000000	0.29511021967927	-13.476290073527
4.0210000000000	0.30156660205284	-14.875075035561
4.0240000000000	0.30796681608787	-16.295975853170
4.0270000000000	0.31429642577071	-17.738279968207
4.0300000000000	0.32054046869360	-19.201157775114
4.0330000000000	0.32668356501380	-20.683660884863
4.0360000000000	0.33271004239790	-22.184721715037
4.0390000000000	0.33860407581255	-23.703154541306
4.0420000000000	0.34434984042893	-25.237658121639
4.0450000000000	0.34993167530920	-26.786819973781
4.0480000000000	0.35533425496887	-28.349122349287
4.0510000000000	0.36054276539448	-29.922949904732
4.0540000000000	0.36554308067329	-31.506599024046
4.0570000000000	0.37032193609514	-33.098288697025
4.0600000000000	0.37486709344237	-34.696172810178
4.0630000000000	0.37916749421207	-36.298353659391
4.0660000000000	0.38321339672619	-37.902896451956
4.0690000000000	0.38699649347758	-39.507844530503
4.0720000000000	0.39051000562004	-41.111235025234
4.0750000000000	0.39374875221339	-42.711114625159
4.0780000000000	0.39670919264450	-44.305555154668
4.0810000000000	0.39938944151980	-45.892668648950
4.0840000000000	0.40178925621702	-47.470621640165
4.0870000000000	0.40390999814652	-49.037648394723
4.0900000000000	0.40575456956214	-50.592062878933
4.0930000000000	0.40732732843947	-52.132269273651
4.0960000000000	0.40863398447872	-53.656770905956
4.0990000000000	0.40968147967179	-55.164177515066
4.1020000000000	0.41047785709095	-56.653210818232
4.1050000000000	0.41103212161566	-58.122708388275
4.1080000000000	0.41135409622485	-59.571625895886
4.1110000000000	0.41145427726699	-60.999037805633
4.1140000000000	0.41134369180222	-62.404136643800
4.1170000000000	0.41103375971903	-63.786230978468
4.1200000000000	0.41053616288826	-65.144742267451
4.1230000000000	0.40986272315731	-66.479200738313
4.1260000000000	0.40902529052882	-67.789240467249
4.1290000000000	0.40803564243123	-69.074593820878
4.1320000000000	0.40690539458681	-70.335085417976
4.1350000000000	0.40564592362775	-71.570625757724
4.1380000000000	0.40426830130717	-72.781204648124
4.1410000000000	0.40278323990342	-73.966884553752
4.1440000000000	0.40120104822078	-75.127793966645
4.1470000000000	0.39953159744625	-76.264120888626
4.1500000000000	0.39778429602391	-77.376106498194
4.1530000000000	0.39596807265217	-78.464039060705
4.1560000000000	0.39409136648656	-79.528248127265
4.1590000000000	0.39216212363703	-80.569099055634
4.1620000000000	0.39018779907731	-81.586987875782
4.1650000000000	0.38817536312902	-82.582336513408
4.1680000000000	0.38613131174057	-83.555588376801
4.1710000000000	0.38406167984579	-84.507204305853
4.1740000000000	0.38197205715628	-85.437658876629
4.1770000000000	0.37986760581163	-86.347437050654
4.1800000000000	0.37775307938107	-87.237031154826
4.1830000000000	0.37563284277682	-88.106938175445
4.1860000000000	0.37351089270205	-88.957657348233
4.1890000000000	0.37139087831453	-89.789688025203
4.1920000000000	0.36927612184025	-90.603527798723
4.1950000000000	0.36716963891874	-91.399670863111
4.1980000000000	0.36507415850459	-92.178606594323
4.2010000000000	0.36299214218662	-92.940818328877
4.2040000000000	0.36092580281891	-93.686782323889
4.2070000000000	0.35887712238560	-94.416966880958
4.2100000000000	0.35684786904520	-95.131831617648
4.2130000000000	0.35483961332022	-95.831826871336
4.2160000000000	0.35285374341434	-96.517393221247
4.2190000000000	0.35089147965339	-97.188961115582
4.2220000000000	0.34895388805704	-97.846950591682
4.2250000000000	0.34704189305740	-98.491771078190
4.2280000000000	0.34515628938709	-99.123821269138
4.2310000000000	0.34329775316514	-99.743489060828
4.2340000000000	0.34146685221234	-100.35115154323
4.2370000000000	0.33966405563073	-100.94717503844
4.2400000000000	0.33788974268352	-101.53191517949
4.2430000000000	0.33614421101242	-102.10571702351
4.2460000000000	0.33442768422985	-102.66891519388
4.2490000000000	0.33274031892320	-103.22183404655
4.2520000000000	0.33108221110734	-103.76478785636
4.2550000000000	0.32945340216111	-104.29808101946
4.2580000000000	0.32785388428166	-104.82200826870
4.2610000000000	0.32628360548972	-105.33685489881
4.2640000000000	0.32474247421678	-105.84289699896
4.2670000000000	0.32323036350400	-106.34040169040
4.2700000000000	0.32174711484076	-106.82962736711
4.2730000000000	0.32029254166923	-107.31082393776
4.2760000000000	0.31886643257957	-107.78423306745
4.2790000000000	0.31746855421879	-108.25008841786
4.2820000000000	0.31609865393483	-108.70861588466
4.2850000000000	0.31475646217559	-109.16003383106
4.2880000000000	0.31344169466145	-109.60455331664
4.2910000000000	0.31215405434806	-110.04237832048
4.2940000000000	0.31089323319514	-110.47370595800
4.2970000000000	0.30965891375534	-110.89872669058
4.3000000000000	0.30845077059618	-111.31762452727
4.3030000000000	0.30726847156672	-111.73057721798
4.3060000000000	0.30611167891942	-112.13775643713
4.3090000000000	0.30498005029660	-112.53932795727
4.3120000000000	0.30387323958958	-112.93545181127
4.3150000000000	0.30279089767768	-113.32628244251
4.3180000000000	0.30173267305308	-113.71196884122
4.3210000000000	0.30069821233650	-114.09265466590
4.3240000000000	0.29968716068754	-114.46847834753
4.3270000000000	0.29869916211278	-114.83957317440
4.3300000000000	0.29773385967331	-115.20606735448
4.3330000000000	0.29679089559299	-115.56808405169
4.3360000000000	0.29586991126751	-115.92574139115
4.3390000000000	0.29497054717412	-116.27915242767
4.3420000000000	0.29409244268141	-116.62842506947
4.3450000000000	0.29323523575927	-116.97366194735
4.3480000000000	0.29239856259033	-117.31496021654
4.3510000000000	0.29158205708741	-117.65241127430
4.3540000000000	0.29078535032730	-117.98610037173
4.3570000000000	0.29000806992102	-118.31610609085
4.3600000000000	0.28924983935774	-118.64249964935
4.3630000000000	0.28851027738733	-118.96534398255
4.3660000000000	0.28778899755214	-119.28469253567
4.3690000000000	0.28708560805299	-119.60058767705
4.3720000000000	0.28639971225544	-119.91305861221
4.3750000000000	0.28573091033983	-120.22211863832
4.3780000000000	0.28507880292176	-120.52776152515
4.3810000000000	0.28444299800023	-120.82995674018
4.3840000000000	0.28382312346610	-121.12864315358
4.3870000000000	0.28321884885069	-121.42372077218
4.3900000000000	0.28262992238960	-121.71503999192
4.3930000000000	0.28205623342115	-122.00238790794
4.3960000000000	0.28149791654389	-122.28547158017
4.3990000000000	0.28095552403214	-122.56389927775
4.4020000000000	0.28043030778043	-122.83716361685
4.4050000000000	0.27992467032497	-123.10463722104
4.4080000000000	0.27944285625161	-123.36560588749
4.4110000000000	0.27899192393742	-123.61939180795
4.4140000000000	0.27858286221580	-123.86566266220
4.4170000000000	0.27823119036292	-124.10505864787
4.4200000000000	0.27795530105933	-124.34019247519
4.4230000000000	0.27776973734120	-124.57664597213
4.4260000000000	0.27767244388525	-124.82270664237
4.4290000000000	0.27763352586817	-125.08633137964
4.4320000000000	0.27760102664077	-125.37032584440
4.4350000000000	0.27752641101503	-125.67025877392
4.4380000000000	0.27738713081493	-125.97758016962
4.4410000000000	0.27718745738486	-126.28443190658
4.4440000000000	0.27694515522329	-126.58605024219
4.4470000000000	0.27667938835666	-126.88055745865
4.4500000000000	0.27640526789120	-127.16782907853
4.4530000000000	0.27613303915408	-127.44852829856
4.4560000000000	0.27586905673280	-127.72354686986
4.4590000000000	0.27561701455875	-127.99374857667
4.4620000000000	0.27537892361988	-128.25987803782
4.4650000000000	0.27515577667716	-128.52254506990
4.4680000000000	0.27494796881673	-128.78223808726
4.4710000000000	0.27475555389907	-129.03934547175
4.4740000000000	0.27457839776327	-129.29417649255
4.4770000000000	0.27441626851970	-129.54697903250
4.4800000000000	0.27426888910755	-129.79795369926
4.4830000000000	0.27413596739698	-130.04726472737
4.4860000000000	0.27401721299202	-130.29504828334
4.4890000000000	0.27391234619413	-130.54141875818
4.4920000000000	0.27382110237841	-130.78647353342
4.4950000000000	0.27374323371989	-131.03029660036
4.4980000000000	0.27367850942323	-131.27296132115
4.5010000000000	0.27362671514125	-131.51453254693
4.5040000000000	0.27358765198688	-131.75506825325
4.5070000000000	0.27356113537460	-131.99462081133
4.5100000000000	0.27354699382607	-132.23323798306
4.5130000000000	0.27354506781407	-132.47096370546
4.5160000000000	0.27355520868245	-132.70783871336
4.5190000000000	0.27357727765865	-132.94390103732
4.5220000000000	0.27361114496300	-133.17918640449
4.5250000000000	0.27365668901205	-133.41372856356
4.5280000000000	0.27371379570988	-133.64755955006
4.5310000000000	0.27378235781951	-133.88070990430
4.5340000000000	0.27386227440627	-134.11320885172
4.5370000000000	0.27395345034501	-134.34508445308
4.5400000000000	0.27405579588365	-134.57636373025
4.5430000000000	0.27416922625624	-134.80707277241
4.5460000000000	0.27429366133935	-135.03723682617
4.5490000000000	0.27442902534637	-135.26688037251
4.5520000000000	0.27457524655498	-135.49602719301
4.5550000000000	0.27473225706354	-135.72470042699
4.5580000000000	0.27489999257292	-135.95292262132
4.5610000000000	0.27507839219049	-136.18071577399
4.5640000000000	0.27526739825357	-136.40810137240
4.5670000000000	0.27546695617004	-136.63510042730
4.5700000000000	0.27567701427401	-136.86173350301
4.5730000000000	0.27589752369468	-137.08802074439
4.5760000000000	0.27612843823705	-137.31398190117
4.5790000000000	0.27636971427294	-137.53963634990
4.5820000000000	0.27662131064126	-137.76500311388
4.5850000000000	0.27688318855644	-137.99010088136
4.5880000000000	0.27715531152422	-138.21494802222
4.5910000000000	0.27743764526394	-138.43956260332
4.5940000000000	0.27773015763665	-138.66396240267
4.5970000000000	0.27803281857851	-138.88816492255
4.6000000000000	0.27834560003890	-139.11218740179
4.6030000000000	0.27866847592275	-139.33604682718
4.6060000000000	0.27900142203679	-139.55975994416
4.6090000000000	0.27934441603920	-139.78334326690
4.6120000000000	0.27969743739250	-140.00681308776
4.6150000000000	0.28006046731924	-140.23018548625
4.6180000000000	0.28043348876040	-140.45347633750
4.6210000000000	0.28081648633611	-140.67670132031
4.6240000000000	0.28120944630862	-140.89987592478
4.6270000000000	0.28161235654728	-141.12301545964
4.6300000000000	0.28202520649531	-141.34613505916
4.6330000000000	0.28244798713837	-141.56924968986
4.6360000000000	0.28288069097464	-141.79237415682
4.6390000000000	0.28332331198637	-142.01552310985
4.6420000000000	0.28377584561275	-142.23871104932
4.6450000000000	0.28423828872414	-142.46195233183
4.6480000000000	0.28471063959727	-142.68526117566
4.6510000000000	0.28519289789171	-142.90865166597
4.6540000000000	0.28568506462723	-143.13213775988
4.6570000000000	0.28618714216209	-143.35573329137
4.6600000000000	0.28669913417234	-143.57945197597
4.6630000000000	0.28722104563172	-143.80330741536
4.6660000000000	0.28775288279255	-144.02731310177
4.6690000000000	0.28829465316717	-144.25148242226
4.6720000000000	0.28884636551010	-144.47582866292
4.6750000000000	0.28940802980091	-144.70036501284
4.6780000000000	0.28997965722753	-144.92510456808
4.6810000000000	0.29056126017025	-145.15006033544
4.6840000000000	0.29115285218614	-145.37524523620
4.6870000000000	0.29175444799404	-145.60067210964
4.6900000000000	0.29236606345993	-145.82635371663
4.6930000000000	0.29298771558278	-146.05230274295
4.6960000000000	0.29361942248078	-146.27853180267
4.6990000000000	0.29426120337798	-146.50505344135
4.7020000000000	0.29491307859121	-146.73188013920
4.7050000000000	0.29557506951742	-146.95902431415
4.7080000000000	0.29624719862125	-147.18649832482
4.7110000000000	0.29692948942296	-147.41431447349
4.7140000000000	0.29762196648652	-147.64248500891
4.7170000000000	0.29832465540811	-147.87102212909
4.7200000000000	0.29903758280467	-148.09993798403
4.7230000000000	0.29976077630279	-148.32924467837
4.7260000000000	0.30049426452775	-148.55895427399
4.7290000000000	0.30123807709270	-148.78907879252
4.7320000000000	0.30199224458811	-149.01963021784
4.7350000000000	0.30275679857121	-149.25062049850
4.7380000000000	0.30353177155570	-149.48206155009
4.7410000000000	0.30431719700151	-149.71396525752
4.7440000000000	0.30511310930464	-149.94634347735
4.7470000000000	0.30591954378712	-150.17920803995
4.7500000000000	0.30673653668708	-150.41257075168
4.7530000000000	0.30756412514873	-150.64644339704
4.7560000000000	0.30840234721257	-150.88083774071
4.7590000000000	0.30925124180549	-151.11576552959
4.7620000000000	0.31011084873095	-151.35123849481
4.7650000000000	0.31098120865911	-151.58726835365
4.7680000000000	0.31186236311703	-151.82386681145
4.7710000000000	0.31275435447873	-152.06104556347
4.7740000000000	0.31365722595534	-152.29881629674
4.7770000000000	0.31457102158505	-152.53719069181
4.7800000000000	0.31549578622312	-152.77618042453
4.7830000000000	0.31643156553176	-153.01579716771
4.7860000000000	0.31737840596989	-153.25605259287
4.7890000000000	0.31833635478280	-153.49695837181
4.7920000000000	0.31930545999175	-153.73852617823
4.7950000000000	0.32028577038336	-153.98076768930
4.7980000000000	0.32127733549885	-154.22369458720
4.8010000000000	0.32228020562320	-154.46731856061
4.8040000000000	0.32329443177402	-154.71165130616
4.8070000000000	0.32432006569032	-154.95670452988
4.8100000000000	0.32535715982101	-155.20248994858
4.8130000000000	0.32640576731321	-155.44901929122
4.8160000000000	0.32746594200034	-155.69630430025
4.8190000000000	0.32853773838990	-155.94435673287
4.8220000000000	0.32962121165104	-156.19318836236
4.8250000000000	0.33071641760184	-156.44281097924
4.8280000000000	0.33182341269625	-156.69323639252
4.8310000000000	0.33294225401080	-156.94447643085
4.8340000000000	0.33407299923089	-157.19654294366
4.8370000000000	0.33521570663680	-157.44944780226
4.8400000000000	0.33637043508929	-157.70320290090
4.8430000000000	0.33753724401491	-157.95782015783
4.8460000000000	0.33871619339079	-158.21331151631
4.8490000000000	0.33990734372912	-158.46968894552
4.8520000000000	0.34111075606117	-158.72696444159
4.8550000000000	0.34232649192084	-158.98515002845
4.8580000000000	0.34355461332780	-159.24425775870
4.8610000000000	0.34479518277008	-159.50429971448
4.8640000000000	0.34604826318624	-159.76528800825
4.8670000000000	0.34731391794691	-160.02723478356
4.8700000000000	0.34859221083595	-160.29015221579
4.8730000000000	0.34988320603088	-160.55405251285
4.8760000000000	0.35118696808287	-160.81894791584
4.8790000000000	0.35250356189605	-161.08485069969
4.8820000000000	0.35383305270625	-161.35177317370
4.8850000000000	0.35517550605909	-161.61972768215
4.8880000000000	0.35653098778741	-161.88872660478
4.8910000000000	0.35789956398799	-162.15878235727
4.8940000000000	0.35928130099765	-162.42990739168
4.8970000000000	0.36067626536858	-162.70211419681
4.9000000000000	0.36208452384289	-162.97541529861
4.9030000000000	0.36350614332647	-163.24982326044
4.9060000000000	0.36494119086201	-163.52535068333
4.9090000000000	0.36638973360124	-163.80201020627
4.9120000000000	0.36785183877635	-164.07981450630
4.9150000000000	0.36932757367047	-164.35877629870
4.9180000000000	0.37081700558740	-164.63890833705
4.9210000000000	0.37232020182034	-164.92022341329
4.9240000000000	0.37383722961972	-165.20273435768
4.9270000000000	0.37536815616011	-165.48645403874
4.9300000000000	0.37691304850610	-165.77139536316
4.9330000000000	0.37847197357726	-166.05757127561
4.9360000000000	0.38004499811199	-166.34499475854
4.9390000000000	0.38163218863039	-166.63367883190
4.9420000000000	0.38323361139601	-166.92363655279
4.9450000000000	0.38484933237656	-167.21488101510
4.9480000000000	0.38647941720345	-167.50742534905
4.9510000000000	0.38812393113018	-167.80128272069
4.9540000000000	0.38978293898961	-168.09646633131
4.9570000000000	0.39145650514998	-168.39298941684
4.9600000000000	0.39314469346974	-168.69086524713
4.9630000000000	0.39484756725112	-168.99010712520
4.9660000000000	0.39656518919246	-169.29072838639
4.9690000000000	0.39829762133917	-169.59274239749
4.9720000000000	0.40004492503348	-169.89616255574
4.9750000000000	0.40180716086274	-170.20100228780
4.9780000000000	0.40358438860642	-170.50727504864
4.9810000000000	0.40537666718172	-170.81499432031
4.9840000000000	0.40718405458771	-171.12417361071
4.9870000000000	0.40900660784810	-171.43482645221
4.9900000000000	0.41084438295251	-171.74696640021
4.9930000000000	0.41269743479627	-172.06060703165
4.9960000000000	0.41456581711873	-172.37576194338
4.9990000000000	0.41644958244004	-172.69244475047
5.0020000000000	0.41834878199639	-173.01066908445
5.0050000000000	0.42026346567369	-173.33044859140
5.0080000000000	0.42219368193968	-173.65179693003
5.0110000000000	0.42413947777443	-173.97472776957
5.0140000000000	0.42610089859924	-174.29925478766
5.0170000000000	0.42807798820392	-174.62539166804
5.0200000000000	0.43007078867246	-174.95315209823
5.0230000000000	0.43207934030695	-175.28254976705
5.0260000000000	0.43410368154998	-175.61359836205
5.0290000000000	0.43614384890525	-175.94631156684
5.0320000000000	0.43819987685660	-176.28070305828
5.0350000000000	0.44027179778526	-176.61678650362
5.0380000000000	0.44235964188550	-176.95457555745
5.0410000000000	0.44446343707856	-177.29408385858
5.0440000000000	0.44658320892488	-177.63532502682
5.0470000000000	0.44871898053466	-177.97831265956
5.0500000000000	0.45087077247673	-178.32306032834
5.0530000000000	0.45303860268577	-178.66958157517
5.0560000000000	0.45522248636786	-179.01788990885
5.0590000000000	0.45742243590433	-179.36799880108
5.0620000000000	0.45963846075410	-179.71992168243
5.0650000000000	0.46187056735425	179.92632806172
5.0680000000000	0.46411875901913	179.57073709552
5.0710000000000	0.46638303583782	179.21329213700
5.0740000000000	0.46866339457012	178.85397996262
5.0770000000000	0.47095982854094	178.49278741194
5.0800000000000	0.47327232753334	178.12970139242
5.0830000000000	0.47560087768005	177.76470888443
5.0860000000000	0.47794546135367	177.39779694628
5.0890000000000	0.48030605705548	177.02895271948
5.0920000000000	0.48268263930301	176.65816343417
5.0950000000000	0.48507517851640	176.28541641460
5.0980000000000	0.48748364090357	175.91069908483
5.1010000000000	0.48990798834431	175.53399897454
5.1040000000000	0.49234817827337	175.15530372505
5.1070000000000	0.49480416356260	174.77460109540
5.1100000000000	0.49727589240225	174.39187896863
5.1130000000000	0.49976330818149	174.00712535821
5.1160000000000	0.50226634936829	173.62032841461
5.1190000000000	0.50478494938873	173.23147643202
5.1220000000000	0.50731903650584	172.84055785522
5.1250000000000	0.50986853369811	172.44756128656
5.1280000000000	0.51243335853778	172.05247549318
5.1310000000000	0.51501342306909	171.65528941427
5.1340000000000	0.51760863368645	171.25599216853
5.1370000000000	0.52021889101292	170.85457306180
5.1400000000000	0.52284408977899	170.45102159471
5.1430000000000	0.52548411870178	170.04532747065
5.1460000000000	0.52813886036500	169.63748060370
5.1490000000000	0.53080819109964	169.22747112680
5.1520000000000	0.53349198086570	168.81528940005
5.1550000000000	0.53619009313511	168.40092601903
5.1580000000000	0.53890238477599	167.98437182338
5.1610000000000	0.54162870593850	167.56561790544
5.1640000000000	0.54436889994246	167.14465561895
5.1670000000000	0.54712280316698	166.72147658795
5.1700000000000	0.54989024494225	166.29607271574
5.1730000000000	0.55267104744384	165.86843619393
5.1760000000000	0.55546502558957	165.43855951159
5.1790000000000	0.55827198693941	165.00643546451
5.1820000000000	0.56109173159843	164.57205716450
5.1850000000000	0.56392405212325	164.13541804879
5.1880000000000	0.56676873343206	163.69651188947
5.1910000000000	0.56962555271869	163.25533280303
5.1940000000000	0.57249427937080	162.81187525986
5.1970000000000	0.57537467489260	162.36613409391
5.2000000000000	0.57826649283232	161.91810451227
5.2030000000000	0.58116947871472	161.46778210481
5.2060000000000	0.58408336997894	161.01516285386
5.2090000000000	0.58700789592203	160.56024314382
5.2120000000000	0.58994277764833	160.10301977080
5.2150000000000	0.59288772802516	159.64348995225
5.2180000000000	0.59584245164493	159.18165133648
5.2210000000000	0.59880664479419	158.71750201223
5.2240000000000	0.60177999542975	158.25104051805
5.2270000000000	0.60476218316223	157.78226585175
5.2300000000000	0.60775287924733	157.31117747962
5.2330000000000	0.61075174658518	156.83777534560
5.2360000000000	0.61375843972795	156.36205988038
5.2390000000000	0.61677260489612	155.88403201027
5.2420000000000	0.61979388000360	155.40369316596
5.2450000000000	0.62282189469212	154.92104529111
5.2480000000000	0.62585627037497	154.43609085079
5.2510000000000	0.62889662029052	153.94883283963
5.2540000000000	0.63194254956577	153.45927478981
5.2570000000000	0.63499365529002	152.96742077884
5.2600000000000	0.63804952659909	152.47327543701
5.2630000000000	0.64110974477023	151.97684395461
5.2660000000000	0.64417388332791	151.47813208888
5.2690000000000	0.64724150816070	150.97714617061
5.2720000000000	0.65031217764952	150.47389311041
5.2750000000000	0.65338544280722	149.96838040469
5.2780000000000	0.65646084742990	149.46061614122
5.2810000000000	0.65953792825984	148.95060900433
5.2840000000000	0.66261621516033	148.43836827969
5.2870000000000	0.66569523130243	147.92390385872
5.2900000000000	0.66877449336372	147.40722624251
5.2930000000000	0.67185351173904	146.88834654529
5.2960000000000	0.67493179076333	146.36727649749
5.2990000000000	0.67800882894650	145.84402844820
5.3020000000000	0.68108411922027	145.31861536723
5.3050000000000	0.68415714919700	144.79105084659
5.3080000000000	0.68722740144036	144.26134910144
5.3110000000000	0.69029435374768	143.72952497048
5.3140000000000	0.69335747944392	143.19559391577
5.3170000000000	0.69641624768707	142.65957202200
5.3200000000000	0.69947012378461	142.12147599511
5.3230000000000	0.70251856952108	141.58132316031
5.3260000000000	0.70556104349613	141.03913145952
5.3290000000000	0.70859700147308	140.49491944810
5.3320000000000	0.71162589673738	139.94870629101
5.3350000000000	0.71464718046475	139.40051175828
5.3380000000000	0.71766030209858	138.85035621982
5.3410000000000	0.72066470973607	138.29826063951
5.3440000000000	0.72365985052273	137.74424656876
5.3470000000000	0.72664517105465	137.18833613919
5.3500000000000	0.72962011778817	136.63055205483
5.3530000000000	0.73258413745616	136.07091758342
5.3560000000000	0.73553667749048	135.50945654723
5.3590000000000	0.73847718645002	134.94619331305
5.3620000000000	0.74140511445349	134.38115278154
5.3650000000000	0.74431991361656	133.81436037590
5.3680000000000	0.74722103849237	133.24584202987
5.3710000000000	0.75010794651491	132.67562417502
5.3740000000000	0.75298009844447	132.10373372743
5.3770000000000	0.75583695881430	131.53019807367
5.3800000000000	0.75867799637785	130.95504505613
5.3830000000000	0.76150268455574	130.37830295775
5.3860000000000	0.76431050188164	129.80000048613
5.3890000000000	0.76710093244629	129.22016675699
5.3920000000000	0.76987346633874	128.63883127708
5.3950000000000	0.77262760008417	128.05602392651
5.3980000000000	0.77536283707727	127.47177494050
5.4010000000000	0.77807868801040	126.88611489067
5.4040000000000	0.78077467129585	126.29907466571
5.4070000000000	0.78345031348109	125.71068545167
5.4100000000000	0.78610514965648	125.12097871174
5.4130000000000	0.78873872385444	124.52998616558
5.4160000000000	0.79135058943939	123.93773976824
5.4190000000000	0.79394030948757	123.34427168876
5.4220000000000	0.79650745715615	122.74961428832
5.4250000000000	0.79905161604070	122.15380009816
5.4280000000000	0.80157238052041	121.55686179715
5.4310000000000	0.80406935609036	120.95883218909
5.4340000000000	0.80654215968013	120.35974417984
5.4370000000000	0.80899041995813	119.75963075420
5.4400000000000	0.81141377762110	119.15852495266
5.4430000000000	0.81381188566810	118.55645984800
5.4460000000000	0.81618440965854	117.95346852180
5.4490000000000	0.81853102795377	117.34958404090
5.4520000000000	0.82085143194165	116.74483943386
5.4550000000000	0.82314532624384	116.13926766736
5.4580000000000	0.82541242890533	115.53290162269
5.4610000000000	0.82765247156590	114.92577407234
5.4640000000000	0.82986519961327	114.31791765668
5.4670000000000	0.83205037231763	113.70936486075
5.4700000000000	0.83420776294740	113.10014799131
5.4730000000000	0.83633715886604	112.49029915405
5.4760000000000	0.83843836160988	111.87985023106
5.4790000000000	0.84051118694682	111.26883285858
5.4820000000000	0.84255546491588	110.65727840507
5.4850000000000	0.84457103984782	110.04521794963
5.4880000000000	0.84655777036663	109.43268226075
5.4910000000000	0.84851552937227	108.81970177549
5.4940000000000	0.85044420400467	108.20630657913
5.4970000000000	0.85234369558931	107.59252638514
5.5000000000000	0.85421391956448	106.97839051581
5.5030000000000	0.85605480539079	106.36392788322
5.5060000000000	0.85786629644292	105.74916697086
5.5090000000000	0.85964834988429	105.13413581568
5.5120000000000	0.86140093652488	104.51886199083
5.5150000000000	0.86312404066265	103.90337258889
5.5180000000000	0.86481765990918	103.28769420575
5.5210000000000	0.86648180499984	102.67185292509
5.5240000000000	0.86811649958915	102.05587430350
5.5270000000000	0.86972178003190	101.43978335625
5.5300000000000	0.87129769515046	100.82360454369
5.5330000000000	0.87284430598911	100.20736175838
5.5360000000000	0.87436168555583	99.591078312807
5.5390000000000	0.87584991855230	98.974776927853
5.5420000000000	0.87730910109265	98.358479721917
5.5450000000000	0.87873934041180	97.742208200742
5.5480000000000	0.88014075456387	97.125983247922
5.5510000000000	0.88151347211155	96.509825116114
5.5540000000000	0.88285763180691	95.893753418937
5.5570000000000	0.88417338226451	95.277787123564
5.5600000000000	0.88546088162747	94.661944544006
5.5630000000000	0.88672029722704	94.046243335072
5.5660000000000	0.88795180523669	93.430700487019
5.5690000000000	0.88915559032104	92.815332320862
5.5720000000000	0.89033184528055	92.200154484355
5.5750000000000	0.89148077069256	91.585181948625
5.5780000000000	0.89260257454939	90.970429005447
5.5810000000000	0.89369747189405	90.355909265158
5.5840000000000	0.89476568445429	89.741635655191
5.5870000000000	0.89580744027565	89.127620419210
5.5900000000000	0.89682297335390	88.513875116853
5.5930000000000	0.89781252326778	87.900410624041
5.5960000000000	0.89877633481236	87.287237133862
5.5990000000000	0.89971465763366	86.674364158002
5.6020000000000	0.90062774586505	86.061800528703
5.6050000000000	0.90151585776605	85.449554401243
5.6080000000000	0.90237925536380	84.837633256911
5.6110000000000	0.90321820409790	84.226043906462
5.6140000000000	0.90403297246888	83.614792494034
5.6170000000000	0.90482383169094	83.003884501508
5.6200000000000	0.90559105534906	82.393324753293
5.6230000000000	0.90633491906120	81.783117421515
5.6260000000000	0.90705570014570	81.173266031586
5.6290000000000	0.90775367729430	80.563773468154
5.6320000000000	0.90842913025110	79.954641981381
5.6350000000000	0.90908233949772	79.345873193561
5.6380000000000	0.90971358594498	78.737468106040
5.6410000000000	0.91032315063125	78.129427106424
5.6440000000000	0.91091131442777	77.521749976056
5.6470000000000	0.91147835775114	76.914435897739
5.6500000000000	0.91202456028303	76.307483463694
5.6530000000000	0.91255020069750	75.700890683721
5.6560000000000	0.91305555639585	75.094654993555
5.6590000000000	0.91354090324920	74.488773263397
5.6620000000000	0.91400651534895	73.883241806592
5.6650000000000	0.91445266476508	73.278056388448
5.6680000000000	0.91487962131249	72.673212235173
5.6710000000000	0.91528765232531	72.068704042910
5.6740000000000	0.91567702243925	71.464525986853
5.6770000000000	0.91604799338203	70.860671730432
5.6800000000000	0.91640082377183	70.257134434546
5.6830000000000	0.91673576892382	69.653906766827
5.6860000000000	0.91705308066462	69.050980910922
5.6890000000000	0.91735300715482	68.448348575774
5.6920000000000	0.91763579271926	67.846001004894
5.6950000000000	0.91790167768532	67.243928985593
5.6980000000000	0.91815089822877	66.642122858177
5.7010000000000	0.91838368622745	66.040572525088
5.7040000000000	0.91860026912240	65.439267459959
5.7070000000000	0.91880086978652	64.838196716596
5.7100000000000	0.91898570640050	64.237348937853
5.7130000000000	0.91915499233600	63.636712364401
5.7160000000000	0.91930893604593	63.036274843364
5.7190000000000	0.91944774096162	62.436023836828
5.7220000000000	0.91957160539679	61.835946430191
5.7250000000000	0.91968072245823	61.236029340361
5.7280000000000	0.91977527996284	60.636258923778
5.7310000000000	0.91985546036113	60.036621184253
5.7340000000000	0.91992144066679	59.437101780615
5.7370000000000	0.91997339239224	58.837686034150
5.7400000000000	0.92001148149006	58.238358935832
5.7430000000000	0.92003586829998	57.639105153320
5.7460000000000	0.92004670750138	57.039909037732
5.7490000000000	0.92004414807100	56.440754630162
5.7520000000000	0.92002833324581	55.841625667953
5.7550000000000	0.91999940049069	55.242505590701
5.7580000000000	0.91995748147090	54.643377545991
5.7610000000000	0.91990270202894	54.044224394847
5.7640000000000	0.91983518216588	53.445028716893
5.7670000000000	0.91975503602667	52.845772815217
5.7700000000000	0.91966237188945	52.246438720924
5.7730000000000	0.91955729215856	51.647008197372
5.7760000000000	0.91943989336104	51.047462744081
5.7790000000000	0.91931026614652	50.447783600318
5.7820000000000	0.91916849529012	49.847951748318
5.7850000000000	0.91901465969834	49.247947916176
5.7880000000000	0.91884883241759	48.647752580363
5.7910000000000	0.91867108064528	48.047345967880
5.7940000000000	0.91848146574306	47.446708058031
5.7970000000000	0.91828004325224	46.845818583810
5.8000000000000	0.91806686291102	46.244657032892
5.8030000000000	0.91784196867328	45.643202648220
5.8060000000000	0.91760539872891	45.041434428173
5.8090000000000	0.91735718552514	44.439331126321
5.8120000000000	0.91709735578903	43.836871250732
5.8150000000000	0.91682593055047	43.234033062850
5.8180000000000	0.91654292516587	42.630794575908
5.8210000000000	0.91624834934191	42.027133552891
5.8240000000000	0.91594220715948	41.423027504014
5.8270000000000	0.91562449709722	40.818453683724
5.8300000000000	0.91529521205469	40.213389087201
5.8330000000000	0.91495433937468	39.607810446362
5.8360000000000	0.91460186086464	39.001694225334
5.8390000000000	0.91423775281668	38.395016615415
5.8420000000000	0.91386198602613	37.787753529479
5.8450000000000	0.91347452580815	37.179880595838
5.8480000000000	0.91307533201233	36.571373151530
5.8510000000000	0.91266435903471	35.962206235035
5.8540000000000	0.91224155582713	35.352354578393
5.8570000000000	0.91180686590353	34.741792598715
5.8600000000000	0.91136022734282	34.130494389080
5.8630000000000	0.91090157278795	33.518433708789
5.8660000000000	0.91043082944106	32.905583972970
5.8690000000000	0.90994791905397	32.291918241516
5.8720000000000	0.90945275791400	31.677409207347
5.8750000000000	0.90894525682447	31.062029183964
5.8780000000000	0.90842532107960	30.445750092288
5.8810000000000	0.90789285043337	29.828543446773
5.8840000000000	0.90734773906187	29.210380340758
5.8870000000000	0.90678987551871	28.591231431053
5.8900000000000	0.90621914268299	27.971066921736
5.8930000000000	0.90563541769935	27.349856547135
5.8960000000000	0.90503857190966	26.727569553990
5.8990000000000	0.90442847077564	26.104174682754
5.9020000000000	0.90380497379198	25.479640148027
5.9050000000000	0.90316793438942	24.853933618098
5.9080000000000	0.90251719982699	24.227022193567
5.9110000000000	0.90185261107299	23.598872385026
5.9140000000000	0.90117400267388	22.969450089779
5.9170000000000	0.90048120261048	22.338720567578
5.9200000000000	0.89977403214074	21.706648415333
5.9230000000000	0.89905230562823	21.073197540800
5.9260000000000	0.89831583035576	20.438331135190
5.9290000000000	0.89756440632300	19.802011644699
5.9320000000000	0.89679782602754	19.164200740911
5.9350000000000	0.89601587422828	18.524859290059
5.9380000000000	0.89521832769022	17.883947321115
5.9410000000000	0.89440495490973	17.241423992670
5.9440000000000	0.89357551581922	16.597247558590
5.9470000000000	0.89272976147003	15.951375332409
5.9500000000000	0.89186743369256	15.303763650435
5.9530000000000	0.89098826473225	14.654367833531
5.9560000000000	0.89009197686033	14.003142147554
5.9590000000000	0.88917828195790	13.350039762411
5.9620000000000	0.88824688107195	12.695012709711
5.9650000000000	0.88729746394202	12.038011838974
5.9680000000000	0.88632970849582	11.378986772381
5.9710000000000	0.88534328031227	10.717885858026
5.9740000000000	0.88433783205040	10.054656121643
5.9770000000000	0.88331300284220	9.3892432167958
5.9800000000000	0.88226841764774	8.7215913734807
5.9830000000000	0.88120368657064	8.0516433451421
5.9860000000000	0.88011840413176	7.3793403540643
5.9890000000000	0.87901214849930	6.7046220351259
5.9920000000000	0.87788448067279	6.0274263778986
5.9950000000000	0.87673494361906	5.3476896670748
5.9980000000000	0.87556306135754	4.6653464212152
6.0010000000000	0.87436833799256	3.9803293298090
6.0040000000000	0.87315025669006	3.2925691886440
6.0070000000000	0.87190827859597	2.6019948334921
6.0100000000000	0.87064184169364	1.9085330721174
6.0130000000000	0.86935035959713	1.2121086146249
6.0160000000000	0.86803322027772	0.51264400217329
6.0190000000000	0.86668978472021	-0.18994046591395
6.0220000000000	0.86531938550601	-0.89572680659620
6.0250000000000	0.86392132531962	-1.6047994290672
6.0280000000000	0.86249487537503	-2.3172452121427
6.0310000000000	0.86103927375866	-3.0331535830016
6.0340000000000	0.85955372368510	-3.7526165971832
6.0370000000000	0.85803739166203	-4.4757290197227
6.0400000000000	0.85648940556062	-5.2025884072909
6.0430000000000	0.85490885258750	-5.9332951911744
6.0460000000000	0.85329477715458	-6.6679527609168
6.0490000000000	0.85164617864273	-7.4066675484047
6.0520000000000	0.84996200905570	-8.1495491121573
6.0550000000000	0.84824117056016	-8.8967102215380
6.0580000000000	0.84648251290846	-9.6482669405746
6.0610000000000	0.84468483074028	-10.404338711027
6.0640000000000	0.84284686075977	-11.165048434294
6.0670000000000	0.84096727878504	-11.930522551704
6.0700000000000	0.83904469666690	-12.700891122672
6.0730000000000	0.83707765907441	-13.476287900135
6.0760000000000	0.83506464014495	-14.256850402632
6.0790000000000	0.83300403999736	-15.042719982286
6.0820000000000	0.83089418110701	-15.834041887882
6.0850000000000	0.82873330454278	-16.630965322135
6.0880000000000	0.82651956606655	-17.433643492143
6.0910000000000	0.82425103209715	-18.242233651906
6.0940000000000	0.82192567554171	-19.056897135657
6.0970000000000	0.81954137149906	-19.877799380658
6.1000000000000	0.81709589284139	-20.705109937913
6.1030000000000	0.81458690568236	-21.539002469127
6.1060000000000	0.81201196474206	-22.379654728084
6.1090000000000	0.80936850862196	-23.227248524365
6.1120000000000	0.80665385500551	-24.081969667211
6.1150000000000	0.80386519580376	-24.944007887051
6.1180000000000	0.80099959226891	-25.813556732006
6.1210000000000	0.79805397010267	-26.690813436448
6.1240000000000	0.79502511459139	-27.575978758383
6.1270000000000	0.79190966580481	-28.469256782171
6.1300000000000	0.78870411390120	-29.370854682789
6.1330000000000	0.78540479458811	-30.280982447501
6.1360000000000	0.78200788479489	-31.199852550471
6.1390000000000	0.77850939862110	-32.127679575511
6.1420000000000	0.77490518363309	-33.064679781750
6.1450000000000	0.77119091759066	-34.011070606646
6.1480000000000	0.76736210569514	-34.967070100371
6.1510000000000	0.76341407846126	-35.932896285161
6.1540000000000	0.75934199032632	-36.908766432840
6.1570000000000	0.75514081912226	-37.894896253297
6.1600000000000	0.75080536654857	-38.891498986294
6.1630000000000	0.74633025979726	-39.898784388572
6.1660000000000	0.74170995449402	-40.916957607858
6.1690000000000	0.73693873913328	-41.946217935020
6.1720000000000	0.73201074119796	-42.986757425271
6.1750000000000	0.72691993516738	-44.038759379096
6.1780000000000	0.72166015262837	-45.102396673321
6.1810000000000	0.71622509471549	-46.177829932608
6.1840000000000	0.71060834711423	-47.265205531591
6.1870000000000	0.70480339786748	-48.364653417876
6.1900000000000	0.69880365822802	-49.476284746256
6.1930000000000	0.69260248679864	-50.600189314705
6.1960000000000	0.68619321719514	-51.736432793048
6.1990000000000	0.67956918945524	-52.885053735651
6.2020000000000	0.67272378539763	-54.046060369999
6.2050000000000	0.66565046810823	-55.219427153688
6.2080000000000	0.65834282569475	-56.405091093001
6.2110000000000	0.65079461940532	-57.602947816962
6.2140000000000	0.64299983614985	-58.812847401404
6.2170000000000	0.63495274539535	-60.034589938105
6.2200000000000	0.62664796032650	-61.267920844313
6.2230000000000	0.61808050307126	-62.512525907900
6.2260000000000	0.60924587368823	-63.768026062676
6.2290000000000	0.60014012249889	-65.033971886948
6.2320000000000	0.59075992522509	-66.309837815844
6.2350000000000	0.58110266026290	-67.595016053976
6.2380000000000	0.57116648729063	-68.888810169161
6.2410000000000	0.56095042627613	-70.190428339817
6.2440000000000	0.55045443581995	-71.498976217518
6.2470000000000	0.53967948965383	-72.813449351429
6.2500000000000	0.52862765001238	-74.132725102028
6.2530000000000	0.51730213651840	-75.455553946598
6.2560000000000	0.50570738917511	-76.780550047192
6.2590000000000	0.49384912404908	-78.106180911539
6.2620000000000	0.48173438026301	-79.430755926750
6.2650000000000	0.46937155700450	-80.752413482217
6.2680000000000	0.45677043940027	-82.069106318780
6.2710000000000	0.44394221231101	-83.378584641909
6.2740000000000	0.43089946137190	-84.678376412326
6.2770000000000	0.41765616094136	-85.965764071084
6.2800000000000	0.40422764902594	-87.237756758790
6.2830000000000	0.39063058972303	-88.491056837933
6.2860000000000	0.37688292426716	-89.722019206867
6.2890000000000	0.36300381238219	-90.926601481322
6.2920000000000	0.34901356633788	-92.100302583771
6.2950000000000	0.33493358090027	-93.238086580369
6.2980000000000	0.32078626327560	-94.334287681293
6.3010000000000	0.30659496822139	-95.382491092617
6.3040000000000	0.29238394480461	-96.375382764403
6.3070000000000	0.27817830293382	-97.304558865226
6.3100000000000	0.26400400994418	-98.160282812463
6.3130000000000	0.24988793041969	-98.931173604206
6.3160000000000	0.23585792646700	-99.603803630627
6.3190000000000	0.22194304136494	-100.16217656066
6.3220000000000	0.20817379772816	-100.58704564530
6.3250000000000	0.19458265326071	-100.85501913170
6.3280000000000	0.18120467461038	-100.93738191789
6.3310000000000	0.16807851526713	-100.79854150287
6.3340000000000	0.15524782015795	-100.39398492995
6.3370000000000	0.14276323117525	-99.667622421385
6.3400000000000	0.13068523612544	-98.548421478491
6.3430000000000	0.11908818166588	-96.946372772570
6.3460000000000	0.10806582431985	-94.748236465967
6.3490000000000	0.097738713523304	-91.814527621695
6.3520000000000	0.088263201682475	-87.981396430511
6.3550000000000	0.079840338719554	-83.075079549705
6.3580000000000	0.072719365952980	-76.951685179803
6.3610000000000	0.067184715726099	-69.574675482141
6.3640000000000	0.063511645697765	-61.119441280195
6.3670000000000	0.061887001478423	-52.038237866004
6.3700000000000	0.062327106638705	-42.985181073830
6.3730000000000	0.064652382696369	-34.597656512524
6.3760000000000	0.068543690552909	-27.290766067418
6.3790000000000	0.073636883382979	-21.205428501919
6.3820000000000	0.079596680121058	-16.284844310451
6.3850000000000	0.086149381779169	-12.377816379871
6.3880000000000	0.093085846873353	-9.3108327355803
6.3910000000000	0.10025149663587	-6.9235189582914
6.3940000000000	0.10753368823795	-5.0807258000156
6.3970000000000	0.11485065051775	-3.6733973762032
6.4000000000000	0.12214296212457	-2.6152351558877
6.4030000000000	0.12936734038234	-1.8384168799646
6.4060000000000	0.13649221488651	-1.2896369873472
6.4090000000000	0.14349459131866	-0.92683591076755
6.4120000000000	0.15035782239755	-0.71662982467967
6.4150000000000	0.15707001075011	-0.63233656085816
6.4180000000000	0.16362285224579	-0.65247353004128
6.4210000000000	0.17001078820921	-0.75961703266492
6.4240000000000	0.17623037622141	-0.93953405983288
6.4270000000000	0.18227981729418	-1.1805183895130
6.4300000000000	0.18815859622427	-1.4728798146313
6.4330000000000	0.19386720485761	-1.8085484942433
6.4360000000000	0.19940692682820	-2.1807662751235
6.4390000000000	0.20477966842567	-2.5838441091778
6.4420000000000	0.20998782448166	-3.0129700343135
6.4450000000000	0.21503417114148	-3.4640561037714
6.4480000000000	0.21992177950070	-3.9336155272896
6.4510000000000	0.22465394560096	-4.4186634106342
6.4540000000000	0.22923413337769	-4.9166360540626
6.4570000000000	0.23366592795514	-5.4253249439196
6.4600000000000	0.23795299727862	-5.9428224520517
6.4630000000000	0.24209906051659	-6.4674769224756
6.4660000000000	0.24610786199959	-6.9978553298514
6.4690000000000	0.24998314971676	-7.5327120805675
6.4720000000000	0.25372865758618	-8.0709628244983
6.4750000000000	0.25734809086575	-8.6116623756490
6.4780000000000	0.26084511419002	-9.1539860192080
6.4810000000000	0.26422334181068	-9.6972136230098
6.4840000000000	0.26748632969303	-10.240716082130
6.4870000000000	0.27063756917931	-10.783943713061
6.4900000000000	0.27368048197789	-11.326416283793
6.4930000000000	0.27661841627606	-11.867714422107
6.4960000000000	0.27945464380578	-12.407472189378
6.4990000000000	0.28219235771817	-12.945370643639
6.5020000000000	0.28483467114394	-13.481132245191
6.5050000000000	0.28738461633536	-14.014515982204
6.5080000000000	0.28984514430022	-14.545313113511
6.5110000000000	0.29221912485136	-15.073343442069
6.5140000000000	0.29450934700573	-15.598452046008
6.5170000000000	0.29671851967671	-16.120506405331
6.5200000000000	0.29884927261066	-16.639393871592
6.5230000000000	0.30090415752589	-17.155019435661
6.5260000000000	0.30288564941760	-17.667303755144
6.5290000000000	0.30479614799777	-18.176181408513
6.5320000000000	0.30663797924277	-18.681599347603
6.5350000000000	0.30841339702557	-19.183515524031
6.5380000000000	0.31012458481245	-19.681897668412
6.5410000000000	0.31177365740692	-20.176722204050
6.5440000000000	0.31336266272611	-20.667973279204
6.5470000000000	0.31489358359683	-21.155641904077
6.5500000000000	0.31636833956048	-21.639725180457
6.5530000000000	0.31778878867752	-22.120225613429
6.5560000000000	0.31915672932367	-22.597150495934
6.5590000000000	0.32047390197110	-23.070511358033
6.5620000000000	0.32174199094918	-23.540323473757
6.5650000000000	0.32296262617996	-24.006605419256
6.5680000000000	0.32413738488469	-24.469378676688
6.5710000000000	0.32526779325814	-24.928667278974
6.5740000000000	0.32635532810818	-25.384497491069
6.5770000000000	0.32740141845868	-25.836897523905
6.5800000000000	0.32840744711420	-26.285897277617
6.5830000000000	0.32937475218521	-26.731528111002
6.5860000000000	0.33030462857319	-27.173822634528
6.5890000000000	0.33119832941504	-27.612814524486
6.5920000000000	0.33205706748651	-28.048538356148
6.5950000000000	0.33288201656477	-28.481029454023
6.5980000000000	0.33367431275009	-28.910323757478
6.6010000000000	0.33443505574719	-29.336457700233
6.6040000000000	0.33516531010639	-29.759468102318
6.6070000000000	0.33586610642554	-30.179392073297
6.6100000000000	0.33653844251292	-30.596266925630
6.6130000000000	0.33718328451230	-31.010130097202
6.6160000000000	0.33780156799058	-31.421019082116
6.6190000000000	0.33839419898914	-31.828971368950
6.6220000000000	0.33896205503954	-32.234024385764
6.6250000000000	0.33950598614468	-32.636215451194
6.6280000000000	0.34002681572627	-33.035581731057
6.6310000000000	0.34052534153948	-33.432160199934
6.6340000000000	0.34100233655586	-33.825987607249
6.6370000000000	0.34145854981541	-34.217100447418
6.6400000000000	0.34189470724869	-34.605534933675
6.6430000000000	0.34231151247007	-34.991326975223
6.6460000000000	0.34270964754286	-35.374512157386
6.6490000000000	0.34308977371738	-35.755125724483
6.6520000000000	0.34345253214285	-36.133202565141
6.6550000000000	0.34379854455391	-36.508777199843
6.6580000000000	0.34412841393272	-36.881883770458
6.6610000000000	0.34444272514745	-37.252556031585
6.6640000000000	0.34474204556798	-37.620827343527
6.6670000000000	0.34502692565968	-37.986730666719
6.6700000000000	0.34529789955595	-38.350298557496
6.6730000000000	0.34555548561033	-38.711563165031
6.6760000000000	0.34580018692901	-39.070556229356
6.6790000000000	0.34603249188425	-39.427309080333
6.6820000000000	0.34625287460962	-39.781852637488
6.6850000000000	0.34646179547756	-40.134217410617
6.6880000000000	0.34665970156010	-40.484433501079
6.6910000000000	0.34684702707309	-40.832530603700
6.6940000000000	0.34702419380490	-41.178538009229
6.6970000000000	0.34719161152980	-41.522484607275
6.7000000000000	0.34734967840693	-41.864398889677
6.7030000000000	0.34749878136512	-42.204308954247
6.7060000000000	0.34763929647433	-42.542242508857
6.7090000000000	0.34777158930402	-42.878226875804
6.7120000000000	0.34789601526901	-43.212288996443
6.7150000000000	0.34801291996339	-43.544455436028
6.7180000000000	0.34812263948276	-43.874752388752
6.7210000000000	0.34822550073538	-44.203205682938
6.7240000000000	0.34832182174257	-44.529840786372
6.7270000000000	0.34841191192882	-44.854682811747
6.7300000000000	0.34849607240193	-45.177756522199
6.7330000000000	0.34857459622361	-45.499086336913
6.7360000000000	0.34864776867091	-45.818696336788
6.7390000000000	0.34871586748870	-46.136610270143
6.7420000000000	0.34877916313376	-46.452851558448
6.7450000000000	0.34883791901060	-46.767443302071
6.7480000000000	0.34889239169933	-47.080408286031
6.7510000000000	0.34894283117605	-47.391768985738
6.7540000000000	0.34898948102585	-47.701547572727
6.7570000000000	0.34903257864875	-48.009765920366
6.7600000000000	0.34907235545894	-48.316445609530
6.7630000000000	0.34910903707743	-48.621607934245
6.7660000000000	0.34914284351840	-48.925273907290
6.7690000000000	0.34917398936957	-49.227464265748
6.7720000000000	0.34920268396669	-49.528199476515
6.7750000000000	0.34922913156242	-49.827499741749
6.7780000000000	0.34925353148984	-50.125385004264
6.7810000000000	0.34927607832070	-50.421874952865
6.7840000000000	0.34929696201873	-50.716989027621
6.7870000000000	0.34931636808804	-51.010746425075
6.7900000000000	0.34933447771693	-51.303166103387
6.7930000000000	0.34935146791719	-51.594266787414
6.7960000000000	0.34936751165909	-51.884066973719
6.7990000000000	0.34938277800223	-52.172584935518
6.8020000000000	0.34939743222233	-52.459838727548
6.8050000000000	0.34941163593420	-52.745846190880
6.8080000000000	0.34942554721101	-53.030624957652
6.8110000000000	0.34943932069988	-53.314192455743
6.8140000000000	0.34945310773416	-53.596565913367
6.8170000000000	0.34946705644222	-53.877762363613
6.8200000000000	0.34948131185315	-54.157798648907
6.8230000000000	0.34949601599930	-54.436691425413
6.8260000000000	0.34951130801588	-54.714457167367
6.8290000000000	0.34952732423765	-54.991112171342
6.8320000000000	0.34954419829286	-55.266672560458
6.8350000000000	0.34956206119450	-55.541154288519
6.8380000000000	0.34958104142901	-55.814573144092
6.8410000000000	0.34960126504245	-56.086944754530
6.8440000000000	0.34962285572435	-56.358284589923
6.8470000000000	0.34964593488921	-56.628607967006
6.8500000000000	0.34967062175573	-56.897930052994
6.8530000000000	0.34969703342404	-57.166265869370
6.8560000000000	0.34972528495069	-57.433630295620
6.8590000000000	0.34975548942175	-57.700038072903
6.8620000000000	0.34978775802401	-57.965503807685
6.8650000000000	0.34982220011425	-58.230041975305
6.8680000000000	0.34985892328676	-58.493666923503
6.8710000000000	0.34989803343920	-58.756392875898
6.8740000000000	0.34993963483669	-59.018233935411
6.8770000000000	0.34998383017439	-59.279204087657
6.8800000000000	0.35003072063854	-59.539317204276
6.8830000000000	0.35008040596596	-59.798587046236
6.8860000000000	0.35013298450218	-60.057027267083
6.8890000000000	0.35018855325818	-60.314651416160
6.8920000000000	0.35024720796579	-60.571472941778
6.8950000000000	0.35030904313182	-60.827505194362
6.8980000000000	0.35037415209099	-61.082761429547
6.9010000000000	0.35044262705766	-61.337254811247
6.9040000000000	0.35051455917642	-61.590998414694
6.9070000000000	0.35059003857157	-61.844005229437
6.9100000000000	0.35066915439564	-62.096288162312
6.9130000000000	0.35075199487674	-62.347860040390
6.9160000000000	0.35083864736510	-62.598733613888
6.9190000000000	0.35092919837860	-62.848921559058
6.9220000000000	0.35102373364739	-63.098436481048
6.9250000000000	0.35112233815767	-63.347290916744
6.9280000000000	0.35122509619470	-63.595497337582
6.9310000000000	0.35133209138491	-63.843068152344
6.9340000000000	0.35144340673734	-64.090015709933
6.9370000000000	0.35155912468434	-64.336352302126
6.9400000000000	0.35167932712152	-64.582090166312
6.9430000000000	0.35180409544708	-64.827241488217
6.9460000000000	0.35193351060056	-65.071818404604
6.9490000000000	0.35206765310083	-65.315833005968
6.9520000000000	0.35220660308367	-65.559297339219
6.9550000000000	0.35235044033868	-65.802223410345
6.9580000000000	0.35249924434572	-66.044623187076
6.9610000000000	0.35265309431084	-66.286508601528
6.9640000000000	0.35281206920172	-66.527891552849
6.9670000000000	0.35297624778270	-66.768783909856
6.9700000000000	0.35314570864931	-67.009197513662
6.9730000000000	0.35332053026250	-67.249144180307
6.9760000000000	0.35350079098238	-67.488635703380
[truncated: 1,012 more rows]
