# Supplementary material for: Intelligent wireless power transfer via a 2-bit compact reconfigurable transmissive-metasurface-based router
Source: Nat Commun. 2024 Apr 1;15:2807. doi: 10.1038/s41467-024-46984-4 (PMC10984985; doi:10.1038/s41467-024-46984-4)
Supplement: Supplementary file 12 — Source Data [file 41467_2024_46984_MOESM12_ESM.zip › source_data/figure_s15_singleground1.txt]

#Parameters = {D=22.5; DC_linenum=3; DC_rotation=0; DC_shifty=7; Rx1=6.95; Rx2=3.95; Rx3=6.95; Rx4=3.95; Rx5=8.12; Rx6=5.25; Ry1=7.61; Ry2=3.95; Ry3=7.61; Ry4=5.94; Ry5=8.12; Ry6=5.25; ang=60; ang_rad=1.0471975511966; cap1=1.5e-13; cap2=0; cap3=0; cap4=1.5e-13; d1_M1=4.2; d1_M4=3.9; d2_M4=2.2; d_M1=0.9; eRx_h1=9.5; eRx_h2=7.5; eRx_v1=5; eRx_v2=9; gc=0.5; ha=0.1; hd=0.787; hs=3.175; hs1=1.675; l1_…
#"Frequency / GHz"	SZmax(1),Zmin(1) (7) [Mag]	SZmax(1),Zmin(1) (7) [Pha in deg.]
#-----------------------------------------------------------------------------------
4.0000000000000	0.18461873197745	-131.04225767215
4.0030000000000	0.18106434052761	-131.51876837357
4.0060000000000	0.17760443913461	-131.98653534972
4.0090000000000	0.17423478635932	-132.44600704615
4.0120000000000	0.17095132504972	-132.89760879456
4.0150000000000	0.16775017315340	-133.34174434202
4.0180000000000	0.16462761475858	-133.77879727854
4.0210000000000	0.16158009139330	-134.20913236995
4.0240000000000	0.15860419360362	-134.63309680267
4.0270000000000	0.15569665282289	-135.05102134665
4.0300000000000	0.15285433353884	-135.46322144229
4.0330000000000	0.15007422575927	-135.86999821691
4.0360000000000	0.14735343777392	-136.27163943583
4.0390000000000	0.14468918920638	-136.66842039293
4.0420000000000	0.14207880434774	-137.06060474514
4.0450000000000	0.13951970576160	-137.44844529504
4.0480000000000	0.13700940814883	-137.83218472532
4.0510000000000	0.13454551245907	-138.21205628890
4.0540000000000	0.13212570023541	-138.58828445778
4.0570000000000	0.12974772817800	-138.96108553387
4.0600000000000	0.12740942291200	-139.33066822444
4.0630000000000	0.12510867594482	-139.69723418502
4.0660000000000	0.12284343879776	-140.06097853175
4.0690000000000	0.12061171829664	-140.42209032577
4.0720000000000	0.11841157200629	-140.78075303117
4.0750000000000	0.11624110379345	-141.13714494854
4.0780000000000	0.11409845950270	-141.49143962543
4.0810000000000	0.11198182272991	-141.84380624524
4.0840000000000	0.10988941067759	-142.19440999530
4.0870000000000	0.10781947007636	-142.54341241541
4.0900000000000	0.10577027315651	-142.89097172694
4.0930000000000	0.10374011365329	-143.23724314321
4.0960000000000	0.10172730282933	-143.58237916081
4.0990000000000	0.099730165496954	-143.92652983150
4.1020000000000	0.097747036022511	-144.26984301389
4.1050000000000	0.095776254294443	-144.61246460332
4.1080000000000	0.093816161635564	-144.95453873794
4.1110000000000	0.091865096639287	-145.29620797808
4.1140000000000	0.089921390908260	-145.63761345492
4.1170000000000	0.087983364672494	-145.97889498340
4.1200000000000	0.086049322262512	-146.32019113252
4.1230000000000	0.084117547411187	-146.66163924449
4.1260000000000	0.082186298355864	-147.00337539118
4.1290000000000	0.080253802709920	-147.34553425361
4.1320000000000	0.078318252070185	-147.68824890551
4.1350000000000	0.076377796323508	-148.03165047669
4.1380000000000	0.074430537612136	-148.37586766475
4.1410000000000	0.072474523913524	-148.72102605391
4.1440000000000	0.070507742185514	-149.06724718711
4.1470000000000	0.068528111022534	-149.41464732023
4.1500000000000	0.066533472762434	-149.76333576398
4.1530000000000	0.064521584976705	-150.11341268698
4.1560000000000	0.062490111269030	-150.46496620908
4.1590000000000	0.060436611298229	-150.81806855184
4.1620000000000	0.058358529931580	-151.17277092441
4.1650000000000	0.056253185423083	-151.52909669611
4.1680000000000	0.054117756498332	-151.88703222046
4.1710000000000	0.051949268213171	-152.24651439944
4.1740000000000	0.049744576437161	-152.60741365842
4.1770000000000	0.047500350795238	-152.96951035729
4.1800000000000	0.045213055882007	-153.33246164644
4.1830000000000	0.042878930543972	-153.69575413271
4.1860000000000	0.040493965007499	-154.05863499111
4.1890000000000	0.038053875618723	-154.42000948414
4.1920000000000	0.035554076964664	-154.77828456047
4.1950000000000	0.032989651181201	-155.13112290106
4.1980000000000	0.030355314364298	-155.47504219109
4.2010000000000	0.027645380280692	-155.80473399288
4.2040000000000	0.024853722256454	-156.11184507700
4.2070000000000	0.021973735828421	-156.38265444378
4.2100000000000	0.018998309313155	-156.59327618985
4.2130000000000	0.015919823077990	-156.69866058011
4.2160000000000	0.012730245881125	-156.60349583727
4.2190000000000	0.0094216063892092	-156.06724112236
4.2220000000000	0.0059884702586164	-154.26514328057
4.2250000000000	0.0024537041693611	-145.42735604224
4.2280000000000	0.0015371567917120	-7.5349802515925
4.2310000000000	0.0053413405983676	10.443356803073
4.2340000000000	0.0094223247696549	12.953495672036
4.2370000000000	0.013715067183628	13.597115719154
4.2400000000000	0.018230668907329	13.635131944492
4.2430000000000	0.022987806182925	13.389881931861
4.2460000000000	0.028008712111186	12.979872956712
4.2490000000000	0.033318706903650	12.457679112473
4.2520000000000	0.038946359795081	11.849071804372
4.2550000000000	0.044923860662022	11.167072908003
4.2580000000000	0.051287512983096	10.417837977155
4.2610000000000	0.058078330485408	9.6033883050992
4.2640000000000	0.065342739773435	8.7229646773188
4.2670000000000	0.073133397842418	7.7737130911980
4.2700000000000	0.081510134891921	6.7510149147051
4.2730000000000	0.090541030751803	5.6486085169590
4.2760000000000	0.10030362658047	4.4585743854210
4.2790000000000	0.11088625967851	3.1712191225362
4.2820000000000	0.12238948360809	1.7748747317370
4.2850000000000	0.13492749058573	0.25561952372004
4.2880000000000	0.14862937586567	-1.4030777854561
4.2910000000000	0.16363995492640	-3.2207896214544
4.2940000000000	0.18011963370721	-5.2206308027526
4.2970000000000	0.19824249618745	-7.4298109273267
4.3000000000000	0.21819125384575	-9.8801938266124
4.3030000000000	0.24014693338335	-12.608773427398
4.3060000000000	0.26427012691348	-15.657895642690
4.3090000000000	0.29066938392565	-19.074928291353
4.3120000000000	0.31935132816891	-22.910894567796
4.3150000000000	0.35014754225880	-27.217352866465
4.3180000000000	0.38261769806729	-32.040607340271
4.3210000000000	0.41594074469868	-37.412390323368
4.3240000000000	0.44882938074585	-43.336885813916
4.3270000000000	0.47953287808163	-49.775842055922
4.3300000000000	0.50600621222433	-56.636496164846
4.3330000000000	0.52627862125322	-63.769518527301
4.3360000000000	0.53893516204109	-70.982981413807
4.3390000000000	0.54350115164033	-78.071499089657
4.3420000000000	0.54052570041637	-84.850657772320
4.3450000000000	0.53133315650954	-91.183306793465
4.3480000000000	0.51760257175103	-96.989662257365
4.3510000000000	0.50098224901455	-102.24233674080
4.3540000000000	0.48285492775382	-106.95305675096
4.3570000000000	0.46425668795176	-111.15791122582
4.3600000000000	0.44589609597962	-114.90513735917
4.3630000000000	0.42821745935792	-118.24665342597
4.3660000000000	0.41147161397250	-121.23295803794
4.3690000000000	0.39577712158996	-123.91048354317
4.3720000000000	0.38116698961079	-126.32052144130
4.3750000000000	0.36762180639542	-128.49905690346
4.3780000000000	0.35509211224296	-130.47707551400
4.3810000000000	0.34351295024896	-132.28107848179
4.3840000000000	0.33281302303590	-133.93365833562
4.3870000000000	0.32292025385171	-135.45405846729
4.3900000000000	0.31376501020972	-136.85868132768
4.3930000000000	0.30528183973365	-138.16153289732
4.3960000000000	0.29741027884762	-139.37460285785
4.3990000000000	0.29009509813267	-140.50818544865
4.4020000000000	0.28328621726739	-141.57114814713
4.4050000000000	0.27693843673555	-142.57115570203
4.4080000000000	0.27101107793567	-143.51485659341
4.4110000000000	0.26546758764396	-144.40803818950
4.4140000000000	0.26027514004041	-145.25575597652
4.4170000000000	0.25540425514167	-146.06244138045
4.4200000000000	0.25082844351180	-146.83199193241
4.4230000000000	0.24652388160581	-147.56784686972
4.4260000000000	0.24246911878933	-148.27305070959
4.4290000000000	0.23864481516267	-148.95030687331
4.4320000000000	0.23503350827913	-149.60202306114
4.4350000000000	0.23161940635218	-150.23034977033
4.4380000000000	0.22838820537995	-150.83721309749
4.4410000000000	0.22532692764329	-151.42434276294
4.4440000000000	0.22242377916919	-151.99329612860
4.4470000000000	0.21966802394113	-152.54547884615
4.4500000000000	0.21704987284969	-153.08216266233
4.4530000000000	0.21456038558983	-153.60450081838
4.4560000000000	0.21219138391613	-154.11354140735
4.4590000000000	0.20993537485626	-154.61023899283
4.4620000000000	0.20778548265522	-155.09546474308
4.4650000000000	0.20573538837650	-155.57001529383
4.4680000000000	0.20377927622256	-156.03462051932
4.4710000000000	0.20191178575686	-156.48995036307
4.4740000000000	0.20012796931437	-156.93662085691
4.4770000000000	0.19842325397906	-157.37519943710
4.4800000000000	0.19679340758616	-157.80620965043
4.4830000000000	0.19523450827632	-158.23013532951
4.4860000000000	0.19374291718855	-158.64742430512
4.4890000000000	0.19231525393083	-159.05849171372
4.4920000000000	0.19094837451248	-159.46372295034
4.4950000000000	0.18963935146154	-159.86347630992
4.4980000000000	0.18838545588427	-160.25808535450
4.5010000000000	0.18718414125358	-160.64786103867
4.5040000000000	0.18603302873878	-161.03309362123
4.5070000000000	0.18492989391152	-161.41405438769
4.5100000000000	0.18387265468206	-161.79099720486
4.5130000000000	0.18285936033739	-162.16415992619
4.5160000000000	0.18188818156726	-162.53376566424
4.5190000000000	0.18095740137725	-162.90002394456
4.5220000000000	0.18006540679957	-163.26313175365
4.5250000000000	0.17921068132207	-163.62327449205
4.5280000000000	0.17839179796485	-163.98062684249
4.5310000000000	0.17760741294152	-164.33535356156
4.5340000000000	0.17685625984890	-164.68761020280
4.5370000000000	0.17613714433519	-165.03754377788
4.5400000000000	0.17544893920152	-165.38529336203
4.5430000000000	0.17479057989699	-165.73099064903
4.5460000000000	0.17416106037098	-166.07476046055
4.5490000000000	0.17355942925044	-166.41672121432
4.5520000000000	0.17298478631326	-166.75698535466
4.5550000000000	0.17243627923122	-167.09565974914
4.5580000000000	0.17191310055934	-167.43284605420
4.5610000000000	0.17141448495003	-167.76864105260
4.5640000000000	0.17093970657298	-168.10313696527
4.5670000000000	0.17048807672341	-168.43642173960
4.5700000000000	0.17005894160291	-168.76857931642
4.5730000000000	0.16965168025857	-169.09968987734
4.5760000000000	0.16926570266756	-169.42983007418
4.5790000000000	0.16890044795532	-169.75907324191
4.5820000000000	0.16855538273668	-170.08748959657
4.5850000000000	0.16822999957025	-170.41514641928
4.5880000000000	0.16792381551712	-170.74210822755
4.5910000000000	0.16763637079581	-171.06843693482
4.5940000000000	0.16736722752618	-171.39419199921
4.5970000000000	0.16711596855535	-171.71943056233
4.6000000000000	0.16688219635973	-172.04420757890
4.6030000000000	0.16666553201723	-172.36857593781
4.6060000000000	0.16646561424470	-172.69258657539
4.6090000000000	0.16628209849569	-173.01628858142
4.6120000000000	0.16611465611429	-173.33972929836
4.6150000000000	0.16596297354091	-173.66295441441
4.6180000000000	0.16582675156653	-173.98600805066
4.6210000000000	0.16570570463172	-174.30893284305
4.6240000000000	0.16559956016761	-174.63177001916
4.6270000000000	0.16550805797577	-174.95455947049
4.6300000000000	0.16543094964433	-175.27733982032
4.6330000000000	0.16536799799799	-175.60014848762
4.6360000000000	0.16531897657956	-175.92302174721
4.6390000000000	0.16528366916100	-176.24599478636
4.6420000000000	0.16526186928191	-176.56910175818
4.6450000000000	0.16525337981391	-176.89237583197
4.6480000000000	0.16525801254889	-177.21584924071
4.6510000000000	0.16527558780998	-177.53955332585
4.6540000000000	0.16530593408347	-177.86351857970
4.6570000000000	0.16534888767058	-178.18777468537
4.6600000000000	0.16540429235767	-178.51235055464
4.6630000000000	0.16547199910397	-178.83727436369
4.6660000000000	0.16555186574546	-179.16257358699
4.6690000000000	0.16564375671414	-179.48827502929
4.6720000000000	0.16574754277170	-179.81440485600
4.6750000000000	0.16586310075666	179.85901137804
4.6780000000000	0.16599031334426	179.53194870136
4.6810000000000	0.16612906881828	179.20438269993
4.6840000000000	0.16627926085410	178.87628949272
4.6870000000000	0.16644078831242	178.54764570837
4.6900000000000	0.16661355504286	178.21842846312
4.6930000000000	0.16679746969710	177.88861533983
4.6960000000000	0.16699244555069	177.55818436804
4.6990000000000	0.16719840033344	177.22711400503
4.7020000000000	0.16741525606753	176.89538311781
4.7050000000000	0.16764293891314	176.56297096599
4.7080000000000	0.16788137902105	176.22985718551
4.7110000000000	0.16813051039199	175.89602177312
4.7140000000000	0.16839027074207	175.56144507165
4.7170000000000	0.16866060137432	175.22610775598
4.7200000000000	0.16894144705569	174.88999081967
4.7230000000000	0.16923275589944	174.55307556220
4.7260000000000	0.16953447925243	174.21534357693
4.7290000000000	0.16984657158722	173.87677673948
4.7320000000000	0.17016899039861	173.53735719676
4.7350000000000	0.17050169610446	173.19706735651
4.7380000000000	0.17084465195040	172.85588987730
4.7410000000000	0.17119782391850	172.51380765900
4.7440000000000	0.17156118063937	172.17080383378
4.7470000000000	0.17193469330775	171.82686175738
4.7500000000000	0.17231833560130	171.48196500094
4.7530000000000	0.17271208360242	171.13609734318
4.7560000000000	0.17311591572296	170.78924276284
4.7590000000000	0.17352981263164	170.44138543167
4.7620000000000	0.17395375718410	170.09250970757
4.7650000000000	0.17438773435534	169.74260012817
4.7680000000000	0.17483173117450	169.39164140469
4.7710000000000	0.17528573666187	169.03961841609
4.7740000000000	0.17574974176789	168.68651620349
4.7770000000000	0.17622373931417	168.33231996490
4.7800000000000	0.17670772393635	167.97701505020
4.7830000000000	0.17720169202875	167.62058695632
4.7860000000000	0.17770564169059	167.26302132278
4.7890000000000	0.17821957267390	166.90430392730
4.7920000000000	0.17874348633278	166.54442068181
4.7950000000000	0.17927738557419	166.18335762851
4.7980000000000	0.17982127480997	165.82110093628
4.8010000000000	0.18037515991015	165.45763689718
4.8040000000000	0.18093904815744	165.09295192322
4.8070000000000	0.18151294820280	164.72703254326
4.8100000000000	0.18209687002209	164.35986540014
4.8130000000000	0.18269082487370	163.99143724793
4.8160000000000	0.18329482525712	163.62173494942
4.8190000000000	0.18390888487235	163.25074547370
4.8220000000000	0.18453301858016	162.87845589393
4.8250000000000	0.18516724236317	162.50485338528
4.8280000000000	0.18581157328758	162.12992522300
4.8310000000000	0.18646602946563	161.75365878061
4.8340000000000	0.18713063001870	161.37604152828
4.8370000000000	0.18780539504108	160.99706103131
4.8400000000000	0.18849034556419	160.61670494873
4.8430000000000	0.18918550352144	160.23496103206
4.8460000000000	0.18989089171359	159.85181712418
4.8490000000000	0.19060653377455	159.46726115831
4.8520000000000	0.19133245413768	159.08128115709
4.8550000000000	0.19206867800251	158.69386523179
4.8580000000000	0.19281523130187	158.30500158164
4.8610000000000	0.19357214066941	157.91467849321
4.8640000000000	0.19433943340753	157.52288433992
4.8670000000000	0.19511713745564	157.12960758165
4.8700000000000	0.19590528135883	156.73483676439
4.8730000000000	0.19670389423678	156.33856052001
4.8760000000000	0.19751300575318	155.94076756606
4.8790000000000	0.19833264608533	155.54144670570
4.8820000000000	0.19916284589416	155.14058682759
4.8850000000000	0.20000363629460	154.73817690593
4.8880000000000	0.20085504882626	154.33420600044
4.8910000000000	0.20171711542446	153.92866325645
4.8940000000000	0.20258986839168	153.52153790495
4.8970000000000	0.20347334036928	153.11281926264
4.9000000000000	0.20436756430968	152.70249673204
4.9030000000000	0.20527257344895	152.29055980143
4.9060000000000	0.20618840127967	151.87699804489
4.9090000000000	0.20711508152437	151.46180112213
4.9120000000000	0.20805264810931	151.04495877836
4.9150000000000	0.20900113513866	150.62646084392
4.9180000000000	0.20996057686916	150.20629723379
4.9210000000000	0.21093100768519	149.78445794699
4.9240000000000	0.21191246207422	149.36093306560
4.9270000000000	0.21290497460264	148.93571275369
4.9300000000000	0.21390857989192	148.50878725580
4.9330000000000	0.21492331259497	148.08014689515
4.9360000000000	0.21594920737275	147.64978207137
4.9390000000000	0.21698629887075	147.21768325782
4.9420000000000	0.21803462169545	146.78384099834
4.9450000000000	0.21909421039030	146.34824590340
4.9480000000000	0.22016509941103	145.91088864559
4.9510000000000	0.22124732309997	145.47175995443
4.9540000000000	0.22234091565875	145.03085061022
4.9570000000000	0.22344591111907	144.58815143724
4.9600000000000	0.22456234331067	144.14365329579
4.9630000000000	0.22569024582571	143.69734707343
4.9660000000000	0.22682965197871	143.24922367512
4.9690000000000	0.22798059476075	142.79927401229
4.9720000000000	0.22914310678678	142.34748899104
4.9750000000000	0.23031722023429	141.89385949920
4.9780000000000	0.23150296677184	141.43837639275
4.9810000000000	0.23270037747536	140.98103048142
4.9840000000000	0.23390948273022	140.52181251401
4.9870000000000	0.23513031211671	140.06071316357
4.9900000000000	0.23636289427667	139.59772301310
4.9930000000000	0.23760725675885	139.13283254226
4.9960000000000	0.23886342584083	138.66603211593
4.9990000000000	0.24013142632548	138.19731197544
5.0020000000000	0.24141128131057	137.72666223367
5.0050000000000	0.24270301193077	137.25407287525
5.0080000000000	0.24400663707234	136.77953376321
5.0110000000000	0.24532217306233	136.30303465357
5.0140000000000	0.24664963333568	135.82456521960
5.0170000000000	0.24798902808569	135.34411508699
5.0200000000000	0.24934036390596	134.86167388153
5.0230000000000	0.25070364343427	134.37723129030
5.0260000000000	0.25207886501137	133.89077713691
5.0290000000000	0.25346602237071	133.40230147096
5.0320000000000	0.25486510437624	132.91179467067
5.0350000000000	0.25627609482759	132.41924755712
5.0380000000000	0.25769897235110	131.92465151699
5.0410000000000	0.25913371039448	131.42799863010
5.0440000000000	0.26058027733933	130.92928179649
5.0470000000000	0.26203863674103	130.42849485734
5.0500000000000	0.26350874769900	129.92563270330
5.0530000000000	0.26499056535202	129.42069136378
5.0560000000000	0.26648404148522	128.91366807106
5.0590000000000	0.26798912522591	128.40456129434
5.0620000000000	0.26950576379838	127.89337074005
5.0650000000000	0.27103390330140	127.38009731698
5.0680000000000	0.27257348946915	126.86474306678
5.0710000000000	0.27412446837608	126.34731106271
5.0740000000000	0.27568678704936	125.82780528180
5.0770000000000	0.27726039395865	125.30623045687
5.0800000000000	0.27884523936155	124.78259191625
5.0830000000000	0.28044127549278	124.25689541952
5.0860000000000	0.28204845659569	123.72914699706
5.0890000000000	0.28366673880430	123.19935280077
5.0920000000000	0.28529607989213	122.66751897161
5.0950000000000	0.28693643891022	122.13365152849
5.0980000000000	0.28858777574071	121.59775628075
5.1010000000000	0.29025005059303	121.05983876545
5.1040000000000	0.29192322346968	120.51990420860
5.1070000000000	0.29360725362570	119.97795750891
5.1100000000000	0.29530209904230	119.43400324114
5.1130000000000	0.29700771593132	118.88804567615
5.1160000000000	0.29872405828212	118.34008881413
5.1190000000000	0.30045107745893	117.79013642785
5.1220000000000	0.30218872185251	117.23819211249
5.1250000000000	0.30393693658702	116.68425933968
5.1280000000000	0.30569566328060	116.12834151293
5.1310000000000	0.30746483985615	115.57044202284
5.1340000000000	0.30924440039785	115.01056430046
5.1370000000000	0.31103427504824	114.44871186767
5.1400000000000	0.31283438994035	113.88488838395
5.1430000000000	0.31464466715948	113.31909768897
5.1460000000000	0.31646502472968	112.75134384089
5.1490000000000	0.31829537662018	112.18163115029
5.1520000000000	0.32013563276772	111.60996420994
5.1550000000000	0.32198569911127	111.03634792055
5.1580000000000	0.32384547763607	110.46078751277
5.1610000000000	0.32571486642461	109.88328856591
5.1640000000000	0.32759375971248	109.30385702354
5.1670000000000	0.32948204794757	108.72249920639
5.1700000000000	0.33137961785143	108.13922182288
5.1730000000000	0.33328635248189	107.55403197757
5.1760000000000	0.33520213129624	106.96693717777
5.1790000000000	0.33712683021469	106.37794533858
5.1820000000000	0.33906032168376	105.78706478667
5.1850000000000	0.34100247473952	105.19430426281
5.1880000000000	0.34295315507067	104.59967292351
5.1910000000000	0.34491222508157	104.00318034175
5.1940000000000	0.34687954395521	103.40483650712
5.1970000000000	0.34885496771652	102.80465182521
5.2000000000000	0.35083834929590	102.20263711662
5.2030000000000	0.35282953859348	101.59880361547
5.2060000000000	0.35482838254411	100.99316296749
5.2090000000000	0.35683472518330	100.38572722787
5.2120000000000	0.35884840771447	99.776508858728
5.2150000000000	0.36086926857751	99.165520726343
5.2180000000000	0.36289714351888	98.552776098164
5.2210000000000	0.36493186566353	97.938288639569
5.2240000000000	0.36697326558862	97.322072410415
5.2270000000000	0.36902117139924	96.704141861399
5.2300000000000	0.37107540880634	96.084511830207
5.2330000000000	0.37313580120677	95.463197537482
5.2360000000000	0.37520216976572	94.840214582594
5.2390000000000	0.37727433350149	94.215578939219
5.2420000000000	0.37935210937272	93.589306950734
5.2450000000000	0.38143531236808	92.961415325405
5.2480000000000	0.38352375559849	92.331921131392
5.2510000000000	0.38561725039180	91.700841791546
5.2540000000000	0.38771560639007	91.068195078006
5.2570000000000	0.38981863164930	90.433999106597
5.2600000000000	0.39192613274171	89.798272331010
5.2630000000000	0.39403791486036	89.161033536783
5.2660000000000	0.39615378192638	88.522301835059
5.2690000000000	0.39827353669834	87.882096656134
5.2720000000000	0.40039698088412	87.240437742793
5.2750000000000	0.40252391525491	86.597345143415
5.2780000000000	0.40465413976136	85.952839204876
5.2810000000000	0.40678745365186	85.306940565219
5.2840000000000	0.40892365559275	84.659670146110
5.2870000000000	0.41106254379043	84.011049145082
5.2900000000000	0.41320391611519	83.361099027547
5.2930000000000	0.41534757022681	82.709841518610
5.2960000000000	0.41749330370153	82.057298594656
5.2990000000000	0.41964091416056	81.403492474730
5.3020000000000	0.42179019939983	80.748445611710
5.3050000000000	0.42394095752083	80.092180683280
5.3080000000000	0.42609298706257	79.434720582690
5.3110000000000	0.42824608713426	78.776088409338
5.3140000000000	0.43040005754880	78.116307459140
5.3170000000000	0.43255469895679	77.455401214739
5.3200000000000	0.43470981298096	76.793393335509
5.3230000000000	0.43686520235087	76.130307647404
5.3260000000000	0.43902067103760	75.466168132634
5.3290000000000	0.44117602438853	74.800998919180
5.3320000000000	0.44333106926177	74.134824270151
5.3350000000000	0.44548561416023	73.467668573011
5.3380000000000	0.44763946936514	72.799556328653
5.3410000000000	0.44979244706884	72.130512140350
5.3440000000000	0.45194436150668	71.460560702590
5.3470000000000	0.45409502908794	70.789726789790
5.3500000000000	0.45624426852540	70.118035244913
5.3530000000000	0.45839190096369	69.445510967993
5.3560000000000	0.46053775010602	68.772178904568
5.3590000000000	0.46268164233926	68.098064034045
5.3620000000000	0.46482340685716	67.423191357997
5.3650000000000	0.46696287578160	66.747585888403
5.3680000000000	0.46909988428170	66.071272635846
5.3710000000000	0.47123427069061	65.394276597673
5.3740000000000	0.47336587661994	64.716622746128
5.3770000000000	0.47549454707153	64.038336016474
5.3800000000000	0.47762013054661	63.359441295099
5.3830000000000	0.47974247915209	62.679963407642
5.3860000000000	0.48186144870392	61.999927107118
5.3890000000000	0.48397689882736	61.319357062076
5.3920000000000	0.48608869305408	60.638277844791
5.3950000000000	0.48819669891598	59.956713919493
5.3980000000000	0.49030078803562	59.274689630655
5.4010000000000	0.49240083621310	58.592229191346
5.4040000000000	0.49449672350949	57.909356671648
5.4070000000000	0.49658833432646	57.226095987167
5.4100000000000	0.49867555748227	56.542470887615
5.4130000000000	0.50075828628393	55.858504945515
5.4160000000000	0.50283641859541	55.174221544995
5.4190000000000	0.50490985690207	54.489643870704
5.4220000000000	0.50697850837093	53.804794896855
5.4250000000000	0.50904228490709	53.119697376400
5.4280000000000	0.51110110320592	52.434373830333
5.4310000000000	0.51315488480127	51.748846537158
5.4340000000000	0.51520355610953	51.063137522494
5.4370000000000	0.51724704846952	50.377268548852
5.4400000000000	0.51928529817825	49.691261105567
5.4430000000000	0.52131824652252	49.005136398914
5.4460000000000	0.52334583980639	48.318915342391
5.4490000000000	0.52536802937447	47.632618547196
5.4520000000000	0.52738477163106	46.946266312880
5.4550000000000	0.52939602805525	46.259878618203
5.4580000000000	0.53140176521179	45.573475112183
5.4610000000000	0.53340195475809	44.887075105342
5.4640000000000	0.53539657344699	44.200697561161
5.4670000000000	0.53738560312569	43.514361087742
5.4700000000000	0.53936903073066	42.828083929675
5.4730000000000	0.54134684827870	42.141883960126
5.4760000000000	0.54331905285412	41.455778673128
5.4790000000000	0.54528564659219	40.769785176101
5.4820000000000	0.54724663665882	40.083920182577
5.4850000000000	0.54920203522660	39.398200005154
5.4880000000000	0.55115185944730	38.712640548661
5.4910000000000	0.55309613142078	38.027257303548
5.4940000000000	0.55503487816051	37.342065339493
5.4970000000000	0.55696813155574	36.657079299227
5.5000000000000	0.55889592833034	35.972313392580
5.5030000000000	0.56081830999845	35.287781390744
5.5060000000000	0.56273532281706	34.603496620749
5.5090000000000	0.56464701773549	33.919471960160
5.5120000000000	0.56655345034195	33.235719831979
5.5150000000000	0.56845468080721	32.552252199767
5.5180000000000	0.57035077382556	31.869080562966
5.5210000000000	0.57224179855298	31.186215952431
5.5240000000000	0.57412782854277	30.503668926169
5.5270000000000	0.57600894167864	29.821449565271
5.5300000000000	0.57788522010539	29.139567470045
5.5330000000000	0.57975675015716	28.458031756343
5.5360000000000	0.58162362228353	27.776851052078
5.5390000000000	0.58348593097335	27.096033493925
5.5420000000000	0.58534377467649	26.415586724209
5.5450000000000	0.58719725572358	25.735517887967
5.5480000000000	0.58904648024379	25.055833630185
5.5510000000000	0.59089155808072	24.376540093210
5.5540000000000	0.59273260270656	23.697642914322
5.5570000000000	0.59456973113440	23.019147223467
5.5600000000000	0.59640306382900	22.341057641152
5.5630000000000	0.59823272461589	21.663378276490
5.5660000000000	0.60005884058891	20.986112725387
5.5690000000000	0.60188154201639	20.309264068878
5.5720000000000	0.60370096224573	19.632834871600
5.5750000000000	0.60551723760674	18.956827180398
5.5780000000000	0.60733050731359	18.281242523057
5.5810000000000	0.60914091336552	17.606081907161
5.5840000000000	0.61094860044619	16.931345819066
5.5870000000000	0.61275371582198	16.257034222998
5.5900000000000	0.61455640923896	15.583146560250
5.5930000000000	0.61635683281881	14.909681748486
5.5960000000000	0.61815514095353	14.236638181153
5.5990000000000	0.61995149019905	13.564013726980
5.6020000000000	0.62174603916780	12.891805729575
5.6050000000000	0.62353894842008	12.220011007108
5.6080000000000	0.62533038035440	11.548625852077
5.6110000000000	0.62712049909673	10.877646031152
5.6140000000000	0.62890947038859	10.207066785100
5.6170000000000	0.63069746147410	9.5368828287774
5.6200000000000	0.63248464098584	8.8670883511896
5.6230000000000	0.63427117882962	8.1976770156206
5.6260000000000	0.63605724606797	7.5286419598197
5.6290000000000	0.63784301480257	6.8599757962489
5.6320000000000	0.63962865805528	6.1916706123845
5.6350000000000	0.64141434964800	5.5237179710736
5.6380000000000	0.64320026408114	4.8561089109389
5.6410000000000	0.64498657641070	4.1888339468326
5.6440000000000	0.64677346212393	3.5218830703360
5.6470000000000	0.64856109701349	2.8552457503035
5.6500000000000	0.65034965705002	2.1889109334485
5.6530000000000	0.65213931825303	1.5228670449713
5.6560000000000	0.65393025656016	0.85710198922634
5.6590000000000	0.65572264769453	0.19160315042912
5.6620000000000	0.65751666703027	-0.47364260659918
5.6650000000000	0.65931248945602	-1.1386489356469
5.6680000000000	0.66111028923633	-1.8034300082903
5.6710000000000	0.66291023987096	-2.4680005130330
5.6740000000000	0.66471251395174	-3.1323756544057
5.6770000000000	0.66651728301713	-3.7965711520261
5.6800000000000	0.66832471740418	-4.4606032396161
5.6830000000000	0.67013498609790	-5.1244886639777
5.6860000000000	0.67194825657776	-5.7882446839217
5.6890000000000	0.67376469466131	-6.4518890691508
5.6920000000000	0.67558446434481	-7.1154400990906
5.6950000000000	0.67740772764050	-7.7789165616687
5.6980000000000	0.67923464441068	-8.4423377520356
5.7010000000000	0.68106537219821	-9.1057234712263
5.7040000000000	0.68290006605333	-9.7690940247549
5.7070000000000	0.68473887835676	-10.432470221141
5.7100000000000	0.68658195863865	-11.095873370361
5.7130000000000	0.68842945339358	-11.759325282213
5.7160000000000	0.69028150589103	-12.422848264606
5.7190000000000	0.69213825598151	-13.086465121743
5.7220000000000	0.69399983989789	-13.750199152212
5.7250000000000	0.69586639005192	-14.414074146963
5.7280000000000	0.69773803482567	-15.078114387171
5.7310000000000	0.69961489835773	-15.742344641972
5.7340000000000	0.70149710032397	-16.406790166067
5.7370000000000	0.70338475571267	-17.071476697174
5.7400000000000	0.70527797459382	-17.736430453335
5.7430000000000	0.70717686188238	-18.401678130044
5.7460000000000	0.70908151709534	-19.067246897207
5.7490000000000	0.71099203410234	-19.733164395909
5.7520000000000	0.71290850086966	-20.399458734970
5.7550000000000	0.71483099919740	-21.066158487292
5.7580000000000	0.71675960444963	-21.733292685970
5.7610000000000	0.71869438527733	-22.400890820156
5.7640000000000	0.72063540333391	-23.068982830658
5.7670000000000	0.72258271298317	-23.737599105261
5.7700000000000	0.72453636099940	-24.406770473749
5.7730000000000	0.72649638625957	-25.076528202615
5.7760000000000	0.72846281942737	-25.746903989429
5.7790000000000	0.73043568262890	-26.417929956856
5.7820000000000	0.73241498911992	-27.089638646300
5.7850000000000	0.73440074294445	-27.762063011146
5.7880000000000	0.73639293858462	-28.435236409584
5.7910000000000	0.73839156060163	-29.109192596995
5.7940000000000	0.74039658326761	-29.783965717865
5.7970000000000	0.74240797018848	-30.459590297203
5.8000000000000	0.74442567391749	-31.136101231454
5.8030000000000	0.74644963555958	-31.813533778855
5.8060000000000	0.74847978436629	-32.491923549222
5.8090000000000	0.75051603732148	-33.171306493139
5.8120000000000	0.75255829871749	-33.851718890512
5.8150000000000	0.75460645972216	-34.533197338464
5.8180000000000	0.75666039793638	-35.215778738537
5.8210000000000	0.75871997694256	-35.899500283170
5.8240000000000	0.76078504584393	-36.584399441419
5.8270000000000	0.76285543879491	-37.270513943882
5.8300000000000	0.76493097452272	-37.957881766806
5.8330000000000	0.76701145584047	-38.646541115325
5.8360000000000	0.76909666915191	-39.336530405804
5.8390000000000	0.77118638394834	-40.027888247249
5.8420000000000	0.77328035229786	-40.720653421744
5.8450000000000	0.77537830832753	-41.414864863879
5.8480000000000	0.77747996769883	-42.110561639135
5.8510000000000	0.77958502707703	-42.807782921172
5.8540000000000	0.78169316359496	-43.506567968003
5.8570000000000	0.78380403431208	-44.206956096997
5.8600000000000	0.78591727566937	-44.908986658681
5.8630000000000	0.78803250294097	-45.612699009298
5.8660000000000	0.79014930968353	-46.318132482077
5.8690000000000	0.79226726718413	-47.025326357198
5.8720000000000	0.79438592390799	-47.734319830377
5.8750000000000	0.79650480494708	-48.445151980070
5.8780000000000	0.79862341147086	-49.157861733236
5.8810000000000	0.80074122018063	-49.872487829632
5.8840000000000	0.80285768276893	-50.589068784605
5.8870000000000	0.80497222538546	-51.307642850342
5.8900000000000	0.80708424811143	-52.028247975563
5.8930000000000	0.80919312444402	-52.750921763600
5.8960000000000	0.81129820079288	-53.475701428864
5.8990000000000	0.81339879599084	-54.202623751663
5.9020000000000	0.81549420082083	-54.931725031335
5.9050000000000	0.81758367756152	-55.663041037713
5.9080000000000	0.81966645955395	-56.396606960869
5.9110000000000	0.82174175079184	-57.132457359155
5.9140000000000	0.82380872553814	-57.870626105514
5.9170000000000	0.82586652797079	-58.611146332078
5.9200000000000	0.82791427186047	-59.354050373044
5.9230000000000	0.82995104028358	-60.099369705836
5.9260000000000	0.83197588537353	-60.847134890577
5.9290000000000	0.83398782811365	-61.597375507892
5.9320000000000	0.83598585817525	-62.350120095060
5.9350000000000	0.83796893380423	-63.105396080563
5.9380000000000	0.83993598175993	-63.863229717066
5.9410000000000	0.84188589730995	-64.623646012894
5.9440000000000	0.84381754428470	-65.386668662050
5.9470000000000	0.84572975519553	-66.152319972857
5.9500000000000	0.84762133142046	-66.920620795301
5.9530000000000	0.84949104346124	-67.691590447158
5.9560000000000	0.85133763127598	-68.465246639026
5.9590000000000	0.85315980469111	-69.241605398343
5.9620000000000	0.85495624389667	-70.020680992546
5.9650000000000	0.85672560002891	-70.802485851484
5.9680000000000	0.85846649584392	-71.587030489246
5.9710000000000	0.86017752648615	-72.374323425548
5.9740000000000	0.86185726035529	-73.164371106872
5.9770000000000	0.86350424007511	-73.957177827519
5.9800000000000	0.86511698356745	-74.752745650794
5.9830000000000	0.86669398523446	-75.551074330513
5.9860000000000	0.86823371725178	-76.352161233070
5.9890000000000	0.86973463097541	-77.156001260293
5.9920000000000	0.87119515846411	-77.962586773333
5.9950000000000	0.87261371411947	-78.771907517850
5.9980000000000	0.87398869644478	-79.583950550766
6.0010000000000	0.87531848992384	-80.398700168855
6.0040000000000	0.87660146702013	-81.216137839485
6.0070000000000	0.87783599029617	-82.036242133782
6.0100000000000	0.87902041465269	-82.858988662546
6.0130000000000	0.88015308968612	-83.684350015230
6.0160000000000	0.88123236216276	-84.512295702297
6.0190000000000	0.88225657860695	-85.342792101286
6.0220000000000	0.88322408800022	-86.175802406920
6.0250000000000	0.88413324458717	-87.011286585573
6.0280000000000	0.88498241078369	-87.849201334446
6.0310000000000	0.88576996018189	-88.689500045763
6.0340000000000	0.88649428064551	-89.532132776319
6.0370000000000	0.88715377748879	-90.377046222700
6.0400000000000	0.88774687673097	-91.224183702483
6.0430000000000	0.88827202841785	-92.073485141706
6.0460000000000	0.88872771000086	-92.924887068914
6.0490000000000	0.88911242976365	-93.778322616037
6.0520000000000	0.88942473028521	-94.633721526354
6.0550000000000	0.88966319192791	-95.491010169790
6.0580000000000	0.88982643633822	-96.350111565739
6.0610000000000	0.88991312994724	-97.210945413618
6.0640000000000	0.88992198745760	-98.073428131303
6.0670000000000	0.88985177530275	-98.937472901572
6.0700000000000	0.88970131506441	-99.802989726674
6.0730000000000	0.88946948683334	-100.66988549107
6.0760000000000	0.88915523249864	-101.53806403239
6.0790000000000	0.88875755895044	-102.40742622062
6.0820000000000	0.88827554118072	-103.27787004540
6.0850000000000	0.88770832526744	-104.14929071152
6.0880000000000	0.88705513122660	-105.02158074224
6.0910000000000	0.88631525571804	-105.89463009055
6.0940000000000	0.88548807459024	-106.76832625798
6.0970000000000	0.88457304525056	-107.64255442076
6.1000000000000	0.88356970884764	-108.51719756313
6.1030000000000	0.88247769225343	-109.39213661739
6.1060000000000	0.88129670983323	-110.26725061031
6.1090000000000	0.88002656499292	-111.14241681569
6.1120000000000	0.87866715149377	-112.01751091236
6.1150000000000	0.87721845452607	-112.89240714742
6.1180000000000	0.87568055153434	-113.76697850408
6.1210000000000	0.87405361278779	-114.64109687359
6.1240000000000	0.87233790169141	-115.51463323077
6.1270000000000	0.87053377483410	-116.38745781258
6.1300000000000	0.86864168177193	-117.25944029899
6.1330000000000	0.86666216454605	-118.13044999580
6.1360000000000	0.86459585693589	-119.00035601859
6.1390000000000	0.86244348345045	-119.86902747727
6.1420000000000	0.86020585806106	-120.73633366059
6.1450000000000	0.85788388268128	-121.60214421998
6.1480000000000	0.85547854540027	-122.46632935217
6.1510000000000	0.85299091847786	-123.32875997979
6.1540000000000	0.85042215611034	-124.18930792962
6.1570000000000	0.84777349197770	-125.04784610770
6.1600000000000	0.84504623658363	-125.90424867075
6.1630000000000	0.84224177440110	-126.75839119356
6.1660000000000	0.83936156083679	-127.61015083151
6.1690000000000	0.83640711902897	-128.45940647804
6.1720000000000	0.83338003649356	-129.30603891639
6.1750000000000	0.83028196163421	-130.14993096535
6.1780000000000	0.82711460013223	-130.99096761848
6.1810000000000	0.82387971123293	-131.82903617660
6.1840000000000	0.82057910394483	-132.66402637312
6.1870000000000	0.81721463316852	-133.49583049195
6.1900000000000	0.81378819577175	-134.32434347788
6.1930000000000	0.81030172662728	-135.14946303903
6.1960000000000	0.80675719462980	-135.97108974139
6.1990000000000	0.80315659870772	-136.78912709529
6.2020000000000	0.79950196384549	-137.60348163363
6.2050000000000	0.79579533713101	-138.41406298200
6.2080000000000	0.79203878384289	-139.22078392055
6.2110000000000	0.78823438359068	-140.02356043773
6.2140000000000	0.78438422652134	-140.82231177593
6.2170000000000	0.78049040960362	-141.61696046916
6.2200000000000	0.77655503300182	-142.40743237287
6.2230000000000	0.77258019654905	-143.19365668608
6.2260000000000	0.76856799632935	-143.97556596608
6.2290000000000	0.76452052137721	-144.75309613575
6.2320000000000	0.76043985050193	-145.52618648400
6.2350000000000	0.75632804924333	-146.29477965924
6.2380000000000	0.75218716696441	-147.05882165654
6.2410000000000	0.74801923408577	-147.81826179843
6.2440000000000	0.74382625946543	-148.57305270984
6.2470000000000	0.73961022792697	-149.32315028746
6.2500000000000	0.73537309793814	-150.06851366376
6.2530000000000	0.73111679944105	-150.80910516611
6.2560000000000	0.72684323183461	-151.54489027124
6.2590000000000	0.72255426210869	-152.27583755536
6.2620000000000	0.71825172312938	-153.00191864043
6.2650000000000	0.71393741207352	-153.72310813666
6.2680000000000	0.70961308901050	-154.43938358177
6.2710000000000	0.70528047562865	-155.15072537725
6.2740000000000	0.70094125410290	-155.85711672192
6.2770000000000	0.69659706610036	-156.55854354315
6.2800000000000	0.69224951191954	-157.25499442599
6.2830000000000	0.68790014975915	-157.94646054049
6.2860000000000	0.68355049511165	-158.63293556759
6.2890000000000	0.67920202027688	-159.31441562372
6.2920000000000	0.67485615399058	-159.99089918442
6.2950000000000	0.67051428116264	-160.66238700731
6.2980000000000	0.66617774271974	-161.32888205440
6.3010000000000	0.66184783554700	-161.99038941435
6.3040000000000	0.65752581252308	-162.64691622443
6.3070000000000	0.65321288264342	-163.29847159278
6.3100000000000	0.64891021122595	-163.94506652090
6.3130000000000	0.64461892019406	-164.58671382662
6.3160000000000	0.64034008843133	-165.22342806777
6.3190000000000	0.63607475220284	-165.85522546652
6.3220000000000	0.63182390563779	-166.48212383477
6.3250000000000	0.62758850126860	-167.10414250050
6.3280000000000	0.62336945062133	-167.72130223527
6.3310000000000	0.61916762485295	-168.33362518301
6.3340000000000	0.61498385543066	-168.94113479011
6.3370000000000	0.61081893484896	-169.54385573694
6.3400000000000	0.60667361738025	-170.14181387090
6.3430000000000	0.60254861985486	-170.73503614093
6.3460000000000	0.59844462246666	-171.32355053370
6.3490000000000	0.59436226960065	-171.90738601141
6.3520000000000	0.59030217067894	-172.48657245126
6.3550000000000	0.58626490102195	-173.06114058662
6.3580000000000	0.58225100272158	-173.63112194998
6.3610000000000	0.57826098552366	-174.19654881754
6.3640000000000	0.57429532771669	-174.75745415568
6.3670000000000	0.57035447702456	-175.31387156907
6.3700000000000	0.56643885150069	-175.86583525056
6.3730000000000	0.56254884042157	-176.41337993286
6.3760000000000	0.55868480517746	-176.95654084192
6.3790000000000	0.55484708015860	-177.49535365201
6.3820000000000	0.55103597363500	-178.02985444251
6.3850000000000	0.54725176862845	-178.56007965642
6.3880000000000	0.54349472377509	-179.08606606045
6.3910000000000	0.53976507417749	-179.60785070683
6.3940000000000	0.53606303224487	179.87452910339
6.3970000000000	0.53238878852052	179.36103585541
6.4000000000000	0.52874251249553	178.85163185420
6.4030000000000	0.52512435340792	178.34627925655
6.4060000000000	0.52153444102648	177.84494010168
6.4090000000000	0.51797288641881	177.34757634041
6.4120000000000	0.51443978270284	176.85414986285
6.4150000000000	0.51093520578162	176.36462252492
6.4180000000000	0.50745921506080	175.87895617338
6.4210000000000	0.50401185414867	175.39711266969
6.4240000000000	0.50059315153852	174.91905391263
6.4270000000000	0.49720312127302	174.44474185964
6.4300000000000	0.49384176359077	173.97413854712
6.4330000000000	0.49050906555476	173.50720610952
6.4360000000000	0.48720500166288	173.04390679742
6.4390000000000	0.48392953444043	172.58420299450
6.4420000000000	0.48068261501484	172.12805723356
6.4450000000000	0.47746418367264	171.67543221154
6.4480000000000	0.47427417039884	171.22629080363
6.4510000000000	0.47111249539902	170.78059607648
6.4540000000000	0.46797906960420	170.33831130054
6.4570000000000	0.46487379515887	169.89939996157
6.4600000000000	0.46179656589231	169.46382577140
6.4630000000000	0.45874726777371	169.03155267785
6.4660000000000	0.45572577935103	168.60254487403
6.4690000000000	0.45273197217433	168.17676680683
6.4720000000000	0.44976571120359	167.75418318485
6.4750000000000	0.44682685520144	167.33475898559
6.4780000000000	0.44391525711126	166.91845946211
6.4810000000000	0.44103076442079	166.50525014910
6.4840000000000	0.43817321951183	166.09509686834
6.4870000000000	0.43534245999618	165.68796573371
6.4900000000000	0.43253831903837	165.28382315560
6.4930000000000	0.42976062566538	164.88263584497
6.4960000000000	0.42700920506379	164.48437081685
6.4990000000000	0.42428387886480	164.08899539340
6.5020000000000	0.42158446541727	163.69647720668
6.5050000000000	0.41891078004932	163.30678420087
6.5080000000000	0.41626263531880	162.91988463425
6.5110000000000	0.41363984125295	162.53574708076
6.5140000000000	0.41104220557750	162.15434043122
6.5170000000000	0.40846953393587	161.77563389430
6.5200000000000	0.40592163009833	161.39959699711
6.5230000000000	0.40339829616191	161.02619958561
6.5260000000000	0.40089933274107	160.65541182461
6.5290000000000	0.39842453914952	160.28720419768
6.5320000000000	0.39597371357366	159.92154750670
6.5350000000000	0.39354665323762	159.55841287125
6.5380000000000	0.39114315456055	159.19777172781
6.5410000000000	0.38876301330619	158.83959582866
6.5440000000000	0.38640602472508	158.48385724073
6.5470000000000	0.38407198368972	158.13052834417
6.5500000000000	0.38176068482291	157.77958183082
6.5530000000000	0.37947192261950	157.43099070252
6.5560000000000	0.37720549156190	157.08472826923
6.5590000000000	0.37496118622940	156.74076814707
6.5620000000000	0.37273880140183	156.39908425626
6.5650000000000	0.37053813215742	156.05965081883
6.5680000000000	0.36835897396546	155.72244235638
6.5710000000000	0.36620112277367	155.38743368757
6.5740000000000	0.36406437509066	155.05459992571
6.5770000000000	0.36194852806363	154.72391647608
6.5800000000000	0.35985337955149	154.39535903331
6.5830000000000	0.35777872819359	154.06890357858
6.5860000000000	0.35572437347430	153.74452637686
6.5890000000000	0.35369011578352	153.42220397401
6.5920000000000	0.35167575647335	153.10191319387
6.5950000000000	0.34968109791106	152.78363113523
6.5980000000000	0.34770594352853	152.46733516888
6.6010000000000	0.34575009786833	152.15300293448
6.6040000000000	0.34381336662651	151.84061233750
6.6070000000000	0.34189555669231	151.53014154605
6.6100000000000	0.33999647618492	151.22156898773
6.6130000000000	0.33811593448738	150.91487334646
6.6160000000000	0.33625374227777	150.61003355920
6.6190000000000	0.33440971155782	150.30702881279
6.6220000000000	0.33258365567902	150.00583854063
6.6250000000000	0.33077538936639	149.70644241947
6.6280000000000	0.32898472873993	149.40882036606
6.6310000000000	0.32721149133396	149.11295253395
6.6340000000000	0.32545549611439	148.81881931009
6.6370000000000	0.32371656349397	148.52640131159
6.6400000000000	0.32199451534571	148.23567938241
6.6430000000000	0.32028917501445	147.94663458999
6.6460000000000	0.31860036732677	147.65924822199
6.6490000000000	0.31692791859920	147.37350178296
6.6520000000000	0.31527165664489	147.08937699099
6.6550000000000	0.31363141077878	146.80685577443
6.6580000000000	0.31200701182136	146.52592026859
6.6610000000000	0.31039829210105	146.24655281238
6.6640000000000	0.30880508545523	145.96873594504
6.6670000000000	0.30722722723015	145.69245240282
6.6700000000000	0.30566455427949	145.41768511571
6.6730000000000	0.30411690496191	145.14441720411
6.6760000000000	0.30258411913750	144.87263197558
6.6790000000000	0.30106603816306	144.60231292150
6.6820000000000	0.29956250488660	144.33344371387
6.6850000000000	0.29807336364067	144.06600820196
6.6880000000000	0.29659846023497	143.79999040909
6.6910000000000	0.29513764194791	143.53537452937
6.6940000000000	0.29369075751747	143.27214492438
6.6970000000000	0.29225765713116	143.01028611997
6.7000000000000	0.29083819241526	142.74978280301
6.7030000000000	0.28943221642327	142.49061981807
6.7060000000000	0.28803958362366	142.23278216424
6.7090000000000	0.28666014988692	141.97625499185
6.7120000000000	0.28529377247192	141.72102359920
6.7150000000000	0.28394031001164	141.46707342935
6.7180000000000	0.28259962249823	141.21439006682
6.7210000000000	0.28127157126748	140.96295923435
6.7240000000000	0.27995601898263	140.71276678964
6.7270000000000	0.27865282961768	140.46379872204
6.7300000000000	0.27736186843999	140.21604114935
6.7330000000000	0.27608300199241	139.96948031442
6.7360000000000	0.27481609807482	139.72410258194
6.7390000000000	0.27356102572500	139.47989443507
6.7420000000000	0.27231765519912	139.23684247214
6.7450000000000	0.27108585795150	138.99493340328
6.7480000000000	0.26986550661391	138.75415404707
6.7510000000000	0.26865647497426	138.51449132712
6.7540000000000	0.26745863795472	138.27593226870
6.7570000000000	0.26627187158928	138.03846399527
6.7600000000000	0.26509605300071	137.80207372501
6.7630000000000	0.26393106037689	137.56674876735
6.7660000000000	0.26277677294660	137.33247651939
6.7690000000000	0.26163307095457	137.09924446235
6.7720000000000	0.26049983563601	136.86704015799
6.7750000000000	0.25937694919031	136.63585124487
6.7780000000000	0.25826429475424	136.40566543474
6.7810000000000	0.25716175637420	136.17647050872
6.7840000000000	0.25606921897792	135.94825431349
6.7870000000000	0.25498656834524	135.72100475747
6.7900000000000	0.25391369107814	135.49470980684
6.7930000000000	0.25285047456987	135.26935748156
6.7960000000000	0.25179680697317	135.04493585130
6.7990000000000	0.25075257716758	134.82143303130
6.8020000000000	0.24971767472569	134.59883717809
6.8050000000000	0.24869198987837	134.37713648527
6.8080000000000	0.24767541347889	134.15631917902
6.8110000000000	0.24666783696577	133.93637351362
6.8140000000000	0.24566915232453	133.71728776684
6.8170000000000	0.24467925204793	133.49905023526
6.8200000000000	0.24369802909491	133.28164922937
6.8230000000000	0.24272537684805	133.06507306866
6.8260000000000	0.24176118906931	132.84931007650
6.8290000000000	0.24080535985418	132.63434857496
6.8320000000000	0.23985778358402	132.42017687938
6.8350000000000	0.23891835487635	132.20678329289
6.8380000000000	0.23798696853325	131.99415610073
6.8410000000000	0.23706351948742	131.78228356434
6.8440000000000	0.23614790274598	131.57115391538
6.8470000000000	0.23524001333170	131.36075534948
6.8500000000000	0.23433974622160	131.15107601982
6.8530000000000	0.23344699628264	130.94210403050
6.8560000000000	0.23256165820433	130.73382742967
6.8590000000000	0.23168362642806	130.52623420246
6.8620000000000	0.23081279507287	130.31931226367
6.8650000000000	0.22994905785748	130.11304945016
6.8680000000000	0.22909230801818	129.90743351302
6.8710000000000	0.22824243822235	129.70245210942
6.8740000000000	0.22739934047733	129.49809279424
6.8770000000000	0.22656290603421	129.29434301131
6.8800000000000	0.22573302528610	129.09119008441
6.8830000000000	0.22490958766068	128.88862120785
6.8860000000000	0.22409248150626	128.68662343681
6.8890000000000	0.22328159397120	128.48518367727
6.8920000000000	0.22247681087583	128.28428867554
6.8950000000000	0.22167801657651	128.08392500749
6.8980000000000	0.22088509382110	127.88407906731
6.9010000000000	0.22009792359510	127.68473705592
6.9040000000000	0.21931638495785	127.48588496892
6.9070000000000	0.21854035486771	127.28750858417
6.9100000000000	0.21776970799559	127.08959344893
6.9130000000000	0.21700431652560	126.89212486652
6.9160000000000	0.21624404994189	126.69508788261
6.9190000000000	0.21548877480032	126.49846727104
6.9220000000000	0.21473835448380	126.30224751928
6.9250000000000	0.21399264893978	126.10641281340
6.9280000000000	0.21325151439824	125.91094702271
6.9310000000000	0.21251480306852	125.71583368406
6.9340000000000	0.21178236281303	125.52105598575
6.9370000000000	0.21105403679564	125.32659675127
6.9400000000000	0.21032966310247	125.13243842276
6.9430000000000	0.20960907433241	124.93856304442
6.9460000000000	0.20889209715453	124.74495224588
6.9490000000000	0.20817855182916	124.55158722568
6.9520000000000	0.20746825168900	124.35844873511
6.9550000000000	0.20676100257645	124.16551706245
6.9580000000000	0.20605660223268	123.97277201800
6.9610000000000	0.20535483963353	123.78019292009
6.9640000000000	0.20465549426679	123.58775858256
6.9670000000000	0.20395833534484	123.39544730397
6.9700000000000	0.20326312094568	123.20323685919
6.9730000000000	0.20256959707487	123.01110449401
6.9760000000000	0.20187749663971	122.81902692348
6.9790000000000	0.20118653832615	122.62698033490
6.9820000000000	0.20049642536758	122.43494039664
6.9850000000000	0.19980684419332	122.24288227405
6.9880000000000	0.19911746294331	122.05078065420
6.9910000000000	0.19842792983331	121.85860978121
6.9940000000000	0.19773787135340	121.66634350477
6.9970000000000	0.19704689027985	121.47395534446
7.0000000000000	0.19635456347821	121.28141857349
#Parameters = {D=22.5; DC_linenum=3; DC_rotation=15; DC_shifty=7; Rx1=6.95; Rx2=3.95; Rx3=6.95; Rx4=3.95; Rx5=8.12; Rx6=5.25; Ry1=7.61; Ry2=3.95; Ry3=7.61; Ry4=5.94; Ry5=8.12; Ry6=5.25; ang=60; ang_rad=1.0471975511966; cap1=1.5e-13; cap2=0; cap3=0; cap4=1.5e-13; d1_M1=4.2; d1_M4=3.9; d2_M4=2.2; d_M1=0.9; eRx_h1=9.5; eRx_h2=7.5; eRx_v1=5; eRx_v2=9; gc=0.5; ha=0.1; hd=0.787; hs=3.175; hs1=1.675; l1…
#"Frequency / GHz"	SZmax(1),Zmin(1) (8) [Mag]	SZmax(1),Zmin(1) (8) [Pha in deg.]
#-----------------------------------------------------------------------------------
4.0000000000000	0.14372454931243	-136.32485444447
4.0030000000000	0.14096984811552	-136.72142300799
4.0060000000000	0.13827105464730	-137.11222324618
4.0090000000000	0.13562547781369	-137.49759241345
4.0120000000000	0.13303052078929	-137.87784967064
4.0150000000000	0.13048367518228	-138.25329726451
4.0180000000000	0.12798251540295	-138.62422161736
4.0210000000000	0.12552469322826	-138.99089433216
4.0240000000000	0.12310793255302	-139.35357311786
4.0270000000000	0.12073002431716	-139.71250263903
4.0300000000000	0.11838882159748	-140.06791529316
4.0330000000000	0.11608223485167	-140.42003191870
4.0360000000000	0.11380822730162	-140.76906243580
4.0390000000000	0.11156481044285	-141.11520642150
4.0420000000000	0.10935003966620	-141.45865361996
4.0450000000000	0.10716200997789	-141.79958438783
4.0480000000000	0.10499885180359	-142.13817007388
4.0510000000000	0.10285872686187	-142.47457333086
4.0540000000000	0.10073982409221	-142.80894835671
4.0570000000000	0.098640355622328	-143.14144106052
4.0600000000000	0.096558552759126	-143.47218914750
4.0630000000000	0.094492661987327	-143.80132211479
4.0660000000000	0.092440940959171	-144.12896114825
4.0690000000000	0.090401654458014	-144.45521890713
4.0720000000000	0.088373070317956	-144.78019918021
4.0750000000000	0.086353455280825	-145.10399639308
4.0780000000000	0.084341070770853	-145.42669494035
4.0810000000000	0.082334168566354	-145.74836831048
4.0840000000000	0.080330986346438	-146.06907796212
4.0870000000000	0.078329743089391	-146.38887190028
4.0900000000000	0.076328634297797	-146.70778288638
4.0930000000000	0.074325827023658	-147.02582619881
4.0960000000000	0.072319454664816	-147.34299683636
4.0990000000000	0.070307611501775	-147.65926602630
4.1020000000000	0.068288346941627	-147.97457685724
4.1050000000000	0.066259659433172	-148.28883880129
4.1080000000000	0.064219490014568	-148.60192081492
4.1110000000000	0.062165715451981	-148.91364260416
4.1140000000000	0.060096140924814	-149.22376349656
4.1170000000000	0.058008492210452	-149.53196816118
4.1200000000000	0.055900407319304	-149.83784813103
4.1230000000000	0.053769427529821	-150.14087766935
4.1260000000000	0.051612987774003	-150.44038191456
4.1290000000000	0.049428406328161	-150.73549433464
4.1320000000000	0.047212873773822	-151.02509914763
4.1350000000000	0.044963441213894	-151.30775223310
4.1380000000000	0.042677007767013	-151.58157067626
4.1410000000000	0.040350307431481	-151.84407557857
4.1440000000000	0.037979895533823	-152.09196354489
4.1470000000000	0.035562135201905	-152.32076630666
4.1500000000000	0.033093184720278	-152.52432933935
4.1530000000000	0.030568987425061	-152.69398686288
4.1560000000000	0.027985267389510	-152.81720571335
4.1590000000000	0.025337537495617	-152.87525277688
4.1620000000000	0.022621133968364	-152.83895689864
4.1650000000000	0.019831309582093	-152.66046977237
4.1680000000000	0.016963466389425	-152.25581602571
4.1710000000000	0.014013757667171	-151.46354394466
4.1740000000000	0.010980833083688	-149.93040005474
4.1770000000000	0.0078720762900113	-146.71464943133
4.1800000000000	0.0047361532331388	-138.29125636282
4.1830000000000	0.0020287044429073	-100.19222558142
4.1860000000000	0.0030818089537633	-16.189663433758
4.1890000000000	0.0064361662629528	2.2988066767711
4.1920000000000	0.010157549470909	7.6491433736508
4.1950000000000	0.014090277428914	9.8817605688535
4.1980000000000	0.018217458791952	10.920678133328
4.2010000000000	0.022544497415932	11.372578649478
4.2040000000000	0.027083898063232	11.486674091094
4.2070000000000	0.031851863775483	11.383125518447
4.2100000000000	0.036867368857615	11.126253936558
4.2130000000000	0.042151963829247	10.752943192349
4.2160000000000	0.047729862197278	10.285231105259
4.2190000000000	0.053628167915251	9.7364654204130
4.2220000000000	0.059877194513017	9.1145431238883
4.2250000000000	0.066510859121683	8.4237102791479
4.2280000000000	0.073567147272601	7.6655993563583
4.2310000000000	0.081088649481997	6.8398367410686
4.2340000000000	0.089123172145586	5.9443932627951
4.2370000000000	0.097724424247106	4.9757714695452
4.2400000000000	0.10695277766946	3.9290820010431
4.2430000000000	0.11687609148209	2.7980387189421
4.2460000000000	0.12757057758103	1.5748893149966
4.2490000000000	0.13912166343168	0.25029061153638
4.2520000000000	0.15162477269790	-1.1868663930816
4.2550000000000	0.16518588913276	-2.7496783673210
4.2580000000000	0.17992168283077	-4.4534942953382
4.2610000000000	0.19595884604913	-6.3162151247790
4.2640000000000	0.21343208866488	-8.3586125115381
4.2670000000000	0.23247995764612	-10.604635991729
4.2700000000000	0.25323724976138	-13.081653008124
4.2730000000000	0.27582228084815	-15.820526530591
4.2760000000000	0.30031671670207	-18.855375395808
4.2790000000000	0.32673525822473	-22.222779885297
4.2820000000000	0.35498267995533	-25.960095001906
4.2850000000000	0.38479746260792	-30.102443815428
4.2880000000000	0.41568594873196	-34.677953410415
4.2910000000000	0.44686001050413	-39.700999144970
4.2940000000000	0.47720434993523	-45.163818164768
4.2970000000000	0.50531144312437	-51.027946162516
4.3000000000000	0.52961994600988	-57.218285713918
4.3030000000000	0.54866083847069	-63.623385863039
4.3060000000000	0.56135538489674	-70.104484143540
4.3090000000000	0.56725499805351	-76.512581660330
4.3120000000000	0.56661771102542	-82.708821949867
4.3150000000000	0.56029271018091	-88.581600031060
4.3180000000000	0.54947886378555	-94.055654078332
4.3210000000000	0.53546519062081	-99.092388312039
4.3240000000000	0.51943527300833	-103.68396627757
4.3270000000000	0.50236285943711	-107.84475453486
4.3300000000000	0.48498421770465	-111.60293193152
4.3330000000000	0.46781756760392	-114.99372560093
4.3360000000000	0.45120303549352	-118.05463929350
4.3390000000000	0.43534603586899	-120.82244187343
4.3420000000000	0.42035562736508	-123.33147905094
4.3450000000000	0.40627501296688	-125.61288057286
4.3480000000000	0.39310426686455	-127.69432505600
4.3510000000000	0.38081653775938	-129.60012484539
4.3540000000000	0.36936922703617	-131.35147613309
4.3570000000000	0.35871149106460	-132.96677948241
4.3600000000000	0.34878914472116	-134.46197593165
4.3630000000000	0.33954777169593	-135.85086917543
4.3660000000000	0.33093462068436	-137.14541964998
4.3690000000000	0.32289969315538	-138.35600523568
4.3720000000000	0.31539630186515	-139.49164818502
4.3750000000000	0.30838128967768	-140.56021038183
4.3780000000000	0.30181503599986	-141.56856014268
4.3810000000000	0.29566133545217	-142.52271409691
4.3840000000000	0.28988720439826	-143.42795759514
4.3870000000000	0.28446265140146	-144.28894680985
4.3900000000000	0.27936043457232	-145.10979532800
4.3930000000000	0.27455582004755	-145.89414765921
4.3960000000000	0.27002635007642	-146.64524172778
4.3990000000000	0.26575162541820	-147.36596209765
4.4020000000000	0.26171310431837	-148.05888540048
4.4050000000000	0.25789391878703	-148.72631919894
4.4080000000000	0.25427870795232	-149.37033531471
4.4110000000000	0.25085346770187	-149.99279848202
4.4140000000000	0.24760541552138	-150.59539104539
4.4170000000000	0.24452286930004	-151.17963430296
4.4200000000000	0.24159513883749	-151.74690699866
4.4230000000000	0.23881242881496	-152.29846138519
4.4260000000000	0.23616575205876	-152.83543721252
4.4290000000000	0.23364685200878	-153.35887394013
4.4320000000000	0.23124813339770	-153.86972142495
4.4350000000000	0.22896260024106	-154.36884929754
4.4380000000000	0.22678380032935	-154.85705520725
4.4410000000000	0.22470577549951	-155.33507208915
4.4440000000000	0.22272301704235	-155.80357458345
4.4470000000000	0.22083042567436	-156.26318471864
4.4500000000000	0.21902327556771	-156.71447695346
4.4530000000000	0.21729718199016	-157.15798265957
4.4560000000000	0.21564807215851	-157.59419411490
4.4590000000000	0.21407215895503	-158.02356806823
4.4620000000000	0.21256591719717	-158.44652892721
4.4650000000000	0.21112606218630	-158.86347161493
4.4680000000000	0.20974953029334	-159.27476413423
4.4710000000000	0.20843346136647	-159.68074987383
4.4740000000000	0.20717518277108	-160.08174968590
4.4770000000000	0.20597219489331	-160.47806376089
4.4800000000000	0.20482215795784	-160.86997332242
4.4830000000000	0.20372288002711	-161.25774216185
4.4860000000000	0.20267230606400	-161.64161803011
4.4890000000000	0.20166850795300	-162.02183390201
4.4920000000000	0.20070967538636	-162.39860912664
4.4950000000000	0.19979410753183	-162.77215047565
4.4980000000000	0.19892020540764	-163.14265310010
4.5010000000000	0.19808646489819	-163.51030140517
4.5040000000000	0.19729147035109	-163.87526985105
4.5070000000000	0.19653388870232	-164.23772368742
4.5100000000000	0.19581246408190	-164.59781962815
4.5130000000000	0.19512601285732	-164.95570647205
4.5160000000000	0.19447341907653	-165.31152567507
4.5190000000000	0.19385363027593	-165.66541187854
4.5220000000000	0.19326565362274	-166.01749339791
4.5250000000000	0.19270855236380	-166.36789267563
4.5280000000000	0.19218144255601	-166.71672670188
4.5310000000000	0.19168349005615	-167.06410740617
4.5340000000000	0.19121390774980	-167.41014202275
4.5370000000000	0.19077195300167	-167.75493343242
4.5400000000000	0.19035692531103	-168.09858048333
4.5430000000000	0.18996816415804	-168.44117829282
4.5460000000000	0.18960504702819	-168.78281853247
4.5490000000000	0.18926698760348	-169.12358969844
4.5520000000000	0.18895343411062	-169.46357736872
4.5550000000000	0.18866386781729	-169.80286444929
4.5580000000000	0.18839780166944	-170.14153141069
4.5610000000000	0.18815477906293	-170.47965651688
4.5640000000000	0.18793437274471	-170.81731604779
4.5670000000000	0.18773618383934	-171.15458451744
4.5700000000000	0.18755984099798	-171.49153488911
4.5730000000000	0.18740499966800	-171.82823878939
4.5760000000000	0.18727134148257	-172.16476672291
4.5790000000000	0.18715857377090	-172.50118828959
4.5820000000000	0.18706642919078	-172.83757240657
4.5850000000000	0.18699466548677	-173.17398753699
4.5880000000000	0.18694306537888	-173.51050192814
4.5910000000000	0.18691143658803	-173.84718386184
4.5940000000000	0.18689961200680	-174.18410192001
4.5970000000000	0.18690745002595	-174.52132526927
4.6000000000000	0.18693483502988	-174.85892396853
4.6030000000000	0.18698167807684	-175.19696930442
4.6060000000000	0.18704791778340	-175.53553416025
4.6090000000000	0.18713352143646	-175.87469342501
4.6120000000000	0.18723848636094	-176.21452445037
4.6150000000000	0.18736284157691	-176.55510756491
4.6180000000000	0.18750664978679	-176.89652665683
4.6210000000000	0.18767000974121	-177.23886983870
4.6240000000000	0.18785305904235	-177.58223021046
4.6270000000000	0.18805597745540	-177.92670674077
4.6300000000000	0.18827899081370	-178.27240529101
4.6330000000000	0.18852237562131	-178.61943981215
4.6360000000000	0.18878646447921	-178.96793375166
4.6390000000000	0.18907165248926	-179.31802171722
4.6420000000000	0.18937840482517	-179.66985145531
4.6450000000000	0.18970726570316	179.97641378129
4.6480000000000	0.19005886904078	179.62059238357
4.6510000000000	0.19043395116213	179.26248093380
4.6540000000000	0.19083336599771	178.90184999564
4.6570000000000	0.19125810334155	178.53843894557
4.6600000000000	0.19170931087705	178.17194958143
4.6630000000000	0.19218832087505	177.80203815897
4.6660000000000	0.19269668271872	177.42830538968
4.6690000000000	0.19323620273894	177.05028377054
4.6720000000000	0.19380899327779	176.66742138751
4.6750000000000	0.19441753347105	176.27906100868
4.6780000000000	0.19506474500182	175.88441281386
4.6810000000000	0.19575408708655	175.48251842084
4.6840000000000	0.19648967629038	175.07220285022
4.6870000000000	0.19727643851831	174.65200953384
4.6900000000000	0.19812030277607	174.22011111354
4.6930000000000	0.19902844906052	173.77418508771
4.6960000000000	0.20000962583674	173.31123747555
4.6990000000000	0.20107455521691	172.82734806687
4.7020000000000	0.20223644386984	172.31729479827
4.7050000000000	0.20351160862116	171.77398738187
4.7080000000000	0.20492019128676	171.18759220569
4.7110000000000	0.20648683462291	170.54414391180
4.7140000000000	0.20824090605301	169.82327936274
4.7170000000000	0.21021507451823	168.99443010889
4.7200000000000	0.21243887733948	168.01024771990
4.7230000000000	0.21491773183565	166.79503677192
4.7260000000000	0.21756972749063	165.22459016838
4.7290000000000	0.22003934252589	163.09452991825
4.7320000000000	0.22116771980075	160.09492850019
4.7350000000000	0.21774409026384	155.94352556882
4.7380000000000	0.20372531142191	151.31709688928
4.7410000000000	0.17870117721544	149.77057351599
4.7440000000000	0.15980103678006	154.20366915332
4.7470000000000	0.15643099847368	160.17834493138
4.7500000000000	0.16077959756945	164.01046545940
4.7530000000000	0.16656471656364	165.93045459765
4.7560000000000	0.17183303782928	166.78690268748
4.7590000000000	0.17627274451515	167.09328822908
4.7620000000000	0.17998081662712	167.10866181350
4.7650000000000	0.18311406819702	166.96314412199
4.7680000000000	0.18580870227134	166.72457986172
4.7710000000000	0.18816940496977	166.42996616421
4.7740000000000	0.19027406685818	166.10035614801
4.7770000000000	0.19218042738851	165.74818985666
4.7800000000000	0.19393159863589	165.38105956828
4.7830000000000	0.19556014227867	165.00372715570
4.7860000000000	0.19709097041644	164.61924777216
4.7890000000000	0.19854339259127	164.22961801137
4.7920000000000	0.19993256548912	163.83616159775
4.7950000000000	0.20127052872997	163.43976532533
4.7980000000000	0.20256695319982	163.04102697293
4.8010000000000	0.20382968820228	162.64035007672
4.8040000000000	0.20506516636236	162.23800583915
4.8070000000000	0.20627870680725	161.83417427082
4.8100000000000	0.20747474475440	161.42897195197
4.8130000000000	0.20865700724235	161.02247101978
4.8160000000000	0.20982864900591	160.61471231062
4.8190000000000	0.21099235853983	160.20571455193
4.8220000000000	0.21215044163579	159.79548084987
4.8250000000000	0.21330488773213	159.38400330382
4.8280000000000	0.21445742302979	158.97126630970
4.8310000000000	0.21560955333006	158.55724893690
4.8340000000000	0.21676259882432	158.14192664489
4.8370000000000	0.21791772253318	157.72527252598
4.8400000000000	0.21907595369776	157.30725820537
4.8430000000000	0.22023820713096	156.88785449237
4.8460000000000	0.22140529931407	156.46703184981
4.8490000000000	0.22257796185523	156.04476073018
4.8520000000000	0.22375685279676	155.62101181393
4.8550000000000	0.22494256615898	155.19575617559
4.8580000000000	0.22613564003015	154.76896539693
4.8610000000000	0.22733656345233	154.34061164090
4.8640000000000	0.22854578230475	153.91066769709
4.8670000000000	0.22976370434901	153.47910700613
4.8700000000000	0.23099070357024	153.04590366900
4.8730000000000	0.23222712392470	152.61103244546
4.8760000000000	0.23347328258454	152.17446874488
4.8790000000000	0.23472947275535	151.73618861172
4.8820000000000	0.23599596612923	151.29616870767
4.8850000000000	0.23727301502571	150.85438629163
4.8880000000000	0.23856085426472	150.41081919847
4.8910000000000	0.23985970280855	149.96544581745
4.8940000000000	0.24116976520405	149.51824507076
4.8970000000000	0.24249123285175	149.06919639240
4.9000000000000	0.24382428512438	148.61827970798
4.9030000000000	0.24516909035404	148.16547541528
4.9060000000000	0.24652580670462	147.71076436596
4.9090000000000	0.24789458294347	147.25412784829
4.9120000000000	0.24927555912463	146.79554757110
4.9150000000000	0.25066886719406	146.33500564877
4.9180000000000	0.25207463152602	145.87248458744
4.9210000000000	0.25349296939845	145.40796727227
4.9240000000000	0.25492399141431	144.94143695584
4.9270000000000	0.25636780187477	144.47287724750
4.9300000000000	0.25782449910950	144.00227210374
4.9330000000000	0.25929417576878	143.52960581957
4.9360000000000	0.26077691908130	143.05486302066
4.9390000000000	0.26227281108126	142.57802865648
4.9420000000000	0.26378192880795	142.09908799415
4.9450000000000	0.26530434448052	141.61802661303
4.9480000000000	0.26684012565035	141.13483040012
4.9510000000000	0.26838933533338	140.64948554607
4.9540000000000	0.26995203212411	140.16197854184
4.9570000000000	0.27152827029314	139.67229617593
4.9600000000000	0.27311809986977	139.18042553222
4.9630000000000	0.27472156671108	138.68635398834
4.9660000000000	0.27633871255861	138.19006921449
4.9690000000000	0.27796957508390	137.69155917273
4.9720000000000	0.27961418792388	137.19081211679
4.9750000000000	0.28127258070694	136.68781659221
4.9780000000000	0.28294477907058	136.18256143685
4.9810000000000	0.28463080467140	135.67503578188
4.9840000000000	0.28633067518812	135.16522905299
4.9870000000000	0.28804440431819	134.65313097195
4.9900000000000	0.28977200176868	134.13873155855
4.9930000000000	0.29151347324189	133.62202113266
4.9960000000000	0.29326882041626	133.10299031672
4.9990000000000	0.29503804092289	132.58163003837
5.0020000000000	0.29682112831834	132.05793153332
5.0050000000000	0.29861807205381	131.53188634845
5.0080000000000	0.30042885744134	131.00348634511
5.0110000000000	0.30225346561717	130.47272370256
5.0140000000000	0.30409187350273	129.93959092163
5.0170000000000	0.30594405376353	129.40408082846
5.0200000000000	0.30780997476616	128.86618657846
5.0230000000000	0.30968960053388	128.32590166030
5.0260000000000	0.31158289070082	127.78321990010
5.0290000000000	0.31348980046527	127.23813546563
5.0320000000000	0.31541028054220	126.69064287070
5.0350000000000	0.31734427711521	126.14073697946
5.0380000000000	0.31929173178829	125.58841301096
5.0410000000000	0.32125258153747	125.03366654358
5.0440000000000	0.32322675866266	124.47649351956
5.0470000000000	0.32521419073984	123.91689024962
5.0500000000000	0.32721480057394	123.35485341743
5.0530000000000	0.32922850615241	122.79038008424
5.0560000000000	0.33125522059984	122.22346769341
5.0590000000000	0.33329485213385	121.65411407488
5.0620000000000	0.33534730402222	121.08231744969
5.0650000000000	0.33741247454181	120.50807643437
5.0680000000000	0.33949025693909	119.93139004531
5.0710000000000	0.34158053939271	119.35225770304
5.0740000000000	0.34368320497826	118.77067923638
5.0770000000000	0.34579813163528	118.18665488656
5.0800000000000	0.34792519213682	117.60018531118
5.0830000000000	0.35006425406171	117.01127158801
5.0860000000000	0.35221517976961	116.41991521873
5.0890000000000	0.35437782637919	115.82611813244
5.0920000000000	0.35655204574940	115.22988268906
5.0950000000000	0.35873768446414	114.63121168249
5.0980000000000	0.36093458382049	114.03010834362
5.1010000000000	0.36314257982050	113.42657634313
5.1040000000000	0.36536150316684	112.82061979406
5.1070000000000	0.36759117926249	112.21224325414
5.1100000000000	0.36983142821442	111.60145172787
5.1130000000000	0.37208206484152	110.98825066837
5.1160000000000	0.37434289868702	110.37264597896
5.1190000000000	0.37661373403521	109.75464401435
5.1220000000000	0.37889436993297	109.13425158170
5.1250000000000	0.38118460021583	108.51147594124
5.1280000000000	0.38348421353902	107.88632480660
5.1310000000000	0.38579299341334	107.25880634478
5.1340000000000	0.38811071824609	106.62892917586
5.1370000000000	0.39043716138703	105.99670237219
5.1400000000000	0.39277209117962	105.36213545735
5.1430000000000	0.39511527101733	104.72523840460
5.1460000000000	0.39746645940539	104.08602163503
5.1490000000000	0.39982541002775	103.44449601521
5.1520000000000	0.40219187181941	102.80067285446
5.1550000000000	0.40456558904420	102.15456390165
5.1580000000000	0.40694630137785	101.50618134157
5.1610000000000	0.40933374399656	100.85553779084
5.1640000000000	0.41172764767080	100.20264629327
5.1670000000000	0.41412773886463	99.547520314885
5.1700000000000	0.41653373984018	98.890173738260
5.1730000000000	0.41894536876753	98.230620856508
5.1760000000000	0.42136233983967	97.568876366655
5.1790000000000	0.42378436339266	96.904955362513
5.1820000000000	0.42621114603083	96.238873327015
5.1850000000000	0.42864239075681	95.570646123985
5.1880000000000	0.43107779710654	94.900289989365
5.1910000000000	0.43351706128877	94.227821521858
5.1940000000000	0.43595987632924	93.553257672998
5.1970000000000	0.43840593221910	92.876615736636
5.2000000000000	0.44085491606767	92.197913337818
5.2030000000000	0.44330651225903	91.517168421075
5.2060000000000	0.44576040261252	90.834399238084
5.2090000000000	0.44821626654675	90.149624334718
5.2120000000000	0.45067378124698	89.462862537469
5.2150000000000	0.45313262183553	88.774132939223
5.2180000000000	0.45559246154503	88.083454884409
5.2210000000000	0.45805297189419	87.390847953480
5.2240000000000	0.46051382286584	86.696331946748
5.2270000000000	0.46297468308680	85.999926867545
5.2300000000000	0.46543522000942	85.301652904719
5.2330000000000	0.46789510009435	84.601530414437
5.2360000000000	0.47035398899419	83.899579901313
5.2390000000000	0.47281155173770	83.195821998831
5.2420000000000	0.47526745291408	82.490277449064
5.2450000000000	0.47772135685709	81.782967081682
5.2480000000000	0.48017292782841	81.073911792234
5.2510000000000	0.48262183019996	80.363132519703
5.2540000000000	0.48506772863464	79.650650223310
5.2570000000000	0.48751028826513	78.936485858567
5.2600000000000	0.48994917487014	78.220660352570
5.2630000000000	0.49238405504781	77.503194578502
5.2660000000000	0.49481459638557	76.784109329348
5.2690000000000	0.49724046762615	76.063425290800
5.2720000000000	0.49966133882897	75.341163013334
5.2750000000000	0.50207688152665	74.617342883443
5.2780000000000	0.50448676887577	73.891985093998
5.2810000000000	0.50689067580161	73.165109613733
5.2840000000000	0.50928827913601	72.436736155799
5.2870000000000	0.51167925774796	71.706884145393
5.2900000000000	0.51406329266608	70.975572686404
5.2930000000000	0.51644006719253	70.242820527062
5.2960000000000	0.51880926700752	69.508646024540
5.2990000000000	0.52117058026378	68.773067108487
5.3020000000000	0.52352369767032	68.036101243420
5.3050000000000	0.52586831256457	67.297765389959
5.3080000000000	0.52820412097227	66.558075964834
5.3110000000000	0.53053082165418	65.817048799604
5.3140000000000	0.53284811613876	65.074699098040
5.3170000000000	0.53515570873996	64.331041392088
5.3200000000000	0.53745330655909	63.586089496352
5.3230000000000	0.53974061946980	62.839856461000
5.3260000000000	0.54201736008512	62.092354523013
5.3290000000000	0.54428324370532	61.343595055682
5.3320000000000	0.54653798824554	60.593588516234
5.3350000000000	0.54878131414172	59.842344391492
5.3380000000000	0.55101294423359	59.089871141418
5.3410000000000	0.55323260362314	58.336176140427
5.3440000000000	0.55544001950701	57.581265616303
5.3470000000000	0.55763492098108	56.825144586570
5.3500000000000	0.55981703881532	56.067816792127
5.3530000000000	0.56198610519699	55.309284627970
5.3560000000000	0.56414185343987	54.549549070784
5.3590000000000	0.56628401765721	53.788609603182
5.3620000000000	0.56841233239570	53.026464134334
5.3650000000000	0.57052653222766	52.263108916740
5.3680000000000	0.57262635129830	51.498538458836
5.3710000000000	0.57471152282449	50.732745433123
5.3740000000000	0.57678177854148	49.965720579477
5.3770000000000	0.57883684809311	49.197452603270
5.3800000000000	0.58087645836113	48.427928067876
5.3830000000000	0.58290033272842	47.657131281145
5.3860000000000	0.58490819027051	46.885044175349
5.3890000000000	0.58689974486911	46.111646180063
5.3920000000000	0.58887470424082	45.336914087445
5.3950000000000	0.59083276887324	44.560821909253
5.3980000000000	0.59277363085993	43.783340724947
5.4010000000000	0.59469697262472	43.004438520126
5.4040000000000	0.59660246552472	42.224080014501
5.4070000000000	0.59848976832017	41.442226478514
5.4100000000000	0.60035852549783	40.658835537655
5.4130000000000	0.60220836543313	39.873860963421
5.4160000000000	0.60403889837436	39.087252449779
5.4190000000000	0.60584971423030	38.298955373881
5.4220000000000	0.60764038014025	37.508910539667
5.4250000000000	0.60941043780303	36.717053902861
5.4280000000000	0.61115940053814	35.923316275734
5.4310000000000	0.61288675004941	35.127623009848
5.4340000000000	0.61459193285711	34.329893654823
5.4370000000000	0.61627435636047	33.530041591014
5.4400000000000	0.61793338448721	32.727973633740
5.4430000000000	0.61956833288110	31.923589606532
5.4460000000000	0.62117846357193	31.116781880616
5.4490000000000	0.62276297906443	30.307434877562
5.4520000000000	0.62432101577437	29.495424531809
5.4550000000000	0.62585163672940	28.680617709408
5.4580000000000	0.62735382344114	27.862871579056
5.4610000000000	0.62882646684122	27.042032931110
5.4640000000000	0.63026835715847	26.217937439928
5.4670000000000	0.63167817259652	25.390408864475
5.4700000000000	0.63305446665027	24.559258181758
5.4730000000000	0.63439565387493	23.724282647214
5.4760000000000	0.63569999389370	22.885264775801
5.4790000000000	0.63696557339659	22.041971237128
5.4820000000000	0.63819028584478	21.194151657618
5.4850000000000	0.63937180854978	20.341537322405
5.4880000000000	0.64050757674412	19.483839769495
5.4910000000000	0.64159475419852	18.620749268669
5.4940000000000	0.64263019986851	17.751933177846
5.4970000000000	0.64361042996827	16.877034170133
5.5000000000000	0.64453157477021	15.995668325822
5.5030000000000	0.64538932931153	15.107423085229
5.5060000000000	0.64617889705160	14.211855060834
5.5090000000000	0.64689492536249	13.308487710983
5.5120000000000	0.64753143154514	12.396808882844
5.5150000000000	0.64808171784147	11.476268240107
5.5180000000000	0.64853827365226	10.546274601753
5.5210000000000	0.64889266286728	9.6061932333045
5.5240000000000	0.64913539386113	8.6553431527755
5.5270000000000	0.64925576930117	7.6929945420566
5.5300000000000	0.64924171244712	6.7183663935457
5.5330000000000	0.64907956609439	5.7306245751271
5.5360000000000	0.64875385972471	4.7288805692906
5.5390000000000	0.64824703978978	3.7121912412129
5.5420000000000	0.64753915738478	2.6795601255529
5.5450000000000	0.64660750691202	1.6299409055676
5.5480000000000	0.64542620876051	0.56224400886238
5.5510000000000	0.64396572865709	-0.52465241388209
5.5540000000000	0.64219232637297	-1.6318853938839
5.5570000000000	0.64006742720602	-2.7605815617192
5.5600000000000	0.63754691158354	-3.9118198344517
5.5630000000000	0.63458032197800	-5.0865779389973
5.5660000000000	0.63110999320758	-6.2856567134889
5.5690000000000	0.62707012375412	-7.5095739157674
5.5720000000000	0.62238582438789	-8.7584162660790
5.5750000000000	0.61697220961355	-10.031634402201
5.5780000000000	0.61073364211256	-11.327760015216
5.5810000000000	0.60356330707107	-12.644017308589
5.5840000000000	0.59534339061463	-13.975791746042
5.5870000000000	0.58594627482732	-15.315907654203
5.5900000000000	0.57523735181916	-16.653652945755
5.5930000000000	0.56308030905941	-17.973475526770
5.5960000000000	0.54934604597426	-19.253265904047
5.5990000000000	0.53392672281638	-20.462143428787
5.6020000000000	0.51675674623578	-21.557699206470
5.6050000000000	0.49784260819013	-22.482756379557
5.6080000000000	0.47730312402907	-23.161962779625
5.6110000000000	0.45542025290201	-23.499061573802
5.6140000000000	0.43269750208773	-23.376683226125
5.6170000000000	0.40991670384969	-22.662131626154
5.6200000000000	0.38817339117267	-21.224637699640
5.6230000000000	0.36885638178647	-18.970173242608
5.6260000000000	0.35352565157945	-15.894492672890
5.6290000000000	0.34365593949427	-12.137894751207
5.6320000000000	0.34028138650990	-8.0019276219241
5.6350000000000	0.34368475669828	-3.8900953704319
5.6380000000000	0.35331442731950	-0.18784015542371
5.6410000000000	0.36798598993988	2.8444477230038
5.6440000000000	0.38623645946070	5.1054221922084
5.6470000000000	0.40664387188541	6.6201919532266
5.6500000000000	0.42801533714742	7.4845614595592
5.6530000000000	0.44944961044182	7.8186725647747
5.6560000000000	0.47032212853754	7.7393807002827
5.6590000000000	0.49023643283972	7.3478601779077
5.6620000000000	0.50896873369814	6.7262888376777
5.6650000000000	0.52641815286598	5.9389177618083
5.6680000000000	0.54256681402591	5.0347868136359
5.6710000000000	0.55744990562847	4.0507288898123
5.6740000000000	0.57113424937065	3.0140903281844
5.6770000000000	0.58370352394563	1.9449868460089
5.6800000000000	0.59524842816387	0.85808934270081
5.6830000000000	0.60586037689990	-0.23599970388574
5.6860000000000	0.61562765173801	-1.3297021622957
5.6890000000000	0.62463321441918	-2.4176798321908
5.6920000000000	0.63295361866703	-3.4962484737450
5.6950000000000	0.64065862732619	-4.5629415118993
5.6980000000000	0.64781126638357	-5.6161857552225
5.7010000000000	0.65446813587132	-6.6550605777586
5.7040000000000	0.66067985921000	-7.6791191539190
5.7070000000000	0.66649159474466	-8.6882557939269
5.7100000000000	0.67194356174900	-9.6826075342593
5.7130000000000	0.67707155219329	-10.662481199988
5.7160000000000	0.68190741207149	-11.628299427546
5.7190000000000	0.68647948415448	-12.580560816956
5.7220000000000	0.69081300913262	-13.519810624651
5.7250000000000	0.69493048522714	-14.446619326239
5.7280000000000	0.69885198816527	-15.361567058182
5.7310000000000	0.70259545438577	-16.265232451160
5.7340000000000	0.70617693077708	-17.158184742095
5.7370000000000	0.70961079435270	-18.040978330447
5.7400000000000	0.71290994517369	-18.914149152288
5.7430000000000	0.71608597562157	-19.778212401159
5.7460000000000	0.71914931886428	-20.633661241367
5.7490000000000	0.72210937907736	-21.480966246955
5.7520000000000	0.72497464570328	-22.320575365578
5.7550000000000	0.72775279376674	-23.152914256329
5.7580000000000	0.73045077201924	-23.978386888130
5.7610000000000	0.73307488046410	-24.797376313813
5.7640000000000	0.73563083861524	-25.610245556561
5.7670000000000	0.73812384566800	-26.417338561740
5.7700000000000	0.74055863360601	-27.218981179521
5.7730000000000	0.74293951413390	-28.015482153103
5.7760000000000	0.74527042020851	-28.807134094444
5.7790000000000	0.74755494283948	-29.594214434773
5.7820000000000	0.74979636374208	-30.376986341207
5.7850000000000	0.75199768434888	-31.155699593834
5.7880000000000	0.75416165162075	-31.930591419871
5.7910000000000	0.75629078104085	-32.701887283199
5.7940000000000	0.75838737712571	-33.469801628810
5.7970000000000	0.76045355174492	-34.234538582556
5.8000000000000	0.76249124050409	-34.996292607262
5.8030000000000	0.76450221741357	-35.755249116659
5.8060000000000	0.76648810803796	-36.511585048907
5.8090000000000	0.76845040129709	-37.265469401631
5.8120000000000	0.77039046006866	-38.017063730485
5.8150000000000	0.77230953072406	-38.766522613309
5.8180000000000	0.77420875171380	-39.513994081909
5.8210000000000	0.77608916130452	-40.259620023441
5.8240000000000	0.77795170455804	-41.003536553344
5.8270000000000	0.77979723963225	-41.745874361641
5.8300000000000	0.78162654347459	-42.486759034379
5.8330000000000	0.78344031697062	-43.226311351849
5.8360000000000	0.78523918960349	-43.964647565149
5.8390000000000	0.78702372367381	-44.701879652550
5.8420000000000	0.78879441812385	-45.438115557035
5.8450000000000	0.79055171200553	-46.173459406275
5.8480000000000	0.79229598762738	-46.908011716237
5.8510000000000	0.79402757341176	-47.641869579519
5.8540000000000	0.79574674649070	-48.375126839440
5.8570000000000	0.79745373506563	-49.107874250827
5.8600000000000	0.79914872055378	-49.840199628389
5.8630000000000	0.80083183954179	-50.572187983471
5.8660000000000	0.80250318556509	-51.303921649976
5.8690000000000	0.80416281072988	-52.035480400104
5.8720000000000	0.80581072719284	-52.766941550610
5.8750000000000	0.80744690851252	-53.498380060122
5.8780000000000	0.80907129088489	-54.229868618120
5.8810000000000	0.81068377427467	-54.961477726058
5.8840000000000	0.81228422345292	-55.693275771110
5.8870000000000	0.81387246895053	-56.425329092996
5.8900000000000	0.81544830793655	-57.157702044269
5.8930000000000	0.81701150502955	-57.890457044472
5.8960000000000	0.81856179304961	-58.623654628496
5.8990000000000	0.82009887371793	-59.357353489474
5.9020000000000	0.82162241831072	-60.091610516529
5.9050000000000	0.82313206827339	-60.826480827648
5.9080000000000	0.82462743580086	-61.562017797952
5.9110000000000	0.82610810438925	-62.298273083630
5.9140000000000	0.82757362936416	-63.035296641750
5.9170000000000	0.82902353839031	-63.773136746193
5.9200000000000	0.83045733196687	-64.511839999908
5.9230000000000	0.83187448391316	-65.251451343692
5.9260000000000	0.83327444184844	-65.992014061691
5.9290000000000	0.83465662766994	-66.733569783801
5.9320000000000	0.83602043803284	-67.476158485145
5.9350000000000	0.83736524483562	-68.219818482797
5.9380000000000	0.83869039571447	-68.964586429914
5.9410000000000	0.83999521454977	-69.710497307444
5.9440000000000	0.84127900198806	-70.457584413552
5.9470000000000	0.84254103598225	-71.205879350927
5.9500000000000	0.84378057235328	-71.955412012115
5.9530000000000	0.84499684537575	-72.706210563034
5.9560000000000	0.84618906839034	-73.458301424798
5.9590000000000	0.84735643444550	-74.211709254027
5.9620000000000	0.84849811697083	-74.966456921753
5.9650000000000	0.84961327048444	-75.722565491104
5.9680000000000	0.85070103133651	-76.480054193884
5.9710000000000	0.85176051849094	-77.238940406210
5.9740000000000	0.85279083434712	-77.999239623350
5.9770000000000	0.85379106560339	-78.760965433920
5.9800000000000	0.85476028416398	-79.524129493579
5.9830000000000	0.85569754809058	-80.288741498385
5.9860000000000	0.85660190259997	-81.054809157956
5.9890000000000	0.85747238110868	-81.822338168615
5.9920000000000	0.85830800632555	-82.591332186646
5.9950000000000	0.85910779139278	-83.361792801848
5.9980000000000	0.85987074107607	-84.133719511539
6.0010000000000	0.86059585300383	-84.907109695172
6.0040000000000	0.86128211895565	-85.681958589728
6.0070000000000	0.86192852619960	-86.458259266062
6.0100000000000	0.86253405887801	-87.236002606351
6.0130000000000	0.86309769944072	-88.015177282834
6.0160000000000	0.86361843012498	-88.795769737991
6.0190000000000	0.86409523448046	-89.577764166340
6.0220000000000	0.86452709893796	-90.361142498016
6.0250000000000	0.86491301441967	-91.145884384295
6.0280000000000	0.86525197798897	-91.931967185229
6.0310000000000	0.86554299453715	-92.719365959554
6.0340000000000	0.86578507850432	-93.508053457017
6.0370000000000	0.86597725563134	-94.298000113294
6.0400000000000	0.86611856473941	-95.089174047634
6.0430000000000	0.86620805953357	-95.881541063373
6.0460000000000	0.86624481042623	-96.675064651467
6.0490000000000	0.86622790637634	-97.469705997159
6.0520000000000	0.86615645673977	-98.265423989918
6.0550000000000	0.86602959312605	-99.062175236749
6.0580000000000	0.86584647125650	-99.859914079000
6.0610000000000	0.86560627281835	-100.65859261273
6.0640000000000	0.86530820730965	-101.45816071278
6.0670000000000	0.86495151386904	-102.25856606051
6.0700000000000	0.86453546308477	-103.05975417544
6.0730000000000	0.86405935877699	-103.86166845061
6.0760000000000	0.86352253974717	-104.66425019197
6.0790000000000	0.86292438148869	-105.46743866154
6.0820000000000	0.86226429785234	-106.27117112454
6.0850000000000	0.86154174266053	-107.07538290043
6.0880000000000	0.86075621126416	-107.88000741780
6.0910000000000	0.85990724203600	-108.68497627311
6.0940000000000	0.85899441779454	-109.49021929320
6.0970000000000	0.85801736715258	-110.29566460151
6.1000000000000	0.85697576578471	-111.10123868795
6.1030000000000	0.85586933760835	-111.90686648222
6.1060000000000	0.85469785587297	-112.71247143061
6.1090000000000	0.85346114415260	-113.51797557600
6.1120000000000	0.85215907723706	-114.32329964098
6.1150000000000	0.85079158191738	-115.12836311398
6.1180000000000	0.84935863766178	-115.93308433807
6.1210000000000	0.84786027717846	-116.73738060240
6.1240000000000	0.84629658686231	-117.54116823601
6.1270000000000	0.84466770712273	-118.34436270378
6.1300000000000	0.84297383259071	-119.14687870428
6.1330000000000	0.84121521220323	-119.94863026939
6.1360000000000	0.83939214916410	-120.74953086526
6.1390000000000	0.83750500078059	-121.54949349453
6.1420000000000	0.83555417817573	-122.34843079947
6.1450000000000	0.83354014587696	-123.14625516578
6.1480000000000	0.83146342128189	-123.94287882676
6.1510000000000	0.82932457400306	-124.73821396765
6.1540000000000	0.82712422509350	-125.53217282979
6.1570000000000	0.82486304615597	-126.32466781437
6.1600000000000	0.82254175833880	-127.11561158552
6.1630000000000	0.82016113122203	-127.90491717241
6.1660000000000	0.81772198159790	-128.69249807014
6.1690000000000	0.81522517215020	-129.47826833917
6.1720000000000	0.81267161003736	-130.26214270302
6.1750000000000	0.81006224538458	-131.04403664403
6.1780000000000	0.80739806969060	-131.82386649686
6.1810000000000	0.80468011415510	-132.60154953964
6.1840000000000	0.80190944793286	-133.37700408247
6.1870000000000	0.79908717632120	-134.15014955305
6.1900000000000	0.79621443888720	-134.92090657941
6.1930000000000	0.79329240754164	-135.68919706928
6.1960000000000	0.79032228456634	-136.45494428633
6.1990000000000	0.78730530060215	-137.21807292272
6.2020000000000	0.78424271260419	-137.97850916819
6.2050000000000	0.78113580177176	-138.73618077535
6.2080000000000	0.77798587145946	-139.49101712116
6.2110000000000	0.77479424507662	-140.24294926454
6.2140000000000	0.77156226398170	-140.99190999996
6.2170000000000	0.76829128537822	-141.73783390705
6.2200000000000	0.76498268021865	-142.48065739617
6.2230000000000	0.76163783112242	-143.22031874987
6.2260000000000	0.75825813031402	-143.95675816030
6.2290000000000	0.75484497758693	-144.68991776255
6.2320000000000	0.75139977829865	-145.41974166398
6.2350000000000	0.74792394140209	-146.14617596947
6.2380000000000	0.74441887751802	-146.86916880279
6.2410000000000	0.74088599705307	-147.58867032406
6.2440000000000	0.73732670836736	-148.30463274338
6.2470000000000	0.73374241599565	-149.01701033069
6.2500000000000	0.73013451892528	-149.72575942205
6.2530000000000	0.72650440893409	-150.43083842234
6.2560000000000	0.72285346899093	-151.13220780453
6.2590000000000	0.71918307172128	-151.82983010563
6.2620000000000	0.71549457793978	-152.52366991945
6.2650000000000	0.71178933525152	-153.21369388628
6.2680000000000	0.70806867672340	-153.89987067970
6.2710000000000	0.70433391962646	-154.58217099047
6.2740000000000	0.70058636425004	-155.26056750791
6.2770000000000	0.69682729278807	-155.93503489867
6.2800000000000	0.69305796829766	-156.60554978313
6.2830000000000	0.68927963372981	-157.27209070966
6.2860000000000	0.68549351103188	-157.93463812673
6.2890000000000	0.68170080032105	-158.59317435309
6.2920000000000	0.67790267912810	-159.24768354622
6.2950000000000	0.67410030171019	-159.89815166905
6.2980000000000	0.67029479843162	-160.54456645528
6.3010000000000	0.66648727521087	-161.18691737326
6.3040000000000	0.66267881303256	-161.82519558867
6.3070000000000	0.65887046752240	-162.45939392610
6.3100000000000	0.65506326858341	-163.08950682969
6.3130000000000	0.65125822009136	-163.71553032289
6.3160000000000	0.64745629964731	-164.33746196753
6.3190000000000	0.64365845838529	-164.95530082230
6.3220000000000	0.63986562083274	-165.56904740073
6.3250000000000	0.63607868482151	-166.17870362878
6.3280000000000	0.63229852144717	-166.78427280217
6.3310000000000	0.62852597507428	-167.38575954352
6.3340000000000	0.62476186338521	-167.98316975945
6.3370000000000	0.62100697747037	-168.57651059764
6.3400000000000	0.61726208195732	-169.16579040397
6.3430000000000	0.61352791517655	-169.75101867989
6.3460000000000	0.60980518936163	-170.33220603997
6.3490000000000	0.60609459088148	-170.90936416982
6.3520000000000	0.60239678050252	-171.48250578430
6.3550000000000	0.59871239367856	-172.05164458626
6.3580000000000	0.59504204086622	-172.61679522575
6.3610000000000	0.59138630786401	-173.17797325967
6.3640000000000	0.58774575617283	-173.73519511217
6.3670000000000	0.58412092337603	-174.28847803557
6.3700000000000	0.58051232353733	-174.83784007194
6.3730000000000	0.57692044761441	-175.38330001545
6.3760000000000	0.57334576388684	-175.92487737543
6.3790000000000	0.56978871839635	-176.46259234013
6.3820000000000	0.56624973539806	-176.99646574131
6.3850000000000	0.56272921782103	-177.52651901966
6.3880000000000	0.55922754773670	-178.05277419097
6.3910000000000	0.55574508683389	-178.57525381318
6.3940000000000	0.55228217689895	-179.09398095424
6.3970000000000	0.54883914029996	-179.60897916084
6.4000000000000	0.54541628047368	179.87972757200
6.4030000000000	0.54201388241423	179.37211483048
6.4060000000000	0.53863221316247	178.86815781074
6.4090000000000	0.53527152229507	178.36783134666
6.4120000000000	0.53193204241246	177.87110993686
6.4150000000000	0.52861398962469	177.37796777083
6.4180000000000	0.52531756403457	176.88837875414
6.4210000000000	0.52204295021726	176.40231653296
6.4240000000000	0.51879031769575	175.91975451756
6.4270000000000	0.51555982141151	175.44066590515
6.4300000000000	0.51235160218984	174.96502370180
6.4330000000000	0.50916578719943	174.49280074362
6.4360000000000	0.50600249040560	174.02396971711
6.4390000000000	0.50286181301685	173.55850317876
6.4420000000000	0.49974384392433	173.09637357387
6.4450000000000	0.49664866013400	172.63755325466
6.4480000000000	0.49357632719104	172.18201449760
6.4510000000000	0.49052689959635	171.72972952006
6.4540000000000	0.48750042121494	171.28067049625
6.4570000000000	0.48449692567597	170.83480957247
6.4600000000000	0.48151643676430	170.39211888171
6.4630000000000	0.47855896880347	169.95257055758
6.4660000000000	0.47562452702998	169.51613674765
6.4690000000000	0.47271310795875	169.08278962611
6.4720000000000	0.46982469973982	168.65250140588
6.4750000000000	0.46695928250620	168.22524435013
6.4780000000000	0.46411682871277	167.80099078322
6.4810000000000	0.46129730346649	167.37971310113
6.4840000000000	0.45850066484770	166.96138378132
6.4870000000000	0.45572686422261	166.54597539209
6.4900000000000	0.45297584654722	166.13346060143
6.4930000000000	0.45024755066249	165.72381218544
6.4960000000000	0.44754190958096	165.31700303623
6.4990000000000	0.44485885076499	164.91300616939
6.5020000000000	0.44219829639655	164.51179473103
6.5050000000000	0.43956016363887	164.11334200440
6.5080000000000	0.43694436488985	163.71762141610
6.5110000000000	0.43435080802760	163.32460654192
6.5140000000000	0.43177939664808	162.93427111230
6.5170000000000	0.42923003029497	162.54658901740
6.5200000000000	0.42670260468204	162.16153431187
6.5230000000000	0.42419701190811	161.77908121925
6.5260000000000	0.42171314066463	161.39920413607
6.5290000000000	0.41925087643631	161.02187763567
6.5320000000000	0.41681010169459	160.64707647165
6.5350000000000	0.41439069608452	160.27477558108
6.5380000000000	0.41199253660481	159.90495008748
6.5410000000000	0.40961549778152	159.53757530350
6.5440000000000	0.40725945183539	159.17262673330
6.5470000000000	0.40492426884296	158.81008007478
6.5500000000000	0.40260981689178	158.44991122159
6.5530000000000	0.40031596222969	158.09209626477
6.5560000000000	0.39804256940845	157.73661149443
6.5590000000000	0.39578950142186	157.38343340097
6.5620000000000	0.39355661983844	157.03253867632
6.5650000000000	0.39134378492896	156.68390421488
6.5680000000000	0.38915085578886	156.33750711431
6.5710000000000	0.38697769045575	155.99332467622
6.5740000000000	0.38482414602215	155.65133440659
6.5770000000000	0.38269007874359	155.31151401617
6.5800000000000	0.38057534414223	154.97384142061
6.5830000000000	0.37847979710611	154.63829474057
6.5860000000000	0.37640329198423	154.30485230164
6.5890000000000	0.37434568267752	153.97349263415
6.5920000000000	0.37230682272589	153.64419447288
6.5950000000000	0.37028656539145	153.31693675664
6.5980000000000	0.36828476373803	152.99169862775
6.6010000000000	0.36630127070718	152.66845943147
6.6040000000000	0.36433593919066	152.34719871528
6.6070000000000	0.36238862209966	152.02789622809
6.6100000000000	0.36045917243076	151.71053191939
6.6130000000000	0.35854744332884	151.39508593831
6.6160000000000	0.35665328814696	151.08153863259
6.6190000000000	0.35477656050331	150.76987054752
6.6220000000000	0.35291711433550	150.46006242480
6.6250000000000	0.35107480395205	150.15209520131
6.6280000000000	0.34924948408134	149.84595000789
6.6310000000000	0.34744100991804	149.54160816801
6.6340000000000	0.34564923716721	149.23905119641
6.6370000000000	0.34387402208600	148.93826079773
6.6400000000000	0.34211522152319	148.63921886502
6.6430000000000	0.34037269295654	148.34190747831
6.6460000000000	0.33864629452813	148.04630890304
6.6490000000000	0.33693588507769	147.75240558857
6.6520000000000	0.33524132417401	147.46018016655
6.6550000000000	0.33356247214459	147.16961544935
6.6580000000000	0.33189919010343	146.88069442840
6.6610000000000	0.33025133997725	146.59340027255
6.6640000000000	0.32861878452994	146.30771632639
6.6670000000000	0.32700138738564	146.02362610859
6.6700000000000	0.32539901305014	145.74111331012
6.6730000000000	0.32381152693097	145.46016179258
6.6760000000000	0.32223879535611	145.18075558646
6.6790000000000	0.32068068559128	144.90287888937
6.6820000000000	0.31913706585611	144.62651606428
6.6850000000000	0.31760780533898	144.35165163779
6.6880000000000	0.31609277421078	144.07827029831
6.6910000000000	0.31459184363753	143.80635689431
6.6940000000000	0.31310488579194	143.53589643253
6.6970000000000	0.31163177386395	143.26687407621
6.7000000000000	0.31017238207030	142.99927514327
6.7030000000000	0.30872658566322	142.73308510457
6.7060000000000	0.30729426093811	142.46828958208
6.7090000000000	0.30587528524055	142.20487434711
6.7120000000000	0.30446953697230	141.94282531856
6.7150000000000	0.30307689559672	141.68212856108
6.7180000000000	0.30169724164330	141.42277028336
6.7210000000000	0.30033045671158	141.16473683631
6.7240000000000	0.29897642347438	140.90801471132
6.7270000000000	0.29763502568035	140.65259053850
6.7300000000000	0.29630614815594	140.39845108494
6.7330000000000	0.29498967680686	140.14558325293
6.7360000000000	0.29368549861884	139.89397407828
6.7390000000000	0.29239350165800	139.64361072855
6.7420000000000	0.29111357507069	139.39448050134
6.7450000000000	0.28984560908278	139.14657082259
6.7480000000000	0.28858949499863	138.89986924489
6.7510000000000	0.28734512519954	138.65436344578
6.7540000000000	0.28611239314183	138.41004122607
6.7570000000000	0.28489119335452	138.16689050818
6.7600000000000	0.28368142143671	137.92489933449
6.7630000000000	0.28248297405455	137.68405586567
6.7660000000000	0.28129574893789	137.44434837909
6.7690000000000	0.28011964487670	137.20576526716
6.7720000000000	0.27895456171712	136.96829503573
6.7750000000000	0.27780040035727	136.73192630254
6.7780000000000	0.27665706274285	136.49664779555
6.7810000000000	0.27552445186243	136.26244835144
6.7840000000000	0.27440247174255	136.02931691402
6.7870000000000	0.27329102744263	135.79724253270
6.7900000000000	0.27219002504967	135.56621436092
6.7930000000000	0.27109937167273	135.33622165469
6.7960000000000	0.27001897543732	135.10725377102
6.7990000000000	0.26894874547956	134.87930016647
6.8020000000000	0.26788859194021	134.65235039562
6.8050000000000	0.26683842595861	134.42639410967
6.8080000000000	0.26579815966643	134.20142105491
6.8110000000000	0.26476770618136	133.97742107132
6.8140000000000	0.26374697960062	133.75438409113
6.8170000000000	0.26273589499452	133.53230013739
6.8200000000000	0.26173436839971	133.31115932259
6.8230000000000	0.26074231681260	133.09095184722
6.8260000000000	0.25975965818250	132.87166799845
6.8290000000000	0.25878631140484	132.65329814871
6.8320000000000	0.25782219631422	132.43583275435
6.8350000000000	0.25686723367755	132.21926235433
6.8380000000000	0.25592134518698	132.00357756883
6.8410000000000	0.25498445345295	131.78876909797
6.8440000000000	0.25405648199710	131.57482772049
6.8470000000000	0.25313735524524	131.36174429246
6.8500000000000	0.25222699852020	131.14950974599
6.8530000000000	0.25132533803479	130.93811508796
6.8560000000000	0.25043230088465	130.72755139875
6.8590000000000	0.24954781504114	130.51780983102
6.8620000000000	0.24867180934426	130.30888160843
6.8650000000000	0.24780421349550	130.10075802445
6.8680000000000	0.24694495805078	129.89343044110
6.8710000000000	0.24609397441333	129.68689028779
6.8740000000000	0.24525119482667	129.48112906011
6.8770000000000	0.24441655236753	129.27613831861
6.8800000000000	0.24358998093886	129.07190968768
6.8830000000000	0.24277141526281	128.86843485436
6.8860000000000	0.24196079087379	128.66570556715
6.8890000000000	0.24115804411155	128.46371363493
6.8920000000000	0.24036311211427	128.26245092578
6.8950000000000	0.23957593281171	128.06190936585
6.8980000000000	0.23879644491845	127.86208093829
6.9010000000000	0.23802458792704	127.66295768208
6.9040000000000	0.23726030210137	127.46453169096
6.9070000000000	0.23650352846992	127.26679511233
6.9100000000000	0.23575420881921	127.06974014620
6.9130000000000	0.23501228568718	126.87335904406
6.9160000000000	0.23427770235672	126.67764410784
6.9190000000000	0.23355040284918	126.48258768888
6.9220000000000	0.23283033191795	126.28818218682
6.9250000000000	0.23211743504219	126.09442004858
6.9280000000000	0.23141165842047	125.90129376737
6.9310000000000	0.23071294896460	125.70879588157
6.9340000000000	0.23002125429344	125.51691897379
6.9370000000000	0.22933652272680	125.32565566979
6.9400000000000	0.22865870327947	125.13499863752
6.9430000000000	0.22798774565516	124.94494058609
6.9460000000000	0.22732360024068	124.75547426476
6.9490000000000	0.22666621810008	124.56659246199
6.9520000000000	0.22601555096887	124.37828800440
6.9550000000000	0.22537155124835	124.19055375583
6.9580000000000	0.22473417199997	124.00338261636
6.9610000000000	0.22410336693982	123.81676752130
6.9640000000000	0.22347909043306	123.63070144028
6.9670000000000	0.22286129748860	123.44517737624
6.9700000000000	0.22224994375370	123.26018836450
6.9730000000000	0.22164498550874	123.07572747181
6.9760000000000	0.22104637966200	122.89178779538
[truncated: 1,012 more rows]
