# Supplementary material for: Intelligent wireless power transfer via a 2-bit compact reconfigurable transmissive-metasurface-based router
Source: Nat Commun. 2024 Apr 1;15:2807. doi: 10.1038/s41467-024-46984-4 (PMC10984985; doi:10.1038/s41467-024-46984-4)
Supplement: Supplementary file 12 — Source Data [file 41467_2024_46984_MOESM12_ESM.zip › source_data/figure_s15_singleground2.txt]

#Parameters = {D=22.5; DC_linenum=3; DC_rotation=0; DC_shifty=7; Rx1=6.95; Rx2=3.95; Rx3=6.95; Rx4=3.95; Rx5=8.12; Rx6=5.25; Ry1=7.61; Ry2=3.95; Ry3=7.61; Ry4=5.94; Ry5=8.12; Ry6=5.25; ang=60; ang_rad=1.0471975511966; cap1=1.5e-13; cap2=0; cap3=1.5e-13; cap4=0; d1_M1=4.2; d1_M4=3.9; d2_M4=2.2; d_M1=0.9; eRx_h1=9.5; eRx_h2=7.5; eRx_v1=5; eRx_v2=9; gc=0.5; ha=0.1; hd=0.787; hs=3.175; hs1=1.675; l1_…
#"Frequency / GHz"	SZmax(1),Zmin(1) (10) [Mag]	SZmax(1),Zmin(1) (10) [Pha in deg.]
#-------------------------------------------------------------------------------------
4.0000000000000	0.41535611807056	56.974791377397
4.0030000000000	0.40865194907253	56.287165655267
4.0060000000000	0.40210469789272	55.610866954691
4.0090000000000	0.39570785624342	54.945245251971
4.0120000000000	0.38945510751428	54.289679801319
4.0150000000000	0.38334032476328	53.643577238751
4.0180000000000	0.37735756748713	53.006369784890
4.0210000000000	0.37150107741018	52.377513542361
4.0240000000000	0.36576527349348	51.756486883175
4.0270000000000	0.36014474633157	51.142788921350
4.0300000000000	0.35463425207804	50.535938065915
4.0330000000000	0.34922870601581	49.935470649403
4.0360000000000	0.34392317586854	49.340939627042
4.0390000000000	0.33871287493210	48.751913341898
4.0420000000000	0.33359315509036	48.167974351326
4.0450000000000	0.32855949976707	47.588718310244
4.0480000000000	0.32360751685529	47.013752906872
4.0510000000000	0.31873293165653	46.442696846692
4.0540000000000	0.31393157985462	45.875178880587
4.0570000000000	0.30919940054258	45.310836873214
4.0600000000000	0.30453242931558	44.749316907832
4.0630000000000	0.29992679143847	44.190272423875
4.0660000000000	0.29537869509226	43.633363383791
4.0690000000000	0.29088442470136	43.078255465602
4.0720000000000	0.28644033433953	42.524619277905
4.0750000000000	0.28204284121149	41.972129593965
4.0780000000000	0.27768841920394	41.420464601698
4.0810000000000	0.27337359249908	40.869305166292
4.0840000000000	0.26909492924161	40.318334102315
4.0870000000000	0.26484903524925	39.767235452087
4.0900000000000	0.26063254775612	39.215693767062
4.0930000000000	0.25644212917672	38.663393388932
4.0960000000000	0.25227446087820	38.110017727035
4.0990000000000	0.24812623694761	37.555248528519
4.1020000000000	0.24399415794037	36.998765137563
4.1050000000000	0.23987492459568	36.440243739669
4.1080000000000	0.23576523150423	35.879356586820
4.1110000000000	0.23166176071334	35.315771198891
4.1140000000000	0.22756117525423	34.749149536264
4.1170000000000	0.22346011257589	34.179147138071
4.1200000000000	0.21935517787061	33.605412219786
4.1230000000000	0.21524293727481	33.027584723099
4.1260000000000	0.21111991093069	32.445295309857
4.1290000000000	0.20698256589279	31.858164290793
4.1320000000000	0.20282730886537	31.265800478006
4.1350000000000	0.19865047875575	30.667799948014
4.1380000000000	0.19444833903102	30.063744700260
4.1410000000000	0.19021706986503	29.453201191967
4.1440000000000	0.18595276006559	28.835718726851
4.1470000000000	0.18165139877236	28.210827669594
4.1500000000000	0.17730886691911	27.578037451178
4.1530000000000	0.17292092845657	26.936834321605
4.1560000000000	0.16848322133572	26.286678794271
4.1590000000000	0.16399124825649	25.627002711134
4.1620000000000	0.15944036719175	24.957205836460
4.1650000000000	0.15482578170362	24.276651858442
4.1680000000000	0.15014253107796	23.584663638466
4.1710000000000	0.14538548031244	22.880517493469
4.1740000000000	0.14054931000689	22.163436219039
4.1770000000000	0.13562850621905	21.432580451607
4.1800000000000	0.13061735036846	20.687037806941
4.1830000000000	0.12550990929242	19.925808998035
4.1860000000000	0.12030002558816	19.147789781498
4.1890000000000	0.11498130840722	18.351747041463
4.1920000000000	0.10954712491430	17.536286476757
4.1950000000000	0.10399059267687	16.699808011272
4.1980000000000	0.098304573327210	15.840442831540
4.2010000000000	0.092481667938496	14.955962222844
4.2040000000000	0.086514214705013	14.043641845392
4.2070000000000	0.080394289742385	13.100053248025
4.2100000000000	0.074113712202240	12.120731983554
4.2130000000000	0.067664055580630	11.099626955227
4.2160000000000	0.061036668460109	10.028140966591
4.2190000000000	0.054222710902540	8.8933571567011
4.2220000000000	0.047213219945145	7.6745112072499
4.2250000000000	0.039999237534510	6.3352843020415
4.2280000000000	0.032572097838829	4.8047215148823
4.2310000000000	0.024924220747339	2.9208275510878
4.2340000000000	0.017052094238063	0.21079382677114
4.2370000000000	0.0089756345882758	-5.5493356995678
4.2400000000000	0.0015865315516987	-70.349232609170
4.2430000000000	0.0083428022703216	-167.64228016420
4.2460000000000	0.017199956190717	-174.29644256669
4.2490000000000	0.026387875345997	-177.32684881667
4.2520000000000	0.035877748985399	-179.50174530872
4.2550000000000	0.045669781973847	178.63676462627
4.2580000000000	0.055767998590921	176.90930132852
4.2610000000000	0.066176526555544	175.23878790887
4.2640000000000	0.076898465897054	173.58622015846
4.2670000000000	0.087935300312202	171.92945964821
4.2700000000000	0.099286450255442	170.25482013752
4.2730000000000	0.11094886239801	168.55327770834
4.2760000000000	0.12291660489310	166.81859965029
4.2790000000000	0.13518046262818	165.04635698092
4.2820000000000	0.14772753747692	163.23337859100
4.2850000000000	0.16054086492980	161.37744108882
4.2880000000000	0.17359906323169	159.47709120939
4.2910000000000	0.18687603504791	157.53154572328
4.2940000000000	0.20034074480972	155.54063761623
4.2970000000000	0.21395709698568	153.50478969643
4.3000000000000	0.22768394119114	151.42500348997
4.3030000000000	0.24147522881416	149.30285505648
4.3060000000000	0.25528034227490	147.14049159091
4.3090000000000	0.26904461185762	144.94062411706
4.3120000000000	0.28271002619453	142.70651263211
4.3150000000000	0.29621613121654	140.44194097000
4.3180000000000	0.30950109937435	138.15117953672
4.3210000000000	0.32250293722869	135.83893499564
4.3240000000000	0.33516078649380	133.51028694872
4.3270000000000	0.34741626281763	131.17061263784
4.3300000000000	0.35921476950022	128.82550162112
4.3330000000000	0.37050672113981	126.48066318585
4.3360000000000	0.38124861550443	124.14182986963
4.3390000000000	0.39140390066664	121.81466081423
4.3420000000000	0.40094359782429	119.50464873712
4.3450000000000	0.40984665682158	117.21703407166
4.3480000000000	0.41810003935391	114.95672932992
4.3510000000000	0.42569854224748	112.72825604176
4.3540000000000	0.43264438830851	110.53569579919
4.3570000000000	0.43894662373693	108.38265607313
4.3600000000000	0.44462036827963	106.27225064948
4.3630000000000	0.44968596704958	104.20709382097
4.3660000000000	0.45416809168217	102.18930691200
4.3690000000000	0.45809483402709	100.22053533030
4.3720000000000	0.46149682888584	98.301974128498
4.3750000000000	0.46440643440734	96.434400006621
4.3780000000000	0.46685699056876	94.618207763399
4.3810000000000	0.46888216841568	92.853449377605
4.3840000000000	0.47051541591196	91.139874136901
4.3870000000000	0.47178950064340	89.476968499795
4.3900000000000	0.47273614532457	87.863994651341
4.3930000000000	0.47338574902750	86.300026976039
4.3960000000000	0.47376718515528	84.783985909549
4.3990000000000	0.47390766622750	83.314668836121
4.4020000000000	0.47383266533030	81.890777868863
4.4050000000000	0.47356588440779	80.510944485271
4.4080000000000	0.47312926026700	79.173751092730
4.4110000000000	0.47254300008070	77.877749672623
4.4140000000000	0.47182563919496	76.621477701407
4.4170000000000	0.47099411509068	75.403471576220
4.4200000000000	0.47006385235493	74.222277787053
4.4230000000000	0.46904885444890	73.076462079571
4.4260000000000	0.46796179889320	71.964616846415
4.4290000000000	0.46681413322159	70.885366972669
4.4320000000000	0.46561616967743	69.837374345083
4.4350000000000	0.46437717714856	68.819341216829
4.4380000000000	0.46310546926781	67.830012600436
4.4410000000000	0.46180848795425	66.868177842968
4.4440000000000	0.46049288194707	65.932671519206
4.4470000000000	0.45916458010125	65.022373761517
4.4500000000000	0.45782885937985	64.136210129570
4.4530000000000	0.45649040760231	63.273151108470
4.4560000000000	0.45515338109859	62.432211311339
4.4590000000000	0.45382145748210	61.612448450769
4.4620000000000	0.45249788379766	60.812962133834
4.4650000000000	0.45118552032364	60.032892526256
4.4680000000000	0.44988688032309	59.271418924152
4.4710000000000	0.44860416603911	58.527758264902
4.4740000000000	0.44733930122744	57.801163603312
4.4770000000000	0.44609396050929	57.090922574342
4.4800000000000	0.44486959581537	56.396355859717
4.4830000000000	0.44366746017733	55.716815672155
4.4860000000000	0.44248862910715	55.051684268240
4.4890000000000	0.44133401978775	54.400372498348
4.4920000000000	0.44020440828277	53.762318400163
4.4950000000000	0.43910044495558	53.136985840513
4.4980000000000	0.43802266827370	52.523863208934
4.5010000000000	0.43697151715834	51.922462165147
4.5040000000000	0.43594734202575	51.332316441721
4.5070000000000	0.43495041465311	50.752980702410
4.5100000000000	0.43398093699022	50.184029455970
4.5130000000000	0.43303904902614	49.625056024853
4.5160000000000	0.43212483581012	49.075671567644
4.5190000000000	0.43123833371625	48.535504153884
4.5220000000000	0.43037953603255	48.004197889630
4.5250000000000	0.42954839794713	47.481412091892
4.5280000000000	0.42874484099701	46.966820510019
4.5310000000000	0.42796875703806	46.460110591933
4.5340000000000	0.42722001178906	45.960982793117
4.5370000000000	0.42649844799667	45.469149926165
4.5400000000000	0.42580388826391	44.984336548785
4.5430000000000	0.42513613757937	44.506278388059
4.5460000000000	0.42449498558110	44.034721798909
4.5490000000000	0.42388020858480	43.569423254665
4.5520000000000	0.42329157140297	43.110148867760
4.5550000000000	0.42272882897842	42.656673938632
4.5580000000000	0.42219172785313	42.208782530953
4.5610000000000	0.42168000749076	41.766267071457
4.5640000000000	0.42119340146891	41.328927972657
4.5670000000000	0.42073163855576	40.896573276875
4.5700000000000	0.42029444368321	40.469018320098
4.5730000000000	0.41988153882793	40.046085414232
4.5760000000000	0.41949264380974	39.627603546466
4.5790000000000	0.41912747701583	39.213408094502
4.5820000000000	0.41878575605828	38.803340556536
4.5850000000000	0.41846719837132	38.397248294926
4.5880000000000	0.41817152175404	37.994984292585
4.5910000000000	0.41789844486339	37.596406921208
4.5940000000000	0.41764768766200	37.201379720524
4.5970000000000	0.41741897182454	36.809771187815
4.6000000000000	0.41721202110601	36.421454577035
4.6030000000000	0.41702656167499	36.036307706901
4.6060000000000	0.41686232241443	35.654212777390
4.6090000000000	0.41671903519241	35.275056194143
4.6120000000000	0.41659643510505	34.898728400294
4.6150000000000	0.41649426069330	34.525123715316
4.6180000000000	0.41641225413565	34.154140180494
4.6210000000000	0.41635016141808	33.785679410678
4.6240000000000	0.41630773248298	33.419646452001
4.6270000000000	0.41628472135818	33.055949645272
4.6300000000000	0.41628088626765	32.694500494777
4.6330000000000	0.41629598972475	32.335213542260
4.6360000000000	0.41632979860949	31.978006245835
4.6390000000000	0.41638208423064	31.622798863655
4.6420000000000	0.41645262237381	31.269514342120
4.6450000000000	0.41654119333652	30.918078208466
4.6480000000000	0.41664758195103	30.568418467554
4.6510000000000	0.41677157759604	30.220465502714
4.6540000000000	0.41691297419785	29.874151980488
4.6570000000000	0.41707157022207	29.529412759134
4.6600000000000	0.41724716865632	29.186184800758
4.6630000000000	0.41743957698501	28.844407086945
4.6660000000000	0.41764860715665	28.504020537761
4.6690000000000	0.41787407554436	28.164967934021
4.6720000000000	0.41811580290043	27.827193842683
4.6750000000000	0.41837361430524	27.490644545290
4.6780000000000	0.41864733911133	27.155267969320
4.6810000000000	0.41893681088301	26.821013622358
4.6840000000000	0.41924186733215	26.487832528990
4.6870000000000	0.41956235025037	26.155677170301
4.6900000000000	0.41989810543845	25.824501425904
4.6930000000000	0.42024898263300	25.494260518386
4.6960000000000	0.42061483543098	25.164910960097
4.6990000000000	0.42099552121238	24.836410502176
4.7020000000000	0.42139090106139	24.508718085739
4.7050000000000	0.42180083968634	24.181793795147
4.7080000000000	0.42222520533872	23.855598813255
4.7110000000000	0.42266386973149	23.530095378587
4.7140000000000	0.42311670795703	23.205246744338
4.7170000000000	0.42358359840476	22.881017139142
4.7200000000000	0.42406442267879	22.557371729532
4.7230000000000	0.42455906551570	22.234276584011
4.7260000000000	0.42506741470261	21.911698638684
4.7290000000000	0.42558936099569	21.589605664374
4.7320000000000	0.42612479803923	21.267966235158
4.7350000000000	0.42667362228540	20.946749698272
4.7380000000000	0.42723573291478	20.625926145312
4.7410000000000	0.42781103175778	20.305466384696
4.7440000000000	0.42839942321690	19.985341915304
4.7470000000000	0.42900081419013	19.665524901273
4.7500000000000	0.42961511399528	19.345988147880
4.7530000000000	0.43024223429552	19.026705078462
4.7560000000000	0.43088208902590	18.707649712343
4.7590000000000	0.43153459432124	18.388796643710
4.7620000000000	0.43219966844504	18.070121021404
4.7650000000000	0.43287723171966	17.751598529574
4.7680000000000	0.43356720645773	17.433205369170
4.7710000000000	0.43426951689476	17.114918240233
4.7740000000000	0.43498408912297	16.796714324936
4.7770000000000	0.43571085102637	16.478571271357
4.7800000000000	0.43644973221700	16.160467177947
4.7830000000000	0.43720066397243	15.842380578655
4.7860000000000	0.43796357917446	15.524290428692
4.7890000000000	0.43873841224890	15.206176090893
4.7920000000000	0.43952509910665	14.888017322668
4.7950000000000	0.44032357708582	14.569794263492
4.7980000000000	0.44113378489503	14.251487422939
4.8010000000000	0.44195566255774	13.933077669207
4.8040000000000	0.44278915135779	13.614546218134
4.8070000000000	0.44363419378582	13.295874622676
4.8100000000000	0.44449073348688	12.977044762823
4.8130000000000	0.44535871520895	12.658038835940
4.8160000000000	0.44623808475246	12.338839347512
4.8190000000000	0.44712878892080	12.019429102279
4.8220000000000	0.44803077547170	11.699791195738
4.8250000000000	0.44894399306958	11.379909005997
4.8280000000000	0.44986839123870	11.059766185981
4.8310000000000	0.45080392031726	10.739346655946
4.8340000000000	0.45175053141223	10.418634596325
4.8370000000000	0.45270817635503	10.097614440854
4.8400000000000	0.45367680765803	9.7762708699967
4.8430000000000	0.45465637847169	9.4545888046426
4.8460000000000	0.45564684254255	9.1325534000648
4.8490000000000	0.45664815417187	8.8101500401342
4.8520000000000	0.45766026817494	8.4873643317759
4.8550000000000	0.45868313984110	8.1641820996589
4.8580000000000	0.45971672489435	7.8405893811096
4.8610000000000	0.46076097945464	7.5165724212406
4.8640000000000	0.46181585999972	7.1921176682871
4.8670000000000	0.46288132332758	6.8672117691412
4.8700000000000	0.46395732651943	6.5418415650780
4.8730000000000	0.46504382690333	6.2159940876653
4.8760000000000	0.46614078201817	5.8896565548509
4.8790000000000	0.46724814957835	5.5628163672197
4.8820000000000	0.46836588743880	5.2354611044146
4.8850000000000	0.46949395356062	4.9075785217164
4.8880000000000	0.47063230597704	4.5791565467751
4.8910000000000	0.47178090275998	4.2501832764876
4.8940000000000	0.47293970198694	3.9206469740175
4.8970000000000	0.47410866170836	3.5905360659506
4.9000000000000	0.47528773991542	3.2598391395823
4.9030000000000	0.47647689450818	2.9285449403312
4.9060000000000	0.47767608326420	2.5966423692755
4.9090000000000	0.47888526380747	2.2641204808073
4.9120000000000	0.48010439357773	1.9309684804009
4.9150000000000	0.48133342980022	1.5971757224913
4.9180000000000	0.48257232945572	1.2627317084587
4.9210000000000	0.48382104925098	0.92762608471566
4.9240000000000	0.48507954558946	0.59184864089391
4.9270000000000	0.48634777454248	0.25538930812643
4.9300000000000	0.48762569182064	-0.081761842577948
4.9330000000000	0.48891325274561	-0.41961460186947
4.9360000000000	0.49021041222223	-0.75817862350709
4.9390000000000	0.49151712471093	-1.0974634257238
4.9420000000000	0.49283334420053	-1.4374783925114
4.9450000000000	0.49415902418127	-1.7782327748268
4.9480000000000	0.49549411761824	-2.1197356917236
4.9510000000000	0.49683857692505	-2.4619961314093
4.9540000000000	0.49819235393792	-2.8050229522336
4.9570000000000	0.49955539989000	-3.1488248836074
4.9600000000000	0.50092766538602	-3.4934105268557
4.9630000000000	0.50230910037731	-3.8387883560083
4.9660000000000	0.50369965413712	-4.1849667185270
4.9690000000000	0.50509927523620	-4.5319538359755
4.9720000000000	0.50650791151882	-4.8797578046301
4.9750000000000	0.50792551007903	-5.2283865960364
4.9780000000000	0.50935201723730	-5.5778480575122
4.9810000000000	0.51078737851747	-5.9281499125985
4.9840000000000	0.51223153862405	-6.2792997614618
4.9870000000000	0.51368444141990	-6.6313050812478
4.9900000000000	0.51514602990419	-6.9841732263900
4.9930000000000	0.51661624619080	-7.3379114288729
4.9960000000000	0.51809503148703	-7.6925267984542
4.9990000000000	0.51958232607270	-8.0480263228449
5.0020000000000	0.52107806927964	-8.4044168678512
5.0050000000000	0.52258219947153	-8.7617051774780
5.0080000000000	0.52409465402416	-9.1198978739979
5.0110000000000	0.52561536930611	-9.4790014579844
5.0140000000000	0.52714428065978	-9.8390223083133
5.0170000000000	0.52868132238293	-10.199966682133
5.0200000000000	0.53022642771053	-10.561840714805
5.0230000000000	0.53177952879717	-10.924650419817
5.0260000000000	0.53334055669982	-11.288401688666
5.0290000000000	0.53490944136110	-11.653100290723
5.0320000000000	0.53648611159301	-12.018751873067
5.0350000000000	0.53807049506112	-12.385361960301
5.0380000000000	0.53966251826924	-12.752935954350
5.0410000000000	0.54126210654467	-13.121479134229
5.0440000000000	0.54286918402380	-13.490996655806
5.0470000000000	0.54448367363843	-13.861493551542
5.0500000000000	0.54610549710244	-14.232974730217
5.0530000000000	0.54773457489913	-14.605444976640
5.0560000000000	0.54937082626903	-14.978908951356
5.0590000000000	0.55101416919837	-15.353371190328
5.0620000000000	0.55266452040802	-15.728836104626
5.0650000000000	0.55432179534310	-16.105307980092
5.0680000000000	0.55598590816316	-16.482790977013
5.0710000000000	0.55765677173300	-16.861289129779
5.0740000000000	0.55933429761404	-17.240806346541
5.0770000000000	0.56101839605645	-17.621346408865
5.0800000000000	0.56270897599182	-18.002912971393
5.0830000000000	0.56440594502655	-18.385509561488
5.0860000000000	0.56610920943586	-18.769139578899
5.0890000000000	0.56781867415857	-19.153806295418
5.0920000000000	0.56953424279247	-19.539512854543
5.0950000000000	0.57125581759049	-19.926262271151
5.0980000000000	0.57298329945752	-20.314057431175
5.1010000000000	0.57471658794795	-20.702901091289
5.1040000000000	0.57645558126406	-21.092795878607
5.1070000000000	0.57820017625499	-21.483744290389
5.1100000000000	0.57995026841658	-21.875748693760
5.1130000000000	0.58170575189196	-22.268811325446
5.1160000000000	0.58346651947290	-22.662934291523
5.1190000000000	0.58523246260192	-23.058119567185
5.1220000000000	0.58700347137525	-23.454368996522
5.1250000000000	0.58877943454653	-23.851684292331
5.1280000000000	0.59056023953138	-24.250067035931
5.1310000000000	0.59234577241272	-24.649518677016
5.1340000000000	0.59413591794694	-25.050040533517
5.1370000000000	0.59593055957092	-25.451633791498
5.1400000000000	0.59772957940984	-25.854299505070
5.1430000000000	0.59953285828585	-26.258038596338
5.1460000000000	0.60134027572756	-26.662851855373
5.1490000000000	0.60315170998042	-27.068739940209
5.1520000000000	0.60496703801788	-27.475703376878
5.1550000000000	0.60678613555344	-27.883742559469
5.1580000000000	0.60860887705356	-28.292857750225
5.1610000000000	0.61043513575138	-28.703049079668
5.1640000000000	0.61226478366132	-29.114316546762
5.1670000000000	0.61409769159450	-29.526660019111
5.1700000000000	0.61593372917508	-29.940079233192
5.1730000000000	0.61777276485731	-30.354573794629
5.1760000000000	0.61961466594358	-30.770143178499
5.1790000000000	0.62145929860317	-31.186786729683
5.1820000000000	0.62330652789192	-31.604503663255
5.1850000000000	0.62515621777269	-32.023293064915
5.1880000000000	0.62700823113662	-32.443153891456
5.1910000000000	0.62886242982526	-32.864084971282
5.1940000000000	0.63071867465342	-33.286085004968
5.1970000000000	0.63257682543288	-33.709152565856
5.2000000000000	0.63443674099686	-34.133286100711
5.2030000000000	0.63629827922525	-34.558483930404
5.2060000000000	0.63816129707057	-34.984744250657
5.2090000000000	0.64002565058474	-35.412065132825
5.2120000000000	0.64189119494655	-35.840444524729
5.2150000000000	0.64375778448977	-36.269880251533
5.2180000000000	0.64562527273210	-36.700370016672
5.2210000000000	0.64749351240464	-37.131911402831
5.2240000000000	0.64936235548215	-37.564501872960
5.2270000000000	0.65123165321388	-37.998138771355
5.2300000000000	0.65310125615504	-38.432819324775
5.2330000000000	0.65497101419885	-38.868540643611
5.2360000000000	0.65684077660919	-39.305299723108
5.2390000000000	0.65871039205378	-39.743093444632
5.2420000000000	0.66057970863796	-40.181918576989
5.2450000000000	0.66244857393882	-40.621771777788
5.2480000000000	0.66431683503997	-41.062649594863
5.2510000000000	0.66618433856669	-41.504548467729
5.2540000000000	0.66805093072149	-41.947464729101
5.2570000000000	0.66991645732007	-42.391394606453
5.2600000000000	0.67178076382770	-42.836334223627
5.2630000000000	0.67364369539585	-43.282279602486
5.2660000000000	0.67550509689922	-43.729226664621
5.2690000000000	0.67736481297294	-44.177171233098
5.2720000000000	0.67922268805010	-44.626109034252
5.2750000000000	0.68107856639946	-45.076035699531
5.2780000000000	0.68293229216332	-45.526946767373
5.2810000000000	0.68478370939555	-45.978837685140
5.2840000000000	0.68663266209975	-46.431703811087
5.2870000000000	0.68847899426741	-46.885540416371
5.2900000000000	0.69032254991623	-47.340342687108
5.2930000000000	0.69216317312834	-47.796105726461
5.2960000000000	0.69400070808851	-48.252824556776
5.2990000000000	0.69583499912235	-48.710494121747
5.3020000000000	0.69766589073437	-49.169109288625
5.3050000000000	0.69949322764586	-49.628664850452
5.3080000000000	0.70131685483267	-50.089155528343
5.3110000000000	0.70313661756275	-50.550575973785
5.3140000000000	0.70495236143342	-51.012920770979
5.3170000000000	0.70676393240839	-51.476184439206
5.3200000000000	0.70857117685445	-51.940361435219
5.3230000000000	0.71037394157782	-52.405446155669
5.3260000000000	0.71217207386006	-52.871432939549
5.3290000000000	0.71396542149362	-53.338316070663
5.3320000000000	0.71575383281690	-53.806089780117
5.3350000000000	0.71753715674881	-54.274748248832
5.3380000000000	0.71931524282281	-54.744285610070
5.3410000000000	0.72108794122042	-55.214695951981
5.3440000000000	0.72285510280403	-55.685973320161
5.3470000000000	0.72461657914927	-56.158111720225
5.3500000000000	0.72637222257650	-56.631105120389
5.3530000000000	0.72812188618180	-57.104947454063
5.3560000000000	0.72986542386716	-57.579632622445
5.3590000000000	0.73160269036989	-58.055154497125
5.3620000000000	0.73333354129134	-58.531506922693
5.3650000000000	0.73505783312474	-59.008683719342
5.3680000000000	0.73677542328227	-59.486678685472
5.3710000000000	0.73848617012125	-59.965485600294
5.3740000000000	0.74018993296947	-60.445098226424
5.3770000000000	0.74188657214956	-60.925510312469
5.3800000000000	0.74357594900257	-61.406715595608
5.3830000000000	0.74525792591046	-61.888707804161
5.3860000000000	0.74693236631773	-62.371480660134
5.3890000000000	0.74859913475203	-62.855027881763
5.3920000000000	0.75025809684384	-63.339343186033
5.3950000000000	0.75190911934502	-63.824420291170
5.3980000000000	0.75355207014646	-64.310252919127
5.4010000000000	0.75518681829465	-64.796834798030
5.4040000000000	0.75681323400720	-65.284159664606
5.4070000000000	0.75843118868732	-65.772221266586
5.4100000000000	0.76004055493723	-66.261013365065
5.4130000000000	0.76164120657053	-66.750529736846
5.4160000000000	0.76323301862348	-67.240764176739
5.4190000000000	0.76481586736524	-67.731710499825
5.4220000000000	0.76638963030697	-68.223362543688
5.4250000000000	0.76795418620994	-68.715714170603
5.4280000000000	0.76950941509253	-69.208759269682
5.4310000000000	0.77105519823615	-69.702491758980
5.4340000000000	0.77259141819018	-70.196905587553
5.4370000000000	0.77411795877572	-70.691994737470
5.4400000000000	0.77563470508847	-71.187753225780
5.4430000000000	0.77714154350042	-71.684175106428
5.4460000000000	0.77863836166062	-72.181254472112
5.4490000000000	0.78012504849492	-72.678985456101
5.4520000000000	0.78160149420468	-73.177362233990
5.4550000000000	0.78306759026458	-73.676379025399
5.4580000000000	0.78452322941939	-74.176030095619
5.4610000000000	0.78596830567989	-74.676309757203
5.4640000000000	0.78740271431780	-75.177212371484
5.4670000000000	0.78882635185988	-75.678732350054
5.4700000000000	0.79023911608112	-76.180864156159
5.4730000000000	0.79164090599710	-76.683602306054
5.4760000000000	0.79303162185554	-77.186941370275
5.4790000000000	0.79441116512710	-77.690875974861
5.4820000000000	0.79577943849533	-78.195400802506
5.4850000000000	0.79713634584600	-78.700510593645
5.4880000000000	0.79848179225566	-79.206200147479
5.4910000000000	0.79981568397961	-79.712464322924
5.4940000000000	0.80113792843916	-80.219298039509
5.4970000000000	0.80244843420837	-80.726696278186
5.5000000000000	0.80374711100020	-81.234654082094
5.5030000000000	0.80503386965219	-81.743166557242
5.5060000000000	0.80630862211157	-82.252228873126
5.5090000000000	0.80757128142006	-82.761836263283
5.5120000000000	0.80882176169813	-83.271984025773
5.5150000000000	0.81005997812906	-83.782667523600
5.5180000000000	0.81128584694250	-84.293882185052
5.5210000000000	0.81249928539796	-84.805623503994
5.5240000000000	0.81370021176787	-85.317887040075
5.5270000000000	0.81488854532064	-85.830668418884
5.5300000000000	0.81606420630339	-86.343963332030
5.5330000000000	0.81722711592475	-86.857767537165
5.5360000000000	0.81837719633749	-87.372076857938
5.5390000000000	0.81951437062118	-87.886887183886
5.5420000000000	0.82063856276489	-88.402194470269
5.5450000000000	0.82174969764996	-88.917994737832
5.5480000000000	0.82284770103287	-89.434284072520
5.5510000000000	0.82393249952836	-89.951058625124
5.5540000000000	0.82500402059265	-90.468314610874
5.5570000000000	0.82606219250699	-90.986048308973
5.5600000000000	0.82710694436152	-91.504256062078
5.5630000000000	0.82813820603946	-92.022934275728
5.5660000000000	0.82915590820166	-92.542079417717
5.5690000000000	0.83015998227165	-93.061688017419
5.5720000000000	0.83115036042114	-93.581756665062
5.5750000000000	0.83212697555602	-94.102282010959
5.5780000000000	0.83308976130296	-94.623260764689
5.5810000000000	0.83403865199660	-95.144689694242
5.5840000000000	0.83497358266741	-95.666565625116
5.5870000000000	0.83589448903020	-96.188885439375
5.5900000000000	0.83680130747339	-96.711646074683
5.5930000000000	0.83769397504904	-97.234844523281
5.5960000000000	0.83857242946367	-97.758477830958
5.5990000000000	0.83943660906995	-98.282543095969
5.6020000000000	0.84028645285923	-98.807037467941
5.6050000000000	0.84112190045502	-99.331958146750
5.6080000000000	0.84194289210739	-99.857302381373
5.6110000000000	0.84274936868835	-100.38306746872
5.6140000000000	0.84354127168825	-100.90925075247
5.6170000000000	0.84431854321323	-101.43584962185
5.6200000000000	0.84508112598370	-101.96286151043
5.6230000000000	0.84582896333391	-102.49028389495
5.6260000000000	0.84656199921272	-103.01811429405
5.6290000000000	0.84728017818543	-103.54635026706
5.6320000000000	0.84798344543679	-104.07498941282
5.6350000000000	0.84867174677522	-104.60402936840
5.6380000000000	0.84934502863825	-105.13346780793
5.6410000000000	0.85000323809911	-105.66330244142
5.6440000000000	0.85064632287466	-106.19353101352
5.6470000000000	0.85127423133450	-106.72415130241
5.6500000000000	0.85188691251137	-107.25516111862
5.6530000000000	0.85248431611283	-107.78655830392
5.6560000000000	0.85306639253420	-108.31834073022
5.6590000000000	0.85363309287284	-108.85050629854
5.6620000000000	0.85418436894368	-109.38305293793
5.6650000000000	0.85472017329608	-109.91597860452
5.6680000000000	0.85524045923195	-110.44928128057
5.6710000000000	0.85574518082519	-110.98295897355
5.6740000000000	0.85623429294248	-111.51700971532
5.6770000000000	0.85670775126522	-112.05143156130
5.6800000000000	0.85716551231291	-112.58622258977
5.6830000000000	0.85760753346768	-113.12138090115
5.6860000000000	0.85803377300013	-113.65690461743
5.6890000000000	0.85844419009646	-114.19279188159
5.6920000000000	0.85883874488670	-114.72904085715
5.6950000000000	0.85921739847429	-115.26564972778
5.6980000000000	0.85958011296676	-115.80261669697
5.7010000000000	0.85992685150765	-116.33993998783
5.7040000000000	0.86025757830945	-116.87761784291
5.7070000000000	0.86057225868783	-117.41564852423
5.7100000000000	0.86087085909676	-117.95403031323
5.7130000000000	0.86115334716489	-118.49276151104
5.7160000000000	0.86141969173276	-119.03184043863
5.7190000000000	0.86166986289112	-119.57126543729
5.7220000000000	0.86190383202014	-120.11103486900
5.7250000000000	0.86212157182956	-120.65114711714
5.7280000000000	0.86232305639967	-121.19160058716
5.7310000000000	0.86250826122315	-121.73239370743
5.7340000000000	0.86267716324763	-122.27352493024
5.7370000000000	0.86282974091902	-122.81499273292
5.7400000000000	0.86296597422553	-123.35679561911
5.7430000000000	0.86308584474225	-123.89893212014
5.7460000000000	0.86318933567631	-124.44140079659
5.7490000000000	0.86327643191266	-124.98420024000
5.7520000000000	0.86334712006013	-125.52732907473
5.7550000000000	0.86340138849801	-126.07078596001
5.7580000000000	0.86343922742294	-126.61456959208
5.7610000000000	0.86346062889602	-127.15867870658
5.7640000000000	0.86346558689020	-127.70311208109
5.7670000000000	0.86345409733772	-128.24786853785
5.7700000000000	0.86342615817769	-128.79294694663
5.7730000000000	0.86338176940367	-129.33834622785
5.7760000000000	0.86332093311110	-129.88406535586
5.7790000000000	0.86324365354467	-130.43010336238
5.7820000000000	0.86314993714543	-130.97645934024
5.7850000000000	0.86303979259765	-131.52313244724
5.7880000000000	0.86291323087520	-132.07012191024
5.7910000000000	0.86277026528766	-132.61742702950
5.7940000000000	0.86261091152571	-133.16504718322
5.7970000000000	0.86243518770606	-133.71298183230
5.8000000000000	0.86224311441563	-134.26123052532
5.8030000000000	0.86203471475495	-134.80979290381
5.8060000000000	0.86181001438077	-135.35866870772
5.8090000000000	0.86156904154764	-135.90785778111
5.8120000000000	0.86131182714857	-136.45736007818
5.8150000000000	0.86103840475452	-137.00717566946
5.8180000000000	0.86074881065274	-137.55730474832
5.8210000000000	0.86044308388380	-138.10774763776
5.8240000000000	0.86012126627726	-138.65850479742
5.8270000000000	0.85978340248597	-139.20957683090
5.8300000000000	0.85942954001869	-139.76096449341
5.8330000000000	0.85905972927120	-140.31266869962
5.8360000000000	0.85867402355566	-140.86469053190
5.8390000000000	0.85827247912818	-141.41703124879
5.8420000000000	0.85785515521442	-141.96969229385
5.8450000000000	0.85742211403333	-142.52267530479
5.8480000000000	0.85697342081872	-143.07598212292
5.8510000000000	0.85650914383872	-143.62961480297
5.8540000000000	0.85602935441291	-144.18357562320
5.8570000000000	0.85553412692721	-144.73786709593
5.8600000000000	0.85502353884622	-145.29249197837
5.8630000000000	0.85449767072309	-145.84745328381
5.8660000000000	0.85395660620673	-146.40275429327
5.8690000000000	0.85340043204627	-146.95839856741
5.8720000000000	0.85282923809279	-147.51438995895
5.8750000000000	0.85224311729799	-148.07073262544
5.8780000000000	0.85164216570994	-148.62743104243
5.8810000000000	0.85102648246567	-149.18449001709
5.8840000000000	0.85039616978056	-149.74191470230
5.8870000000000	0.84975133293433	-150.29971061113
5.8900000000000	0.84909208025369	-150.85788363179
5.8930000000000	0.84841852309138	-151.41644004315
5.8960000000000	0.84773077580151	-151.97538653059
5.8990000000000	0.84702895571128	-152.53473020250
5.9020000000000	0.84631318308858	-153.09447860723
5.9050000000000	0.84558358110581	-153.65463975057
5.9080000000000	0.84484027579933	-154.21522211384
5.9110000000000	0.84408339602482	-154.77623467246
5.9140000000000	0.84331307340808	-155.33768691522
5.9170000000000	0.84252944229134	-155.89958886405
5.9200000000000	0.84173263967487	-156.46195109451
5.9230000000000	0.84092280515364	-157.02478475688
5.9260000000000	0.84010008084903	-157.58810159793
5.9290000000000	0.83926461133527	-158.15191398339
5.9320000000000	0.83841654356049	-158.71623492117
5.9350000000000	0.83755602676220	-159.28107808528
5.9380000000000	0.83668321237692	-159.84645784055
5.9410000000000	0.83579825394382	-160.41238926822
5.9440000000000	0.83490130700214	-160.97888819221
5.9470000000000	0.83399252898196	-161.54597120642
5.9500000000000	0.83307207908839	-162.11365570286
5.9530000000000	0.83214011817855	-162.68195990072
5.9560000000000	0.83119680863126	-163.25090287639
5.9590000000000	0.83024231420902	-163.82050459460
5.9620000000000	0.82927679991195	-164.39078594046
5.9650000000000	0.82830043182340	-164.96176875275
5.9680000000000	0.82731337694661	-165.53347585827
5.9710000000000	0.82631580303226	-166.10593110739
5.9740000000000	0.82530787839630	-166.67915941088
5.9770000000000	0.82428977172755	-167.25318677800
5.9800000000000	0.82326165188463	-167.82804035597
5.9830000000000	0.82222368768158	-168.40374847086
5.9860000000000	0.82117604766158	-168.98034066992
5.9890000000000	0.82011889985810	-169.55784776545
5.9920000000000	0.81905241154279	-170.13630188033
5.9950000000000	0.81797674895937	-170.71573649515
5.9980000000000	0.81689207704256	-171.29618649716
6.0010000000000	0.81579855912138	-171.87768823102
6.0040000000000	0.81469635660570	-172.46027955144
6.0070000000000	0.81358562865506	-173.04399987786
6.0100000000000	0.81246653182869	-173.62889025120
6.0130000000000	0.81133921971549	-174.21499339278
6.0160000000000	0.81020384254277	-174.80235376554
6.0190000000000	0.80906054676220	-175.39101763768
6.0220000000000	0.80790947461172	-175.98103314867
6.0250000000000	0.80675076365164	-176.57245037802
6.0280000000000	0.80558454627319	-177.16532141668
6.0310000000000	0.80441094917784	-177.75970044132
6.0340000000000	0.80323009282521	-178.35564379156
6.0370000000000	0.80204209084746	-178.95321005038
6.0400000000000	0.80084704942793	-179.55246012765
6.0430000000000	0.79964506664140	179.84654265275
6.0460000000000	0.79843623175337	179.24373246246
6.0490000000000	0.79722062447543	178.63904087433
6.0520000000000	0.79599831417363	178.03239676428
6.0550000000000	0.79476935902634	177.42372620915
6.0580000000000	0.79353380512828	176.81295238026
6.0610000000000	0.79229168553647	176.19999543267
6.0640000000000	0.79104301925415	175.58477238976
6.0670000000000	0.78978781014808	174.96719702314
6.0700000000000	0.78852604579432	174.34717972744
6.0730000000000	0.78725769624726	173.72462739009
6.0760000000000	0.78598271272634	173.09944325561
6.0790000000000	0.78470102621433	172.47152678432
6.0820000000000	0.78341254596062	171.84077350529
6.0850000000000	0.78211715788261	171.20707486320
6.0880000000000	0.78081472285762	170.57031805905
6.0910000000000	0.77950507489713	169.93038588436
6.0940000000000	0.77818801919483	169.28715654870
6.0970000000000	0.77686333003898	168.64050350039
6.1000000000000	0.77553074857907	167.99029524009
6.1030000000000	0.77418998043619	167.33639512719
6.1060000000000	0.77284069314537	166.67866117864
6.1090000000000	0.77148251341758	166.01694586029
6.1120000000000	0.77011502420840	165.35109587044
6.1150000000000	0.76873776157887	164.68095191547
6.1180000000000	0.76735021133375	164.00634847763
6.1210000000000	0.76595180542083	163.32711357471
6.1240000000000	0.76454191807440	162.64306851182
6.1270000000000	0.76311986168435	161.95402762515
6.1300000000000	0.76168488237172	161.25979801793
6.1330000000000	0.76023615525011	160.56017928880
6.1360000000000	0.75877277935117	159.85496325276
6.1390000000000	0.75729377219128	159.14393365521
6.1420000000000	0.75579806395543	158.42686587960
6.1450000000000	0.75428449127281	157.70352664922
6.1480000000000	0.75275179055803	156.97367372405
6.1510000000000	0.75119859089029	156.23705559376
6.1540000000000	0.74962340640233	155.49341116784
6.1570000000000	0.74802462815006	154.74246946468
6.1600000000000	0.74640051543312	153.98394930106
6.1630000000000	0.74474918653647	153.21755898441
6.1660000000000	0.74306860886321	152.44299601013
6.1690000000000	0.74135658842906	151.65994676702
6.1720000000000	0.73961075869030	150.86808625417
6.1750000000000	0.73782856867839	150.06707781323
6.1780000000000	0.73600727041733	149.25657288073
6.1810000000000	0.73414390560282	148.43621076567
6.1840000000000	0.73223529152762	147.60561845846
6.1870000000000	0.73027800624308	146.76441047822
6.1900000000000	0.72826837295482	145.91218876643
6.1930000000000	0.72620244366036	145.04854263589
6.1960000000000	0.72407598204845	144.17304878549
6.1990000000000	0.72188444569485	143.28527139228
6.2020000000000	0.71962296760690	142.38476229417
6.2050000000000	0.71728633719131	141.47106127805
6.2080000000000	0.71486898074474	140.54369648991
6.2110000000000	0.71236494159740	139.60218498566
6.2140000000000	0.70976786007557	138.64603344328
6.2170000000000	0.70707095349018	137.67473905930
6.2200000000000	0.70426699640677	136.68779065483
6.2230000000000	0.70134830150716	135.68467001908
6.2260000000000	0.69830670141557	134.66485352072
6.2290000000000	0.69513353193249	133.62781402001
6.2320000000000	0.69181961719857	132.57302311730
6.2350000000000	0.68835525739724	131.49995377607
6.2380000000000	0.68473021969999	130.40808336069
6.2410000000000	0.68093373325961	129.29689713153
6.2440000000000	0.67695448916444	128.16589224116
6.2470000000000	0.67278064637757	127.01458227679
6.2500000000000	0.66839984479652	125.84250239392
6.2530000000000	0.66379922667705	124.64921508561
6.2560000000000	0.65896546776420	123.43431662961
6.2590000000000	0.65388481955743	122.19744425205
6.2620000000000	0.64854316419713	120.93828404105
6.2650000000000	0.64292608348638	119.65657963628
6.2680000000000	0.63701894354424	118.35214171099
6.2710000000000	0.63080699651151	117.02485825081
6.2740000000000	0.62427550058361	115.67470561914
6.2770000000000	0.61740985941414	114.30176038194
6.2800000000000	0.61019578160309	112.90621184496
6.2830000000000	0.60261946054317	111.48837523531
6.2860000000000	0.59466777433917	110.04870543638
6.2890000000000	0.58632850483259	108.58781116220
6.2920000000000	0.57759057396248	107.10646943517
6.2950000000000	0.56844429478381	105.60564021221
6.2980000000000	0.55888163347105	104.08648098999
6.3010000000000	0.54889647759135	102.55036121350
6.3040000000000	0.53848490488837	100.99887631645
6.3070000000000	0.52764544583531	99.433861239745
6.3100000000000	0.51637933236616	97.857403310209
6.3130000000000	0.50469072455860	96.271854418132
6.3160000000000	0.49258690670155	94.679842513617
6.3190000000000	0.48007844421290	93.084282551389
6.3220000000000	0.46717929334331	91.488387154689
6.3250000000000	0.45390685655350	89.895677444812
6.3280000000000	0.44028197789886	88.309994696801
6.3310000000000	0.42632887467603	86.735513738109
6.3340000000000	0.41207500392242	85.176759310948
6.3370000000000	0.39755086501511	83.638626978867
6.3400000000000	0.38278974246455	82.126410586008
6.3430000000000	0.36782739589557	80.645838792311
6.3460000000000	0.35270170700256	79.203123837705
6.3490000000000	0.33745229582166	77.805026474153
6.3520000000000	0.32212012087837	76.458942005519
6.3550000000000	0.30674707959391	75.173013675243
6.3580000000000	0.29137562679059	73.956281357473
6.3610000000000	0.27604843033460	72.818875799111
6.3640000000000	0.26080808410938	71.772271746120
6.3670000000000	0.24569689995959	70.829617457022
6.3700000000000	0.23075680247194	70.006163733022
6.3730000000000	0.21602935413444	69.319823129439
6.3760000000000	0.20155594445535	68.791899935436
6.3790000000000	0.18737818625363	68.448044146068
6.3820000000000	0.17353857717115	68.319497701767
6.3850000000000	0.16008150649894	68.444716629972
6.3880000000000	0.14705471873196	68.871461728274
6.3910000000000	0.13451138681540	69.659435663932
6.3940000000000	0.12251299601226	70.883464322011
6.3970000000000	0.11113327551430	72.636982433525
6.4000000000000	0.10046338349688	75.034997210678
6.4030000000000	0.090618308982459	78.214422888947
6.4060000000000	0.081743685461048	82.327239339362
6.4090000000000	0.074020370928021	87.518284949736
6.4120000000000	0.067660762796697	93.877016541061
6.4150000000000	0.062887018891223	101.35977460926
6.4180000000000	0.059882968513405	109.70901580580
6.4210000000000	0.058727959674735	118.43953989726
6.4240000000000	0.059347937688424	126.95269925704
6.4270000000000	0.061522634897109	134.73047739132
6.4300000000000	0.064947011104536	141.47175428219
6.4330000000000	0.069304689547082	147.09911618148
6.4360000000000	0.074316899742804	151.68402045565
6.4390000000000	0.079760587606914	155.36525355266
6.4420000000000	0.085466871319847	158.29511216592
6.4450000000000	0.091311653058583	160.61327339257
6.4480000000000	0.097205124992979	162.43789432030
6.4510000000000	0.10308279660160	163.86507468480
6.4540000000000	0.10889858982766	164.97154871229
6.4570000000000	0.11461977023260	165.81815757274
6.4600000000000	0.12022329914343	166.45310956047
6.4630000000000	0.12569322308996	166.91471606293
6.4660000000000	0.13101880148545	167.23357415180
6.4690000000000	0.13619315512327	167.43426619161
6.4720000000000	0.14121228216764	167.53666928368
6.4750000000000	0.14607433480810	167.55696084839
6.4780000000000	0.15077908229279	167.50839167918
6.4810000000000	0.15532750850165	167.40188237974
6.4840000000000	0.15972150763767	167.24648588057
6.4870000000000	0.16396365222435	167.04974823492
6.4900000000000	0.16805701493869	166.81799185898
6.4930000000000	0.17200503092858	166.55653934251
6.4960000000000	0.17581139086355	166.26989145698
6.4990000000000	0.17947995752495	165.96186964618
6.5020000000000	0.18301470057456	165.63573080027
6.5050000000000	0.18641964546825	165.29426026360
6.5080000000000	0.18969883345199	164.93984764148
6.5110000000000	0.19285629029405	164.57454893009
6.5140000000000	0.19589600194139	164.20013770656
6.5170000000000	0.19882189568955	163.81814751811
6.5200000000000	0.20163782576019	163.42990715130
6.5230000000000	0.20434756241330	163.03657011077
6.5260000000000	0.20695478390068	162.63913936434
6.5290000000000	0.20946307070681	162.23848819955
6.5320000000000	0.21187590163271	161.83537787090
6.5350000000000	0.21419665136386	161.43047258639
6.5380000000000	0.21642858923202	161.02435227884
6.5410000000000	0.21857487893474	160.61752352539
6.5440000000000	0.22063857902021	160.21042891285
6.5470000000000	0.22262264398016	159.80345509387
6.5500000000000	0.22452992582191	159.39693973638
6.5530000000000	0.22636317601409	158.99117753444
6.5560000000000	0.22812504771916	158.58642542015
6.5590000000000	0.22981809824150	158.18290709380
6.5620000000000	0.23144479163262	157.78081697032
6.5650000000000	0.23300750140555	157.38032362450
6.5680000000000	0.23450851331887	156.98157280494
6.5710000000000	0.23595002819864	156.58469007568
6.5740000000000	0.23733416477172	156.18978313571
6.5770000000000	0.23866296248951	155.79694385930
6.5800000000000	0.23993838432501	155.40625009341
6.5830000000000	0.24116231952951	155.01776724391
6.5860000000000	0.24233658633821	154.63154967706
6.5890000000000	0.24346293461636	154.24764195984
6.5920000000000	0.24454304843947	153.86607995874
6.5950000000000	0.24557854860287	153.48689181465
6.5980000000000	0.24657099505718	153.11009880851
6.6010000000000	0.24752188926747	152.73571613104
6.6040000000000	0.24843267649471	152.36375356765
6.6070000000000	0.24930474799892	151.99421610856
6.6100000000000	0.25013944316419	151.62710449268
6.6130000000000	0.25093805154600	151.26241569288
6.6160000000000	0.25170181484183	150.90014334923
6.6190000000000	0.25243192878650	150.54027815599
6.6220000000000	0.25312954497359	150.18280820763
6.6250000000000	0.25379577260483	149.82771930816
6.6280000000000	0.25443168016944	149.47499524792
6.6310000000000	0.25503829705523	149.12461805134
6.6340000000000	0.25561661509375	148.77656819865
6.6370000000000	0.25616759004156	148.43082482442
6.6400000000000	0.25669214299983	148.08736589534
6.6430000000000	0.25719116177439	147.74616836939
6.6460000000000	0.25766550217846	147.40720833836
6.6490000000000	0.25811598928018	147.07046115535
6.6520000000000	0.25854341859703	146.73590154895
6.6550000000000	0.25894855723927	146.40350372533
6.6580000000000	0.25933214500433	146.07324145939
6.6610000000000	0.25969489542426	145.74508817637
6.6640000000000	0.26003749676790	145.41901702445
6.6670000000000	0.26036061299996	145.09500093964
6.6700000000000	0.26066488469847	144.77301270344
6.6730000000000	0.26095092993252	144.45302499410
6.6760000000000	0.26121934510191	144.13501043212
6.6790000000000	0.26147070574021	143.81894162048
6.6820000000000	0.26170556728293	143.50479118017
6.6850000000000	0.26192446580208	143.19253178144
6.6880000000000	0.26212791870870	142.88213617124
6.6910000000000	0.26231642542454	142.57357719710
6.6940000000000	0.26249046802432	142.26682782790
6.6970000000000	0.26265051184969	141.96186117179
6.7000000000000	0.26279700609611	141.65865049150
6.7030000000000	0.26293038437376	141.35716921732
6.7060000000000	0.26305106524350	141.05739095793
6.7090000000000	0.26315945272901	140.75928950936
6.7120000000000	0.26325593680582	140.46283886212
6.7150000000000	0.26334089386850	140.16801320679
6.7180000000000	0.26341468717649	139.87478693816
6.7210000000000	0.26347766727969	139.58313465801
6.7240000000000	0.26353017242439	139.29303117676
6.7270000000000	0.26357252894039	139.00445151393
6.7300000000000	0.26360505160991	138.71737089768
6.7330000000000	0.26362804401900	138.43176476334
6.7360000000000	0.26364179889200	138.14760875122
6.7390000000000	0.26364659840970	137.86487870351
6.7420000000000	0.26364271451169	137.58355066052
6.7450000000000	0.26363040918331	137.30360085625
6.7480000000000	0.26360993472788	137.02500571335
6.7510000000000	0.26358153402438	136.74774183744
6.7540000000000	0.26354544077119	136.47178601096
6.7570000000000	0.26350187971610	136.19711518645
6.7600000000000	0.26345106687302	135.92370647934
6.7630000000000	0.26339320972557	135.65153716028
6.7660000000000	0.26332850741798	135.38058464704
6.7690000000000	0.26325715093333	135.11082649590
6.7720000000000	0.26317932325946	134.84224039265
6.7750000000000	0.26309519954273	134.57480414320
6.7780000000000	0.26300494722958	134.30849566366
6.7810000000000	0.26290872619626	134.04329297008
6.7840000000000	0.26280668886650	133.77917416773
6.7870000000000	0.26269898031738	133.51611743993
6.7900000000000	0.26258573837328	133.25410103644
6.7930000000000	0.26246709368779	132.99310326137
6.7960000000000	0.26234316981373	132.73310246062
6.7990000000000	0.26221408326081	132.47407700885
6.8020000000000	0.26207994354110	132.21600529582
6.8050000000000	0.26194085320185	131.95886571227
6.8080000000000	0.26179690784544	131.70263663520
6.8110000000000	0.26164819613628	131.44729641249
6.8140000000000	0.26149479979408	131.19282334686
6.8170000000000	0.26133679357319	130.93919567918
6.8200000000000	0.26117424522752	130.68639157096
6.8230000000000	0.26100721546037	130.43438908608
6.8260000000000	0.26083575785868	130.18316617162
6.8290000000000	0.26065991881083	129.93270063782
6.8320000000000	0.26047973740731	129.68297013694
6.8350000000000	0.26029524532334	129.43395214118
6.8380000000000	0.26010646668240	129.18562391931
6.8410000000000	0.25991341789955	128.93796251216
6.8440000000000	0.25971610750344	128.69094470668
6.8470000000000	0.25951453593544	128.44454700860
6.8500000000000	0.25930869532455	128.19874561346
6.8530000000000	0.25909856923633	127.95351637596
6.8560000000000	0.25888413239397	127.70883477749
6.8590000000000	0.25866535036949	127.46467589155
6.8620000000000	0.25844217924282	127.22101434711
6.8650000000000	0.25821456522605	126.97782428952
6.8680000000000	0.25798244425027	126.73507933884
6.8710000000000	0.25774574151177	126.49275254543
6.8740000000000	0.25750437097414	126.25081634239
6.8770000000000	0.25725823482246	126.00924249475
6.8800000000000	0.25700722286526	125.76800204498
6.8830000000000	0.25675121187964	125.52706525453
6.8860000000000	0.25649006489408	125.28640154102
6.8890000000000	0.25622363040313	125.04597941069
6.8920000000000	0.25595174150737	124.80576638563
6.8950000000000	0.25567421497133	124.56572892532
6.8980000000000	0.25539085019098	124.32583234184
6.9010000000000	0.25510142806172	124.08604070826
6.9040000000000	0.25480570973627	123.84631675936
6.9070000000000	0.25450343526104	123.60662178411
6.9100000000000	0.25419432207755	123.36691550878
6.9130000000000	0.25387806337429	123.12715597004
6.9160000000000	0.25355432627214	122.88729937667
6.9190000000000	0.25322274982434	122.64729995891
6.9220000000000	0.25288294280954	122.40710980393
6.9250000000000	0.25253448129345	122.16667867607
6.9280000000000	0.25217690593113	121.92595381992
6.9310000000000	0.25180971897832	121.68487974458
6.9340000000000	0.25143238097511	121.44339798669
6.9370000000000	0.25104430706070	121.20144684989
6.9400000000000	0.25064486287095	120.95896111795
6.9430000000000	0.25023335996387	120.71587173831
6.9460000000000	0.24980905070932	120.47210547259
6.9490000000000	0.24937112256921	120.22758450979
6.9520000000000	0.24891869168276	119.98222603778
6.9550000000000	0.24845079565743	119.73594176754
6.9580000000000	0.24796638544931	119.48863740428
6.9610000000000	0.24746431619719	119.24021205838
6.9640000000000	0.24694333685075	118.99055758825
6.9670000000000	0.24640207840498	118.73955786594
6.9700000000000	0.24583904051869	118.48708795517
6.9730000000000	0.24525257625367	118.23301318948
6.9760000000000	0.24464087462096	117.97718813689
6.9790000000000	0.24400194055938	117.71945543493
6.9820000000000	0.24333357189684	117.45964447777
6.9850000000000	0.24263333275267	117.19756993427
6.9880000000000	0.24189852272570	116.93303007270
6.9910000000000	0.24112614107126	116.66580486434
6.9940000000000	0.24031284489435	116.39565383412
6.9970000000000	0.23945490016444	116.12231362236
7.0000000000000	0.23854812407840	115.84549521698
#Parameters = {D=22.5; DC_linenum=3; DC_rotation=15; DC_shifty=7; Rx1=6.95; Rx2=3.95; Rx3=6.95; Rx4=3.95; Rx5=8.12; Rx6=5.25; Ry1=7.61; Ry2=3.95; Ry3=7.61; Ry4=5.94; Ry5=8.12; Ry6=5.25; ang=60; ang_rad=1.0471975511966; cap1=1.5e-13; cap2=0; cap3=1.5e-13; cap4=0; d1_M1=4.2; d1_M4=3.9; d2_M4=2.2; d_M1=0.9; eRx_h1=9.5; eRx_h2=7.5; eRx_v1=5; eRx_v2=9; gc=0.5; ha=0.1; hd=0.787; hs=3.175; hs1=1.675; l1…
#"Frequency / GHz"	SZmax(1),Zmin(1) (11) [Mag]	SZmax(1),Zmin(1) (11) [Pha in deg.]
#-------------------------------------------------------------------------------------
4.0000000000000	0.35753063404702	52.702586692743
4.0030000000000	0.35165287899843	52.076034029090
4.0060000000000	0.34589252997919	51.458479192463
4.0090000000000	0.34024450815959	50.849408808919
4.0120000000000	0.33470386864829	50.248330105272
4.0150000000000	0.32926579735916	49.654769623141
4.0180000000000	0.32392560729643	49.068271997510
4.0210000000000	0.31867873437014	48.488398797085
4.0240000000000	0.31352073283622	47.914727423601
4.0270000000000	0.30844727044034	47.346850067264
4.0300000000000	0.30345412333122	46.784372715522
4.0330000000000	0.29853717079810	46.226914212439
4.0360000000000	0.29369238987723	45.674105366035
4.0390000000000	0.28891584986382	45.125588101093
4.0420000000000	0.28420370675880	44.581014655068
4.0450000000000	0.27955219767356	44.040046814911
4.0480000000000	0.27495763521067	43.502355192793
4.0510000000000	0.27041640183372	42.967618538943
4.0540000000000	0.26592494423601	42.435523090009
4.0570000000000	0.26147976771414	41.905761951619
4.0600000000000	0.25707743054960	41.378034514090
4.0630000000000	0.25271453839950	40.852045900525
4.0660000000000	0.24838773869483	40.327506446893
4.0690000000000	0.24409371504324	39.804131214071
4.0720000000000	0.23982918163161	39.281639532252
4.0750000000000	0.23559087762227	38.759754578651
4.0780000000000	0.23137556153566	38.238202990038
4.0810000000000	0.22718000561109	37.716714512290
4.0840000000000	0.22300099013648	37.195021690046
4.0870000000000	0.21883529773710	36.672859600462
4.0900000000000	0.21467970761278	36.149965636340
4.0930000000000	0.21053098971243	35.626079345280
4.0960000000000	0.20638589883432	35.100942333348
4.0990000000000	0.20224116864015	34.574298243866
4.1020000000000	0.19809350557085	34.045892824681
4.1050000000000	0.19393958265167	33.515474100603
4.1080000000000	0.18977603317431	32.982792671909
4.1110000000000	0.18559944424389	32.447602165132
4.1140000000000	0.18140635017877	31.909659869049
4.1170000000000	0.17719322575197	31.368727597418
4.1200000000000	0.17295647926334	30.824572831010
4.1230000000000	0.16869244543299	30.276970205818
4.1260000000000	0.16439737810760	29.725703432971
4.1290000000000	0.16006744277357	29.170567760425
4.1320000000000	0.15569870887271	28.611373119049
4.1350000000000	0.15128714192029	28.047948139347
4.1380000000000	0.14682859542862	27.480145283905
4.1410000000000	0.14231880264515	26.907847421198
4.1440000000000	0.13775336812119	26.330976277486
4.1470000000000	0.13312775913598	25.749503358973
4.1500000000000	0.12843729701352	25.163464156513
4.1530000000000	0.12367714838509	24.572976761349
4.1560000000000	0.11884231647231	23.978266481671
4.1590000000000	0.11392763249544	23.379698734041
4.1620000000000	0.10892774735323	22.777823517463
4.1650000000000	0.10383712378154	22.173436371470
4.1680000000000	0.098650029287466	21.567663231138
4.1710000000000	0.093360530293814	20.962080649460
4.1740000000000	0.087962488148169	20.358889595322
4.1770000000000	0.082449558014191	19.761172576238
4.1800000000000	0.076815192290936	19.173284308930
4.1830000000000	0.071052651344343	18.601463969453
4.1860000000000	0.065155026508635	18.054830187480
4.1890000000000	0.059115284718234	17.547069291868
4.1920000000000	0.052926353675695	17.099452555545
4.1950000000000	0.046581288888486	16.746583807716
4.1980000000000	0.040073622045454	16.548263079104
4.2010000000000	0.033398160885544	16.616665590726
4.2040000000000	0.026553101697659	17.188079491817
4.2070000000000	0.019546900185750	18.855380704909
4.2100000000000	0.012429666744283	23.615748843362
4.2130000000000	0.0055769873406481	43.683822010284
4.2160000000000	0.0046382662344272	140.41847042907
4.2190000000000	0.011671216016594	168.57357085484
4.2220000000000	0.019662805545208	174.31834286463
4.2250000000000	0.028019976045786	176.14212287095
4.2280000000000	0.036675362500396	176.62894128048
4.2310000000000	0.045617273822088	176.49155203518
4.2340000000000	0.054846609675553	176.00265691288
4.2370000000000	0.064368068545248	175.28822814061
4.2400000000000	0.074187447294250	174.41399503224
4.2430000000000	0.084310519226874	173.41725086811
4.2460000000000	0.094742416544777	172.32045141348
4.2490000000000	0.10548719077927	171.13770718684
4.2520000000000	0.11654743395372	169.87815916209
4.2550000000000	0.12792391340751	168.54785953926
4.2580000000000	0.13961520066549	167.15088278292
4.2610000000000	0.15161728735128	165.69001701922
4.2640000000000	0.16392318820362	164.16721571381
4.2670000000000	0.17652253619293	162.58390700899
4.2700000000000	0.18940117890919	160.94121571169
4.2730000000000	0.20254078931935	159.24013004082
4.2760000000000	0.21591850780200	157.48163231433
4.2790000000000	0.22950663595851	155.66680513043
4.2820000000000	0.24327240581396	153.79691990785
4.2850000000000	0.25717785027960	151.87351164915
4.2880000000000	0.27117980168005	149.89844180655
4.2910000000000	0.28523004424863	147.87394979384
4.2940000000000	0.29927564328394	145.80269280356
4.2970000000000	0.31325946778316	143.68777305036
4.3000000000000	0.32712091468637	141.53275131984
4.3030000000000	0.34079683156894	139.34164572757
4.3060000000000	0.35422262128934	137.11891486638
4.3090000000000	0.36733349774222	134.86942501278
4.3120000000000	0.38006584785409	132.59840173384
4.3150000000000	0.39235864289311	130.31136702357
4.3180000000000	0.40415483365871	128.01406392455
4.3210000000000	0.41540266053200	125.71237136906
4.3240000000000	0.42605681154916	123.41221261424
4.3270000000000	0.43607936974365	121.11946107191
4.3300000000000	0.44544050433514	118.83984749109
4.3330000000000	0.45411887754979	116.57887231851
4.3360000000000	0.46210175805268	114.34172665319
4.3390000000000	0.46938485106245	112.13322457184
4.3420000000000	0.47597187223244	109.95774880359
4.3450000000000	0.48187390576654	107.81921085967
4.3480000000000	0.48710859604232	105.72102586083
4.3510000000000	0.49169922595867	103.66610152587
4.3540000000000	0.49567373463950	101.65684014400
4.3570000000000	0.49906372279850	99.695151882118
4.3600000000000	0.50190348706101	97.782477486172
4.3630000000000	0.50422911597740	95.919818312059
4.3660000000000	0.50607767139526	94.107771642868
4.3690000000000	0.50748647013567	92.346569383344
4.3720000000000	0.50849247315332	90.636118434944
4.3750000000000	0.50913178291135	88.976041313110
4.3780000000000	0.50943924471576	87.365715844258
4.3810000000000	0.50944814420533	85.804313051428
4.3840000000000	0.50918999094355	84.290832588910
4.3870000000000	0.50869437690227	82.824135307624
4.3900000000000	0.50798889833354	81.402972719767
4.3930000000000	0.50709912986999	80.026013282207
4.3960000000000	0.50604864047228	78.691865535024
4.3990000000000	0.50485904188397	77.399098217704
4.4020000000000	0.50355006142484	76.146257545264
4.4050000000000	0.50213963215408	74.931881864304
4.4080000000000	0.50064399459251	73.754513929283
4.4110000000000	0.49907780526552	72.612711046114
4.4140000000000	0.49745424828821	71.505053327006
4.4170000000000	0.49578514705157	70.430150290331
4.4200000000000	0.49408107378210	69.386646024470
4.4230000000000	0.49235145534378	68.373223117047
4.4260000000000	0.49060467413991	67.388605532069
4.4290000000000	0.48884816336621	66.431560598317
4.4320000000000	0.48708849617791	65.500900253605
4.4350000000000	0.48533146857479	64.595481671771
4.4380000000000	0.48358217599155	63.714207382735
4.4410000000000	0.48184508371604	62.856024980912
4.4440000000000	0.48012409135500	62.019926503617
4.4470000000000	0.47842259163276	61.204947549055
4.4500000000000	0.47674352385062	60.410166192724
4.4530000000000	0.47508942235799	59.634701751746
4.4560000000000	0.47346246039554	58.877713438484
4.4590000000000	0.47186448966989	58.138398937756
4.4620000000000	0.47029707601028	57.415992935944
4.4650000000000	0.46876153144404	56.709765625124
4.4680000000000	0.46725894301017	56.019021200942
4.4710000000000	0.46579019861072	55.343096369294
4.4740000000000	0.46435601017934	54.681358873672
4.4770000000000	0.46295693442509	54.033206052494
4.4800000000000	0.46159339138935	53.398063433496
4.4830000000000	0.46026568103333	52.775383370449
4.4860000000000	0.45897399805476	52.164643726008
4.4890000000000	0.45771844511444	51.565346603212
4.4920000000000	0.45649904463616	50.977017127176
4.4950000000000	0.45531574932830	50.399202277701
4.4980000000000	0.45416845156087	49.831469772867
4.5010000000000	0.45305699171837	49.273407003136
4.5040000000000	0.45198116563730	48.724620015116
4.5070000000000	0.45094073122570	48.184732543789
4.5100000000000	0.44993541435248	47.653385091766
4.5130000000000	0.44896491408526	47.130234053984
4.5160000000000	0.44802890734736	46.614950886079
4.5190000000000	0.44712705305722	46.107221314641
4.5220000000000	0.44625899580708	45.606744587462
4.5250000000000	0.44542436913187	45.113232761875
4.5280000000000	0.44462279841398	44.626410029296
4.5310000000000	0.44385390346474	44.146012074047
4.5340000000000	0.44311730081971	43.671785464625
4.5370000000000	0.44241260578044	43.203487075552
4.5400000000000	0.44173943423273	42.740883538012
4.5430000000000	0.44109740426800	42.283750717537
4.5460000000000	0.44048613763185	41.831873216999
4.5490000000000	0.43990526102195	41.385043903251
4.5520000000000	0.43935440725465	40.943063455799
4.5550000000000	0.43883321631874	40.505739935885
4.5580000000000	0.43834133633259	40.072888374449
4.5610000000000	0.43787842441991	39.644330377425
4.5640000000000	0.43744414751818	39.219893746865
4.5670000000000	0.43703818313278	38.799412116402
4.5700000000000	0.43666022004906	38.382724599551
4.5730000000000	0.43630995901411	37.969675449354
4.5760000000000	0.43598711339945	37.560113727857
4.5790000000000	0.43569140985542	37.153892983862
4.5820000000000	0.43542258896828	36.750870937357
4.5850000000000	0.43518040593063	36.350909168972
4.5880000000000	0.43496463123629	35.953872812677
4.5910000000000	0.43477505141096	35.559630249894
4.5940000000000	0.43461146979055	35.168052802970
4.5970000000000	0.43447370736005	34.779014425857
4.6000000000000	0.43436160366649	34.392391389565
4.6030000000000	0.43427501782104	34.008061959725
4.6060000000000	0.43421382960692	33.625906063251
4.6090000000000	0.43417794071148	33.245804940704
4.6120000000000	0.43416727610348	32.867640780471
4.6150000000000	0.43418178557906	32.491296330286
4.6180000000000	0.43422144550366	32.116654480911
4.6210000000000	0.43428626078098	31.743597815912
4.6240000000000	0.43437626708504	31.372008120416
4.6270000000000	0.43449153339740	31.001765840424
4.6300000000000	0.43463216489839	30.632749482650
4.6330000000000	0.43479830627016	30.264834942895
4.6360000000000	0.43499014547918	29.897894748492
4.6390000000000	0.43520791811858	29.531797197359
4.6420000000000	0.43545191240561	29.166405372341
4.6450000000000	0.43572247494798	28.801576004784
4.6480000000000	0.43602001741509	28.437158155238
4.6510000000000	0.43634502427735	28.072991671504
4.6540000000000	0.43669806181064	27.708905374472
4.6570000000000	0.43707978860369	27.344714909570
4.6600000000000	0.43749096785710	26.980220185339
4.6630000000000	0.43793248182532	26.615202299351
4.6660000000000	0.43840534883002	26.249419823730
4.6690000000000	0.43891074336926	25.882604285429
4.6720000000000	0.43945001996480	25.514454626931
4.6750000000000	0.44002474153575	25.144630366202
4.6780000000000	0.44063671326535	24.772743083834
4.6810000000000	0.44128802314435	24.398345740236
4.6840000000000	0.44198109063314	24.020919151890
4.6870000000000	0.44271872518384	23.639854711191
4.6900000000000	0.44350419669077	23.254432086264
4.6930000000000	0.44434132025585	22.863790135045
4.6960000000000	0.44523455787568	22.466888533427
4.6990000000000	0.44618913958575	22.062456526771
4.7020000000000	0.44721120582622	21.648923569192
4.7050000000000	0.44830797047446	21.224324091485
4.7080000000000	0.44948789836475	20.786164697267
4.7110000000000	0.45076087850886	20.331235814221
4.7140000000000	0.45213834684520	19.855339647166
4.7170000000000	0.45363325328754	19.352889426991
4.7200000000000	0.45525963958019	18.816306512014
4.7230000000000	0.45703131101840	18.235093114563
4.7260000000000	0.45895844273926	17.594373928233
4.7290000000000	0.46103945940245	16.872554614269
4.7320000000000	0.46324189035980	16.037507709887
4.7350000000000	0.46545678855170	15.040380352714
4.7380000000000	0.46738793640478	13.806083057148
4.7410000000000	0.46827837716667	12.222012570749
4.7440000000000	0.46625445865765	10.142946005458
4.7470000000000	0.45704988759815	7.5075989883642
4.7500000000000	0.43374316504011	4.8893616911072
4.7530000000000	0.39676700627634	4.4793533716760
4.7560000000000	0.36932274387913	7.9619312093505
4.7590000000000	0.36654283306024	12.339466675812
4.7620000000000	0.37642813532317	15.016091588162
4.7650000000000	0.38803474922139	16.210638510591
4.7680000000000	0.39803074232280	16.610498953497
4.7710000000000	0.40608859187930	16.623085304258
4.7740000000000	0.41255920838664	16.446211119762
4.7770000000000	0.41783488503612	16.174366679322
4.7800000000000	0.42222547313676	15.853992082302
4.7830000000000	0.42595695510351	15.508754225489
4.7860000000000	0.42919140223130	15.151110226015
4.7890000000000	0.43204556921539	14.787776469346
4.7920000000000	0.43460460745474	14.422422386052
4.7950000000000	0.43693155735627	14.057050819545
4.7980000000000	0.43907381734586	13.692731136513
4.8010000000000	0.44106756341946	13.330000913602
4.8040000000000	0.44294079893824	12.969091927791
4.8070000000000	0.44471548705631	12.610060094149
4.8100000000000	0.44640906309145	12.252861459784
4.8130000000000	0.44803552260011	11.897397191408
4.8160000000000	0.44960621515602	11.543540386706
4.8190000000000	0.45113043116656	11.191152056366
4.8220000000000	0.45261584115885	10.840090570997
4.8250000000000	0.45406882851947	10.490217128069
4.8280000000000	0.45549474432375	10.141398782491
4.8310000000000	0.45689810451947	9.7935099852327
4.8340000000000	0.45828274398316	9.4464332136096
4.8370000000000	0.45965193797128	9.1000590565448
4.8400000000000	0.46100849867834	8.7542859818995
4.8430000000000	0.46235485261284	8.4090199279160
4.8460000000000	0.46369310306315	8.0641738072567
4.8490000000000	0.46502508087828	7.7196669781922
4.8520000000000	0.46635238602036	7.3754247159238
4.8550000000000	0.46767642177568	7.0313777033058
4.8580000000000	0.46899842308523	6.6874615515235
4.8610000000000	0.47031948013415	6.3436163558023
4.8640000000000	0.47164055809544	5.9997862878184
4.8670000000000	0.47296251373558	5.6559192244150
4.8700000000000	0.47428610944577	5.3119664110302
4.8730000000000	0.47561202514993	4.9678821575916
4.8760000000000	0.47694086845267	4.6236235643392
4.8790000000000	0.47827318332177	4.2791502749557
4.8820000000000	0.47960945754459	3.9344242544404
4.8850000000000	0.48095012915427	3.5894095892913
4.8880000000000	0.48229559198716	3.2440723077313
4.8910000000000	0.48364620050409	2.8983802179005
4.8940000000000	0.48500227398617	2.5523027621320
4.8970000000000	0.48636410019677	2.2058108856064
4.9000000000000	0.48773193858665	1.8588769178632
4.9030000000000	0.48910602310654	1.5114744658013
4.9060000000000	0.49048656468179	1.1635783169547
4.9090000000000	0.49187375339463	0.81516435195603
4.9120000000000	0.49326776041332	0.46620946522878
4.9150000000000	0.49466873970115	0.11669149304649
4.9180000000000	0.49607682953365	-0.23341085179955
4.9210000000000	0.49749215384820	-0.58411803940241
4.9240000000000	0.49891482344691	-0.93544977681327
4.9270000000000	0.50034493707063	-1.2874250573223
4.9300000000000	0.50178258235954	-1.6400622054239
4.9330000000000	0.50322783671383	-1.9933789178906
4.9360000000000	0.50468076806588	-2.3473923013344
4.9390000000000	0.50614143557434	-2.7021189065948
4.9420000000000	0.50760989024865	-3.0575747602545
4.9450000000000	0.50908617551184	-3.4137753935528
4.9480000000000	0.51057032770845	-3.7707358689406
4.9510000000000	0.51206237656327	-4.1284708044914
4.9540000000000	0.51356234559635	-4.4869943963650
4.9570000000000	0.51507025249871	-4.8463204394982
4.9600000000000	0.51658610947291	-5.2064623466790
4.9630000000000	0.51810992354199	-5.5674331661482
4.9660000000000	0.51964169683011	-5.9292455978540
4.9690000000000	0.52118142681753	-6.2919120084768
4.9720000000000	0.52272910657258	-6.6554444453276
4.9750000000000	0.52428472496286	-7.0198546492147
4.9780000000000	0.52584826684761	-7.3851540663648
4.9810000000000	0.52741971325308	-7.7513538594756
4.9840000000000	0.52899904153253	-8.1184649179710
4.9870000000000	0.53058622551226	-8.4864978675231
4.9900000000000	0.53218123562500	-8.8554630788989
4.9930000000000	0.53378403903176	-9.2253706761866
4.9960000000000	0.53539459973335	-9.5962305444481
4.9990000000000	0.53701287867227	-9.9680523368444
5.0020000000000	0.53863883382610	-10.340845481274
5.0050000000000	0.54027242029294	-10.714619186560
5.0080000000000	0.54191359036974	-11.089382448224
5.0110000000000	0.54356229362418	-11.465144053875
5.0140000000000	0.54521847696049	-11.841912588244
5.0170000000000	0.54688208468000	-12.219696437891
5.0200000000000	0.54855305853673	-12.598503795608
5.0230000000000	0.55023133778847	-12.978342664544
5.0260000000000	0.55191685924389	-13.359220862069
5.0290000000000	0.55360955730584	-13.741146023401
5.0320000000000	0.55530936401139	-14.124125605011
5.0350000000000	0.55701620906874	-14.508166887821
5.0380000000000	0.55873001989141	-14.893276980224
5.0410000000000	0.56045072162996	-15.279462820916
5.0440000000000	0.56217823720137	-15.666731181583
5.0470000000000	0.56391248731647	-16.055088669433
5.0500000000000	0.56565339050547	-16.444541729596
5.0530000000000	0.56740086314192	-16.835096647403
5.0560000000000	0.56915481946517	-17.226759550549
5.0590000000000	0.57091517160150	-17.619536411161
5.0620000000000	0.57268182958422	-18.013433047767
5.0650000000000	0.57445470137260	-18.408455127184
5.0680000000000	0.57623369287008	-18.804608166336
5.0710000000000	0.57801870794163	-19.201897533997
5.0740000000000	0.57980964843048	-19.600328452487
5.0770000000000	0.58160641417436	-19.999905999306
5.0800000000000	0.58340890302126	-20.400635108730
5.0830000000000	0.58521701084485	-20.802520573376
5.0860000000000	0.58703063155964	-21.205567045719
5.0890000000000	0.58884965713596	-21.609779039609
5.0920000000000	0.59067397761480	-22.015160931750
5.0950000000000	0.59250348112267	-22.421716963175
5.0980000000000	0.59433805388640	-22.829451240723
5.1010000000000	0.59617758024805	-23.238367738498
5.1040000000000	0.59802194268002	-23.648470299352
5.1070000000000	0.59987102180021	-24.059762636362
5.1100000000000	0.60172469638749	-24.472248334334
5.1130000000000	0.60358284339749	-24.885930851323
5.1160000000000	0.60544533797856	-25.300813520180
5.1190000000000	0.60731205348823	-25.716899550124
5.1220000000000	0.60918286150993	-26.134192028362
5.1250000000000	0.61105763187018	-26.552693921733
5.1280000000000	0.61293623265621	-26.972408078410
5.1310000000000	0.61481853023401	-27.393337229646
5.1340000000000	0.61670438926688	-27.815483991572
5.1370000000000	0.61859367273448	-28.238850867057
5.1400000000000	0.62048624195238	-28.663440247633
5.1430000000000	0.62238195659209	-29.089254415482
5.1460000000000	0.62428067470172	-29.516295545501
5.1490000000000	0.62618225272705	-29.944565707439
5.1520000000000	0.62808654553327	-30.374066868122
5.1550000000000	0.62999340642713	-30.804800893755
5.1580000000000	0.63190268717972	-31.236769552326
5.1610000000000	0.63381423804975	-31.669974516095
5.1640000000000	0.63572790780734	-32.104417364190
5.1670000000000	0.63764354375837	-32.540099585302
5.1700000000000	0.63956099176925	-32.977022580500
5.1730000000000	0.64148009629226	-33.415187666144
5.1760000000000	0.64340070039128	-33.854596076935
5.1790000000000	0.64532264576806	-34.295248969078
5.1820000000000	0.64724577278876	-34.737147423578
5.1850000000000	0.64916992051101	-35.180292449671
5.1880000000000	0.65109492671129	-35.624684988395
5.1910000000000	0.65302062791259	-36.070325916307
5.1940000000000	0.65494685941239	-36.517216049351
5.1970000000000	0.65687345531090	-36.965356146880
5.2000000000000	0.65880024853944	-37.414746915847
5.2030000000000	0.66072707088904	-37.865389015157
5.2060000000000	0.66265375303910	-38.317283060203
5.2090000000000	0.66458012458608	-38.770429627572
5.2120000000000	0.66650601407219	-39.224829259954
5.2150000000000	0.66843124901403	-39.680482471231
5.2180000000000	0.67035565593101	-40.137389751777
5.2210000000000	0.67227906037363	-40.595551573968
5.2240000000000	0.67420128695142	-41.054968397903
5.2270000000000	0.67612215936047	-41.515640677359
5.2300000000000	0.67804150041060	-41.977568865971
5.2330000000000	0.67995913205187	-42.440753423662
5.2360000000000	0.68187487540050	-42.905194823317
5.2390000000000	0.68378855076403	-43.370893557728
5.2420000000000	0.68569997766558	-43.837850146801
5.2450000000000	0.68760897486724	-44.306065145048
5.2480000000000	0.68951536039225	-44.775539149375
5.2510000000000	0.69141895154604	-45.246272807170
5.2540000000000	0.69331956493590	-45.718266824710
5.2570000000000	0.69521701648914	-46.191521975898
5.2600000000000	0.69711112146967	-46.666039111337
5.2630000000000	0.69900169449267	-47.141819167774
5.2660000000000	0.70088854953745	-47.618863177904
5.2690000000000	0.70277149995805	-48.097172280571
5.2720000000000	0.70465035849155	-48.576747731370
5.2750000000000	0.70652493726391	-49.057590913675
5.2780000000000	0.70839504779300	-49.539703350111
5.2810000000000	0.71026050098878	-50.023086714488
5.2840000000000	0.71212110715021	-50.507742844216
5.2870000000000	0.71397667595878	-50.993673753236
5.2900000000000	0.71582701646835	-51.480881645479
5.2930000000000	0.71767193709102	-51.969368928878
5.2960000000000	0.71951124557872	-52.459138229974
5.2990000000000	0.72134474900024	-52.950192409136
5.3020000000000	0.72317225371329	-53.442534576423
5.3050000000000	0.72499356533139	-53.936168108128
5.3080000000000	0.72680848868496	-54.431096664046
5.3110000000000	0.72861682777645	-54.927324205485
5.3140000000000	0.73041838572892	-55.424855014079
5.3170000000000	0.73221296472760	-55.923693711443
5.3200000000000	0.73400036595406	-56.423845279709
5.3230000000000	0.73578038951223	-56.925315083005
5.3260000000000	0.73755283434594	-57.428108889916
5.3290000000000	0.73931749814714	-57.932232897005
5.3320000000000	0.74107417725422	-58.437693753439
5.3350000000000	0.74282266653976	-58.944498586787
5.3380000000000	0.74456275928677	-59.452655030079
5.3410000000000	0.74629424705270	-59.962171250182
5.3440000000000	0.74801691952032	-60.473055977587
5.3470000000000	0.74973056433431	-60.985318537690
5.3500000000000	0.75143496692267	-61.498968883673
5.3530000000000	0.75312991030167	-62.014017631073
5.3560000000000	0.75481517486309	-62.530476094163
5.3590000000000	0.75649053814240	-63.048356324253
5.3620000000000	0.75815577456626	-63.567671150054
5.3650000000000	0.75981065517791	-64.088434220225
5.3680000000000	0.76145494733838	-64.610660048275
5.3710000000000	0.76308841440175	-65.134364059965
5.3740000000000	0.76471081536230	-65.659562643388
5.3770000000000	0.76632190447106	-66.186273201925
5.3800000000000	0.76792143081933	-66.714514210273
5.3830000000000	0.76950913788628	-67.244305273771
5.3860000000000	0.77108476304744	-67.775667191262
5.3890000000000	0.77264803704086	-68.308622021752
5.3920000000000	0.77419868338687	-68.843193155149
5.3950000000000	0.77573641775760	-69.379405387385
5.3980000000000	0.77726094729143	-69.917285000263
5.4010000000000	0.77877196984740	-70.456859846372
5.4040000000000	0.78026917319395	-70.998159439481
5.4070000000000	0.78175223412580	-71.541215050829
5.4100000000000	0.78322081750205	-72.086059811777
5.4130000000000	0.78467457519785	-72.632728823326
5.4160000000000	0.78611314496119	-73.181259273060
5.4190000000000	0.78753614916524	-73.731690560097
5.4220000000000	0.78894319344589	-74.284064428727
5.4250000000000	0.79033386521258	-74.838425111431
5.4280000000000	0.79170773201933	-75.394819482074
5.4310000000000	0.79306433978141	-75.953297220115
5.4340000000000	0.79440321082110	-76.513910986781
5.4370000000000	0.79572384172418	-77.076716614209
5.4400000000000	0.79702570098656	-77.641773308685
5.4430000000000	0.79830822642772	-78.209143869189
5.4460000000000	0.79957082234489	-78.778894922601
5.4490000000000	0.80081285637858	-79.351097177019
5.4520000000000	0.80203365605605	-79.925825694800
5.4550000000000	0.80323250497543	-80.503160187098
5.4580000000000	0.80440863858771	-81.083185331810
5.4610000000000	0.80556123952860	-81.665991117066
5.4640000000000	0.80668943244550	-82.251673212579
5.4670000000000	0.80779227825740	-82.840333371401
5.4700000000000	0.80886876777690	-83.432079864879
5.4730000000000	0.80991781461358	-84.027027953873
5.4760000000000	0.81093824726650	-84.625300399574
5.4790000000000	0.81192880030021	-85.227028017594
5.4820000000000	0.81288810448336	-85.832350279325
5.4850000000000	0.81381467575095	-86.441415964927
5.4880000000000	0.81470690283049	-87.054383872688
5.4910000000000	0.81556303334815	-87.671423589915
5.4940000000000	0.81638115820241	-88.292716330908
5.4970000000000	0.81715919395991	-88.918455848020
5.5000000000000	0.81789486298907	-89.548849422201
5.5030000000000	0.81858567100181	-90.184118939833
5.5060000000000	0.81922888162008	-90.824502063003
5.5090000000000	0.81982148752098	-91.470253500624
5.5120000000000	0.82036017764010	-92.121646387944
5.5150000000000	0.82084129982530	-92.778973781906
5.5180000000000	0.82126081822927	-93.442550279466
5.5210000000000	0.82161426460737	-94.112713765160
5.5240000000000	0.82189668254170	-94.789827292853
5.5270000000000	0.82210256344076	-95.474281104331
5.5300000000000	0.82222577296010	-96.166494784019
5.5330000000000	0.82225946624763	-96.866919544069
5.5360000000000	0.82219599013046	-97.576040626823
5.5390000000000	0.82202677002038	-98.294379801320
5.5420000000000	0.82174217891379	-99.022497915995
5.5450000000000	0.82133138538746	-99.760997449424
5.5480000000000	0.82078217693521	-100.51052497272
5.5510000000000	0.82008075434020	-101.27177339815
5.5540000000000	0.81921149202422	-102.04548383433
5.5570000000000	0.81815665845294	-102.83244679411
5.5600000000000	0.81689608970585	-103.63350239781
5.5630000000000	0.81540680825551	-104.44953907300
5.5660000000000	0.81366257788035	-105.28149005544
5.5690000000000	0.81163338453420	-106.13032672521
5.5720000000000	0.80928483205379	-106.99704743680
5.5750000000000	0.80657744104372	-107.88265998321
5.5780000000000	0.80346583954086	-108.78815511429
5.5810000000000	0.79989783578450	-109.71446753170
5.5840000000000	0.79581336765831	-110.66241939889
5.5870000000000	0.79114333178241	-111.63263948641
5.5900000000000	0.78580831039118	-112.62544842169
5.5930000000000	0.77971723996614	-113.64069686264
5.5960000000000	0.77276610800559	-114.67753842750
5.5990000000000	0.76483683197475	-115.73411248057
5.6020000000000	0.75579657975041	-116.80710295521
5.6050000000000	0.74549795061668	-117.89112794864
5.6080000000000	0.73378067154670	-118.97790089913
5.6110000000000	0.72047579916563	-120.05508887917
5.6140000000000	0.70541387313764	-121.10478049900
5.6170000000000	0.68843904009023	-122.10147395236
5.6200000000000	0.66943179980988	-123.00952417987
5.6230000000000	0.64834353441917	-123.78008603700
5.6260000000000	0.62524594719695	-124.34783092265
5.6290000000000	0.60039714203315	-124.62822111221
5.6320000000000	0.57432192363343	-124.51706958806
5.6350000000000	0.54789501152711	-123.89561198980
5.6380000000000	0.52240038955543	-122.64605443723
5.6410000000000	0.49951910697533	-120.68286663416
5.6440000000000	0.48118261014692	-117.99991481626
5.6470000000000	0.46924828944178	-114.71846374165
5.6500000000000	0.46504329696333	-111.10173455114
5.6530000000000	0.46895932597469	-107.50403919730
5.6560000000000	0.48033094481298	-104.26707896756
5.6590000000000	0.49767708290768	-101.62523098326
5.6620000000000	0.51914947042378	-99.672328537592
5.6650000000000	0.54295056192084	-98.387552738160
5.6680000000000	0.56758642191107	-97.684282442599
5.6710000000000	0.59195259223565	-97.452430496737
5.6740000000000	0.61531261691426	-97.584477364689
5.6770000000000	0.63722896463140	-97.987475549647
5.6800000000000	0.65748459942469	-98.586382894437
5.6830000000000	0.67601358274932	-99.323096223028
5.6860000000000	0.69284670506987	-100.15383704692
5.6890000000000	0.70807199778715	-101.04623769589
5.6920000000000	0.72180759982140	-101.97670641877
5.6950000000000	0.73418397817417	-102.92825549395
5.6980000000000	0.74533282752720	-103.88879762426
5.7010000000000	0.75538053991505	-104.84984778509
5.7040000000000	0.76444469318533	-105.80555129813
5.7070000000000	0.77263246779686	-106.75196403053
5.7100000000000	0.78004025039983	-107.68652289695
5.7130000000000	0.78675393326505	-108.60765796548
5.7160000000000	0.79284959242592	-109.51450903016
5.7190000000000	0.79839434484356	-110.40671887004
5.7220000000000	0.80344726264543	-111.28428265290
5.7250000000000	0.80806027300604	-112.14743839677
5.7280000000000	0.81227900446583	-112.99658744987
5.7310000000000	0.81614356061960	-113.83223692417
5.7340000000000	0.81968921435644	-114.65495819252
5.7370000000000	0.82294702301337	-115.46535714534
5.7400000000000	0.82594436877189	-116.26405305752
5.7430000000000	0.82870543059427	-117.05166375830
5.7460000000000	0.83125159474879	-117.82879541077
5.7490000000000	0.83360181101233	-118.59603565627
5.7520000000000	0.83577290128169	-119.35394920777
5.7550000000000	0.83777982676828	-120.10307521702
5.7580000000000	0.83963591931495	-120.84392591798
5.7610000000000	0.84135308172776	-121.57698617943
5.7640000000000	0.84294196140038	-122.30271369626
5.7670000000000	0.84441210094291	-123.02153962040
5.7700000000000	0.84577206901990	-123.73386948530
5.7730000000000	0.84702957415433	-124.44008431692
5.7760000000000	0.84819156386395	-125.14054185377
5.7790000000000	0.84926431115777	-125.83557781966
5.7820000000000	0.85025349012952	-126.52550720941
5.7850000000000	0.85116424213502	-127.21062555929
5.7880000000000	0.85200123382710	-127.89121018306
5.7910000000000	0.85276870813899	-128.56752136086
5.7940000000000	0.85347052915212	-129.23980347290
5.7970000000000	0.85411022165126	-129.90828607359
5.8000000000000	0.85469100605741	-130.57318490411
5.8030000000000	0.85521582933208	-131.23470284322
5.8060000000000	0.85568739236486	-131.89303079743
5.8090000000000	0.85610817428553	-132.54834853246
5.8120000000000	0.85648045408254	-133.20082544854
5.8150000000000	0.85680632985772	-133.85062130229
5.8180000000000	0.85708773600374	-134.49788687833
5.8210000000000	0.85732645855258	-135.14276461363
5.8240000000000	0.85752414891130	-135.78538917774
5.8270000000000	0.85768233617315	-136.42588801191
5.8300000000000	0.85780243816829	-137.06438182991
5.8330000000000	0.85788577139757	-137.70098508352
5.8360000000000	0.85793355997484	-138.33580639513
5.8390000000000	0.85794694368796	-138.96894895998
5.8420000000000	0.85792698527487	-139.60051092043
5.8450000000000	0.85787467699989	-140.23058571433
5.8480000000000	0.85779094660476	-140.85926239948
5.8510000000000	0.85767666270060	-141.48662595616
5.8540000000000	0.85753263965873	-142.11275756935
5.8570000000000	0.85735964205206	-142.73773489225
5.8600000000000	0.85715838869241	-143.36163229262
5.8630000000000	0.85692955630439	-143.98452108329
5.8660000000000	0.85667378287155	-144.60646973802
5.8690000000000	0.85639167068676	-145.22754409401
5.8720000000000	0.85608378913524	-145.84780754195
5.8750000000000	0.85575067723541	-146.46732120472
5.8780000000000	0.85539284596034	-147.08614410570
5.8810000000000	0.85501078035978	-147.70433332728
5.8840000000000	0.85460494150080	-148.32194416060
5.8870000000000	0.85417576824335	-148.93903024715
5.8900000000000	0.85372367886491	-149.55564371274
5.8930000000000	0.85324907254748	-150.17183529478
5.8960000000000	0.85275233073826	-150.78765446298
5.8990000000000	0.85223381839474	-151.40314953445
5.9020000000000	0.85169388512326	-152.01836778335
5.9050000000000	0.85113286621980	-152.63335554565
5.9080000000000	0.85055108362037	-153.24815831948
5.9110000000000	0.84994884676785	-153.86282086131
5.9140000000000	0.84932645340154	-154.47738727848
5.9170000000000	0.84868419027479	-155.09190111824
5.9200000000000	0.84802233380579	-155.70640545381
5.9230000000000	0.84734115066597	-156.32094296750
5.9260000000000	0.84664089830994	-156.93555603144
5.9290000000000	0.84592182545072	-157.55028678597
5.9320000000000	0.84518417248335	-158.16517721597
5.9350000000000	0.84442817185987	-158.78026922549
5.9380000000000	0.84365404841816	-159.39560471065
5.9410000000000	0.84286201966701	-160.01122563124
5.9440000000000	0.84205229602935	-160.62717408109
5.9470000000000	0.84122508104558	-161.24349235744
5.9500000000000	0.84038057153832	-161.86022302942
5.9530000000000	0.83951895774020	-162.47740900588
5.9560000000000	0.83864042338563	-163.09509360267
5.9590000000000	0.83774514576759	-163.71332060961
5.9620000000000	0.83683329576032	-164.33213435714
5.9650000000000	0.83590503780838	-164.95157978296
5.9680000000000	0.83496052988271	-165.57170249868
5.9710000000000	0.83399992340387	-166.19254885673
5.9740000000000	0.83302336313279	-166.81416601745
5.9770000000000	0.83203098702895	-167.43660201677
5.9800000000000	0.83102292607591	-168.05990583440
5.9830000000000	0.82999930407400	-168.68412746267
5.9860000000000	0.82896023739974	-169.30931797628
5.9890000000000	0.82790583473153	-169.93552960290
5.9920000000000	0.82683619674094	-170.56281579490
5.9950000000000	0.82575141574875	-171.19123130217
5.9980000000000	0.82465157534501	-171.82083224635
6.0010000000000	0.82353674997183	-172.45167619632
6.0040000000000	0.82240700446790	-173.08382224538
6.0070000000000	0.82126239357318	-173.71733108997
6.0100000000000	0.82010296139245	-174.35226511019
6.0130000000000	0.81892874081595	-174.98868845219
6.0160000000000	0.81773975289522	-175.62666711261
6.0190000000000	0.81653600617229	-176.26626902512
6.0220000000000	0.81531749595987	-176.90756414915
6.0250000000000	0.81408420357027	-177.55062456109
6.0280000000000	0.81283609549045	-178.19552454789
6.0310000000000	0.81157312250037	-178.84234070329
6.0340000000000	0.81029521873170	-179.49115202679
6.0370000000000	0.80900230066362	179.85795997452
6.0400000000000	0.80769426605228	179.20491118126
6.0430000000000	0.80637099279010	178.54961475385
6.0460000000000	0.80503233769105	177.89198102153
6.0490000000000	0.80367813519750	177.23191736797
6.0520000000000	0.80230819600420	176.56932811355
6.0550000000000	0.80092230559435	175.90411439408
6.0580000000000	0.79952022268274	175.23617403595
6.0610000000000	0.79810167756024	174.56540142754
6.0640000000000	0.79666637033388	173.89168738688
6.0670000000000	0.79521396905617	173.21491902544
6.0700000000000	0.79374410773694	172.53497960805
6.0730000000000	0.79225638423085	171.85174840887
6.0760000000000	0.79075035799286	171.16510056336
6.0790000000000	0.78922554769389	170.47490691633
6.0820000000000	0.78768142868831	169.78103386603
6.0850000000000	0.78611743032449	169.08334320432
6.0880000000000	0.78453293308906	168.38169195311
6.0910000000000	0.78292726557539	167.67593219706
6.0940000000000	0.78129970126600	166.96591091276
6.0970000000000	0.77964945511826	166.25146979468
6.1000000000000	0.77797567994258	165.53244507808
6.1030000000000	0.77627746256148	164.80866735919
6.1060000000000	0.77455381973775	164.07996141324
6.1090000000000	0.77280369385974	163.34614601069
6.1120000000000	0.77102594837113	162.60703373232
6.1150000000000	0.76921936293281	161.86243078389
6.1180000000000	0.76738262830408	161.11213681123
6.1210000000000	0.76551434093046	160.35594471674
6.1240000000000	0.76361299722564	159.59364047836
6.1270000000000	0.76167698753540	158.82500297246
6.1300000000000	0.75970458977180	158.04980380205
6.1330000000000	0.75769396270689	157.26780713219
6.1360000000000	0.75564313891614	156.47876953442
6.1390000000000	0.75355001736336	155.68243984265
6.1420000000000	0.75141235562069	154.87855902307
6.1450000000000	0.74922776171970	154.06686006097
6.1480000000000	0.74699368563254	153.24706786790
6.1510000000000	0.74470741038550	152.41889921280
6.1540000000000	0.74236604281229	151.58206268158
6.1570000000000	0.73996650395891	150.73625866964
6.1600000000000	0.73750551915874	149.88117941294
6.1630000000000	0.73497960780384	149.01650906346
6.1660000000000	0.73238507284710	148.14192381574
6.1690000000000	0.72971799008010	147.25709209208
6.1720000000000	0.72697419724369	146.36167479443
6.1750000000000	0.72414928304157	145.45532563231
6.1780000000000	0.72123857614343	144.53769153682
6.1810000000000	0.71823713428186	143.60841317172
6.1840000000000	0.71513973356784	142.66712555395
6.1870000000000	0.71194085817271	141.71345879677
6.1900000000000	0.70863469055037	140.74703899009
6.1930000000000	0.70521510240241	139.76748923367
6.1960000000000	0.70167564662040	138.77443084024
6.1990000000000	0.69800955047495	137.76748472661
6.2020000000000	0.69420971035866	136.74627301237
6.2050000000000	0.69026868843088	135.71042084669
6.2080000000000	0.68617871155562	134.65955848503
6.2110000000000	0.68193167296871	133.59332363838
6.2140000000000	0.67751913715700	132.51136411849
6.2170000000000	0.67293234847869	131.41334080327
6.2200000000000	0.66816224409938	130.29893094632
6.2230000000000	0.66319947186102	129.16783185505
6.2260000000000	0.65803441373816	128.01976496058
6.2290000000000	0.65265721556616	126.85448030206
6.2320000000000	0.64705782374498	125.67176144584
6.2350000000000	0.64122602962751	124.47143085769
6.2380000000000	0.63515152228787	123.25335574291
6.2410000000000	0.62882395032971	122.01745436515
6.2440000000000	0.62223299333090	120.76370284981
6.2470000000000	0.61536844342605	119.49214247209
6.2500000000000	0.60822029739551	118.20288742326
6.2530000000000	0.60077885945614	116.89613304163
6.2560000000000	0.59303485473063	115.57216448693
6.2590000000000	0.58497955310650	114.23136582946
6.2620000000000	0.57660490288361	112.87422951804
6.2650000000000	0.56790367325013	111.50136618434
6.2680000000000	0.55886960422935	110.11351473727
6.2710000000000	0.54949756230894	108.71155269892
6.2740000000000	0.53978369951593	107.29650673591
6.2770000000000	0.52972561324900	105.86956334778
6.2800000000000	0.51932250374817	104.43207968758
6.2830000000000	0.50857532569355	102.98559451363
6.2860000000000	0.49748693010907	101.53183930374
6.2890000000000	0.48606219253282	100.07274961036
6.2920000000000	0.47430812333298	98.610476795617
6.2950000000000	0.46223395612535	97.147400365308
6.2980000000000	0.44985121050746	95.686141220957
6.3010000000000	0.43717372578317	94.229576275099
6.3040000000000	0.42421766301606	92.780855030042
6.3070000000000	0.41100147361822	91.343418911722
6.3100000000000	0.39754583373684	89.921024385055
6.3130000000000	0.38387354492018	88.517771167028
6.3160000000000	0.37000940289037	87.138137212910
6.3190000000000	0.35598003768341	85.787022600857
6.3220000000000	0.34181372989531	84.469805009462
6.3250000000000	0.32754020926059	83.192410212076
6.3280000000000	0.31319044326613	81.961401957464
6.3310000000000	0.29879642496919	80.784096846605
6.3340000000000	0.28439097068346	79.668711458848
6.3370000000000	0.27000753980507	78.624551176215
6.3400000000000	0.25568009092627	77.662253106284
6.3430000000000	0.24144299077065	76.794099486307
6.3460000000000	0.22733099574554	76.034423324555
6.3490000000000	0.21337933058217	75.400135250967
6.3520000000000	0.19962389539400	74.911410121072
6.3550000000000	0.18610164262370	74.592584292855
6.3580000000000	0.17285118028985	74.473329696264
6.3610000000000	0.15991367967621	74.590187502323
6.3640000000000	0.14733419645755	74.988557459379
6.3670000000000	0.13516355604674	75.725235206052
6.3700000000000	0.12346100529084	76.871535590783
6.3730000000000	0.11229788133874	78.516858427695
6.3760000000000	0.10176255238789	80.772080333564
6.3790000000000	0.091966728580321	83.771078171351
6.3820000000000	0.083052653772500	87.666524668721
6.3850000000000	0.075199150901809	92.612534555324
6.3880000000000	0.068621371941319	98.723204058212
6.3910000000000	0.063554800559647	105.99944760928
6.3940000000000	0.060213068003326	114.24068328404
6.3970000000000	0.058721500455369	123.00429442710
6.4000000000000	0.059056346899851	131.68955487876
6.4030000000000	0.061034364428413	139.73043238316
6.4060000000000	0.064364815299837	146.76285998280
6.4090000000000	0.068726577912034	152.66194219582
6.4120000000000	0.073826550201180	157.47586508675
6.4150000000000	0.079425340871255	161.33811504387
6.4180000000000	0.085339435387677	164.40484924500
6.4210000000000	0.091432853005581	166.82277277948
6.4240000000000	0.097606498796162	168.71726202787
6.4270000000000	0.10378868463004	170.19069530750
6.4300000000000	0.10992771546846	171.32489387500
6.4330000000000	0.11598641143302	172.18468986442
6.4360000000000	0.12193815765704	172.82138156193
6.4390000000000	0.12776407771640	173.27566574582
6.4420000000000	0.13345100835990	173.57998617682
6.4450000000000	0.13899003920405	173.76036362724
6.4480000000000	0.14437545031655	173.83780448342
6.4510000000000	0.14960393132398	173.82938058681
6.4540000000000	0.15467400129042	173.74905760544
6.4570000000000	0.15958557317156	173.60833269414
6.4600000000000	0.16433962348827	173.41672784588
6.4630000000000	0.16893793941750	173.18217388727
6.4660000000000	0.17338292347591	172.91131129808
6.4690000000000	0.17767744150500	172.60972744777
6.4720000000000	0.18182470355344	172.28214494289
6.4750000000000	0.18582816999760	171.93257214810
6.4780000000000	0.18969147720228	171.56442425086
6.4810000000000	0.19341837844398	171.18062123923
6.4840000000000	0.19701269684679	170.78366766810
6.4870000000000	0.20047828784576	170.37571796909
6.4900000000000	0.20381900925247	169.95863021516
6.4930000000000	0.20703869742557	169.53401060924
6.4960000000000	0.21014114836712	169.10325047833
6.4990000000000	0.21313010281169	168.66755717858
6.5020000000000	0.21600923456542	168.22798002728
6.5050000000000	0.21878214149393	167.78543215269
6.5080000000000	0.22145233868151	167.34070897678
6.5110000000000	0.22402325336468	166.89450390750
6.5140000000000	0.22649822132274	166.44742170839
6.5170000000000	0.22888048446231	165.99998992665
6.5200000000000	0.23117318938044	165.55266869126
6.5230000000000	0.23337938672452	165.10585913738
6.5260000000000	0.23550203120711	164.65991066856
6.5290000000000	0.23754398214698	164.21512723191
6.5320000000000	0.23950800443809	163.77177275149
6.5350000000000	0.24139676986223	163.33007584169
6.5380000000000	0.24321285867252	162.89023390159
6.5410000000000	0.24495876139319	162.45241667570
6.5440000000000	0.24663688078823	162.01676935208
6.5470000000000	0.24824953396053	161.58341525792
6.5500000000000	0.24979895455358	161.15245820293
6.5530000000000	0.25128729503466	160.72398451272
6.5560000000000	0.25271662904779	160.29806478729
6.5590000000000	0.25408895383033	159.87475541479
6.5620000000000	0.25540619269683	159.45409986425
6.5650000000000	0.25667019760702	159.03612977798
6.5680000000000	0.25788275183876	158.62086588025
6.5710000000000	0.25904557281083	158.20831871594
6.5740000000000	0.26016031510365	157.79848923106
6.5770000000000	0.26122857376436	157.39136920558
6.5800000000000	0.26225188798862	156.98694154921
6.5830000000000	0.26323174531992	156.58518047321
6.5860000000000	0.26416958652904	156.18605155490
6.5890000000000	0.26506681138275	155.78951171928
6.5920000000000	0.26592478556518	155.39550917666
6.5950000000000	0.26674484902924	155.00398337211
6.5980000000000	0.26752832611451	154.61486503282
6.6010000000000	0.26827653773652	154.22807643818
6.6040000000000	0.26899081590569	153.84353208967
6.6070000000000	0.26967252063970	153.46114002180
6.6100000000000	0.27032305900750	153.08080406979
6.6130000000000	0.27094390541703	152.70242747516
6.6160000000000	0.27153662135078	152.32591825299
6.6190000000000	0.27210287141110	151.95119670240
6.6220000000000	0.27264443094243	151.57820527132
6.6250000000000	0.27316317880680	151.20692058649
6.6280000000000	0.27366106785576	150.83736678538
6.6310000000000	0.27414006617635	150.46962833710
6.6340000000000	0.27460206561334	150.10385948045
6.6370000000000	0.27504876121383	149.74028664166
6.6400000000000	0.27548151567339	149.37920028589
6.6430000000000	0.27590123382541	149.02093417124
6.6460000000000	0.27630827871693	148.66583298919
6.6490000000000	0.27670245757939	148.31421316199
6.6520000000000	0.27708309105541	147.96632458214
6.6550000000000	0.27744915640955	147.62232171901
6.6580000000000	0.27779947424275	147.28225016794
6.6610000000000	0.27813289782271	146.94605025103
6.6640000000000	0.27844846816078	146.61357469247
6.6670000000000	0.27874551298460	146.28461448053
6.6700000000000	0.27902368578144	145.95892653173
6.6730000000000	0.27928295510115	145.63625818437
6.6760000000000	0.27952356107360	145.31636578953
6.6790000000000	0.27974595625880	144.99902674249
6.6820000000000	0.27995074421176	144.68404569621
6.6850000000000	0.28013862417068	144.37125634900
6.6880000000000	0.28031034587174	144.06052029154
6.6910000000000	0.28046667536313	143.75172418047
6.6940000000000	0.28060837087758	143.44477617667
6.6970000000000	0.28073616700409	143.13960226524
6.7000000000000	0.28085076523326	142.83614281689
6.7030000000000	0.28095282912088	142.53434956668
6.7060000000000	0.28104298262772	142.23418306797
6.7090000000000	0.28112181052754	141.93561061025
6.7120000000000	0.28118986007458	141.63860455494
6.7150000000000	0.28124764336523	141.34314102870
6.7180000000000	0.28129564001360	141.04919891264
6.7210000000000	0.28133429989648	140.75675907047
6.7240000000000	0.28136404581788	140.46580376581
6.7270000000000	0.28138527600907	140.17631622766
6.7300000000000	0.28139836642182	139.88828033008
6.7330000000000	0.28140367280103	139.60168035938
6.7360000000000	0.28140153253894	139.31650084781
6.7390000000000	0.28139226632306	139.03272645711
6.7420000000000	0.28137617959443	138.75034189944
6.7450000000000	0.28135356383543	138.46933188589
6.7480000000000	0.28132469770624	138.18968109537
6.7510000000000	0.28128984804779	137.91137415797
6.7540000000000	0.28124927076826	137.63439564895
6.7570000000000	0.28120321162820	137.35873008989
6.7600000000000	0.28115190693738	137.08436195494
6.7630000000000	0.28109558417558	136.81127568021
6.7660000000000	0.28103446254701	136.53945567514
6.7690000000000	0.28096875347739	136.26888633487
6.7720000000000	0.28089866106165	135.99955205306
6.7750000000000	0.28082438246780	135.73143723454
6.7780000000000	0.28074610830385	135.46452630757
6.7810000000000	0.28066402295139	135.19880373546
6.7840000000000	0.28057830487071	134.93425402750
6.7870000000000	0.28048912688067	134.67086174891
6.7900000000000	0.28039665641639	134.40861153010
6.7930000000000	0.28030105576731	134.14748807495
6.7960000000000	0.28020248229799	133.88747616827
6.7990000000000	0.28010108865334	133.62856068239
6.8020000000000	0.27999702295029	133.37072658316
6.8050000000000	0.27989042895682	133.11395893495
6.8080000000000	0.27978144626024	132.85824290517
6.8110000000000	0.27967021042521	132.60356376812
6.8140000000000	0.27955685314279	132.34990690818
6.8170000000000	0.27944150237125	132.09725782257
6.8200000000000	0.27932428246941	131.84560212355
6.8230000000000	0.27920531432302	131.59492554021
6.8260000000000	0.27908471546487	131.34521391981
6.8290000000000	0.27896260018918	131.09645322887
6.8320000000000	0.27883907966039	130.84862955376
6.8350000000000	0.27871426201723	130.60172910112
6.8380000000000	0.27858825247199	130.35573819800
6.8410000000000	0.27846115340558	130.11064329165
6.8440000000000	0.27833306445846	129.86643094922
6.8470000000000	0.27820408261792	129.62308785725
6.8500000000000	0.27807430230175	129.38060082086
6.8530000000000	0.27794381543857	129.13895676295
6.8560000000000	0.27781271154511	128.89814272320
6.8590000000000	0.27768107780040	128.65814585686
6.8620000000000	0.27754899911728	128.41895343360
6.8650000000000	0.27741655821118	128.18055283614
6.8680000000000	0.27728383566645	127.94293155882
6.8710000000000	0.27715091000019	127.70607720614
6.8740000000000	0.27701785772394	127.46997749121
6.8770000000000	0.27688475340310	127.23462023412
6.8800000000000	0.27675166971432	126.99999336031
6.8830000000000	0.27661867750092	126.76608489890
6.8860000000000	0.27648584582643	126.53288298093
6.8890000000000	0.27635324202627	126.30037583762
6.8920000000000	0.27622093175777	126.06855179863
6.8950000000000	0.27608897904853	125.83739929023
6.8980000000000	0.27595744634313	125.60690683354
6.9010000000000	0.27582639454835	125.37706304268
6.9040000000000	0.27569588307697	125.14785662299
6.9070000000000	0.27556596989011	124.91927636917
6.9100000000000	0.27543671153819	124.69131116351
6.9130000000000	0.27530816320068	124.46394997405
6.9160000000000	0.27518037872455	124.23718185273
6.9190000000000	0.27505341066144	124.01099593364
6.9220000000000	0.27492731030380	123.78538143120
6.9250000000000	0.27480212771986	123.56032763837
6.9280000000000	0.27467791178743	123.33582392484
6.9310000000000	0.27455471022678	123.11185973532
6.9340000000000	0.27443256963248	122.88842458773
6.9370000000000	0.27431153550420	122.66550807151
6.9400000000000	0.27419165227667	122.44309984583
6.9430000000000	0.27407296334865	122.22118963795
6.9460000000000	0.27395551111109	121.99976724145
6.9490000000000	0.27383933697438	121.77882251461
6.9520000000000	0.27372448139481	121.55834537870
6.9550000000000	0.27361098390025	121.33832581638
6.9580000000000	0.27349888311503	121.11875386999
6.9610000000000	0.27338821678412	120.89961964005
6.9640000000000	0.27327902179652	120.68091328353
6.9670000000000	0.27317133420800	120.46262501239
6.9700000000000	0.27306518926319	120.24474509194
6.9730000000000	0.27296062141693	120.02726383932
6.9760000000000	0.27285766435508	119.81017162197
[truncated: 1,012 more rows]
