# Supplementary material for: Intelligent wireless power transfer via a 2-bit compact reconfigurable transmissive-metasurface-based router
Source: Nat Commun. 2024 Apr 1;15:2807. doi: 10.1038/s41467-024-46984-4 (PMC10984985; doi:10.1038/s41467-024-46984-4)
Supplement: Supplementary file 12 — Source Data [file 41467_2024_46984_MOESM12_ESM.zip › source_data/figure_s15_singleground3.txt]

#Parameters = {D=22.5; DC_linenum=3; DC_rotation=0; DC_shifty=7; Rx1=6.95; Rx2=3.95; Rx3=6.95; Rx4=3.95; Rx5=8.12; Rx6=5.25; Ry1=7.61; Ry2=3.95; Ry3=7.61; Ry4=5.94; Ry5=8.12; Ry6=5.25; ang=60; ang_rad=1.0471975511966; cap1=0; cap2=1.5e-13; cap3=0; cap4=1.5e-13; d1_M1=4.2; d1_M4=3.9; d2_M4=2.2; d_M1=0.9; eRx_h1=9.5; eRx_h2=7.5; eRx_v1=5; eRx_v2=9; gc=0.5; ha=0.1; hd=0.787; hs=3.175; hs1=1.675; l1_…
#"Frequency / GHz"	SZmax(1),Zmin(1) (1) [Mag]	SZmax(1),Zmin(1) (1) [Pha in deg.]
#-----------------------------------------------------------------------------------
4.0000000000000	0.22199348226329	45.177029416918
4.0030000000000	0.22131021869075	45.205871795435
4.0060000000000	0.22062672690645	45.231025589541
4.0090000000000	0.21994327984839	45.252489787727
4.0120000000000	0.21926014520260	45.270264810545
4.0150000000000	0.21857758531009	45.284352477562
4.0180000000000	0.21789585708562	45.294755973874
4.0210000000000	0.21721521194821	45.301479816011
4.0240000000000	0.21653589576243	45.304529817635
4.0270000000000	0.21585814879086	45.303913054839
4.0300000000000	0.21518220565592	45.299637831216
4.0330000000000	0.21450829531314	45.291713642698
4.0360000000000	0.21383664103217	45.280151142438
4.0390000000000	0.21316746038836	45.264962105451
4.0420000000000	0.21250096526193	45.246159393554
4.0450000000000	0.21183736184606	45.223756919820
4.0480000000000	0.21117685066244	45.197769613886
4.0510000000000	0.21051962658466	45.168213386793
4.0540000000000	0.20986587886726	45.135105096283
4.0570000000000	0.20921579118355	45.098462512453
4.0600000000000	0.20856954166806	45.058304283467
4.0630000000000	0.20792730296452	45.014649901656
4.0660000000000	0.20728924228061	44.967519670091
4.0690000000000	0.20665552144680	44.916934669378
4.0720000000000	0.20602629697940	44.862916725035
4.0750000000000	0.20540172014971	44.805488375030
4.0780000000000	0.20478193705487	44.744672838187
4.0810000000000	0.20416708869411	44.680493982688
4.0840000000000	0.20355731104715	44.612976295228
4.0870000000000	0.20295273515560	44.542144850755
4.0900000000000	0.20235348720927	44.468025282707
4.0930000000000	0.20175968863058	44.390643753697
4.0960000000000	0.20117145616556	44.310026926690
4.0990000000000	0.20058890197320	44.226201937139
4.1020000000000	0.20001213371913	44.139196365416
4.1050000000000	0.19944125466867	44.049038209339
4.1080000000000	0.19887636378176	43.955755858428
4.1110000000000	0.19831755580911	43.859378067707
4.1140000000000	0.19776492138871	43.759933932471
4.1170000000000	0.19721854714195	43.657452863810
4.1200000000000	0.19667851577273	43.551964564426
4.1230000000000	0.19614490616314	43.443499005149
4.1260000000000	0.19561779347234	43.332086402163
4.1290000000000	0.19509724923345	43.217757194606
4.1320000000000	0.19458334144996	43.100542022764
4.1350000000000	0.19407613469352	42.980471707155
4.1380000000000	0.19357569019886	42.857577227527
4.1410000000000	0.19308206596014	42.731889703410
4.1440000000000	0.19259531682505	42.603440373964
4.1470000000000	0.19211549458908	42.472260579626
4.1500000000000	0.19164264808717	42.338381743434
4.1530000000000	0.19117682328722	42.201835353075
4.1560000000000	0.19071806337909	42.062652943894
4.1590000000000	0.19026640886508	41.920866081794
4.1620000000000	0.18982189764837	41.776506346887
4.1650000000000	0.18938456511913	41.629605317958
4.1680000000000	0.18895444424085	41.480194557117
4.1710000000000	0.18853156563400	41.328305594577
4.1740000000000	0.18811595765993	41.173969914762
4.1770000000000	0.18770764650100	41.017218942171
4.1800000000000	0.18730665624158	40.858084027919
4.1830000000000	0.18691300894591	40.696596437012
4.1860000000000	0.18652672473515	40.532787335299
4.1890000000000	0.18614782186270	40.366687777933
4.1920000000000	0.18577631678858	40.198328697104
4.1950000000000	0.18541222425091	40.027740891098
4.1980000000000	0.18505555733789	39.854955013210
4.2010000000000	0.18470632755552	39.680001561499
4.2040000000000	0.18436454489630	39.502910868088
4.2070000000000	0.18403021790568	39.323713090095
4.2100000000000	0.18370335374590	39.142438199775
4.2130000000000	0.18338395825913	38.959115975620
4.2160000000000	0.18307203602965	38.773775993774
4.2190000000000	0.18276759044291	38.586447619521
4.2220000000000	0.18247062374560	38.397159999320
4.2250000000000	0.18218113710156	38.205942052982
4.2280000000000	0.18189913064799	38.012822466770
4.2310000000000	0.18162460354902	37.817829685727
4.2340000000000	0.18135755404979	37.620991907213
4.2370000000000	0.18109797952641	37.422337074336
4.2400000000000	0.18084587653694	37.221892869938
4.2430000000000	0.18060124086993	37.019686710409
4.2460000000000	0.18036406759127	36.815745740147
4.2490000000000	0.18013435109112	36.610096826307
4.2520000000000	0.17991208512818	36.402766553498
4.2550000000000	0.17969726287276	36.193781219064
4.2580000000000	0.17948987694979	35.983166828263
4.2610000000000	0.17928991947951	35.770949090110
4.2640000000000	0.17909738211753	35.557153412846
4.2670000000000	0.17891225609358	35.341804900713
4.2700000000000	0.17873453224874	35.124928349295
4.2730000000000	0.17856420107204	34.906548242810
4.2760000000000	0.17840125273622	34.686688750468
4.2790000000000	0.17824567713184	34.465373723398
4.2820000000000	0.17809746389991	34.242626691807
4.2850000000000	0.17795660246575	34.018470862274
4.2880000000000	0.17782308206861	33.792929115271
4.2910000000000	0.17769689179279	33.566024002763
4.2940000000000	0.17757802059690	33.337777746135
4.2970000000000	0.17746645734279	33.108212234167
4.3000000000000	0.17736219082226	32.877349021205
4.3030000000000	0.17726520978451	32.645209325634
4.3060000000000	0.17717550296160	32.411814028172
4.3090000000000	0.17709305909364	32.177183670755
4.3120000000000	0.17701786695277	31.941338455227
4.3150000000000	0.17694991536742	31.704298242233
4.3180000000000	0.17688919324432	31.466082550578
4.3210000000000	0.17683568959001	31.226710556103
4.3240000000000	0.17678939353326	30.986201091460
4.3270000000000	0.17675029434495	30.744572645146
4.3300000000000	0.17671838145769	30.501843361572
4.3330000000000	0.17669364448577	30.258031040495
4.3360000000000	0.17667607324285	30.013153137022
4.3390000000000	0.17666565776074	29.767226761537
4.3420000000000	0.17666238830596	29.520268679846
4.3450000000000	0.17666625539709	29.272295313225
4.3480000000000	0.17667724982052	29.023322738869
4.3510000000000	0.17669536264652	28.773366690231
4.3540000000000	0.17672058524358	28.522442557504
4.3570000000000	0.17675290929398	28.270565388207
4.3600000000000	0.17679232680664	28.017749887766
4.3630000000000	0.17683883013185	27.764010420557
4.3660000000000	0.17689241197345	27.509361010416
4.3690000000000	0.17695306540190	27.253815341768
4.3720000000000	0.17702078386625	26.997386760561
4.3750000000000	0.17709556120604	26.740088275371
4.3780000000000	0.17717739166227	26.481932558568
4.3810000000000	0.17726626988851	26.222931947490
4.3840000000000	0.17736219096130	25.963098445700
4.3870000000000	0.17746515039055	25.702443724535
4.3900000000000	0.17757514412847	25.440979124271
4.3930000000000	0.17769216857963	25.178715655756
4.3960000000000	0.17781622060987	24.915664001935
4.3990000000000	0.17794729755459	24.651834519281
4.4020000000000	0.17808539722701	24.387237239698
4.4050000000000	0.17823051792673	24.121881871982
4.4080000000000	0.17838265844675	23.855777803645
4.4110000000000	0.17854181808132	23.588934102743
4.4140000000000	0.17870799663237	23.321359519548
4.4170000000000	0.17888119441697	23.053062488637
4.4200000000000	0.17906141227322	22.784051130581
4.4230000000000	0.17924865156672	22.514333254051
4.4260000000000	0.17944291419639	22.243916357720
4.4290000000000	0.17964420260028	21.972807632248
4.4320000000000	0.17985251976076	21.701013962383
4.4350000000000	0.18006786920977	21.428541929024
4.4380000000000	0.18029025503375	21.155397811321
4.4410000000000	0.18051968187827	20.881587588764
4.4440000000000	0.18075615495254	20.607116943396
4.4470000000000	0.18099968003342	20.331991261931
4.4500000000000	0.18125026346970	20.056215638051
4.4530000000000	0.18150791218558	19.779794874417
4.4560000000000	0.18177263368461	19.502733485207
4.4590000000000	0.18204443605261	19.225035698119
4.4620000000000	0.18232332796105	18.946705456719
4.4650000000000	0.18260931867007	18.667746422815
4.4680000000000	0.18290241803113	18.388161978593
4.4710000000000	0.18320263648952	18.107955229070
4.4740000000000	0.18350998508686	17.827129004394
4.4770000000000	0.18382447546323	17.545685862102
4.4800000000000	0.18414611985919	17.263628089505
4.4830000000000	0.18447493111766	16.980957706100
4.4860000000000	0.18481092268530	16.697676465837
4.4890000000000	0.18515410861436	16.413785859544
4.4920000000000	0.18550450356376	16.129287117274
4.4950000000000	0.18586212280026	15.844181210682
4.4980000000000	0.18622698219932	15.558468855413
4.5010000000000	0.18659909824595	15.272150513491
4.5040000000000	0.18697848803551	14.985226395684
4.5070000000000	0.18736516927375	14.697696463908
4.5100000000000	0.18775916027738	14.409560433612
4.5130000000000	0.18816047997414	14.120817776195
4.5160000000000	0.18856914790265	13.831467721314
4.5190000000000	0.18898518421231	13.541509259388
4.5220000000000	0.18940860966269	13.250941143876
4.5250000000000	0.18983944562318	12.959761893780
4.5280000000000	0.19027771407232	12.667969795930
4.5310000000000	0.19072343759653	12.375562907407
4.5340000000000	0.19117663938951	12.082539057949
4.5370000000000	0.19163734325070	11.788895852297
4.5400000000000	0.19210557358392	11.494630672603
4.5430000000000	0.19258135539592	11.199740680772
4.5460000000000	0.19306471429453	10.904222820870
4.5490000000000	0.19355567648673	10.608073821450
4.5520000000000	0.19405426877655	10.311290197967
4.5550000000000	0.19456051856288	10.013868255103
4.5580000000000	0.19507445383686	9.7158040891525
4.5610000000000	0.19559610317936	9.4170935903477
4.5640000000000	0.19612549575804	9.1177324452568
4.5670000000000	0.19666266132446	8.8177161390830
4.5700000000000	0.19720763021075	8.5170399580461
4.5730000000000	0.19776043332623	8.2156989917214
4.5760000000000	0.19832110215389	7.9136881353714
4.5790000000000	0.19888966874645	7.6110020922803
4.5820000000000	0.19946616572244	7.3076353761120
4.5850000000000	0.20005062626199	7.0035823132260
4.5880000000000	0.20064308410235	6.6988370450009
4.5910000000000	0.20124357353332	6.3933935301943
4.5940000000000	0.20185212939227	6.0872455472505
4.5970000000000	0.20246878705920	5.7803866966174
4.6000000000000	0.20309358245132	5.4728104031139
4.6030000000000	0.20372655201754	5.1645099182031
4.6060000000000	0.20436773273271	4.8554783223590
4.6090000000000	0.20501716209156	4.5457085273848
4.6120000000000	0.20567487810242	4.2351932787238
4.6150000000000	0.20634091928081	3.9239251578114
4.6180000000000	0.20701532464248	3.6118965843847
4.6210000000000	0.20769813369651	3.2990998188370
4.6240000000000	0.20838938643797	2.9855269645324
4.6270000000000	0.20908912334029	2.6711699701537
4.6300000000000	0.20979738534749	2.3560206320527
4.6330000000000	0.21051421386595	2.0400705965816
4.6360000000000	0.21123965075601	1.7233113624595
4.6390000000000	0.21197373832328	1.4057342831096
4.6420000000000	0.21271651930951	1.0873305690457
4.6450000000000	0.21346803688335	0.76809129022380
4.6480000000000	0.21422833463063	0.44800737842165
4.6510000000000	0.21499745654441	0.12706962963790
4.6540000000000	0.21577544701464	-0.19473129353937
4.6570000000000	0.21656235081753	-0.51740485951684
4.6600000000000	0.21735821310461	-0.84096066528446
4.6630000000000	0.21816307939129	-1.1654084339936
4.6660000000000	0.21897699554529	-1.4907580125336
4.6690000000000	0.21980000777448	-1.8170193690795
4.6720000000000	0.22063216261454	-2.1442025906311
4.6750000000000	0.22147350691608	-2.4723178805569
4.6780000000000	0.22232408783152	-2.8013755560978
4.6810000000000	0.22318395280145	-3.1313860458759
4.6840000000000	0.22405314954071	-3.4623598873828
4.6870000000000	0.22493172602393	-3.7943077244461
4.6900000000000	0.22581973047080	-4.1272403046893
4.6930000000000	0.22671721133079	-4.4611684769636
4.6960000000000	0.22762421726754	-4.7961031887747
4.6990000000000	0.22854079714270	-5.1320554836782
4.7020000000000	0.22946699999948	-5.4690364986649
4.7050000000000	0.23040287504557	-5.8070574615209
4.7080000000000	0.23134847163576	-6.1461296881694
4.7110000000000	0.23230383925396	-6.4862645799886
4.7140000000000	0.23326902749486	-6.8274736211126
4.7170000000000	0.23424408604499	-7.1697683757024
4.7200000000000	0.23522906466340	-7.5131604851982
4.7230000000000	0.23622401316175	-7.8576616655462
4.7260000000000	0.23722898138398	-8.2032837044008
4.7290000000000	0.23824401918536	-8.5500384582998
4.7320000000000	0.23926917641114	-8.8979378498142
4.7350000000000	0.24030450287457	-9.2469938646720
4.7380000000000	0.24135004833447	-9.5972185488525
4.7410000000000	0.24240586247215	-9.9486240056536
4.7440000000000	0.24347199486794	-10.301222392730
4.7470000000000	0.24454849497698	-10.655025919099
4.7500000000000	0.24563541210460	-11.010046842125
4.7530000000000	0.24673279538109	-11.366297464459
4.7560000000000	0.24784069373581	-11.723790130960
4.7590000000000	0.24895915587087	-12.082537225579
4.7620000000000	0.25008823023410	-12.442551168205
4.7650000000000	0.25122796499149	-12.803844411493
4.7680000000000	0.25237840799902	-13.166429437638
4.7710000000000	0.25353960677393	-13.530318755135
4.7740000000000	0.25471160846529	-13.895524895489
4.7770000000000	0.25589445982406	-14.262060409899
4.7800000000000	0.25708820717251	-14.629937865903
4.7830000000000	0.25829289637298	-14.999169843986
4.7860000000000	0.25950857279609	-15.369768934155
4.7890000000000	0.26073528128828	-15.741747732474
4.7920000000000	0.26197306613878	-16.115118837565
4.7950000000000	0.26322197104586	-16.489894847066
4.7980000000000	0.26448203908260	-16.866088354060
4.8010000000000	0.26575331266191	-17.243711943456
4.8040000000000	0.26703583350096	-17.622778188340
4.8070000000000	0.26832964258503	-18.003299646284
4.8100000000000	0.26963478013070	-18.385288855614
4.8130000000000	0.27095128554841	-18.768758331645
4.8160000000000	0.27227919740443	-19.153720562869
4.8190000000000	0.27361855338221	-19.540188007115
4.8220000000000	0.27496939024311	-19.928173087657
4.8250000000000	0.27633174378650	-20.317688189296
4.8280000000000	0.27770564880937	-20.708745654392
4.8310000000000	0.27909113906516	-21.101357778863
4.8340000000000	0.28048824722222	-21.495536808146
4.8370000000000	0.28189700482149	-21.891294933113
4.8400000000000	0.28331744223377	-22.288644285959
4.8430000000000	0.28474958861635	-22.687596936040
4.8460000000000	0.28619347186911	-23.088164885683
4.8490000000000	0.28764911859007	-23.490360065953
4.8520000000000	0.28911655403045	-23.894194332387
4.8550000000000	0.29059580204922	-24.299679460687
4.8580000000000	0.29208688506711	-24.706827142377
4.8610000000000	0.29358982402021	-25.115648980436
4.8640000000000	0.29510463831303	-25.526156484876
4.8670000000000	0.29663134577122	-25.938361068306
4.8700000000000	0.29816996259377	-26.352274041449
4.8730000000000	0.29972050330489	-26.767906608635
4.8760000000000	0.30128298070547	-27.185269863256
4.8790000000000	0.30285740582415	-27.604374783198
4.8820000000000	0.30444378786819	-28.025232226236
4.8850000000000	0.30604213417386	-28.447852925403
4.8880000000000	0.30765245015674	-28.872247484338
4.8910000000000	0.30927473926158	-29.298426372598
4.8940000000000	0.31090900291213	-29.726399920951
4.8970000000000	0.31255524046067	-30.156178316649
4.9000000000000	0.31421344913739	-30.587771598671
4.9030000000000	0.31588362399974	-31.021189652951
4.9060000000000	0.31756575788160	-31.456442207590
4.9090000000000	0.31925984134247	-31.893538828043
4.9120000000000	0.32096586261662	-32.332488912302
4.9150000000000	0.32268380756232	-32.773301686053
4.9180000000000	0.32441365961110	-33.215986197835
4.9210000000000	0.32615539971717	-33.660551314179
4.9240000000000	0.32790900630698	-34.107005714747
4.9270000000000	0.32967445522902	-34.555357887462
4.9300000000000	0.33145171970386	-35.005616123638
4.9330000000000	0.33324077027451	-35.457788513110
4.9360000000000	0.33504157475717	-35.911882939364
4.9390000000000	0.33685409819231	-36.367907074672
4.9420000000000	0.33867830279634	-36.825868375240
4.9450000000000	0.34051414791371	-37.285774076357
4.9480000000000	0.34236158996962	-37.747631187566
4.9510000000000	0.34422058242339	-38.211446487842
4.9540000000000	0.34609107572248	-38.677226520801
4.9570000000000	0.34797301725732	-39.144977589918
4.9600000000000	0.34986635131694	-39.614705753775
4.9630000000000	0.35177101904546	-40.086416821345
4.9660000000000	0.35368695839955	-40.560116347294
4.9690000000000	0.35561410410692	-41.035809627326
4.9720000000000	0.35755238762588	-41.513501693570
4.9750000000000	0.35950173710597	-41.993197309997
4.9780000000000	0.36146207734994	-42.474900967895
4.9810000000000	0.36343332977692	-42.958616881386
4.9840000000000	0.36541541238693	-43.444348982999
4.9870000000000	0.36740823972691	-43.932100919295
4.9900000000000	0.36941172285811	-44.421876046565
4.9930000000000	0.37142576932518	-44.913677426573
4.9960000000000	0.37345028312679	-45.407507822387
4.9990000000000	0.37548516468799	-45.903369694273
5.0020000000000	0.37753031083439	-46.401265195662
5.0050000000000	0.37958561476816	-46.901196169208
5.0080000000000	0.38165096604591	-47.403164142926
5.0110000000000	0.38372625055865	-47.907170326415
5.0140000000000	0.38581135051377	-48.413215607180
5.0170000000000	0.38790614441913	-48.921300547055
5.0200000000000	0.39001050706945	-49.431425378714
5.0230000000000	0.39212430953486	-49.943590002307
5.0260000000000	0.39424741915189	-50.457793982192
5.0290000000000	0.39637969951680	-50.974036543785
5.0320000000000	0.39852101048149	-51.492316570539
5.0350000000000	0.40067120815183	-52.012632601031
5.0380000000000	0.40283014488868	-52.534982826189
5.0410000000000	0.40499766931160	-53.059365086644
5.0440000000000	0.40717362630519	-53.585776870225
5.0470000000000	0.40935785702833	-54.114215309586
5.0500000000000	0.41155019892620	-54.644677179986
5.0530000000000	0.41375048574521	-55.177158897211
5.0560000000000	0.41595854755090	-55.711656515653
5.0590000000000	0.41817421074882	-56.248165726548
5.0620000000000	0.42039729810847	-56.786681856363
5.0650000000000	0.42262762879030	-57.327199865367
5.0680000000000	0.42486501837586	-57.869714346349
5.0710000000000	0.42710927890115	-58.414219523525
5.0740000000000	0.42936021889308	-58.960709251609
5.0770000000000	0.43161764340923	-59.509177015074
5.0800000000000	0.43388135408088	-60.059615927579
5.0830000000000	0.43615114915920	-60.612018731601
5.0860000000000	0.43842682356490	-61.166377798240
5.0890000000000	0.44070816894103	-61.722685127222
5.0920000000000	0.44299497370925	-62.280932347095
5.0950000000000	0.44528702312928	-62.841110715624
5.0980000000000	0.44758409936177	-63.403211120379
5.1010000000000	0.44988598153448	-63.967224079531
5.1040000000000	0.45219244581175	-64.533139742848
5.1070000000000	0.45450326546727	-65.100947892896
5.1100000000000	0.45681821096016	-65.670637946449
5.1130000000000	0.45913705001430	-66.242198956108
5.1160000000000	0.46145954770088	-66.815619612124
5.1190000000000	0.46378546652415	-67.390888244441
5.1220000000000	0.46611456651038	-67.967992824941
5.1250000000000	0.46844660529989	-68.546920969911
5.1280000000000	0.47078133824213	-69.127659942714
5.1310000000000	0.47311851849387	-69.710196656679
5.1340000000000	0.47545789712028	-70.294517678203
5.1370000000000	0.47779922319889	-70.880609230058
5.1400000000000	0.48014224392649	-71.468457194924
5.1430000000000	0.48248670472862	-72.058047119121
5.1460000000000	0.48483234937191	-72.649364216556
5.1490000000000	0.48717892007887	-73.242393372882
5.1520000000000	0.48952615764529	-73.837119149853
5.1550000000000	0.49187380156001	-74.433525789900
5.1580000000000	0.49422159012698	-75.031597220902
5.1610000000000	0.49656926058958	-75.631317061154
5.1640000000000	0.49891654925704	-76.232668624545
5.1670000000000	0.50126319163286	-76.835634925921
5.1700000000000	0.50360892254504	-77.440198686649
5.1730000000000	0.50595347627821	-78.046342340366
5.1760000000000	0.50829658670728	-78.654048038916
5.1790000000000	0.51063798743268	-79.263297658467
5.1820000000000	0.51297741191694	-79.874072805810
5.1850000000000	0.51531459362256	-80.486354824832
5.1880000000000	0.51764926615100	-81.100124803154
5.1910000000000	0.51998116338261	-81.715363578938
5.1940000000000	0.52231001961745	-82.332051747856
5.1970000000000	0.52463556971682	-82.950169670211
5.2000000000000	0.52695754924525	-83.569697478207
5.2030000000000	0.52927569461305	-84.190615083369
5.2060000000000	0.53158974321902	-84.812902184097
5.2090000000000	0.53389943359327	-85.436538273357
5.2120000000000	0.53620450554010	-86.061502646495
5.2150000000000	0.53850470028056	-86.687774409177
5.2180000000000	0.54079976059484	-87.315332485442
5.2210000000000	0.54308943096403	-87.944155625861
5.2240000000000	0.54537345771135	-88.574222415808
5.2270000000000	0.54765158914254	-89.205511283812
5.2300000000000	0.54992357568536	-89.838000510015
5.2330000000000	0.55218917002801	-90.471668234696
5.2360000000000	0.55444812725630	-91.106492466885
5.2390000000000	0.55670020498950	-91.742451093037
5.2420000000000	0.55894516351465	-92.379521885769
5.2450000000000	0.56118276591928	-93.017682512658
5.2480000000000	0.56341277822228	-93.656910545079
5.2510000000000	0.56563496950288	-94.297183467093
5.2540000000000	0.56784911202766	-94.938478684357
5.2570000000000	0.57005498137525	-95.580773533076
5.2600000000000	0.57225235655887	-96.224045288964
5.2630000000000	0.57444102014635	-96.868271176225
5.2660000000000	0.57662075837769	-97.513428376534
5.2690000000000	0.57879136127992	-98.159494038028
5.2720000000000	0.58095262277925	-98.806445284283
5.2750000000000	0.58310434081036	-99.454259223276
5.2780000000000	0.58524631742267	-100.10291295633
5.2810000000000	0.58737835888367	-100.75238358705
5.2840000000000	0.58950027577899	-101.40264823017
5.2870000000000	0.59161188310936	-102.05368402046
5.2900000000000	0.59371300038418	-102.70546812146
5.2930000000000	0.59580345171176	-103.35797773429
5.2960000000000	0.59788306588610	-104.01119010632
5.2990000000000	0.59995167647014	-104.66508253980
5.3020000000000	0.60200912187550	-105.31963240046
5.3050000000000	0.60405524543855	-105.97481712595
5.3080000000000	0.60608989549280	-106.63061423430
5.3110000000000	0.60811292543765	-107.28700133225
5.3140000000000	0.61012419380333	-107.94395612346
5.3170000000000	0.61212356431210	-108.60145641671
5.3200000000000	0.61411090593564	-109.25948013394
5.3230000000000	0.61608609294859	-109.91800531821
5.3260000000000	0.61804900497834	-110.57701014155
5.3290000000000	0.61999952705085	-111.23647291271
5.3320000000000	0.62193754963274	-111.89637208480
5.3350000000000	0.62386296866947	-112.55668626283
5.3380000000000	0.62577568561968	-113.21739421105
5.3410000000000	0.62767560748569	-113.87847486031
5.3440000000000	0.62956264684027	-114.53990731519
5.3470000000000	0.63143672184948	-115.20167086102
5.3500000000000	0.63329775629183	-115.86374497080
5.3530000000000	0.63514567957369	-116.52610931201
5.3560000000000	0.63698042674094	-117.18874375320
5.3590000000000	0.63880193848705	-117.85162837056
5.3620000000000	0.64061016115737	-118.51474345427
5.3650000000000	0.64240504675002	-119.17806951476
5.3680000000000	0.64418655291310	-119.84158728882
5.3710000000000	0.64595464293848	-120.50527774555
5.3740000000000	0.64770928575214	-121.16912209226
5.3770000000000	0.64945045590115	-121.83310178008
5.3800000000000	0.65117813353733	-122.49719850962
5.3830000000000	0.65289230439765	-123.16139423632
5.3860000000000	0.65459295978148	-123.82567117575
5.3890000000000	0.65628009652470	-124.49001180881
5.3920000000000	0.65795371697073	-125.15439888669
5.3950000000000	0.65961382893869	-125.81881543575
5.3980000000000	0.66126044568856	-126.48324476232
5.4010000000000	0.66289358588355	-127.14767045723
5.4040000000000	0.66451327354975	-127.81207640034
5.4070000000000	0.66611953803306	-128.47644676490
5.4100000000000	0.66771241395360	-129.14076602170
5.4130000000000	0.66929194115752	-129.80501894323
5.4160000000000	0.67085816466643	-130.46919060757
5.4190000000000	0.67241113462451	-131.13326640231
5.4220000000000	0.67395090624329	-131.79723202818
5.4250000000000	0.67547753974425	-132.46107350269
5.4280000000000	0.67699110029937	-133.12477716360
5.4310000000000	0.67849165796957	-133.78832967227
5.4340000000000	0.67997928764127	-134.45171801687
5.4370000000000	0.68145406896108	-135.11492951558
5.4400000000000	0.68291608626863	-135.77795181953
5.4430000000000	0.68436542852780	-136.44077291578
5.4460000000000	0.68580218925623	-137.10338113007
5.4490000000000	0.68722646645336	-137.76576512957
5.4520000000000	0.68863836252691	-138.42791392545
5.4550000000000	0.69003798421800	-139.08981687542
5.4580000000000	0.69142544252498	-139.75146368610
5.4610000000000	0.69280085262592	-140.41284441538
5.4640000000000	0.69416433379998	-141.07394947464
5.4670000000000	0.69551600934764	-141.73476963088
5.4700000000000	0.69685600650990	-142.39529600879
5.4730000000000	0.69818445638646	-143.05552009275
5.4760000000000	0.69950149385301	-143.71543372871
5.4790000000000	0.70080725747767	-144.37502912600
5.4820000000000	0.70210188943658	-145.03429885912
5.4850000000000	0.70338553542885	-145.69323586942
5.4880000000000	0.70465834459071	-146.35183346669
5.4910000000000	0.70592046940912	-147.01008533072
5.4940000000000	0.70717206563474	-147.66798551282
5.4970000000000	0.70841329219444	-148.32552843721
5.5000000000000	0.70964431110324	-148.98270890241
5.5030000000000	0.71086528737589	-149.63952208259
5.5060000000000	0.71207638893804	-150.29596352878
5.5090000000000	0.71327778653700	-150.95202917015
5.5120000000000	0.71446965365226	-151.60771531515
5.5150000000000	0.71565216640566	-152.26301865263
5.5180000000000	0.71682550347140	-152.91793625298
5.5210000000000	0.71798984598568	-153.57246556914
5.5240000000000	0.71914537745636	-154.22660443761
5.5270000000000	0.72029228367222	-154.88035107947
5.5300000000000	0.72143075261226	-155.53370410130
5.5330000000000	0.72256097435481	-156.18666249608
5.5360000000000	0.72368314098646	-156.83922564413
5.5390000000000	0.72479744651106	-157.49139331395
5.5420000000000	0.72590408675845	-158.14316566305
5.5450000000000	0.72700325929329	-158.79454323882
5.5480000000000	0.72809516332370	-159.44552697926
5.5510000000000	0.72917999960990	-160.09611821383
5.5540000000000	0.73025797037277	-160.74631866420
5.5570000000000	0.73132927920236	-161.39613044500
5.5600000000000	0.73239413096632	-162.04555606455
5.5630000000000	0.73345273171828	-162.69459842564
5.5660000000000	0.73450528860612	-163.34326082619
5.5690000000000	0.73555200978012	-163.99154696005
5.5720000000000	0.73659310430111	-164.63946091762
5.5750000000000	0.73762878204834	-165.28700718663
5.5780000000000	0.73865925362733	-165.93419065280
5.5810000000000	0.73968473027744	-166.58101660059
5.5840000000000	0.74070542377936	-167.22749071382
5.5870000000000	0.74172154636222	-167.87361907645
5.5900000000000	0.74273331061057	-168.51940817326
5.5930000000000	0.74374092937099	-169.16486489051
5.5960000000000	0.74474461565841	-169.80999651670
5.5990000000000	0.74574458256199	-170.45481074326
5.6020000000000	0.74674104315064	-171.09931566526
5.6050000000000	0.74773421037805	-171.74351978212
5.6080000000000	0.74872429698718	-172.38743199836
5.6110000000000	0.74971151541423	-173.03106162427
5.6140000000000	0.75069607769194	-173.67441837671
5.6170000000000	0.75167819535222	-174.31751237982
5.6200000000000	0.75265807932802	-174.96035416572
5.6230000000000	0.75363593985442	-175.60295467532
5.6260000000000	0.75461198636880	-176.24532525904
5.6290000000000	0.75558642741008	-176.88747767757
5.6320000000000	0.75655947051693	-177.52942410261
5.6350000000000	0.75753132212488	-178.17117711767
5.6380000000000	0.75850218746225	-178.81274971878
5.6410000000000	0.75947227044476	-179.45415531530
5.6440000000000	0.76044177356888	179.90459226932
5.6470000000000	0.76141089780363	179.26347879684
5.6500000000000	0.76237984248094	178.62248961339
5.6530000000000	0.76334880518428	177.98160964877
5.6560000000000	0.76431798163563	177.34082341569
5.6590000000000	0.76528756558056	176.70011500906
5.6620000000000	0.76625774867138	176.05946810522
5.6650000000000	0.76722872034826	175.41886596125
5.6680000000000	0.76820066771812	174.77829141432
5.6710000000000	0.76917377543131	174.13772688095
5.6740000000000	0.77014822555581	173.49715435640
5.6770000000000	0.77112419744899	172.85655541405
5.6800000000000	0.77210186762661	172.21591120480
5.6830000000000	0.77308140962913	171.57520245652
5.6860000000000	0.77406299388507	170.93440947349
5.6890000000000	0.77504678757130	170.29351213602
5.6920000000000	0.77603295447020	169.65248989993
5.6950000000000	0.77702165482343	169.01132179622
5.6980000000000	0.77801304518223	168.36998643076
5.7010000000000	0.77900727825420	167.72846198405
5.7040000000000	0.78000450274616	167.08672621101
5.7070000000000	0.78100486320322	166.44475644093
5.7100000000000	0.78200849984370	165.80252957742
5.7130000000000	0.78301554838984	165.16002209851
5.7160000000000	0.78402613989416	164.51721005687
5.7190000000000	0.78504040056121	163.87406908002
5.7220000000000	0.78605845156465	163.23057437082
5.7250000000000	0.78708040885945	162.58670070797
5.7280000000000	0.78810638298905	161.94242244671
5.7310000000000	0.78913647888733	161.29771351963
5.7340000000000	0.79017079567518	160.65254743766
5.7370000000000	0.79120942645160	160.00689729122
5.7400000000000	0.79225245807904	159.36073575159
5.7430000000000	0.79329997096290	158.71403507238
5.7460000000000	0.79435203882503	158.06676709135
5.7490000000000	0.79540872847103	157.41890323230
5.7520000000000	0.79647009955115	156.77041450732
5.7550000000000	0.79753620431482	156.12127151925
5.7580000000000	0.79860708735838	155.47144446436
5.7610000000000	0.79968278536609	154.82090313536
5.7640000000000	0.80076332684418	154.16961692477
5.7670000000000	0.80184873184783	153.51755482848
5.7700000000000	0.80293901170089	152.86468544973
5.7730000000000	0.80403416870830	152.21097700347
5.7760000000000	0.80513419586106	151.55639732104
5.7790000000000	0.80623907653361	150.90091385528
5.7820000000000	0.80734878417359	150.24449368605
5.7850000000000	0.80846328198382	149.58710352623
5.7880000000000	0.80958252259657	148.92870972813
5.7910000000000	0.81070644773986	148.26927829047
5.7940000000000	0.81183498789593	147.60877486581
5.7970000000000	0.81296806195179	146.94716476855
5.8000000000000	0.81410557684185	146.28441298353
5.8030000000000	0.81524742718267	145.62048417521
5.8060000000000	0.81639349489981	144.95534269747
5.8090000000000	0.81754364884701	144.28895260409
5.8120000000000	0.81869774441759	143.62127765995
5.8150000000000	0.81985562314834	142.95228135286
5.8180000000000	0.82101711231601	142.28192690627
5.8210000000000	0.82218202452665	141.61017729269
5.8240000000000	0.82335015729790	140.93699524796
5.8270000000000	0.82452129263462	140.26234328636
5.8300000000000	0.82569519659820	139.58618371671
5.8330000000000	0.82687161886972	138.90847865925
5.8360000000000	0.82805029230760	138.22919006361
5.8390000000000	0.82923093250005	137.54827972777
5.8420000000000	0.83041323731284	136.86570931804
5.8450000000000	0.83159688643303	136.18144039014
5.8480000000000	0.83278154090926	135.49543441141
5.8510000000000	0.83396684268924	134.80765278420
5.8540000000000	0.83515241415528	134.11805687048
5.8570000000000	0.83633785765870	133.42660801759
5.8600000000000	0.83752275505391	132.73326758548
5.8630000000000	0.83870666723331	132.03799697507
5.8660000000000	0.83988913366401	131.34075765812
5.8690000000000	0.84106967192745	130.64151120845
5.8720000000000	0.84224777726331	129.94021933460
5.8750000000000	0.84342292211897	129.23684391402
5.8780000000000	0.84459455570593	128.53134702874
5.8810000000000	0.84576210356481	127.82369100257
5.8840000000000	0.84692496714048	127.11383844000
5.8870000000000	0.84808252336911	126.40175226659
5.8900000000000	0.84923412427903	125.68739577112
5.8930000000000	0.85037909660718	124.97073264935
5.8960000000000	0.85151674143352	124.25172704950
5.8990000000000	0.85264633383528	123.53034361950
5.9020000000000	0.85376712256357	122.80654755595
5.9050000000000	0.85487832974458	122.08030465482
5.9080000000000	0.85597915060813	121.35158136399
5.9110000000000	0.85706875324589	120.62034483750
5.9140000000000	0.85814627840239	119.88656299163
5.9170000000000	0.85921083930133	119.15020456273
5.9200000000000	0.86026152151038	118.41123916681
5.9230000000000	0.86129738284749	117.66963736095
5.9260000000000	0.86231745333179	116.92537070632
5.9290000000000	0.86332073518241	116.17841183303
5.9320000000000	0.86430620286853	115.42873450652
5.9350000000000	0.86527280321404	114.67631369567
5.9380000000000	0.86621945556030	113.92112564244
5.9410000000000	0.86714505199050	113.16314793293
5.9440000000000	0.86804845761912	112.40235957003
5.9470000000000	0.86892851095017	111.63874104723
5.9500000000000	0.86978402430766	110.87227442384
5.9530000000000	0.87061378434193	110.10294340124
5.9560000000000	0.87141655261528	109.33073340022
5.9590000000000	0.87219106627053	108.55563163920
5.9620000000000	0.87293603878565	107.77762721322
5.9650000000000	0.87365016081792	106.99671117354
5.9680000000000	0.87433210114076	106.21287660766
5.9710000000000	0.87498050767605	105.42611871964
5.9740000000000	0.87559400862490	104.63643491047
5.9770000000000	0.87617121369935	103.84382485832
5.9800000000000	0.87671071545734	103.04829059844
5.9830000000000	0.87721109074293	102.24983660247
5.9860000000000	0.87767090223346	101.44846985697
5.9890000000000	0.87808870009507	100.64419994079
5.9920000000000	0.87846302374734	99.837039101198
5.9950000000000	0.87879240373770	99.027002328286
5.9980000000000	0.87907536372555	98.214107427528
6.0010000000000	0.87931042257566	97.398375090081
6.0040000000000	0.87949609655972	96.579828960571
6.0070000000000	0.87963090166454	95.758495702027
6.0100000000000	0.87971335600471	94.934405057638
6.0130000000000	0.87974198233671	94.107589909010
6.0160000000000	0.87971531067110	93.278086330566
6.0190000000000	0.87963188097862	92.445933639774
6.0220000000000	0.87949024598508	91.611174442836
6.0250000000000	0.87928897404966	90.773854675521
6.0280000000000	0.87902665212003	89.934023638784
6.0310000000000	0.87870188875734	89.091734028844
6.0340000000000	0.87831331722315	88.247041961404
6.0370000000000	0.87785959861962	87.400006989673
6.0400000000000	0.87733942507389	86.550692115899
6.0430000000000	0.87675152295628	85.699163796118
6.0460000000000	0.87609465612203	84.845491937838
6.0490000000000	0.87536762916478	83.989749890390
6.0520000000000	0.87456929067027	83.132014427731
6.0550000000000	0.87369853645746	82.272365723463
6.0580000000000	0.87275431279425	81.410887317890
6.0610000000000	0.87173561957429	80.547666076952
6.0640000000000	0.87064151344117	79.682792142902
6.0670000000000	0.86947111084589	78.816358876635
6.0700000000000	0.86822359102339	77.948462791599
6.0730000000000	0.86689819887372	77.079203479273
6.0760000000000	0.86549424773362	76.208683526212
6.0790000000000	0.86401112202412	75.337008422714
6.0820000000000	0.86244827976023	74.464286463205
6.0850000000000	0.86080525490883	73.590628638466
6.0880000000000	0.85908165958156	72.716148519885
6.0910000000000	0.85727718604984	71.840962135943
6.0940000000000	0.85539160856986	70.965187841196
6.0970000000000	0.85342478500612	70.088946178040
6.1000000000000	0.85137665824293	69.212359731626
6.1030000000000	0.84924725737431	68.335552978267
6.1060000000000	0.84703669866349	67.458652127778
6.1090000000000	0.84474518626479	66.581784960198
6.1120000000000	0.84237301270133	65.705080657364
6.1150000000000	0.83992055909383	64.828669629870
6.1180000000000	0.83738829513647	63.952683339951
6.1210000000000	0.83477677881782	63.077254120853
6.1240000000000	0.83208665588558	62.202514993294
6.1270000000000	0.82931865905590	61.328599479613
6.1300000000000	0.82647360696904	60.455641416240
6.1330000000000	0.82355240289469	59.583774765118
6.1360000000000	0.82055603319189	58.713133424714
6.1390000000000	0.81748556552944	57.843851041277
6.1420000000000	0.81434214687445	56.976060820966
6.1450000000000	0.81112700125770	56.109895343497
6.1480000000000	0.80784142732580	55.245486377940
6.1510000000000	0.80448679569111	54.382964701264
6.1540000000000	0.80106454609182	53.522459920238
6.1570000000000	0.79757618437495	52.664100297264
6.1600000000000	0.79402327931643	51.808012580684
6.1630000000000	0.79040745929284	50.954321840095
6.1660000000000	0.78673040882001	50.103151307153
6.1690000000000	0.78299386497443	49.254622222342
6.1720000000000	0.77919961371337	48.408853688117
6.1750000000000	0.77534948611038	47.565962528814
6.1780000000000	0.77144535452251	46.726063157687
6.1810000000000	0.76748912870585	45.889267451358
6.1840000000000	0.76348275189589	45.055684631975
6.1870000000000	0.75942819686889	44.225421157275
6.1900000000000	0.75532746200013	43.398580618762
6.1930000000000	0.75118256733461	42.575263648130
6.1960000000000	0.74699555068506	41.755567832030
6.1990000000000	0.74276846377177	40.939587635246
6.2020000000000	0.73850336841781	40.127414332311
6.2050000000000	0.73420233281258	39.319135947521
6.2080000000000	0.72986742785598	38.514837203321
6.2110000000000	0.72550072359426	37.714599476954
6.2140000000000	0.72110428575819	36.918500765266
6.2170000000000	0.71668017241277	36.126615657495
6.2200000000000	0.71223043072725	35.339015315887
6.2230000000000	0.70775709387282	34.555767463913
6.2260000000000	0.70326217805468	33.776936381853
6.2290000000000	0.69874767968419	33.002582909511
6.2320000000000	0.69421557269567	32.232764455769
6.2350000000000	0.68966780601176	31.467535014700
6.2380000000000	0.68510630116011	30.706945187927
6.2410000000000	0.68053295004356	29.951042212930
6.2440000000000	0.67594961286485	29.199869996955
6.2470000000000	0.67135811620626	28.453469156199
6.2500000000000	0.66676025126394	27.711877059943
6.2530000000000	0.66215777223570	26.975127879280
6.2560000000000	0.65755239486068	26.243252640097
6.2590000000000	0.65294579510844	25.516279279979
6.2620000000000	0.64833960801473	24.794232708693
6.2650000000000	0.64373542666042	24.077134871909
6.2680000000000	0.63913480128993	23.365004817848
6.2710000000000	0.63453923856479	22.657858766512
6.2740000000000	0.62995020094778	21.955710181212
6.2770000000000	0.62536910621294	21.258569842059
6.2800000000000	0.62079732707616	20.566445921150
6.2830000000000	0.61623619094104	19.879344059151
6.2860000000000	0.61168697975474	19.197267443010
6.2890000000000	0.60715092996798	18.520216884541
6.2920000000000	0.60262923259373	17.848190899638
6.2950000000000	0.59812303335866	17.181185787868
6.2980000000000	0.59363343294192	16.519195712245
6.3010000000000	0.58916148729520	15.862212778955
6.3040000000000	0.58470820803878	15.210227116860
6.3070000000000	0.58027456292769	14.563226956574
6.3100000000000	0.57586147638271	13.921198708968
6.3130000000000	0.57146983008080	13.284127042928
6.3160000000000	0.56710046359966	12.651994962234
6.3190000000000	0.56275417511152	12.024783881423
6.3220000000000	0.55843172212111	11.402473700527
6.3250000000000	0.55413382224315	10.785042878565
6.3280000000000	0.54986115401486	10.172468505698
6.3310000000000	0.54561435773906	9.5647263739642
6.3340000000000	0.54139403635385	8.9617910465219
6.3370000000000	0.53720075632470	8.3636359253192
6.3400000000000	0.53303504855549	7.7702333171510
6.3430000000000	0.52889740931473	7.1815544980463
6.3460000000000	0.52478830117373	6.5975697759487
6.3490000000000	0.52070815395365	6.0182485516586
6.3520000000000	0.51665736567828	5.4435593780121
6.3550000000000	0.51263630353007	4.8734700172802
6.3580000000000	0.50864530480674	4.3079474967760
6.3610000000000	0.50468467787601	3.7469581626654
6.3640000000000	0.50075470312653	3.1904677319816
6.3670000000000	0.49685563391270	2.6384413428473
6.3700000000000	0.49298769749184	2.0908436029170
6.3730000000000	0.48915109595179	1.5476386360508
6.3760000000000	0.48534600712753	1.0087901272392
6.3790000000000	0.48157258550555	0.47426136579841
6.3820000000000	0.47783096311445	-0.055984713136310
6.3850000000000	0.47412125040107	-0.58198548879614
6.3880000000000	0.47044353709076	-1.1037786166106
6.3910000000000	0.46679789303134	-1.6214019916557
6.3940000000000	0.46318436901965	-2.1348937136841
6.3970000000000	0.45960299761038	-2.6442920537026
6.4000000000000	0.45605379390641	-3.1496354220604
6.4030000000000	0.45253675633033	-3.6509623380107
6.4060000000000	0.44905186737681	-4.1483114007073
6.4090000000000	0.44559909434545	-4.6417212615962
6.4120000000000	0.44217839005401	-5.1312305981637
6.4150000000000	0.43878969353188	-5.6168780890013
6.4180000000000	0.43543293069360	-6.0987023901444
6.4210000000000	0.43210801499260	-6.5767421126486
6.4240000000000	0.42881484805514	-7.0510358013595
6.4270000000000	0.42555332029444	-7.5216219148398
6.4300000000000	0.42232331150531	-7.9885388064096
6.4330000000000	0.41912469143931	-8.4518247062644
6.4360000000000	0.41595732036076	-8.9115177046300
6.4390000000000	0.41282104958377	-9.3676557359165
6.4420000000000	0.40971572199062	-9.8202765638325
6.4450000000000	0.40664117253171	-10.269417767425
6.4480000000000	0.40359722870750	-10.715116728004
6.4510000000000	0.40058371103269	-11.157410616924
6.4540000000000	0.39760043348309	-11.596336384178
6.4570000000000	0.39464720392538	-12.031930747776
6.4600000000000	0.39172382453039	-12.464230183878
6.4630000000000	0.38883009217003	-12.893270917633
6.4660000000000	0.38596579879850	-13.319088914721
6.4690000000000	0.38313073181795	-13.741719873536
6.4720000000000	0.38032467442922	-14.161199218003
6.4750000000000	0.37754740596794	-14.577562090992
6.4780000000000	0.37479870222640	-14.990843348297
6.4810000000000	0.37207833576163	-15.401077553161
6.4840000000000	0.36938607619019	-15.808298971322
6.4870000000000	0.36672169046983	-16.212541566540
6.4900000000000	0.36408494316871	-16.613838996600
6.4930000000000	0.36147559672240	-17.012224609755
6.4960000000000	0.35889341167906	-17.407731441590
6.4990000000000	0.35633814693334	-17.800392212290
6.5020000000000	0.35380955994916	-18.190239324279
6.5050000000000	0.35130740697192	-18.577304860221
6.5080000000000	0.34883144323044	-18.961620581365
6.5110000000000	0.34638142312904	-19.343217926201
6.5140000000000	0.34395710042999	-19.722128009426
6.5170000000000	0.34155822842686	-20.098381621191
6.5200000000000	0.33918456010895	-20.472009226625
6.5230000000000	0.33683584831723	-20.843040965599
6.5260000000000	0.33451184589206	-21.211506652742
6.5290000000000	0.33221230581301	-21.577435777674
6.5320000000000	0.32993698133113	-21.940857505448
6.5350000000000	0.32768562609390	-22.301800677198
6.5380000000000	0.32545799426319	-22.660293810960
6.5410000000000	0.32325384062648	-23.016365102673
6.5440000000000	0.32107292070167	-23.370042427341
6.5470000000000	0.31891499083566	-23.721353340340
6.5500000000000	0.31677980829703	-24.070325078875
6.5530000000000	0.31466713136300	-24.416984563551
6.5560000000000	0.31257671940094	-24.761358400083
6.5590000000000	0.31050833294471	-25.103472881104
6.5620000000000	0.30846173376595	-25.443353988079
6.5650000000000	0.30643668494056	-25.781027393321
6.5680000000000	0.30443295091069	-26.116518462080
6.5710000000000	0.30245029754224	-26.449852254729
6.5740000000000	0.30048849217831	-26.781053529007
6.5770000000000	0.29854730368846	-27.110146742338
6.5800000000000	0.29662650251435	-27.437156054207
6.5830000000000	0.29472586071155	-27.762105328592
6.5860000000000	0.29284515198796	-28.085018136436
6.5890000000000	0.29098415173886	-28.405917758176
6.5920000000000	0.28914263707880	-28.724827186300
6.5950000000000	0.28732038687044	-29.041769127937
6.5980000000000	0.28551718175046	-29.356766007484
6.6010000000000	0.28373280415278	-29.669839969247
6.6040000000000	0.28196703832909	-29.981012880114
6.6070000000000	0.28021967036688	-30.290306332235
6.6100000000000	0.27849048820508	-30.597741645721
6.6130000000000	0.27677928164743	-30.903339871350
6.6160000000000	0.27508584237365	-31.207121793285
6.6190000000000	0.27340996394854	-31.509107931788
6.6220000000000	0.27175144182916	-31.809318545948
6.6250000000000	0.27011007337003	-32.107773636389
6.6280000000000	0.26848565782665	-32.404492947997
6.6310000000000	0.26687799635722	-32.699495972621
6.6340000000000	0.26528689202276	-32.992801951782
6.6370000000000	0.26371214978577	-33.284429879362
6.6400000000000	0.26215357650724	-33.574398504287
6.6430000000000	0.26061098094239	-33.862726333195
6.6460000000000	0.25908417373506	-34.149431633093
6.6490000000000	0.25757296741072	-34.434532433994
6.6520000000000	0.25607717636836	-34.718046531541
6.6550000000000	0.25459661687117	-34.999991489609
6.6580000000000	0.25313110703610	-35.280384642897
6.6610000000000	0.25168046682235	-35.559243099490
6.6640000000000	0.25024451801887	-35.836583743409
6.6670000000000	0.24882308423082	-36.112423237137
6.6700000000000	0.24741599086515	-36.386778024126
6.6730000000000	0.24602306511523	-36.659664331279
6.6760000000000	0.24464413594464	-36.931098171419
6.6790000000000	0.24327903407004	-37.201095345728
6.6820000000000	0.24192759194335	-37.469671446168
6.6850000000000	0.24058964373304	-37.736841857886
6.6880000000000	0.23926502530467	-38.002621761589
6.6910000000000	0.23795357420069	-38.267026135912
6.6940000000000	0.23665512961954	-38.530069759752
6.6970000000000	0.23536953239393	-38.791767214598
6.7000000000000	0.23409662496849	-39.052132886834
6.7030000000000	0.23283625137674	-39.311180970030
6.7060000000000	0.23158825721724	-39.568925467221
6.7090000000000	0.23035248962918	-39.825380193165
6.7120000000000	0.22912879726717	-40.080558776601
6.7150000000000	0.22791703027539	-40.334474662490
6.7180000000000	0.22671704026098	-40.587141114250
6.7210000000000	0.22552868026676	-40.838571215995
6.7240000000000	0.22435180474320	-41.088777874759
6.7270000000000	0.22318626951958	-41.337773822738
6.7300000000000	0.22203193177447	-41.585571619529
6.7330000000000	0.22088865000536	-41.832183654375
6.7360000000000	0.21975628399745	-42.077622148439
6.7390000000000	0.21863469479166	-42.321899157083
6.7420000000000	0.21752374465164	-42.565026572182
6.7450000000000	0.21642329702990	-42.807016124460
6.7480000000000	0.21533321653298	-43.047879385879
6.7510000000000	0.21425336888556	-43.287627772054
6.7540000000000	0.21318362089345	-43.526272544742
6.7570000000000	0.21212384040549	-43.763824814377
6.7600000000000	0.21107389627417	-44.000295542695
6.7630000000000	0.21003365831500	-44.235695545430
6.7660000000000	0.20900299726449	-44.470035495114
6.7690000000000	0.20798178473662	-44.703325923992
6.7720000000000	0.20696989317782	-44.935577227063
6.7750000000000	0.20596719582018	-45.166799665256
6.7780000000000	0.20497356663299	-45.397003368790
6.7810000000000	0.20398888027223	-45.626198340697
6.7840000000000	0.20301301202809	-45.854394460578
6.7870000000000	0.20204583777027	-46.081601488575
6.7900000000000	0.20108723389088	-46.307829069622
6.7930000000000	0.20013707724484	-46.533086737994
6.7960000000000	0.19919524508746	-46.757383922186
6.7990000000000	0.19826161500912	-46.980729950180
6.8020000000000	0.19733606486680	-47.203134055127
6.8050000000000	0.19641847271206	-47.424605381515
6.8080000000000	0.19550871671543	-47.645152991865
6.8110000000000	0.19460667508676	-47.864785874031
6.8140000000000	0.19371222599116	-48.083512949173
6.8170000000000	0.19282524746041	-48.301343080487
6.8200000000000	0.19194561729917	-48.518285082781
6.8230000000000	0.19107321298579	-48.734347733012
6.8260000000000	0.19020791156715	-48.949539781887
6.8290000000000	0.18934958954700	-49.163869966672
6.8320000000000	0.18849812276747	-49.377347025357
6.8350000000000	0.18765338628279	-49.589979712340
6.8380000000000	0.18681525422491	-49.801776815835
6.8410000000000	0.18598359966012	-50.012747177210
6.8440000000000	0.18515829443593	-50.222899712507
6.8470000000000	0.18433920901734	-50.432243436424
6.8500000000000	0.18352621231160	-50.640787489080
6.8530000000000	0.18271917148035	-50.848541165924
6.8560000000000	0.18191795173812	-51.055513951205
6.8590000000000	0.18112241613584	-51.261715555476
6.8620000000000	0.18033242532803	-51.467155957669
6.8650000000000	0.17954783732226	-51.671845452370
6.8680000000000	0.17876850720908	-51.875794702993
6.8710000000000	0.17799428687075	-52.079014801680
6.8740000000000	0.17722502466675	-52.281517336857
6.8770000000000	0.17646056509382	-52.483314469531
6.8800000000000	0.17570074841829	-52.684419019575
6.8830000000000	0.17494541027801	-52.884844563425
6.8860000000000	0.17419438125089	-53.084605544895
6.8890000000000	0.17344748638725	-53.283717400979
6.8920000000000	0.17270454470210	-53.482196704947
6.8950000000000	0.17196536862405	-53.680061329292
6.8980000000000	0.17122976339645	-53.877330631589
6.9010000000000	0.17049752642651	-54.074025666809
6.9040000000000	0.16976844657763	-54.270169430206
6.9070000000000	0.16904230339964	-54.465787135679
6.9100000000000	0.16831886629171	-54.660906535247
6.9130000000000	0.16759789359195	-54.855558286371
6.9160000000000	0.16687913158745	-55.049776374988
6.9190000000000	0.16616231343896	-55.243598603553
6.9220000000000	0.16544715801316	-55.437067155123
6.9250000000000	0.16473336861666	-55.630229246468
6.9280000000000	0.16402063162573	-55.823137885682
6.9310000000000	0.16330861500645	-56.015852752687
6.9340000000000	0.16259696672156	-56.208441224509
6.9370000000000	0.16188531302189	-56.400979571419
6.9400000000000	0.16117325662399	-56.593554355181
6.9430000000000	0.16046037477903	-56.786264066709
6.9460000000000	0.15974621724569	-56.979221047937
6.9490000000000	0.15903030418768	-57.172553751509
6.9520000000000	0.15831212402992	-57.366409402866
6.9550000000000	0.15759113132465	-57.560957142097
6.9580000000000	0.15686674470266	-57.756391738674
6.9610000000000	0.15613834501847	-57.952937990816
6.9640000000000	0.15540527384281	-58.150855943577
6.9670000000000	0.15466683251776	-58.350447086107
6.9700000000000	0.15392228207342	-58.552061719441
6.9730000000000	0.15317084441845	-58.756107721828
6.9760000000000	0.15241170537054	-58.963060978859
6.9790000000000	0.15164402030018	-59.173477789304
6.9820000000000	0.15086692344049	-59.388009602741
6.9850000000000	0.15007954229075	-59.607420486366
6.9880000000000	0.14928101904134	-59.832607747805
6.9910000000000	0.14847054161065	-60.064626143016
6.9940000000000	0.14764738775565	-60.304716048237
6.9970000000000	0.14681098684406	-60.554335832027
7.0000000000000	0.14596100530690	-60.815198362577
#Parameters = {D=22.5; DC_linenum=3; DC_rotation=15; DC_shifty=7; Rx1=6.95; Rx2=3.95; Rx3=6.95; Rx4=3.95; Rx5=8.12; Rx6=5.25; Ry1=7.61; Ry2=3.95; Ry3=7.61; Ry4=5.94; Ry5=8.12; Ry6=5.25; ang=60; ang_rad=1.0471975511966; cap1=0; cap2=1.5e-13; cap3=0; cap4=1.5e-13; d1_M1=4.2; d1_M4=3.9; d2_M4=2.2; d_M1=0.9; eRx_h1=9.5; eRx_h2=7.5; eRx_v1=5; eRx_v2=9; gc=0.5; ha=0.1; hd=0.787; hs=3.175; hs1=1.675; l1…
#"Frequency / GHz"	SZmax(1),Zmin(1) (2) [Mag]	SZmax(1),Zmin(1) (2) [Pha in deg.]
#-----------------------------------------------------------------------------------
4.0000000000000	0.21907134685040	46.409960745497
4.0030000000000	0.21640925089472	45.971569423789
4.0060000000000	0.21381843623141	45.539452601154
4.0090000000000	0.21129604271121	45.113277469823
4.0120000000000	0.20883933422677	44.692726220535
4.0150000000000	0.20644569188754	44.277495001002
4.0180000000000	0.20411260752005	43.867292940853
4.0210000000000	0.20183767748081	43.461841237497
4.0240000000000	0.19961859676771	43.060872297815
4.0270000000000	0.19745315341563	42.664128930905
4.0300000000000	0.19533922316136	42.271363587478
4.0330000000000	0.19327476436314	41.882337641804
4.0360000000000	0.19125781315979	41.496820712363
4.0390000000000	0.18928647885487	41.114590017652
4.0420000000000	0.18735893951115	40.735429763778
4.0450000000000	0.18547343774141	40.359130560701
4.0480000000000	0.18362827668119	39.985488864157
4.0510000000000	0.18182181613027	39.614306440445
4.0540000000000	0.18005246884900	39.245389851423
4.0570000000000	0.17831869699673	38.878549957124
4.0600000000000	0.17661900869929	38.513601433574
4.0630000000000	0.17495195473290	38.150362303404
4.0660000000000	0.17331612531207	37.788653476950
4.0690000000000	0.17171014696917	37.428298301578
4.0720000000000	0.17013267951341	37.069122116972
4.0750000000000	0.16858241305696	36.710951814167
4.0780000000000	0.16705806509607	36.353615396059
4.0810000000000	0.16555837763463	35.996941537137
4.0840000000000	0.16408211433772	35.640759140097
4.0870000000000	0.16262805770213	35.284896886954
4.0900000000000	0.16119500623072	34.929182782160
4.0930000000000	0.15978177159675	34.573443685128
4.0960000000000	0.15838717578377	34.217504829426
4.0990000000000	0.15701004818595	33.861189325715
4.1020000000000	0.15564922265289	33.504317645337
4.1050000000000	0.15430353446152	33.146707081177
4.1080000000000	0.15297181719703	32.788171182210
4.1110000000000	0.15165289952261	32.428519157757
4.1140000000000	0.15034560181677	32.067555247167
4.1170000000000	0.14904873265429	31.705078050183
4.1200000000000	0.14776108510518	31.340879812781
4.1230000000000	0.14648143282294	30.974745662718
4.1260000000000	0.14520852589046	30.606452788364
4.1290000000000	0.14394108638845	30.235769553699
4.1320000000000	0.14267780364681	29.862454541476
4.1350000000000	0.14141732913523	29.486255515620
4.1380000000000	0.14015827094296	29.106908292808
4.1410000000000	0.13889918779218	28.724135511897
4.1440000000000	0.13763858252144	28.337645288429
4.1470000000000	0.13637489496726	27.947129739704
4.1500000000000	0.13510649416222	27.552263364012
4.1530000000000	0.13383166975592	27.152701255320
4.1560000000000	0.13254862255203	26.748077132107
4.1590000000000	0.13125545403880	26.338001156020
4.1620000000000	0.12995015477167	25.922057512481
4.1650000000000	0.12863059144542	25.499801721287
4.1680000000000	0.12729449246732	25.070757640474
4.1710000000000	0.12593943181304	24.634414121113
4.1740000000000	0.12456281091148	24.190221264210
4.1770000000000	0.12316183826248	23.737586223237
4.1800000000000	0.12173350644177	23.275868486858
4.1830000000000	0.12027456608769	22.804374565934
4.1860000000000	0.11878149639369	22.322351996551
4.1890000000000	0.11725047154539	21.828982556334
4.1920000000000	0.11567732243951	21.323374574334
4.1950000000000	0.11405749289939	20.804554194844
4.1980000000000	0.11238598945422	20.271455432222
4.2010000000000	0.11065732357101	19.722908826670
4.2040000000000	0.10886544501200	19.157628479569
4.2070000000000	0.10700366472817	18.574197211037
4.2100000000000	0.10506456538053	17.971049541974
4.2130000000000	0.10303989719218	17.346452158486
4.2160000000000	0.10092045636046	16.698481470145
4.2190000000000	0.098695942679585	16.024997828871
4.2220000000000	0.096354792318781	15.323615940220
4.2250000000000	0.093883980839935	14.591670988495
4.2280000000000	0.091268790493144	13.826180039369
4.2310000000000	0.088492534562931	13.023798430992
4.2340000000000	0.085536230018952	12.180771214856
4.2370000000000	0.082378207924567	11.292880448150
4.2400000000000	0.078993648964489	10.355390634081
4.2430000000000	0.075354029099889	9.3629975881302
4.2460000000000	0.071426457859954	8.3097920055536
4.2490000000000	0.067172889408032	7.1892613709311
4.2520000000000	0.062549184856171	5.9943803762093
4.2550000000000	0.057504004490111	4.7179001693956
4.2580000000000	0.051977512839480	3.3530937171222
4.2610000000000	0.045899892329411	1.8956107137910
4.2640000000000	0.039189692241014	0.34831344609932
4.2670000000000	0.031752114957406	-1.2645429867630
4.2700000000000	0.023477567940702	-2.8457262587995
4.2730000000000	0.014242036570524	-3.9416569347069
4.2760000000000	0.0039395822097839	1.3657174563981
4.2790000000000	0.0077881867969155	162.35369087950
4.2820000000000	0.020831116770222	162.63120609558
4.2850000000000	0.035503313483961	159.96437526245
4.2880000000000	0.051940724148814	156.40355812428
4.2910000000000	0.070233117704325	152.19275550719
4.2940000000000	0.090358761734486	147.37235426035
4.2970000000000	0.11211053522541	141.94729969820
4.3000000000000	0.13501840063325	135.93537794712
4.3030000000000	0.15830103569828	129.39333799463
4.3060000000000	0.18089702259178	122.43241773137
4.3090000000000	0.20161510071410	115.21964840106
4.3120000000000	0.21938414545276	107.96068815881
4.3150000000000	0.23350412912429	100.86742599479
4.3180000000000	0.24377558075558	94.122607846704
4.3210000000000	0.25045659311097	87.855538183322
4.3240000000000	0.25410031509842	82.135487237358
4.3270000000000	0.25537063819515	76.979764024200
4.3300000000000	0.25490523847078	72.368707662869
4.3330000000000	0.25324395172697	68.260847887626
4.3360000000000	0.25080814046811	64.604781285231
4.3390000000000	0.24790886469421	61.347050165902
4.3420000000000	0.24476659141550	58.436682791226
4.3450000000000	0.24153255888158	55.827408324013
4.3480000000000	0.23830743645692	53.478435824706
4.3510000000000	0.23515604372304	51.354432845157
4.3540000000000	0.23211831875042	49.425108097079
4.3570000000000	0.22921721584599	47.664635235999
4.3600000000000	0.22646427089048	46.051046690706
4.3630000000000	0.22386346791620	44.565661603742
4.3660000000000	0.22141389893485	43.192575186577
4.3690000000000	0.21911157942158	41.918217091384
4.3720000000000	0.21695067849100	40.730976572214
4.3750000000000	0.21492434567585	39.620887864068
4.3780000000000	0.21302526074662	38.579367781265
4.3810000000000	0.21124599394580	37.598997571991
4.3840000000000	0.20957923683143	36.673341764936
4.3870000000000	0.20801794514276	35.796797682626
4.3900000000000	0.20655542216327	34.964470260741
4.3930000000000	0.20518536215458	34.172067704355
4.3960000000000	0.20390186730904	33.415814292624
4.3990000000000	0.20269944744879	32.692377305673
4.4020000000000	0.20157300878862	31.998805598726
4.4050000000000	0.20051783607017	31.332477802062
4.4080000000000	0.19952957098598	30.691058495815
4.4110000000000	0.19860418885116	30.072461009921
4.4140000000000	0.19773797481705	29.474815744107
4.4170000000000	0.19692750046322	28.896443101124
4.4200000000000	0.19616960128957	28.335830287449
4.4230000000000	0.19546135541498	27.791611366391
4.4260000000000	0.19480006364303	27.262550054983
4.4290000000000	0.19418323095785	26.747524842790
4.4320000000000	0.19360854944869	26.245516081684
4.4350000000000	0.19307388262115	25.755594753791
4.4380000000000	0.19257725102797	25.276912672526
4.4410000000000	0.19211681913827	24.808693911034
4.4440000000000	0.19169088335782	24.350227284841
4.4470000000000	0.19129786111086	23.900859742495
4.4500000000000	0.19093628089629	23.459990540359
4.4530000000000	0.19060477323383	23.027066096415
4.4560000000000	0.19030206242140	22.601575433527
4.4590000000000	0.19002695902964	22.183046135701
4.4620000000000	0.18977835306561	21.771040751896
4.4650000000000	0.18955520774317	21.365153591193
4.4680000000000	0.18935655380293	20.965007860967
4.4710000000000	0.18918148432988	20.570253106380
4.4740000000000	0.18902915002157	20.180562915102
4.4770000000000	0.18889875486436	19.795632856038
4.4800000000000	0.18878955217899	19.415178624873
4.4830000000000	0.18870084100084	19.038934372834
4.4860000000000	0.18863196276340	18.666651198023
4.4890000000000	0.18858229825667	18.298095781287
4.4920000000000	0.18855126483488	17.933049150856
4.4950000000000	0.18853831385047	17.571305561842
4.4980000000000	0.18854292829372	17.212671478440
4.5010000000000	0.18856462061887	16.856964648057
4.5040000000000	0.18860293074021	16.504013257897
4.5070000000000	0.18865742418243	16.153655165604
4.5100000000000	0.18872769037164	15.805737196527
4.5130000000000	0.18881334105428	15.460114501027
4.5160000000000	0.18891400883266	15.116649965940
4.5190000000000	0.18902934580680	14.775213674991
4.5220000000000	0.18915902231305	14.435682413507
4.5250000000000	0.18930272575107	14.097939213264
4.5280000000000	0.18946015949130	13.761872933755
4.5310000000000	0.18963104185580	13.427377876565
4.5340000000000	0.18981510516596	13.094353429843
4.5370000000000	0.19001209485103	12.762703740221
4.5400000000000	0.19022176861202	12.432337409750
4.5430000000000	0.19044389563584	12.103167215709
4.5460000000000	0.19067825585498	11.775109851314
4.5490000000000	0.19092463924823	11.448085685584
4.5520000000000	0.19118284517854	11.122018540775
4.5550000000000	0.19145268176384	10.796835485944
4.5580000000000	0.19173396527749	10.472466645359
4.5610000000000	0.19202651957448	10.148845020584
4.5640000000000	0.19233017554039	9.8259063251852
4.5670000000000	0.19264477055943	9.5035888311064
4.5700000000000	0.19297014799873	9.1818332258685
4.5730000000000	0.19330615670533	8.8605824798118
4.5760000000000	0.19365265051281	8.5397817227021
4.5790000000000	0.19400948775433	8.2193781290847
4.5820000000000	0.19437653077852	7.8993208118460
4.5850000000000	0.19475364546484	7.5795607235100
4.5880000000000	0.19514070073444	7.2600505648602
4.5910000000000	0.19553756805277	6.9407447005492
4.5940000000000	0.19594412091928	6.6215990814164
4.5970000000000	0.19636023433950	6.3025711733109
4.6000000000000	0.19678578427418	5.9836198922803
4.6030000000000	0.19722064705943	5.6647055460731
4.6060000000000	0.19766469879093	5.3457897819796
4.6090000000000	0.19811781466469	5.0268355411419
4.6120000000000	0.19857986826520	4.7078070195728
4.6150000000000	0.19905073079060	4.3886696362553
4.6180000000000	0.19953027020290	4.0693900088572
4.6210000000000	0.20001835028898	3.7499359377841
4.6240000000000	0.20051482961555	3.4302763995338
4.6270000000000	0.20101956035835	3.1103815506048
4.6300000000000	0.20153238698166	2.7902227435856
4.6330000000000	0.20205314473993	2.4697725575065
4.6360000000000	0.20258165796697	2.1490048451380
4.6390000000000	0.20311773811137	1.8278948006715
4.6420000000000	0.20366118146734	1.5064190522052
4.6450000000000	0.20421176653921	1.1845557847379
4.6480000000000	0.20476925096298	0.86228490105250
4.6510000000000	0.20533336789066	0.53958823009993
4.6540000000000	0.20590382171943	0.21644979545131
4.6570000000000	0.20648028301820	-0.10714383962440
4.6600000000000	0.20706238246551	-0.43120312850491
4.6630000000000	0.20764970356240	-0.75573496964773
4.6660000000000	0.20824177381842	-1.0807419675926
4.6690000000000	0.20883805402196	-1.4062214728167
4.6720000000000	0.20943792509051	-1.7321643267306
4.6750000000000	0.21004067184138	-2.0585532096186
4.6780000000000	0.21064546281317	-2.3853604482741
4.6810000000000	0.21125132498150	-2.7125450801376
4.6840000000000	0.21185711181654	-3.0400488820308
4.6870000000000	0.21246146257966	-3.3677909383297
4.6900000000000	0.21306274998274	-3.6956601200872
4.6930000000000	0.21365901223768	-4.0235045310098
4.6960000000000	0.21424786395634	-4.3511164771892
4.6990000000000	0.21482637810493	-4.6782107126040
4.7020000000000	0.21539092795444	-5.0043923857334
4.7050000000000	0.21593697325297	-5.3291088738478
4.7080000000000	0.21645876810004	-5.6515758159829
4.7110000000000	0.21694895863925	-5.9706607585303
4.7140000000000	0.21739802667189	-6.2846951818710
4.7170000000000	0.21779352315452	-6.5911617430472
4.7200000000000	0.21811903498945	-6.8861567484748
4.7230000000000	0.21835288213061	-7.1634332324175
4.7260000000000	0.21846679529515	-7.4126332934350
4.7290000000000	0.21842577208866	-7.6159043476422
4.7320000000000	0.21819365973430	-7.7412538816631
4.7350000000000	0.21776071705721	-7.7296394220774
4.7380000000000	0.21724891314850	-7.4733487980259
4.7410000000000	0.21725851529280	-6.8070288047684
4.7440000000000	0.21962396045548	-5.6771271930313
4.7470000000000	0.22681033745426	-4.8107855753711
4.7500000000000	0.23612510099451	-5.4345963508122
4.7530000000000	0.24173430339056	-7.0210021718955
4.7560000000000	0.24373377593614	-8.4922552532095
4.7590000000000	0.24426144529822	-9.6071437942326
4.7620000000000	0.24441470189250	-10.455397482256
4.7650000000000	0.24456560017869	-11.137480516145
4.7680000000000	0.24481572281595	-11.717999142142
4.7710000000000	0.24518020825253	-12.235041643485
4.7740000000000	0.24564935209521	-12.711141559162
4.7770000000000	0.24620826413120	-13.160011065427
4.7800000000000	0.24684279933283	-13.590282740576
4.7830000000000	0.24754102640255	-14.007576829483
4.7860000000000	0.24829329017179	-14.415668191327
4.7890000000000	0.24909188603240	-14.817164865168
4.7920000000000	0.24993067957730	-15.213915112501
4.7950000000000	0.25080477069258	-15.607259019076
4.7980000000000	0.25171022225269	-15.998188426125
4.8010000000000	0.25264384861048	-16.387451236731
4.8040000000000	0.25360305293926	-16.775621058504
4.8070000000000	0.25458570256836	-17.163144706632
4.8100000000000	0.25559003326089	-17.550375242795
4.8130000000000	0.25661457537316	-17.937595366186
4.8160000000000	0.25765809654488	-18.325034245346
4.8190000000000	0.25871955691400	-18.712879811909
4.8220000000000	0.25979807386791	-19.101287863581
4.8250000000000	0.26089289409964	-19.490388890055
4.8280000000000	0.26200337129687	-19.880293251452
4.8310000000000	0.26312894820439	-20.271095149513
4.8340000000000	0.26426914210536	-20.662875703626
4.8370000000000	0.26542353299380	-21.055705355770
4.8400000000000	0.26659175387922	-21.449645767138
4.8430000000000	0.26777348279180	-21.844751326075
4.8460000000000	0.26896843615211	-22.241070356076
4.8490000000000	0.27017636324229	-22.638646090405
4.8520000000000	0.27139704157168	-23.037517463674
4.8550000000000	0.27263027297240	-23.437719758779
4.8580000000000	0.27387588029432	-23.839285138746
4.8610000000000	0.27513370459401	-24.242243086379
4.8640000000000	0.27640360273339	-24.646620769579
4.8670000000000	0.27768544531941	-25.052443346410
4.8700000000000	0.27897911492879	-25.459734220999
4.8730000000000	0.28028450457231	-25.868515259151
4.8760000000000	0.28160151636106	-26.278806970743
4.8790000000000	0.28293006034345	-26.690628664618
4.8820000000000	0.28427005348758	-27.103998580594
4.8850000000000	0.28562141878729	-27.518934002345
4.8880000000000	0.28698408447416	-27.935451354238
4.8910000000000	0.28835798332035	-28.353566284630
4.8940000000000	0.28974305201977	-28.773293737729
4.8970000000000	0.29113923063678	-29.194648015734
4.9000000000000	0.29254646211342	-29.617642832682
4.9030000000000	0.29396469182753	-30.042291361223
4.9060000000000	0.29539386719511	-30.468606273300
4.9090000000000	0.29683393731141	-30.896599775603
4.9120000000000	0.29828485262581	-31.326283640501
4.9150000000000	0.29974656464652	-31.757669233048
4.9180000000000	0.30121902567137	-32.190767534601
4.9210000000000	0.30270218854169	-32.625589163459
4.9240000000000	0.30419600641663	-33.062144392923
4.9270000000000	0.30570043256556	-33.500443167085
4.9300000000000	0.30721542017653	-33.940495114623
4.9330000000000	0.30874092217904	-34.382309560843
4.9360000000000	0.31027689107965	-34.825895538185
4.9390000000000	0.31182327880897	-35.271261795344
4.9420000000000	0.31338003657897	-35.718416805201
4.9450000000000	0.31494711474951	-36.167368771659
4.9480000000000	0.31652446270317	-36.618125635539
4.9510000000000	0.31811202872770	-37.070695079611
4.9540000000000	0.31970975990522	-37.525084532875
4.9570000000000	0.32131760200772	-37.981301174157
4.9600000000000	0.32293549939817	-38.439351935097
4.9630000000000	0.32456339493688	-38.899243502596
4.9660000000000	0.32620122989264	-39.360982320765
4.9690000000000	0.32784894385820	-39.824574592448
4.9720000000000	0.32950647466993	-40.290026280344
4.9750000000000	0.33117375833117	-40.757343107773
4.9780000000000	0.33285072893918	-41.226530559128
4.9810000000000	0.33453731861536	-41.697593880043
4.9840000000000	0.33623345743865	-42.170538077299
4.9870000000000	0.33793907338176	-42.645367918507
4.9900000000000	0.33965409225030	-43.122087931582
4.9930000000000	0.34137843762451	-43.600702404033
4.9960000000000	0.34311203080358	-44.081215382093
4.9990000000000	0.34485479075239	-44.563630669700
5.0020000000000	0.34660663405063	-45.047951827358
5.0050000000000	0.34836747484422	-45.534182170876
5.0080000000000	0.35013722479896	-46.022324770020
5.0110000000000	0.35191579305637	-46.512382447073
5.0140000000000	0.35370308619169	-47.004357775334
5.0170000000000	0.35549900817399	-47.498253077546
5.0200000000000	0.35730346032834	-47.994070424292
5.0230000000000	0.35911634130009	-48.491811632341
5.0260000000000	0.36093754702120	-48.991478262971
5.0290000000000	0.36276697067861	-49.493071620283
5.0320000000000	0.36460450268465	-49.996592749497
5.0350000000000	0.36645003064949	-50.502042435252
5.0380000000000	0.36830343935569	-51.009421199922
5.0410000000000	0.37016461073478	-51.518729301939
5.0440000000000	0.37203342384584	-52.029966734150
5.0470000000000	0.37390975485631	-52.543133222201
5.0500000000000	0.37579347702474	-53.058228222968
5.0530000000000	0.37768446068574	-53.575250923030
5.0560000000000	0.37958257323705	-54.094200237196
5.0590000000000	0.38148767912868	-54.615074807098
5.0620000000000	0.38339963985433	-55.137872999850
5.0650000000000	0.38531831394489	-55.662592906777
5.0680000000000	0.38724355696416	-56.189232342231
5.0710000000000	0.38917522150683	-56.717788842490
5.0740000000000	0.39111315719859	-57.248259664753
5.0770000000000	0.39305721069865	-57.780641786226
5.0800000000000	0.39500722570432	-58.314931903324
5.0830000000000	0.39696304295803	-58.851126430976
5.0860000000000	0.39892450025659	-59.389221502047
5.0890000000000	0.40089143246267	-59.929212966883
5.0920000000000	0.40286367151872	-60.471096392982
5.0950000000000	0.40484104646312	-61.014867064798
5.0980000000000	0.40682338344865	-61.560519983682
5.1010000000000	0.40881050576329	-62.108049867967
5.1040000000000	0.41080223385337	-62.657451153197
5.1070000000000	0.41279838534897	-63.208717992513
5.1100000000000	0.41479877509170	-63.761844257194
5.1130000000000	0.41680321516468	-64.316823537360
5.1160000000000	0.41881151492491	-64.873649142842
5.1190000000000	0.42082348103780	-65.432314104223
5.1220000000000	0.42283891751400	-65.992811174057
5.1250000000000	0.42485762574846	-66.555132828258
5.1280000000000	0.42687940456161	-67.119271267689
5.1310000000000	0.42890405024270	-67.685218419922
5.1340000000000	0.43093135659536	-68.252965941199
5.1370000000000	0.43296111498503	-68.822505218590
5.1400000000000	0.43499311438864	-69.393827372339
5.1430000000000	0.43702714144602	-69.966923258422
5.1460000000000	0.43906298051342	-70.541783471310
5.1490000000000	0.44110041371875	-71.118398346934
5.1520000000000	0.44313922101865	-71.696757965868
5.1550000000000	0.44517918025725	-72.276852156721
5.1580000000000	0.44722006722652	-72.858670499755
5.1610000000000	0.44926165572826	-73.442202330711
5.1640000000000	0.45130371763739	-74.027436744868
5.1670000000000	0.45334602296675	-74.614362601318
5.1700000000000	0.45538833993299	-75.202968527475
5.1730000000000	0.45743043502378	-75.793242923808
5.1760000000000	0.45947207306589	-76.385173968803
5.1790000000000	0.46151301729425	-76.978749624164
5.1820000000000	0.46355302942183	-77.573957640241
5.1850000000000	0.46559186971009	-78.170785561700
5.1880000000000	0.46762929704001	-78.769220733422
5.1910000000000	0.46966506898345	-79.369250306646
5.1940000000000	0.47169894187473	-79.970861245350
5.1970000000000	0.47373067088229	-80.574040332872
5.2000000000000	0.47576001008025	-81.178774178769
5.2030000000000	0.47778671251963	-81.785049225927
5.2060000000000	0.47981053029918	-82.392851757902
5.2090000000000	0.48183121463556	-83.002167906516
5.2120000000000	0.48384851593266	-83.612983659690
5.2150000000000	0.48586218384992	-84.225284869526
5.2180000000000	0.48787196736936	-84.839057260638
5.2210000000000	0.48987761486120	-85.454286438719
5.2240000000000	0.49187887414782	-86.070957899369
5.2270000000000	0.49387549256575	-86.689057037164
5.2300000000000	0.49586721702555	-87.308569154976
5.2330000000000	0.49785379406932	-87.929479473544
5.2360000000000	0.49983496992549	-88.551773141294
5.2390000000000	0.50181049056079	-89.175435244420
5.2420000000000	0.50378010172891	-89.800450817207
5.2450000000000	0.50574354901583	-90.426804852622
5.2480000000000	0.50770057788125	-91.054482313156
5.2510000000000	0.50965093369597	-91.683468141926
5.2540000000000	0.51159436177495	-92.313747274050
5.2570000000000	0.51353060740553	-92.945304648270
5.2600000000000	0.51545941587065	-93.578125218860
5.2630000000000	0.51738053246662	-94.212193967798
5.2660000000000	0.51929370251504	-94.847495917219
5.2690000000000	0.52119867136860	-95.484016142144
5.2720000000000	0.52309518441018	-96.121739783500
5.2750000000000	0.52498298704501	-96.760652061433
5.2780000000000	0.52686182468531	-97.400738288918
5.2810000000000	0.52873144272693	-98.041983885671
5.2840000000000	0.53059158651767	-98.684374392384
5.2870000000000	0.53244200131651	-99.327895485278
5.2900000000000	0.53428243224346	-99.972532990983
5.2930000000000	0.53611262421926	-100.61827290178
5.2960000000000	0.53793232189438	-101.26510139116
5.2990000000000	0.53974126956678	-101.91300482982
5.3020000000000	0.54153921108759	-102.56196980194
5.3050000000000	0.54332588975405	-103.21198312198
5.3080000000000	0.54510104818904	-103.86303185178
5.3110000000000	0.54686442820615	-104.51510331815
5.3140000000000	0.54861577065968	-105.16818513092
5.3170000000000	0.55035481527846	-105.82226520142
5.3200000000000	0.55208130048250	-106.47733176152
5.3230000000000	0.55379496318150	-107.13337338311
5.3260000000000	0.55549553855397	-107.79037899825
5.3290000000000	0.55718275980578	-108.44833791973
5.3320000000000	0.55885635790673	-109.10723986244
5.3350000000000	0.56051606130385	-109.76707496519
5.3380000000000	0.56216159560968	-110.42783381339
5.3410000000000	0.56379268326403	-111.08950746231
5.3440000000000	0.56540904316734	-111.75208746118
5.3470000000000	0.56701039028360	-112.41556587807
5.3500000000000	0.56859643521080	-113.07993532567
5.3530000000000	0.57016688371660	-113.74518898790
5.3560000000000	0.57172143623653	-114.41132064756
5.3590000000000	0.57325978733217	-115.07832471495
5.3620000000000	0.57478162510621	-115.74619625763
5.3650000000000	0.57628663057114	-116.41493103124
5.3680000000000	0.57777447696796	-117.08452551169
5.3710000000000	0.57924482903102	-117.75497692847
5.3740000000000	0.58069734219476	-118.42628329949
5.3770000000000	0.58213166173754	-119.09844346727
5.3800000000000	0.58354742185748	-119.77145713675
5.3830000000000	0.58494424467461	-120.44532491472
5.3860000000000	0.58632173915309	-121.12004835095
5.3890000000000	0.58767949993663	-121.79562998122
5.3920000000000	0.58901710608957	-122.47207337225
5.3950000000000	0.59033411973515	-123.14938316869
5.3980000000000	0.59163008458194	-123.82756514226
5.4010000000000	0.59290452432788	-124.50662624320
5.4040000000000	0.59415694093099	-125.18657465409
5.4070000000000	0.59538681273384	-125.86741984616
5.4100000000000	0.59659359242813	-126.54917263822
5.4130000000000	0.59777670484364	-127.23184525834
5.4160000000000	0.59893554454447	-127.91545140833
5.4190000000000	0.60006947321337	-128.60000633112
5.4220000000000	0.60117781680252	-129.28552688118
5.4250000000000	0.60225986242708	-129.97203159795
5.4280000000000	0.60331485497450	-130.65954078232
5.4310000000000	0.60434199339980	-131.34807657622
5.4340000000000	0.60534042667297	-132.03766304518
5.4370000000000	0.60630924934085	-132.72832626380
5.4400000000000	0.60724749666096	-133.42009440385
5.4430000000000	0.60815413925940	-134.11299782486
5.4460000000000	0.60902807725892	-134.80706916656
5.4490000000000	0.60986813381613	-135.50234344285
5.4520000000000	0.61067304799895	-136.19885813621
5.4550000000000	0.61144146692628	-136.89665329192
5.4580000000000	0.61217193708111	-137.59577161030
5.4610000000000	0.61286289469662	-138.29625853570
5.4640000000000	0.61351265510066	-138.99816233963
5.4670000000000	0.61411940088799	-139.70153419556
5.4700000000000	0.61468116877149	-140.40642824152
5.4730000000000	0.61519583494190	-141.11290162626
5.4760000000000	0.61566109874115	-141.82101453293
5.4790000000000	0.61607446442592	-142.53083017346
5.4820000000000	0.61643322076457	-143.24241474419
5.4850000000000	0.61673441817260	-143.95583733160
5.4880000000000	0.61697484304688	-144.67116975356
5.4910000000000	0.61715098890710	-145.38848631795
5.4940000000000	0.61725902389268	-146.10786347590
5.4970000000000	0.61729475409315	-146.82937934037
5.5000000000000	0.61725358210890	-147.55311303372
5.5030000000000	0.61713046014427	-148.27914381768
5.5060000000000	0.61691983682606	-149.00754994661
5.5090000000000	0.61661559681356	-149.73840716899
5.5120000000000	0.61621099212120	-150.47178678111
5.5150000000000	0.61569856390818	-151.20775310991
5.5180000000000	0.61507005330080	-151.94636026721
5.5210000000000	0.61431629960166	-152.68764797162
5.5240000000000	0.61342712400647	-153.43163617500
5.5270000000000	0.61239119669908	-154.17831815179
5.5300000000000	0.61119588493709	-154.92765160575
5.5330000000000	0.60982707949278	-155.67954721157
5.5360000000000	0.60826899660797	-156.43385382573
5.5390000000000	0.60650395251037	-157.19033935648
5.5420000000000	0.60451210760953	-157.94866595399
5.5450000000000	0.60227117788364	-158.70835773862
5.5480000000000	0.59975611190871	-159.46875868477
5.5510000000000	0.59693873382576	-160.22897746200
5.5540000000000	0.59378735585135	-160.98781492320
5.5570000000000	0.59026636959797	-161.74366841187
5.5600000000000	0.58633583486961	-162.49440498756
5.5630000000000	0.58195109990502	-163.23719284422
5.5660000000000	0.57706251163715	-163.96827636763
5.5690000000000	0.57161531366123	-164.68267514811
5.5720000000000	0.56554989130729	-165.37378052779
5.5750000000000	0.55880261968969	-166.03281473992
5.5780000000000	0.55130771989795	-166.64810765987
5.5810000000000	0.54300075621675	-167.20413610997
5.5840000000000	0.53382474709733	-167.68026487896
5.5870000000000	0.52374035193016	-168.04913780244
5.5900000000000	0.51274225720770	-168.27471530769
5.5930000000000	0.50088467408859	-168.31009148227
5.5960000000000	0.48831952937609	-168.09554395703
5.5990000000000	0.47535075332311	-167.55793157050
5.6020000000000	0.46250531472277	-166.61374821950
5.6050000000000	0.45061301414862	-165.17986205876
5.6080000000000	0.44086804266303	-163.19728966230
5.6110000000000	0.43481509675553	-160.67108987242
5.6140000000000	0.43417788824842	-157.71811666056
5.6170000000000	0.44047629985010	-154.59343976036
5.6200000000000	0.45450887667442	-151.65573768939
5.6230000000000	0.47594976715947	-149.26482357925
5.6260000000000	0.50332468176904	-147.66687938778
5.6290000000000	0.53440134376125	-146.93935897891
5.6320000000000	0.56677163408589	-147.01318891086
5.6350000000000	0.59835121721744	-147.73520093334
5.6380000000000	0.62765004407604	-148.92838448812
5.6410000000000	0.65381537353194	-150.43055056221
5.6440000000000	0.67652836045785	-152.11138219719
5.6470000000000	0.69584448031832	-153.87516997150
5.6500000000000	0.71204032723090	-155.65643954352
5.6530000000000	0.72549558467714	-157.41326044873
5.6560000000000	0.73661500285383	-159.12073056589
5.6590000000000	0.74578352905419	-160.76561879709
5.6620000000000	0.75334464910981	-162.34234515668
5.6650000000000	0.75959312281937	-163.85013397402
5.6680000000000	0.76477570046272	-165.29107809252
5.6710000000000	0.76909568586446	-166.66886353273
5.6740000000000	0.77271891613680	-167.98795255845
5.6770000000000	0.77577985322266	-169.25307548099
5.6800000000000	0.77838716414040	-170.46892575137
5.6830000000000	0.78062855171027	-171.63998638075
5.6860000000000	0.78257479922591	-172.77043964291
5.6890000000000	0.78428308793012	-173.86412848942
5.6920000000000	0.78579968324026	-174.92454920204
5.6950000000000	0.78716209273956	-175.95486216147
5.6980000000000	0.78840079193750	-176.95791243363
5.7010000000000	0.78954060127488	-177.93625500784
5.7040000000000	0.79060178415988	-178.89218154228
5.7070000000000	0.79160092300135	-179.82774676422
5.7100000000000	0.79255161905098	179.25520650870
5.7130000000000	0.79346505255233	178.35502424818
5.7160000000000	0.79435043211054	177.47022020367
5.7190000000000	0.79521535611593	176.59945701982
5.7220000000000	0.79606610422887	175.74152939616
5.7250000000000	0.79690787312542	174.89534914536
5.7280000000000	0.79774496770994	174.05993198183
5.7310000000000	0.79858095665172	173.23438586529
5.7340000000000	0.79941879925968	172.41790072946
5.7370000000000	0.80026094926250	171.60973943594
5.7400000000000	0.80110943992469	170.80922980759
5.7430000000000	0.80196595403387	170.01575760976
5.7460000000000	0.80283188158850	169.22876036251
5.7490000000000	0.80370836745641	168.44772188039
5.7520000000000	0.80459635083191	167.67216744899
5.7550000000000	0.80549659796677	166.90165955875
5.7580000000000	0.80640972936980	166.13579412676
5.7610000000000	0.80733624244502	165.37419714588
5.7640000000000	0.80827653035835	164.61652170871
5.7670000000000	0.80923089777793	163.86244536053
5.7700000000000	0.81019957401626	163.11166774131
5.7730000000000	0.81118272400790	162.36390848204
5.7760000000000	0.81218045747964	161.61890532521
5.7790000000000	0.81319283660789	160.87641244309
5.7820000000000	0.81421988240686	160.13619893064
5.7850000000000	0.81526158004969	159.39804745318
5.7880000000000	0.81631788329051	158.66175303110
5.7910000000000	0.81738871812729	157.92712194627
5.7940000000000	0.81847398582227	157.19397075667
5.7970000000000	0.81957356537764	156.46212540740
5.8000000000000	0.82068731554829	155.73142042764
5.8030000000000	0.82181507646047	155.00169820452
5.8060000000000	0.82295667089404	154.27280832565
5.8090000000000	0.82411190527708	153.54460698334
5.8120000000000	0.82528057043408	152.81695643418
5.8150000000000	0.82646244212237	152.08972450839
5.8180000000000	0.82765728138629	151.36278416408
5.8210000000000	0.82886483475422	150.63601308196
5.8240000000000	0.83008483429954	149.90929329673
5.8270000000000	0.83131699758373	149.18251086159
5.8300000000000	0.83256102749710	148.45555554291
5.8330000000000	0.83381661201029	147.72832054227
5.8360000000000	0.83508342384784	147.00070224343
5.8390000000000	0.83636112009374	146.27259998211
5.8420000000000	0.83764934173712	145.54391583654
5.8450000000000	0.83894771316563	144.81455443722
5.8480000000000	0.84025584161260	144.08442279413
5.8510000000000	0.84157331656375	143.35343014013
5.8540000000000	0.84289970912810	142.62148778931
5.8570000000000	0.84423457137769	141.88850900916
5.8600000000000	0.84557743565972	141.15440890546
5.8630000000000	0.84692781388487	140.41910431917
5.8660000000000	0.84828519679489	139.68251373442
5.8690000000000	0.84964905321241	138.94455719684
5.8720000000000	0.85101882927604	138.20515624174
5.8750000000000	0.85239394766307	137.46423383130
5.8780000000000	0.85377380680271	136.72171430059
5.8810000000000	0.85515778008224	135.97752331161
5.8840000000000	0.85654521504865	135.23158781519
5.8870000000000	0.85793543260831	134.48383602025
5.8900000000000	0.85932772622726	133.73419737009
5.8930000000000	0.86072136113488	132.98260252544
5.8960000000000	0.86211557353341	132.22898335401
5.8990000000000	0.86350956981652	131.47327292615
5.9020000000000	0.86490252579962	130.71540551671
5.9050000000000	0.86629358596514	129.95531661248
5.9080000000000	0.86768186272606	129.19294292543
5.9110000000000	0.86906643571101	128.42822241130
5.9140000000000	0.87044635107472	127.66109429352
5.9170000000000	0.87182062083739	126.89149909227
5.9200000000000	0.87318822225718	126.11937865860
5.9230000000000	0.87454809723981	125.34467621341
5.9260000000000	0.87589915178979	124.56733639122
5.9290000000000	0.87724025550786	123.78730528860
5.9320000000000	0.87857024113932	123.00453051715
5.9350000000000	0.87988790417844	122.21896126094
5.9380000000000	0.88119200253396	121.43054833814
5.9410000000000	0.88248125626127	120.63924426705
5.9440000000000	0.88375434736669	119.84500333597
5.9470000000000	0.88500991968978	119.04778167722
5.9500000000000	0.88624657886942	118.24753734477
5.9530000000000	0.88746289239996	117.44423039565
5.9560000000000	0.88865738978340	116.63782297482
5.9590000000000	0.88982856278412	115.82827940327
5.9620000000000	0.89097486579231	115.01556626942
5.9650000000000	0.89209471630277	114.19965252329
5.9680000000000	0.89318649551530	113.38050957349
5.9710000000000	0.89424854906311	112.55811138663
5.9740000000000	0.89527918787574	111.73243458904
5.9770000000000	0.89627668918242	110.90345857034
5.9800000000000	0.89723929766219	110.07116558882
5.9830000000000	0.89816522674634	109.23554087805
5.9860000000000	0.89905266007892	108.39657275460
5.9890000000000	0.89989975314036	107.55425272639
5.9920000000000	0.90070463503902	106.70857560139
5.9950000000000	0.90146541047499	105.85953959610
5.9980000000000	0.90218016187992	105.00714644368
6.0010000000000	0.90284695173591	104.15140150091
6.0040000000000	0.90346382507601	103.29231385387
6.0070000000000	0.90402881216797	102.42989642162
6.0100000000000	0.90453993138193	101.56416605746
6.0130000000000	0.90499519224217	100.69514364724
6.0160000000000	0.90539259866158	99.822854204193
6.0190000000000	0.90573015235677	98.947326959644
6.0220000000000	0.90600585644055	98.068595449175
6.0250000000000	0.90621771918706	97.186697593520
6.0280000000000	0.90636375796394	96.301675773688
6.0310000000000	0.90644200332433	95.413576899684
6.0340000000000	0.90645050325012	94.522452472231
6.0370000000000	0.90638732753679	93.628358636919
6.0400000000000	0.90625057230823	92.731356230167
6.0430000000000	0.90603836464910	91.831510816437
6.0460000000000	0.90574886734027	90.928892716119
6.0490000000000	0.90538028368186	90.023577023561
6.0520000000000	0.90493086238691	89.115643614694
6.0550000000000	0.90439890252718	88.205177143789
6.0580000000000	0.90378275851158	87.292267028855
6.0610000000000	0.90308084507628	86.377007425272
6.0640000000000	0.90229164226457	85.459497187273
6.0670000000000	0.90141370037345	84.539839816943
6.0700000000000	0.90044564484325	83.618143400452
6.0730000000000	0.89938618106549	82.694520531303
6.0760000000000	0.89823409908405	81.769088220429
6.0790000000000	0.89698827816407	80.841967793035
6.0820000000000	0.89564769120287	79.913284772172
6.0850000000000	0.89421140895722	78.983168749070
6.0880000000000	0.89267860406148	78.051753240344
6.0910000000000	0.89104855481164	77.119175532278
6.0940000000000	0.88932064869083	76.185576512445
6.0970000000000	0.88749438561294	75.251100488998
6.1000000000000	0.88556938086197	74.315894998087
6.1030000000000	0.88354536770607	73.380110599855
6.1060000000000	0.88142219966699	72.443900663633
6.1090000000000	0.87919985242718	71.507421142941
6.1120000000000	0.87687842535895	70.570830341045
6.1150000000000	0.87445814266197	69.634288667820
6.1180000000000	0.87193935409818	68.697958388787
6.1210000000000	0.86932253531502	67.762003367212
6.1240000000000	0.86660828775090	66.826588800208
6.1270000000000	0.86379733811933	65.891880949846
6.1300000000000	0.86089053747079	64.958046870302
6.1330000000000	0.85788885983417	64.025254132090
6.1360000000000	0.85479340044260	63.093670544463
6.1390000000000	0.85160537355067	62.163463877090
6.1420000000000	0.84832610985347	61.234801582090
6.1450000000000	0.84495705351974	60.307850517534
6.1480000000000	0.84149975885435	59.382776673494
6.1510000000000	0.83795588660755	58.459744901714
6.1540000000000	0.83432719995062	57.538918649941
6.1570000000000	0.83061556013941	56.620459701926
6.1600000000000	0.82682292188939	55.704527924064
6.1630000000000	0.82295132848701	54.791281019588
6.1660000000000	0.81900290666384	53.880874291189
6.1690000000000	0.81497986126083	52.973460412875
6.1720000000000	0.81088446971116	52.069189211790
6.1750000000000	0.80671907637034	51.168207460703
6.1780000000000	0.80248608672307	50.270658681743
6.1810000000000	0.79818796149603	49.376682961924
6.1840000000000	0.79382721070598	48.486416780916
6.1870000000000	0.78940638767179	47.599992851436
6.1900000000000	0.78492808301897	46.717539972559
6.1930000000000	0.78039491870384	45.839182896180
6.1960000000000	0.77580954208393	44.965042206773
6.1990000000000	0.77117462005998	44.095234214513
6.2020000000000	0.76649283331324	43.229870861772
6.2050000000000	0.76176687066085	42.369059642927
6.2080000000000	0.75699942355002	41.512903537325
6.2110000000000	0.75219318071035	40.661500955241
6.2140000000000	0.74735082298182	39.814945696541
6.2170000000000	0.74247501833412	38.973326921779
6.2200000000000	0.73756841709130	38.136729135337
6.2230000000000	0.73263364737374	37.305232180233
6.2260000000000	0.72767331076778	36.478911244145
6.2290000000000	0.72268997823134	35.657836876176
6.2320000000000	0.71768618624235	34.842075013859
6.2350000000000	0.71266443319487	34.031687019870
6.2380000000000	0.70762717604618	33.226729727899
6.2410000000000	0.70257682721678	32.427255497117
6.2440000000000	0.69751575174337	31.633312274665
6.2470000000000	0.69244626468374	30.844943665569
6.2500000000000	0.68737062877124	30.062189009512
6.2530000000000	0.68229105231511	29.285083463878
6.2560000000000	0.67720968734196	28.513658092468
6.2590000000000	0.67212862797282	27.747939959348
6.2620000000000	0.66704990902905	26.987952227238
6.2650000000000	0.66197550485997	26.233714259910
6.2680000000000	0.65690732838399	25.485241728070
6.2710000000000	0.65184723033492	24.742546718182
6.2740000000000	0.64679699870422	24.005637843767
6.2770000000000	0.64175835836998	23.274520358686
6.2800000000000	0.63673297090286	22.549196271966
6.2830000000000	0.63172243453910	21.829664463718
6.2860000000000	0.62672828431068	21.115920801768
6.2890000000000	0.62175199232254	20.407958258597
6.2920000000000	0.61679496816676	19.705767028245
6.2950000000000	0.61185855946395	19.009334642836
6.2980000000000	0.60694405252170	18.318646088417
6.3010000000000	0.60205267310086	17.633683919833
6.3040000000000	0.59718558727977	16.954428374363
6.3070000000000	0.59234390240768	16.280857483888
6.3100000000000	0.58752866813818	15.612947185372
6.3130000000000	0.58274087753424	14.950671429452
6.3160000000000	0.57798146823657	14.294002286983
6.3190000000000	0.57325132368745	13.642910053363
6.3220000000000	0.56855127440250	12.997363350516
6.3250000000000	0.56388209928324	12.357329226412
6.3280000000000	0.55924452696380	11.722773252028
6.3310000000000	0.55463923718530	11.093659615663
6.3340000000000	0.55006686219188	10.469951214542
6.3370000000000	0.54552798814307	9.8516097436590
6.3400000000000	0.54102315653683	9.2385957818117
6.3430000000000	0.53655286563888	8.6308688748085
6.3460000000000	0.53211757191349	8.0283876158277
6.3490000000000	0.52771769145172	7.4311097229250
6.3520000000000	0.52335360139340	6.8389921136945
6.3550000000000	0.51902564133923	6.2519909770957
6.3580000000000	0.51473411474992	5.6700618424682
6.3610000000000	0.51047929032960	5.0931596457638
6.3640000000000	0.50626140339072	4.5212387930305
6.3670000000000	0.50208065719845	3.9542532211882
6.3700000000000	0.49793722429224	3.3921564561462
6.3730000000000	0.49383124778307	2.8349016683077
6.3760000000000	0.48976284262451	2.2824417255212
6.3790000000000	0.48573209685653	1.7347292435319
6.3820000000000	0.48173907282073	1.1917166339985
6.3850000000000	0.47778380834620	0.65335615013411
6.3880000000000	0.47386631790506	0.11959993003962
6.3910000000000	0.46998659373718	-0.40959996220644
6.3940000000000	0.46614460694367	-0.93429149763248
6.3970000000000	0.46234030854867	-1.4545226455649
6.4000000000000	0.45857363052929	-1.9703413388577
6.4030000000000	0.45484448681369	-2.4817954410906
6.4060000000000	0.45115277424728	-2.9889327156668
6.4090000000000	0.44749837352709	-3.4918007967437
6.4120000000000	0.44388115010456	-3.9904471619257
6.4150000000000	0.44030095505716	-4.4849191066556
6.4180000000000	0.43675762592888	-4.9752637202329
6.4210000000000	0.43325098754035	-5.4615278634001
6.4240000000000	0.42978085276876	-5.9437581474277
6.4270000000000	0.42634702329836	-6.4220009146379
6.4300000000000	0.42294929034180	-6.8963022203032
6.4330000000000	0.41958743533317	-7.3667078158627
6.4360000000000	0.41626123059318	-7.8332631333947
6.4390000000000	0.41297043996720	-8.2960132712904
6.4420000000000	0.40971481943681	-8.7550029810719
6.4450000000000	0.40649411770554	-9.2102766553022
6.4480000000000	0.40330807675943	-9.6618783165336
6.4510000000000	0.40015643240327	-10.109851607244
6.4540000000000	0.39703891477305	-10.554239780715
6.4570000000000	0.39395524882538	-10.995085692800
6.4600000000000	0.39090515480475	-11.432431794538
6.4630000000000	0.38788834868903	-11.866320125577
6.4660000000000	0.38490454261423	-12.296792308348
6.4690000000000	0.38195344527897	-12.723889542969
6.4720000000000	0.37903476232954	-13.147652602822
6.4750000000000	0.37614819672611	-13.568121830777
6.4780000000000	0.37329344909077	-13.985337136026
6.4810000000000	0.37047021803819	-14.399337991482
6.4840000000000	0.36767820048931	-14.810163431727
6.4870000000000	0.36491709196893	-15.217852051458
6.4900000000000	0.36218658688772	-15.622442004422
6.4930000000000	0.35948637880920	-16.023971002788
6.4960000000000	0.35681616070241	-16.422476316952
6.4990000000000	0.35417562518071	-16.817994775722
6.5020000000000	0.35156446472739	-17.210562766891
6.5050000000000	0.34898237190855	-17.600216238135
6.5080000000000	0.34642903957384	-17.986990698253
6.5110000000000	0.34390416104550	-18.370921218691
6.5140000000000	0.34140743029631	-18.752042435356
6.5170000000000	0.33893854211679	-19.130388550691
6.5200000000000	0.33649719227223	-19.505993335982
6.5230000000000	0.33408307764997	-19.878890133901
6.5260000000000	0.33169589639735	-20.249111861246
6.5290000000000	0.32933534805069	-20.616691011875
6.5320000000000	0.32700113365590	-20.981659659820
6.5350000000000	0.32469295588088	-21.344049462554
6.5380000000000	0.32241051912019	-21.703891664415
6.5410000000000	0.32015352959242	-22.061217100154
6.5440000000000	0.31792169543050	-22.416056198615
6.5470000000000	0.31571472676530	-22.768438986523
6.5500000000000	0.31353233580288	-23.118395092369
6.5530000000000	0.31137423689574	-23.465953750385
6.5560000000000	0.30924014660825	-23.811143804609
6.5590000000000	0.30712978377660	-24.153993713005
6.5620000000000	0.30504286956365	-24.494531551658
6.5650000000000	0.30297912750873	-24.832785019018
6.5680000000000	0.30093828357280	-25.168781440192
6.5710000000000	0.29892006617922	-25.502547771274
6.5740000000000	0.29692420625022	-25.834110603710
6.5770000000000	0.29495043723947	-26.163496168687
6.5800000000000	0.29299849516077	-26.490730341546
6.5830000000000	0.29106811861325	-26.815838646206
6.5860000000000	0.28915904880319	-27.138846259601
6.5890000000000	0.28727102956252	-27.459778016120
6.5920000000000	0.28540380736449	-27.778658412047
6.5950000000000	0.28355713133631	-28.095511610002
6.5980000000000	0.28173075326919	-28.410361443367
6.6010000000000	0.27992442762585	-28.723231420705
6.6040000000000	0.27813791154559	-29.034144730165
6.6070000000000	0.27637096484714	-29.343124243868
6.6100000000000	0.27462335002938	-29.650192522268
6.6130000000000	0.27289483227007	-29.955371818498
6.6160000000000	0.27118517942273	-30.258684082681
6.6190000000000	0.26949416201175	-30.560150966221
6.6220000000000	0.26782155322582	-30.859793826054
6.6250000000000	0.26616712890991	-31.157633728876
6.6280000000000	0.26453066755571	-31.453691455334
6.6310000000000	0.26291195029081	-31.747987504173
6.6340000000000	0.26131076086656	-32.040542096360
6.6370000000000	0.25972688564480	-32.331375179157
6.6400000000000	0.25816011358349	-32.620506430162
6.6430000000000	0.25661023622130	-32.907955261304
6.6460000000000	0.25507704766137	-33.193740822801
6.6490000000000	0.25356034455402	-33.477882007068
6.6520000000000	0.25205992607885	-33.760397452592
6.6550000000000	0.25057559392598	-34.041305547752
6.6580000000000	0.24910715227664	-34.320624434602
6.6610000000000	0.24765440778317	-34.598372012602
6.6640000000000	0.24621716954841	-34.874565942314
6.6670000000000	0.24479524910457	-35.149223649038
6.6700000000000	0.24338846039171	-35.422362326414
6.6730000000000	0.24199661973566	-35.693998939972
6.6760000000000	0.24061954582569	-35.964150230634
6.6790000000000	0.23925705969176	-36.232832718171
6.6820000000000	0.23790898468148	-36.500062704619
6.6850000000000	0.23657514643682	-36.765856277637
6.6880000000000	0.23525537287061	-37.030229313827
6.6910000000000	0.23394949414275	-37.293197482006
6.6940000000000	0.23265734263639	-37.554776246428
6.6970000000000	0.23137875293383	-37.814980869966
6.7000000000000	0.23011356179239	-38.073826417241
6.7030000000000	0.22886160812021	-38.331327757710
6.7060000000000	0.22762273295187	-38.587499568709
6.7090000000000	0.22639677942413	-38.842356338447
6.7120000000000	0.22518359275151	-39.095912368959
6.7150000000000	0.22398302020195	-39.348181779013
6.7180000000000	0.22279491107247	-39.599178506970
6.7210000000000	0.22161911666486	-39.848916313607
6.7240000000000	0.22045549026142	-40.097408784892
6.7270000000000	0.21930388710076	-40.344669334715
6.7300000000000	0.21816416435373	-40.590711207582
6.7330000000000	0.21703618109938	-40.835547481259
6.7360000000000	0.21591979830108	-41.079191069383
6.7390000000000	0.21481487878273	-41.321654724026
6.7420000000000	0.21372128720508	-41.562951038222
6.7450000000000	0.21263889004228	-41.803092448451
6.7480000000000	0.21156755555846	-42.042091237083
6.7510000000000	0.21050715378455	-42.279959534788
6.7540000000000	0.20945755649527	-42.516709322901
6.7570000000000	0.20841863718621	-42.752352435753
6.7600000000000	0.20739027105118	-42.986900562963
6.7630000000000	0.20637233495971	-43.220365251691
6.7660000000000	0.20536470743475	-43.452757908860
6.7690000000000	0.20436726863053	-43.684089803334
6.7720000000000	0.20337990031069	-43.914372068068
6.7750000000000	0.20240248582655	-44.143615702216
6.7780000000000	0.20143491009563	-44.371831573211
6.7810000000000	0.20047705958036	-44.599030418807
6.7840000000000	0.19952882226704	-44.825222849086
6.7870000000000	0.19859008764494	-45.050419348437
6.7900000000000	0.19766074668574	-45.274630277497
6.7930000000000	0.19674069182307	-45.497865875066
6.7960000000000	0.19582981693237	-45.720136259983
6.7990000000000	0.19492801731092	-45.941451432977
6.8020000000000	0.19403518965808	-46.161821278484
6.8050000000000	0.19315123205587	-46.381255566436
6.8080000000000	0.19227604394961	-46.599763954020
6.8110000000000	0.19140952612892	-46.817355987405
6.8140000000000	0.19055158070892	-47.034041103444
6.8170000000000	0.18970211111159	-47.249828631349
6.8200000000000	0.18886102204747	-47.464727794330
6.8230000000000	0.18802821949749	-47.678747711215
6.8260000000000	0.18720361069509	-47.891897398044
6.8290000000000	0.18638710410852	-48.104185769626
6.8320000000000	0.18557860942341	-48.315621641083
6.8350000000000	0.18477803752554	-48.526213729358
6.8380000000000	0.18398530048384	-48.735970654708
6.8410000000000	0.18320031153362	-48.944900942160
6.8440000000000	0.18242298505998	-49.153013022954
6.8470000000000	0.18165323658153	-49.360315235957
6.8500000000000	0.18089098273422	-49.566815829052
6.8530000000000	0.18013614125548	-49.772522960509
6.8560000000000	0.17938863096851	-49.977444700328
6.8590000000000	0.17864837176682	-50.181589031563
6.8620000000000	0.17791528459898	-50.384963851626
6.8650000000000	0.17718929145355	-50.587576973560
6.8680000000000	0.17647031534427	-50.789436127306
6.8710000000000	0.17575828029542	-50.990548960936
6.8740000000000	0.17505311132739	-51.190923041869
6.8770000000000	0.17435473444243	-51.390565858075
6.8800000000000	0.17366307661068	-51.589484819246
6.8830000000000	0.17297806575631	-51.787687257958
6.8860000000000	0.17229963074389	-51.985180430811
6.8890000000000	0.17162770136497	-52.181971519547
6.8920000000000	0.17096220832484	-52.378067632155
6.8950000000000	0.17030308322947	-52.573475803954
6.8980000000000	0.16965025857265	-52.768202998662
6.9010000000000	0.16900366772332	-52.962256109441
6.9040000000000	0.16836324491307	-53.155641959933
6.9070000000000	0.16772892522381	-53.348367305276
6.9100000000000	0.16710064457569	-53.540438833100
6.9130000000000	0.16647833971508	-53.731863164510
6.9160000000000	0.16586194820285	-53.922646855056
6.9190000000000	0.16525140840271	-54.112796395684
6.9220000000000	0.16464665946981	-54.302318213667
6.9250000000000	0.16404764133946	-54.491218673531
6.9280000000000	0.16345429471600	-54.679504077961
6.9310000000000	0.16286656106193	-54.867180668689
6.9340000000000	0.16228438258705	-55.054254627374
6.9370000000000	0.16170770223790	-55.240732076464
6.9400000000000	0.16113646368727	-55.426619080048
6.9430000000000	0.16057061132392	-55.611921644688
6.9460000000000	0.16001009024242	-55.796645720244
6.9490000000000	0.15945484623312	-55.980797200684
6.9520000000000	0.15890482577234	-56.164381924879
6.9550000000000	0.15835997601265	-56.347405677388
6.9580000000000	0.15782024477331	-56.529874189232
6.9610000000000	0.15728558053084	-56.711793138649
6.9640000000000	0.15675593240976	-56.893168151846
6.9670000000000	0.15623125017345	-57.074004803731
6.9700000000000	0.15571148421515	-57.254308618642
6.9730000000000	0.15519658554908	-57.434085071057
6.9760000000000	0.15468650580171	-57.613339586297
[truncated: 1,012 more rows]
