# Supplementary material for: Intelligent wireless power transfer via a 2-bit compact reconfigurable transmissive-metasurface-based router
Source: Nat Commun. 2024 Apr 1;15:2807. doi: 10.1038/s41467-024-46984-4 (PMC10984985; doi:10.1038/s41467-024-46984-4)
Supplement: Supplementary file 12 — Source Data [file 41467_2024_46984_MOESM12_ESM.zip › source_data/figure_s15_singleground4.txt]

#Parameters = {D=22.5; DC_linenum=3; DC_rotation=0; DC_shifty=7; Rx1=6.95; Rx2=3.95; Rx3=6.95; Rx4=3.95; Rx5=8.12; Rx6=5.25; Ry1=7.61; Ry2=3.95; Ry3=7.61; Ry4=5.94; Ry5=8.12; Ry6=5.25; ang=60; ang_rad=1.0471975511966; cap1=0; cap2=1.5e-13; cap3=1.5e-13; cap4=0; d1_M1=4.2; d1_M4=3.9; d2_M4=2.2; d_M1=0.9; eRx_h1=9.5; eRx_h2=7.5; eRx_v1=5; eRx_v2=9; gc=0.5; ha=0.1; hd=0.787; hs=3.175; hs1=1.675; l1_…
#"Frequency / GHz"	SZmax(1),Zmin(1) (4) [Mag]	SZmax(1),Zmin(1) (4) [Pha in deg.]
#-----------------------------------------------------------------------------------
4.0000000000000	0.43057973938439	-123.02874001788
4.0030000000000	0.42454278386017	-123.68163065987
4.0060000000000	0.41862959866052	-124.32477974089
4.0090000000000	0.41283595945861	-124.95870153204
4.0120000000000	0.40715770997687	-125.58389134469
4.0150000000000	0.40159076603411	-126.20082658366
4.0180000000000	0.39613111842222	-126.80996776662
4.0210000000000	0.39077483477288	-127.41175950939
4.0240000000000	0.38551806055503	-128.00663147740
4.0270000000000	0.38035701932529	-128.59499930384
4.0300000000000	0.37528801233816	-129.17726547534
4.0330000000000	0.37030741760843	-129.75382018615
4.0360000000000	0.36541168850594	-130.32504216228
4.0390000000000	0.36059735195204	-130.89129945678
4.0420000000000	0.35586100627729	-131.45295021780
4.0450000000000	0.35119931879158	-132.01034343093
4.0480000000000	0.34660902311050	-132.56381963751
4.0510000000000	0.34208691627493	-133.11371163067
4.0540000000000	0.33762985569549	-133.66034513066
4.0570000000000	0.33323475594801	-134.20403944139
4.0600000000000	0.32889858544199	-134.74510808984
4.0630000000000	0.32461836298000	-135.28385945014
4.0660000000000	0.32039115422246	-135.82059735418
4.0690000000000	0.31621406806925	-136.35562169037
4.0720000000000	0.31208425296694	-136.88922899253
4.0750000000000	0.30799889314777	-137.42171302066
4.0780000000000	0.30395520480480	-137.95336533533
4.0810000000000	0.29995043220538	-138.48447586771
4.0840000000000	0.29598184374357	-139.01533348688
4.0870000000000	0.29204672793059	-139.54622656660
4.0900000000000	0.28814238932092	-140.07744355322
4.0930000000000	0.28426614437065	-140.60927353690
4.0960000000000	0.28041531722320	-141.14200682808
4.0990000000000	0.27658723541680	-141.67593554147
4.1020000000000	0.27277922550695	-142.21135418957
4.1050000000000	0.26898860859643	-142.74856028825
4.1080000000000	0.26521269576420	-143.28785497666
4.1110000000000	0.26144878338435	-143.82954365421
4.1140000000000	0.25769414832499	-144.37393663718
4.1170000000000	0.25394604301667	-144.92134983809
4.1200000000000	0.25020169037922	-145.47210547094
4.1230000000000	0.24645827859533	-146.02653278567
4.1260000000000	0.24271295571881	-146.58496883577
4.1290000000000	0.23896282410492	-147.14775928301
4.1320000000000	0.23520493465003	-147.71525924399
4.1350000000000	0.23143628082758	-148.28783418351
4.1380000000000	0.22765379250721	-148.86586086045
4.1410000000000	0.22385432954397	-149.44972833279
4.1440000000000	0.22003467512508	-150.03983902883
4.1470000000000	0.21619152886172	-150.63660989339
4.1500000000000	0.21232149961460	-151.24047361848
4.1530000000000	0.20842109804290	-151.85187997010
4.1560000000000	0.20448672886778	-152.47129722452
4.1590000000000	0.20051468284386	-153.09921373008
4.1620000000000	0.19650112843447	-153.73613961394
4.1650000000000	0.19244210319018	-154.38260865692
4.1680000000000	0.18833350483427	-155.03918036532
4.1710000000000	0.18417108206413	-155.70644227509
4.1740000000000	0.17995042508440	-156.38501253264
4.1770000000000	0.17566695589576	-157.07554280864
4.1800000000000	0.17131591837324	-157.77872161626
4.1830000000000	0.16689236818023	-158.49527812662
4.1860000000000	0.16239116257919	-159.22598660252
4.1890000000000	0.15780695021763	-159.97167161041
4.1920000000000	0.15313416098997	-160.73321422480
4.1950000000000	0.14836699610118	-161.51155951510
4.1980000000000	0.14349941848956	-162.30772571312
4.2010000000000	0.13852514380296	-163.12281561540
4.2040000000000	0.13343763216744	-163.95803100289
4.2070000000000	0.12823008104075	-164.81469120131
4.2100000000000	0.12289541950774	-165.69425742177
4.2130000000000	0.11742630445277	-166.59836532049
4.2160000000000	0.11181511914081	-167.52886948130
4.2190000000000	0.10605397485892	-168.48790557527
4.2220000000000	0.10013471642586	-169.47797937038
4.2250000000000	0.094048932586266	-170.50209764330
4.2280000000000	0.087787972605788	-171.56396651947
4.2310000000000	0.081342970844932	-172.66830220215
4.2340000000000	0.074704881869603	-173.82133684874
4.2370000000000	0.067864530110286	-175.03168003667
4.2400000000000	0.060812681087174	-176.31186678225
4.2430000000000	0.053540148132322	-177.68132850560
4.2460000000000	0.046037966413282	-179.17258797382
4.2490000000000	0.038297719066251	179.15434447648
4.2520000000000	0.030312287752907	177.17314636111
4.2550000000000	0.022078151669938	174.56067768919
4.2580000000000	0.013606171512764	170.16100247562
4.2610000000000	0.0050462409684186	154.71529879060
4.2640000000000	0.0047977618653237	18.788909891083
4.2670000000000	0.013903073431500	1.8725356616978
4.2700000000000	0.023508878920616	-2.8282159042121
4.2730000000000	0.033440339508342	-5.7344975677906
4.2760000000000	0.043678014785326	-8.0737603452240
4.2790000000000	0.054215085906004	-10.182560005100
4.2820000000000	0.065045558601846	-12.190803148350
4.2850000000000	0.076161601475346	-14.159353769915
4.2880000000000	0.087552500286836	-16.120507524485
4.2910000000000	0.099204048780954	-18.092872465575
4.2940000000000	0.11109810862708	-20.087718776266
4.2970000000000	0.12321227173644	-22.111992200437
4.3000000000000	0.13551961614564	-24.169861694859
4.3030000000000	0.14798856683503	-26.263564115642
4.3060000000000	0.16058288025312	-28.393888876916
4.3090000000000	0.17326177285364	-30.560469586152
4.3120000000000	0.18598021167164	-32.761969708412
4.3150000000000	0.19868937952691	-34.996210381233
4.3180000000000	0.21133731920851	-37.260268306608
4.3210000000000	0.22386975044565	-39.550560473954
4.3240000000000	0.23623104137377	-41.862925829674
4.3270000000000	0.24836530365304	-44.192709739487
4.3300000000000	0.26021756872945	-46.534854120023
4.3330000000000	0.27173499339098	-48.883993923363
4.3360000000000	0.28286803708566	-51.234559000396
4.3390000000000	0.29357155241117	-53.580879148415
4.3420000000000	0.30380573418157	-55.917289334141
4.3450000000000	0.31353688129051	-58.238231664711
4.3480000000000	0.32273793833025	-60.538350637931
4.3510000000000	0.33138879917769	-62.812578499681
4.3540000000000	0.33947637081724	-65.056208106349
4.3570000000000	0.34699441081690	-67.264951449021
4.3600000000000	0.35394316463886	-69.434982849188
4.3630000000000	0.36032883832585	-71.562966690459
4.3660000000000	0.36616294757490	-73.646070327313
4.3690000000000	0.37146158583507	-75.681963451671
4.3720000000000	0.37624465232215	-77.668805666612
4.3750000000000	0.38053507649363	-79.605224303706
4.3780000000000	0.38435806945927	-81.490284635987
4.3810000000000	0.38774042589043	-83.323454607215
4.3840000000000	0.39070989298750	-85.104566052281
4.3870000000000	0.39329461654785	-86.833774159005
4.3900000000000	0.39552266852676	-88.511516651462
4.3930000000000	0.39742165590091	-90.138473888259
4.3960000000000	0.39901840717740	-91.715530788262
4.3990000000000	0.40033873048157	-93.243741237050
4.4020000000000	0.40140723567407	-94.724295399655
4.4050000000000	0.40224721222901	-96.158490173751
4.4080000000000	0.40288055447716	-97.547702863078
4.4110000000000	0.40332772611974	-98.893368031812
4.4140000000000	0.40360775650626	-100.19695741307
4.4170000000000	0.40373826192863	-101.45996268438
4.4200000000000	0.40373548602165	-102.68388088509
4.4230000000000	0.40361435421098	-103.87020223045
4.4260000000000	0.40338853796737	-105.02040007091
4.4290000000000	0.40307052538154	-106.13592274864
4.4320000000000	0.40267169525093	-107.21818711407
4.4350000000000	0.40220239246110	-108.26857348075
4.4380000000000	0.40167200295109	-109.28842181473
4.4410000000000	0.40108902697737	-110.27902897411
4.4440000000000	0.40046114974292	-111.24164683399
4.4470000000000	0.39979530874312	-112.17748115126
4.4500000000000	0.39909775740957	-113.08769104151
4.4530000000000	0.39837412481233	-113.97338895732
4.4560000000000	0.39762947132064	-114.83564107239
4.4590000000000	0.39686834022741	-115.67546798961
4.4620000000000	0.39609480542087	-116.49384570374
4.4650000000000	0.39531251524229	-117.29170675970
4.4680000000000	0.39452473270711	-118.06994155736
4.4710000000000	0.39373437229108	-118.82939976157
4.4740000000000	0.39294403349664	-119.57089178336
4.4770000000000	0.39215603142051	-120.29519030443
4.4800000000000	0.39137242454297	-121.00303182186
4.4830000000000	0.39059503995438	-121.69511819484
4.4860000000000	0.38982549622660	-122.37211817841
4.4890000000000	0.38906522412700	-123.03466893279
4.4920000000000	0.38831548536129	-123.68337749916
4.4950000000000	0.38757738951940	-124.31882223498
4.4980000000000	0.38685190938650	-124.94155420399
4.5010000000000	0.38613989476876	-125.55209851706
4.5040000000000	0.38544208497178	-126.15095562174
4.5070000000000	0.38475912005807	-126.73860253903
4.5100000000000	0.38409155099924	-127.31549404683
4.5130000000000	0.38343984882807	-127.88206381010
4.5160000000000	0.38280441288646	-128.43872545837
4.5190000000000	0.38218557825617	-128.98587361149
4.5220000000000	0.38158362245103	-129.52388485491
4.5250000000000	0.38099877144210	-130.05311866598
4.5280000000000	0.38043120507983	-130.57391829292
4.5310000000000	0.37988106197145	-131.08661158816
4.5340000000000	0.37934844386555	-131.59151179802
4.5370000000000	0.37883341959091	-132.08891831037
4.5400000000000	0.37833602859134	-132.57911736226
4.5430000000000	0.37785628409419	-133.06238270942
4.5460000000000	0.37739417594581	-133.53897625921
4.5490000000000	0.37694967314353	-134.00914866896
4.5520000000000	0.37652272609004	-134.47313991128
4.5550000000000	0.37611326859281	-134.93117980791
4.5580000000000	0.37572121962772	-135.38348853361
4.5610000000000	0.37534648488307	-135.83027709150
4.5640000000000	0.37498895809672	-136.27174776094
4.5670000000000	0.37464852219586	-136.70809451927
4.5700000000000	0.37432505024523	-137.13950343799
4.5730000000000	0.37401840620570	-137.56615305430
4.5760000000000	0.37372844550019	-137.98821471818
4.5790000000000	0.37345501537867	-138.40585291507
4.5820000000000	0.37319795506675	-138.81922556360
4.5850000000000	0.37295709567372	-139.22848428704
4.5880000000000	0.37273225982434	-139.63377465639
4.5910000000000	0.37252326096342	-140.03523640127
4.5940000000000	0.37232990226132	-140.43300358319
4.5970000000000	0.37215197501992	-140.82720472218
4.6000000000000	0.37198925643827	-141.21796286367
4.6030000000000	0.37184150653985	-141.60539556507
4.6060000000000	0.37170846398119	-141.98961477053
4.6090000000000	0.37158984034060	-142.37072652441
4.6120000000000	0.37148531230813	-142.74883044474
4.6150000000000	0.37139451093057	-143.12401882881
4.6180000000000	0.37131700666318	-143.49637517847
4.6210000000000	0.37125228836809	-143.86597178332
4.6240000000000	0.37119973347492	-144.23286572721
4.6270000000000	0.37115856515079	-144.59709216981
4.6300000000000	0.37112779043189	-144.95865275181
4.6330000000000	0.37110611115018	-145.31749493488
4.6360000000000	0.37109179916124	-145.67347378486
4.6390000000000	0.37108253763040	-146.02627825726
4.6420000000000	0.37107528608393	-146.37528269874
4.6450000000000	0.37106646787000	-146.71923637207
4.6480000000000	0.37105376162977	-147.05561046174
4.6510000000000	0.37104462148509	-147.37938335354
4.6540000000000	0.37108861545409	-147.68236981775
4.6570000000000	0.37134769319205	-147.96375294781
4.6600000000000	0.37197089600681	-148.26699668318
4.6630000000000	0.37260689816994	-148.63560491888
4.6660000000000	0.37295754866218	-149.02486694572
4.6690000000000	0.37314597128703	-149.40049299238
4.6720000000000	0.37329306032883	-149.76124533475
4.6750000000000	0.37344359954893	-150.11196676962
4.6780000000000	0.37361028407028	-150.45619690181
4.6810000000000	0.37379572908264	-150.79601827850
4.6840000000000	0.37399967264288	-151.13264124524
4.6870000000000	0.37422116649311	-151.46679550874
4.6900000000000	0.37445922050315	-151.79894357117
4.6930000000000	0.37471297094376	-152.12939442380
4.6960000000000	0.37498170364236	-152.45836540020
4.6990000000000	0.37526483656007	-152.78601696749
4.7020000000000	0.37556189475850	-153.11247300499
4.7050000000000	0.37587248749537	-153.43783303742
4.7080000000000	0.37619628963028	-153.76217985489
4.7110000000000	0.37653302718648	-154.08558440116
4.7140000000000	0.37688246632548	-154.40810899533
4.7170000000000	0.37724440496294	-154.72980950836
4.7200000000000	0.37761866638002	-155.05073686742
4.7230000000000	0.37800509432966	-155.37093811811
4.7260000000000	0.37840354926148	-155.69045718932
4.7290000000000	0.37881390538666	-156.00933545447
4.7320000000000	0.37923604837694	-156.32761215065
4.7350000000000	0.37966987354546	-156.64532469700
4.7380000000000	0.38011528439638	-156.96250894034
4.7410000000000	0.38057219145895	-157.27919934795
4.7440000000000	0.38104051134249	-157.59542916077
4.7470000000000	0.38152016596423	-157.91123051727
4.7500000000000	0.38201108191353	-158.22663455476
4.7530000000000	0.38251318992422	-158.54167149346
4.7560000000000	0.38302642443344	-158.85637070720
4.7590000000000	0.38355072321001	-159.17076078348
4.7620000000000	0.38408602703905	-159.48486957517
4.7650000000000	0.38463227945251	-159.79872424549
4.7680000000000	0.38518942649715	-160.11235130747
4.7710000000000	0.38575741653346	-160.42577665896
4.7740000000000	0.38633620006022	-160.73902561394
4.7770000000000	0.38692572956034	-161.05212293071
4.7800000000000	0.38752595936445	-161.36509283744
4.7830000000000	0.38813684552961	-161.67795905557
4.7860000000000	0.38875834573051	-161.99074482128
4.7890000000000	0.38939041916155	-162.30347290525
4.7920000000000	0.39003302644795	-162.61616563110
4.7950000000000	0.39068612956475	-162.92884489247
4.7980000000000	0.39134969176251	-163.24153216903
4.8010000000000	0.39202367749877	-163.55424854148
4.8040000000000	0.39270805237462	-163.86701470569
4.8070000000000	0.39340278307558	-164.17985098599
4.8100000000000	0.39410783731627	-164.49277734775
4.8130000000000	0.39482318378845	-164.80581340934
4.8160000000000	0.39554879211200	-165.11897845337
4.8190000000000	0.39628463278844	-165.43229143751
4.8220000000000	0.39703067715681	-165.74577100467
4.8250000000000	0.39778689735146	-166.05943549275
4.8280000000000	0.39855326626177	-166.37330294398
4.8310000000000	0.39932975749339	-166.68739111374
4.8340000000000	0.40011634533097	-167.00171747909
4.8370000000000	0.40091300470217	-167.31629924687
4.8400000000000	0.40171971114279	-167.63115336146
4.8430000000000	0.40253644076306	-167.94629651225
4.8460000000000	0.40336317021471	-168.26174514073
4.8490000000000	0.40419987665907	-168.57751544736
4.8520000000000	0.40504653773583	-168.89362339810
4.8550000000000	0.40590313153255	-169.21008473069
4.8580000000000	0.40676963655481	-169.52691496072
4.8610000000000	0.40764603169696	-169.84412938739
4.8640000000000	0.40853229621339	-170.16174309907
4.8670000000000	0.40942840969028	-170.47977097865
4.8700000000000	0.41033435201784	-170.79822770866
4.8730000000000	0.41125010336291	-171.11712777620
4.8760000000000	0.41217564414199	-171.43648547764
4.8790000000000	0.41311095499457	-171.75631492320
4.8820000000000	0.41405601675683	-172.07663004128
4.8850000000000	0.41501081043555	-172.39744458264
4.8880000000000	0.41597531718243	-172.71877212444
4.8910000000000	0.41694951826849	-173.04062607411
4.8940000000000	0.41793339505883	-173.36301967300
4.8970000000000	0.41892692898754	-173.68596599999
4.9000000000000	0.41993010153284	-174.00947797488
4.9030000000000	0.42094289419234	-174.33356836164
4.9060000000000	0.42196528845854	-174.65824977158
4.9090000000000	0.42299726579441	-174.98353466633
4.9120000000000	0.42403880760919	-175.30943536073
4.9150000000000	0.42508989523426	-175.63596402560
4.9180000000000	0.42615050989912	-175.96313269034
4.9210000000000	0.42722063270756	-176.29095324550
4.9240000000000	0.42830024461382	-176.61943744519
4.9270000000000	0.42938932639897	-176.94859690935
4.9300000000000	0.43048785864726	-177.27844312601
4.9330000000000	0.43159582172265	-177.60898745334
4.9360000000000	0.43271319574533	-177.94024112170
4.9390000000000	0.43383996056838	-178.27221523553
4.9420000000000	0.43497609575446	-178.60492077515
4.9450000000000	0.43612158055258	-178.93836859853
4.9480000000000	0.43727639387489	-179.27256944292
4.9510000000000	0.43844051427360	-179.60753392638
4.9540000000000	0.43961391991788	-179.94327254930
4.9570000000000	0.44079658857084	179.72020430423
4.9600000000000	0.44198849756657	179.38288636512
4.9630000000000	0.44318962378722	179.04476347798
4.9660000000000	0.44439994364011	178.70582559999
4.9690000000000	0.44561943303493	178.36606279982
4.9720000000000	0.44684806736094	178.02546525652
4.9750000000000	0.44808582146423	177.68402325865
4.9780000000000	0.44933266962507	177.34172720334
4.9810000000000	0.45058858553524	176.99856759543
4.9840000000000	0.45185354227549	176.65453504675
4.9870000000000	0.45312751229298	176.30962027538
4.9900000000000	0.45441046737881	175.96381410500
4.9930000000000	0.45570237864563	175.61710746432
4.9960000000000	0.45700321650528	175.26949138647
4.9990000000000	0.45831295064649	174.92095700862
5.0020000000000	0.45963155001268	174.57149557145
5.0050000000000	0.46095898277983	174.22109841882
5.0080000000000	0.46229521633437	173.86975699742
5.0110000000000	0.46364021725127	173.51746285651
5.0140000000000	0.46499395127207	173.16420764763
5.0170000000000	0.46635638328314	172.80998312448
5.0200000000000	0.46772747729396	172.45478114269
5.0230000000000	0.46910719641551	172.09859365981
5.0260000000000	0.47049550283884	171.74141273515
5.0290000000000	0.47189235781363	171.38323052984
5.0320000000000	0.47329772162704	171.02403930678
5.0350000000000	0.47471155358256	170.66383143074
5.0380000000000	0.47613381197905	170.30259936842
5.0410000000000	0.47756445408998	169.94033568862
5.0440000000000	0.47900343614271	169.57703306235
5.0470000000000	0.48045071329809	169.21268426303
5.0500000000000	0.48190623963010	168.84728216675
5.0530000000000	0.48336996810574	168.48081975249
5.0560000000000	0.48484185056516	168.11329010245
5.0590000000000	0.48632183770185	167.74468640228
5.0620000000000	0.48780987904326	167.37500194153
5.0650000000000	0.48930592293142	167.00423011390
5.0680000000000	0.49080991650398	166.63236441775
5.0710000000000	0.49232180567541	166.25939845640
5.0740000000000	0.49384153511842	165.88532593867
5.0770000000000	0.49536904824581	165.51014067925
5.0800000000000	0.49690428719241	165.13383659924
5.0830000000000	0.49844719279744	164.75640772662
5.0860000000000	0.49999770458713	164.37784819678
5.0890000000000	0.50155576075772	163.99815225304
5.0920000000000	0.50312129815866	163.61731424720
5.0950000000000	0.50469425227632	163.23532864010
5.0980000000000	0.50627455721794	162.85219000219
5.1010000000000	0.50786214569596	162.46789301417
5.1040000000000	0.50945694901284	162.08243246749
5.1070000000000	0.51105889704612	161.69580326504
5.1100000000000	0.51266791823401	161.30800042174
5.1130000000000	0.51428393956137	160.91901906516
5.1160000000000	0.51590688654609	160.52885443616
5.1190000000000	0.51753668322599	160.13750188949
5.1220000000000	0.51917325214612	159.74495689450
5.1250000000000	0.52081651434658	159.35121503571
5.1280000000000	0.52246638935080	158.95627201348
5.1310000000000	0.52412279515439	158.56012364469
5.1340000000000	0.52578564821440	158.16276586330
5.1370000000000	0.52745486343924	157.76419472107
5.1400000000000	0.52913035417902	157.36440638816
5.1430000000000	0.53081203221658	156.96339715378
5.1460000000000	0.53249980775896	156.56116342677
5.1490000000000	0.53419358942959	156.15770173629
5.1520000000000	0.53589328426094	155.75300873238
5.1550000000000	0.53759879768792	155.34708118659
5.1580000000000	0.53931003354180	154.93991599256
5.1610000000000	0.54102689404480	154.53151016661
5.1640000000000	0.54274927980538	154.12186084828
5.1670000000000	0.54447708981409	153.71096530094
5.1700000000000	0.54621022144020	153.29882091225
5.1730000000000	0.54794857042890	152.88542519477
5.1760000000000	0.54969203089934	152.47077578640
5.1790000000000	0.55144049534322	152.05487045090
5.1820000000000	0.55319385462419	151.63770707833
5.1850000000000	0.55495199797800	151.21928368552
5.1880000000000	0.55671481301324	150.79959841650
5.1910000000000	0.55848218571304	150.37864954286
5.1940000000000	0.56025400043729	149.95643546417
5.1970000000000	0.56203013992583	149.53295470830
5.2000000000000	0.56381048530224	149.10820593179
5.2030000000000	0.56559491607852	148.68218792008
5.2060000000000	0.56738331016046	148.25489958783
5.2090000000000	0.56917554385388	147.82633997916
5.2120000000000	0.57097149187159	147.39650826783
5.2150000000000	0.57277102734121	146.96540375744
5.2180000000000	0.57457402181371	146.53302588157
5.2210000000000	0.57638034527281	146.09937420389
5.2240000000000	0.57818986614519	145.66444841825
5.2270000000000	0.58000245131144	145.22824834870
5.2300000000000	0.58181796611789	144.79077394954
5.2330000000000	0.58363627438921	144.35202530524
5.2360000000000	0.58545723844182	143.91200263041
5.2390000000000	0.58728071909809	143.47070626970
5.2420000000000	0.58910657570135	143.02813669763
5.2450000000000	0.59093466613174	142.58429451842
5.2480000000000	0.59276484682278	142.13918046579
5.2510000000000	0.59459697277878	141.69279540267
5.2540000000000	0.59643089759301	141.24514032090
5.2570000000000	0.59826647346667	140.79621634090
5.2600000000000	0.60010355122862	140.34602471128
5.2630000000000	0.60194198035585	139.89456680840
5.2660000000000	0.60378160899473	139.44184413592
5.2690000000000	0.60562228398300	138.98785832426
5.2720000000000	0.60746385087248	138.53261113004
5.2750000000000	0.60930615395250	138.07610443553
5.2780000000000	0.61114903627405	137.61834024793
5.2810000000000	0.61299233967461	137.15932069874
5.2840000000000	0.61483590480369	136.69904804299
5.2870000000000	0.61667957114896	136.23752465849
5.2900000000000	0.61852317706316	135.77475304501
5.2930000000000	0.62036655979147	135.31073582337
5.2960000000000	0.62220955549966	134.84547573461
5.2990000000000	0.62405199930273	134.37897563896
5.3020000000000	0.62589372529420	133.91123851491
5.3050000000000	0.62773456657584	133.44226745812
5.3080000000000	0.62957435528810	132.97206568040
5.3110000000000	0.63141292264095	132.50063650853
5.3140000000000	0.63325009894520	132.02798338314
5.3170000000000	0.63508571364437	131.55410985750
5.3200000000000	0.63691959534697	131.07901959624
5.3230000000000	0.63875157185918	130.60271637414
5.3260000000000	0.64058147021797	130.12520407473
5.3290000000000	0.64240911672458	129.64648668900
5.3320000000000	0.64423433697834	129.16656831395
5.3350000000000	0.64605695591087	128.68545315121
5.3380000000000	0.64787679782051	128.20314550552
5.3410000000000	0.64969368640703	127.71964978327
5.3440000000000	0.65150744480669	127.23497049095
5.3470000000000	0.65331789562738	126.74911223358
5.3500000000000	0.65512486098403	126.26207971312
5.3530000000000	0.65692816253419	125.77387772685
5.3560000000000	0.65872762151375	125.28451116572
5.3590000000000	0.66052305877272	124.79398501264
5.3620000000000	0.66231429481119	124.30230434081
5.3650000000000	0.66410114981525	123.80947431198
5.3680000000000	0.66588344369300	123.31550017469
5.3710000000000	0.66766099611060	122.82038726249
5.3740000000000	0.66943362652817	122.32414099218
5.3770000000000	0.67120115423582	121.82676686197
5.3800000000000	0.67296339838944	121.32827044965
5.3830000000000	0.67472017804653	120.82865741081
5.3860000000000	0.67647131220178	120.32793347689
5.3890000000000	0.67821661982262	119.82610445341
5.3920000000000	0.67995591988454	119.32317621803
5.3950000000000	0.68168903140619	118.81915471873
5.3980000000000	0.68341577348431	118.31404597186
5.4010000000000	0.68513596532844	117.80785606031
5.4040000000000	0.68684942629527	117.30059113157
5.4070000000000	0.68855597592285	116.79225739589
5.4100000000000	0.69025543396436	116.28286112435
5.4130000000000	0.69194762042168	115.77240864701
5.4160000000000	0.69363235557854	115.26090635100
5.4190000000000	0.69530946003337	114.74836067866
5.4220000000000	0.69697875473177	114.23477812569
5.4250000000000	0.69864006099857	113.72016523931
5.4280000000000	0.70029320056954	113.20452861638
5.4310000000000	0.70193799562269	112.68787490162
5.4340000000000	0.70357426880909	112.17021078581
5.4370000000000	0.70520184328336	111.65154300397
5.4400000000000	0.70682054273365	111.13187833362
5.4430000000000	0.70843019141123	110.61122359303
5.4460000000000	0.71003061415957	110.08958563953
5.4490000000000	0.71162163644307	109.56697136776
5.4520000000000	0.71320308437522	109.04338770809
5.4550000000000	0.71477478474641	108.51884162491
5.4580000000000	0.71633656505122	107.99334011507
5.4610000000000	0.71788825351527	107.46689020629
5.4640000000000	0.71942967912164	106.93949895563
5.4670000000000	0.72096067163684	106.41117344802
5.4700000000000	0.72248106163633	105.88192079473
5.4730000000000	0.72399068052960	105.35174813201
5.4760000000000	0.72548936058487	104.82066261967
5.4790000000000	0.72697693495333	104.28867143973
5.4820000000000	0.72845323769299	103.75578179515
5.4850000000000	0.72991810379219	103.22200090853
5.4880000000000	0.73137136919264	102.68733602093
5.4910000000000	0.73281287081221	102.15179439065
5.4940000000000	0.73424244656730	101.61538329218
5.4970000000000	0.73565993539493	101.07811001503
5.5000000000000	0.73706517727452	100.53998186277
5.5030000000000	0.73845801324934	100.00100615201
5.5060000000000	0.73983828544780	99.461190211448
5.5090000000000	0.74120583710442	98.920541381033
5.5120000000000	0.74256051258059	98.379067011077
5.5150000000000	0.74390215738519	97.836774461484
5.5180000000000	0.74523061819502	97.293671101005
5.5210000000000	0.74654574287509	96.749764306540
5.5240000000000	0.74784738049881	96.205061462499
5.5270000000000	0.74913538136811	95.659569960202
5.5300000000000	0.75040959703350	95.113297197329
5.5330000000000	0.75166988031409	94.566250577425
5.5360000000000	0.75291608531769	94.018437509440
5.5390000000000	0.75414806746088	93.469865407324
5.5420000000000	0.75536568348918	92.920541689667
5.5450000000000	0.75656879149734	92.370473779381
5.5480000000000	0.75775725094973	91.819669103424
5.5510000000000	0.75893092270097	91.268135092572
5.5540000000000	0.76008966901667	90.715879181228
5.5570000000000	0.76123335359446	90.162908807274
5.5600000000000	0.76236184158530	89.609231411958
5.5630000000000	0.76347499961504	89.054854439817
5.5660000000000	0.76457269580633	88.499785338644
5.5690000000000	0.76565479980093	87.944031559475
5.5720000000000	0.76672118278231	87.387600556619
5.5750000000000	0.76777171749882	86.830499787709
5.5780000000000	0.76880627828714	86.272736713786
5.5810000000000	0.76982474109638	85.714318799402
5.5840000000000	0.77082698351254	85.155253512754
5.5870000000000	0.77181288478360	84.595548325827
5.5900000000000	0.77278232584514	84.035210714564
5.5930000000000	0.77373518934654	83.474248159045
5.5960000000000	0.77467135967780	82.912668143680
5.5990000000000	0.77559072299697	82.350478157410
5.6020000000000	0.77649316725826	81.787685693918
5.6050000000000	0.77737858224081	81.224298251832
5.6080000000000	0.77824685957812	80.660323334945
5.6110000000000	0.77909789278825	80.095768452414
5.6140000000000	0.77993157730468	79.530641118961
5.6170000000000	0.78074781050791	78.964948855067
5.6200000000000	0.78154649175783	78.398699187141
5.6230000000000	0.78232752242684	77.831899647683
5.6260000000000	0.78309080593365	77.264557775419
5.6290000000000	0.78383624777799	76.696681115411
5.6320000000000	0.78456375557592	76.128277219144
5.6350000000000	0.78527323909605	75.559353644573
5.6380000000000	0.78596461029637	74.989917956140
5.6410000000000	0.78663778336202	74.419977724745
5.6440000000000	0.78729267474362	73.849540527677
5.6470000000000	0.78792920319650	73.278613948493
5.6500000000000	0.78854728982057	72.707205576845
5.6530000000000	0.78914685810088	72.135323008253
5.6560000000000	0.78972783394902	71.562973843812
5.6590000000000	0.79029014574500	70.990165689836
5.6620000000000	0.79083372437997	70.416906157433
5.6650000000000	0.79135850329943	69.843202862004
5.6680000000000	0.79186441854716	69.269063422667
5.6710000000000	0.79235140880963	68.694495461594
5.6740000000000	0.79281941546102	68.119506603264
5.6770000000000	0.79326838260869	67.544104473622
5.6800000000000	0.79369825713919	66.968296699148
5.6830000000000	0.79410898876466	66.392090905820
5.6860000000000	0.79450053006958	65.815494717972
5.6890000000000	0.79487283655797	65.238515757049
5.6920000000000	0.79522586670076	64.661161640247
5.6950000000000	0.79555958198351	64.083439979031
5.6980000000000	0.79587394695430	63.505358377536
5.7010000000000	0.79616892927168	62.926924430844
5.7040000000000	0.79644449975284	62.348145723122
5.7070000000000	0.79670063242171	61.769029825638
5.7100000000000	0.79693730455704	61.189584294626
5.7130000000000	0.79715449674043	60.609816669018
5.7160000000000	0.79735219290416	60.029734468027
5.7190000000000	0.79753038037878	59.449345188572
5.7220000000000	0.79768904994046	58.868656302559
5.7250000000000	0.79782819585794	58.287675253998
5.7280000000000	0.79794781593904	57.706409455955
5.7310000000000	0.79804791157671	57.124866287341
5.7340000000000	0.79812848779446	56.543053089532
5.7370000000000	0.79818955329114	55.960977162810
5.7400000000000	0.79823112048505	55.378645762628
5.7430000000000	0.79825320555717	54.796066095698
5.7460000000000	0.79825582849357	54.213245315884
5.7490000000000	0.79823901312684	53.630190519920
5.7520000000000	0.79820278717650	53.046908742920
5.7550000000000	0.79814718228830	52.463406953706
5.7580000000000	0.79807223407232	51.879692049927
5.7610000000000	0.79797798213983	51.295770852984
5.7640000000000	0.79786447013879	50.711650102740
5.7670000000000	0.79773174578794	50.127336452027
5.7700000000000	0.79757986090941	49.542836460939
5.7730000000000	0.79740887145970	48.958156590909
5.7760000000000	0.79721883755912	48.373303198565
5.7790000000000	0.79700982351942	47.788282529366
5.7820000000000	0.79678189786964	47.203100711013
5.7850000000000	0.79653513338016	46.617763746626
5.7880000000000	0.79626960708471	46.032277507697
5.7910000000000	0.79598540030049	45.446647726800
5.7940000000000	0.79568259864614	44.860879990067
5.7970000000000	0.79536129205756	44.274979729422
5.8000000000000	0.79502157480160	43.688952214562
5.8030000000000	0.79466354548743	43.102802544703
5.8060000000000	0.79428730707561	42.516535640063
5.8090000000000	0.79389296688471	41.930156233088
5.8120000000000	0.79348063659559	41.343668859431
5.8150000000000	0.79305043225312	40.757077848649
5.8180000000000	0.79260247426534	40.170387314653
5.8210000000000	0.79213688740006	39.583601145867
5.8240000000000	0.79165380077878	38.996722995127
5.8270000000000	0.79115334786795	38.409756269293
5.8300000000000	0.79063566646746	37.822704118576
5.8330000000000	0.79010089869636	37.235569425576
5.8360000000000	0.78954919097577	36.648354794030
5.8390000000000	0.78898069400894	36.061062537254
5.8420000000000	0.78839556275840	35.473694666283
5.8450000000000	0.78779395642022	34.886252877704
5.8480000000000	0.78717603839529	34.298738541159
5.8510000000000	0.78654197625762	33.711152686543
5.8540000000000	0.78589194171963	33.123495990853
5.8570000000000	0.78522611059445	32.535768764709
5.8600000000000	0.78454466275508	31.947970938531
5.8630000000000	0.78384778209055	31.360102048354
5.8660000000000	0.78313565645889	30.772161221285
5.8690000000000	0.78240847763707	30.184147160593
5.8720000000000	0.78166644126771	29.596058130406
5.8750000000000	0.78090974680266	29.007891940025
5.8780000000000	0.78013859744341	28.419645927834
5.8810000000000	0.77935320007824	27.831316944792
5.8840000000000	0.77855376521616	27.242901337500
5.8870000000000	0.77774050691764	26.654394930827
5.8900000000000	0.77691364272197	26.065793010085
5.8930000000000	0.77607339357140	25.477090302731
5.8960000000000	0.77521998373189	24.888280959588
5.8990000000000	0.77435364071049	24.299358535561
5.9020000000000	0.77347459516938	23.710315969841
5.9050000000000	0.77258308083634	23.121145565566
5.9080000000000	0.77167933441188	22.531838968929
5.9110000000000	0.77076359547271	21.942387147704
5.9140000000000	0.76983610637163	21.352780369182
5.9170000000000	0.76889711213386	20.763008177473
5.9200000000000	0.76794686034943	20.173059370168
5.9230000000000	0.76698560106199	19.582921974328
5.9260000000000	0.76601358665353	18.992583221769
5.9290000000000	0.76503107172518	18.402029523619
5.9320000000000	0.76403831297385	17.811246444117
5.9350000000000	0.76303556906466	17.220218673617
5.9380000000000	0.76202310049893	16.628930000772
5.9410000000000	0.76100116947769	16.037363283842
5.9440000000000	0.75997003976038	15.445500421124
5.9470000000000	0.75892997651876	14.853322320420
5.9500000000000	0.75788124618559	14.260808867541
5.9530000000000	0.75682411629805	13.667938893776
5.9560000000000	0.75575885533544	13.074690142296
5.9590000000000	0.75468573255115	12.481039233426
5.9620000000000	0.75360501779827	11.886961628761
5.9650000000000	0.75251698134876	11.292431594043
5.9680000000000	0.75142189370571	10.697422160758
5.9710000000000	0.75032002540823	10.101905086397
5.9740000000000	0.74921164682867	9.5058508132988
5.9770000000000	0.74809702796151	8.9092284260357
5.9800000000000	0.74697643820360	8.3120056072465
5.9830000000000	0.74585014612492	7.7141485918628
5.9860000000000	0.74471841922957	7.1156221196427
5.9890000000000	0.74358152370592	6.5163893859347
5.9920000000000	0.74243972416555	5.9164119905889
5.9950000000000	0.74129328336993	5.3156498849239
5.9980000000000	0.74014246194412	4.7140613166605
6.0010000000000	0.73898751807642	4.1116027727236
6.0040000000000	0.73782870720309	3.5082289198105
6.0070000000000	0.73666628167692	2.9038925426215
6.0100000000000	0.73550049041855	2.2985444796391
6.0130000000000	0.73433157854912	1.6921335563406
6.0160000000000	0.73315978700300	1.0846065157235
6.0190000000000	0.73198535211892	0.47590794601448
6.0220000000000	0.73080850520806	-0.13401979456904
6.0250000000000	0.72962947209709	-0.74523665614409
6.0280000000000	0.72844847264442	-1.3578049787188
6.0310000000000	0.72726572022754	-1.9717895771310
6.0340000000000	0.72608142119917	-2.5872578295257
6.0370000000000	0.72489577430982	-3.2042797695349
6.0400000000000	0.72370897009418	-3.8229281823306
6.0430000000000	0.72252119021847	-4.4432787047249
6.0460000000000	0.72133260678569	-5.0654099295032
6.0490000000000	0.72014338159557	-5.6894035141785
6.0520000000000	0.71895366535547	-6.3153442943629
6.0550000000000	0.71776359683867	-6.9433204019590
6.0580000000000	0.71657330198560	-7.5734233883806
6.0610000000000	0.71538289294378	-8.2057483530164
6.0640000000000	0.71419246704147	-8.8403940771582
6.0670000000000	0.71300210568996	-9.4774631636176
6.0700000000000	0.71181187320880	-10.117062182263
6.0730000000000	0.71062181556786	-10.759301821711
6.0760000000000	0.70943195903988	-11.404297047402
6.0790000000000	0.70824230875619	-12.052167266317
6.0820000000000	0.70705284715831	-12.703036498546
6.0850000000000	0.70586353233696	-13.357033555977
6.0880000000000	0.70467429624993	-14.014292228316
6.0910000000000	0.70348504280917	-14.674951476677
6.0940000000000	0.70229564582693	-15.339155634971
6.0970000000000	0.70110594681007	-16.007054619288
6.1000000000000	0.69991575259063	-16.678804145476
6.1030000000000	0.69872483278012	-17.354565955097
6.1060000000000	0.69753291703386	-18.034508049903
6.1090000000000	0.69633969211090	-18.718804934956
6.1120000000000	0.69514479871384	-19.407637870484
6.1150000000000	0.69394782809198	-20.101195132499
6.1180000000000	0.69274831838983	-20.799672282186
6.1210000000000	0.69154575072222	-21.503272443955
6.1240000000000	0.69033954495546	-22.212206592039
6.1270000000000	0.68912905517333	-22.926693845370
6.1300000000000	0.68791356480487	-23.646961770398
6.1330000000000	0.68669228138999	-24.373246691392
6.1360000000000	0.68546433095731	-25.105794007599
6.1390000000000	0.68422875198751	-25.844858516501
6.1420000000000	0.68298448893421	-26.590704742197
6.1450000000000	0.68173038527300	-27.343607267737
6.1480000000000	0.68046517604838	-28.103851069956
6.1510000000000	0.67918747988728	-28.871731855092
6.1540000000000	0.67789579044719	-29.647556393133
6.1570000000000	0.67658846726639	-30.431642848444
6.1600000000000	0.67526372598372	-31.224321103811
6.1630000000000	0.67391962789571	-32.025933074541
6.1660000000000	0.67255406881970	-32.836833008704
6.1690000000000	0.67116476723337	-33.657387768962
6.1720000000000	0.66974925166343	-34.487977090736
6.1750000000000	0.66830484729991	-35.328993810655
6.1780000000000	0.66682866181707	-36.180844058337
6.1810000000000	0.66531757038862	-37.043947403547
6.1840000000000	0.66376819989265	-37.918736949676
6.1870000000000	0.66217691231237	-38.805659363222
6.1900000000000	0.66053978735111	-39.705174827628
6.1930000000000	0.65885260429615	-40.617756908268
6.1960000000000	0.65711082318458	-41.543892313797
6.1990000000000	0.65530956534796	-42.484080537215
6.2020000000000	0.65344359343936	-43.438833358136
6.2050000000000	0.65150729107944	-44.408674185601
6.2080000000000	0.64949464229610	-45.394137218634
6.2110000000000	0.64739921097665	-46.395766399386
6.2140000000000	0.64521412060315	-47.414114131310
6.2170000000000	0.64293203460011	-48.449739732373
6.2200000000000	0.64054513769060	-49.503207590845
6.2230000000000	0.63804511873213	-50.575084988826
6.2260000000000	0.63542315558686	-51.665939556427
6.2290000000000	0.63266990267250	-52.776336317559
6.2320000000000	0.62977548193949	-53.906834286683
6.2350000000000	0.62672947812562	-55.057982574825
6.2380000000000	0.62352093924955	-56.230315962864
6.2410000000000	0.62013838341665	-57.424349900677
6.2440000000000	0.61656981312056	-58.640574892604
6.2470000000000	0.61280273832755	-59.879450232882
6.2500000000000	0.60882420972026	-61.141397059757
6.2530000000000	0.60462086354694	-62.426790703991
6.2560000000000	0.60017897956071	-63.735952316856
6.2590000000000	0.59548455353079	-65.069139774696
6.2620000000000	0.59052338575118	-66.426537871908
6.2650000000000	0.58528118684874	-67.808247831978
6.2680000000000	0.57974370198840	-69.214276186928
6.2710000000000	0.57389685427383	-70.644523099098
6.2740000000000	0.56772690773673	-72.098770225251
6.2770000000000	0.56122064978632	-73.576668250837
6.2800000000000	0.55436559234922	-75.077724251058
6.2830000000000	0.54715019017057	-76.601289063774
6.2860000000000	0.53956407388023	-78.146544885651
6.2890000000000	0.53159829447535	-79.712493325265
6.2920000000000	0.52324557486527	-81.297944162759
6.2950000000000	0.51450056311246	-82.901505072572
6.2980000000000	0.50536008104282	-84.521572560858
6.3010000000000	0.49582336105869	-86.156324349929
6.3040000000000	0.48589226334468	-87.803713405762
6.3070000000000	0.47557146528746	-89.461463749313
6.3100000000000	0.46486861490952	-91.127068116632
6.3130000000000	0.45379444050361	-92.797787435996
6.3160000000000	0.44236280948841	-94.470651972676
6.3190000000000	0.43059073079769	-96.142463854855
6.3220000000000	0.41849829684059	-97.809800539357
6.3250000000000	0.40610856316873	-99.469018605755
6.3280000000000	0.39344736635953	-101.11625708401
6.3310000000000	0.38054308314563	-102.74743932555
6.3340000000000	0.36742633633950	-104.35827222017
6.3370000000000	0.35412965546351	-105.94424133778
6.3400000000000	0.34068710204985	-107.50060032796
6.3430000000000	0.32713387119645	-109.02235262842
6.3460000000000	0.31350588206575	-110.50422319631
6.3490000000000	0.29983937055166	-111.94061755483
6.3520000000000	0.28617049732893	-113.32556490189
6.3550000000000	0.27253498400431	-114.65264130231
6.3580000000000	0.25896778922943	-115.91486800467
6.3610000000000	0.24550283557422	-117.10457858826
6.3640000000000	0.23217279690124	-118.21324681559
6.3670000000000	0.21900895516479	-119.23126455665
6.3700000000000	0.20604113526446	-120.14765571130
6.3730000000000	0.19329772713950	-120.94970734920
6.3760000000000	0.18080580610660	-121.62249287789
6.3790000000000	0.16859136604623	-122.14825339885
6.3820000000000	0.15667968614728	-122.50559193379
6.3850000000000	0.14509586151077	-122.66842045942
6.3880000000000	0.13386554234078	-122.60458194344
6.3910000000000	0.12301594743906	-122.27405119790
6.3940000000000	0.11257724712486	-121.62660718708
6.3970000000000	0.10258444938226	-120.59888643086
6.4000000000000	0.093079967399003	-119.11082334002
6.4030000000000	0.084117079231385	-117.06177421868
6.4060000000000	0.075764456640934	-114.32734830205
6.4090000000000	0.068111698827286	-110.75956905525
6.4120000000000	0.061275046491784	-106.19602508394
6.4150000000000	0.055400648297349	-100.48803004557
6.4180000000000	0.050659548572336	-93.559885136616
6.4210000000000	0.047225484444657	-85.499390250224
6.4240000000000	0.045229910871468	-76.639295456661
6.4270000000000	0.044706372009143	-67.543087173812
6.4300000000000	0.045558861293103	-58.845682298209
6.4330000000000	0.047582131754845	-51.040910712970
6.4360000000000	0.050520365532077	-44.370591245833
6.4390000000000	0.054124584819787	-38.854204104708
6.4420000000000	0.058184692610950	-34.381664763126
6.4450000000000	0.062537529245096	-30.794762489657
6.4480000000000	0.067062092672919	-27.934423903392
6.4510000000000	0.071670762978026	-25.660824395590
6.4540000000000	0.076300820285955	-23.858498189821
6.4570000000000	0.080907622558392	-22.434890294699
6.4600000000000	0.085459526922282	-21.316757564771
6.4630000000000	0.089934235336163	-20.446346801131
6.4660000000000	0.094316198364803	-19.778046569722
6.4690000000000	0.098594773351771	-19.275673757039
6.4720000000000	0.10276291167396	-18.910352463228
6.4750000000000	0.10681621567215	-18.658883157030
6.4780000000000	0.11075225470772	-18.502496608399
6.4810000000000	0.11457006414061	-18.425902272193
6.4840000000000	0.11826977461924	-18.416559450971
6.4870000000000	0.12185233515258	-18.464116380873
6.4900000000000	0.12531930439101	-18.559975978822
6.4930000000000	0.12867269204175	-18.696957445764
6.4960000000000	0.13191483751478	-18.869030768765
6.4990000000000	0.13504831648963	-19.071106986188
6.5020000000000	0.13807586861748	-19.298871378588
6.5050000000000	0.14100034136172	-19.548649920608
6.5080000000000	0.14382464626135	-19.817301676375
6.5110000000000	0.14655172482818	-20.102131564026
6.5140000000000	0.14918452196503	-20.400819216119
6.5170000000000	0.15172596529115	-20.711360639108
6.5200000000000	0.15417894913206	-21.032020112220
6.5230000000000	0.15654632220931	-21.361290326018
6.5260000000000	0.15883087827672	-21.697859188792
6.5290000000000	0.16103534911042	-22.040582057931
6.5320000000000	0.16316239938346	-22.388458407930
6.5350000000000	0.16521462305206	-22.740612144676
6.5380000000000	0.16719454095468	-23.096274930659
6.5410000000000	0.16910459938441	-23.454772007662
6.5440000000000	0.17094716944092	-23.815510100027
6.5470000000000	0.17272454700549	-24.177967058289
6.5500000000000	0.17443895321181	-24.541682964370
6.5530000000000	0.17609253530899	-24.906252468795
6.5560000000000	0.17768736783212	-25.271318170160
6.5590000000000	0.17922545401141	-25.636564879366
6.5620000000000	0.18070872736319	-26.001714637375
6.5650000000000	0.18213905341663	-26.366522376730
6.5680000000000	0.18351823153804	-26.730772134738
6.5710000000000	0.18484799682201	-27.094273740708
6.5740000000000	0.18613002202385	-27.456859911721
6.5770000000000	0.18736591951272	-27.818383701352
6.5800000000000	0.18855724322880	-28.178716254121
6.5830000000000	0.18970549063081	-28.537744825389
6.5860000000000	0.19081210462308	-28.895371032265
6.5890000000000	0.19187847545345	-29.251509305993
6.5920000000000	0.19290594257521	-29.606085520460
6.5950000000000	0.19389579646771	-29.959035774933
6.5980000000000	0.19484928041167	-30.310305312156
6.6010000000000	0.19576759221610	-30.659847555451
6.6040000000000	0.19665188589482	-31.007623250620
6.6070000000000	0.19750327329107	-31.353599700341
6.6100000000000	0.19832282564948	-31.697750080279
6.6130000000000	0.19911157513502	-32.040052827550
6.6160000000000	0.19987051629905	-32.380491093311
6.6190000000000	0.20060060749284	-32.719052252309
6.6220000000000	0.20130277222920	-33.055727463044
6.6250000000000	0.20197790049316	-33.390511273019
6.6280000000000	0.20262685000264	-33.723401264178
6.6310000000000	0.20325044742032	-34.054397734209
6.6340000000000	0.20384948951797	-34.383503409919
6.6370000000000	0.20442474429454	-34.710723189288
6.6400000000000	0.20497695204941	-35.036063909230
6.6430000000000	0.20550682641215	-35.359534136401
6.6460000000000	0.20601505533028	-35.681143978696
6.6490000000000	0.20650230201643	-36.000904915350
6.6520000000000	0.20696920585627	-36.318829643760
6.6550000000000	0.20741638327869	-36.634931941386
6.6580000000000	0.20784442858956	-36.949226541213
6.6610000000000	0.20825391477041	-37.261729019490
6.6640000000000	0.20864539424343	-37.572455694512
6.6670000000000	0.20901939960397	-37.881423535417
6.6700000000000	0.20937644432190	-38.188650080024
6.6730000000000	0.20971702341298	-38.494153360873
6.6760000000000	0.21004161408138	-38.797951838684
6.6790000000000	0.21035067633462	-39.100064342555
6.6820000000000	0.21064465357185	-39.400510016285
6.6850000000000	0.21092397314664	-39.699308270249
6.6880000000000	0.21118904690528	-39.996478738335
6.6910000000000	0.21144027170145	-40.292041239493
6.6940000000000	0.21167802988839	-40.586015743483
6.6970000000000	0.21190268978922	-40.878422340453
6.7000000000000	0.21211460614652	-41.169281214032
6.7030000000000	0.21231412055171	-41.458612617626
6.7060000000000	0.21250156185531	-41.746436853657
6.7090000000000	0.21267724655851	-42.032774255494
6.7120000000000	0.21284147918703	-42.317645171878
6.7150000000000	0.21299455264778	-42.601069953632
6.7180000000000	0.21313674856904	-42.883068942472
6.7210000000000	0.21326833762470	-43.163662461793
6.7240000000000	0.21338957984328	-43.442870809253
6.7270000000000	0.21350072490211	-43.720714251055
6.7300000000000	0.21360201240732	-43.997213017805
6.7330000000000	0.21369367216012	-44.272387301849
6.7360000000000	0.21377592440977	-44.546257255998
6.7390000000000	0.21384898009384	-44.818842993567
6.7420000000000	0.21391304106595	-45.090164589671
6.7450000000000	0.21396830031168	-45.360242083695
6.7480000000000	0.21401494215278	-45.629095482915
6.7510000000000	0.21405314244016	-45.896744767219
6.7540000000000	0.21408306873601	-46.163209894891
6.7570000000000	0.21410488048528	-46.428510809435
6.7600000000000	0.21411872917693	-46.692667447428
6.7630000000000	0.21412475849511	-46.955699747374
6.7660000000000	0.21412310446067	-47.217627659569
6.7690000000000	0.21411389556311	-47.478471156960
6.7720000000000	0.21409725288331	-47.738250247029
6.7750000000000	0.21407329020713	-47.996984984684
6.7780000000000	0.21404211413029	-48.254695486201
6.7810000000000	0.21400382415447	-48.511401944227
6.7840000000000	0.21395851277495	-48.767124643880
6.7870000000000	0.21390626555995	-49.021883979978
6.7900000000000	0.21384716122172	-49.275700475445
6.7930000000000	0.21378127167964	-49.528594800938
6.7960000000000	0.21370866211536	-49.780587795751
6.7990000000000	0.21362939102013	-50.031700490063
6.8020000000000	0.21354351023445	-50.281954128591
6.8050000000000	0.21345106498003	-50.531370195731
6.8080000000000	0.21335209388434	-50.779970442274
6.8110000000000	0.21324662899760	-51.027776913768
6.8140000000000	0.21313469580248	-51.274811980673
6.8170000000000	0.21301631321644	-51.521098370357
6.8200000000000	0.21289149358687	-51.766659201117
6.8230000000000	0.21276024267898	-52.011518018300
6.8260000000000	0.21262255965661	-52.255698832714
6.8290000000000	0.21247843705601	-52.499226161444
6.8320000000000	0.21232786075243	-52.742125071264
6.8350000000000	0.21217080991994	-52.984421224814
6.8380000000000	0.21200725698422	-53.226140929751
6.8410000000000	0.21183716756851	-53.467311191057
6.8440000000000	0.21166050043285	-53.707959766774
6.8470000000000	0.21147720740654	-53.948115227381
6.8500000000000	0.21128723331407	-54.187807019081
6.8530000000000	0.21109051589446	-54.427065531324
6.8560000000000	0.21088698571432	-54.665922168822
6.8590000000000	0.21067656607460	-54.904409428452
6.8620000000000	0.21045917291134	-55.142560981364
6.8650000000000	0.21023471469048	-55.380411760729
6.8680000000000	0.21000309229713	-55.617998055529
6.8710000000000	0.20976419891943	-55.855357610855
6.8740000000000	0.20951791992740	-56.092529735252
6.8770000000000	0.20926413274721	-56.329555415572
6.8800000000000	0.20900270673110	-56.566477440020
6.8830000000000	0.20873350302378	-56.803340529953
6.8860000000000	0.20845637442564	-57.040191481156
6.8890000000000	0.20817116525362	-57.277079315343
6.8920000000000	0.20787771120043	-57.514055442647
6.8950000000000	0.20757583919316	-57.751173836056
6.8980000000000	0.20726536725225	-57.988491218631
6.9010000000000	0.20694610435207	-58.226067264643
6.9040000000000	0.20661785028458	-58.463964815656
6.9070000000000	0.20628039552753	-58.702250112798
6.9100000000000	0.20593352111921	-58.940993046505
6.9130000000000	0.20557699854166	-59.180267425189
6.9160000000000	0.20521058961493	-59.420151264276
6.9190000000000	0.20483404640501	-59.660727097350
6.9220000000000	0.20444711114846	-59.902082311171
6.9250000000000	0.20404951619746	-60.144309506438
6.9280000000000	0.20364098398913	-60.387506886489
6.9310000000000	0.20322122704372	-60.631778676129
6.9340000000000	0.20278994799687	-60.877235573060
6.9370000000000	0.20234683967177	-61.123995234530
6.9400000000000	0.20189158519772	-61.372182802040
6.9430000000000	0.20142385818284	-61.621931467189
6.9460000000000	0.20094332294913	-61.873383081929
6.9490000000000	0.20044963483967	-62.126688816753
6.9520000000000	0.19994244060861	-62.382009870626
6.9550000000000	0.19942137890629	-62.639518236627
6.9580000000000	0.19888608087322	-62.899397527770
6.9610000000000	0.19833617085830	-63.161843867374
6.9640000000000	0.19777126727909	-63.427066849052
6.9670000000000	0.19719098364337	-63.695290571272
6.9700000000000	0.19659492975455	-63.966754751971
6.9730000000000	0.19598271312549	-64.241715928764
6.9760000000000	0.19535394062885	-64.520448750570
6.9790000000000	0.19470822041525	-64.803247366580
6.9820000000000	0.19404516413431	-65.090426918581
6.9850000000000	0.19336438949803	-65.382325142567
6.9880000000000	0.19266552323030	-65.679304085558
6.9910000000000	0.19194820445172	-65.981751943015
6.9940000000000	0.19121208855441	-66.290085021918
6.9970000000000	0.19045685162763	-66.604749833623
7.0000000000000	0.18968219550172	-66.926225319530
#Parameters = {D=22.5; DC_linenum=3; DC_rotation=15; DC_shifty=7; Rx1=6.95; Rx2=3.95; Rx3=6.95; Rx4=3.95; Rx5=8.12; Rx6=5.25; Ry1=7.61; Ry2=3.95; Ry3=7.61; Ry4=5.94; Ry5=8.12; Ry6=5.25; ang=60; ang_rad=1.0471975511966; cap1=0; cap2=1.5e-13; cap3=1.5e-13; cap4=0; d1_M1=4.2; d1_M4=3.9; d2_M4=2.2; d_M1=0.9; eRx_h1=9.5; eRx_h2=7.5; eRx_v1=5; eRx_v2=9; gc=0.5; ha=0.1; hd=0.787; hs=3.175; hs1=1.675; l1…
#"Frequency / GHz"	SZmax(1),Zmin(1) (5) [Mag]	SZmax(1),Zmin(1) (5) [Pha in deg.]
#-----------------------------------------------------------------------------------
4.0000000000000	0.38349897743630	-127.40243590917
4.0030000000000	0.37843866135691	-127.97220792713
4.0060000000000	0.37347805803893	-128.53567769608
4.0090000000000	0.36861336076021	-129.09321820769
4.0120000000000	0.36384086751022	-129.64519006635
4.0150000000000	0.35915697760390	-130.19194231352
4.0180000000000	0.35455818811628	-130.73381321610
4.0210000000000	0.35004109017953	-131.27113102124
4.0240000000000	0.34560236517695	-131.80421467947
4.0270000000000	0.34123878086305	-132.33337453856
4.0300000000000	0.33694718743324	-132.85891301002
4.0330000000000	0.33272451356273	-133.38112521042
4.0360000000000	0.32856776243005	-133.90029957950
4.0390000000000	0.32447400773762	-134.41671847697
4.0420000000000	0.32044038973853	-134.93065876001
4.0450000000000	0.31646411127680	-135.44239234327
4.0480000000000	0.31254243384555	-135.95218674324
4.0510000000000	0.30867267366628	-136.46030560869
4.0540000000000	0.30485219779037	-136.96700923900
4.0570000000000	0.30107842022283	-137.47255509210
4.0600000000000	0.29734879806675	-137.97719828366
4.0630000000000	0.29366082768628	-138.48119207925
4.0660000000000	0.29001204088443	-138.98478838106
4.0690000000000	0.28640000109170	-139.48823821096
4.0720000000000	0.28282229956039	-139.99179219145
4.0750000000000	0.27927655155889	-140.49570102620
4.0780000000000	0.27576039255974	-141.00021598186
4.0810000000000	0.27227147441444	-141.50558937288
4.0840000000000	0.26880746150764	-142.01207505110
4.0870000000000	0.26536602688293	-142.51992890181
4.0900000000000	0.26194484833155	-143.02940934830
4.0930000000000	0.25854160443558	-143.54077786668
4.0960000000000	0.25515397055598	-144.05429951306
4.0990000000000	0.25177961475619	-144.57024346525
4.1020000000000	0.24841619365090	-145.08888358112
4.1050000000000	0.24506134816981	-145.61049897610
4.1080000000000	0.24171269922544	-146.13537462228
4.1110000000000	0.23836784327384	-146.66380197189
4.1140000000000	0.23502434775684	-147.19607960819
4.1170000000000	0.23167974641384	-147.73251392685
4.1200000000000	0.22833153445136	-148.27341985137
4.1230000000000	0.22497716355784	-148.81912158658
4.1260000000000	0.22161403675144	-149.36995341426
4.1290000000000	0.21823950304825	-149.92626053584
4.1320000000000	0.21485085193849	-150.48839996748
4.1350000000000	0.21144530765838	-151.05674149356
4.1380000000000	0.20802002324555	-151.63166868559
4.1410000000000	0.20457207436657	-152.21357999429
4.1440000000000	0.20109845290578	-152.80288992403
4.1470000000000	0.19759606030561	-153.40003030029
4.1500000000000	0.19406170065001	-154.00545164260
4.1530000000000	0.19049207348448	-154.61962465765
4.1560000000000	0.18688376636844	-155.24304187032
4.1590000000000	0.18323324715879	-155.87621941389
4.1620000000000	0.17953685602715	-156.51969900527
4.1650000000000	0.17579079721801	-157.17405013715
4.1680000000000	0.17199113056093	-157.83987252659
4.1710000000000	0.16813376275687	-158.51779886945
4.1740000000000	0.16421443846745	-159.20849796353
4.1770000000000	0.16022873124678	-159.91267828049
4.1800000000000	0.15617203436794	-160.63109209044
4.1830000000000	0.15203955161182	-161.36454027472
4.1860000000000	0.14782628810493	-162.11387800636
4.1890000000000	0.14352704131451	-162.88002153797
4.1920000000000	0.13913639233662	-163.66395642204
4.1950000000000	0.13464869764470	-164.46674760898
4.1980000000000	0.13005808150422	-165.28955204237
4.2010000000000	0.12535842930517	-166.13363462469
4.2040000000000	0.12054338211909	-167.00038880460
4.2070000000000	0.11560633285343	-167.89136360846
4.2100000000000	0.11054042445717	-168.80829982041
4.2130000000000	0.10533855073096	-169.75317940615
4.2160000000000	0.099993360420912	-170.72829452298
4.2190000000000	0.094497265439310	-171.73634618954
4.2220000000000	0.088842454279618	-172.78058907566
4.2250000000000	0.083020912019319	-173.86505019298
4.2280000000000	0.077024448816069	-174.99487014511
4.2310000000000	0.070844739679608	-176.17685591817
4.2340000000000	0.064473379951129	-177.42041638252
4.2370000000000	0.057901964336413	-178.73923030253
4.2400000000000	0.051122205154031	179.84558380929
4.2430000000000	0.044126125429767	178.29894185101
4.2460000000000	0.036906420611017	176.55688666488
4.2490000000000	0.029457282860487	174.48735167469
4.2520000000000	0.021776854001157	171.76317321154
4.2550000000000	0.013877995244703	167.28507804353
4.2580000000000	0.0058896492298017	153.80540407587
4.2610000000000	0.0036289362388268	28.287018253269
4.2640000000000	0.011894522341426	1.8145649521170
4.2670000000000	0.020826516795648	-4.0428945919268
4.2700000000000	0.030077494816752	-7.3638932588568
4.2730000000000	0.039614620517831	-9.9187619014280
4.2760000000000	0.049427038891039	-12.163123252921
4.2790000000000	0.059506567031132	-14.266956803508
4.2820000000000	0.069843817402927	-16.308102936431
4.2850000000000	0.080426870241270	-18.327144186147
4.2880000000000	0.091240608971404	-20.347120738567
4.2910000000000	0.10226630037975	-22.381812197670
4.2940000000000	0.11348130944127	-24.439627035101
4.2970000000000	0.12485892373009	-26.525588324454
4.3000000000000	0.13636829025120	-28.642416071107
4.3030000000000	0.14797447697419	-30.791150476158
4.3060000000000	0.15963867305778	-32.971530147085
4.3090000000000	0.17131853911129	-35.182235535455
4.3120000000000	0.18296871310634	-37.421057744624
4.3150000000000	0.19454146944543	-39.685027025080
4.3180000000000	0.20598751892703	-41.970521119740
4.3210000000000	0.21725692681171	-44.273365343370
4.3240000000000	0.22830011598021	-46.588931100682
4.3270000000000	0.23906891348389	-48.912236095290
4.3300000000000	0.24951759277677	-51.238047073598
4.3330000000000	0.25960386151999	-53.560984248644
4.3360000000000	0.26928974659178	-55.875625397528
4.3390000000000	0.27854233383229	-58.176606941658
4.3420000000000	0.28733432956397	-60.458719049176
4.3450000000000	0.29564442303921	-62.716991890898
4.3480000000000	0.30345744234369	-64.946770569792
4.3510000000000	0.31076430949149	-67.143776849572
4.3540000000000	0.31756181216950	-69.304156541807
4.3570000000000	0.32385221881339	-71.424512184193
4.3600000000000	0.32964276982800	-73.501921375922
4.3630000000000	0.33494508064781	-75.533941767342
4.3660000000000	0.33977449220569	-77.518604189436
4.3690000000000	0.34414940176801	-79.454395735700
4.3720000000000	0.34809060269276	-81.340234776184
4.3750000000000	0.35162065620413	-83.175439907334
4.3780000000000	0.35476331242585	-84.959694748501
4.3810000000000	0.35754299222529	-86.693010317604
4.3840000000000	0.35998433628763	-88.375686485523
4.3870000000000	0.36211182350533	-90.008273749317
4.3900000000000	0.36394945733857	-91.591536301230
4.3930000000000	0.36552051627653	-93.126417120718
4.3960000000000	0.36684736283152	-94.614005591819
4.3990000000000	0.36795130451098	-96.055507954587
4.4020000000000	0.36885249979820	-97.452220739342
4.4050000000000	0.36956990219367	-98.805507205738
4.4080000000000	0.37012123570038	-100.11677671255
4.4110000000000	0.37052299566862	-101.38746687498
4.4140000000000	0.37079046956321	-102.61902831992
4.4170000000000	0.37093777291100	-103.81291182211
4.4200000000000	0.37097789637995	-104.97055759073
4.4230000000000	0.37092276060175	-106.09338647440
4.4260000000000	0.37078327595531	-107.18279285803
4.4290000000000	0.37056940506904	-108.24013903717
4.4320000000000	0.37029022627122	-109.26675086998
4.4350000000000	0.36995399662057	-110.26391452450
4.4380000000000	0.36956821348756	-111.23287415657
4.4410000000000	0.36913967393675	-112.17483037150
4.4440000000000	0.36867453138845	-113.09093934005
4.4470000000000	0.36817834922019	-113.98231245533
4.4500000000000	0.36765615111303	-114.85001643214
4.4530000000000	0.36711246805912	-115.69507376416
4.4560000000000	0.36655138203239	-116.51846346608
4.4590000000000	0.36597656638687	-117.32112203938
4.4620000000000	0.36539132309319	-118.10394460914
4.4650000000000	0.36479861695479	-118.86778618855
4.4680000000000	0.36420110696601	-119.61346303416
4.4710000000000	0.36360117498583	-120.34175406188
4.4740000000000	0.36300095190605	-121.05340229871
4.4770000000000	0.36240234149339	-121.74911634986
4.4800000000000	0.36180704208092	-122.42957186485
4.4830000000000	0.36121656627882	-123.09541298957
4.4860000000000	0.36063225886649	-123.74725379370
4.4890000000000	0.36005531301896	-124.38567966573
4.4920000000000	0.35948678501154	-125.01124866929
4.4950000000000	0.35892760753642	-125.62449285639
4.4980000000000	0.35837860175531	-126.22591953444
4.5010000000000	0.35784048820278	-126.81601248484
4.5040000000000	0.35731389664552	-127.39523313218
4.5070000000000	0.35679937499412	-127.96402166333
4.5100000000000	0.35629739735557	-128.52279809679
4.5130000000000	0.35580837130694	-129.07196330260
4.5160000000000	0.35533264446360	-129.61189997403
4.5190000000000	0.35487051040833	-130.14297355190
4.5220000000000	0.35442221404185	-130.66553310330
4.5250000000000	0.35398795640943	-131.17991215594
4.5280000000000	0.35356789905297	-131.68642948996
4.5310000000000	0.35316216793352	-132.18538988892
4.5340000000000	0.35277085696426	-132.67708485157
4.5370000000000	0.35239403119082	-133.16179326639
4.5400000000000	0.35203172965139	-133.63978205040
4.5430000000000	0.35168396794635	-134.11130675421
4.5460000000000	0.35135074054404	-134.57661213478
4.5490000000000	0.35103202284631	-135.03593269771
4.5520000000000	0.35072777303549	-135.48949321053
4.5550000000000	0.35043793372163	-135.93750918863
4.5580000000000	0.35016243340735	-136.38018735514
4.5610000000000	0.34990118778519	-136.81772607639
4.5640000000000	0.34965410088115	-137.25031577414
4.5670000000000	0.34942106605604	-137.67813931589
4.5700000000000	0.34920196687524	-138.10137238454
4.5730000000000	0.34899667785552	-138.52018382851
4.5760000000000	0.34880506509698	-138.93473599348
4.5790000000000	0.34862698680613	-139.34518503668
4.5820000000000	0.34846229371567	-139.75168122485
4.5850000000000	0.34831082940482	-140.15436921665
4.5880000000000	0.34817243052332	-140.55338833052
4.5910000000000	0.34804692692064	-140.94887279868
4.5940000000000	0.34793414168125	-141.34095200812
4.5970000000000	0.34783389106513	-141.72975072925
4.6000000000000	0.34774598435171	-142.11538933283
4.6030000000000	0.34767022358381	-142.49798399586
4.6060000000000	0.34760640320693	-142.87764689679
4.6090000000000	0.34755430959705	-143.25448640085
4.6120000000000	0.34751372046882	-143.62860723550
4.6150000000000	0.34748440415320	-144.00011065668
4.6180000000000	0.34746611873148	-144.36909460602
4.6210000000000	0.34745861100967	-144.73565385904
4.6240000000000	0.34746161531339	-145.09988016466
4.6270000000000	0.34747485207979	-145.46186237572
4.6300000000000	0.34749802621779	-145.82168657045
4.6330000000000	0.34753082520192	-146.17943616437
4.6360000000000	0.34757291685833	-146.53519201201
4.6390000000000	0.34762394679223	-146.88903249744
4.6420000000000	0.34768353539578	-147.24103361227
4.6450000000000	0.34775127436214	-147.59126901925
4.6480000000000	0.34782672261496	-147.93981009876
4.6510000000000	0.34790940154253	-148.28672597495
4.6540000000000	0.34799878940025	-148.63208351675
4.6570000000000	0.34809431471300	-148.97594730764
4.6600000000000	0.34819534846856	-149.31837957576
4.6630000000000	0.34830119484119	-149.65944007343
4.6660000000000	0.34841108011822	-149.99918589074
4.6690000000000	0.34852413941632	-150.33767118314
4.6720000000000	0.34863940066229	-150.67494678501
4.6750000000000	0.34875576516643	-151.01105967101
4.6780000000000	0.34887198392218	-151.34605221267
4.6810000000000	0.34898662850760	-151.67996115616
4.6840000000000	0.34909805511595	-152.01281621772
4.6870000000000	0.34920435977164	-152.34463814894
4.6900000000000	0.34930332214204	-152.67543605959
4.6930000000000	0.34939233446390	-153.00520368869
4.6960000000000	0.34946831085729	-153.33391416799
4.6990000000000	0.34952757054391	-153.66151259573
4.7020000000000	0.34956568598254	-153.98790538484
4.7050000000000	0.34957728333059	-154.31294478590
4.7080000000000	0.34955577739978	-154.63640606827
4.7110000000000	0.34949301559215	-154.95795332220
4.7140000000000	0.34937879397341	-155.27708726042
4.7170000000000	0.34920019192311	-155.59306389875
4.7200000000000	0.34894064735237	-155.90476494240
4.7230000000000	0.34857865979310	-156.21048586121
4.7260000000000	0.34808596333558	-156.50757939017
4.7290000000000	0.34742496585509	-156.79183659588
4.7320000000000	0.34654525703692	-157.05637438406
4.7350000000000	0.34537924397925	-157.28955995987
4.7380000000000	0.34383819311827	-157.47098934975
4.7410000000000	0.34181468376756	-157.56343784970
4.7440000000000	0.33921480911626	-157.49658070994
4.7470000000000	0.33610480826749	-157.13626430424
4.7500000000000	0.33324716956313	-156.24784638934
4.7530000000000	0.33356578837922	-154.59438793610
4.7560000000000	0.34300340297967	-152.67637237850
4.7590000000000	0.36150011233221	-152.31925092423
4.7620000000000	0.37645234432868	-153.86135523799
4.7650000000000	0.38280079473313	-155.76606674073
4.7680000000000	0.38428383092062	-157.29794672580
4.7710000000000	0.38400566661406	-158.44358942984
4.7740000000000	0.38327181890165	-159.32313949612
4.7770000000000	0.38253534314645	-160.03203203418
4.7800000000000	0.38193339912165	-160.63086514412
4.7830000000000	0.38149348908523	-161.15679868974
4.7860000000000	0.38120718381694	-161.63292317770
4.7890000000000	0.38105619151421	-162.07398134579
4.7920000000000	0.38102138363400	-162.48967363379
4.7950000000000	0.38108565155493	-162.88657201859
4.7980000000000	0.38123453600553	-163.26925117350
4.8010000000000	0.38145608993867	-163.64097487823
4.8040000000000	0.38174051998922	-164.00412407434
4.8070000000000	0.38207980496896	-164.36047093576
4.8100000000000	0.38246735692111	-164.71135873360
4.8130000000000	0.38289773985791	-165.05782259915
4.8160000000000	0.38336644327157	-165.40067232055
4.8190000000000	0.38386970213285	-165.74055020841
4.8220000000000	0.38440435449457	-166.07797225377
4.8250000000000	0.38496772884260	-166.41335787758
4.8280000000000	0.38555755474619	-166.74705175430
4.8310000000000	0.38617189169644	-167.07934004050
4.8340000000000	0.38680907214958	-167.41046259534
4.8370000000000	0.38746765569312	-167.74062229033
4.8400000000000	0.38814639195630	-168.06999217816
4.8430000000000	0.38884419042728	-168.39872106860
4.8460000000000	0.38956009575360	-168.72693790582
4.8490000000000	0.39029326741935	-169.05475523475
4.8520000000000	0.39104296293435	-169.38227196851
4.8550000000000	0.39180852385707	-169.70957561469
4.8580000000000	0.39258936411577	-170.03674407905
4.8610000000000	0.39338496020338	-170.36384713691
4.8640000000000	0.39419484290775	-170.69094764089
4.8670000000000	0.39501859030598	-171.01810251829
4.8700000000000	0.39585582180446	-171.34536359945
4.8730000000000	0.39670619304799	-171.67277830935
4.8760000000000	0.39756939155408	-172.00039024807
4.8790000000000	0.39844513295516	-172.32823968025
4.8820000000000	0.39933315775226	-172.65636394977
4.8850000000000	0.40023322850086	-172.98479783264
4.8880000000000	0.40114512736303	-173.31357383851
4.8910000000000	0.40206865397142	-173.64272246930
4.8940000000000	0.40300362355938	-173.97227244204
4.8970000000000	0.40394986531925	-174.30225088139
4.9000000000000	0.40490722095650	-174.63268348665
4.9030000000000	0.40587554341300	-174.96359467716
4.9060000000000	0.40685469573625	-175.29500771921
4.9090000000000	0.40784455007535	-175.62694483722
4.9120000000000	0.40884498678701	-175.95942731136
4.9150000000000	0.40985589363770	-176.29247556366
4.9180000000000	0.41087716508951	-176.62610923395
4.9210000000000	0.41190870165969	-176.96034724725
4.9240000000000	0.41295040934454	-177.29520787351
4.9270000000000	0.41400219910028	-177.63070878089
4.9300000000000	0.41506398637389	-177.96686708325
4.9330000000000	0.41613569067830	-178.30369938263
4.9360000000000	0.41721723520678	-178.64122180734
4.9390000000000	0.41830854648214	-178.97945004617
4.9420000000000	0.41940955403690	-179.31839937920
4.9450000000000	0.42052019012101	-179.65808470560
4.9480000000000	0.42164038943421	-179.99852056865
4.9510000000000	0.42277008888030	179.66027882143
4.9540000000000	0.42390922734125	179.31829956696
4.9570000000000	0.42505774546881	178.97552806405
4.9600000000000	0.42621558549213	178.63195098554
4.9630000000000	0.42738269103952	178.28755526555
4.9660000000000	0.42855900697320	177.94232808523
4.9690000000000	0.42974447923558	177.59625685990
4.9720000000000	0.43093905470597	177.24932922715
4.9750000000000	0.43214268106693	176.90153303602
4.9780000000000	0.43335530667901	176.55285633702
4.9810000000000	0.43457688046346	176.20328737299
4.9840000000000	0.43580735179186	175.85281457072
4.9870000000000	0.43704667038232	175.50142653317
4.9900000000000	0.43829478620141	175.14911203238
4.9930000000000	0.43955164937150	174.79586000287
4.9960000000000	0.44081721008290	174.44165953557
4.9990000000000	0.44209141851054	174.08649987223
5.0020000000000	0.44337422473457	173.73037040025
5.0050000000000	0.44466557866481	173.37326064786
5.0080000000000	0.44596542996847	173.01516027968
5.0110000000000	0.44727372800112	172.65605909265
5.0140000000000	0.44859042174042	172.29594701218
5.0170000000000	0.44991545972252	171.93481408866
5.0200000000000	0.45124878998084	171.57265049414
5.0230000000000	0.45259035998713	171.20944651933
5.0260000000000	0.45394011659452	170.84519257074
5.0290000000000	0.45529800598249	170.47987916809
5.0320000000000	0.45666397360356	170.11349694186
5.0350000000000	0.45803796413160	169.74603663102
5.0380000000000	0.45941992141157	169.37748908092
5.0410000000000	0.46080978841076	169.00784524134
5.0440000000000	0.46220750717114	168.63709616467
5.0470000000000	0.46361301876299	168.26523300418
5.0500000000000	0.46502626323962	167.89224701245
5.0530000000000	0.46644717959301	167.51812953992
5.0560000000000	0.46787570571053	167.14287203346
5.0590000000000	0.46931177833237	166.76646603510
5.0620000000000	0.47075533300994	166.38890318084
5.0650000000000	0.47220630406490	166.01017519950
5.0680000000000	0.47366462454897	165.63027391166
5.0710000000000	0.47513022620433	165.24919122866
5.0740000000000	0.47660303942471	164.86691915169
5.0770000000000	0.47808299321695	164.48344977085
5.0800000000000	0.47957001516317	164.09877526438
5.0830000000000	0.48106403138338	163.71288789778
5.0860000000000	0.48256496649859	163.32578002312
5.0890000000000	0.48407274359429	162.93744407828
5.0920000000000	0.48558728418442	162.54787258625
5.0950000000000	0.48710850817557	162.15705815445
5.0980000000000	0.48863633383168	161.76499347409
5.1010000000000	0.49017067773893	161.37167131950
5.1040000000000	0.49171145477099	160.97708454753
5.1070000000000	0.49325857805453	160.58122609690
5.1100000000000	0.49481195893492	160.18408898759
5.1130000000000	0.49637150694226	159.78566632021
5.1160000000000	0.49793712975748	159.38595127538
5.1190000000000	0.49950873317876	158.98493711308
5.1220000000000	0.50108622108796	158.58261717203
5.1250000000000	0.50266949541731	158.17898486898
5.1280000000000	0.50425845611615	157.77403369810
5.1310000000000	0.50585300111775	157.36775723018
5.1340000000000	0.50745302630625	156.96014911196
5.1370000000000	0.50905842548357	156.55120306535
5.1400000000000	0.51066909033642	156.14091288662
5.1430000000000	0.51228491040324	155.72927244556
5.1460000000000	0.51390577304113	155.31627568460
5.1490000000000	0.51553156339274	154.90191661790
5.1520000000000	0.51716216435299	154.48618933034
5.1550000000000	0.51879745653578	154.06908797648
5.1580000000000	0.52043731824045	153.65060677952
5.1610000000000	0.52208162541809	153.23074003008
5.1640000000000	0.52373025163763	152.80948208501
5.1670000000000	0.52538306805163	152.38682736610
5.1700000000000	0.52703994336181	151.96277035868
5.1730000000000	0.52870074378415	151.53730561017
5.1760000000000	0.53036533301368	151.11042772858
5.1790000000000	0.53203357218875	150.68213138083
5.1820000000000	0.53370531985482	150.25241129106
5.1850000000000	0.53538043192769	149.82126223878
5.1880000000000	0.53705876165607	149.38867905695
5.1910000000000	0.53874015958352	148.95465662995
5.1940000000000	0.54042447350958	148.51918989139
5.1970000000000	0.54211154845005	148.08227382185
5.2000000000000	0.54380122659641	147.64390344645
5.2030000000000	0.54549334727420	147.20407383232
5.2060000000000	0.54718774690029	146.76278008593
5.2090000000000	0.54888425893898	146.32001735018
5.2120000000000	0.55058271385683	145.87578080151
5.2150000000000	0.55228293907600	145.43006564667
5.2180000000000	0.55398475892618	144.98286711942
5.2210000000000	0.55568799459474	144.53418047706
5.2240000000000	0.55739246407516	144.08400099668
5.2270000000000	0.55909798211356	143.63232397137
5.2300000000000	0.56080436015307	143.17914470607
5.2330000000000	0.56251140627594	142.72445851330
5.2360000000000	0.56421892514333	142.26826070865
5.2390000000000	0.56592671793235	141.81054660605
5.2420000000000	0.56763458227035	141.35131151277
5.2450000000000	0.56934231216622	140.89055072419
5.2480000000000	0.57104969793830	140.42825951829
5.2510000000000	0.57275652613893	139.96443314993
5.2540000000000	0.57446257947516	139.49906684470
5.2570000000000	0.57616763672543	139.03215579266
5.2600000000000	0.57787147265189	138.56369514159
5.2630000000000	0.57957385790814	138.09367999003
5.2660000000000	0.58127455894187	137.62210537992
5.2690000000000	0.58297333789221	137.14896628890
5.2720000000000	0.58466995248131	136.67425762223
5.2750000000000	0.58636415589978	136.19797420433
5.2780000000000	0.58805569668549	135.72011076986
5.2810000000000	0.58974431859530	135.24066195445
5.2840000000000	0.59142976046919	134.75962228490
5.2870000000000	0.59311175608631	134.27698616893
5.2900000000000	0.59479003401220	133.79274788450
5.2930000000000	0.59646431743675	133.30690156845
5.2960000000000	0.59813432400212	132.81944120480
5.2990000000000	0.59979976561985	132.33036061230
5.3020000000000	0.60146034827655	131.83965343146
5.3050000000000	0.60311577182714	131.34731311093
5.3080000000000	0.60476572977489	130.85333289323
5.3110000000000	0.60640990903722	130.35770579976
5.3140000000000	0.60804798969625	129.86042461505
5.3170000000000	0.60967964473298	129.36148187032
5.3200000000000	0.61130453974385	128.86086982609
5.3230000000000	0.61292233263847	128.35858045406
5.3260000000000	0.61453267331703	127.85460541804
5.3290000000000	0.61613520332589	127.34893605383
5.3320000000000	0.61772955548979	126.84156334828
5.3350000000000	0.61931535351873	126.33247791708
5.3380000000000	0.62089221158786	125.82166998161
5.3410000000000	0.62245973388801	125.30912934446
5.3440000000000	0.62401751414485	124.79484536378
5.3470000000000	0.62556513510409	124.27880692628
5.3500000000000	0.62710216798010	123.76100241884
5.3530000000000	0.62862817186511	123.24141969859
5.3560000000000	0.63014269309576	122.72004606152
5.3590000000000	0.63164526457368	122.19686820933
5.3620000000000	0.63313540503628	121.67187221458
5.3650000000000	0.63461261827377	121.14504348397
5.3680000000000	0.63607639228793	120.61636671966
5.3710000000000	0.63752619838778	120.08582587848
5.3740000000000	0.63896149021687	119.55340412897
5.3770000000000	0.64038170270644	119.01908380604
5.3800000000000	0.64178625094793	118.48284636316
5.3830000000000	0.64317452897810	117.94467232199
5.3860000000000	0.64454590846890	117.40454121909
5.3890000000000	0.64589973731380	116.86243154988
5.3920000000000	0.64723533810131	116.31832070925
5.3950000000000	0.64855200646545	115.77218492912
5.3980000000000	0.64984900930202	115.22399921229
5.4010000000000	0.65112558283813	114.67373726277
5.4040000000000	0.65238093054153	114.12137141213
5.4070000000000	0.65361422085426	113.56687254176
5.4100000000000	0.65482458473423	113.01021000081
5.4130000000000	0.65601111298573	112.45135151959
5.4160000000000	0.65717285335860	111.89026311818
5.4190000000000	0.65830880739281	111.32690901005
5.4220000000000	0.65941792698315	110.76125150041
5.4250000000000	0.66049911063551	110.19325087915
5.4280000000000	0.66155119938304	109.62286530814
5.4310000000000	0.66257297232686	109.05005070268
5.4340000000000	0.66356314176169	108.47476060690
5.4370000000000	0.66452034784207	107.89694606324
5.4400000000000	0.66544315273966	107.31655547555
5.4430000000000	0.66633003423570	106.73353446628
5.4460000000000	0.66717937868612	106.14782572749
5.4490000000000	0.66798947328878	105.55936886623
5.4520000000000	0.66875849757341	104.96810024448
5.4550000000000	0.66948451402464	104.37395281443
5.4580000000000	0.67016545773688	103.77685594989
5.4610000000000	0.67079912498648	103.17673527517
5.4640000000000	0.67138316059136	102.57351249291
5.4670000000000	0.67191504391099	101.96710521332
5.4700000000000	0.67239207331928	101.35742678751
5.4730000000000	0.67281134896049	100.74438614875
5.4760000000000	0.67316975357114	100.12788766652
5.4790000000000	0.67346393112130	99.507831019559
5.4820000000000	0.67369026299308	98.884111095810
5.4850000000000	0.67384484137413	98.256617929430
5.4880000000000	0.67392343949762	97.625236687728
5.4910000000000	0.67392147830645	96.989847724373
5.4940000000000	0.67383398905823	96.350326719613
5.4970000000000	0.67365557131626	95.706544933869
5.5000000000000	0.67338034569066	95.058369608111
5.5030000000000	0.67300190059988	94.405664553517
5.5060000000000	0.67251323221598	93.748290984453
5.5090000000000	0.67190667663480	93.086108663578
5.5120000000000	0.67117383317380	92.418977446937
5.5150000000000	0.67030547754414	91.746759341308
5.5180000000000	0.66929146347006	91.069321217750
5.5210000000000	0.66812061113737	90.386538366257
5.5240000000000	0.66678058064776	89.698299129786
5.5270000000000	0.66525772844161	89.004510925575
5.5300000000000	0.66353694444033	88.305108052953
5.5330000000000	0.66160146746878	87.600061806964
5.5360000000000	0.65943267637919	86.889393575798
5.5390000000000	0.65700985426061	86.173191810411
5.5420000000000	0.65430992325934	85.451634034884
5.5450000000000	0.65130714797705	84.725015440469
5.5480000000000	0.64797280634247	83.993786108649
5.5510000000000	0.64427482855437	83.258599584733
5.5540000000000	0.64017740760751	82.520376436743
5.5570000000000	0.63564058970440	81.780387670323
5.5600000000000	0.63061986053607	81.040364545785
5.5630000000000	0.62506575551489	80.302643614141
5.5660000000000	0.61892354087262	79.570358859813
5.5690000000000	0.61213304156367	78.847696967390
5.5720000000000	0.60462873630797	78.140237223654
5.5750000000000	0.59634030749087	77.455404733053
5.5780000000000	0.58719393504778	76.803074652131
5.5810000000000	0.57711477442833	76.196375788792
5.5840000000000	0.56603128002350	75.652752768505
5.5870000000000	0.55388235221834	75.195352935452
5.5900000000000	0.54062872250168	74.854797159531
5.5930000000000	0.52627055190934	74.671350229195
5.5960000000000	0.51087384351499	74.697379503652
5.5990000000000	0.49460872746474	74.999689091904
5.6020000000000	0.47780233921921	75.660685168565
5.6050000000000	0.46100645890754	76.776159659552
5.6080000000000	0.44507262993092	78.445697304227
5.6110000000000	0.43121142719578	80.750013163928
5.6140000000000	0.42098672498594	83.710748644138
5.6170000000000	0.41617248240671	87.238086875923
5.6200000000000	0.41841801507092	91.092823629029
5.6230000000000	0.42877420392270	94.905924623939
5.6260000000000	0.44728883074367	98.273920076407
5.6290000000000	0.47291355834630	100.88327573465
5.6320000000000	0.50377952126258	102.58562387013
5.6350000000000	0.53766952030667	103.39271288717
5.6380000000000	0.57246108886545	103.42166409271
5.6410000000000	0.60641413008991	102.83459240158
5.6440000000000	0.63828828801682	101.79569172162
5.6470000000000	0.66733276616410	100.44855160798
5.6500000000000	0.69320402631578	98.908077759470
5.6530000000000	0.71585764923103	97.260692596825
5.6560000000000	0.73544450820262	95.568287101037
5.6590000000000	0.75222615103180	93.873269722912
5.6620000000000	0.76651335249602	92.203383979698
5.6650000000000	0.77862566875699	90.575760239442
5.6680000000000	0.78886739166116	89.000087500067
5.6710000000000	0.79751507484427	87.480983431201
5.6740000000000	0.80481258259437	86.019708206550
5.6770000000000	0.81097065763633	84.615373436330
5.6800000000000	0.81616895785961	83.265777772245
5.6830000000000	0.82055925293753	81.967973929226
5.6860000000000	0.82426899544895	80.718646291319
5.6890000000000	0.82740482764798	79.514356973701
5.6920000000000	0.83005580254688	78.351701698478
5.6950000000000	0.83229622792655	77.227404570456
5.6980000000000	0.83418811534451	76.138371967801
5.7010000000000	0.83578325470743	75.081719466709
5.7040000000000	0.83712495267514	74.054781308091
5.7070000000000	0.83824947902471	73.055108851739
5.7100000000000	0.83918726460858	72.080462351554
5.7130000000000	0.83996389094010	71.128798937074
5.7160000000000	0.84060090659487	70.198258697891
5.7190000000000	0.84111650054126	69.287150096037
5.7220000000000	0.84152605772579	68.393935477698
5.7250000000000	0.84184261796662	67.517217151178
5.7280000000000	0.84207725552283	66.655724295545
5.7310000000000	0.84223939359405	65.808300831349
5.7340000000000	0.84233706541386	64.973894298979
5.7370000000000	0.84237713146326	64.151545736158
5.7400000000000	0.84236546057982	63.340380513500
5.7430000000000	0.84230708130923	62.539600068660
5.7460000000000	0.84220630868339	61.748474470551
5.7490000000000	0.84206685066383	60.966335742165
5.7520000000000	0.84189189772156	60.192571871286
5.7550000000000	0.84168419840049	59.426621441511
5.7580000000000	0.84144612320388	58.667968820332
5.7610000000000	0.84117971873063	57.916139846040
5.7640000000000	0.84088675365101	57.170697960365
5.7670000000000	0.84056875783652	56.431240738878
5.7700000000000	0.84022705573371	55.697396776039
5.7730000000000	0.83986279488699	54.968822886295
5.7760000000000	0.83947697036428	54.245201586803
5.7790000000000	0.83907044571427	53.526238831156
5.7820000000000	0.83864397098153	52.811661966850
5.7850000000000	0.83819819822013	52.101217892356
5.7880000000000	0.83773369487650	51.394671392305
5.7910000000000	0.83725095535319	50.691803631804
5.7940000000000	0.83675041101672	49.992410792962
5.7970000000000	0.83623243887208	49.296302838697
5.8000000000000	0.83569736909223	48.603302390502
5.8030000000000	0.83514549156280	47.913243708379
5.8060000000000	0.83457706157787	47.225971762467
5.8090000000000	0.83399230480307	46.541341387014
5.8120000000000	0.83339142160488	45.859216508411
5.8150000000000	0.83277459083089	45.179469439888
5.8180000000000	0.83214197311373	44.501980236279
5.8210000000000	0.83149371376075	43.826636102965
5.8240000000000	0.83082994528334	43.153330853753
5.8270000000000	0.83015078961172	42.481964412965
5.8300000000000	0.82945636003533	41.812442357554
5.8330000000000	0.82874676290289	41.144675495448
5.8360000000000	0.82802209911216	40.478579476754
5.8390000000000	0.82728246541499	39.814074434768
5.8420000000000	0.82652795556010	39.151084654067
5.8450000000000	0.82575866129311	38.489538263207
5.8480000000000	0.82497467323051	37.829366949822
5.8510000000000	0.82417608162250	37.170505696114
5.8540000000000	0.82336297701744	36.512892532921
5.8570000000000	0.82253545083918	35.856468310737
5.8600000000000	0.82169359588695	35.201176486200
5.8630000000000	0.82083750676650	34.546962922697
5.8660000000000	0.81996728025999	33.893775703888
5.8690000000000	0.81908301564110	33.241564959015
5.8720000000000	0.81818481494121	32.590282699021
5.8750000000000	0.81727278317174	31.939882662538
5.8780000000000	0.81634702850701	31.290320170915
5.8810000000000	0.81540766243157	30.641551991543
5.8840000000000	0.81445479985549	29.993536208742
5.8870000000000	0.81348855920047	29.346232101616
5.8900000000000	0.81250906245964	28.699600028255
5.8930000000000	0.81151643523319	28.053601315776
5.8960000000000	0.81051080674198	27.408198155692
5.8990000000000	0.80949230982091	26.763353504166
5.9020000000000	0.80846108089362	26.119030986733
5.9050000000000	0.80741725992993	25.475194807097
5.9080000000000	0.80636099038712	24.831809659657
5.9110000000000	0.80529241913628	24.188840645431
5.9140000000000	0.80421169637444	23.546253191060
5.9170000000000	0.80311897552342	22.904012970628
5.9200000000000	0.80201441311601	22.262085830023
5.9230000000000	0.80089816866999	21.620437713585
5.9260000000000	0.79977040455058	20.979034592827
5.9290000000000	0.79863128582162	20.337842397004
5.9320000000000	0.79748098008585	19.696826945321
5.9350000000000	0.79631965731444	19.055953880603
5.9380000000000	0.79514748966606	18.415188604233
5.9410000000000	0.79396465129552	17.774496212197
5.9440000000000	0.79277131815198	17.133841432062
5.9470000000000	0.79156766776687	16.493188560750
5.9500000000000	0.79035387903130	15.852501402939
5.9530000000000	0.78913013196288	15.211743209960
5.9560000000000	0.78789660746181	14.570876619061
5.9590000000000	0.78665348705600	13.929863592886
5.9620000000000	0.78540095263488	13.288665359060
5.9650000000000	0.78413918617162	12.647242349748
5.9680000000000	0.78286836943333	12.005554141059
5.9710000000000	0.78158868367885	11.363559392199
5.9740000000000	0.78030030934356	10.721215784225
5.9770000000000	0.77900342571063	10.078479958315
5.9800000000000	0.77769821056820	9.4353074534216
5.9830000000000	0.77638483985164	8.7916526432009
5.9860000000000	0.77506348727027	8.1474686721102
5.9890000000000	0.77373432391762	7.5027073905547
5.9920000000000	0.77239751786434	6.8573192889783
5.9950000000000	0.77105323373287	6.2112534307822
5.9980000000000	0.76970163225261	5.5644573839598
6.0010000000000	0.76834286979466	4.9168771513372
6.0040000000000	0.76697709788470	4.2684570993010
6.0070000000000	0.76560446269278	3.6191398849037
6.0100000000000	0.76422510449851	2.9688663812245
6.0130000000000	0.76283915713007	2.3175756008728
6.0160000000000	0.76144674737541	1.6652046175128
6.0190000000000	0.76004799436377	1.0116884852889
6.0220000000000	0.75864300891566	0.35696015603104
6.0250000000000	0.75723189285902	-0.29904960588558
6.0280000000000	0.75581473830958	-0.95641231114926
6.0310000000000	0.75439162691272	-1.6152018357175
6.0340000000000	0.75296262904454	-2.2754945137458
6.0370000000000	0.75152780296905	-2.9373692333695
6.0400000000000	0.75008719394880	-3.6009075354682
6.0430000000000	0.74864083330557	-4.2661937155411
6.0460000000000	0.74718873742783	-4.9333149288260
6.0490000000000	0.74573090672124	-5.6023612987903
6.0520000000000	0.74426732449837	-6.2734260291233
6.0550000000000	0.74279795580343	-6.9466055193557
6.0580000000000	0.74132274616755	-7.6219994842332
6.0610000000000	0.73984162028995	-8.2997110769627
6.0640000000000	0.73835448063977	-8.9798470164499
6.0670000000000	0.73686120597332	-9.6625177186366
6.0700000000000	0.73536164976092	-10.347837432043
6.0730000000000	0.73385563851713	-11.035924377604
6.0760000000000	0.73234297002799	-11.726900892894
6.0790000000000	0.73082341146823	-12.420893580788
6.0820000000000	0.72929669740108	-13.118033462634
6.0850000000000	0.72776252765290	-13.818456135956
6.0880000000000	0.72622056505443	-14.522301936705
6.0910000000000	0.72467043303967	-15.229716106033
6.0940000000000	0.72311171309342	-15.940848961558
6.0970000000000	0.72154394203747	-16.655856073021
6.1000000000000	0.71996660914537	-17.374898442216
6.1030000000000	0.71837915307482	-18.098142687030
6.1060000000000	0.71678095860648	-18.825761229340
6.1090000000000	0.71517135317729	-19.557932486500
6.1120000000000	0.71354960319605	-20.294841066041
6.1150000000000	0.71191491012847	-21.036677963127
6.1180000000000	0.71026640633836	-21.783640760244
6.1210000000000	0.70860315067148	-22.535933828456
6.1240000000000	0.70692412376808	-23.293768529456
6.1270000000000	0.70522822308985	-24.057363417508
6.1300000000000	0.70351425764722	-24.826944440215
6.1330000000000	0.70178094241249	-25.602745136854
6.1360000000000	0.70002689240491	-26.385006832857
6.1390000000000	0.69825061643387	-27.173978828762
6.1420000000000	0.69645051048712	-27.969918581730
6.1450000000000	0.69462485075205	-28.773091877421
6.1480000000000	0.69277178625896	-29.583772989754
6.1510000000000	0.69088933113742	-30.402244825663
6.1540000000000	0.68897535647864	-31.228799051652
6.1570000000000	0.68702758179987	-32.063736198450
6.1600000000000	0.68504356611019	-32.907365739656
6.1630000000000	0.68302069858126	-33.760006139691
6.1660000000000	0.68095618883217	-34.621984865841
6.1690000000000	0.67884705684320	-35.493638358516
6.1720000000000	0.67669012252137	-36.375311953169
6.1750000000000	0.67448199494907	-37.267359746592
6.1780000000000	0.67221906135775	-38.170144399454
6.1810000000000	0.66989747588053	-39.084036866119
6.1840000000000	0.66751314815194	-40.009416041801
6.1870000000000	0.66506173183916	-40.946668316157
6.1900000000000	0.66253861320770	-41.896187021343
6.1930000000000	0.65993889984581	-42.858371761442
6.1960000000000	0.65725740969601	-43.833627609075
6.1990000000000	0.65448866056887	-44.822364153778
6.2020000000000	0.65162686034465	-45.824994385591
6.2050000000000	0.64866589810138	-46.841933396110
6.2080000000000	0.64559933644485	-47.873596878138
6.2110000000000	0.64242040535538	-48.920399404015
6.2140000000000	0.63912199790886	-49.982752461772
6.2170000000000	0.63569666827467	-51.061062227512
6.2200000000000	0.63213663243994	-52.155727051870
6.2230000000000	0.62843377215751	-53.267134638186
6.2260000000000	0.62457964266277	-54.395658890203
6.2290000000000	0.62056548475043	-55.541656407693
6.2320000000000	0.61638224184479	-56.705462609640
6.2350000000000	0.61202058273302	-57.887387466466
6.2380000000000	0.60747093065842	-59.087710825438
6.2410000000000	0.60272349948525	-60.306677316924
6.2440000000000	0.59776833764503	-61.544490833695
6.2470000000000	0.59259538055214	-62.801308581057
6.2500000000000	0.58719451212856	-64.077234702336
6.2530000000000	0.58155563599915	-65.372313492110
6.2560000000000	0.57566875680569	-66.686522218656
6.2590000000000	0.56952407193334	-68.019763587122
6.2620000000000	0.56311207374600	-69.371857885983
6.2650000000000	0.55642366218150	-70.742534870923
6.2680000000000	0.54945026726479	-72.131425452212
6.2710000000000	0.54218398075692	-73.538053263293
6.2740000000000	0.53461769577401	-74.961826199120
6.2770000000000	0.52674525279157	-76.402028021910
6.2800000000000	0.51856159000526	-77.857810138626
6.2830000000000	0.51006289556701	-79.328183657488
6.2860000000000	0.50124675877340	-80.812011829093
6.2890000000000	0.49211231687588	-82.308002970059
6.2920000000000	0.48266039383680	-83.814703952244
6.2950000000000	0.47289362709956	-85.330494317291
6.2980000000000	0.46281657830493	-86.853581043478
6.3010000000000	0.45243582389546	-88.381993948357
6.3040000000000	0.44176002172936	-89.913581655878
6.3070000000000	0.43079995018872	-91.446007989531
6.3100000000000	0.41956851682248	-92.976748573186
6.3130000000000	0.40808073430644	-94.503087327887
6.3160000000000	0.39635366241366	-96.022112445277
6.3190000000000	0.38440631574007	-97.530711295233
6.3220000000000	0.37225953807939	-99.025563584859
6.3250000000000	0.35993584554013	-100.50313192486
6.3280000000000	0.34745924168810	-101.95964877261
6.3310000000000	0.33485500912536	-103.39109850096
6.3340000000000	0.32214948292803	-104.79319307721
6.3370000000000	0.30936981221793	-106.16133951054
6.3400000000000	0.29654371680977	-107.49059681658
6.3430000000000	0.28369924634685	-108.77561972237
6.3460000000000	0.27086454962846	-110.01058564970
6.3490000000000	0.25806766198148	-111.18910061003
6.3520000000000	0.24533631860487	-112.30407843768
6.3550000000000	0.23269780191797	-113.34758616686
6.3580000000000	0.22017883120851	-114.31064617076
6.3610000000000	0.20780550348217	-115.18298271951
6.3640000000000	0.19560329560240	-115.95269660271
6.3670000000000	0.18359713989594	-116.60584604184
6.3700000000000	0.17181158882394	-117.12590484032
6.3730000000000	0.16027108968749	-117.49305908996
6.3760000000000	0.14900039849448	-117.68329135970
6.3790000000000	0.13802517422107	-117.66718620624
6.3820000000000	0.12737281226154	-117.40837459451
6.3850000000000	0.11707360058594	-116.86152272682
6.3880000000000	0.10716231521236	-115.96977730476
6.3910000000000	0.097680411439930	-114.66163961673
6.3940000000000	0.088679003162432	-112.84743508668
6.3970000000000	0.080222818977192	-110.41604209997
6.4000000000000	0.072395185457277	-107.23366340510
6.4030000000000	0.065303595671775	-103.14863943851
6.4060000000000	0.059084165427161	-98.009863641185
6.4090000000000	0.053900796426930	-91.709637810275
6.4120000000000	0.049931601449347	-84.257598298489
6.4150000000000	0.047334851864027	-75.867001347506
6.4180000000000	0.046197117668491	-66.989058974117
6.4210000000000	0.046488012427418	-58.222419856540
6.4240000000000	0.048055405149393	-50.120743929230
6.4270000000000	0.050667886786390	-43.033116069643
6.4300000000000	0.054074342471237	-37.073866177566
6.4330000000000	0.058047749706740	-32.190274928406
6.4360000000000	0.062403738382094	-28.248501207236
6.4390000000000	0.067001496453381	-25.093967317687
6.4420000000000	0.071736977338759	-22.582059499398
6.4450000000000	0.076534547559775	-20.589355061994
6.4480000000000	0.081339630029662	-19.015082986900
6.4510000000000	0.086112975711699	-17.778668953152
6.4540000000000	0.090826440362263	-16.816220423630
6.4570000000000	0.095459943346780	-16.077136649999
6.4600000000000	0.099999294068483	-15.521234433067
6.4630000000000	0.10443463662899	-15.116445881345
6.4660000000000	0.10875933019574	-14.837023447227
6.4690000000000	0.11296913611362	-14.662157342429
6.4720000000000	0.11706162194166	-14.574914851724
6.4750000000000	0.12103572006839	-14.561426060869
6.4780000000000	0.12489139750961	-14.610256619906
6.4810000000000	0.12862940649217	-14.711922150708
6.4840000000000	0.13225109435503	-14.858510075734
6.4870000000000	0.13575825746139	-15.043383210423
6.4900000000000	0.13915302809966	-15.260945900072
6.4930000000000	0.14243778635509	-15.506458275578
6.4960000000000	0.14561509105944	-15.775887759032
6.4990000000000	0.14868762544542	-16.065789589485
6.5020000000000	0.15165815422790	-16.373210102861
6.5050000000000	0.15452948963266	-16.695607966615
6.5080000000000	0.15730446447979	-17.030789670557
6.5110000000000	0.15998591086513	-17.376856405934
6.5140000000000	0.16257664330876	-17.732160095315
6.5170000000000	0.16507944548650	-18.095266817120
6.5200000000000	0.16749705984769	-18.464926238264
6.5230000000000	0.16983217956701	-18.840045953918
6.5260000000000	0.17208744238945	-19.219669855260
6.5290000000000	0.17426542601454	-19.602959819455
6.5320000000000	0.17636864473441	-19.989180152383
6.5350000000000	0.17839954709389	-20.377684322240
6.5380000000000	0.18036051438415	-20.767903607664
6.5410000000000	0.18225385981537	-21.159337352280
6.5440000000000	0.18408182824194	-21.551544572312
6.5470000000000	0.18584659633575	-21.944136708049
6.5500000000000	0.18755027312137	-22.336771345689
6.5530000000000	0.18919490080201	-22.729146765143
6.5560000000000	0.19078245581691	-23.120997193144
6.5590000000000	0.19231485008126	-23.512088660453
6.5620000000000	0.19379393236774	-23.902215378007
6.5650000000000	0.19522148979577	-24.291196560112
6.5680000000000	0.19659924940039	-24.678873633748
6.5710000000000	0.19792887975709	-25.065107782253
6.5740000000000	0.19921199264347	-25.449777779272
6.5770000000000	0.20045014472133	-25.832778075263
6.5800000000000	0.20164483922607	-26.214017104272
6.5830000000000	0.20279752765242	-26.593415783210
6.5860000000000	0.20390961142750	-26.970906179717
6.5890000000000	0.20498244356404	-27.346430327962
6.5920000000000	0.20601733028767	-27.719939174520
6.5950000000000	0.20701553263390	-28.091391638799
6.5980000000000	0.20797826801075	-28.460753774550
6.6010000000000	0.20890671172446	-28.827998020712
6.6040000000000	0.20980199846607	-29.193102531333
6.6070000000000	0.21066522375718	-29.556050575606
6.6100000000000	0.21149744535406	-29.916830000154
6.6130000000000	0.21229968460939	-30.275432746660
6.6160000000000	0.21307292779133	-30.631854418795
6.6190000000000	0.21381812735997	-30.986093893060
6.6220000000000	0.21453620320141	-31.338152968867
6.6250000000000	0.21522804381995	-31.688036053658
6.6280000000000	0.21589450748895	-32.035749879388
6.6310000000000	0.21653642336112	-32.381303247101
6.6340000000000	0.21715459253911	-32.724706796689
6.6370000000000	0.21774978910731	-33.065972799263
6.6400000000000	0.21832276112579	-33.405114969832
6.6430000000000	0.21887423158758	-33.742148298248
6.6460000000000	0.21940489934009	-34.077088896595
6.6490000000000	0.21991543997202	-34.409953861382
6.6520000000000	0.22040650666668	-34.740761149088
6.6550000000000	0.22087873102293	-35.069529463758
6.6580000000000	0.22133272384469	-35.396278155468
6.6610000000000	0.22176907590030	-35.721027128621
6.6640000000000	0.22218835865260	-36.043796759123
6.6670000000000	0.22259112496099	-36.364607819605
6.6700000000000	0.22297790975625	-36.683481411905
6.6730000000000	0.22334923068938	-37.000438906154
6.6760000000000	0.22370558875531	-37.315501885821
6.6790000000000	0.22404746889239	-37.628692098174
6.6820000000000	0.22437534055876	-37.940031409653
6.6850000000000	0.22468965828635	-38.249541765691
6.6880000000000	0.22499086221338	-38.557245154580
6.6910000000000	0.22527937859637	-38.863163575008
6.6940000000000	0.22555562030227	-39.167319006928
6.6970000000000	0.22581998728166	-39.469733385456
6.7000000000000	0.22607286702361	-39.770428577519
6.7030000000000	0.22631463499316	-40.069426361009
6.7060000000000	0.22654565505190	-40.366748406200
6.7090000000000	0.22676627986243	-40.662416259242
6.7120000000000	0.22697685127740	-40.956451327528
6.7150000000000	0.22717770071362	-41.248874866765
6.7180000000000	0.22736914951200	-41.539707969605
6.7210000000000	0.22755150928377	-41.828971555683
6.7240000000000	0.22772508224355	-42.116686362933
6.7270000000000	0.22789016152992	-42.402872940078
6.7300000000000	0.22804703151385	-42.687551640174
6.7330000000000	0.22819596809554	-42.970742615108
6.7360000000000	0.22833723899018	-43.252465810986
6.7390000000000	0.22847110400304	-43.532740964293
6.7420000000000	0.22859781529424	-43.811587598788
6.7450000000000	0.22871761763382	-44.089025023034
6.7480000000000	0.22883074864729	-44.365072328535
6.7510000000000	0.22893743905218	-44.639748388390
6.7540000000000	0.22903791288586	-44.913071856437
6.7570000000000	0.22913238772505	-45.185061166837
6.7600000000000	0.22922107489734	-45.455734534040
6.7630000000000	0.22930417968500	-45.725109953115
6.7660000000000	0.22938190152140	-45.993205200392
6.7690000000000	0.22945443418038	-46.260037834393
6.7720000000000	0.22952196595878	-46.525625197021
6.7750000000000	0.22958467985248	-46.789984414974
6.7780000000000	0.22964275372608	-47.053132401364
6.7810000000000	0.22969636047666	-47.315085857525
6.7840000000000	0.22974566819164	-47.575861274973
6.7870000000000	0.22979084030111	-47.835474937514
6.7900000000000	0.22983203572486	-48.093942923475
6.7930000000000	0.22986940901416	-48.351281108050
6.7960000000000	0.22990311048871	-48.607505165730
6.7990000000000	0.22993328636872	-48.862630572832
6.8020000000000	0.22996007890254	-49.116672610082
6.8050000000000	0.22998362648979	-49.369646365268
6.8080000000000	0.23000406380032	-49.621566735944
6.8110000000000	0.23002152188908	-49.872448432163
6.8140000000000	0.23003612830712	-50.122305979262
6.8170000000000	0.23004800720874	-50.371153720653
6.8200000000000	0.23005727945513	-50.619005820647
6.8230000000000	0.23006406271441	-50.865876267285
6.8260000000000	0.23006847155842	-51.111778875177
6.8290000000000	0.23007061755618	-51.356727288341
6.8320000000000	0.23007060936434	-51.600734983048
6.8350000000000	0.23006855281457	-51.843815270652
6.8380000000000	0.23006455099804	-52.085981300414
6.8410000000000	0.23005870434725	-52.327246062313
6.8440000000000	0.23005111071500	-52.567622389843
6.8470000000000	0.23004186545097	-52.807122962788
6.8500000000000	0.23003106147567	-53.045760309978
6.8530000000000	0.23001878935206	-53.283546812024
6.8560000000000	0.23000513735488	-53.520494704023
6.8590000000000	0.22999019153769	-53.756616078246
6.8620000000000	0.22997403579786	-53.991922886788
6.8650000000000	0.22995675193938	-54.226426944195
6.8680000000000	0.22993841973376	-54.460139930066
6.8710000000000	0.22991911697897	-54.693073391610
6.8740000000000	0.22989891955656	-54.925238746186
6.8770000000000	0.22987790148692	-55.156647283806
6.8800000000000	0.22985613498287	-55.387310169603
6.8830000000000	0.22983369050159	-55.617238446265
6.8860000000000	0.22981063679490	-55.846443036447
6.8890000000000	0.22978704095800	-56.074934745134
6.8920000000000	0.22976296847671	-56.302724261979
6.8950000000000	0.22973848327330	-56.529822163612
6.8980000000000	0.22971364775084	-56.756238915903
6.9010000000000	0.22968852283630	-56.981984876201
6.9040000000000	0.22966316802225	-57.207070295539
6.9070000000000	0.22963764140736	-57.431505320800
6.9100000000000	0.22961199973566	-57.655299996857
6.9130000000000	0.22958629843465	-57.878464268675
6.9160000000000	0.22956059165221	-58.101007983383
6.9190000000000	0.22953493229247	-58.322940892315
6.9220000000000	0.22950937205061	-58.544272653016
6.9250000000000	0.22948396144661	-58.765012831218
6.9280000000000	0.22945874985799	-58.985170902786
6.9310000000000	0.22943378555166	-59.204756255636
6.9340000000000	0.22940911571475	-59.423778191611
6.9370000000000	0.22938478648462	-59.642245928345
6.9400000000000	0.22936084297794	-59.860168601083
6.9430000000000	0.22933732931897	-60.077555264479
6.9460000000000	0.22931428866700	-60.294414894365
6.9490000000000	0.22929176324300	-60.510756389488
6.9520000000000	0.22926979435552	-60.726588573230
6.9550000000000	0.22924842242586	-60.941920195285
6.9580000000000	0.22922768701249	-61.156759933326
6.9610000000000	0.22920762683481	-61.371116394635
6.9640000000000	0.22918827979622	-61.584998117712
6.9670000000000	0.22916968300652	-61.798413573859
6.9700000000000	0.22915187280378	-62.011371168736
6.9730000000000	0.22913488477542	-62.223879243901
6.9760000000000	0.22911875377889	-62.435946078316
[truncated: 1,012 more rows]
