# Supplementary material for: Intelligent wireless power transfer via a 2-bit compact reconfigurable transmissive-metasurface-based router
Source: Nat Commun. 2024 Apr 1;15:2807. doi: 10.1038/s41467-024-46984-4 (PMC10984985; doi:10.1038/s41467-024-46984-4)
Supplement: Supplementary file 12 — Source Data [file 41467_2024_46984_MOESM12_ESM.zip › source_data/figure_s16_doubleground1.txt]

#Parameters = {D=22.5; DC_shifty=8; Rx1=6.95; Rx2=3.95; Rx3=6.95; Rx4=3.95; Rx5=8.12; Rx6=5.25; Ry1=7.61; Ry2=3.95; Ry3=7.61; Ry4=5.94; Ry5=8.12; Ry6=5.25; ang=60; ang_rad=1.0471975511966; cap1=1.5e-13; cap2=0; cap3=0; cap4=1.5e-13; d1_M1=4.2; d1_M4=3.9; d2_M4=2.2; d_M1=0.9; eRx_h1=9.5; eRx_h2=7.5; eRx_v1=5; eRx_v2=9; gc=0.5; ha=0.1; hd=0.787; hs=3.175; hs1=1.675; l1_M1=1.76; l1_M2=7.2; l1_M3=2.7…
#"Frequency / GHz"	SZmax(1),Zmin(1) (7) [Mag]	SZmax(1),Zmin(1) (7) [Pha in deg.]
#-----------------------------------------------------------------------------------
4.0000000000000	0.32019357795264	-7.2506698131124
4.0030000000000	0.33579769110754	-10.144881319068
4.0060000000000	0.35161011389571	-13.229715049283
4.0090000000000	0.36743213951226	-16.509358847941
4.0120000000000	0.38301501447761	-19.983943141438
4.0150000000000	0.39806173409777	-23.648389561650
4.0180000000000	0.41223518867974	-27.491343809182
4.0210000000000	0.42517403953607	-31.494382743733
4.0240000000000	0.43651646388883	-35.631714270171
4.0270000000000	0.44592997051975	-39.870568166657
4.0300000000000	0.45314329658956	-44.172389058738
4.0330000000000	0.45797477035679	-48.494794051703
4.0360000000000	0.46035134578594	-52.794082833627
4.0390000000000	0.46031420500521	-57.027946023985
4.0420000000000	0.45800996148568	-61.157963738072
4.0450000000000	0.45366992305768	-65.151543222424
4.0480000000000	0.44758230184642	-68.983088269893
4.0510000000000	0.44006295623228	-72.634367831916
4.0540000000000	0.43142932677153	-76.094198503892
4.0570000000000	0.42198039346707	-79.357640506415
4.0600000000000	0.41198355904066	-82.424925473540
4.0630000000000	0.40166791119227	-85.300304730608
4.0660000000000	0.39122252353190	-87.990953801686
4.0690000000000	0.38079823240624	-90.506013453172
4.0720000000000	0.37051147173954	-92.855801837335
4.0750000000000	0.36044906126499	-95.051200495275
4.0780000000000	0.35067318533795	-97.103198290482
4.0810000000000	0.34122609504862	-99.022568705583
4.0840000000000	0.33213428900900	-100.81965392502
4.0870000000000	0.32341207924729	-102.50423089273
4.0900000000000	0.31506454150104	-104.08543805551
4.0930000000000	0.30708989992516	-105.57174551920
4.0960000000000	0.29948141903988	-106.97095516357
4.0990000000000	0.29222888151303	-108.29022056705
4.1020000000000	0.28531972667729	-109.53607929073
4.1050000000000	0.27873991642716	-110.71449218634
4.1080000000000	0.27247458528585	-111.83088600295
4.1110000000000	0.26650852163311	-112.89019676290
4.1140000000000	0.26082651817018	-113.89691224855
4.1170000000000	0.25541362199919	-114.85511256467
4.1200000000000	0.25025530826794	-115.76850817788
4.1230000000000	0.24533759608939	-116.64047513629
4.1260000000000	0.24064712124185	-117.47408737448
4.1290000000000	0.23617117682575	-118.27214614125
4.1320000000000	0.23189773043947	-119.03720666991
4.1350000000000	0.22781542440025	-119.77160225901
4.1380000000000	0.22391356395810	-120.47746595602
4.1410000000000	0.22018209723407	-121.15675004506
4.1440000000000	0.21661158967891	-121.81124353883
4.1470000000000	0.21319319513284	-122.44258786648
4.1500000000000	0.20991862502048	-123.05229093830
4.1530000000000	0.20678011680001	-123.64173975411
4.1560000000000	0.20377040247042	-124.21221170838
4.1590000000000	0.20088267770327	-124.76488473065
4.1620000000000	0.19811057198636	-125.30084638647
4.1650000000000	0.19544812003372	-125.82110205100
4.1680000000000	0.19288973461668	-126.32658225575
4.1710000000000	0.19043018089845	-126.81814929788
4.1740000000000	0.18806455230121	-127.29660319182
4.1770000000000	0.18578824789715	-127.76268703416
4.1800000000000	0.18359695128809	-128.21709184454
4.1830000000000	0.18148661092031	-128.66046093876
4.1860000000000	0.17945342176969	-129.09339388337
4.1890000000000	0.17749380832509	-129.51645007604
4.1920000000000	0.17560440879453	-129.93015199073
4.1950000000000	0.17378206045763	-130.33498812234
4.1980000000000	0.17202378608879	-130.73141566178
4.2010000000000	0.17032678137725	-131.11986292889
4.2040000000000	0.16868840327350	-131.50073158766
4.2070000000000	0.16710615919452	-131.87439866536
4.2100000000000	0.16557769702439	-132.24121839526
4.2130000000000	0.16410079585039	-132.60152389992
4.2160000000000	0.16267335737885	-132.95562873070
4.2190000000000	0.16129339797865	-133.30382827728
4.2220000000000	0.15995904130404	-133.64640105942
4.2250000000000	0.15866851145213	-133.98360991225
4.2280000000000	0.15742012661350	-134.31570307473
4.2310000000000	0.15621229317787	-134.64291519044
4.2340000000000	0.15504350025944	-134.96546822859
4.2370000000000	0.15391231460950	-135.28357233241
4.2400000000000	0.15281737588643	-135.59742660148
4.2430000000000	0.15175739225547	-135.90721981380
4.2460000000000	0.15073113629299	-136.21313109289
4.2490000000000	0.14973744117200	-136.51533052464
4.2520000000000	0.14877519710729	-136.81397972827
4.2550000000000	0.14784334804076	-137.10923238527
4.2580000000000	0.14694088854842	-137.40123472982
4.2610000000000	0.14606686095259	-137.69012600395
4.2640000000000	0.14522035262376	-137.97603888037
4.2670000000000	0.14440049345784	-138.25909985547
4.2700000000000	0.14360645351576	-138.53942961513
4.2730000000000	0.14283744081302	-138.81714337531
4.2760000000000	0.14209269924805	-139.09235119961
4.2790000000000	0.14137150665876	-139.36515829554
4.2820000000000	0.14067317299737	-139.63566529122
4.2850000000000	0.13999703861418	-139.90396849409
4.2880000000000	0.13934247264156	-140.17016013299
4.2910000000000	0.13870887146946	-140.43432858510
4.2940000000000	0.13809565730417	-140.69655858883
4.2970000000000	0.13750227680201	-140.95693144396
4.3000000000000	0.13692819976936	-141.21552520014
4.3030000000000	0.13637291791988	-141.47241483491
4.3060000000000	0.13583594367882	-141.72767242232
4.3090000000000	0.13531680902287	-141.98136729342
4.3120000000000	0.13481506434109	-142.23356618982
4.3150000000000	0.13433027729901	-142.48433341202
4.3180000000000	0.13386203168171	-142.73373096406
4.3210000000000	0.13340992618242	-142.98181869718
4.3240000000000	0.13297357308823	-143.22865445554
4.3270000000000	0.13255259679087	-143.47429422865
4.3300000000000	0.13214663201097	-143.71879231766
4.3330000000000	0.13175532155757	-143.96220152630
4.3360000000000	0.13137831332775	-144.20457339448
4.3390000000000	0.13101525603861	-144.44595850509
4.3420000000000	0.13066579277993	-144.68640691808
4.3450000000000	0.13032955066811	-144.92596883369
4.3480000000000	0.13000612316681	-145.16469568595
4.3510000000000	0.12969503772117	-145.40264209331
4.3540000000000	0.12939569156631	-145.63986965022
4.3570000000000	0.12910721120003	-145.87645507656
4.3600000000000	0.12882810219735	-146.11251011260
4.3630000000000	0.12855520161764	-146.34823938257
4.3660000000000	0.12827950335856	-146.58416026137
4.3690000000000	0.12795717396634	-146.82246180021
4.3720000000000	0.12144696609959	-143.80632151730
4.3750000000000	0.12787793626136	-147.26540255775
4.3780000000000	0.12758708981103	-147.50409048165
4.3810000000000	0.12736741130664	-147.73771942043
4.3840000000000	0.12717345256059	-147.96984862659
4.3870000000000	0.12699605535516	-148.20115840286
4.3900000000000	0.12683207288177	-148.43188686040
4.3930000000000	0.12668007489549	-148.66214987082
4.3960000000000	0.12653927727686	-148.89201804075
4.3990000000000	0.12640918576713	-149.12154179356
4.4020000000000	0.12628945353249	-149.35076125835
4.4050000000000	0.12617981638291	-149.57971072624
4.4080000000000	0.12608006031916	-149.80842087065
4.4110000000000	0.12599000399305	-150.03691994505
4.4140000000000	0.12590948862348	-150.26523447286
4.4170000000000	0.12583837188994	-150.49338966771
4.4200000000000	0.12577652406552	-150.72140970263
4.4230000000000	0.12572382546910	-150.94931789018
4.4260000000000	0.12568016472597	-151.17713680826
4.4290000000000	0.12564543754077	-151.40488839131
4.4320000000000	0.12561954580526	-151.63259399886
4.4350000000000	0.12560239693097	-151.86027446890
4.4380000000000	0.12559390333645	-152.08795016050
4.4410000000000	0.12559398204365	-152.31564098903
4.4440000000000	0.12560255435253	-152.54336645579
4.4470000000000	0.12561954557333	-152.77114567355
4.4500000000000	0.12564488480183	-152.99899738904
4.4530000000000	0.12567850472744	-153.22694000288
4.4560000000000	0.12572034146665	-153.45499158764
4.4590000000000	0.12577033441666	-153.68316990435
4.4620000000000	0.12582842612503	-153.91149241761
4.4650000000000	0.12589456217238	-154.13997630973
4.4680000000000	0.12596869106596	-154.36863849385
4.4710000000000	0.12605076414232	-154.59749562627
4.4740000000000	0.12614073547763	-154.82656411814
4.4770000000000	0.12623856180462	-155.05586014641
4.4800000000000	0.12634420243535	-155.28539966432
4.4830000000000	0.12645761918898	-155.51519841131
4.4860000000000	0.12657877632409	-155.74527192254
4.4890000000000	0.12670764047500	-155.97563553793
4.4920000000000	0.12684418059180	-156.20630441081
4.4950000000000	0.12698836788359	-156.43729351627
4.4980000000000	0.12714017576481	-156.66861765909
4.5010000000000	0.12729957980442	-156.90029148143
4.5040000000000	0.12746655767754	-157.13232947015
4.5070000000000	0.12764108911958	-157.36474596396
4.5100000000000	0.12782315588259	-157.59755516017
4.5130000000000	0.12801274169369	-157.83077112133
4.5160000000000	0.12820983221547	-158.06440778154
4.5190000000000	0.12841441500830	-158.29847895257
4.5220000000000	0.12862647949429	-158.53299832982
4.5250000000000	0.12884601692300	-158.76797949796
4.5280000000000	0.12907302033866	-159.00343593652
4.5310000000000	0.12930748454892	-159.23938102519
4.5340000000000	0.12954940609496	-159.47582804903
4.5370000000000	0.12979878322303	-159.71279020342
4.5400000000000	0.13005561585721	-159.95028059897
4.5430000000000	0.13031990557341	-160.18831226616
4.5460000000000	0.13059165557453	-160.42689815996
4.5490000000000	0.13087087066679	-160.66605116417
4.5520000000000	0.13115755723709	-160.90578409577
4.5550000000000	0.13145172323135	-161.14610970904
4.5580000000000	0.13175337813394	-161.38704069961
4.5610000000000	0.13206253294793	-161.62858970838
4.5640000000000	0.13237920017634	-161.87076932532
4.5670000000000	0.13270339380418	-162.11359209320
4.5700000000000	0.13303512928136	-162.35707051114
4.5730000000000	0.13337442350636	-162.60121703817
4.5760000000000	0.13372129481070	-162.84604409658
4.5790000000000	0.13407576294410	-163.09156407525
4.5820000000000	0.13443784906039	-163.33778933291
4.5850000000000	0.13480757570403	-163.58473220124
4.5880000000000	0.13518496679731	-163.83240498793
4.5910000000000	0.13557004762819	-164.08081997967
4.5940000000000	0.13596284483870	-164.32998944508
4.5970000000000	0.13636338641391	-164.57992563748
4.6000000000000	0.13677170167145	-164.83064079771
4.6030000000000	0.13718782125159	-165.08214715678
4.6060000000000	0.13761177710775	-165.33445693851
4.6090000000000	0.13804360249758	-165.58758236210
4.6120000000000	0.13848333197439	-165.84153564461
4.6150000000000	0.13893100137911	-166.09632900343
4.6180000000000	0.13938664783266	-166.35197465861
4.6210000000000	0.13985030972863	-166.60848483523
4.6240000000000	0.14032202672651	-166.86587176567
4.6270000000000	0.14080183974507	-167.12414769178
4.6300000000000	0.14128979095630	-167.38332486711
4.6330000000000	0.14178592377953	-167.64341555897
4.6360000000000	0.14229028287590	-167.90443205054
4.6390000000000	0.14280291414317	-168.16638664286
4.6420000000000	0.14332386471074	-168.42929165682
4.6450000000000	0.14385318293500	-168.69315943505
4.6480000000000	0.14439091839484	-168.95800234388
4.6510000000000	0.14493712188749	-169.22383277509
4.6540000000000	0.14549184542451	-169.49066314778
4.6570000000000	0.14605514222795	-169.75850591008
4.6600000000000	0.14662706672681	-170.02737354089
4.6630000000000	0.14720767455350	-170.29727855154
4.6660000000000	0.14779702254065	-170.56823348744
4.6690000000000	0.14839516871783	-170.84025092966
4.6720000000000	0.14900217230863	-171.11334349650
4.6750000000000	0.14961809372761	-171.38752384501
4.6780000000000	0.15024299457756	-171.66280467248
4.6810000000000	0.15087693764666	-171.93919871788
4.6840000000000	0.15151998690579	-172.21671876323
4.6870000000000	0.15217220750589	-172.49537763507
4.6900000000000	0.15283366577526	-172.77518820570
4.6930000000000	0.15350442921702	-173.05616339452
4.6960000000000	0.15418456650638	-173.33831616931
4.6990000000000	0.15487414748810	-173.62165954743
4.7020000000000	0.15557324317369	-173.90620659704
4.7050000000000	0.15628192573877	-174.19197043823
4.7080000000000	0.15700026852020	-174.47896424416
4.7110000000000	0.15772834601320	-174.76720124215
4.7140000000000	0.15846623386837	-175.05669471469
4.7170000000000	0.15921400888855	-175.34745800050
4.7200000000000	0.15997174902558	-175.63950449550
4.7230000000000	0.16073953337687	-175.93284765370
4.7260000000000	0.16151744218183	-176.22750098815
4.7290000000000	0.16230555681804	-176.52347807179
4.7320000000000	0.16310395979735	-176.82079253826
4.7350000000000	0.16391273476154	-177.11945808270
4.7380000000000	0.16473196647794	-177.41948846247
4.7410000000000	0.16556174083459	-177.72089749791
4.7440000000000	0.16640214483530	-178.02369907293
4.7470000000000	0.16725326659419	-178.32790713568
4.7500000000000	0.16811519533008	-178.63353569914
4.7530000000000	0.16898802136039	-178.94059884161
4.7560000000000	0.16987183609476	-179.24911070724
4.7590000000000	0.17076673202820	-179.55908550645
4.7620000000000	0.17167280273381	-179.87053751638
4.7650000000000	0.17259014285515	179.81651891882
4.7680000000000	0.17351884809801	179.50206938764
4.7710000000000	0.17445901522176	179.18609941096
4.7740000000000	0.17541074203018	178.86859444186
4.7770000000000	0.17637412736167	178.54953986543
4.7800000000000	0.17734927107899	178.22892099872
4.7830000000000	0.17833627405829	177.90672309063
4.7860000000000	0.17933523817762	177.58293132198
4.7890000000000	0.18034626630468	177.25753080550
4.7920000000000	0.18136946228394	176.93050658603
4.7950000000000	0.18240493092306	176.60184364065
4.7980000000000	0.18345277797852	176.27152687894
4.8010000000000	0.18451311014046	175.93954114329
4.8040000000000	0.18558603501682	175.60587120926
4.8070000000000	0.18667166111651	175.27050178605
4.8100000000000	0.18777009783179	174.93341751696
4.8130000000000	0.18888145541970	174.59460297999
4.8160000000000	0.19000584498260	174.25404268850
4.8190000000000	0.19114337844770	173.91172109191
4.8220000000000	0.19229416854563	173.56762257652
4.8250000000000	0.19345832878786	173.22173146638
4.8280000000000	0.19463597344320	172.87403202424
4.8310000000000	0.19582721751305	172.52450845260
4.8340000000000	0.19703217670557	172.17314489481
4.8370000000000	0.19825096740867	171.81992543634
4.8400000000000	0.19948370666170	171.46483410599
4.8430000000000	0.20073051212595	171.10785487738
4.8460000000000	0.20199150205380	170.74897167037
4.8490000000000	0.20326679525660	170.38816835265
4.8520000000000	0.20455651107101	170.02542874146
4.8550000000000	0.20586076932411	169.66073660532
4.8580000000000	0.20717969029690	169.29407566595
4.8610000000000	0.20851339468637	168.92542960027
4.8640000000000	0.20986200356595	168.55478204246
4.8670000000000	0.21122563834449	168.18211658625
4.8700000000000	0.21260442072348	167.80741678715
4.8730000000000	0.21399847265265	167.43066616499
4.8760000000000	0.21540791628392	167.05184820643
4.8790000000000	0.21683287392344	166.67094636768
4.8820000000000	0.21827346798202	166.28794407730
4.8850000000000	0.21972982092353	165.90282473917
4.8880000000000	0.22120205521156	165.51557173553
4.8910000000000	0.22269029325409	165.12616843024
4.8940000000000	0.22419465734620	164.73459817209
4.8970000000000	0.22571526961078	164.34084429832
4.9000000000000	0.22725225193719	163.94489013824
4.9030000000000	0.22880572591783	163.54671901703
4.9060000000000	0.23037581278262	163.14631425965
4.9090000000000	0.23196263333122	162.74365919494
4.9120000000000	0.23356630786316	162.33873715986
4.9150000000000	0.23518695610568	161.93153150388
4.9180000000000	0.23682469713930	161.52202559356
4.9210000000000	0.23847964932104	161.11020281725
4.9240000000000	0.24015193020541	160.69604659000
4.9270000000000	0.24184165646293	160.27954035861
4.9300000000000	0.24354894379631	159.86066760688
4.9330000000000	0.24527390685413	159.43941186100
4.9360000000000	0.24701665914222	159.01575669515
4.9390000000000	0.24877731293236	158.58968573727
4.9420000000000	0.25055597916868	158.16118267498
4.9450000000000	0.25235276737143	157.73023126175
4.9480000000000	0.25416778553829	157.29681532323
4.9510000000000	0.25600114004310	156.86091876371
4.9540000000000	0.25785293553207	156.42252557284
4.9570000000000	0.25972327481744	155.98161983258
4.9600000000000	0.26161225876860	155.53818572419
4.9630000000000	0.26351998620064	155.09220753559
4.9660000000000	0.26544655376036	154.64366966882
4.9690000000000	0.26739205580978	154.19255664771
4.9720000000000	0.26935658430715	153.73885312575
4.9750000000000	0.27134022868539	153.28254389419
4.9780000000000	0.27334307572816	152.82361389032
4.9810000000000	0.27536520944342	152.36204820590
4.9840000000000	0.27740671093466	151.89783209591
4.9870000000000	0.27946765826977	151.43095098735
4.9900000000000	0.28154812634750	150.96139048839
4.9930000000000	0.28364818676186	150.48913639756
4.9960000000000	0.28576790766416	150.01417471332
4.9990000000000	0.28790735362306	149.53649164362
5.0020000000000	0.29006658548249	149.05607361583
5.0050000000000	0.29224566021769	148.57290728677
5.0080000000000	0.29444463078934	148.08697955292
5.0110000000000	0.29666354599594	147.59827756088
5.0140000000000	0.29890245032458	147.10678871791
5.0170000000000	0.30116138380006	146.61250070277
5.0200000000000	0.30344038183275	146.11540147664
5.0230000000000	0.30573947506507	145.61547929421
5.0260000000000	0.30805868921683	145.11272271500
5.0290000000000	0.31039804492968	144.60712061475
5.0320000000000	0.31275755761064	144.09866219704
5.0350000000000	0.31513723727508	143.58733700494
5.0380000000000	0.31753708838911	143.07313493295
5.0410000000000	0.31995710971185	142.55604623893
5.0440000000000	0.32239729413749	142.03606155617
5.0470000000000	0.32485762853758	141.51317190567
5.0500000000000	0.32733809360364	140.98736870834
5.0530000000000	0.32983866369038	140.45864379746
5.0560000000000	0.33235930665975	139.92698943113
5.0590000000000	0.33489998372603	139.39239830473
5.0620000000000	0.33746064930238	138.85486356358
5.0650000000000	0.34004125084888	138.31437881549
5.0680000000000	0.34264172872254	137.77093814340
5.0710000000000	0.34526201602950	137.22453611802
5.0740000000000	0.34790203847968	136.67516781050
5.0770000000000	0.35056171424424	136.12282880499
5.0800000000000	0.35324095381616	135.56751521123
5.0830000000000	0.35593965987427	135.00922367708
5.0860000000000	0.35865772715099	134.44795140094
5.0890000000000	0.36139504230421	133.88369614411
5.0920000000000	0.36415148379363	133.31645624300
5.0950000000000	0.36692692176188	132.74623062130
5.0980000000000	0.36972121792079	132.17301880185
5.1010000000000	0.37253422544318	131.59682091848
5.1040000000000	0.37536578886052	131.01763772757
5.1070000000000	0.37821574396686	130.43547061946
5.1100000000000	0.38108391772935	129.85032162951
5.1130000000000	0.38397012820570	129.26219344907
5.1160000000000	0.38687418446908	128.67108943598
5.1190000000000	0.38979588654068	128.07701362492
5.1220000000000	0.39273502533029	127.47997073735
5.1250000000000	0.39569138258546	126.87996619107
5.1280000000000	0.39866473084934	126.27700610952
5.1310000000000	0.40165483342771	125.67109733050
5.1340000000000	0.40466144436551	125.06224741466
5.1370000000000	0.40768430843314	124.45046465335
5.1400000000000	0.41072316112303	123.83575807615
5.1430000000000	0.41377772865648	123.21813745781
5.1460000000000	0.41684772800147	122.59761332465
5.1490000000000	0.41993286690132	121.97419696052
5.1520000000000	0.42303284391482	121.34790041204
5.1550000000000	0.42614734846782	120.71873649338
5.1580000000000	0.42927606091666	120.08671879031
5.1610000000000	0.43241865262363	119.45186166370
5.1640000000000	0.43557478604456	118.81418025229
5.1670000000000	0.43874411482883	118.17369047480
5.1700000000000	0.44192628393191	117.53040903133
5.1730000000000	0.44512092974047	116.88435340410
5.1760000000000	0.44832768021025	116.23554185729
5.1790000000000	0.45154615501667	115.58399343631
5.1820000000000	0.45477596571829	114.92972796615
5.1850000000000	0.45801671593304	114.27276604904
5.1880000000000	0.46126800152731	113.61312906120
5.1910000000000	0.46452941081761	112.95083914887
5.1940000000000	0.46780052478500	112.28591922348
5.1970000000000	0.47108091730195	111.61839295595
5.2000000000000	0.47437015537145	110.94828477016
5.2030000000000	0.47766779937840	110.27561983563
5.2060000000000	0.48097340335272	109.60042405922
5.2090000000000	0.48428651524417	108.92272407610
5.2120000000000	0.48760667720844	108.24254723978
5.2150000000000	0.49093342590425	107.55992161128
5.2180000000000	0.49426629280090	106.87487594750
5.2210000000000	0.49760480449616	106.18743968869
5.2240000000000	0.50094848304372	105.49764294508
5.2270000000000	0.50429684628998	104.80551648271
5.2300000000000	0.50764940821951	104.11109170838
5.2330000000000	0.51100567930869	103.41440065385
5.2360000000000	0.51436516688693	102.71547595917
5.2390000000000	0.51772737550490	102.01435085532
5.2420000000000	0.52109180730909	101.31105914602
5.2450000000000	0.52445796242210	100.60563518882
5.2480000000000	0.52782533932786	99.898113875477
5.2510000000000	0.53119343526125	99.188530611668
5.2540000000000	0.53456174660119	98.476921295988
5.2570000000000	0.53792976926666	97.763322298352
5.2600000000000	0.54129699911475	97.047770437785
5.2630000000000	0.54466293233994	96.330302959634
5.2660000000000	0.54802706587404	95.610957512249
5.2690000000000	0.55138889778576	94.889772123163
5.2720000000000	0.55474792767921	94.166785174804
5.2750000000000	0.55810365709062	93.442035379789
5.2780000000000	0.56145558988228	92.715561755824
5.2810000000000	0.56480323263319	91.987403600263
5.2840000000000	0.56814609502529	91.257600464367
5.2870000000000	0.57148369022483	90.526192127302
5.2900000000000	0.57481553525792	89.793218569918
5.2930000000000	0.57814115137950	89.058719948362
5.2960000000000	0.58146006443511	88.322736567556
5.2990000000000	0.58477180521472	87.585308854609
5.3020000000000	0.58807590979779	86.846477332172
5.3050000000000	0.59137191988916	86.106282591827
5.3080000000000	0.59465938314484	85.364765267509
5.3110000000000	0.59793785348736	84.621966009045
5.3140000000000	0.60120689140988	83.877925455834
5.3170000000000	0.60446606426872	83.132684210715
5.3200000000000	0.60771494656364	82.386282814074
5.3230000000000	0.61095312020551	81.638761718227
5.3260000000000	0.61418017477089	80.890161262127
5.3290000000000	0.61739570774316	80.140521646426
5.3320000000000	0.62059932473987	79.389882908949
5.3350000000000	0.62379063972591	78.638284900603
5.3380000000000	0.62696927521239	77.885767261767
5.3410000000000	0.63013486244088	77.132369399198
5.3440000000000	0.63328704155289	76.378130463492
5.3470000000000	0.63642546174451	75.623089327118
5.3500000000000	0.63954978140602	74.867284563080
5.3530000000000	0.64265966824649	74.110754424213
5.3560000000000	0.64575479940341	73.353536823158
5.3590000000000	0.64883486153729	72.595669313033
5.3620000000000	0.65189955091136	71.837189068823
5.3650000000000	0.65494857345663	71.078132869521
5.3680000000000	0.65798164482219	70.318537081023
5.3710000000000	0.66099849041122	69.558437639810
5.3740000000000	0.66399884540285	68.797870037426
5.3770000000000	0.66698245476009	68.036869305758
5.3800000000000	0.66994907322424	67.275470003147
5.3830000000000	0.67289846529607	66.513706201319
5.3860000000000	0.67583040520415	65.751611473158
5.3890000000000	0.67874467686072	64.989218881317
5.3920000000000	0.68164107380554	64.226560967669
5.3950000000000	0.68451939913816	63.463669743611
5.3980000000000	0.68737946543913	62.700576681195
5.4010000000000	0.69022109468055	61.937312705118
5.4040000000000	0.69304411812651	61.173908185523
5.4070000000000	0.69584837622400	60.410392931644
5.4100000000000	0.69863371848476	59.646796186257
5.4130000000000	0.70140000335860	58.883146620939
5.4160000000000	0.70414709809886	58.119472332126
5.4190000000000	0.70687487862040	57.355800837943
5.4220000000000	0.70958322935086	56.592159075803
5.4250000000000	0.71227204307563	55.828573400749
5.4280000000000	0.71494122077718	55.065069584529
5.4310000000000	0.71759067146930	54.301672815374
5.4340000000000	0.72022031202673	53.538407698472
5.4370000000000	0.72283006701089	52.775298257102
5.4400000000000	0.72541986849215	52.012367934413
5.4430000000000	0.72798965586921	51.249639595824
5.4460000000000	0.73053937568613	50.487135532019
5.4490000000000	0.73306898144749	49.724877462515
5.4520000000000	0.73557843343235	48.962886539766
5.4550000000000	0.73806769850717	48.201183353795
5.4580000000000	0.74053674993857	47.439787937311
5.4610000000000	0.74298556720611	46.678719771292
5.4640000000000	0.74541413581556	45.917997791003
5.4670000000000	0.74782244711330	45.157640392423
5.4700000000000	0.75021049810191	44.397665439059
5.4730000000000	0.75257829125770	43.638090269099
5.4760000000000	0.75492583435023	42.878931702908
5.4790000000000	0.75725314026443	42.120206050809
5.4820000000000	0.75956022682540	41.361929121136
5.4850000000000	0.76184711662638	40.604116228538
5.4880000000000	0.76411383686013	39.846782202485
5.4910000000000	0.76636041915388	39.089941395977
5.4940000000000	0.76858689940818	38.333607694408
5.4970000000000	0.77079331763990	37.577794524568
5.5000000000000	0.77297971782944	36.822514863758
5.5030000000000	0.77514614777244	36.067781248992
5.5060000000000	0.77729265893612	35.313605786265
5.5090000000000	0.77941930632028	34.560000159852
5.5120000000000	0.78152614832328	33.806975641632
5.5150000000000	0.78361324661283	33.054543100408
5.5180000000000	0.78568066600188	32.302713011189
5.5210000000000	0.78772847432952	31.551495464437
5.5240000000000	0.78975674234702	30.800900175241
5.5270000000000	0.79176554360890	30.050936492402
5.5300000000000	0.79375495436921	29.301613407425
5.5330000000000	0.79572505348280	28.552939563373
5.5360000000000	0.79767592231165	27.804923263598
5.5390000000000	0.79960764463627	27.057572480306
5.5420000000000	0.80152030657195	26.310894862962
5.5450000000000	0.80341399648986	25.564897746509
5.5480000000000	0.80528880494295	24.819588159388
5.5510000000000	0.80714482459647	24.074972831359
5.5540000000000	0.80898215016299	23.331058201088
5.5570000000000	0.81080087834192	22.587850423523
5.5600000000000	0.81260110776314	21.845355377015
5.5630000000000	0.81438293893485	21.103578670197
5.5660000000000	0.81614647419538	20.362525648608
5.5690000000000	0.81789181766871	19.622201401052
5.5720000000000	0.81961907522362	18.882610765689
5.5750000000000	0.82132835443637	18.143758335848
5.5780000000000	0.82301976455649	17.405648465566
5.5810000000000	0.82469341647573	16.668285274836
5.5840000000000	0.82634942269980	15.931672654576
5.5870000000000	0.82798789732284	15.195814271304
5.5900000000000	0.82960895600430	14.460713571524
5.5930000000000	0.83121271594806	13.726373785823
5.5960000000000	0.83279929588370	12.992797932666
5.5990000000000	0.83436881604945	12.259988821917
5.6020000000000	0.83592139817694	11.527949058051
5.6050000000000	0.83745716547724	10.796681043088
5.6080000000000	0.83897624262820	10.066186979237
5.6110000000000	0.84047875576273	9.3364688712583
5.6140000000000	0.84196483245798	8.6075285285415
5.6170000000000	0.84343460172498	7.8793675669092
5.6200000000000	0.84488819399880	7.1519874101480
5.6230000000000	0.84632574112886	6.4253892912719
5.6260000000000	0.84774737636920	5.6995742535234
5.6290000000000	0.84915323436866	4.9745431511186
5.6320000000000	0.85054345116059	4.2502966497408
5.6350000000000	0.85191816415202	3.5268352267926
5.6380000000000	0.85327751211216	2.8041591714090
5.6410000000000	0.85462163515987	2.0822685842423
5.6440000000000	0.85595067475015	1.3611633770238
5.6470000000000	0.85726477365934	0.64084327191263
5.6500000000000	0.85856407596891	-0.078692199362193
5.6530000000000	0.85984872704772	-0.79744369655755
5.6560000000000	0.86111887353257	-1.5154120721605
5.6590000000000	0.86237466330689	-2.2325983728132
5.6620000000000	0.86361624547751	-2.9490038409096
5.6650000000000	0.86484377034930	-3.6646299163526
5.6680000000000	0.86605738939754	-4.3794782384662
5.6710000000000	0.86725725523809	-5.0935506480495
5.6740000000000	0.86844352159495	-5.8068491895652
5.6770000000000	0.86961634326546	-6.5193761134534
5.6800000000000	0.87077587608269	-7.2311338785574
5.6830000000000	0.87192227687527	-7.9421251546573
5.6860000000000	0.87305570342431	-8.6523528250969
5.6890000000000	0.87417631441748	-9.3618199894973
5.6920000000000	0.87528426940016	-10.070529966545
5.6950000000000	0.87637972872359	-10.778486296846
5.6980000000000	0.87746285348992	-11.485692745838
5.7010000000000	0.87853380549424	-12.192153306745
5.7040000000000	0.87959274716333	-12.897872203573
5.7070000000000	0.88063984149141	-13.602853894133
5.7100000000000	0.88167525197245	-14.307103073074
5.7130000000000	0.88269914252949	-15.010624674936
5.7160000000000	0.88371167744047	-15.713423877194
5.7190000000000	0.88471302126098	-16.415506103294
5.7220000000000	0.88570333874358	-17.116877025671
5.7250000000000	0.88668279475394	-17.817542568735
5.7280000000000	0.88765155418365	-18.517508911826
5.7310000000000	0.88860978185977	-19.216782492119
5.7340000000000	0.88955764245110	-19.915370007473
5.7370000000000	0.89049530037119	-20.613278419222
5.7400000000000	0.89142291967819	-21.310514954891
5.7430000000000	0.89234066397137	-22.007087110837
5.7460000000000	0.89324869628453	-22.703002654796
5.7490000000000	0.89414717897629	-23.398269628344
5.7520000000000	0.89503627361716	-24.092896349247
5.7550000000000	0.89591614087358	-24.786891413705
5.7580000000000	0.89678694038892	-25.480263698478
5.7610000000000	0.89764883066145	-26.173022362886
5.7640000000000	0.89850196891936	-26.865176850680
5.7670000000000	0.89934651099285	-27.556736891770
5.7700000000000	0.90018261118334	-28.247712503809
5.7730000000000	0.90101042212992	-28.938113993627
5.7760000000000	0.90183009467295	-29.627951958506
5.7790000000000	0.90264177771501	-30.317237287284
5.7820000000000	0.90344561807916	-31.005981161294
5.7850000000000	0.90424176036461	-31.694195055126
5.7880000000000	0.90503034679986	-32.381890737201
5.7910000000000	0.90581151709333	-33.069080270156
5.7940000000000	0.90658540828160	-33.755776011040
5.7970000000000	0.90735215457525	-34.441990611301
5.8000000000000	0.90811188720247	-35.127737016572
5.8030000000000	0.90886473425034	-35.813028466245
5.8060000000000	0.90961082050408	-36.497878492823
5.8090000000000	0.91035026728407	-37.182300921052
5.8120000000000	0.91108319228090	-37.866309866829
5.8150000000000	0.91180970938851	-38.549919735871
5.8180000000000	0.91252992853531	-39.233145222144
5.8210000000000	0.91324395551365	-39.916001306057
5.8240000000000	0.91395189180737	-40.598503252398
5.8270000000000	0.91465383441783	-41.280666608021
5.8300000000000	0.91534987568829	-41.962507199272
5.8330000000000	0.91604010312673	-42.644041129151
5.8360000000000	0.91672459922734	-43.325284774208
5.8390000000000	0.91740344129058	-44.006254781157
5.8420000000000	0.91807670124201	-44.686968063219
5.8450000000000	0.91874444544995	-45.367441796175
5.8480000000000	0.91940673454207	-46.047693414129
5.8510000000000	0.92006362322093	-46.727740604984
5.8540000000000	0.92071516007872	-47.407601305604
5.8570000000000	0.92136138741115	-48.087293696684
5.8600000000000	0.92200234103068	-48.766836197299
5.8630000000000	0.92263805007921	-49.446247459147
5.8660000000000	0.92326853684022	-50.125546360463
5.8690000000000	0.92389381655071	-50.804751999607
5.8720000000000	0.92451389721283	-51.483883688324
5.8750000000000	0.92512877940548	-52.162960944663
5.8780000000000	0.92573845609597	-52.842003485555
5.8810000000000	0.92634291245188	-53.521031219040
5.8840000000000	0.92694212565330	-54.200064236144
5.8870000000000	0.92753606470555	-54.879122802387
5.8900000000000	0.92812469025269	-55.558227348941
5.8930000000000	0.92870795439180	-56.237398463399
5.8960000000000	0.92928580048834	-56.916656880185
5.8990000000000	0.92985816299286	-57.596023470564
5.9020000000000	0.93042496725901	-58.275519232281
5.9050000000000	0.93098612936338	-58.955165278797
5.9080000000000	0.93154155592717	-59.634982828123
5.9110000000000	0.93209114394003	-60.314993191263
5.9140000000000	0.93263478058632	-60.995217760234
5.9170000000000	0.93317234307400	-61.675677995677
5.9200000000000	0.93370369846651	-62.356395414050
5.9230000000000	0.93422870351789	-63.037391574390
5.9260000000000	0.93474720451139	-63.718688064653
5.9290000000000	0.93525903710204	-64.400306487612
5.9320000000000	0.93576402616334	-65.082268446325
5.9350000000000	0.93626198563857	-65.764595529152
5.9380000000000	0.93675271839697	-66.447309294331
5.9410000000000	0.93723601609528	-67.130431254102
5.9440000000000	0.93771165904495	-67.813982858382
5.9470000000000	0.93817941608546	-68.497985477979
5.9500000000000	0.93863904446423	-69.182460387350
5.9530000000000	0.93909028972353	-69.867428746907
5.9560000000000	0.93953288559481	-70.552911584850
5.9590000000000	0.93996655390105	-71.238929778550
5.9620000000000	0.94039100446750	-71.925504035465
5.9650000000000	0.94080593504145	-72.612654873600
5.9680000000000	0.94121103122141	-73.300402601505
5.9710000000000	0.94160596639647	-73.988767297820
5.9740000000000	0.94199040169614	-74.677768790364
5.9770000000000	0.94236398595148	-75.367426634779
5.9800000000000	0.94272635566797	-76.057760092727
5.9830000000000	0.94307713501078	-76.748788109651
5.9860000000000	0.94341593580313	-77.440529292105
5.9890000000000	0.94374235753819	-78.133001884661
5.9920000000000	0.94405598740535	-78.826223746408
5.9950000000000	0.94435640033145	-79.520212327043
5.9980000000000	0.94464315903760	-80.214984642578
6.0010000000000	0.94491581411229	-80.910557250666
6.0040000000000	0.94517390410147	-81.606946225574
6.0070000000000	0.94541695561629	-82.304167132801
6.0100000000000	0.94564448345910	-83.002235003382
6.0130000000000	0.94585599076853	-83.701164307878
6.0160000000000	0.94605096918419	-84.400968930082
6.0190000000000	0.94622889903174	-85.101662140469
6.0220000000000	0.94638924952898	-85.803256569405
6.0250000000000	0.94653147901355	-86.505764180150
6.0280000000000	0.94665503519298	-87.209196241679
6.0310000000000	0.94675935541764	-87.913563301355
6.0340000000000	0.94684386697718	-88.618875157484
6.0370000000000	0.94690798742110	-89.325140831795
6.0400000000000	0.94695112490389	-90.032368541866
6.0430000000000	0.94697267855536	-90.740565673553
6.0460000000000	0.94697203887657	-91.449738753449
6.0490000000000	0.94694858816186	-92.159893421425
6.0520000000000	0.94690170094725	-92.871034403296
6.0550000000000	0.94683074448569	-93.583165483653
6.0580000000000	0.94673507924940	-94.296289478923
6.0610000000000	0.94661405945948	-95.010408210698
6.0640000000000	0.94646703364307	-95.725522479387
6.0670000000000	0.94629334521802	-96.441632038250
6.0700000000000	0.94609233310524	-97.158735567874
6.0730000000000	0.94586333236861	-97.876830651141
6.0760000000000	0.94560567488233	-98.595913748750
6.0790000000000	0.94531869002554	-99.315980175367
6.0820000000000	0.94500170540384	-100.03702407645
6.0850000000000	0.94465404759738	-100.75903840582
6.0880000000000	0.94427504293502	-101.48201490407
6.0910000000000	0.94386401829394	-102.20594407778
6.0940000000000	0.94342030192404	-102.93081517981
6.0970000000000	0.94294322429630	-103.65661619047
6.1000000000000	0.94243211897419	-104.38333379985
6.1030000000000	0.94188632350714	-105.11095339132
6.1060000000000	0.94130518034486	-105.83945902619
6.1090000000000	0.94068803777136	-106.56883342973
6.1120000000000	0.94003425085716	-107.29905797847
6.1150000000000	0.93934318242832	-108.03011268904
6.1180000000000	0.93861420405065	-108.76197620839
6.1210000000000	0.93784669702732	-109.49462580563
6.1240000000000	0.93704005340811	-110.22803736551
6.1270000000000	0.93619367700827	-110.96218538351
6.1300000000000	0.93530698443509	-111.69704296278
6.1330000000000	0.93437940611972	-112.43258181276
6.1360000000000	0.93341038735236	-113.16877224976
6.1390000000000	0.93239938931805	-113.90558319942
6.1420000000000	0.93134589013100	-114.64298220103
6.1450000000000	0.93024938586455	-115.38093541401
6.1480000000000	0.92910939157449	-116.11940762627
6.1510000000000	0.92792544231274	-116.85836226475
6.1540000000000	0.92669709412898	-117.59776140799
6.1570000000000	0.92542392505709	-118.33756580087
6.1600000000000	0.92410553608390	-119.07773487147
6.1630000000000	0.92274155209716	-119.81822675009
6.1660000000000	0.92133162280999	-120.55899829047
6.1690000000000	0.91987542365886	-121.30000509314
6.1720000000000	0.91837265667228	-122.04120153093
6.1750000000000	0.91682305130740	-122.78254077671
6.1780000000000	0.91522636525151	-123.52397483318
6.1810000000000	0.91358238518605	-124.26545456485
6.1840000000000	0.91189092750995	-125.00692973203
6.1870000000000	0.91015183902020	-125.74834902697
6.1900000000000	0.90836499754666	-126.48966011192
6.1930000000000	0.90653031253899	-127.23080965922
6.1960000000000	0.90464772560331	-127.97174339321
6.1990000000000	0.90271721098630	-128.71240613407
6.2020000000000	0.90073877600490	-129.45274184335
6.2050000000000	0.89871246141961	-130.19269367126
6.2080000000000	0.89663834174968	-130.93220400554
6.2110000000000	0.89451652552869	-131.67121452181
6.2140000000000	0.89234715549925	-132.40966623544
6.2170000000000	0.89013040874548	-133.14749955470
6.2200000000000	0.88786649676257	-133.88465433509
6.2230000000000	0.88555566546248	-134.62106993492
6.2260000000000	0.88319819511540	-135.35668527176
6.2290000000000	0.88079440022666	-136.09143887983
6.2320000000000	0.87834462934901	-136.82526896818
6.2350000000000	0.87584926483042	-137.55811347952
6.2380000000000	0.87330872249787	-138.28991014948
6.2410000000000	0.87072345127764	-139.02059656639
6.2440000000000	0.86809393275312	-139.75011023121
6.2470000000000	0.86542068066101	-140.47838861768
6.2500000000000	0.86270424032745	-141.20536923243
6.2530000000000	0.85994518804530	-141.93098967492
6.2560000000000	0.85714413039457	-142.65518769721
6.2590000000000	0.85430170350776	-143.37790126330
6.2620000000000	0.85141857228215	-144.09906860790
6.2650000000000	0.84849542954157	-144.81862829467
6.2680000000000	0.84553299514978	-145.53651927360
6.2710000000000	0.84253201507835	-146.25268093755
6.2740000000000	0.83949326043155	-146.96705317781
6.2770000000000	0.83641752643131	-147.67957643849
6.2800000000000	0.83330563136508	-148.39019176978
6.2830000000000	0.83015841549984	-149.09884087976
6.2860000000000	0.82697673996522	-149.80546618495
6.2890000000000	0.82376148560913	-150.51001085921
6.2920000000000	0.82051355182917	-151.21241888114
6.2950000000000	0.81723385538300	-151.91263507973
6.2980000000000	0.81392332918122	-152.61060517830
6.3010000000000	0.81058292106591	-153.30627583664
6.3040000000000	0.80721359257835	-153.99959469118
6.3070000000000	0.80381631771905	-154.69051039332
6.3100000000000	0.80039208170353	-155.37897264573
6.3130000000000	0.79694187971695	-156.06493223659
6.3160000000000	0.79346671567084	-156.74834107188
6.3190000000000	0.78996760096493	-157.42915220543
6.3220000000000	0.78644555325710	-158.10731986697
6.3250000000000	0.78290159524437	-158.78279948801
6.3280000000000	0.77933675345767	-159.45554772560
6.3310000000000	0.77575205707304	-160.12552248394
6.3340000000000	0.77214853674186	-160.79268293385
6.3370000000000	0.76852722344245	-161.45698953017
6.3400000000000	0.76488914735528	-162.11840402698
6.3430000000000	0.76123533676404	-162.77688949078
6.3460000000000	0.75756681698433	-163.43241031160
6.3490000000000	0.75388460932199	-164.08493221207
6.3520000000000	0.75018973006261	-164.73442225454
6.3550000000000	0.74648318949373	-165.38084884617
6.3580000000000	0.74276599096118	-166.02418174220
6.3610000000000	0.73903912996062	-166.66439204729
6.3640000000000	0.73530359326540	-167.30145221512
6.3670000000000	0.73156035809167	-167.93533604615
6.3700000000000	0.72781039130137	-168.56601868375
6.3730000000000	0.72405464864378	-169.19347660873
6.3760000000000	0.72029407403606	-169.81768763213
6.3790000000000	0.71652959888303	-170.43863088674
6.3820000000000	0.71276214143656	-171.05628681696
6.3850000000000	0.70899260619437	-171.67063716739
6.3880000000000	0.70522188333831	-172.28166497012
6.3910000000000	0.70145084821204	-172.88935453074
6.3940000000000	0.69768036083754	-173.49369141316
6.3970000000000	0.69391126547032	-174.09466242337
6.4000000000000	0.69014439019269	-174.69225559218
6.4030000000000	0.68638054654454	-175.28646015692
6.4060000000000	0.68262052919100	-175.87726654229
6.4090000000000	0.67886511562616	-176.46466634044
6.4120000000000	0.67511506591211	-177.04865229012
6.4150000000000	0.67137112245243	-177.62921825532
6.4180000000000	0.66763400979908	-178.20635920316
6.4210000000000	0.66390443449185	-178.78007118124
6.4240000000000	0.66018308492932	-179.35035129449
6.4270000000000	0.65647063127016	-179.91719768155
6.4300000000000	0.65276772536378	179.51939050920
6.4330000000000	0.64907500070920	178.95941314401
6.4360000000000	0.64539307244094	178.40286912834
6.4390000000000	0.64172253734087	177.84975643173
6.4420000000000	0.63806397387470	177.30007211277
6.4450000000000	0.63441794225215	176.75381234430
6.4480000000000	0.63078498450937	176.21097243862
6.4510000000000	0.62716562461271	175.67154687275
6.4540000000000	0.62356036858248	175.13552931368
6.4570000000000	0.61996970463554	174.60291264363
6.4600000000000	0.61639410334580	174.07368898515
6.4630000000000	0.61283401782120	173.54784972615
6.4660000000000	0.60928988389630	173.02538554477
6.4690000000000	0.60576212033930	172.50628643409
6.4720000000000	0.60225112907236	171.99054172653
6.4750000000000	0.59875729540441	171.47814011817
6.4780000000000	0.59528098827514	170.96906969265
6.4810000000000	0.59182256050944	170.46331794488
6.4840000000000	0.58838234908121	169.96087180438
6.4870000000000	0.58496067538569	169.46171765834
6.4900000000000	0.58155784551931	168.96584137425
6.4930000000000	0.57817415056639	168.47322832229
6.4960000000000	0.57480986689171	167.98386339718
6.4990000000000	0.57146525643818	167.49773103978
6.5020000000000	0.56814056702899	167.01481525816
6.5050000000000	0.56483603267332	166.53509964837
6.5080000000000	0.56155187387512	166.05856741466
6.5110000000000	0.55828829794414	165.58520138939
6.5140000000000	0.55504549930869	165.11498405238
6.5170000000000	0.55182365982955	164.64789754988
6.5200000000000	0.54862294911435	164.18392371310
6.5230000000000	0.54544352483208	163.72304407623
6.5260000000000	0.54228553302708	163.26523989405
6.5290000000000	0.53914910843217	162.81049215907
6.5320000000000	0.53603437478032	162.35878161818
6.5350000000000	0.53294144511468	161.91008878891
6.5380000000000	0.52987042209639	161.46439397514
6.5410000000000	0.52682139830995	161.02167728247
6.5440000000000	0.52379445656576	160.58191863300
6.5470000000000	0.52078967019952	160.14509777981
6.5500000000000	0.51780710336834	159.71119432088
6.5530000000000	0.51484681134310	159.28018771261
6.5560000000000	0.51190884079701	158.85205728293
6.5590000000000	0.50899323009011	158.42678224393
6.5620000000000	0.50610000954946	158.00434170411
6.5650000000000	0.50322920174494	157.58471468018
6.5680000000000	0.50038082176046	157.16788010850
6.5710000000000	0.49755487746049	156.75381685600
6.5740000000000	0.49475136975172	156.34250373086
6.5770000000000	0.49197029283985	155.93391949267
6.5800000000000	0.48921163448132	155.52804286228
6.5830000000000	0.48647537623005	155.12485253124
6.5860000000000	0.48376149367895	154.72432717086
6.5890000000000	0.48106995669635	154.32644544100
6.5920000000000	0.47840072965721	153.93118599836
6.5950000000000	0.47575377166900	153.53852750456
6.5980000000000	0.47312903679254	153.14844863381
6.6010000000000	0.47052647425743	152.76092808029
6.6040000000000	0.46794602867237	152.37594456516
6.6070000000000	0.46538764023019	151.99347684335
6.6100000000000	0.46285124490780	151.61350370994
6.6130000000000	0.46033677466089	151.23600400629
6.6160000000000	0.45784415761359	150.86095662594
6.6190000000000	0.45537331824302	150.48834052012
6.6220000000000	0.45292417755885	150.11813470311
6.6250000000000	0.45049665327793	149.75031825719
6.6280000000000	0.44809065999396	149.38487033750
6.6310000000000	0.44570610934236	149.02177017651
6.6340000000000	0.44334291016041	148.66099708835
6.6370000000000	0.44100096864261	148.30253047284
6.6400000000000	0.43868018849151	147.94634981933
6.6430000000000	0.43638047106397	147.59243471030
6.6460000000000	0.43410171551292	147.24076482479
6.6490000000000	0.43184381892480	146.89131994155
6.6520000000000	0.42960667645265	146.54407994207
6.6550000000000	0.42739018144507	146.19902481338
6.6580000000000	0.42519422557093	145.85613465065
6.6610000000000	0.42301869894016	145.51538965965
6.6640000000000	0.42086349022053	145.17677015901
6.6670000000000	0.41872848675057	144.84025658234
6.6700000000000	0.41661357464875	144.50582948014
6.6730000000000	0.41451863891889	144.17346952163
6.6760000000000	0.41244356355210	143.84315749632
6.6790000000000	0.41038823162510	143.51487431559
6.6820000000000	0.40835252539517	143.18860101398
6.6850000000000	0.40633632639176	142.86431875045
6.6880000000000	0.40433951550484	142.54200880942
6.6910000000000	0.40236197307012	142.22165260184
6.6940000000000	0.40040357895114	141.90323166593
6.6970000000000	0.39846421261843	141.58672766800
6.7000000000000	0.39654375322574	141.27212240303
6.7030000000000	0.39464207968339	140.95939779524
6.7060000000000	0.39275907072899	140.64853589845
6.7090000000000	0.39089460499541	140.33951889648
6.7120000000000	0.38904856107616	140.03232910331
6.7150000000000	0.38722081758835	139.72694896327
6.7180000000000	0.38541125323310	139.42336105109
6.7210000000000	0.38361974685371	139.12154807185
6.7240000000000	0.38184617749146	138.82149286093
6.7270000000000	0.38009042443925	138.52317838377
6.7300000000000	0.37835236729310	138.22658773565
6.7330000000000	0.37663188600156	137.93170414139
6.7360000000000	0.37492886091314	137.63851095492
6.7390000000000	0.37324317282177	137.34699165887
6.7420000000000	0.37157470301047	137.05712986404
6.7450000000000	0.36992333329313	136.76890930883
6.7480000000000	0.36828894605459	136.48231385864
6.7510000000000	0.36667142428906	136.19732750518
6.7540000000000	0.36507065163684	135.91393436574
6.7570000000000	0.36348651241960	135.63211868243
6.7600000000000	0.36191889167403	135.35186482134
6.7630000000000	0.36036767518415	135.07315727171
6.7660000000000	0.35883274951209	134.79598064499
6.7690000000000	0.35731400202771	134.52031967392
6.7720000000000	0.35581132093675	134.24615921153
6.7750000000000	0.35432459530783	133.97348423013
6.7780000000000	0.35285371509826	133.70227982024
6.7810000000000	0.35139857117868	133.43253118953
6.7840000000000	0.34995905535661	133.16422366168
6.7870000000000	0.34853506039895	132.89734267525
6.7900000000000	0.34712648005346	132.63187378245
6.7930000000000	0.34573320906927	132.36780264801
6.7960000000000	0.34435514321654	132.10511504789
6.7990000000000	0.34299217930508	131.84379686805
6.8020000000000	0.34164421520231	131.58383410317
6.8050000000000	0.34031114985027	131.32521285533
6.8080000000000	0.33899288328193	131.06791933268
6.8110000000000	0.33768931663680	130.81193984814
6.8140000000000	0.33640035217571	130.55726081798
6.8170000000000	0.33512589329514	130.30386876046
6.8200000000000	0.33386584454069	130.05175029442
6.8230000000000	0.33262011162015	129.80089213787
6.8260000000000	0.33138860141588	129.55128110653
6.8290000000000	0.33017122199675	129.30290411241
6.8320000000000	0.32896788262948	129.05574816230
6.8350000000000	0.32777849378962	128.80980035630
6.8380000000000	0.32660296717197	128.56504788634
6.8410000000000	0.32544121570071	128.32147803465
6.8440000000000	0.32429315353903	128.07907817220
6.8470000000000	0.32315869609848	127.83783575723
6.8500000000000	0.32203776004792	127.59773833363
6.8530000000000	0.32093026332224	127.35877352941
6.8560000000000	0.31983612513071	127.12092905511
6.8590000000000	0.31875526596512	126.88419270220
6.8620000000000	0.31768760760771	126.64855234147
6.8650000000000	0.31663307313877	126.41399592146
6.8680000000000	0.31559158694421	126.18051146678
6.8710000000000	0.31456307472284	125.94808707647
6.8740000000000	0.31354746349356	125.71671092239
6.8770000000000	0.31254468160239	125.48637124753
6.8800000000000	0.31155465872941	125.25705636433
6.8830000000000	0.31057732589567	125.02875465300
6.8860000000000	0.30961261546991	124.80145455983
6.8890000000000	0.30866046117535	124.57514459545
6.8920000000000	0.30772079809644	124.34981333315
6.8950000000000	0.30679356268552	124.12544940708
6.8980000000000	0.30587869276960	123.90204151057
6.9010000000000	0.30497612755710	123.67957839433
6.9040000000000	0.30408580764468	123.45804886467
6.9070000000000	0.30320767502411	123.23744178172
6.9100000000000	0.30234167308924	123.01774605763
6.9130000000000	0.30148774664308	122.79895065474
6.9160000000000	0.30064584190501	122.58104458377
6.9190000000000	0.29981590651807	122.36401690192
6.9220000000000	0.29899788955651	122.14785671109
6.9250000000000	0.29819174153341	121.93255315590
6.9280000000000	0.29739741440856	121.71809542187
6.9310000000000	0.29661486159655	121.50447273346
6.9340000000000	0.29584403797501	121.29167435215
6.9370000000000	0.29508489989322	121.07968957450
6.9400000000000	0.29433740518084	120.86850773015
6.9430000000000	0.29360151315706	120.65811817983
6.9460000000000	0.29287718463993	120.44851031339
6.9490000000000	0.29216438195608	120.23967354770
6.9520000000000	0.29146306895073	120.03159732462
6.9550000000000	0.29077321099807	119.82427110892
6.9580000000000	0.29009477501202	119.61768438617
6.9610000000000	0.28942772945734	119.41182666061
6.9640000000000	0.28877204436118	119.20668745296
6.9670000000000	0.28812769132505	119.00225629828
6.9700000000000	0.28749464353721	118.79852274369
6.9730000000000	0.28687287578556	118.59547634621
6.9760000000000	0.28626236447097	118.39310667037
6.9790000000000	0.28566308762116	118.19140328600
6.9820000000000	0.28507502490506	117.99035576582
6.9850000000000	0.28449815764778	117.78995368309
6.9880000000000	0.28393246884602	117.59018660918
6.9910000000000	0.28337794318426	117.39104411110
6.9940000000000	0.28283456705136	117.19251574905
6.9970000000000	0.28230232855794	116.99459107381
7.0000000000000	0.28178121755435	116.79725962424
#Parameters = {D=22.5; DC_shifty=8; Rx1=6.95; Rx2=3.95; Rx3=6.95; Rx4=3.95; Rx5=8.12; Rx6=5.25; Ry1=7.61; Ry2=3.95; Ry3=7.61; Ry4=5.94; Ry5=8.12; Ry6=5.25; ang=60; ang_rad=1.0471975511966; cap1=1.5e-13; cap2=0; cap3=0; cap4=1.5e-13; d1_M1=4.2; d1_M4=3.9; d2_M4=2.2; d_M1=0.9; eRx_h1=9.5; eRx_h2=7.5; eRx_v1=5; eRx_v2=9; gc=0.5; ha=0.1; hd=0.787; hs=3.175; hs1=1.675; l1_M1=1.76; l1_M2=7.2; l1_M3=2.7…
#"Frequency / GHz"	SZmax(1),Zmin(1) (8) [Mag]	SZmax(1),Zmin(1) (8) [Pha in deg.]
#-----------------------------------------------------------------------------------
4.0000000000000	0.32602368727731	-9.2858724026009
4.0030000000000	0.34168887219839	-12.298325559256
4.0060000000000	0.35742977223319	-15.507974033510
4.0090000000000	0.37301344501775	-18.915869513213
4.0120000000000	0.38815791521520	-22.518158030191
4.0150000000000	0.40253836562072	-26.304967324979
4.0180000000000	0.41580073833625	-30.259516538779
4.0210000000000	0.42758329402668	-34.357664419396
4.0240000000000	0.43754490738725	-38.568106647639
4.0270000000000	0.44539669389627	-42.853363249340
4.0300000000000	0.45093170319182	-47.171561095771
4.0330000000000	0.45404678718269	-51.478842223911
4.0360000000000	0.45475194711216	-55.732071301824
4.0390000000000	0.45316529614132	-59.891434954152
4.0420000000000	0.44949523756504	-63.922555218801
4.0450000000000	0.44401423249969	-67.797866708691
4.0480000000000	0.43702969380578	-71.497181170372
4.0510000000000	0.42885699173435	-75.007522849306
4.0540000000000	0.41979788695855	-78.322420795819
4.0570000000000	0.41012575309656	-81.440878571544
4.0600000000000	0.40007735803849	-84.366221720749
4.0630000000000	0.38985001860898	-87.104973611834
4.0660000000000	0.37960259423300	-89.665853557213
4.0690000000000	0.36945885574182	-92.058942001564
4.0720000000000	0.35951204888998	-94.295022045517
4.0750000000000	0.34982981284395	-96.385084775577
4.0780000000000	0.34045892229503	-98.339975042639
4.0810000000000	0.33142956139626	-100.17015098829
4.0840000000000	0.32275900439303	-101.88553170003
4.0870000000000	0.31445468295526	-103.49541064157
4.0900000000000	0.30651667965518	-105.00841651178
4.0930000000000	0.29893971554292	-106.43250711996
4.0960000000000	0.29171470899889	-107.77498533112
4.0990000000000	0.28482998126875	-109.04252899804
4.1020000000000	0.27827217676964	-110.24122905993
4.1050000000000	0.27202695674859	-111.37663171979
4.1080000000000	0.26607951509310	-112.45378190647
4.1110000000000	0.26041495602942	-113.47726617339
4.1140000000000	0.25501856552842	-114.45125386491
4.1170000000000	0.24987600157976	-115.37953586049
4.1200000000000	0.24497342303574	-116.26556053714
4.1230000000000	0.24029757233014	-117.11246681524
4.1260000000000	0.23583582388518	-117.92311429950
4.1290000000000	0.23157620727181	-118.70011061986
4.1320000000000	0.22750741204427	-119.44583613238
4.1350000000000	0.22361877950545	-120.16246616950
4.1380000000000	0.21990028537411	-120.85199104079
4.1410000000000	0.21634251633698	-121.51623398617
4.1440000000000	0.21293664271058	-122.15686727661
4.1470000000000	0.20967438885922	-122.77542664652
4.1500000000000	0.20654800257463	-123.37332422893
4.1530000000000	0.20355022428816	-123.95186015013
4.1560000000000	0.20067425673369	-124.51223292622
4.1590000000000	0.19791373548888	-125.05554879029
4.1620000000000	0.19526270067969	-125.58283006554
4.1650000000000	0.19271557002710	-126.09502268789
4.1680000000000	0.19026711333653	-126.59300297002
4.1710000000000	0.18791242847335	-127.07758368926
4.1740000000000	0.18564691882652	-127.54951957203
4.1770000000000	0.18346627223333	-128.00951223993
4.1800000000000	0.18136644131840	-128.45821467488
4.1830000000000	0.17934362518636	-128.89623525458
4.1860000000000	0.17739425240006	-129.32414140355
4.1890000000000	0.17551496517136	-129.74246290011
4.1920000000000	0.17370260468977	-130.15169487514
4.1950000000000	0.17195419751469	-130.55230053436
4.1980000000000	0.17026694295844	-130.94471363264
4.2010000000000	0.16863820138967	-131.32934072543
4.2040000000000	0.16706548339014	-131.70656322005
4.2070000000000	0.16554643970113	-132.07673924683
4.2100000000000	0.16407885189961	-132.44020536843
4.2130000000000	0.16266062374790	-132.79727814334
4.2160000000000	0.16128977316458	-133.14825555851
4.2190000000000	0.15996442476791	-133.49341834417
4.2220000000000	0.15868280294661	-133.83303118317
4.2250000000000	0.15744322541670	-134.16734382568
4.2280000000000	0.15624409722598	-134.49659211974
4.2310000000000	0.15508390517169	-134.82099896683
4.2340000000000	0.15396121259947	-135.14077521159
4.2370000000000	0.15287465455573	-135.45612047368
4.2400000000000	0.15182293326809	-135.76722392986
4.2430000000000	0.15080481393240	-136.07426505352
4.2460000000000	0.14981912078803	-136.37741431850
4.2490000000000	0.14886473346652	-136.67683387382
4.2520000000000	0.14794058360252	-136.97267819481
4.2550000000000	0.14704565169935	-137.26509471587
4.2580000000000	0.14617896424543	-137.55422444841
4.2610000000000	0.14533959108086	-137.84020258672
4.2640000000000	0.14452664301674	-138.12315910205
4.2670000000000	0.14373926971174	-138.40321932336
4.2700000000000	0.14297665781138	-138.68050449995
4.2730000000000	0.14223802935440	-138.95513233829
4.2760000000000	0.14152264044738	-139.22721750152
4.2790000000000	0.14082978020232	-139.49687205693
4.2820000000000	0.14015876992249	-139.76420585349
4.2850000000000	0.13950896250897	-140.02932680962
4.2880000000000	0.13887974204511	-140.29234109132
4.2910000000000	0.13827052349944	-140.55335316274
4.2940000000000	0.13768075247168	-140.81246569680
4.2970000000000	0.13710990489403	-141.06977934126
4.3000000000000	0.13655748659429	-141.32539234743
4.3030000000000	0.13602303263046	-141.57940008117
4.3060000000000	0.13550610632117	-141.83189444966
4.3090000000000	0.13500629792205	-142.08296328893
4.3120000000000	0.13452322293327	-142.33268976507
4.3150000000000	0.13405652006397	-142.58115184456
4.3180000000000	0.13360584891912	-142.82842188461
4.3210000000000	0.13317088750814	-143.07456638418
4.3240000000000	0.13275132969622	-143.31964592007
4.3270000000000	0.13234688272601	-143.56371527474
4.3300000000000	0.13195726492841	-143.80682374357
4.3330000000000	0.13158220371900	-144.04901559387
4.3360000000000	0.13122143394535	-144.29033063683
4.3390000000000	0.13087469661554	-144.53080486807
4.3420000000000	0.13054173800478	-144.77047113270
4.3450000000000	0.13022230910937	-145.00935977531
4.3480000000000	0.12991616539752	-145.24749924313
4.3510000000000	0.12962306679543	-145.48491661998
4.3540000000000	0.12934277784422	-145.72163807796
4.3570000000000	0.12907506796667	-145.95768924223
4.3600000000000	0.12881971179043	-146.19309547094
4.3630000000000	0.12857648948467	-146.42788205738
4.3660000000000	0.12834518707772	-146.66207436414
4.3690000000000	0.12812559673368	-146.89569790073
4.3720000000000	0.12791751697478	-147.12877835617
4.3750000000000	0.12772075284343	-147.36134159753
4.3780000000000	0.12753511600348	-147.59341364376
4.3810000000000	0.12736042478389	-147.82502062340
4.3840000000000	0.12719650417043	-148.05618872243
4.3870000000000	0.12704318575233	-148.28694412764
4.3900000000000	0.12690030763136	-148.51731296939
4.3930000000000	0.12676771430047	-148.74732126644
4.3960000000000	0.12664525649903	-148.97699487470
4.3990000000000	0.12653279105047	-149.20635944121
4.4020000000000	0.12643018068788	-149.43544036364
4.4050000000000	0.12633729387189	-149.66426275578
4.4080000000000	0.12625400460459	-149.89285141874
4.4110000000000	0.12618019224238	-150.12123081762
4.4140000000000	0.12611574131028	-150.34942506323
4.4170000000000	0.12606054131929	-150.57745789844
4.4200000000000	0.12601448658833	-150.80535268852
4.4230000000000	0.12597747607160	-151.03313241514
4.4260000000000	0.12594941319208	-151.26081967342
4.4290000000000	0.12593020568162	-151.48843667161
4.4320000000000	0.12591976542779	-151.71600523310
4.4350000000000	0.12591800832756	-151.94354680017
4.4380000000000	0.12592485414783	-152.17108243941
4.4410000000000	0.12594022639265	-152.39863284833
4.4440000000000	0.12596405217691	-152.62621836294
4.4470000000000	0.12599626210641	-152.85385896624
4.4500000000000	0.12603679016386	-153.08157429718
4.4530000000000	0.12608557360073	-153.30938366016
4.4560000000000	0.12614255283459	-153.53730603480
4.4590000000000	0.12620767135161	-153.76536008593
4.4620000000000	0.12628087561409	-153.99356417370
4.4650000000000	0.12636211497263	-154.22193636369
4.4680000000000	0.12645134158275	-154.45049443702
4.4710000000000	0.12654851032567	-154.67925590038
4.4740000000000	0.12665357873309	-154.90823799590
4.4770000000000	0.12676650691563	-155.13745771094
4.4800000000000	0.12688725749490	-155.36693178761
4.4830000000000	0.12701579553880	-155.59667673216
4.4860000000000	0.12715208850001	-155.82670882413
4.4890000000000	0.12729610615747	-156.05704412528
4.4920000000000	0.12744782056064	-156.28769848827
4.4950000000000	0.12760720597641	-156.51868756512
4.4980000000000	0.12777423883859	-156.75002681547
4.5010000000000	0.12794889769972	-156.98173151455
4.5040000000000	0.12813116318516	-157.21381676090
4.5070000000000	0.12832101794935	-157.44629748395
4.5100000000000	0.12851844663406	-157.67918845129
4.5130000000000	0.12872343582865	-157.91250427575
4.5160000000000	0.12893597403206	-158.14625942224
4.5190000000000	0.12915605161663	-158.38046821441
4.5220000000000	0.12938366079360	-158.61514484113
4.5250000000000	0.12961879558011	-158.85030336264
4.5280000000000	0.12986145176775	-159.08595771669
4.5310000000000	0.13011162689264	-159.32212172437
4.5340000000000	0.13036932020670	-159.55880909576
4.5370000000000	0.13063453265040	-159.79603343553
4.5400000000000	0.13090726682670	-160.03380824817
4.5430000000000	0.13118752697617	-160.27214694327
4.5460000000000	0.13147531895328	-160.51106284050
4.5490000000000	0.13177065020375	-160.75056917451
4.5520000000000	0.13207352974306	-160.99067909962
4.5550000000000	0.13238396813580	-161.23140569450
4.5580000000000	0.13270197747608	-161.47276196656
4.5610000000000	0.13302757136887	-161.71476085633
4.5640000000000	0.13336076491220	-161.95741524164
4.5670000000000	0.13370157468016	-162.20073794177
4.5700000000000	0.13405001870676	-162.44474172137
4.5730000000000	0.13440611647061	-162.68943929440
4.5760000000000	0.13476988888022	-162.93484332782
4.5790000000000	0.13514135826014	-163.18096644535
4.5820000000000	0.13552054833770	-163.42782123097
4.5850000000000	0.13590748423046	-163.67542023243
4.5880000000000	0.13630219243423	-163.92377596461
4.5910000000000	0.13670470081178	-164.17290091288
4.5940000000000	0.13711503858205	-164.42280753625
4.5970000000000	0.13753323630992	-164.67350827054
4.6000000000000	0.13795932589659	-164.92501553145
4.6030000000000	0.13839334057034	-165.17734171750
4.6060000000000	0.13883531487790	-165.43049921299
4.6090000000000	0.13928528467620	-165.68450039084
4.6120000000000	0.13974328712460	-165.93935761530
4.6150000000000	0.14020936067754	-166.19508324475
4.6180000000000	0.14068354507759	-166.45168963429
4.6210000000000	0.14116588134887	-166.70918913833
4.6240000000000	0.14165641179089	-166.96759411312
4.6270000000000	0.14215517997265	-167.22691691925
4.6300000000000	0.14266223072715	-167.48716992400
4.6330000000000	0.14317761014621	-167.74836550375
4.6360000000000	0.14370136557547	-168.01051604627
4.6390000000000	0.14423354560987	-168.27363395297
4.6420000000000	0.14477420008920	-168.53773164111
4.6450000000000	0.14532338009398	-168.80282154595
4.6480000000000	0.14588113794161	-169.06891612287
4.6510000000000	0.14644752718265	-169.33602784942
4.6540000000000	0.14702260259733	-169.60416922736
4.6570000000000	0.14760642019226	-169.87335278459
4.6600000000000	0.14819903719728	-170.14359107712
4.6630000000000	0.14880051206247	-170.41489669095
4.6660000000000	0.14941090445529	-170.68728224390
4.6690000000000	0.15003027525785	-170.96076038741
4.6720000000000	0.15065868656425	-171.23534380832
4.6750000000000	0.15129620167804	-171.51104523061
4.6780000000000	0.15194288510974	-171.78787741702
4.6810000000000	0.15259880257439	-172.06585317075
4.6840000000000	0.15326402098920	-172.34498533706
4.6870000000000	0.15393860847113	-172.62528680482
4.6900000000000	0.15462263433456	-172.90677050801
4.6930000000000	0.15531616908892	-173.18944942729
4.6960000000000	0.15601928443627	-173.47333659137
4.6990000000000	0.15673205326883	-173.75844507847
4.7020000000000	0.15745454966654	-174.04478801767
4.7050000000000	0.15818684889441	-174.33237859028
4.7080000000000	0.15892902739985	-174.62123003109
4.7110000000000	0.15968116280992	-174.91135562969
4.7140000000000	0.16044333392831	-175.20276873164
4.7170000000000	0.16121562073234	-175.49548273969
4.7200000000000	0.16199810436965	-175.78951111489
4.7230000000000	0.16279086715481	-176.08486737775
4.7260000000000	0.16359399256561	-176.38156510924
4.7290000000000	0.16440756523925	-176.67961795185
4.7320000000000	0.16523167096816	-176.97903961059
4.7350000000000	0.16606639669560	-177.27984385387
4.7380000000000	0.16691183051102	-177.58204451448
4.7410000000000	0.16776806164504	-177.88565549040
4.7440000000000	0.16863518046407	-178.19069074561
4.7470000000000	0.16951327846469	-178.49716431088
4.7500000000000	0.17040244826752	-178.80509028448
4.7530000000000	0.17130278361079	-179.11448283287
4.7560000000000	0.17221437934341	-179.42535619132
4.7590000000000	0.17313733141761	-179.73772466450
4.7620000000000	0.17407173688114	179.94839737300
4.7650000000000	0.17501769386889	179.63299547616
4.7680000000000	0.17597530159406	179.31605512914
4.7710000000000	0.17694466033872	178.99756174485
4.7740000000000	0.17792587144383	178.67750066468
4.7770000000000	0.17891903729856	178.35585715817
4.7800000000000	0.17992426132912	178.03261642287
4.7830000000000	0.18094164798676	177.70776358412
4.7860000000000	0.18197130273515	177.38128369500
4.7890000000000	0.18301333203707	177.05316173626
4.7920000000000	0.18406784334022	176.72338261639
4.7950000000000	0.18513494506235	176.39193117169
4.7980000000000	0.18621474657549	176.05879216644
4.8010000000000	0.18730735818935	175.72395029314
4.8040000000000	0.18841289113385	175.38739017278
4.8070000000000	0.18953145754062	175.04909635525
4.8100000000000	0.19066317042370	174.70905331975
4.8130000000000	0.19180814365905	174.36724547536
4.8160000000000	0.19296649196320	174.02365716160
4.8190000000000	0.19413833087070	173.67827264912
4.8220000000000	0.19532377671048	173.33107614050
4.8250000000000	0.19652294658113	172.98205177105
4.8280000000000	0.19773595832490	172.63118360978
4.8310000000000	0.19896293050051	172.27845566044
4.8340000000000	0.20020398235471	171.92385186259
4.8370000000000	0.20145923379243	171.56735609287
4.8400000000000	0.20272880534573	171.20895216628
4.8430000000000	0.20401281814121	170.84862383762
4.8460000000000	0.20531139386603	170.48635480297
4.8490000000000	0.20662465473251	170.12212870136
4.8520000000000	0.20795272344109	169.75592911645
4.8550000000000	0.20929572314176	169.38773957841
4.8580000000000	0.21065377739394	169.01754356588
4.8610000000000	0.21202701012461	168.64532450800
4.8640000000000	0.21341554558475	168.27106578665
4.8670000000000	0.21481950830407	167.89475073877
4.8700000000000	0.21623902304389	167.51636265874
4.8730000000000	0.21767421474823	167.13588480106
4.8760000000000	0.21912520849293	166.75330038295
4.8790000000000	0.22059212943291	166.36859258727
4.8820000000000	0.22207510274741	165.98174456548
4.8850000000000	0.22357425358321	165.59273944074
4.8880000000000	0.22508970699576	165.20156031122
4.8910000000000	0.22662158788823	164.80819025350
4.8940000000000	0.22817002094834	164.41261232616
4.8970000000000	0.22973513058304	164.01480957347
4.9000000000000	0.23131704085088	163.61476502933
4.9030000000000	0.23291587539213	163.21246172129
4.9060000000000	0.23453175735656	162.80788267479
4.9090000000000	0.23616480932880	162.40101091752
4.9120000000000	0.23781515325132	161.99182948400
4.9150000000000	0.23948291034498	161.58032142030
4.9180000000000	0.24116820102701	161.16646978898
4.9210000000000	0.24287114482651	160.75025767417
4.9240000000000	0.24459186029743	160.33166818685
4.9270000000000	0.24633046492884	159.91068447033
4.9300000000000	0.24808707505271	159.48728970593
4.9330000000000	0.24986180574894	159.06146711881
4.9360000000000	0.25165477074776	158.63319998403
4.9390000000000	0.25346608232945	158.20247163283
4.9420000000000	0.25529585122129	157.76926545909
4.9450000000000	0.25714418649182	157.33356492597
4.9480000000000	0.25901119544239	156.89535357279
4.9510000000000	0.26089698349585	156.45461502216
4.9540000000000	0.26280165408261	156.01133298720
4.9570000000000	0.26472530852383	155.56549127914
4.9600000000000	0.26666804591200	155.11707381498
4.9630000000000	0.26862996298857	154.66606462546
4.9660000000000	0.27061115401908	154.21244786324
4.9690000000000	0.27261171066542	153.75620781130
4.9720000000000	0.27463172185542	153.29732889148
4.9750000000000	0.27667127364988	152.83579567340
4.9780000000000	0.27873044910687	152.37159288345
4.9810000000000	0.28080932814350	151.90470541409
4.9840000000000	0.28290798739518	151.43511833336
4.9870000000000	0.28502650007235	150.96281689458
4.9900000000000	0.28716493581487	150.48778654630
4.9930000000000	0.28932336054404	150.01001294245
4.9960000000000	0.29150183631233	149.52948195275
4.9990000000000	0.29370042115103	149.04617967326
5.0020000000000	0.29591916891571	148.56009243723
5.0050000000000	0.29815812912982	148.07120682608
5.0080000000000	0.30041734682636	147.57950968067
5.0110000000000	0.30269686238786	147.08498811268
5.0140000000000	0.30499671138474	146.58762951627
5.0170000000000	0.30731692441224	146.08742157988
5.0200000000000	0.30965752692599	145.58435229825
5.0230000000000	0.31201853907653	145.07840998461
5.0260000000000	0.31439997554279	144.56958328304
5.0290000000000	0.31680184536483	144.05786118101
5.0320000000000	0.31922415177596	143.54323302206
5.0350000000000	0.32166689203452	143.02568851866
5.0380000000000	0.32413005725552	142.50521776519
5.0410000000000	0.32661363224225	141.98181125107
5.0440000000000	0.32911759531833	141.45545987397
5.0470000000000	0.33164191816022	140.92615495321
5.0500000000000	0.33418656563062	140.39388824320
5.0530000000000	0.33675149561296	139.85865194695
5.0560000000000	0.33933665884723	139.32043872969
5.0590000000000	0.34194199876759	138.77924173257
5.0620000000000	0.34456745134186	138.23505458635
5.0650000000000	0.34721294491341	137.68787142513
5.0680000000000	0.34987840004569	137.13768690013
5.0710000000000	0.35256372936964	136.58449619342
5.0740000000000	0.35526883743460	136.02829503165
5.0770000000000	0.35799362056271	135.46907969972
5.0800000000000	0.36073796670757	134.90684705442
5.0830000000000	0.36350175531717	134.34159453795
5.0860000000000	0.36628485720172	133.77332019136
5.0890000000000	0.36908713440668	133.20202266787
5.0920000000000	0.37190844009134	132.62770124603
5.0950000000000	0.37474861841347	132.05035584268
5.0980000000000	0.37760750442036	131.46998702582
5.1010000000000	0.38048492394663	130.88659602713
5.1040000000000	0.38338069351933	130.30018475434
5.1070000000000	0.38629462027067	129.71075580330
5.1100000000000	0.38922650185879	129.11831246976
5.1130000000000	0.39217612639697	128.52285876081
5.1160000000000	0.39514327239185	127.92439940604
5.1190000000000	0.39812770869073	127.32293986822
5.1220000000000	0.40112919443873	126.71848635370
5.1250000000000	0.40414747904596	126.11104582225
5.1280000000000	0.40718230216513	125.50062599660
5.1310000000000	0.41023339368006	124.88723537131
5.1340000000000	0.41330047370536	124.27088322132
5.1370000000000	0.41638325259768	123.65157960980
5.1400000000000	0.41948143097886	123.02933539554
5.1430000000000	0.42259469977129	122.40416223969
5.1460000000000	0.42572274024579	121.77607261188
5.1490000000000	0.42886522408232	121.14507979571
5.1520000000000	0.43202181344374	120.51119789356
5.1550000000000	0.43519216106285	119.87444183070
5.1580000000000	0.43837591034301	119.23482735862
5.1610000000000	0.44157269547240	118.59237105773
5.1640000000000	0.44478214155224	117.94709033913
5.1670000000000	0.44800386473886	117.29900344572
5.1700000000000	0.45123747240006	116.64812945240
5.1730000000000	0.45448256328541	115.99448826544
5.1760000000000	0.45773872771095	115.33810062107
5.1790000000000	0.46100554775793	114.67898808307
5.1820000000000	0.46428259748578	114.01717303955
5.1850000000000	0.46756944315906	113.35267869881
5.1880000000000	0.47086564348848	112.68552908425
5.1910000000000	0.47417074988562	112.01574902836
5.1940000000000	0.47748430673125	111.34336416577
5.1970000000000	0.48080585165707	110.66840092536
5.2000000000000	0.48413491584047	109.99088652136
5.2030000000000	0.48747102431207	109.31084894354
5.2060000000000	0.49081369627562	108.62831694645
5.2090000000000	0.49416244543999	107.94332003761
5.2120000000000	0.49751678036257	107.25588846485
5.2150000000000	0.50087620480384	106.56605320260
5.2180000000000	0.50424021809242	105.87384593729
5.2210000000000	0.50760831550012	105.17929905178
5.2240000000000	0.51097998862634	104.48244560890
5.2270000000000	0.51435472579124	103.78331933400
5.2300000000000	0.51773201243690	103.08195459672
5.2330000000000	0.52111133153592	102.37838639176
5.2360000000000	0.52449216400657	101.67265031887
5.2390000000000	0.52787398913383	100.96478256202
5.2420000000000	0.53125628499544	100.25481986768
5.2450000000000	0.53463852889221	99.542799522423
5.2480000000000	0.53802019778174	98.828759329710
5.2510000000000	0.54140076871465	98.112737585997
5.2540000000000	0.54477971927245	97.394773056153
5.2570000000000	0.54815652800621	96.674904948235
5.2600000000000	0.55153067487506	95.953172887667
5.2630000000000	0.55490164168363	95.229616890852
5.2660000000000	0.55826891251761	94.504277338266
5.2690000000000	0.56163197417630	93.777194947083
5.2720000000000	0.56499031660153	93.048410743360
5.2750000000000	0.56834343330172	92.317966033854
5.2780000000000	0.57169082177049	91.585902377490
5.2810000000000	0.57503198389873	90.852261556560
5.2840000000000	0.57836642637930	90.117085547673
5.2870000000000	0.58169366110365	89.380416492536
5.2900000000000	0.58501320554924	88.642296668590
5.2930000000000	0.58832458315735	87.902768459579
5.2960000000000	0.59162732370014	87.161874326080
5.2990000000000	0.59492096363644	86.419656776068
5.3020000000000	0.59820504645551	85.676158335552
5.3050000000000	0.60147912300805	84.931421519344
5.3080000000000	0.60474275182391	84.185488802010
5.3110000000000	0.60799549941584	83.438402589049
5.3140000000000	0.61123694056879	82.690205188363
5.3170000000000	0.61446665861421	81.940938782050
5.3200000000000	0.61768424568890	81.190645398587
5.3230000000000	0.62088930297807	80.439366885438
5.3260000000000	0.62408144094220	79.687144882137
5.3290000000000	0.62726027952732	78.934020793888
5.3320000000000	0.63042544835864	78.180035765733
5.3350000000000	0.63357658691717	77.425230657316
5.3380000000000	0.63671334469920	76.669646018301
5.3410000000000	0.63983538135861	75.913322064457
5.3440000000000	0.64294236683193	75.156298654467
5.3470000000000	0.64603398144606	74.398615267491
5.3500000000000	0.64910991600887	73.640310981494
5.3530000000000	0.65216987188268	72.881424452400
5.3560000000000	0.65521356104067	72.121993894068
5.3590000000000	0.65824070610671	71.362057059140
5.3620000000000	0.66125104037853	70.601651220756
5.3650000000000	0.66424430783471	69.840813155185
5.3680000000000	0.66722026312571	69.079579125358
5.3710000000000	0.67017867154946	68.317984865345
5.3740000000000	0.67311930901172	67.556065565764
5.3770000000000	0.67604196197175	66.793855860152
5.3800000000000	0.67894642737379	66.031389812287
5.3830000000000	0.68183251256482	65.268700904474
5.3860000000000	0.68470003519906	64.505822026802
5.3890000000000	0.68754882312995	63.742785467359
5.3920000000000	0.69037871428998	62.979622903406
5.3950000000000	0.69318955655908	62.216365393520
5.3980000000000	0.69598120762226	61.453043370669
5.4010000000000	0.69875353481695	60.689686636242
5.4040000000000	0.70150641497081	59.926324354996
5.4070000000000	0.70423973423072	59.162985050926
5.4100000000000	0.70695338788342	58.399696604027
5.4130000000000	0.70964728016868	57.636486247945
5.4160000000000	0.71232132408553	56.873380568490
5.4190000000000	0.71497544119226	56.110405502989
5.4220000000000	0.71760956140092	55.347586340465
5.4250000000000	0.72022362276688	54.584947722611
5.4280000000000	0.72281757127418	53.822513645543
5.4310000000000	0.72539136061728	53.060307462295
5.4340000000000	0.72794495197990	52.298351886040
5.4370000000000	0.73047831381155	51.536668994002
5.4400000000000	0.73299142160226	50.775280232039
5.4430000000000	0.73548425765636	50.014206419851
5.4460000000000	0.73795681086563	49.253467756808
5.4490000000000	0.74040907648246	48.493083828344
5.4520000000000	0.74284105589372	47.733073612897
5.4550000000000	0.74525275639556	46.973455489366
5.4580000000000	0.74764419096997	46.214247245047
5.4610000000000	0.75001537806330	45.455466084015
5.4640000000000	0.75236634136740	44.697128635937
5.4670000000000	0.75469710960364	43.939250965255
5.4700000000000	0.75700771631033	43.181848580735
5.4730000000000	0.75929819963398	42.424936445335
5.4760000000000	0.76156860212450	41.668528986362
5.4790000000000	0.76381897053498	40.912640105898
5.4820000000000	0.76604935562615	40.157283191444
5.4850000000000	0.76825981197590	39.402471126774
5.4880000000000	0.77045039779403	38.648216302951
5.4910000000000	0.77262117474256	37.894530629492
5.4940000000000	0.77477220776176	37.141425545637
5.4970000000000	0.77690356490204	36.388912031706
5.5000000000000	0.77901531716192	35.637000620514
5.5030000000000	0.78110753833221	34.885701408815
5.5060000000000	0.78318030484640	34.135024068750
5.5090000000000	0.78523369563759	33.384977859275
5.5120000000000	0.78726779200170	32.635571637549
5.5150000000000	0.78928267746726	31.886813870247
5.5180000000000	0.79127843767174	31.138712644791
5.5210000000000	0.79325516024432	30.391275680464
5.5240000000000	0.79521293469521	29.644510339398
5.5270000000000	0.79715185231142	28.898423637402
5.5300000000000	0.79907200605892	28.153022254633
5.5330000000000	0.80097349049116	27.408312546066
5.5360000000000	0.80285640166385	26.664300551773
5.5390000000000	0.80472083705581	25.920992006969
5.5420000000000	0.80656689549595	25.178392351834
5.5450000000000	0.80839467709607	24.436506741084
5.5480000000000	0.81020428318944	23.695340053277
5.5510000000000	0.81199581627495	22.954896899848
5.5540000000000	0.81376937996671	22.215181633863
5.5570000000000	0.81552507894888	21.476198358476
5.5600000000000	0.81726301893557	20.737950935081
5.5630000000000	0.81898330663556	20.000442991161
5.5660000000000	0.82068604972171	19.263677927804
5.5690000000000	0.82237135680478	18.527658926913
5.5720000000000	0.82403933741151	17.792388958066
5.5750000000000	0.82569010196664	17.057870785059
5.5780000000000	0.82732376177872	16.324106972095
5.5810000000000	0.82894042902945	15.591099889642
5.5840000000000	0.83054021676631	14.858851719941
5.5870000000000	0.83212323889821	14.127364462170
5.5900000000000	0.83368961019398	13.396639937265
5.5930000000000	0.83523944628339	12.666679792386
5.5960000000000	0.83677286366051	11.937485505050
5.5990000000000	0.83828997968908	11.209058386911
5.6020000000000	0.83979091260982	10.481399587200
5.6050000000000	0.84127578154914	9.7545100958256
5.6080000000000	0.84274470652934	9.0283907461441
5.6110000000000	0.84419780847980	8.3030422173895
5.6140000000000	0.84563520924910	7.5784650367810
5.6170000000000	0.84705703161763	6.8546595813086
5.6200000000000	0.84846339931072	6.1316260791996
5.6230000000000	0.84985443701183	5.4093646110756
5.6260000000000	0.85123027037567	4.6878751108055
5.6290000000000	0.85259102604109	3.9671573660610
5.6320000000000	0.85393683164336	3.2472110185814
5.6350000000000	0.85526781582580	2.5280355641583
5.6380000000000	0.85658410825046	1.8096303523445
5.6410000000000	0.85788583960766	1.0919945858983
5.6440000000000	0.85917314162424	0.37512731997079
5.6470000000000	0.86044614707025	-0.34097253895415
5.6500000000000	0.86170498976404	-1.0563062343583
5.6530000000000	0.86294980457536	-1.7708751612160
5.6560000000000	0.86418072742659	-2.4846808677398
5.6590000000000	0.86539789529167	-3.1977250573344
5.6620000000000	0.86660144619269	-3.9100095907507
5.6650000000000	0.86779151919409	-4.6215364884249
5.6680000000000	0.86896825439417	-5.3323079329978
5.6710000000000	0.87013179291382	-6.0423262719993
5.6740000000000	0.87128227688248	-6.7515940206900
5.6770000000000	0.87241984942102	-7.4601138650476
5.6800000000000	0.87354465462156	-8.1678886648863
5.6830000000000	0.87465683752410	-8.8749214571019
5.6860000000000	0.87575654408988	-9.5812154590269
5.6890000000000	0.87684392117133	-10.286774071889
5.6920000000000	0.87791911647858	-10.991600884357
5.6950000000000	0.87898227854252	-11.695699676169
5.6980000000000	0.88003355667415	-12.399074421830
5.7010000000000	0.88107310092045	-13.101729294358
5.7040000000000	0.88210106201642	-13.803668669090
5.7070000000000	0.88311759133351	-14.504897127516
5.7100000000000	0.88412284082421	-15.205419461137
5.7130000000000	0.88511696296290	-15.905240675340
5.7160000000000	0.88610011068287	-16.604365993282
5.7190000000000	0.88707243730950	-17.302800859755
5.7220000000000	0.88803409648964	-18.000550945052
5.7250000000000	0.88898524211712	-18.697622148790
5.7280000000000	0.88992602825442	-19.394020603707
5.7310000000000	0.89085660905053	-20.089752679407
5.7340000000000	0.89177713865497	-20.784824986056
5.7370000000000	0.89268777112802	-21.479244378003
5.7400000000000	0.89358866034717	-22.173017957337
5.7430000000000	0.89447995990981	-22.866153077352
5.7460000000000	0.89536182303217	-23.558657345922
5.7490000000000	0.89623440244466	-24.250538628777
5.7520000000000	0.89709785028345	-24.941805052665
5.7550000000000	0.89795231797851	-25.632465008399
5.7580000000000	0.89879795613811	-26.322527153775
5.7610000000000	0.89963491442969	-27.012000416355
5.7640000000000	0.90046334145745	-27.700893996108
5.7670000000000	0.90128338463638	-28.389217367902
5.7700000000000	0.90209519006302	-29.076980283835
5.7730000000000	0.90289890238293	-29.764192775403
5.7760000000000	0.90369466465490	-30.450865155495
5.7790000000000	0.90448261821207	-31.137008020207
5.7820000000000	0.90526290251988	-31.822632250470
5.7850000000000	0.90603565503106	-32.507749013485
5.7880000000000	0.90680101103764	-33.192369763959
5.7910000000000	0.90755910352007	-33.876506245133
5.7940000000000	0.90831006299359	-34.560170489596
5.7970000000000	0.90905401735180	-35.243374819883
5.8000000000000	0.90979109170763	-35.926131848848
5.8030000000000	0.91052140823170	-36.608454479801
5.8060000000000	0.91124508598822	-37.290355906414
5.8090000000000	0.91196224076847	-37.971849612381
5.8120000000000	0.91267298492190	-38.652949370829
5.8150000000000	0.91337742718509	-39.333669243478
5.8180000000000	0.91407567250842	-40.014023579536
5.8210000000000	0.91476782188077	-40.694027014336
5.8240000000000	0.91545397215218	-41.373694467697
5.8270000000000	0.91613421585465	-42.053041142010
5.8300000000000	0.91680864102107	-42.732082520043
5.8330000000000	0.91747733100255	-43.410834362460
5.8360000000000	0.91814036428403	-44.089312705050
5.8390000000000	0.91879781429845	-44.767533855654
5.8420000000000	0.91944974923946	-45.445514390792
5.8450000000000	0.92009623187283	-46.123271151984
5.8480000000000	0.92073731934669	-46.800821241757
5.8510000000000	0.92137306300064	-47.478182019332
5.8540000000000	0.92200350817389	-48.155371095990
5.8570000000000	0.92262869401253	-48.832406330110
5.8600000000000	0.92324865327610	-49.509305821869
5.8630000000000	0.92386341214348	-50.186087907608
5.8660000000000	0.92447299001833	-50.862771153849
5.8690000000000	0.92507739933422	-51.539374350965
5.8720000000000	0.92567664535947	-52.215916506496
5.8750000000000	0.92627072600200	-52.892416838099
5.8780000000000	0.92685963161423	-53.568894766137
5.8810000000000	0.92744334479828	-54.245369905896
5.8840000000000	0.92802184021155	-54.921862059423
5.8870000000000	0.92859508437295	-55.598391206984
5.8900000000000	0.92916303546985	-56.274977498134
5.8930000000000	0.92972564316606	-56.951641242392
5.8960000000000	0.93028284841099	-57.628402899522
5.8990000000000	0.93083458325017	-58.305283069404
5.9020000000000	0.93138077063741	-58.982302481502
5.9050000000000	0.93192132424881	-59.659481983916
5.9080000000000	0.93245614829884	-60.336842532010
5.9110000000000	0.93298513735881	-61.014405176624
5.9140000000000	0.93350817617790	-61.692191051848
5.9170000000000	0.93402513950718	-62.370221362369
5.9200000000000	0.93453589192669	-63.048517370370
5.9230000000000	0.93504028767620	-63.727100381999
5.9260000000000	0.93553817048961	-64.405991733373
5.9290000000000	0.93602937343364	-65.085212776147
5.9320000000000	0.93651371875099	-65.764784862614
5.9350000000000	0.93699101770840	-66.444729330356
5.9380000000000	0.93746107044992	-67.125067486424
5.9410000000000	0.93792366585592	-67.805820591060
5.9440000000000	0.93837858140814	-68.487009840945
5.9470000000000	0.93882558306122	-69.168656351984
5.9500000000000	0.93926442512128	-69.850781141616
5.9530000000000	0.93969485013182	-70.533405110651
5.9560000000000	0.94011658876760	-71.216549024639
5.9590000000000	0.94052935973687	-71.900233494766
5.9620000000000	0.94093286969260	-72.584478958274
5.9650000000000	0.94132681315306	-73.269305658419
5.9680000000000	0.94171087243249	-73.954733623956
5.9710000000000	0.94208471758227	-74.640782648169
5.9740000000000	0.94244800634326	-75.327472267430
5.9770000000000	0.94280038410990	-76.014821739314
5.9800000000000	0.94314148390661	-76.702850020265
5.9830000000000	0.94347092637719	-77.391575742814
5.9860000000000	0.94378831978778	-78.081017192376
5.9890000000000	0.94409326004417	-78.771192283616
5.9920000000000	0.94438533072383	-79.462118536410
5.9950000000000	0.94466410312371	-80.153813051401
5.9980000000000	0.94492913632412	-80.846292485176
6.0010000000000	0.94517997726963	-81.539573025068
6.0040000000000	0.94541616086747	-82.233670363609
6.0070000000000	0.94563721010434	-82.928599672640
6.0100000000000	0.94584263618201	-83.624375577116
6.0130000000000	0.94603193867274	-84.321012128611
6.0160000000000	0.94620460569489	-85.018522778552
6.0190000000000	0.94636011410961	-85.716920351213
6.0220000000000	0.94649792973907	-86.416217016486
6.0250000000000	0.94661750760708	-87.116424262464
6.0280000000000	0.94671829220258	-87.817552867870
6.0310000000000	0.94679971776664	-88.519612874357
6.0340000000000	0.94686120860359	-89.222613558717
6.0370000000000	0.94690217941682	-89.926563405039
6.0400000000000	0.94692203566973	-90.631470076855
6.0430000000000	0.94692017397239	-91.337340389308
6.0460000000000	0.94689598249435	-92.044180281394
6.0490000000000	0.94684884140390	-92.751994788319
6.0520000000000	0.94677812333436	-93.460788014021
6.0550000000000	0.94668319387743	-94.170563103901
6.0580000000000	0.94656341210409	-94.881322217820
6.0610000000000	0.94641813111316	-95.593066503414
6.0640000000000	0.94624669860749	-96.305796069786
6.0670000000000	0.94604845749816	-97.019509961618
6.0700000000000	0.94582274653632	-97.734206133788
6.0730000000000	0.94556890097279	-98.449881426520
6.0760000000000	0.94528625324519	-99.166531541162
6.0790000000000	0.94497413369224	-99.884151016632
6.0820000000000	0.94463187129495	-100.60273320661
6.0850000000000	0.94425879444427	-101.32227025752
6.0880000000000	0.94385423173446	-102.04275308745
6.0910000000000	0.94341751278170	-102.76417136590
6.0940000000000	0.94294796906709	-103.48651349468
6.0970000000000	0.94244493480312	-104.20976658978
6.1000000000000	0.94190774782266	-104.93391646446
6.1030000000000	0.94133575048932	-105.65894761351
6.1060000000000	0.94072829062800	-106.38484319887
6.1090000000000	0.94008472247423	-107.11158503651
6.1120000000000	0.93940440764084	-107.83915358487
6.1150000000000	0.93868671610044	-108.56752793466
6.1180000000000	0.93793102718190	-109.29668580032
6.1210000000000	0.93713673057913	-110.02660351306
6.1240000000000	0.93630322737016	-110.75725601561
6.1270000000000	0.93542993104449	-111.48861685870
6.1300000000000	0.93451626853656	-112.22065819937
6.1330000000000	0.93356168126315	-112.95335080110
6.1360000000000	0.93256562616223	-113.68666403594
6.1390000000000	0.93152757673099	-114.42056588846
6.1420000000000	0.93044702406038	-115.15502296188
6.1450000000000	0.92932347786358	-115.89000048609
6.1480000000000	0.92815646749586	-116.62546232785
6.1510000000000	0.92694554296287	-117.36137100307
6.1540000000000	0.92569027591479	-118.09768769120
6.1570000000000	0.92439026062332	-118.83437225187
6.1600000000000	0.92304511493883	-119.57138324358
6.1630000000000	0.92165448122466	-120.30867794470
6.1660000000000	0.92021802726573	-121.04621237655
6.1690000000000	0.91873544714858	-121.78394132875
6.1720000000000	0.91720646211006	-122.52181838667
6.1750000000000	0.91563082135162	-123.25979596113
6.1780000000000	0.91400830281672	-123.99782532015
6.1810000000000	0.91233871392839	-124.73585662285
6.1840000000000	0.91062189228442	-125.47383895542
6.1870000000000	0.90885770630761	-126.21172036913
6.1900000000000	0.90704605584855	-126.94944792028
6.1930000000000	0.90518687273871	-127.68696771212
6.1960000000000	0.90328012129150	-128.42422493860
6.1990000000000	0.90132579874934	-129.16116392992
6.2020000000000	0.89932393567468	-129.89772819978
6.2050000000000	0.89727459628341	-130.63386049430
6.2080000000000	0.89517787871892	-131.36950284241
6.2110000000000	0.89303391526545	-132.10459660779
6.2140000000000	0.89084287249961	-132.83908254202
6.2170000000000	0.88860495137901	-133.57290083913
6.2200000000000	0.88632038726727	-134.30599119114
6.2230000000000	0.88398944989472	-135.03829284472
6.2260000000000	0.88161244325470	-135.76974465868
6.2290000000000	0.87918970543503	-136.50028516227
6.2320000000000	0.87672160838507	-137.22985261414
6.2350000000000	0.87420855761848	-137.95838506178
6.2380000000000	0.87165099185234	-138.68582040140
6.2410000000000	0.86904938258350	-139.41209643805
6.2440000000000	0.86640423360300	-140.13715094584
6.2470000000000	0.86371608044997	-140.86092172822
6.2500000000000	0.86098548980641	-141.58334667805
6.2530000000000	0.85821305883447	-142.30436383743
6.2560000000000	0.85539941445809	-143.02391145712
6.2590000000000	0.85254521259112	-143.74192805546
6.2620000000000	0.84965113731410	-144.45835247650
6.2650000000000	0.84671790000203	-145.17312394754
6.2680000000000	0.84374623840576	-145.88618213552
6.2710000000000	0.84073691568973	-146.59746720259
6.2740000000000	0.83769071942865	-147.30691986038
6.2770000000000	0.83460846056636	-148.01448142306
6.2800000000000	0.83149097233964	-148.72009385906
6.2830000000000	0.82833910917020	-149.42369984127
6.2860000000000	0.82515374552802	-150.12524279570
6.2890000000000	0.82193577476921	-150.82466694847
6.2920000000000	0.81868610795171	-151.52191737108
6.2950000000000	0.81540567263213	-152.21694002387
6.2980000000000	0.81209541164688	-152.90968179755
6.3010000000000	0.80875628188110	-153.60009055282
6.3040000000000	0.80538925302841	-154.28811515799
6.3070000000000	0.80199530634488	-154.97370552453
6.3100000000000	0.79857543340025	-155.65681264052
6.3130000000000	0.79513063482964	-156.33738860199
6.3160000000000	0.79166191908861	-157.01538664208
6.3190000000000	0.78817030121470	-157.69076115810
6.3220000000000	0.78465680159814	-158.36346773628
6.3250000000000	0.78112244476455	-159.03346317449
6.3280000000000	0.77756825817232	-159.70070550263
6.3310000000000	0.77399527102700	-160.36515400100
6.3340000000000	0.77040451311529	-161.02676921634
6.3370000000000	0.76679701366083	-161.68551297597
6.3400000000000	0.76317380020379	-162.34134839961
6.3430000000000	0.75953589750652	-162.99423990933
6.3460000000000	0.75588432648682	-163.64415323738
6.3490000000000	0.75222010318086	-164.29105543213
6.3520000000000	0.74854423773703	-164.93491486208
6.3550000000000	0.74485773344249	-165.57570121805
6.3580000000000	0.74116158578345	-166.21338551359
6.3610000000000	0.73745678154059	-166.84794008368
6.3640000000000	0.73374429792061	-167.47933858188
6.3670000000000	0.73002510172477	-168.10755597579
6.3700000000000	0.72630014855536	-168.73256854123
6.3730000000000	0.72257038206077	-169.35435385484
6.3760000000000	0.71883673321967	-169.97289078552
6.3790000000000	0.71510011966484	-170.58815948463
6.3820000000000	0.71136144504702	-171.20014137494
6.3850000000000	0.70762159843899	-171.80881913868
6.3880000000000	0.70388145378010	-172.41417670454
6.3910000000000	0.70014186936121	-173.01619923373
6.3940000000000	0.69640368735008	-173.61487310530
6.3970000000000	0.69266773335706	-174.21018590068
6.4000000000000	0.68893481604080	-174.80212638748
6.4030000000000	0.68520572675362	-175.39068450281
6.4060000000000	0.68148123922624	-175.97585133586
6.4090000000000	0.67776210929117	-176.55761911012
6.4120000000000	0.67404907464432	-177.13598116505
6.4150000000000	0.67034285464392	-177.71093193739
6.4180000000000	0.66664415014613	-178.28246694207
6.4210000000000	0.66295364337635	-178.85058275274
6.4240000000000	0.65927199783524	-179.41527698202
6.4270000000000	0.65559985823841	-179.97654826148
6.4300000000000	0.65193785048862	179.46560377877
6.4330000000000	0.64828658167923	178.91117853059
6.4360000000000	0.64464664012763	178.36017442877
6.4390000000000	0.64101859543729	177.81258897204
6.4420000000000	0.63740299858692	177.26841874446
6.4450000000000	0.63380038204531	176.72765943694
6.4480000000000	0.63021125991038	176.19030586910
6.4510000000000	0.62663612807078	175.65635201121
6.4540000000000	0.62307546438849	175.12579100646
6.4570000000000	0.61952972890086	174.59861519336
6.4600000000000	0.61599936404048	174.07481612837
6.4630000000000	0.61248479487131	173.55438460871
6.4660000000000	0.60898642933949	173.03731069530
6.4690000000000	0.60550465853724	172.52358373589
6.4720000000000	0.60203985697857	172.01319238830
6.4750000000000	0.59859238288508	171.50612464376
6.4780000000000	0.59516257848068	171.00236785029
6.4810000000000	0.59175077029387	170.50190873620
6.4840000000000	0.58835726946622	170.00473343356
6.4870000000000	0.58498237206606	169.51082750158
6.4900000000000	0.58162635940612	169.02017595008
6.4930000000000	0.57828949836422	168.53276326273
6.4960000000000	0.57497204170606	168.04857342021
6.4990000000000	0.57167422840915	167.56758992319
6.5020000000000	0.56839628398729	167.08979581509
6.5050000000000	0.56513842081472	166.61517370461
6.5080000000000	0.56190083844946	166.14370578793
6.5110000000000	0.55868372395519	165.67537387063
6.5140000000000	0.55548725222122	165.21015938921
6.5170000000000	0.55231158628013	164.74804343226
6.5200000000000	0.54915687762269	164.28900676118
6.5230000000000	0.54602326650976	163.83302983046
6.5260000000000	0.54291088228084	163.38009280749
6.5290000000000	0.53981984365913	162.93017559190
6.5320000000000	0.53675025905284	162.48325783435
6.5350000000000	0.53370222685255	162.03931895482
6.5380000000000	0.53067583572461	161.59833816034
6.5410000000000	0.52767116490032	161.16029446221
6.5440000000000	0.52468828446088	160.72516669263
6.5470000000000	0.52172725561805	160.29293352079
6.5500000000000	0.51878813099034	159.86357346837
6.5530000000000	0.51587095487491	159.43706492452
6.5560000000000	0.51297576351483	159.01338616025
6.5590000000000	0.51010258536192	158.59251534231
6.5620000000000	0.50725144133508	158.17443054643
6.5650000000000	0.50442234507396	157.75910977015
6.5680000000000	0.50161530318818	157.34653094499
6.5710000000000	0.49883031550188	156.93667194822
6.5740000000000	0.49606737529367	156.52951061400
6.5770000000000	0.49332646953205	156.12502474414
6.5800000000000	0.49060757910614	155.72319211830
6.5830000000000	0.48791067905185	155.32399050370
6.5860000000000	0.48523573877340	154.92739766450
6.5890000000000	0.48258272226027	154.53339137056
6.5920000000000	0.47995158829952	154.14194940592
6.5950000000000	0.47734229068348	153.75304957676
6.5980000000000	0.47475477841295	153.36666971907
6.6010000000000	0.47218899589568	152.98278770579
6.6040000000000	0.46964488314043	152.60138145370
6.6070000000000	0.46712237594637	152.22242892990
6.6100000000000	0.46462140608802	151.84590815795
6.6130000000000	0.46214190149570	151.47179722366
6.6160000000000	0.45968378643144	151.10007428061
6.6190000000000	0.45724698166050	150.73071755529
6.6220000000000	0.45483140461850	150.36370535201
6.6250000000000	0.45243696957410	149.99901605752
6.6280000000000	0.45006358778743	149.63662814530
6.6310000000000	0.44771116766420	149.27652017963
6.6340000000000	0.44537961490551	148.91867081945
6.6370000000000	0.44306883265358	148.56305882191
6.6400000000000	0.44077872163323	148.20966304570
6.6430000000000	0.43850918028934	147.85846245423
6.6460000000000	0.43626010492022	147.50943611849
6.6490000000000	0.43403138980707	147.16256321980
6.6520000000000	0.43182292733946	146.81782305230
6.6550000000000	0.42963460813701	146.47519502531
6.6580000000000	0.42746632116725	146.13465866548
6.6610000000000	0.42531795385978	145.79619361875
6.6640000000000	0.42318939221680	145.45977965219
6.6670000000000	0.42108052091995	145.12539665565
6.6700000000000	0.41899122343382	144.79302464328
6.6730000000000	0.41692138210581	144.46264375490
6.6760000000000	0.41487087826280	144.13423425721
6.6790000000000	0.41283959230441	143.80777654491
6.6820000000000	0.41082740379306	143.48325114168
6.6850000000000	0.40883419154088	143.16063870097
6.6880000000000	0.40685983369359	142.83992000681
6.6910000000000	0.40490420781128	142.52107597440
6.6940000000000	0.40296719094631	142.20408765060
6.6970000000000	0.40104865971838	141.88893621439
6.7000000000000	0.39914849038674	141.57560297717
6.7030000000000	0.39726655891975	141.26406938297
6.7060000000000	0.39540274106176	140.95431700862
6.7090000000000	0.39355691239741	140.64632756376
6.7120000000000	0.39172894841346	140.34008289084
6.7150000000000	0.38991872455819	140.03556496500
6.7180000000000	0.38812611629839	139.73275589390
6.7210000000000	0.38635099917407	139.43163791744
6.7240000000000	0.38459324885100	139.13219340747
6.7270000000000	0.38285274117099	138.83440486739
6.7300000000000	0.38112935220018	138.53825493169
6.7330000000000	0.37942295827516	138.24372636547
6.7360000000000	0.37773343604725	137.95080206386
6.7390000000000	0.37606066252482	137.65946505142
6.7420000000000	0.37440451511371	137.36969848145
6.7450000000000	0.37276487165594	137.08148563529
6.7480000000000	0.37114161046664	136.79480992156
6.7510000000000	0.36953461036931	136.50965487536
6.7540000000000	0.36794375072947	136.22600415741
6.7570000000000	0.36636891148672	135.94384155314
6.7600000000000	0.36480997318535	135.66315097184
6.7630000000000	0.36326681700337	135.38391644561
6.7660000000000	0.36173932478026	135.10612212843
6.7690000000000	0.36022737904327	134.82975229509
6.7720000000000	0.35873086303244	134.55479134016
6.7750000000000	0.35724966072435	134.28122377689
6.7780000000000	0.35578365685463	134.00903423609
6.7810000000000	0.35433273693934	133.73820746500
6.7840000000000	0.35289678729513	133.46872832613
6.7870000000000	0.35147569505842	133.20058179602
6.7900000000000	0.35006934820346	132.93375296411
6.7930000000000	0.34867763555933	132.66822703143
6.7960000000000	0.34730044682612	132.40398930938
6.7990000000000	0.34593767259001	132.14102521848
6.8020000000000	0.34458920433757	131.87932028703
6.8050000000000	0.34325493446913	131.61886014984
6.8080000000000	0.34193475631134	131.35963054689
6.8110000000000	0.34062856412895	131.10161732202
6.8140000000000	0.33933625313583	130.84480642153
6.8170000000000	0.33805771950521	130.58918389286
6.8200000000000	0.33679286037928	130.33473588319
6.8230000000000	0.33554157387809	130.08144863806
6.8260000000000	0.33430375910779	129.82930849996
6.8290000000000	0.33307931616833	129.57830190694
6.8320000000000	0.33186814616045	129.32841539117
6.8350000000000	0.33067015119223	129.07963557751
6.8380000000000	0.32948523438501	128.83194918207
6.8410000000000	0.32831329987889	128.58534301081
6.8440000000000	0.32715425283763	128.33980395801
6.8470000000000	0.32600799945320	128.09531900486
6.8500000000000	0.32487444694979	127.85187521798
6.8530000000000	0.32375350358746	127.60945974794
6.8560000000000	0.32264507866536	127.36805982778
6.8590000000000	0.32154908252459	127.12766277155
6.8620000000000	0.32046542655069	126.88825597275
6.8650000000000	0.31939402317574	126.64982690291
6.8680000000000	0.31833478588024	126.41236311004
6.8710000000000	0.31728762919459	126.17585221714
6.8740000000000	0.31625246870029	125.94028192067
6.8770000000000	0.31522922103093	125.70563998908
6.8800000000000	0.31421780387286	125.47191426120
6.8830000000000	0.31321813596564	125.23909264483
6.8860000000000	0.31223013710226	125.00716311511
6.8890000000000	0.31125372812913	124.77611371304
6.8920000000000	0.31028883094593	124.54593254393
6.8950000000000	0.30933536850519	124.31660777585
6.8980000000000	0.30839326481174	124.08812763810
6.9010000000000	0.30746244492203	123.86048041966
6.9040000000000	0.30654283494323	123.63365446761
6.9070000000000	0.30563436203227	123.40763818560
6.9100000000000	0.30473695439468	123.18242003228
6.9130000000000	0.30385054128337	122.95798851975
6.9160000000000	0.30297505299731	122.73433221193
6.9190000000000	0.30211042088004	122.51143972307
6.9220000000000	0.30125657731820	122.28929971612
6.9250000000000	0.30041345573990	122.06790090114
6.9280000000000	0.29958099061309	121.84723203374
6.9310000000000	0.29875911744384	121.62728191348
6.9340000000000	0.29794777277453	121.40803938224
6.9370000000000	0.29714689418213	121.18949332266
6.9400000000000	0.29635642027629	120.97163265649
6.9430000000000	0.29557629069752	120.75444634303
6.9460000000000	0.29480644611530	120.53792337742
6.9490000000000	0.29404682822622	120.32205278911
6.9520000000000	0.29329737975208	120.10682364014
6.9550000000000	0.29255804443800	119.89222502355
6.9580000000000	0.29182876705058	119.67824606171
6.9610000000000	0.29110949337605	119.46487590467
6.9640000000000	0.29040017021840	119.25210372850
6.9670000000000	0.28970074539768	119.03991873358
6.9700000000000	0.28901116774813	118.82831014296
6.9730000000000	0.28833138711657	118.61726720066
6.9760000000000	0.28766135436067	118.40677916995
[truncated: 1,012 more rows]
