# Supplementary material for: Intelligent wireless power transfer via a 2-bit compact reconfigurable transmissive-metasurface-based router
Source: Nat Commun. 2024 Apr 1;15:2807. doi: 10.1038/s41467-024-46984-4 (PMC10984985; doi:10.1038/s41467-024-46984-4)
Supplement: Supplementary file 12 — Source Data [file 41467_2024_46984_MOESM12_ESM.zip › source_data/figure_s16_doubleground2.txt]

#Parameters = {D=22.5; DC_shifty=8; Rx1=6.95; Rx2=3.95; Rx3=6.95; Rx4=3.95; Rx5=8.12; Rx6=5.25; Ry1=7.61; Ry2=3.95; Ry3=7.61; Ry4=5.94; Ry5=8.12; Ry6=5.25; ang=60; ang_rad=1.0471975511966; cap1=1.5e-13; cap2=0; cap3=1.5e-13; cap4=0; d1_M1=4.2; d1_M4=3.9; d2_M4=2.2; d_M1=0.9; eRx_h1=9.5; eRx_h2=7.5; eRx_v1=5; eRx_v2=9; gc=0.5; ha=0.1; hd=0.787; hs=3.175; hs1=1.675; l1_M1=1.76; l1_M2=7.2; l1_M3=2.7…
#"Frequency / GHz"	SZmax(1),Zmin(1) (10) [Mag]	SZmax(1),Zmin(1) (10) [Pha in deg.]
#-------------------------------------------------------------------------------------
4.0000000000000	0.23751927332998	173.63261150877
4.0030000000000	0.24374751874546	172.34899655622
4.0060000000000	0.25000548954410	171.04344087229
4.0090000000000	0.25628358789798	169.71578169892
4.0120000000000	0.26257136607367	168.36596778185
4.0150000000000	0.26885753625487	166.99406444289
4.0180000000000	0.27512999362603	165.60025846052
4.0210000000000	0.28137585410093	164.18486257651
4.0240000000000	0.28758150788191	162.74831943741
4.0270000000000	0.29373268975265	161.29120477347
4.0300000000000	0.29981456664100	159.81422961824
4.0330000000000	0.30581184253598	158.31824137537
4.0360000000000	0.31170888031911	156.80422355164
4.0390000000000	0.31748983947908	155.27329399510
4.0420000000000	0.32313882805579	153.72670150316
4.0450000000000	0.32864006651383	152.16582070044
4.0480000000000	0.33397806062871	150.59214512895
4.0510000000000	0.33913777990237	149.00727854033
4.0540000000000	0.34410483755378	147.41292443399
4.0570000000000	0.34886566778943	145.81087393877
4.0600000000000	0.35340769587576	144.20299219236
4.0630000000000	0.35771949654110	142.59120342503
4.0660000000000	0.36179093643207	140.97747500205
4.0690000000000	0.36561329674134	139.36380071736
4.0720000000000	0.36917937270642	137.75218366247
4.0750000000000	0.37248354740474	136.14461901002
4.0780000000000	0.37552183812709	134.54307705646
4.0810000000000	0.37829191452833	132.94948685995
4.0840000000000	0.38079308870020	131.36572078750
4.0870000000000	0.38302627822131	129.79358025245
4.0900000000000	0.38499394407426	128.23478288211
4.0930000000000	0.38670000603649	126.69095130510
4.0960000000000	0.38814973871308	125.16360369485
4.0990000000000	0.38934965178142	123.65414615083
4.1020000000000	0.39030735823991	122.16386694477
4.1050000000000	0.39103143450427	120.69393260869
4.1080000000000	0.39153127609593	119.24538579624
4.1110000000000	0.39181695242797	117.81914481048
4.1140000000000	0.39189906385781	116.41600466007
4.1170000000000	0.39178860375419	115.03663948307
4.1200000000000	0.39149682786688	113.68160616261
4.1230000000000	0.39103513280218	112.35134895061
4.1260000000000	0.39041494493269	111.04620491537
4.1290000000000	0.38964762061711	109.76641003283
4.1320000000000	0.38874435819464	108.51210575119
4.1350000000000	0.38771612185709	107.28334587082
4.1380000000000	0.38657357719635	106.08010359713
4.1410000000000	0.38532703797654	104.90227864028
4.1440000000000	0.38398642348916	103.74970425351
4.1470000000000	0.38256122571060	102.62215411887
4.1500000000000	0.38106048538968	101.51934900586
4.1530000000000	0.37949277614408	100.44096314444
4.1560000000000	0.37786619562790	99.386630268008
4.1590000000000	0.37618836284656	98.355949294867
4.1620000000000	0.37446642072894	97.348489628146
4.1650000000000	0.37270704311831	96.363796063603
4.1680000000000	0.37091644540447	95.401393303167
4.1710000000000	0.36910039808839	94.460790078487
4.1740000000000	0.36726424264291	93.541482894422
4.1770000000000	0.36541290910498	92.642959406335
4.1800000000000	0.36355093490479	91.764701448281
4.1830000000000	0.36168248450724	90.906187731378
4.1860000000000	0.35981136949978	90.066896233023
4.1890000000000	0.35794106882405	89.246306298492
4.1920000000000	0.35607474889563	88.443900476523
4.1950000000000	0.35421528340812	87.659166110527
4.1980000000000	0.35236527265584	86.891596706416
4.2010000000000	0.35052706224792	86.140693097339
4.2040000000000	0.34870276111668	85.405964424634
4.2070000000000	0.34689425875024	84.686928953285
4.2100000000000	0.34510324160289	83.983114739032
4.2130000000000	0.34333120865445	83.294060163025
4.2160000000000	0.34157948610659	82.619314348790
4.2190000000000	0.33984924121595	81.958437475057
4.2220000000000	0.33814149527562	81.311000996902
4.2250000000000	0.33645713576204	80.676587786404
4.2280000000000	0.33479692767454	80.054792203212
4.2310000000000	0.33316152409485	79.445220104146
4.2340000000000	0.33155147600097	78.847488800236
4.2370000000000	0.32996724136984	78.261226968623
4.2400000000000	0.32840919360550	77.686074526007
4.2430000000000	0.32687762932995	77.121682469559
4.2460000000000	0.32537277557251	76.567712690457
4.2490000000000	0.32389479639562	76.023837764796
4.2520000000000	0.32244379899116	75.489740725710
4.2550000000000	0.32101983928236	74.965114820404
4.2580000000000	0.31962292706288	74.449663254888
4.2610000000000	0.31825303070526	73.943098929084
4.2640000000000	0.31691008146644	73.445144164298
4.2670000000000	0.31559397741791	72.955530424716
4.2700000000000	0.31430458702489	72.473998034076
4.2730000000000	0.31304175239598	72.000295888223
4.2760000000000	0.31180529222269	71.534181163597
4.2790000000000	0.31059500442355	71.075419021174
4.2820000000000	0.30941066850386	70.623782304319
4.2850000000000	0.30825204763562	70.179051227947
4.2880000000000	0.30711889045443	69.741013054550
4.2910000000000	0.30601093255804	69.309461750131
4.2940000000000	0.30492789767371	68.884197608991
4.2970000000000	0.30386949843313	68.465026829897
4.3000000000000	0.30283543664805	68.051761015386
4.3030000000000	0.30182540290116	67.644216547473
4.3060000000000	0.30083907512808	67.242213760000
4.3090000000000	0.29987611560875	66.845575766186
4.3120000000000	0.29893616528556	66.454126679237
4.3150000000000	0.29801883329241	66.067688713473
4.3180000000000	0.29712367730242	65.686077097808
4.3210000000000	0.29625016485874	65.309090393947
4.3240000000000	0.29539759145380	64.936490231784
4.3270000000000	0.29456488773310	64.567953539864
4.3300000000000	0.29375009231108	64.202940311233
4.3330000000000	0.29294854343764	63.840228658773
4.3360000000000	0.29214371010414	63.475433865041
4.3390000000000	0.29118547345030	63.060288811240
4.3420000000000	0.29106406096476	62.858808211822
4.3450000000000	0.29018072134675	62.482597932994
4.3480000000000	0.28945984461454	62.135642862910
4.3510000000000	0.28878051155142	61.796730960767
4.3540000000000	0.28812792113579	61.462868479119
4.3570000000000	0.28749776587893	61.133119945321
4.3600000000000	0.28688821642114	60.807058078613
4.3630000000000	0.28629828144500	60.484432546781
4.3660000000000	0.28572731969123	60.165068995660
4.3690000000000	0.28517485889432	59.848830944824
4.3720000000000	0.28464051781165	59.535603143932
4.3750000000000	0.28412396880460	59.225283471408
4.3780000000000	0.28362491832833	58.917778641599
4.3810000000000	0.28314309606618	58.613001765594
4.3840000000000	0.28267824854235	58.310870880109
4.3870000000000	0.28223013519236	58.011308012140
4.3900000000000	0.28179852584796	57.714238555041
4.3930000000000	0.28138319906995	57.419590833458
4.3960000000000	0.28098394100669	57.127295787162
4.3990000000000	0.28060054458869	56.837286732280
4.4020000000000	0.28023280894364	56.549499174494
4.4050000000000	0.27988053895880	56.263870658141
4.4080000000000	0.27954354494469	55.980340640792
4.4110000000000	0.27922164236944	55.698850386377
4.4140000000000	0.27891465164257	55.419342872196
4.4170000000000	0.27862239793534	55.141762706500
4.4200000000000	0.27834471102651	54.866056054402
4.4230000000000	0.27808142516818	54.592170570396
4.4260000000000	0.27783237896588	54.320055336287
4.4290000000000	0.27759741526963	54.049660803693
4.4320000000000	0.27737638107378	53.780938740324
4.4350000000000	0.27716912742339	53.513842179561
4.4380000000000	0.27697550932613	53.248325372962
4.4410000000000	0.27679538566813	52.984343745298
4.4440000000000	0.27662861913398	52.721853851870
4.4470000000000	0.27647507612919	52.460813337942
4.4500000000000	0.27633462670551	52.201180900036
4.4530000000000	0.27620714448867	51.942916248981
4.4560000000000	0.27609250660770	51.685980074561
4.4590000000000	0.27599059362652	51.430334011703
4.4620000000000	0.27590128947696	51.175940608020
4.4650000000000	0.27582448139350	50.922763292709
4.4680000000000	0.27576005984933	50.670766346667
4.4710000000000	0.27570791849412	50.419914873794
4.4740000000000	0.27566795409285	50.170174773373
4.4770000000000	0.27564006646617	49.921512713550
4.4800000000000	0.27562415843215	49.673896105764
4.4830000000000	0.27562013574885	49.427293080158
4.4860000000000	0.27562790705875	49.181672461877
4.4890000000000	0.27564738383395	48.937003748241
4.4920000000000	0.27567848032263	48.693257086741
4.4950000000000	0.27572111349690	48.450403253807
4.4980000000000	0.27577520300168	48.208413634346
4.5010000000000	0.27584067110472	47.967260202001
4.5040000000000	0.27591744264772	47.726915500082
4.5070000000000	0.27600544499866	47.487352623192
4.5100000000000	0.27610460800519	47.248545199430
4.5130000000000	0.27621486394911	47.010467373274
4.5160000000000	0.27633614750182	46.773093788979
4.5190000000000	0.27646839568102	46.536399574592
4.5220000000000	0.27661154780823	46.300360326451
4.5250000000000	0.27676554546747	46.064952094253
4.5280000000000	0.27693033246490	45.830151366562
4.5310000000000	0.27710585478936	45.595935056857
4.5340000000000	0.27729206057403	45.362280489968
4.5370000000000	0.27748890005879	45.129165389013
4.5400000000000	0.27769632555384	44.896567862722
4.5430000000000	0.27791429140396	44.664466393176
4.5460000000000	0.27814275395368	44.432839823944
4.5490000000000	0.27838167151347	44.201667348600
4.5520000000000	0.27863100432666	43.970928499592
4.5550000000000	0.27889071453720	43.740603137450
4.5580000000000	0.27916076615829	43.510671440375
4.5610000000000	0.27944112504181	43.281113894088
4.5640000000000	0.27973175884839	43.051911282056
4.5670000000000	0.28003263701846	42.823044675962
4.5700000000000	0.28034373074387	42.594495426503
4.5730000000000	0.28066501294026	42.366245154459
4.5760000000000	0.28099645822025	42.138275742011
4.5790000000000	0.28133804286719	41.910569324335
4.5820000000000	0.28168974480960	41.683108281469
4.5850000000000	0.28205154359640	41.455875230357
4.5880000000000	0.28242342037252	41.228853017199
4.5910000000000	0.28280535785543	41.002024709971
4.5940000000000	0.28319734031203	40.775373591197
4.5970000000000	0.28359935353628	40.548883150900
4.6000000000000	0.28401138482731	40.322537079778
4.6030000000000	0.28443342296818	40.096319262563
4.6060000000000	0.28486545820507	39.870213771575
4.6090000000000	0.28530748222705	39.644204860453
4.6120000000000	0.28575948814644	39.418276958050
4.6150000000000	0.28622147047948	39.192414662522
4.6180000000000	0.28669342512764	38.966602735566
4.6210000000000	0.28717534935936	38.740826096809
4.6240000000000	0.28766724179217	38.515069818364
4.6270000000000	0.28816910237533	38.289319119525
4.6300000000000	0.28868093237285	38.063559361606
4.6330000000000	0.28920273434695	37.837776042921
4.6360000000000	0.28973451214182	37.611954793895
4.6390000000000	0.29027627086797	37.386081372294
4.6420000000000	0.29082801688669	37.160141658608
4.6450000000000	0.29138975779499	36.934121651521
4.6480000000000	0.29196150241098	36.708007463518
4.6510000000000	0.29254326075940	36.481785316600
4.6540000000000	0.29313504405754	36.255441538105
4.6570000000000	0.29373686470153	36.028962556646
4.6600000000000	0.29434873625277	35.802334898135
4.6630000000000	0.29497067342483	35.575545181919
4.6660000000000	0.29560269207043	35.348580117010
4.6690000000000	0.29624480916879	35.121426498402
4.6720000000000	0.29689704281322	34.894071203488
4.6750000000000	0.29755941219887	34.666501188554
4.6780000000000	0.29823193761076	34.438703485370
4.6810000000000	0.29891464041201	34.210665197852
4.6840000000000	0.29960754303223	33.982373498810
4.6870000000000	0.30031066895616	33.753815626774
4.6900000000000	0.30102404271239	33.524978882894
4.6930000000000	0.30174768986231	33.295850627911
4.6960000000000	0.30248163698922	33.066418279202
4.6990000000000	0.30322591168753	32.836669307894
4.7020000000000	0.30398054255209	32.606591236046
4.7050000000000	0.30474555916768	32.376171633887
4.7080000000000	0.30552099209856	32.145398117135
4.7110000000000	0.30630687287813	31.914258344361
4.7140000000000	0.30710323399868	31.682740014422
4.7170000000000	0.30791010890120	31.450830863948
4.7200000000000	0.30872753196523	31.218518664895
4.7230000000000	0.30955553849881	30.985791222139
4.7260000000000	0.31039416472841	30.752636371135
4.7290000000000	0.31124344778890	30.519041975629
4.7320000000000	0.31210342571356	30.284995925415
4.7350000000000	0.31297413742406	30.050486134145
4.7380000000000	0.31385562272047	29.815500537195
4.7410000000000	0.31474792227115	29.580027089565
4.7440000000000	0.31565107760275	29.344053763844
4.7470000000000	0.31656513109004	29.107568548202
4.7500000000000	0.31749012594576	28.870559444443
4.7530000000000	0.31842610621035	28.633014466095
4.7560000000000	0.31937311674164	28.394921636542
4.7590000000000	0.32033120320441	28.156268987203
4.7620000000000	0.32130041205985	27.917044555750
4.7650000000000	0.32228079055494	27.677236384368
4.7680000000000	0.32327238671163	27.436832518055
4.7710000000000	0.32427524931594	27.195821002966
4.7740000000000	0.32528942790685	26.954189884786
4.7770000000000	0.32631497276505	26.711927207152
4.7800000000000	0.32735193490151	26.469021010112
4.7830000000000	0.32840036604580	26.225459328616
4.7860000000000	0.32946031863430	25.981230191046
4.7890000000000	0.33053184579805	25.736321617792
4.7920000000000	0.33161500135047	25.490721619848
4.7950000000000	0.33270983977479	25.244418197463
4.7980000000000	0.33381641621117	24.997399338813
4.8010000000000	0.33493478644363	24.749653018716
4.8040000000000	0.33606500688657	24.501167197383
4.8070000000000	0.33720713457106	24.251929819204
4.8100000000000	0.33836122713074	24.001928811564
4.8130000000000	0.33952734278748	23.751152083705
4.8160000000000	0.34070554033650	23.499587525614
4.8190000000000	0.34189587913132	23.247223006949
4.8220000000000	0.34309841906814	22.994046376004
4.8250000000000	0.34431322056993	22.740045458707
4.8280000000000	0.34554034457001	22.485208057648
4.8310000000000	0.34677985249528	22.229521951155
4.8340000000000	0.34803180624888	21.972974892392
4.8370000000000	0.34929626819243	21.715554608508
4.8400000000000	0.35057330112780	21.457248799808
4.8430000000000	0.35186296827828	21.198045138969
4.8460000000000	0.35316533326933	20.937931270290
4.8490000000000	0.35448046010864	20.676894808987
4.8520000000000	0.35580841316575	20.414923340509
4.8550000000000	0.35714925715097	20.152004419910
4.8580000000000	0.35850305709379	19.888125571250
4.8610000000000	0.35986987832055	19.623274287036
4.8640000000000	0.36124978643158	19.357438027707
4.8670000000000	0.36264284727753	19.090604221154
4.8700000000000	0.36404912693514	18.822760262282
4.8730000000000	0.36546869168220	18.553893512617
4.8760000000000	0.36690160797182	18.283991299955
4.8790000000000	0.36834794240597	18.013040918047
4.8820000000000	0.36980776170812	17.741029626333
4.8850000000000	0.37128113269528	17.467944649728
4.8880000000000	0.37276812224897	17.193773178435
4.8910000000000	0.37426879728561	16.918502367821
4.8940000000000	0.37578322472578	16.642119338331
4.8970000000000	0.37731147146282	16.364611175457
4.9000000000000	0.37885360433035	16.085964929748
4.9030000000000	0.38040969006892	15.806167616874
4.9060000000000	0.38197979529169	15.525206217744
4.9090000000000	0.38356398644915	15.243067678671
4.9120000000000	0.38516232979277	14.959738911594
4.9150000000000	0.38677489133766	14.675206794352
4.9180000000000	0.38840173682417	14.389458171018
4.9210000000000	0.39004293167837	14.102479852283
4.9240000000000	0.39169854097152	13.814258615902
4.9270000000000	0.39336862937825	13.524781207207
4.9300000000000	0.39505326113375	13.234034339663
4.9330000000000	0.39675249998969	12.942004695505
4.9360000000000	0.39846640916890	12.648678926428
4.9390000000000	0.40019505131897	12.354043654343
4.9420000000000	0.40193848846442	12.058085472205
4.9450000000000	0.40369678195772	11.760790944903
4.9480000000000	0.40546999242894	11.462146610223
4.9510000000000	0.40725817973413	11.162138979884
4.9540000000000	0.40906140290232	10.860754540642
4.9570000000000	0.41087972008114	10.557979755473
4.9600000000000	0.41271318848107	10.253801064830
4.9630000000000	0.41456186431832	9.9482048879805
4.9660000000000	0.41642580275613	9.6411776244201
4.9690000000000	0.41830505784481	9.3327056553715
4.9720000000000	0.42019968246015	9.0227753453650
4.9750000000000	0.42210972824038	8.7113730439036
4.9780000000000	0.42403524552165	8.3984850872170
4.9810000000000	0.42597628327195	8.0840978001037
4.9840000000000	0.42793288902344	7.7681974978634
4.9870000000000	0.42990510880328	7.4507704883231
4.9900000000000	0.43189298706283	7.1318030739580
4.9930000000000	0.43389656660529	6.8112815541077
4.9960000000000	0.43591588851170	6.4891922272931
4.9990000000000	0.43795099206532	6.1655213936324
5.0020000000000	0.44000191467441	5.8402553573599
5.0050000000000	0.44206869179334	5.5133804294502
5.0080000000000	0.44415135684203	5.1848829303486
5.0110000000000	0.44624994112384	4.8547491928090
5.0140000000000	0.44836447374167	4.5229655648442
5.0170000000000	0.45049498151249	4.1895184127877
5.0200000000000	0.45264148888020	3.8543941244697
5.0230000000000	0.45480401782681	3.5175791125102
5.0260000000000	0.45698258778200	3.1790598177304
5.0290000000000	0.45917721553101	2.8388227126844
5.0320000000000	0.46138791512095	2.4968543053117
5.0350000000000	0.46361469776541	2.1531411427170
5.0380000000000	0.46585757174754	1.8076698150717
5.0410000000000	0.46811654232152	1.4604269596459
5.0440000000000	0.47039161161247	1.1113992649690
5.0470000000000	0.47268277851478	0.76057347512073
5.0500000000000	0.47499003858905	0.40793639415483
5.0530000000000	0.47731338395739	0.053474890657166
5.0560000000000	0.47965280319742	-0.30282409755991
5.0590000000000	0.48200828123479	-0.66097355862853
5.0620000000000	0.48437979923436	-1.0209864016554
5.0650000000000	0.48676733449009	-1.3828754516149
5.0680000000000	0.48917086031369	-1.7466534440975
5.0710000000000	0.49159034592198	-2.1123330199248
5.0740000000000	0.49402575632321	-2.4799267196116
5.0770000000000	0.49647705220229	-2.8494469776936
5.0800000000000	0.49894418980498	-3.2209061169065
5.0830000000000	0.50142712082123	-3.5943163422232
5.0860000000000	0.50392579226756	-3.9696897347445
5.0890000000000	0.50644014636886	-4.3470382454476
5.0920000000000	0.50897012043939	-4.7263736887879
5.0950000000000	0.51151564676329	-5.1077077361567
5.0980000000000	0.51407665247462	-5.4910519091957
5.1010000000000	0.51665305943707	-5.8764175729690
5.1040000000000	0.51924478412348	-6.2638159289864
5.1070000000000	0.52185173749516	-6.6532580080957
5.1100000000000	0.52447382488138	-7.0447546632230
5.1130000000000	0.52711094585895	-7.4383165619845
5.1160000000000	0.52976299413215	-7.8339541791513
5.1190000000000	0.53242985741307	-8.2316777889887
5.1220000000000	0.53511141730267	-8.6314974574561
5.1250000000000	0.53780754917263	-9.0334230342780
5.1280000000000	0.54051812204801	-9.4374641448885
5.1310000000000	0.54324299849127	-9.8436301822571
5.1340000000000	0.54598203448751	-10.251930298578
5.1370000000000	0.54873507933119	-10.662373396863
5.1400000000000	0.55150197551470	-11.074968122405
5.1430000000000	0.55428255861878	-11.489722854148
5.1460000000000	0.55707665720511	-11.906645695937
5.1490000000000	0.55988409271126	-12.325744467688
5.1520000000000	0.56270467934829	-12.747026696452
5.1550000000000	0.56553822400111	-13.170499607403
5.1580000000000	0.56838452613199	-13.596170114736
5.1610000000000	0.57124337768732	-14.024044812506
5.1640000000000	0.57411456300805	-14.454129965386
5.1670000000000	0.57699785874385	-14.886431499379
5.1700000000000	0.57989303377153	-15.320954992477
5.1730000000000	0.58279984911760	-15.757705665278
5.1760000000000	0.58571805788578	-16.196688371564
5.1790000000000	0.58864740518917	-16.637907588882
5.1820000000000	0.59158762808783	-17.081367409071
5.1850000000000	0.59453845553175	-17.527071528832
5.1880000000000	0.59749960830966	-17.975023240269
5.1910000000000	0.60047079900391	-18.425225421475
5.1940000000000	0.60345173195178	-18.877680527135
5.1970000000000	0.60644210321338	-19.332390579180
5.2000000000000	0.60944160054662	-19.789357157498
5.2030000000000	0.61244990338941	-20.248581390705
5.2060000000000	0.61546668284940	-20.710063947014
5.2090000000000	0.61849160170169	-21.173805025185
5.2120000000000	0.62152431439455	-21.639804345599
5.2150000000000	0.62456446706375	-22.108061141449
5.2180000000000	0.62761169755543	-22.578574150076
5.2210000000000	0.63066563545822	-23.051341604461
5.2240000000000	0.63372590214445	-23.526361224888
5.2270000000000	0.63679211082096	-24.003630210794
5.2300000000000	0.63986386658980	-24.483145232830
5.2330000000000	0.64294076651894	-24.964902425133
5.2360000000000	0.64602239972321	-25.448897377845
5.2390000000000	0.64910834745596	-25.935125129884
5.2420000000000	0.65219818321122	-26.423580161989
5.2450000000000	0.65529147283705	-26.914256390053
5.2480000000000	0.65838777465984	-27.407147158770
5.2510000000000	0.66148663962003	-27.902245235597
5.2540000000000	0.66458761141926	-28.399542805077
5.2570000000000	0.66769022667911	-28.899031463503
5.2600000000000	0.67079401511155	-29.400702213981
5.2630000000000	0.67389849970125	-29.904545461878
5.2660000000000	0.67700319689973	-30.410551010690
5.2690000000000	0.68010761683148	-30.918708058341
5.2720000000000	0.68321126351206	-31.429005193930
5.2750000000000	0.68631363507815	-31.941430394956
5.2780000000000	0.68941422402951	-32.455971025010
5.2810000000000	0.69251251748304	-32.972613831980
5.2840000000000	0.69560799743837	-33.491344946767
5.2870000000000	0.69870014105547	-34.012149882536
5.2900000000000	0.70178842094363	-34.535013534507
5.2930000000000	0.70487230546204	-35.059920180320
5.2960000000000	0.70795125903147	-35.586853480957
5.2990000000000	0.71102474245705	-36.115796482271
5.3020000000000	0.71409221326179	-36.646731617103
5.3050000000000	0.71715312603055	-37.179640708015
5.3080000000000	0.72020693276417	-37.714504970646
5.3110000000000	0.72325308324342	-38.251305017701
5.3140000000000	0.72629102540234	-38.790020863580
5.3170000000000	0.72932020571062	-39.330631929656
5.3200000000000	0.73234006956447	-39.873117050216
5.3230000000000	0.73535006168569	-40.417454479051
5.3260000000000	0.73834962652814	-40.963621896722
5.3290000000000	0.74133820869144	-41.511596418494
5.3320000000000	0.74431525334099	-42.061354602941
5.3350000000000	0.74728020663392	-42.612872461221
5.3380000000000	0.75023251615031	-43.166125467024
5.3410000000000	0.75317163132898	-43.721088567196
5.3440000000000	0.75609700390723	-44.277736193019
5.3470000000000	0.75900808836375	-44.836042272164
5.3500000000000	0.76190434236422	-45.395980241293
5.3530000000000	0.76478522720843	-45.957523059313
5.3560000000000	0.76765020827868	-46.520643221271
5.3590000000000	0.77049875548826	-47.085312772872
5.3620000000000	0.77333034372942	-47.651503325626
5.3650000000000	0.77614445332011	-48.219186072590
5.3680000000000	0.77894057044841	-48.788331804706
5.3710000000000	0.78171818761420	-49.358910927708
5.3740000000000	0.78447680406684	-49.930893479593
5.3770000000000	0.78721592623843	-50.504249148621
5.3800000000000	0.78993506817152	-51.078947291842
5.3830000000000	0.79263375194066	-51.654956954113
5.3860000000000	0.79531150806686	-52.232246887590
5.3890000000000	0.79796787592412	-52.810785571674
5.3920000000000	0.80060240413744	-53.390541233379
5.3950000000000	0.80321465097120	-53.971481868094
5.3980000000000	0.80580418470747	-54.553575260731
5.4010000000000	0.80837058401326	-55.136789007199
5.4040000000000	0.81091343829610	-55.721090536203
5.4070000000000	0.81343234804723	-56.306447131331
5.4100000000000	0.81592692517163	-56.892825953382
5.4130000000000	0.81839679330440	-57.480194062929
5.4160000000000	0.82084158811268	-58.068518443067
5.4190000000000	0.82326095758269	-58.657766022319
5.4220000000000	0.82565456229113	-59.247903697670
5.4250000000000	0.82802207566071	-59.838898357690
5.4280000000000	0.83036318419896	-60.430716905720
5.4310000000000	0.83267758772024	-61.023326283075
5.4340000000000	0.83496499955020	-61.616693492246
5.4370000000000	0.83722514671267	-62.210785620056
5.4400000000000	0.83945777009834	-62.805569860743
5.4430000000000	0.84166262461520	-63.401013538924
5.4460000000000	0.84383947932033	-63.997084132429
5.4490000000000	0.84598811753302	-64.593749294950
5.4520000000000	0.84810833692891	-65.190976878486
5.4550000000000	0.85019994961518	-65.788734955552
5.4580000000000	0.85226278218666	-66.386991841107
5.4610000000000	0.85429667576298	-66.985716114195
5.4640000000000	0.85630148600659	-67.584876639245
5.4670000000000	0.85827708312194	-68.184442587016
5.4700000000000	0.86022335183590	-68.784383455160
5.4730000000000	0.86214019135946	-69.384669088359
5.4760000000000	0.86402751533114	-69.985269698038
5.4790000000000	0.86588525174221	-70.586155881606
5.4820000000000	0.86771334284406	-71.187298641209
5.4850000000000	0.86951174503809	-71.788669401983
5.4880000000000	0.87128042874848	-72.390240029768
5.4910000000000	0.87301937827815	-72.991982848276
5.4940000000000	0.87472859164855	-73.593870655698
5.4970000000000	0.87640808042359	-74.195876740715
5.5000000000000	0.87805786951819	-74.797974897924
5.5030000000000	0.87967799699220	-75.400139442639
5.5060000000000	0.88126851382992	-76.002345225073
5.5090000000000	0.88282948370617	-76.604567643884
5.5120000000000	0.88436098273911	-77.206782659069
5.5150000000000	0.88586309923076	-77.808966804209
5.5180000000000	0.88733593339573	-78.411097198054
5.5210000000000	0.88877959707870	-79.013151555436
5.5240000000000	0.89019421346152	-79.615108197518
5.5270000000000	0.89157991676044	-80.216946061366
5.5300000000000	0.89293685191419	-80.818644708850
5.5330000000000	0.89426517426367	-81.420184334869
5.5360000000000	0.89556504922378	-82.021545774908
5.5390000000000	0.89683665194825	-82.622710511923
5.5420000000000	0.89808016698799	-83.223660682560
5.5450000000000	0.89929578794382	-83.824379082717
5.5480000000000	0.90048371711410	-84.424849172449
5.5510000000000	0.90164416513802	-85.025055080233
5.5540000000000	0.90277735063514	-85.624981606586
5.5570000000000	0.90388349984200	-86.224614227067
5.5600000000000	0.90496284624620	-86.823939094648
5.5630000000000	0.90601563021877	-87.422943041492
5.5660000000000	0.90704209864539	-88.021613580129
5.5690000000000	0.90804250455697	-88.619938904049
5.5720000000000	0.90901710676037	-89.217907887742
5.5750000000000	0.90996616946957	-89.815510086166
5.5780000000000	0.91088996193808	-90.412735733692
5.5810000000000	0.91178875809296	-91.009575742522
5.5840000000000	0.91266283617097	-91.606021700602
5.5870000000000	0.91351247835742	-92.202065869044
5.5900000000000	0.91433797042812	-92.797701179080
5.5930000000000	0.91513960139484	-93.392921228558
5.5960000000000	0.91591766315475	-93.987720278003
5.5990000000000	0.91667245014430	-94.582093246260
5.6020000000000	0.91740425899773	-95.176035705733
5.6050000000000	0.91811338821071	-95.769543877249
5.6080000000000	0.91880013780944	-96.362614624548
5.6110000000000	0.91946480902542	-96.955245448436
5.6140000000000	0.92010770397625	-97.547434480613
5.6170000000000	0.92072912535265	-98.139180477182
5.6200000000000	0.92132937611209	-98.730482811883
5.6230000000000	0.92190875917902	-99.321341469048
5.6260000000000	0.92246757715207	-99.911757036304
5.6290000000000	0.92300613201836	-100.50173069704
5.6320000000000	0.92352472487500	-101.09126422268
5.6350000000000	0.92402365565801	-101.68035996471
5.6380000000000	0.92450322287871	-102.26902084657
5.6410000000000	0.92496372336769	-102.85725035538
5.6440000000000	0.92540545202647	-103.44505253348
5.6470000000000	0.92582870158681	-104.03243196990
5.6500000000000	0.92623376237791	-104.61939379166
5.6530000000000	0.92662092210127	-105.20594365501
5.6560000000000	0.92699046561344	-105.79208773659
5.6590000000000	0.92734267471651	-106.37783272450
5.6620000000000	0.92767782795643	-106.96318580936
5.6650000000000	0.92799620042905	-107.54815467528
5.6680000000000	0.92829806359385	-108.13274749088
5.6710000000000	0.92858368509537	-108.71697290025
5.6740000000000	0.92885332859216	-109.30084001393
5.6770000000000	0.92910725359327	-109.88435839993
5.6800000000000	0.92934571530213	-110.46753807476
5.6830000000000	0.92956896446779	-111.05038949455
5.6860000000000	0.92977724724331	-111.63292354617
5.6890000000000	0.92997080505129	-112.21515153845
5.6920000000000	0.93014987445636	-112.79708519352
5.6950000000000	0.93031468704451	-113.37873663818
5.6980000000000	0.93046546930916	-113.96011839543
5.7010000000000	0.93060244254374	-114.54124337606
5.7040000000000	0.93072582274076	-115.12212487043
5.7070000000000	0.93083582049713	-115.70277654036
5.7100000000000	0.93093264092557	-116.28321241113
5.7130000000000	0.93101648357204	-116.86344686370
5.7160000000000	0.93108754233892	-117.44349462705
5.7190000000000	0.93114600541381	-118.02337077073
5.7220000000000	0.93119205520391	-118.60309069751
5.7250000000000	0.93122586827551	-119.18267013635
5.7280000000000	0.93124761529878	-119.76212513548
5.7310000000000	0.93125746099742	-120.34147205566
5.7340000000000	0.93125556410307	-120.92072756378
5.7370000000000	0.93124207731441	-121.49990862653
5.7400000000000	0.93121714726058	-122.07903250443
5.7430000000000	0.93118091446893	-122.65811674598
5.7460000000000	0.93113351333675	-123.23717918218
5.7490000000000	0.93107507210700	-123.81623792119
5.7520000000000	0.93100571284761	-124.39531134331
5.7550000000000	0.93092555143444	-124.97441809620
5.7580000000000	0.93083469753750	-125.55357709037
5.7610000000000	0.93073325461037	-126.13280749499
5.7640000000000	0.93062131988263	-126.71212873393
5.7670000000000	0.93049898435503	-127.29156048210
5.7700000000000	0.93036633279735	-127.87112266215
5.7730000000000	0.93022344374872	-128.45083544138
5.7760000000000	0.93007038952007	-129.03071922902
5.7790000000000	0.92990723619888	-129.61079467386
5.7820000000000	0.92973404365562	-130.19108266212
5.7850000000000	0.92955086555202	-130.77160431572
5.7880000000000	0.92935774935086	-131.35238099084
5.7910000000000	0.92915473632707	-131.93343427691
5.7940000000000	0.92894186158001	-132.51478599584
5.7970000000000	0.92871915404677	-133.09645820172
5.8000000000000	0.92848663651613	-133.67847318080
5.8030000000000	0.92824432564323	-134.26085345192
5.8060000000000	0.92799223196459	-134.84362176728
5.8090000000000	0.92773035991331	-135.42680111362
5.8120000000000	0.92745870783431	-136.01041471378
5.8150000000000	0.92717726799931	-136.59448602874
5.8180000000000	0.92688602662148	-137.17903875998
5.8210000000000	0.92658496386938	-137.76409685234
5.8240000000000	0.92627405388012	-138.34968449730
5.8270000000000	0.92595326477146	-138.93582613672
5.8300000000000	0.92562255865260	-139.52254646699
5.8330000000000	0.92528189163348	-140.10987044371
5.8360000000000	0.92493121383233	-140.69782328682
5.8390000000000	0.92457046938124	-141.28643048624
5.8420000000000	0.92419959642942	-141.87571780797
5.8450000000000	0.92381852714403	-142.46571130077
5.8480000000000	0.92342718770821	-143.05643730329
5.8510000000000	0.92302549831604	-143.64792245183
5.8540000000000	0.92261337316420	-144.24019368857
5.8570000000000	0.92219072043999	-144.83327827043
5.8600000000000	0.92175744230535	-145.42720377846
5.8630000000000	0.92131343487673	-146.02199812788
5.8660000000000	0.92085858820023	-146.61768957868
5.8690000000000	0.92039278622196	-147.21430674688
5.8720000000000	0.91991590675293	-147.81187861643
5.8750000000000	0.91942782142839	-148.41043455177
5.8780000000000	0.91892839566106	-149.01000431105
5.8810000000000	0.91841748858784	-149.61061806005
5.8840000000000	0.91789495300974	-150.21230638686
5.8870000000000	0.91736063532428	-150.81510031721
5.8900000000000	0.91681437545027	-151.41903133067
5.8930000000000	0.91625600674415	-152.02413137744
5.8960000000000	0.91568535590757	-152.63043289618
5.8990000000000	0.91510224288565	-153.23796883240
5.9020000000000	0.91450648075529	-153.84677265789
5.9050000000000	0.91389787560303	-154.45687839092
5.9080000000000	0.91327622639180	-155.06832061729
5.9110000000000	0.91264132481593	-155.68113451236
5.9140000000000	0.91199295514376	-156.29535586401
5.9170000000000	0.91133089404713	-156.91102109648
5.9200000000000	0.91065491041699	-157.52816729526
5.9230000000000	0.90996476516444	-158.14683223300
5.9260000000000	0.90926021100625	-158.76705439640
5.9290000000000	0.90854099223415	-159.38887301419
5.9320000000000	0.90780684446692	-160.01232808622
5.9350000000000	0.90705749438435	-160.63746041368
5.9380000000000	0.90629265944205	-161.26431163037
5.9410000000000	0.90551204756621	-161.89292423531
5.9440000000000	0.90471535682706	-162.52334162641
5.9470000000000	0.90390227509001	-163.15560813548
5.9500000000000	0.90307247964323	-163.78976906444
5.9530000000000	0.90222563680044	-164.42587072288
5.9560000000000	0.90136140147762	-165.06396046692
5.9590000000000	0.90047941674215	-165.70408673943
5.9620000000000	0.89957931333319	-166.34629911166
5.9650000000000	0.89866070915143	-166.99064832629
5.9680000000000	0.89772320871702	-167.63718634187
5.9710000000000	0.89676640259375	-168.28596637885
5.9740000000000	0.89578986677777	-168.93704296699
5.9770000000000	0.89479316204922	-169.59047199440
5.9800000000000	0.89377583328464	-170.24631075808
5.9830000000000	0.89273740872832	-170.90461801606
5.9860000000000	0.89167739922043	-171.56545404115
5.9890000000000	0.89059529737983	-172.22888067628
5.9920000000000	0.88949057673918	-172.89496139154
5.9950000000000	0.88836269083013	-173.56376134274
5.9980000000000	0.88721107221595	-174.23534743182
6.0010000000000	0.88603513146918	-174.90978836872
6.0040000000000	0.88483425609153	-175.58715473506
6.0070000000000	0.88360780937320	-176.26751904939
6.0100000000000	0.88235512918893	-176.95095583414
6.0130000000000	0.88107552672744	-177.63754168411
6.0160000000000	0.87976828515153	-178.32735533665
6.0190000000000	0.87843265818531	-179.02047774330
6.0220000000000	0.87706786862542	-179.71699214298
6.0250000000000	0.87567310677275	179.58301586339
6.0280000000000	0.87424752878117	178.87945823691
6.0310000000000	0.87279025491962	178.17224442349
6.0340000000000	0.87130036774400	177.46128127543
6.0370000000000	0.86977691017498	176.74647297200
6.0400000000000	0.86821888347797	176.02772093911
6.0430000000000	0.86662524514148	175.30492376838
6.0460000000000	0.86499490664992	174.57797713556
6.0490000000000	0.86332673114714	173.84677371882
6.0520000000000	0.86161953098668	173.11120311698
6.0550000000000	0.85987206516530	172.37115176807
6.0580000000000	0.85808303663589	171.62650286852
6.0610000000000	0.85625108949652	170.87713629341
6.0640000000000	0.85437480605226	170.12292851825
6.0670000000000	0.85245270374687	169.36375254266
6.0700000000000	0.85048323196177	168.59947781667
6.0730000000000	0.84846476868002	167.82997017021
6.0760000000000	0.84639561701381	167.05509174640
6.0790000000000	0.84427400159431	166.27470093960
6.0820000000000	0.84209806482377	165.48865233897
6.0850000000000	0.83986586299040	164.69679667856
6.0880000000000	0.83757536224793	163.89898079504
6.0910000000000	0.83522443446263	163.09504759423
6.0940000000000	0.83281085293232	162.28483602784
6.0970000000000	0.83033228798343	161.46818108185
6.1000000000000	0.82778630245415	160.64491377816
6.1030000000000	0.82517034707374	159.81486119142
6.1060000000000	0.82248175575093	158.97784648289
6.1090000000000	0.81971774078679	158.13368895371
6.1120000000000	0.81687538803106	157.28220411977
6.1150000000000	0.81395165200433	156.42320381109
6.1180000000000	0.81094335101267	155.55649629840
6.1210000000000	0.80784716228598	154.68188645023
6.1240000000000	0.80465961717637	153.79917592390
6.1270000000000	0.80137709645875	152.90816339429
6.1300000000000	0.79799582578187	152.00864482436
6.1330000000000	0.79451187132558	151.10041378205
6.1360000000000	0.79092113572715	150.18326180828
6.1390000000000	0.78721935434836	149.25697884133
6.1420000000000	0.78340209196410	148.32135370331
6.1450000000000	0.77946473996297	147.37617465459
6.1480000000000	0.77540251416124	146.42123002300
6.1510000000000	0.77121045334280	145.45630891453
6.1540000000000	0.76688341864968	144.48120201305
6.1570000000000	0.76241609396062	143.49570247704
6.1600000000000	0.75780298740804	142.49960694160
6.1630000000000	0.75303843419755	141.49271663461
6.1660000000000	0.74811660090764	140.47483861647
6.1690000000000	0.74303149146093	139.44578715296
6.1720000000000	0.73777695497162	138.40538523153
6.1750000000000	0.73234669568624	137.35346623152
6.1780000000000	0.72673428524618	136.28987575920
6.1810000000000	0.72093317751032	135.21447365861
6.1840000000000	0.71493672618290	134.12713620993
6.1870000000000	0.70873820549681	133.02775852649
6.1900000000000	0.70233083420229	131.91625716244
6.1930000000000	0.69570780310738	130.79257294249
6.1960000000000	0.68886230640640	129.65667402540
6.1990000000000	0.68178757701635	128.50855921286
6.2020000000000	0.67447692611714	127.34826151502
6.2050000000000	0.66692378705855	126.17585198415
6.2080000000000	0.65912176375427	124.99144382763
6.2110000000000	0.65106468363015	123.79519681165
6.2140000000000	0.64274665512906	122.58732196736
6.2170000000000	0.63416212969795	121.36808661184
6.2200000000000	0.62530596809404	120.13781969744
6.2230000000000	0.61617351074594	118.89691750510
6.2260000000000	0.60676065179368	117.64584970007
6.2290000000000	0.59706391630935	116.38516577287
6.2320000000000	0.58708054007035	115.11550189433
6.2350000000000	0.57680855112233	113.83758822178
6.2380000000000	0.56624685223302	112.55225670489
6.2410000000000	0.55539530320539	111.26044945430
6.2440000000000	0.54425480189524	109.96322775584
6.2470000000000	0.53282736267005	108.66178183801
6.2500000000000	0.52111619096041	107.35744153331
6.2530000000000	0.50912575250019	106.05168801457
6.2560000000000	0.49686183583464	104.74616684041
6.2590000000000	0.48433160670545	103.44270260966
6.2620000000000	0.47154365300607	102.14331560850
6.2650000000000	0.45850801914745	100.85024093937
6.2680000000000	0.44523622889003	99.565950753859
6.2710000000000	0.43174129598977	98.293180380890
6.2740000000000	0.41803772237874	97.034959355633
6.2770000000000	0.40414148406174	95.794648629164
6.2800000000000	0.39007000546429	94.575985590854
6.2830000000000	0.37584212362509	93.383138991195
6.2860000000000	0.36147804439904	92.220776446057
6.2890000000000	0.34699929374929	91.094147981835
6.2920000000000	0.33242866829045	90.009190109707
6.2950000000000	0.31779019055738	88.972656286719
6.2980000000000	0.30310907609994	87.992281456930
6.3010000000000	0.28841172157515	87.076990840903
6.3040000000000	0.27372572572739	86.237166495992
6.3070000000000	0.25907995881688	85.484989730270
6.3100000000000	0.24450470113340	84.834883657285
6.3130000000000	0.23003187839909	84.304088589995
6.3160000000000	0.21569543213332	83.913414256427
6.3190000000000	0.20153187791726	83.688227618606
6.3220000000000	0.18758112609674	83.659753602467
6.3250000000000	0.17388767074193	83.866786999120
6.3280000000000	0.16050229727546	84.357931673616
6.3310000000000	0.14748452040080	85.194481946974
6.3340000000000	0.13490604108247	86.453999538010
6.3370000000000	0.12285558855188	88.234420851761
6.3400000000000	0.11144553072215	90.657941679568
6.3430000000000	0.10082042174278	93.872555358261
6.3460000000000	0.091166791722962	98.046330757220
6.3490000000000	0.082721158868167	103.34496584690
6.3520000000000	0.075768508203145	109.87913559960
6.3550000000000	0.070617288920946	117.61484363372
6.3580000000000	0.067537242118051	126.27554387031
6.3610000000000	0.066668366011012	135.32191745992
6.3640000000000	0.067950059033589	144.08783188503
6.3670000000000	0.071127720035058	152.01106645325
6.3700000000000	0.075834807704959	158.78547611924
6.3730000000000	0.081689788149212	164.35509660823
6.3760000000000	0.088358258155737	168.81959143448
6.3790000000000	0.095574143172080	172.34139227771
6.3820000000000	0.10313642356655	175.08911075065
6.3850000000000	0.11089694368914	177.21254474895
6.3880000000000	0.11874750795484	178.83571630733
6.3910000000000	0.12660916794375	-179.94206760753
6.3940000000000	0.13442413516055	-179.04245146005
6.3970000000000	0.14214991550845	-178.40390760199
6.4000000000000	0.14975510944268	-177.97810760282
6.4030000000000	0.15721639275001	-177.72699812233
6.4060000000000	0.16451630438951	-177.62054951636
6.4090000000000	0.17164155923490	-177.63508006965
6.4120000000000	0.17858165628548	-177.75206776441
6.4150000000000	0.18532755243512	-177.95740915311
6.4180000000000	0.19187007763421	-178.24117865871
6.4210000000000	0.19819744648171	-178.59815023201
6.4240000000000	0.20429020651818	-179.02991959085
6.4270000000000	0.21010832603416	-179.55144168094
6.4300000000000	0.21554860717147	179.78642133844
6.4330000000000	0.22023828777877	178.78856469284
6.4360000000000	0.22110214226392	175.91950413880
6.4390000000000	0.24225070801863	-175.07427125548
6.4420000000000	0.24157713628053	-179.60832505946
6.4450000000000	0.24546806737915	179.19239578521
6.4480000000000	0.24983603861870	178.38054302437
6.4510000000000	0.25425304975036	177.68644459359
6.4540000000000	0.25860754121284	177.04128220115
6.4570000000000	0.26285958649876	176.42010719689
6.4600000000000	0.26699288745971	175.81208721416
6.4630000000000	0.27100079940182	175.21201358993
6.4660000000000	0.27488121001057	174.61724126552
6.4690000000000	0.27863434867172	174.02640385866
6.4720000000000	0.28226173752590	173.43881259169
6.4750000000000	0.28576564386234	172.85415190308
6.4780000000000	0.28914877393939	172.27231586785
6.4810000000000	0.29241409199629	171.69331628773
6.4840000000000	0.29556470827051	171.11722934042
6.4870000000000	0.29860380706364	170.54416391556
6.4900000000000	0.30153459910368	169.97424259011
6.4930000000000	0.30436028922787	169.40759018107
6.4960000000000	0.30708405405999	168.84432694149
6.4990000000000	0.30970902640661	168.28456464739
6.5020000000000	0.31223828429160	167.72840450321
6.5050000000000	0.31467484326910	167.17593619542
6.5080000000000	0.31702165110136	166.62723766866
6.5110000000000	0.31928158417379	166.08237535044
6.5140000000000	0.32145744520502	165.54140464644
6.5170000000000	0.32355196193526	165.00437059035
6.5200000000000	0.32556778656070	164.47130857230
6.5230000000000	0.32750749574155	163.94224509641
6.5260000000000	0.32937359105319	163.41719853590
6.5290000000000	0.33116849978053	162.89617986566
6.5320000000000	0.33289457597780	162.37919336015
6.5350000000000	0.33455410173316	161.86623725008
6.5380000000000	0.33614928858956	161.35730433435
6.5410000000000	0.33768227908359	160.85238254662
6.5440000000000	0.33915514837098	160.35145547692
6.5470000000000	0.34056990591395	159.85450285000
6.5500000000000	0.34192849720977	159.36150096266
6.5530000000000	0.34323280554405	158.87242308234
6.5560000000000	0.34448465375505	158.38723980981
6.5590000000000	0.34568580599807	157.90591940852
6.5620000000000	0.34683796950061	157.42842810324
6.5650000000000	0.34794279630122	156.95473035046
6.5680000000000	0.34900188496581	156.48478908296
6.5710000000000	0.35001678227670	156.01856593083
6.5740000000000	0.35098898489055	155.55602142086
6.5770000000000	0.35191994096213	155.09711515634
6.5800000000000	0.35281105173158	154.64180597904
6.5830000000000	0.35366367307332	154.19005211489
6.5860000000000	0.35447911700548	153.74181130495
6.5890000000000	0.35525865315876	153.29704092300
6.5920000000000	0.35600351020438	152.85569808095
6.5950000000000	0.35671487724067	152.41773972323
6.5980000000000	0.35739390513850	151.98312271118
6.6010000000000	0.35804170784563	151.55180389841
6.6040000000000	0.35865936365026	151.12374019790
6.6070000000000	0.35924791640457	150.69888864169
6.6100000000000	0.35980837670850	150.27720643379
6.6130000000000	0.36034172305481	149.85865099707
6.6160000000000	0.36084890293597	149.44318001452
6.6190000000000	0.36133083391390	149.03075146556
6.6220000000000	0.36178840465331	148.62132365785
6.6250000000000	0.36222247591973	148.21485525496
6.6280000000000	0.36263388154293	147.81130530032
6.6310000000000	0.36302342934704	147.41063323793
6.6340000000000	0.36339190204804	147.01279892993
6.6370000000000	0.36374005811975	146.61776267152
6.6400000000000	0.36406863262930	146.22548520337
6.6430000000000	0.36437833804298	145.83592772184
6.6460000000000	0.36466986500351	145.44905188723
6.6490000000000	0.36494388307958	145.06481983012
6.6520000000000	0.36520104148877	144.68319415625
6.6550000000000	0.36544196979449	144.30413794981
6.6580000000000	0.36566727857811	143.92761477547
6.6610000000000	0.36587756008698	143.55358867930
6.6640000000000	0.36607338885923	143.18202418857
6.6670000000000	0.36625532232626	142.81288631061
6.6700000000000	0.36642390139359	142.44614053090
6.6730000000000	0.36657965100094	142.08175281040
6.6760000000000	0.36672308066233	141.71968958217
6.6790000000000	0.36685468498680	141.35991774748
6.6820000000000	0.36697494418063	141.00240467136
6.6850000000000	0.36708432453164	140.64711817772
6.6880000000000	0.36718327887624	140.29402654409
6.6910000000000	0.36727224704995	139.94309849596
6.6940000000000	0.36735165632191	139.59430320093
6.6970000000000	0.36742192181407	139.24761026245
6.7000000000000	0.36748344690556	138.90298971353
6.7030000000000	0.36753662362285	138.56041201007
6.7060000000000	0.36758183301627	138.21984802425
6.7090000000000	0.36761944552325	137.88126903757
6.7120000000000	0.36764982131901	137.54464673401
6.7150000000000	0.36767331065495	137.20995319292
6.7180000000000	0.36769025418539	136.87716088201
6.7210000000000	0.36770098328296	136.54624265022
6.7240000000000	0.36770582034319	136.21717172057
6.7270000000000	0.36770507907860	135.88992168303
6.7300000000000	0.36769906480275	135.56446648737
6.7330000000000	0.36768807470465	135.24078043609
6.7360000000000	0.36767239811379	134.91883817727
6.7390000000000	0.36765231675628	134.59861469756
6.7420000000000	0.36762810500236	134.28008531515
6.7450000000000	0.36760003010555	133.96322567284
6.7480000000000	0.36756835243393	133.64801173111
6.7510000000000	0.36753332569363	133.33441976132
6.7540000000000	0.36749519714499	133.02242633894
6.7570000000000	0.36745420781155	132.71200833684
6.7600000000000	0.36741059268227	132.40314291868
6.7630000000000	0.36736458090707	132.09580753240
6.7660000000000	0.36731639598603	131.78997990371
6.7690000000000	0.36726625595257	131.48563802978
6.7720000000000	0.36721437355058	131.18276017287
6.7750000000000	0.36716095640607	130.88132485421
6.7780000000000	0.36710620719317	130.58131084779
6.7810000000000	0.36705032379505	130.28269717442
6.7840000000000	0.36699349945965	129.98546309569
6.7870000000000	0.36693592295057	129.68958810817
6.7900000000000	0.36687777869330	129.39505193759
6.7930000000000	0.36681924691690	129.10183453320
6.7960000000000	0.36676050379128	128.80991606210
6.7990000000000	0.36670172156035	128.51927690376
6.8020000000000	0.36664306867106	128.22989764456
6.8050000000000	0.36658470989861	127.94175907244
6.8080000000000	0.36652680646782	127.65484217161
6.8110000000000	0.36646951617097	127.36912811736
6.8140000000000	0.36641299348206	127.08459827092
6.8170000000000	0.36635738966776	126.80123417443
6.8200000000000	0.36630285289514	126.51901754595
6.8230000000000	0.36624952833620	126.23793027459
6.8260000000000	0.36619755826945	125.95795441566
6.8290000000000	0.36614708217858	125.67907218589
6.8320000000000	0.36609823684830	125.40126595878
6.8350000000000	0.36605115645751	125.12451825997
6.8380000000000	0.36600597266985	124.84881176264
6.8410000000000	0.36596281472179	124.57412928307
6.8440000000000	0.36592180950820	124.30045377615
6.8470000000000	0.36588308166571	124.02776833102
6.8500000000000	0.36584675365372	123.75605616677
6.8530000000000	0.36581294583333	123.48530062816
6.8560000000000	0.36578177654409	123.21548518138
6.8590000000000	0.36575336217881	122.94659340993
6.8620000000000	0.36572781725642	122.67860901048
6.8650000000000	0.36570525449289	122.41151578882
6.8680000000000	0.36568578487040	122.14529765584
6.8710000000000	0.36566951770480	121.87993862356
6.8740000000000	0.36565656071129	121.61542280117
6.8770000000000	0.36564702006860	121.35173439118
6.8800000000000	0.36564100048149	121.08885768554
6.8830000000000	0.36563860524187	120.82677706184
6.8860000000000	0.36563993628837	120.56547697949
6.8890000000000	0.36564509426454	120.30494197604
6.8920000000000	0.36565417857575	120.04515666340
6.8950000000000	0.36566728744475	119.78610572419
6.8980000000000	0.36568451796594	119.52777390804
6.9010000000000	0.36570596615854	119.27014602803
6.9040000000000	0.36573172701851	119.01320695699
6.9070000000000	0.36576189456940	118.75694162399
6.9100000000000	0.36579656191206	118.50133501071
6.9130000000000	0.36583582127342	118.24637214795
6.9160000000000	0.36587976405418	117.99203811206
6.9190000000000	0.36592848087557	117.73831802146
6.9220000000000	0.36598206162518	117.48519703309
6.9250000000000	0.36604059550191	117.23266033896
6.9280000000000	0.36610417106007	116.98069316269
6.9310000000000	0.36617287625263	116.72928075597
6.9340000000000	0.36624679847370	116.47840839517
6.9370000000000	0.36632602460024	116.22806137785
6.9400000000000	0.36641064103301	115.97822501931
6.9430000000000	0.36650073373691	115.72888464913
6.9460000000000	0.36659638828053	115.48002560775
6.9490000000000	0.36669768987512	115.23163324296
6.9520000000000	0.36680472341290	114.98369290650
6.9550000000000	0.36691757350483	114.73618995059
6.9580000000000	0.36703632451772	114.48910972444
6.9610000000000	0.36716106061088	114.24243757076
6.9640000000000	0.36729186577218	113.99615882233
6.9670000000000	0.36742882385363	113.75025879846
6.9700000000000	0.36757201860646	113.50472280148
6.9730000000000	0.36772153371577	113.25953611323
6.9760000000000	0.36787745283469	113.01468399150
6.9790000000000	0.36803985961817	112.77015166648
6.9820000000000	0.36820883775629	112.52592433717
6.9850000000000	0.36838447100727	112.28198716776
6.9880000000000	0.36856684323003	112.03832528404
6.9910000000000	0.36875603841643	111.79492376970
6.9940000000000	0.36895214072321	111.55176766267
6.9970000000000	0.36915523450351	111.30884195139
7.0000000000000	0.36936540433817	111.06613157108
#Parameters = {D=22.5; DC_shifty=8; Rx1=6.95; Rx2=3.95; Rx3=6.95; Rx4=3.95; Rx5=8.12; Rx6=5.25; Ry1=7.61; Ry2=3.95; Ry3=7.61; Ry4=5.94; Ry5=8.12; Ry6=5.25; ang=60; ang_rad=1.0471975511966; cap1=1.5e-13; cap2=0; cap3=1.5e-13; cap4=0; d1_M1=4.2; d1_M4=3.9; d2_M4=2.2; d_M1=0.9; eRx_h1=9.5; eRx_h2=7.5; eRx_v1=5; eRx_v2=9; gc=0.5; ha=0.1; hd=0.787; hs=3.175; hs1=1.675; l1_M1=1.76; l1_M2=7.2; l1_M3=2.7…
#"Frequency / GHz"	SZmax(1),Zmin(1) (11) [Mag]	SZmax(1),Zmin(1) (11) [Pha in deg.]
#-------------------------------------------------------------------------------------
4.0000000000000	0.23708241803982	173.88936123845
4.0030000000000	0.24351698998038	172.60413102654
4.0060000000000	0.24996732880178	171.29598848684
4.0090000000000	0.25642393286682	169.96494930929
4.0120000000000	0.26287646489574	168.61113007325
4.0150000000000	0.26931376904290	167.23475358272
4.0180000000000	0.27572390114538	165.83615389627
4.0210000000000	0.28209417336161	164.41578087947
4.0240000000000	0.28841121419438	162.97420410139
4.0270000000000	0.29466104459212	161.51211589326
4.0300000000000	0.30082917044269	160.03033338969
4.0330000000000	0.30690069132154	158.52979937963
4.0360000000000	0.31286042483920	157.01158180862
4.0390000000000	0.31869304536829	155.47687179402
4.0420000000000	0.32438323533900	153.92698004337
4.0450000000000	0.32991584670129	152.36333160007
4.0480000000000	0.33527606959353	150.78745888231
4.0510000000000	0.34044960476434	149.20099302648
4.0540000000000	0.34542283590092	147.60565359633
4.0570000000000	0.35018299775453	146.00323677000
4.0600000000000	0.35471833584760	144.39560216703
4.0630000000000	0.35901825361469	142.78465852464
4.0660000000000	0.36307344307870	141.17234847351
4.0690000000000	0.36687599558964	139.56063269659
4.0720000000000	0.37041948973987	137.95147377772
4.0750000000000	0.37369905428848	136.34682005910
4.0780000000000	0.37671140474239	134.74858982679
4.0810000000000	0.37945485310778	133.15865613174
4.0840000000000	0.38192929119724	131.57883253106
4.0870000000000	0.38413614870854	130.01086000142
4.0900000000000	0.38607832803846	128.45639523576
4.0930000000000	0.38776011842561	126.91700048804
4.0960000000000	0.38918709250415	125.39413508099
4.0990000000000	0.39036598868101	123.88914864131
4.1020000000000	0.39130458292040	122.40327607768
4.1050000000000	0.39201155353588	120.93763427121
4.1080000000000	0.39249634246837	119.49322040790
4.1110000000000	0.39276901628929	118.07091184814
4.1140000000000	0.39284012983585	116.67146740164
4.1170000000000	0.39272059498958	115.29552985582
4.1200000000000	0.39242155667397	113.94362959349
4.1230000000000	0.39195427769879	112.61618912916
4.1260000000000	0.39133003363846	111.31352839339
4.1290000000000	0.39056001851609	110.03587059929
4.1320000000000	0.38965526168809	108.78334853430
4.1350000000000	0.38862655599378	107.55601113230
4.1380000000000	0.38748439695588	106.35383019529
4.1410000000000	0.38623893259198	105.17670714932
4.1440000000000	0.38489992322340	104.02447973517
4.1470000000000	0.38347671054169	102.89692855040
4.1500000000000	0.38197819511075	101.79378337441
4.1530000000000	0.38041282143770	100.71472922286
4.1560000000000	0.37878856973245	99.659412090466
4.1590000000000	0.37711295348828	98.627444353544
4.1620000000000	0.37539302204835	97.618409813512
4.1650000000000	0.37363536736987	96.631868371791
4.1680000000000	0.37184613425520	95.667360333901
4.1710000000000	0.37003103338276	94.724410346772
4.1740000000000	0.36819535653721	93.802530978219
4.1770000000000	0.36634399350571	92.901225951440
4.1800000000000	0.36448145017288	92.019993050269
4.1830000000000	0.36261186740972	91.158326712983
4.1860000000000	0.36073904041088	90.315720333840
4.1890000000000	0.35886643818878	89.491668292246
4.1920000000000	0.35699722298241	88.685667729755
4.1950000000000	0.35513426938295	87.897220094942
4.1980000000000	0.35328018301732	87.125832475791
4.2010000000000	0.35143731866546	86.371018738536
4.2040000000000	0.34960779771650	85.632300491071
4.2070000000000	0.34779352489483	84.909207888077
4.2100000000000	0.34599620420872	84.201280293946
4.2130000000000	0.34421735409220	83.508066818548
4.2160000000000	0.34245832172616	82.829126739730
4.2190000000000	0.34072029653708	82.164029825404
4.2220000000000	0.33900432288154	81.512356566969
4.2250000000000	0.33731131193296	80.873698334827
4.2280000000000	0.33564205279271	80.247657465750
4.2310000000000	0.33399722285302	79.633847290960
4.2340000000000	0.33237739744181	79.031892112885
4.2370000000000	0.33078305878248	78.441427137789
4.2400000000000	0.32921460430277	77.862098370696
4.2430000000000	0.32767235432770	77.293562478358
4.2460000000000	0.32615655919175	76.735486625400
4.2490000000000	0.32466740580505	76.187548288163
4.2520000000000	0.32320502370771	75.649435050289
4.2550000000000	0.32176949064553	75.120844383584
4.2580000000000	0.32036083769907	74.601483417285
4.2610000000000	0.31897905399670	74.091068698470
4.2640000000000	0.31762409104106	73.589325945995
4.2670000000000	0.31629586667666	73.095989800039
4.2700000000000	0.31499426872482	72.610803569060
4.2730000000000	0.31371915831091	72.133518975715
4.2760000000000	0.31247037290704	71.663895903076
4.2790000000000	0.31124772911199	71.201702142288
4.2820000000000	0.31005102518893	70.746713142624
4.2850000000000	0.30888004337976	70.298711764751
4.2880000000000	0.30773455201392	69.857488037891
4.2910000000000	0.30661430742799	69.422838921432
4.2940000000000	0.30551905571151	68.994568071437
4.2970000000000	0.30444853429307	68.572485612424
4.3000000000000	0.30340247337972	68.156407914687
4.3030000000000	0.30238059726198	67.746157377391
4.3060000000000	0.30138262549546	67.341562217577
4.3090000000000	0.30040827396950	66.942456265185
4.3120000000000	0.29945725587233	66.548678764160
4.3150000000000	0.29852928256148	66.160074179643
4.3180000000000	0.29762406434761	65.776492011253
4.3210000000000	0.29674131119899	65.397786612403
4.3240000000000	0.29588073337368	65.023817015589
4.3270000000000	0.29504204198554	64.654446763576
4.3300000000000	0.29422494950985	64.289543746365
4.3330000000000	0.29342917023388	63.928980043843
4.3360000000000	0.29265442065721	63.572631773974
4.3390000000000	0.29190041984628	63.220378946424
4.3420000000000	0.29116688974726	62.872105321446
4.3450000000000	0.29045355546092	62.527698273912
4.3480000000000	0.28976014548307	62.187048662329
4.3510000000000	0.28908639191356	61.850050702692
4.3540000000000	0.28843203063675	61.516601847022
4.3570000000000	0.28779680147623	61.186602666445
4.3600000000000	0.28718044832595	60.859956738655
4.3630000000000	0.28658271926021	60.536570539612
4.3660000000000	0.28600336662436	60.216353339338
4.3690000000000	0.28544214710811	59.899217101657
4.3720000000000	0.28489882180321	59.585076387738
4.3750000000000	0.28437315624691	59.273848263310
4.3780000000000	0.28386492045266	58.965452209406
4.3810000000000	0.28337388892942	58.659810036506
4.3840000000000	0.28289984069065	58.356845801957
4.3870000000000	0.28244255925404	58.056485730537
4.3900000000000	0.28200183263308	57.758658138044
4.3930000000000	0.28157745332121	57.463293357800
4.3960000000000	0.28116921826954	57.170323669948
4.3990000000000	0.28077692885864	56.879683233436
4.4020000000000	0.28040039086536	56.591308020588
4.4050000000000	0.28003941442504	56.305135754149
4.4080000000000	0.27969381398982	56.021105846714
4.4110000000000	0.27936340828352	55.739159342447
4.4140000000000	0.27904802025353	55.459238860995
4.4170000000000	0.27874747702018	55.181288543505
4.4200000000000	0.27846160982384	54.905254000675
4.4230000000000	0.27819025397036	54.631082262743
4.4260000000000	0.27793324877478	54.358721731339
4.4290000000000	0.27769043750401	54.088122133135
4.4320000000000	0.27746166731838	53.819234475206
4.4350000000000	0.27724678921252	53.552011002050
4.4380000000000	0.27704565795566	53.286405154180
4.4410000000000	0.27685813203159	53.022371528249
4.4440000000000	0.27668407357845	52.759865838626
4.4470000000000	0.27652334832842	52.498844880376
4.4500000000000	0.27637582554759	52.239266493582
4.4530000000000	0.27624137797601	51.981089528967
4.4560000000000	0.27611988176803	51.724273814742
4.4590000000000	0.27601121643312	51.468780124658
4.4620000000000	0.27591526477717	51.214570147193
4.4650000000000	0.27583191284436	50.961606455840
4.4680000000000	0.27576104985968	50.709852480443
4.4710000000000	0.27570256817217	50.459272479558
4.4740000000000	0.27565636319886	50.209831513775
4.4770000000000	0.27562233336958	49.961495419980
4.4800000000000	0.27560038007254	49.714230786509
4.4830000000000	0.27559040760079	49.468004929176
4.4860000000000	0.27559232309954	49.222785868117
4.4890000000000	0.27560603651446	48.978542305436
4.4920000000000	0.27563146054083	48.735243603619
4.4950000000000	0.27566851057366	48.492859764679
4.4980000000000	0.27571710465873	48.251361410011
4.5010000000000	0.27577716344466	48.010719760927
4.5040000000000	0.27584861013585	47.770906619845
4.5070000000000	0.27593137044638	47.531894352104
4.5100000000000	0.27602537255500	47.293655868390
4.5130000000000	0.27613054706089	47.056164607737
4.5160000000000	0.27624682694049	46.819394521091
4.5190000000000	0.27637414750525	46.583320055417
4.5220000000000	0.27651244636033	46.347916138312
4.5250000000000	0.27666166336418	46.113158163131
4.5280000000000	0.27682174058907	45.879021974583
4.5310000000000	0.27699262228256	45.645483854793
4.5340000000000	0.27717425482981	45.412520509809
4.5370000000000	0.27736658671681	45.180109056537
4.5400000000000	0.27756956849443	44.948227010085
4.5430000000000	0.27778315274343	44.716852271511
4.5460000000000	0.27800729404018	44.485963115950
4.5490000000000	0.27824194892330	44.255538181108
4.5520000000000	0.27848707586110	44.025556456113
4.5550000000000	0.27874263521975	43.795997270710
4.5580000000000	0.27900858923236	43.566840284782
4.5610000000000	0.27928490196866	43.338065478194
4.5640000000000	0.27957153930561	43.109653140938
4.5670000000000	0.27986846889858	42.881583863578
4.5700000000000	0.28017566015335	42.653838527976
4.5730000000000	0.28049308419879	42.426398298299
4.5760000000000	0.28082071386024	42.199244612281
4.5790000000000	0.28115852363348	41.972359172752
4.5820000000000	0.28150648965949	41.745723939408
4.5850000000000	0.28186458969972	41.519321120815
4.5880000000000	0.28223280311208	41.293133166653
4.5910000000000	0.28261111082749	41.067142760170
4.5940000000000	0.28299949532701	40.841332810861
4.5970000000000	0.28339794061961	40.615686447346
4.6000000000000	0.28380643222042	40.390187010448
4.6030000000000	0.28422495712960	40.164818046472
4.6060000000000	0.28465350381172	39.939563300654
4.6090000000000	0.28509206217562	39.714406710809
4.6120000000000	0.28554062355483	39.489332401136
4.6150000000000	0.28599918068847	39.264324676201
4.6180000000000	0.28646772770257	39.039368015078
4.6210000000000	0.28694626009192	38.814447065649
4.6240000000000	0.28743477470235	38.589546639049
4.6270000000000	0.28793326971342	38.364651704270
4.6300000000000	0.28844174462154	38.139747382892
4.6330000000000	0.28896020022353	37.914818943964
4.6360000000000	0.28948863860051	37.689851799004
4.6390000000000	0.29002706310224	37.464831497142
4.6420000000000	0.29057547833180	37.239743720376
4.6450000000000	0.29113389013058	37.014574278949
4.6480000000000	0.29170230556371	36.789309106850
4.6510000000000	0.29228073290574	36.563934257416
4.6540000000000	0.29286918162667	36.338435899054
4.6570000000000	0.29346766237828	36.112800311059
4.6600000000000	0.29407618698074	35.887013879541
4.6630000000000	0.29469476840958	35.661063093445
4.6660000000000	0.29532342078278	35.434934540673
4.6690000000000	0.29596215934828	35.208614904293
4.6720000000000	0.29661100047163	34.982090958841
4.6750000000000	0.29726996162393	34.755349566713
4.6780000000000	0.29793906136994	34.528377674633
4.6810000000000	0.29861831935650	34.301162310213
4.6840000000000	0.29930775630102	34.073690578587
4.6870000000000	0.30000739398026	33.845949659122
4.6900000000000	0.30071725521930	33.617926802206
4.6930000000000	0.30143736388054	33.389609326110
4.6960000000000	0.30216774485305	33.160984613918
4.6990000000000	0.30290842404191	32.932040110524
4.7020000000000	0.30365942835777	32.702763319705
4.7050000000000	0.30442078570649	32.473141801244
4.7080000000000	0.30519252497891	32.243163168134
4.7110000000000	0.30597467604074	32.012815083826
4.7140000000000	0.30676726972251	31.782085259548
4.7170000000000	0.30757033780959	31.550961451683
4.7200000000000	0.30838391303233	31.319431459193
4.7230000000000	0.30920802905620	31.087483121109
4.7260000000000	0.31004272047203	30.855104314070
4.7290000000000	0.31088802278623	30.622282949918
4.7320000000000	0.31174397241104	30.389006973336
4.7350000000000	0.31261060665489	30.155264359547
4.7380000000000	0.31348796371259	29.921043112057
4.7410000000000	0.31437608265567	29.686331260441
4.7440000000000	0.31527500342257	29.451116858183
4.7470000000000	0.31618476680891	29.215387980559
4.7500000000000	0.31710541445764	28.979132722565
4.7530000000000	0.31803698884914	28.742339196888
4.7560000000000	0.31897953329127	28.504995531918
4.7590000000000	0.31993309190934	28.267089869811
4.7620000000000	0.32089770963597	28.028610364579
4.7650000000000	0.32187343220085	27.789545180237
4.7680000000000	0.32286030612040	27.549882488976
4.7710000000000	0.32385837868726	27.309610469384
4.7740000000000	0.32486769795968	27.068717304701
4.7770000000000	0.32588831275071	26.827191181118
4.7800000000000	0.32692027261726	26.585020286105
4.7830000000000	0.32796362784897	26.342192806786
4.7860000000000	0.32901842945684	26.098696928343
4.7890000000000	0.33008472916171	25.854520832460
4.7920000000000	0.33116257938248	25.609652695805
4.7950000000000	0.33225203322412	25.364080688541
4.7980000000000	0.33335314446537	25.117792972882
4.8010000000000	0.33446596754623	24.870777701675
4.8040000000000	0.33559055755520	24.623023017024
4.8070000000000	0.33672697021608	24.374517048944
4.8100000000000	0.33787526187463	24.125247914053
4.8130000000000	0.33903548948480	23.875203714299
4.8160000000000	0.34020771059465	23.624372535717
4.8190000000000	0.34139198333190	23.372742447227
4.8220000000000	0.34258836638910	23.120301499460
4.8250000000000	0.34379691900844	22.867037723627
4.8280000000000	0.34501770096615	22.612939130413
4.8310000000000	0.34625077255640	22.357993708915
4.8340000000000	0.34749619457486	22.102189425607
4.8370000000000	0.34875402830177	21.845514223346
4.8400000000000	0.35002433548448	21.587956020415
4.8430000000000	0.35130717831954	21.329502709591
4.8460000000000	0.35260261943432	21.070142157264
4.8490000000000	0.35391072186799	20.809862202582
4.8520000000000	0.35523154905204	20.548650656632
4.8550000000000	0.35656516479018	20.286495301670
4.8580000000000	0.35791163323769	20.023383890373
4.8610000000000	0.35927101888012	19.759304145142
4.8640000000000	0.36064338651141	19.494243757436
4.8670000000000	0.36202880121126	19.228190387146
4.8700000000000	0.36342732832196	18.961131662017
4.8730000000000	0.36483903342447	18.693055177095
4.8760000000000	0.36626398231373	18.423948494232
4.8790000000000	0.36770224097332	18.153799141620
4.8820000000000	0.36915387554932	17.882594613374
4.8850000000000	0.37061895232343	17.610322369157
4.8880000000000	0.37209753768522	17.336969833851
4.8910000000000	0.37358969810361	17.062524397266
4.8940000000000	0.37509550009751	16.786973413904
4.8970000000000	0.37661501020553	16.510304202765
4.9000000000000	0.37814829495487	16.232504047202
4.9030000000000	0.37969542082926	15.953560194822
4.9060000000000	0.38125645423592	15.673459857444
4.9090000000000	0.38283146147163	15.392190211097
4.9120000000000	0.38442050868775	15.109738396081
4.9150000000000	0.38602366185427	14.826091517078
4.9180000000000	0.38764098672280	14.541236643310
4.9210000000000	0.38927254878845	14.255160808763
4.9240000000000	0.39091841325075	13.967851012463
4.9270000000000	0.39257864497332	13.679294218813
4.9300000000000	0.39425330844247	13.389477357982
4.9330000000000	0.39594246772464	13.098387326365
4.9360000000000	0.39764618642263	12.806010987101
4.9390000000000	0.39936452763065	12.512335170652
4.9420000000000	0.40109755388805	12.217346675454
4.9450000000000	0.40284532713193	11.921032268628
4.9480000000000	0.40460790864831	11.623378686766
4.9510000000000	0.40638535902210	11.324372636778
4.9540000000000	0.40817773808567	11.024000796827
4.9570000000000	0.40998510486610	10.722249817314
4.9600000000000	0.41180751753102	10.419106321965
4.9630000000000	0.41364503333304	10.114556908969
4.9660000000000	0.41549770855279	9.8085881522170
4.9690000000000	0.41736559844047	9.5011866026038
4.9720000000000	0.41924875715589	9.1923387894251
4.9750000000000	0.42114723770715	8.8820312218509
4.9780000000000	0.42306109188760	8.5702503904892
4.9810000000000	0.42499037021148	8.2569827690357
4.9840000000000	0.42693512184781	7.9422148160143
4.9870000000000	0.42889539455285	7.6259329766097
4.9900000000000	0.43087123460089	7.3081236845936
4.9930000000000	0.43286268671344	6.9887733643474
4.9960000000000	0.43486979398681	6.6678684329828
4.9990000000000	0.43689259781807	6.3453953025622
5.0020000000000	0.43893113782932	6.0213403824216
5.0050000000000	0.44098545179030	5.6956900815981
5.0080000000000	0.44305557553935	5.3684308113628
5.0110000000000	0.44514154290271	5.0395489878633
5.0140000000000	0.44724338561202	4.7090310348757
5.0170000000000	0.44936113322030	4.3768633866701
5.0200000000000	0.45149481301608	4.0430324909900
5.0230000000000	0.45364444993589	3.7075248121491
5.0260000000000	0.45581006647511	3.3703268342471
5.0290000000000	0.45799168259700	3.0314250645054
5.0320000000000	0.46018931564017	2.6908060367272
5.0350000000000	0.46240298022430	2.3484563148814
5.0380000000000	0.46463268815421	2.0043624968139
5.0410000000000	0.46687844832226	1.6585112180877
5.0440000000000	0.46914026660918	1.3108891559540
5.0470000000000	0.47141814578319	0.96148303345579
5.0500000000000	0.47371208539757	0.61027962366528
5.0530000000000	0.47602208168670	0.25726575405898
5.0560000000000	0.47834812746054	-0.097571688970743
5.0590000000000	0.48069021199755	-0.45424575546398
5.0620000000000	0.48304832093623	-0.81276942710054
5.0650000000000	0.48542243616524	-1.1731556122648
5.0680000000000	0.48781253571207	-1.5354171409670
5.0710000000000	0.49021859363046	-1.8995667596188
5.0740000000000	0.49264057988656	-2.2656171256627
5.0770000000000	0.49507846024379	-2.6335808020550
5.0800000000000	0.49753219614669	-3.0034702515989
5.0830000000000	0.50000174460361	-3.3752978311304
5.0860000000000	0.50248705806847	-3.7490757855530
5.0890000000000	0.50498808432151	-4.1248162417228
5.0920000000000	0.50750476634937	-4.5025312021840
5.0950000000000	0.51003704222429	-4.8822325387518
5.0980000000000	0.51258484498280	-5.2639319859466
5.1010000000000	0.51514810250378	-5.6476411342765
5.1040000000000	0.51772673738619	-6.0333714233705
5.1070000000000	0.52032066682646	-6.4211341349619
5.1100000000000	0.52292980249571	-6.8109403857235
5.1130000000000	0.52555405041698	-7.2028011199548
5.1160000000000	0.52819331084248	-7.5967271021243
5.1190000000000	0.53084747813116	-7.9927289092657
5.1220000000000	0.53351644062663	-8.3908169232323
5.1250000000000	0.53620008053563	-8.7910013228113
5.1280000000000	0.53889827380728	-9.1932920756987
5.1310000000000	0.54161089001319	-9.5976989303405
5.1340000000000	0.54433779222863	-10.004231407640
5.1370000000000	0.54707883691497	-10.412898792538
5.1400000000000	0.54983387380367	-10.823710125464
5.1430000000000	0.55260274578182	-11.236674193674
5.1460000000000	0.55538528877960	-11.651799522462
5.1490000000000	0.55818133165991	-12.069094366264
5.1520000000000	0.56099069611017	-12.488566699662
5.1550000000000	0.56381319653686	-12.910224208271
5.1580000000000	0.56664863996267	-13.334074279549
5.1610000000000	0.56949682592688	-13.760123993504
5.1640000000000	0.57235754638885	-14.188380113326
5.1670000000000	0.57523058563519	-14.618849075945
5.1700000000000	0.57811572019072	-15.051536982519
5.1730000000000	0.58101271873352	-15.486449588865
5.1760000000000	0.58392134201432	-15.923592295836
5.1790000000000	0.58684134278059	-16.362970139665
5.1820000000000	0.58977246570556	-16.804587782272
5.1850000000000	0.59271444732245	-17.248449501546
5.1880000000000	0.59566701596423	-17.694559181623
5.1910000000000	0.59862989170927	-18.142920303163
5.1940000000000	0.60160278633303	-18.593535933631
5.1970000000000	0.60458540326624	-19.046408717610
5.2000000000000	0.60757743755984	-19.501540867145
5.2030000000000	0.61057857585693	-19.958934152134
5.2060000000000	0.61358849637206	-20.418589890788
5.2090000000000	0.61660686887828	-20.880508940154
5.2120000000000	0.61963335470209	-21.344691686741
5.2150000000000	0.62266760672663	-21.811138037241
5.2180000000000	0.62570926940359	-22.279847409374
5.2210000000000	0.62875797877383	-22.750818722863
5.2240000000000	0.63181336249727	-23.224050390565
5.2270000000000	0.63487503989223	-23.699540309770
5.2300000000000	0.63794262198448	-24.177285853671
5.2330000000000	0.64101571156630	-24.657283863053
5.2360000000000	0.64409390326582	-25.139530638186
5.2390000000000	0.64717678362689	-25.624021930958
5.2420000000000	0.65026393119970	-26.110752937261
5.2450000000000	0.65335491664241	-26.599718289646
5.2480000000000	0.65644930283399	-27.090912050275
5.2510000000000	0.65954664499845	-27.584327704166
5.2540000000000	0.66264649084071	-28.079958152785
5.2570000000000	0.66574838069420	-28.577795707960
5.2600000000000	0.66885184768036	-29.077832086178
5.2630000000000	0.67195641788024	-29.580058403251
5.2660000000000	0.67506161051817	-30.084465169395
5.2690000000000	0.67816693815778	-30.591042284714
5.2720000000000	0.68127190691019	-31.099779035137
5.2750000000000	0.68437601665462	-31.610664088798
5.2780000000000	0.68747876127137	-32.123685492900
5.2810000000000	0.69057962888705	-32.638830671066
5.2840000000000	0.69367810213222	-33.156086421201
5.2870000000000	0.69677365841117	-33.675438913877
5.2900000000000	0.69986577018389	-34.196873691265
5.2930000000000	0.70295390525999	-34.720375666623
5.2960000000000	0.70603752710453	-35.245929124359
5.2990000000000	0.70911609515546	-35.773517720682
5.3020000000000	0.71218906515246	-36.303124484856
5.3050000000000	0.71525588947707	-36.834731821071
5.3080000000000	0.71831601750354	-37.368321510942
5.3110000000000	0.72136889596038	-37.903874716647
5.3140000000000	0.72441396930210	-38.441371984717
5.3170000000000	0.72745068009066	-38.980793250492
5.3200000000000	0.73047846938646	-39.522117843233
5.3230000000000	0.73349677714822	-40.065324491925
5.3260000000000	0.73650504264125	-40.610391331757
5.3290000000000	0.73950270485380	-41.157295911287
5.3320000000000	0.74248920292063	-41.706015200310
5.3350000000000	0.74546397655353	-42.256525598408
5.3380000000000	0.74842646647792	-42.808802944211
5.3410000000000	0.75137611487509	-43.362822525342
5.3440000000000	0.75431236582926	-43.918559089065
5.3470000000000	0.75723466577886	-44.475986853621
5.3500000000000	0.76014246397128	-45.035079520258
5.3530000000000	0.76303521292034	-45.595810285940
5.3560000000000	0.76591236886569	-46.158151856726
5.3590000000000	0.76877339223353	-46.722076461829
5.3620000000000	0.77161774809752	-47.287555868315
5.3650000000000	0.77444490663939	-47.854561396462
5.3680000000000	0.77725434360826	-48.423063935739
5.3710000000000	0.78004554077786	-48.993033961404
5.3740000000000	0.78281798640080	-49.564441551709
5.3770000000000	0.78557117565902	-50.137256405678
5.3800000000000	0.78830461110962	-50.711447861451
5.3830000000000	0.79101780312519	-51.286984915177
5.3860000000000	0.79371027032770	-51.863836240416
5.3890000000000	0.79638154001529	-52.441970208050
5.3920000000000	0.79903114858087	-53.021354906654
5.3950000000000	0.80165864192197	-53.601958163328
5.3980000000000	0.80426357584074	-54.183747564934
5.4010000000000	0.80684551643359	-54.766690479737
5.4040000000000	0.80940404046939	-55.350754079393
5.4070000000000	0.81193873575574	-55.935905361288
5.4100000000000	0.81444920149237	-56.522111171156
5.4130000000000	0.81693504861102	-57.109338225983
5.4160000000000	0.81939590010124	-57.697553137135
5.4190000000000	0.82183139132116	-58.286722433693
5.4220000000000	0.82424117029302	-58.876812585953
5.4250000000000	0.82662489798244	-59.467790029062
5.4280000000000	0.82898224856122	-60.059621186748
5.4310000000000	0.83131290965305	-60.652272495118
5.4340000000000	0.83361658256154	-61.245710426474
5.4370000000000	0.83589298248037	-61.839901513132
5.4400000000000	0.83814183868504	-62.434812371186
5.4430000000000	0.84036289470582	-63.030409724198
5.4460000000000	0.84255590848185	-63.626660426771
5.4490000000000	0.84472065249586	-64.223531487966
5.4520000000000	0.84685691388957	-64.820990094541
5.4550000000000	0.84896449455935	-65.419003633966
5.4580000000000	0.85104321123234	-66.017539717178
5.4610000000000	0.85309289552275	-66.616566201056
5.4640000000000	0.85511339396839	-67.216051210572
5.4670000000000	0.85710456804750	-67.815963160588
5.4700000000000	0.85906629417599	-68.416270777268
5.4730000000000	0.86099846368515	-69.016943119084
5.4760000000000	0.86290098278001	-69.617949597364
5.4790000000000	0.86477377247863	-70.219259996384
5.4820000000000	0.86661676853256	-70.820844492952
5.4850000000000	0.86842992132873	-71.422673675466
5.4880000000000	0.87021319577311	-72.024718562433
5.4910000000000	0.87196657115659	-72.626950620401
5.4940000000000	0.87369004100341	-73.229341781311
5.4970000000000	0.87538361290257	-73.831864459215
5.5000000000000	0.87704730832283	-74.434491566378
5.5030000000000	0.87868116241155	-75.037196528711
5.5060000000000	0.88028522377815	-75.639953300539
5.5090000000000	0.88185955426257	-76.242736378687
5.5120000000000	0.88340422868936	-76.845520815857
5.5150000000000	0.88491933460789	-77.448282233297
5.5180000000000	0.88640497201948	-78.050996832751
5.5210000000000	0.88786125309174	-78.653641407668
5.5240000000000	0.88928830186099	-79.256193353670
5.5270000000000	0.89068625392332	-79.858630678279
5.5300000000000	0.89205525611468	-80.460932009880
5.5330000000000	0.89339546618100	-81.063076605935
5.5360000000000	0.89470705243851	-81.665044360430
5.5390000000000	0.89599019342518	-82.266815810568
5.5420000000000	0.89724507754369	-82.868372142698
5.5450000000000	0.89847190269648	-83.469695197482
5.5480000000000	0.89967087591349	-84.070767474322
5.5510000000000	0.90084221297302	-84.671572135022
5.5540000000000	0.90198613801622	-85.272093006723
5.5570000000000	0.90310288315565	-85.872314584098
5.5600000000000	0.90419268807833	-86.472222030837
5.5630000000000	0.90525579964359	-87.071801180418
5.5660000000000	0.90629247147610	-87.671038536199
5.5690000000000	0.90730296355431	-88.269921270830
5.5720000000000	0.90828754179463	-88.868437225033
5.5750000000000	0.90924647763130	-89.466574905748
5.5780000000000	0.91018004759237	-90.064323483704
5.5810000000000	0.91108853287168	-90.661672790428
5.5840000000000	0.91197221889680	-91.258613314740
5.5870000000000	0.91283139489320	-91.855136198790
5.5900000000000	0.91366635344420	-92.451233233669
5.5930000000000	0.91447739004698	-93.046896854681
5.5960000000000	0.91526480266419	-93.642120136320
5.5990000000000	0.91602889127130	-94.236896787054
5.6020000000000	0.91676995739937	-94.831221143985
5.6050000000000	0.91748830367332	-95.425088167507
5.6080000000000	0.91818423334545	-96.018493436059
5.6110000000000	0.91885804982453	-96.611433141113
5.6140000000000	0.91951005620049	-97.203904082538
5.6170000000000	0.92014055476516	-97.795903664498
5.6200000000000	0.92074984652979	-98.387429892048
5.6230000000000	0.92133823074028	-98.978481368646
5.6260000000000	0.92190600439156	-99.569057294750
5.6290000000000	0.92245346174306	-100.15915746774
5.6320000000000	0.92298089383774	-100.74878228338
5.6350000000000	0.92348858802802	-101.33793273906
5.6380000000000	0.92397682751257	-101.92661043901
5.6410000000000	0.92444589088906	-102.51481760175
5.6440000000000	0.92489605172872	-103.10255706998
5.6470000000000	0.92532757817998	-103.68983232292
5.6500000000000	0.92574073260936	-104.27664749148
5.6530000000000	0.92613577128878	-104.86300737599
5.6560000000000	0.92651294413996	-105.44891746666
5.6590000000000	0.92687249454682	-106.03438396649
5.6620000000000	0.92721465924801	-106.61941381631
5.6650000000000	0.92753966832127	-107.20401472152
5.6680000000000	0.92784774527166	-107.78819517985
5.6710000000000	0.92813910723404	-108.37196450922
5.6740000000000	0.92841396529894	-108.95533287470
5.6770000000000	0.92867252496768	-109.53831131331
5.6800000000000	0.92891498673939	-110.12091175507
5.6830000000000	0.92914154682732	-110.70314703887
5.6860000000000	0.92935239799630	-111.28503092131
5.6890000000000	0.92954773050670	-111.86657807695
5.6920000000000	0.92972773314301	-112.44780408816
5.6950000000000	0.92989259429813	-113.02872542330
5.6980000000000	0.93004250307737	-113.60935940206
5.7010000000000	0.93017765038076	-114.18972414730
5.7040000000000	0.93029822991752	-114.76983852316
5.7070000000000	0.93040443910489	-115.34972206022
5.7100000000000	0.93049647980404	-115.92939486866
5.7130000000000	0.93057455884946	-116.50887754148
5.7160000000000	0.93063888833483	-117.08819105034
5.7190000000000	0.93068968562844	-117.66735663710
5.7220000000000	0.93072717310273	-118.24639570454
5.7250000000000	0.93075157757649	-118.82532971009
5.7280000000000	0.93076312948240	-119.40418006600
5.7310000000000	0.93076206178615	-119.98296804958
5.7340000000000	0.93074860869601	-120.56171472631
5.7370000000000	0.93072300421077	-121.14044088810
5.7400000000000	0.93068548056124	-121.71916700832
5.7430000000000	0.93063626660287	-122.29791321411
5.7460000000000	0.93057558621678	-122.87669927598
5.7490000000000	0.93050365677241	-123.45554461367
5.7520000000000	0.93042068769810	-124.03446831678
5.7550000000000	0.93032687919764	-124.61348917808
5.7580000000000	0.93022242114030	-125.19262573708
5.7610000000000	0.93010749214211	-125.77189633139
5.7640000000000	0.92998225884567	-126.35131915318
5.7670000000000	0.92984687539729	-126.93091230842
5.7700000000000	0.92970148311224	-127.51069387670
5.7730000000000	0.92954621031346	-128.09068196966
5.7760000000000	0.92938117232429	-128.67089478657
5.7790000000000	0.92920647159357	-129.25135066595
5.7820000000000	0.92902219793010	-129.83206813221
5.7850000000000	0.92882842882385	-130.41306593713
5.7880000000000	0.92862522983197	-130.99436309562
5.7910000000000	0.92841265500996	-131.57597891611
5.7940000000000	0.92819074737010	-132.15793302553
5.7970000000000	0.92795953935222	-132.74024538940
5.8000000000000	0.92771905329393	-133.32293632744
5.8030000000000	0.92746930189043	-133.90602652513
5.8060000000000	0.92721028863587	-134.48953704189
5.8090000000000	0.92694200824069	-135.07348931632
5.8120000000000	0.92666444702068	-135.65790516901
5.8150000000000	0.92637758325563	-136.24280680359
5.8180000000000	0.92608138751609	-136.82821680613
5.8210000000000	0.92577582295829	-137.41415814372
5.8240000000000	0.92546084558739	-138.00065416222
5.8270000000000	0.92513640449059	-138.58772858370
5.8300000000000	0.92480244204123	-139.17540550383
5.8330000000000	0.92445889407582	-139.76370938934
5.8360000000000	0.92410569004575	-140.35266507584
5.8390000000000	0.92374275314573	-140.94229776613
5.8420000000000	0.92337000042067	-141.53263302910
5.8450000000000	0.92298734285295	-142.12369679942
5.8480000000000	0.92259468543165	-142.71551537787
5.8510000000000	0.92219192720550	-143.30811543270
5.8540000000000	0.92177896132065	-143.90152400182
5.8570000000000	0.92135567504481	-144.49576849588
5.8600000000000	0.92092194977865	-145.09087670239
5.8630000000000	0.92047766105550	-145.68687679080
5.8660000000000	0.92002267853003	-146.28379731857
5.8690000000000	0.91955686595667	-146.88166723825
5.8720000000000	0.91908008115815	-147.48051590553
5.8750000000000	0.91859217598462	-148.08037308835
5.8780000000000	0.91809299626354	-148.68126897703
5.8810000000000	0.91758238174058	-149.28323419530
5.8840000000000	0.91706016601144	-149.88629981253
5.8870000000000	0.91652617644472	-150.49049735676
5.8900000000000	0.91598023409557	-151.09585882894
5.8930000000000	0.91542215360995	-151.70241671808
5.8960000000000	0.91485174311931	-152.31020401743
5.8990000000000	0.91426880412521	-152.91925424177
5.9020000000000	0.91367313137356	-153.52960144562
5.9050000000000	0.91306451271804	-154.14128024262
5.9080000000000	0.91244272897204	-154.75432582591
5.9110000000000	0.91180755374870	-155.36877398957
5.9140000000000	0.91115875328833	-155.98466115117
5.9170000000000	0.91049608627255	-156.60202437545
5.9200000000000	0.90981930362443	-157.22090139909
5.9230000000000	0.90912814829381	-157.84133065657
5.9260000000000	0.90842235502704	-158.46335130733
5.9290000000000	0.90770165012017	-159.08700326396
5.9320000000000	0.90696575115478	-159.71232722164
5.9350000000000	0.90621436671529	-160.33936468889
5.9380000000000	0.90544719608689	-160.96815801945
5.9410000000000	0.90466392893294	-161.59875044546
5.9440000000000	0.90386424495059	-162.23118611204
5.9470000000000	0.90304781350360	-162.86551011307
5.9500000000000	0.90221429323095	-163.50176852839
5.9530000000000	0.90136333162996	-164.14000846238
5.9560000000000	0.90049456461256	-164.78027808394
5.9590000000000	0.89960761603319	-165.42262666792
5.9620000000000	0.89870209718683	-166.06710463801
5.9650000000000	0.89777760627560	-166.71376361112
5.9680000000000	0.89683372784215	-167.36265644332
5.9710000000000	0.89587003216817	-168.01383727727
5.9740000000000	0.89488607463615	-168.66736159129
5.9770000000000	0.89388139505249	-169.32328624999
5.9800000000000	0.89285551692985	-169.98166955655
5.9830000000000	0.89180794672682	-170.64257130664
5.9860000000000	0.89073817304248	-171.30605284401
5.9890000000000	0.88964566576374	-171.97217711775
5.9920000000000	0.88852987516304	-172.64100874128
5.9950000000000	0.88739023094373	-173.31261405304
5.9980000000000	0.88622614123083	-173.98706117888
6.0010000000000	0.88503699150414	-174.66442009618
6.0040000000000	0.88382214347115	-175.34476269969
6.0070000000000	0.88258093387660	-176.02816286906
6.0100000000000	0.88131267324583	-176.71469653810
6.0130000000000	0.88001664455861	-177.40444176559
6.0160000000000	0.87869210185030	-178.09747880789
6.0190000000000	0.87733826873690	-178.79389019293
6.0220000000000	0.87595433686058	-179.49376079591
6.0250000000000	0.87453946425203	179.80282208369
6.0280000000000	0.87309277360604	179.09576864368
6.0310000000000	0.87161335046647	178.38498649945
6.0340000000000	0.87010024131691	177.67038060316
6.0370000000000	0.86855245157295	176.95185316191
6.0400000000000	0.86696894347232	176.22930355513
6.0430000000000	0.86534863385877	175.50262825125
6.0460000000000	0.86369039185582	174.77172072403
6.0490000000000	0.86199303642640	174.03647136875
6.0520000000000	0.86025533381445	173.29676741847
6.0550000000000	0.85847599486477	172.55249286085
6.0580000000000	0.85665367221740	171.80352835572
6.0610000000000	0.85478695737304	171.04975115406
6.0640000000000	0.85287437762641	170.29103501865
6.0670000000000	0.85091439286458	169.52725014706
6.0700000000000	0.84890539222773	168.75826309761
6.0730000000000	0.84684569063053	167.98393671885
6.0760000000000	0.84473352514260	167.20413008353
6.0790000000000	0.84256705122746	166.41869842775
6.0820000000000	0.84034433884014	165.62749309632
6.0850000000000	0.83806336838474	164.83036149542
6.0880000000000	0.83572202653428	164.02714705370
6.0910000000000	0.83331810191661	163.21768919313
6.0940000000000	0.83084928067197	162.40182331119
6.0970000000000	0.82831314188924	161.57938077584
6.1000000000000	0.82570715293052	160.75018893512
6.1030000000000	0.82302866465568	159.91407114350
6.1060000000000	0.82027490656181	159.07084680690
6.1090000000000	0.81744298185509	158.22033144903
6.1120000000000	0.81452986247680	157.36233680147
6.1150000000000	0.81153238410862	156.49667092054
6.1180000000000	0.80844724118757	155.62313833404
6.1210000000000	0.80527098196528	154.74154022136
6.1240000000000	0.80200000365277	153.85167463065
6.1270000000000	0.79863054769739	152.95333673735
6.1300000000000	0.79515869524626	152.04631914833
6.1330000000000	0.79158036285763	151.13041225667
6.1360000000000	0.78789129853050	150.20540465223
6.1390000000000	0.78408707813149	149.27108359383
6.1420000000000	0.78016310230841	148.32723554893
6.1450000000000	0.77611459399028	147.37364680774
6.1480000000000	0.77193659658533	146.41010417842
6.1510000000000	0.76762397300062	145.43639577132
6.1540000000000	0.76317140561982	144.45231187999
6.1570000000000	0.75857339738924	143.45764596774
6.1600000000000	0.75382427417600	142.45219576865
6.1630000000000	0.74891818857659	141.43576451264
6.1660000000000	0.74384912536815	140.40816228470
6.1690000000000	0.73861090880889	139.36920752854
6.1720000000000	0.73319721200747	138.31872870587
6.1750000000000	0.72760156859337	137.25656612241
6.1780000000000	0.72181738693128	136.18257393228
6.1810000000000	0.71583796713097	135.09662233282
6.1840000000000	0.70965652111005	133.99859996199
6.1870000000000	0.70326619596910	132.88841651055
6.1900000000000	0.69666010093611	131.76600556160
6.1930000000000	0.68983133812956	130.63132766994
6.1960000000000	0.68277303737462	129.48437369368
6.1990000000000	0.67547839528527	128.32516839049
6.2020000000000	0.66794071879406	127.15377429108
6.2050000000000	0.66015347327055	125.97029586216
6.2080000000000	0.65211033531823	124.77488397165
6.2110000000000	0.64380525027634	123.56774066899
6.2140000000000	0.63523249437743	122.34912429448
6.2170000000000	0.62638674142361	121.11935493247
6.2200000000000	0.61726313374305	119.87882022554
6.2230000000000	0.60785735707595	118.62798156961
6.2260000000000	0.59816571891503	117.36738071443
6.2290000000000	0.58818522969315	116.09764679991
6.2320000000000	0.57791368607183	114.81950386719
6.2350000000000	0.56734975544323	113.53377889488
6.2380000000000	0.55649306061907	112.24141042577
6.2410000000000	0.54534426354873	110.94345786932
6.2440000000000	0.53390514679191	109.64111159077
6.2470000000000	0.52217869137581	108.33570393104
6.2500000000000	0.51016914960161	107.02872134346
6.2530000000000	0.49788211133747	105.72181788777
6.2560000000000	0.48532456235544	104.41683038923
6.2590000000000	0.47250493334501	103.11579565765
6.2620000000000	0.45943313837588	101.82097026969
6.2650000000000	0.44612060179408	100.53485355609
6.2680000000000	0.43258027282702	99.260214610786
6.2710000000000	0.41882662754961	98.000124361812
6.2740000000000	0.40487565833456	96.757994029857
6.2770000000000	0.39074485148028	95.537621667735
6.2800000000000	0.37645315439207	94.343248950410
6.2830000000000	0.36202093450024	93.179631006362
6.2860000000000	0.34746993305640	92.052122897258
6.2890000000000	0.33282321809430	90.966787433169
6.2920000000000	0.31810514223309	89.930530450738
6.2950000000000	0.30334131273139	88.951271614639
6.2980000000000	0.28855858341237	88.038161412893
6.3010000000000	0.27378508098938	87.201858558531
6.3040000000000	0.25905028225684	86.454886831449
6.3070000000000	0.24438516406400	85.812096959359
6.3100000000000	0.22982245569962	85.291268039923
6.3130000000000	0.21539703437972	84.913894942594
6.3160000000000	0.20114652056675	84.706223742822
6.3190000000000	0.18711215317103	84.700616657160
6.3220000000000	0.17334005845900	84.937349520868
6.3250000000000	0.15988307455013	85.466962079002
6.3280000000000	0.14680335898223	86.353275597225
6.3310000000000	0.13417608815618	87.677116253194
6.3340000000000	0.12209463459023	89.540525505649
6.3370000000000	0.11067760858280	92.070559583560
6.3400000000000	0.10007787161688	95.420218211911
6.3430000000000	0.090492587185176	99.760928472971
6.3460000000000	0.082170668294840	105.25615843634
6.3490000000000	0.075408703698849	112.00229378677
6.3520000000000	0.070520262456759	119.93297725677
6.3550000000000	0.067766103543852	128.72492589680
6.3580000000000	0.067259839014582	137.79935770432
6.3610000000000	0.068904957976463	146.48469048145
6.3640000000000	0.072416546019807	154.25002359785
6.3670000000000	0.077412795363631	160.83357130419
6.3700000000000	0.083510617539851	166.21391713283
6.3730000000000	0.090381438233126	170.50896328577
6.3760000000000	0.097767121939306	173.88712713828
6.3790000000000	0.10547404527282	176.51651682326
6.3820000000000	0.11336007326933	178.54387907834
6.3850000000000	0.12132165984392	-179.91033854983
6.3880000000000	0.12928340990708	-178.75007973269
6.3910000000000	0.13719030026442	-177.89964664240
6.3940000000000	0.14500208254473	-177.29954824160
6.3970000000000	0.15268930587900	-176.90292167933
6.4000000000000	0.16023049172855	-176.67266367210
6.4030000000000	0.16761011463787	-176.57920636401
6.4060000000000	0.17481714477835	-176.59881820141
6.4090000000000	0.18184398359329	-176.71231237463
6.4120000000000	0.18868567668688	-176.90406458845
6.4150000000000	0.19533932425049	-177.16126334515
6.4180000000000	0.20180363385730	-177.47333455768
6.4210000000000	0.20807857711186	-177.83149707813
6.4240000000000	0.21416512299827	-178.22841693625
6.4270000000000	0.22006502857207	-178.65793641440
6.4300000000000	0.22578067304592	-179.11486021862
6.4330000000000	0.23131492510097	-179.59478550587
6.4360000000000	0.23667103592801	179.90603416744
6.4390000000000	0.24185255241047	179.39079847679
6.4420000000000	0.24686324623712	178.86224924058
6.4450000000000	0.25170705573549	178.32274297137
6.4480000000000	0.25638803795486	177.77431042521
6.4510000000000	0.26091032907651	177.21870575204
6.4540000000000	0.26527811164115	176.65744727830
6.4570000000000	0.26949558739558	176.09185151642
6.4600000000000	0.27356695479996	175.52306166121
6.4630000000000	0.27749639042170	174.95207157444
6.4660000000000	0.28128803358612	174.37974605812
6.4690000000000	0.28494597376718	173.80683805977
6.4720000000000	0.28847424029178	173.23400332968
6.4750000000000	0.29187679400279	172.66181295243
6.4780000000000	0.29515752058435	172.09076409737
6.4810000000000	0.29832022529997	171.52128927080
6.4840000000000	0.30136862893278	170.95376430276
6.4870000000000	0.30430636474906	170.38851526121
6.4900000000000	0.30713697633285	169.82582445377
6.4930000000000	0.30986391616140	169.26593565066
6.4960000000000	0.31249054480988	168.70905864078
6.4990000000000	0.31502013068957	168.15537321496
6.5020000000000	0.31745585023690	167.60503265593
6.5050000000000	0.31980078848212	167.05816680208
6.5080000000000	0.32205793993640	166.51488474210
6.5110000000000	0.32423020974382	165.97527718924
6.5140000000000	0.32632041505269	165.43941857665
6.5170000000000	0.32833128656634	164.90736890941
6.5200000000000	0.33026547023891	164.37917540396
6.5230000000000	0.33212552908663	163.85487394120
6.5260000000000	0.33391394508889	163.33449035612
6.5290000000000	0.33563312115683	162.81804158359
6.5320000000000	0.33728538315066	162.30553667762
6.5350000000000	0.33887298192908	161.79697771874
6.5380000000000	0.34039809541697	161.29236062269
6.5410000000000	0.34186283067912	160.79167586167
6.5440000000000	0.34326922599007	160.29490910811
6.5470000000000	0.34461925289114	159.80204180966
6.5500000000000	0.34591481822746	159.31305170303
6.5530000000000	0.34715776615889	158.82791327345
6.5560000000000	0.34834988013977	158.34659816563
6.5590000000000	0.34949288486317	157.86907555157
6.5620000000000	0.35058844816648	157.39531245969
6.5650000000000	0.35163818289541	156.92527406954
6.5680000000000	0.35264364872445	156.45892397557
6.5710000000000	0.35360635393208	155.99622442340
6.5740000000000	0.35452775712961	155.53713652122
6.5770000000000	0.35540926894287	155.08162042908
6.5800000000000	0.35625225364639	154.62963552818
6.5830000000000	0.35705803074967	154.18114057239
6.5860000000000	0.35782787653600	153.73609382357
6.5890000000000	0.35856302555374	153.29445317256
6.5920000000000	0.35926467206075	152.85617624709
6.5950000000000	0.35993397142253	152.42122050804
6.5980000000000	0.36057204146480	151.98954333518
6.6010000000000	0.36117996378124	151.56110210340
6.6040000000000	0.36175878499752	151.13585425042
6.6070000000000	0.36230951799242	150.71375733680
6.6100000000000	0.36283314307710	150.29476909904
6.6130000000000	0.36333060913362	149.87884749637
6.6160000000000	0.36380283471381	149.46595075199
6.6190000000000	0.36425070909955	149.05603738912
6.6220000000000	0.36467509332564	148.64906626261
6.6250000000000	0.36507682116633	148.24499658628
6.6280000000000	0.36545670008670	147.84378795665
6.6310000000000	0.36581551215991	147.44540037324
6.6340000000000	0.36615401495159	147.04979425592
6.6370000000000	0.36647294237223	146.65693045950
6.6400000000000	0.36677300549891	146.26677028584
6.6430000000000	0.36705489336717	145.87927549387
6.6460000000000	0.36731927373429	145.49440830749
6.6490000000000	0.36756679381472	145.11213142181
6.6520000000000	0.36779808098898	144.73240800774
6.6550000000000	0.36801374348666	144.35520171514
6.6580000000000	0.36821437104462	143.98047667474
6.6610000000000	0.36840053554139	143.60819749886
6.6640000000000	0.36857279160836	143.23832928113
6.6670000000000	0.36873167721892	142.87083759532
6.6700000000000	0.36887771425617	142.50568849331
6.6730000000000	0.36901140906011	142.14284850241
6.6760000000000	0.36913325295499	141.78228462196
6.6790000000000	0.36924372275767	141.42396431942
6.6820000000000	0.36934328126761	141.06785552599
6.6850000000000	0.36943237773926	140.71392663169
6.6880000000000	0.36951144833746	140.36214648022
6.6910000000000	0.36958091657656	140.01248436332
6.6940000000000	0.36964119374381	139.66491001499
6.6970000000000	0.36969267930766	139.31939360537
6.7000000000000	0.36973576131156	138.97590573450
6.7030000000000	0.36977081675379	138.63441742580
6.7060000000000	0.36979821195384	138.29490011951
6.7090000000000	0.36981830290591	137.95732566599
6.7120000000000	0.36983143561992	137.62166631888
6.7150000000000	0.36983794645067	137.28789472824
6.7180000000000	0.36983816241543	136.95598393362
6.7210000000000	0.36983240150048	136.62590735713
6.7240000000000	0.36982097295710	136.29763879646
6.7270000000000	0.36980417758720	135.97115241790
6.7300000000000	0.36978230801929	135.64642274939
6.7330000000000	0.36975564897479	135.32342467360
6.7360000000000	0.36972447752541	135.00213342099
6.7390000000000	0.36968906334167	134.68252456299
6.7420000000000	0.36964966893303	134.36457400517
6.7450000000000	0.36960654987994	134.04825798046
6.7480000000000	0.36955995505800	133.73355304249
6.7510000000000	0.36951012685474	133.42043605895
6.7540000000000	0.36945730137910	133.10888420502
6.7570000000000	0.36940170866392	132.79887495689
6.7600000000000	0.36934357286187	132.49038608538
6.7630000000000	0.36928311243477	132.18339564957
6.7660000000000	0.36922054033689	131.87788199060
6.7690000000000	0.36915606419210	131.57382372549
6.7720000000000	0.36908988646543	131.27119974108
6.7750000000000	0.36902220462899	130.96998918804
6.7780000000000	0.36895321132261	130.67017147498
6.7810000000000	0.36888309450933	130.37172626261
6.7840000000000	0.36881203762593	130.07463345808
6.7870000000000	0.36874021972878	129.77887320928
6.7900000000000	0.36866781563498	129.48442589936
6.7930000000000	0.36859499605919	129.19127214121
6.7960000000000	0.36852192774611	128.89939277212
6.7990000000000	0.36844877359897	128.60876884852
6.8020000000000	0.36837569280395	128.31938164073
6.8050000000000	0.36830284095086	128.03121262786
6.8080000000000	0.36823037015014	127.74424349280
6.8110000000000	0.36815842914634	127.45845611724
6.8140000000000	0.36808716342810	127.17383257680
6.8170000000000	0.36801671533496	126.89035513625
6.8200000000000	0.36794722416096	126.60800624478
6.8230000000000	0.36787882625512	126.32676853137
6.8260000000000	0.36781165511907	126.04662480022
6.8290000000000	0.36774584150180	125.76755802623
6.8320000000000	0.36768151349161	125.48955135063
6.8350000000000	0.36761879660558	125.21258807658
6.8380000000000	0.36755781387627	124.93665166491
6.8410000000000	0.36749868593620	124.66172572988
6.8440000000000	0.36744153109975	124.38779403504
6.8470000000000	0.36738646544293	124.11484048913
6.8500000000000	0.36733360288083	123.84284914207
6.8530000000000	0.36728305524307	123.57180418093
6.8560000000000	0.36723493234706	123.30168992609
6.8590000000000	0.36718934206940	123.03249082732
6.8620000000000	0.36714639041527	122.76419146001
6.8650000000000	0.36710618158609	122.49677652141
6.8680000000000	0.36706881804529	122.23023082691
6.8710000000000	0.36703440058246	121.96453930641
6.8740000000000	0.36700302837578	121.69968700072
6.8770000000000	0.36697479905292	121.43565905798
6.8800000000000	0.36694980875033	121.17244073016
6.8830000000000	0.36692815217109	120.91001736957
6.8860000000000	0.36690992264134	120.64837442546
6.8890000000000	0.36689521216532	120.38749744060
6.8920000000000	0.36688411147902	120.12737204795
6.8950000000000	0.36687671010266	119.86798396730
6.8980000000000	0.36687309639182	119.60931900206
6.9010000000000	0.36687335758746	119.35136303594
6.9040000000000	0.36687757986473	119.09410202976
6.9070000000000	0.36688584838072	118.83752201828
6.9100000000000	0.36689824732107	118.58160910701
6.9130000000000	0.36691485994565	118.32634946910
6.9160000000000	0.36693576863313	118.07172934221
6.9190000000000	0.36696105492470	117.81773502547
6.9220000000000	0.36699079956678	117.56435287638
6.9250000000000	0.36702508255290	117.31156930777
6.9280000000000	0.36706398316468	117.05937078484
6.9310000000000	0.36710758001203	116.80774382208
6.9340000000000	0.36715595107251	116.55667498035
6.9370000000000	0.36720917372996	116.30615086387
6.9400000000000	0.36726732481238	116.05615811732
6.9430000000000	0.36733048062907	115.80668342283
6.9460000000000	0.36739871700716	115.55771349711
6.9490000000000	0.36747210932746	115.30923508852
6.9520000000000	0.36755073255958	115.06123497411
6.9550000000000	0.36763466129664	114.81369995681
6.9580000000000	0.36772396978921	114.56661686246
6.9610000000000	0.36781873197878	114.31997253692
6.9640000000000	0.36791902153072	114.07375384324
6.9670000000000	0.36802491186667	113.82794765872
6.9700000000000	0.36813647619642	113.58254087204
6.9730000000000	0.36825378754943	113.33752038037
6.9760000000000	0.36837691880572	113.09287308649
[truncated: 1,012 more rows]
