# Supplementary material for: Intelligent wireless power transfer via a 2-bit compact reconfigurable transmissive-metasurface-based router
Source: Nat Commun. 2024 Apr 1;15:2807. doi: 10.1038/s41467-024-46984-4 (PMC10984985; doi:10.1038/s41467-024-46984-4)
Supplement: Supplementary file 12 — Source Data [file 41467_2024_46984_MOESM12_ESM.zip › source_data/figure_s16_doubleground3.txt]

#Parameters = {D=22.5; DC_shifty=8; Rx1=6.95; Rx2=3.95; Rx3=6.95; Rx4=3.95; Rx5=8.12; Rx6=5.25; Ry1=7.61; Ry2=3.95; Ry3=7.61; Ry4=5.94; Ry5=8.12; Ry6=5.25; ang=60; ang_rad=1.0471975511966; cap1=0; cap2=1.5e-13; cap3=0; cap4=1.5e-13; d1_M1=4.2; d1_M4=3.9; d2_M4=2.2; d_M1=0.9; eRx_h1=9.5; eRx_h2=7.5; eRx_v1=5; eRx_v2=9; gc=0.5; ha=0.1; hd=0.787; hs=3.175; hs1=1.675; l1_M1=1.76; l1_M2=7.2; l1_M3=2.7…
#"Frequency / GHz"	SZmax(1),Zmin(1) (1) [Mag]	SZmax(1),Zmin(1) (1) [Pha in deg.]
#-----------------------------------------------------------------------------------
4.0000000000000	0.30040067236643	172.62393834058
4.0030000000000	0.31589213895657	169.73750999210
4.0060000000000	0.33165550774602	166.65802837882
4.0090000000000	0.34750325039543	163.38096700049
4.0120000000000	0.36319751444587	159.90585238930
4.0150000000000	0.37845098691287	156.23745149689
4.0180000000000	0.39293394471884	152.38688507797
4.0210000000000	0.40628901790949	148.37247250046
4.0240000000000	0.41815401970113	144.22008072790
4.0270000000000	0.42819128120552	139.96276749927
4.0300000000000	0.43611967917073	135.63959555608
4.0330000000000	0.44174378027621	131.29364786800
4.0360000000000	0.44497417041422	126.96945702849
4.0390000000000	0.44583458843651	122.71021376702
4.0420000000000	0.44445458177779	118.55518008970
4.0450000000000	0.44104989838280	114.53767638943
4.0480000000000	0.43589539147331	110.68386266260
4.0510000000000	0.42929604197332	107.01235072691
4.0540000000000	0.42156086035703	103.53452915734
4.0570000000000	0.41298261683326	100.25539298097
4.0600000000000	0.40382440795620	97.174650442009
4.0630000000000	0.39431258299553	94.287910378415
4.0660000000000	0.38463472919793	91.587809414407
4.0690000000000	0.37494117077733	89.064996247278
4.0720000000000	0.36534856859812	86.708938004419
4.0750000000000	0.35594451441823	84.508546605266
4.0780000000000	0.34679235272889	82.452642255048
4.0810000000000	0.33793575795927	80.530279915752
4.0840000000000	0.32940281749608	78.730966465369
4.0870000000000	0.32120952238254	77.044794260640
4.0900000000000	0.31336266089812	75.462513061703
4.0930000000000	0.30586216146168	73.975558057793
4.0960000000000	0.29870295462302	72.576047755234
4.0990000000000	0.29187643016601	71.256762067042
4.1020000000000	0.28537156210036	70.011108164012
4.1050000000000	0.27917576646213	68.833079477541
4.1080000000000	0.27327554733337	67.717211600299
4.1110000000000	0.26765697698344	66.658537614006
4.1140000000000	0.26230604736137	65.652544490879
4.1170000000000	0.25720892266582	64.695131586688
4.1200000000000	0.25235211644993	63.782571803987
4.1230000000000	0.24772261160097	62.911475703042
4.1260000000000	0.24330793742836	62.078758636783
4.1290000000000	0.23909621483810	61.281610855824
4.1320000000000	0.23507617801571	60.517470449116
4.1350000000000	0.23123717904645	59.783998939734
4.1380000000000	0.22756918035619	59.079059332561
4.1410000000000	0.22406273866331	58.400696403479
4.1440000000000	0.22070898321491	57.747119022524
4.1470000000000	0.21749959037735	57.116684312506
4.1500000000000	0.21442675611412	56.507883457159
4.1530000000000	0.21148316747465	55.919328987290
4.1560000000000	0.20866197390716	55.349743388342
4.1590000000000	0.20595675897336	54.797948887572
4.1620000000000	0.20336151286595	54.262858293231
4.1650000000000	0.20087060599668	53.743466771387
4.1680000000000	0.19847876382436	53.238844458254
4.1710000000000	0.19618104301863	52.748129817055
4.1740000000000	0.19397280900221	52.270523658480
4.1770000000000	0.19184971487545	51.805283752890
4.1800000000000	0.18980768170007	51.351719970473
4.1830000000000	0.18784288009973	50.909189892754
4.1860000000000	0.18595171312287	50.477094845284
4.1890000000000	0.18413080030551	50.054876306960
4.1920000000000	0.18237696286718	49.642012656489
4.1950000000000	0.18068720997174	49.238016220902
4.1980000000000	0.17905872598471	48.842430594976
4.2010000000000	0.17748885866040	48.454828203868
4.2040000000000	0.17597510819421	48.074808084333
4.2070000000000	0.17451511707843	47.701993862592
4.2100000000000	0.17310666070325	47.336031909307
4.2130000000000	0.17174763864781	46.976589654240
4.2160000000000	0.17043606661011	46.623354045024
4.2190000000000	0.16917006892750	46.276030136133
4.2220000000000	0.16794787164349	45.934339795604
4.2250000000000	0.16676779607936	45.598020518353
4.2280000000000	0.16562825287274	45.266824336072
4.2310000000000	0.16452773644791	44.940516814722
4.2340000000000	0.16346481988563	44.618876131526
4.2370000000000	0.16243815016305	44.301692224162
4.2400000000000	0.16144644373670	43.988766005592
4.2430000000000	0.16048848244395	43.679908638543
4.2460000000000	0.15956310970086	43.374940864246
4.2490000000000	0.15866922697631	43.073692380509
4.2520000000000	0.15780579052463	42.776001264616
4.2550000000000	0.15697180836101	42.481713436928
4.2580000000000	0.15616633746617	42.190682161353
4.2610000000000	0.15538848120898	41.902767579118
4.2640000000000	0.15463738697805	41.617836272484
4.2670000000000	0.15391224401609	41.335760855155
4.2700000000000	0.15321228145356	41.056419586250
4.2730000000000	0.15253676654197	40.779696004667
4.2760000000000	0.15188500309125	40.505478580586
4.2790000000000	0.15125633012131	40.233660380621
4.2820000000000	0.15065012074480	39.964138742776
4.2850000000000	0.15006578130788	39.696814956696
4.2880000000000	0.14950275082834	39.431593943835
4.2910000000000	0.14896050078900	39.168383930730
4.2940000000000	0.14843853536956	38.907096106555
4.2970000000000	0.14793639223764	38.647644253039
4.3000000000000	0.14745364407474	38.389944330226
4.3030000000000	0.14698990109610	38.133913994525
4.3060000000000	0.14654481495159	37.879472014507
4.3090000000000	0.14611808459733	37.626537532583
4.3120000000000	0.14570946505536	37.375029092384
4.3150000000000	0.14531878052451	37.124863304543
4.3180000000000	0.14494594424349	36.875952942168
4.3210000000000	0.14459098917859	36.628204112057
4.3240000000000	0.14425411670977	36.381511877206
4.3270000000000	0.14393577652439	36.135753178247
4.3300000000000	0.14363680334405	35.890774811360
4.3330000000000	0.14335866339966	35.646371814053
4.3360000000000	0.14310392856873	35.402245848825
4.3390000000000	0.14287726719914	35.157917908196
4.3420000000000	0.14268775298177	34.912523561112
4.3450000000000	0.14255511810002	34.664252813252
4.3480000000000	0.14253093683885	34.408422072820
4.3510000000000	0.14280380525108	34.127615261876
4.3540000000000	0.14503330937684	33.654429649703
4.3570000000000	0.13724423154384	34.051017778793
4.3600000000000	0.13967112532906	33.635594593933
4.3630000000000	0.14000739582339	33.362218893780
4.3660000000000	0.14006142517698	33.112046496194
4.3690000000000	0.14002963933638	32.870192069868
4.3720000000000	0.13996515094471	32.632457581333
4.3750000000000	0.13988821724824	32.397186606810
4.3780000000000	0.13980818496906	32.163583169319
4.3810000000000	0.13972992164239	31.931209336017
4.3840000000000	0.13965617951584	31.699798258108
4.3870000000000	0.13958860689196	31.469173474449
4.3900000000000	0.13952823111907	31.239210104911
4.3930000000000	0.13947570941260	31.009814577293
4.3960000000000	0.13943146800894	30.780913316531
4.3990000000000	0.13939578361185	30.552446086050
4.4020000000000	0.13936883321803	30.324361887985
4.4050000000000	0.13935072575054	30.096616340645
4.4080000000000	0.13934152278525	29.869169944523
4.4110000000000	0.13934125250279	29.641986901989
4.4140000000000	0.13934991930194	29.415034292788
4.4170000000000	0.13936751055888	29.188281484462
4.4200000000000	0.13939400146425	28.961699701681
4.4230000000000	0.13942935853789	28.735261705412
4.4260000000000	0.13947354221715	28.508941549502
4.4290000000000	0.13952650878489	28.282714392815
4.4320000000000	0.13958821181988	28.056556351880
4.4350000000000	0.13965860329702	27.830444383561
4.4380000000000	0.13973763442756	27.604356190241
4.4410000000000	0.13982525630430	27.378270142173
4.4440000000000	0.13992142039882	27.152165213039
4.4470000000000	0.14002607894566	26.926020925811
4.4500000000000	0.14013918523930	26.699817306738
4.4530000000000	0.14026069386334	26.473534845808
4.4560000000000	0.14039056086679	26.247154462418
4.4590000000000	0.14052874389874	26.020657475286
4.4620000000000	0.14067520231017	25.794025575838
4.4650000000000	0.14082989722965	25.567240804484
4.4680000000000	0.14099279161834	25.340285529290
4.4710000000000	0.14116385030842	25.113142426692
4.4740000000000	0.14134304002831	24.885794463925
4.4770000000000	0.14153032941729	24.658224882937
4.4800000000000	0.14172568903166	24.430417185565
4.4830000000000	0.14192909134420	24.202355119836
4.4860000000000	0.14214051073816	23.974022667221
4.4890000000000	0.14235992349707	23.745404030751
4.4920000000000	0.14258730779115	23.516483623884
4.4950000000000	0.14282264366110	23.287246060057
4.4980000000000	0.14306591299987	23.057676142828
4.5010000000000	0.14331709953290	22.827758856574
4.5040000000000	0.14357618879729	22.597479357678
4.5070000000000	0.14384316812008	22.366822966163
4.5100000000000	0.14411802659607	22.135775157740
4.5130000000000	0.14440075506536	21.904321556230
4.5160000000000	0.14469134609072	21.672447926332
4.5190000000000	0.14498979393500	21.440140166708
4.5220000000000	0.14529609453874	21.207384303371
4.5250000000000	0.14561024549795	20.974166483341
4.5280000000000	0.14593224604232	20.740472968561
4.5310000000000	0.14626209701369	20.506290130056
4.5340000000000	0.14659980084507	20.271604442308
4.5370000000000	0.14694536154011	20.036402477848
4.5400000000000	0.14729878465305	19.800670902045
4.5430000000000	0.14766007726923	19.564396468083
4.5460000000000	0.14802924798612	19.327566012107
4.5490000000000	0.14840630689491	19.090166448548
4.5520000000000	0.14879126556273	18.852184765589
4.5550000000000	0.14918413701527	18.613608020799
4.5580000000000	0.14958493572014	18.374423336895
4.5610000000000	0.14999367757070	18.134617897641
4.5640000000000	0.15041037987039	17.894178943884
4.5670000000000	0.15083506131771	17.653093769701
4.5700000000000	0.15126774199164	17.411349718668
4.5730000000000	0.15170844333764	17.168934180244
4.5760000000000	0.15215718815415	16.925834586252
4.5790000000000	0.15261400057952	16.682038407470
4.5820000000000	0.15307890607950	16.437533150315
4.5850000000000	0.15355193143518	16.192306353626
4.5880000000000	0.15403310473136	15.946345585524
4.5910000000000	0.15452245534536	15.699638440375
4.5940000000000	0.15502001393630	15.452172535821
4.5970000000000	0.15552581243470	15.203935509902
4.6000000000000	0.15603988403257	14.954915018241
4.6030000000000	0.15656226317383	14.705098731318
4.6060000000000	0.15709298554507	14.454474331801
4.6090000000000	0.15763208806669	14.203029511958
4.6120000000000	0.15817960888439	13.950751971123
4.6150000000000	0.15873558736092	13.697629413235
4.6180000000000	0.15930006406818	13.443649544436
4.6210000000000	0.15987308077955	13.188800070725
4.6240000000000	0.16045468046258	12.933068695678
4.6270000000000	0.16104490727182	12.676443118215
4.6300000000000	0.16164380654200	12.418911030430
4.6330000000000	0.16225142478133	12.160460115466
4.6360000000000	0.16286780966510	11.901078045451
4.6390000000000	0.16349301002941	11.640752479476
4.6420000000000	0.16412707586511	11.379471061625
4.6450000000000	0.16477005831189	11.117221419055
4.6480000000000	0.16542200965252	10.853991160117
4.6510000000000	0.16608298330721	10.589767872533
4.6540000000000	0.16675303382815	10.324539121604
4.6570000000000	0.16743221689402	10.058292448474
4.6600000000000	0.16812058930474	9.7910153684328
4.6630000000000	0.16881820897619	9.5226953692564
4.6660000000000	0.16952513493502	9.2533199095979
4.6690000000000	0.17024142731348	8.9828764174138
4.6720000000000	0.17096714734432	8.7113522884319
4.6750000000000	0.17170235735565	8.4387348846604
4.6780000000000	0.17244712076580	8.1650115329359
4.6810000000000	0.17320150207820	7.8901695235114
4.6840000000000	0.17396556687617	7.6141961086829
4.6870000000000	0.17473938181766	7.3370785014548
4.6900000000000	0.17552301462995	7.0588038742446
4.6930000000000	0.17631653410426	6.7793593576258
4.6960000000000	0.17712001009020	6.4987320391089
4.6990000000000	0.17793351349015	6.2169089619616
4.7020000000000	0.17875711625348	5.9338771240672
4.7050000000000	0.17959089137063	5.6496234768209
4.7080000000000	0.18043491286699	5.3641349240665
4.7110000000000	0.18128925579659	5.0773983210699
4.7140000000000	0.18215399623559	4.7894004735335
4.7170000000000	0.18302921127553	4.5001281366492
4.7200000000000	0.18391497901635	4.2095680141910
4.7230000000000	0.18481137855908	3.9177067576485
4.7260000000000	0.18571848999834	3.6245309654005
4.7290000000000	0.18663639441441	3.3300271819295
4.7320000000000	0.18756517386511	3.0341818970785
4.7350000000000	0.18850491137718	2.7369815453492
4.7380000000000	0.18945569093741	2.4384125052439
4.7410000000000	0.19041759748329	2.1384610986497
4.7440000000000	0.19139071689333	1.8371135902688
4.7470000000000	0.19237513597685	1.5343561870920
4.7500000000000	0.19337094246338	1.2301750379189
4.7530000000000	0.19437822499152	0.92455623292529
4.7560000000000	0.19539707309735	0.61748580327708
4.7590000000000	0.19642757720229	0.30894972079398
4.7620000000000	0.19746982860033	-0.0010661023377880
4.7650000000000	0.19852391944481	-0.31257581380164
4.7680000000000	0.19958994273449	-0.62559362133550
4.7710000000000	0.20066799229900	-0.94013379286260
4.7740000000000	0.20175816278368	-1.2562106565689
4.7770000000000	0.20286054963370	-1.5738386009246
4.7800000000000	0.20397524907742	-1.8930320746486
4.7830000000000	0.20510235810912	-2.2138055866151
4.7860000000000	0.20624197447082	-2.5361737057000
4.7890000000000	0.20739419663343	-2.8601510605669
4.7920000000000	0.20855912377697	-3.1857523393892
4.7950000000000	0.20973685576998	-3.5129922895092
4.7980000000000	0.21092749314801	-3.8418857170306
4.8010000000000	0.21213113709124	-4.1724474863433
4.8040000000000	0.21334788940107	-4.5046925195798
4.8070000000000	0.21457785247579	-4.8386357959993
4.8100000000000	0.21582112928520	-5.1742923512999
4.8130000000000	0.21707782334415	-5.5116772768558
4.8160000000000	0.21834803868510	-5.8508057188772
4.8190000000000	0.21963187982941	-6.1916928774926
4.8220000000000	0.22092945175761	-6.5343540057496
4.8250000000000	0.22224085987839	-6.8788044085331
4.8280000000000	0.22356620999645	-7.2250594413995
4.8310000000000	0.22490560827898	-7.5731345093223
4.8340000000000	0.22625916122097	-7.9230450653505
4.8370000000000	0.22762697560912	-8.2748066091740
4.8400000000000	0.22900915848434	-8.6284346855958
4.8430000000000	0.23040581710298	-8.9839448829084
4.8460000000000	0.23181705889646	-9.3413528311718
4.8490000000000	0.23324299142957	-9.7006742003902
4.8520000000000	0.23468372235713	-10.061924698586
4.8550000000000	0.23613935937919	-10.425120069769
4.8580000000000	0.23761001019456	-10.790276091794
4.8610000000000	0.23909578245281	-11.157408574113
4.8640000000000	0.24059678370452	-11.526533355407
4.8670000000000	0.24211312134986	-11.897666301111
4.8700000000000	0.24364490258543	-12.270823300813
4.8730000000000	0.24519223434934	-12.646020265533
4.8760000000000	0.24675522326446	-13.023273124882
4.8790000000000	0.24833397557979	-13.402597824092
4.8820000000000	0.24992859711006	-13.784010320917
4.8850000000000	0.25153919317324	-14.167526582400
4.8880000000000	0.25316586852625	-14.553162581510
4.8910000000000	0.25480872729860	-14.940934293641
4.8940000000000	0.25646787292404	-15.330857692967
4.8970000000000	0.25814340807015	-15.722948748658
4.9000000000000	0.25983543456580	-16.117223420950
4.9030000000000	0.26154405332661	-16.513697657069
4.9060000000000	0.26326936427816	-16.912387387001
4.9090000000000	0.26501146627705	-17.313308519112
4.9120000000000	0.26677045702980	-17.716476935608
4.9150000000000	0.26854643300951	-18.121908487847
4.9180000000000	0.27033948937028	-18.529618991476
4.9210000000000	0.27214971985931	-18.939624221417
4.9240000000000	0.27397721672682	-19.351939906682
4.9270000000000	0.27582207063357	-19.766581725024
4.9300000000000	0.27768437055612	-20.183565297412
4.9330000000000	0.27956420368973	-20.602906182341
4.9360000000000	0.28146165534892	-21.024619869962
4.9390000000000	0.28337680886573	-21.448721776044
4.9420000000000	0.28530974548554	-21.875227235746
4.9450000000000	0.28726054426062	-22.304151497223
4.9480000000000	0.28922928194123	-22.735509715040
4.9510000000000	0.29121603286452	-23.169316943407
4.9540000000000	0.29322086884087	-23.605588129232
4.9570000000000	0.29524385903812	-24.044338104987
4.9600000000000	0.29728506986332	-24.485581581382
4.9630000000000	0.29934456484226	-24.929333139859
4.9660000000000	0.30142240449667	-25.375607224891
4.9690000000000	0.30351864621920	-25.824418136098
4.9720000000000	0.30563334414620	-26.275780020164
4.9750000000000	0.30776654902818	-26.729706862569
4.9780000000000	0.30991830809830	-27.186212479130
4.9810000000000	0.31208866493858	-27.645310507345
4.9840000000000	0.31427765934414	-28.107014397550
4.9870000000000	0.31648532718537	-28.571337403884
4.9900000000000	0.31871170026817	-29.038292575053
4.9930000000000	0.32095680619222	-29.507892744915
4.9960000000000	0.32322066820750	-29.980150522859
4.9990000000000	0.32550330506890	-30.455078283999
5.0020000000000	0.32780473088926	-30.932688159175
5.0050000000000	0.33012495499063	-31.412992024751
5.0080000000000	0.33246398175410	-31.896001492230
5.0110000000000	0.33482181046799	-32.381727897665
5.0140000000000	0.33719843517482	-32.870182290876
5.0170000000000	0.33959384451683	-33.361375424464
5.0200000000000	0.34200802158029	-33.855317742630
5.0230000000000	0.34444094373878	-34.352019369778
5.0260000000000	0.34689258249528	-34.851490098914
5.0290000000000	0.34936290332342	-35.353739379827
5.0320000000000	0.35185186550785	-35.858776307039
5.0350000000000	0.35435942198387	-36.366609607535
5.0380000000000	0.35688551917638	-36.877247628228
5.0410000000000	0.35943009683836	-37.390698323180
5.0440000000000	0.36199308788885	-37.906969240535
5.0470000000000	0.36457441825068	-38.426067509160
5.0500000000000	0.36717400668792	-38.947999824953
5.0530000000000	0.36979176464336	-39.472772436806
5.0560000000000	0.37242759607599	-40.000391132166
5.0590000000000	0.37508139729871	-40.530861222173
5.0620000000000	0.37775305681655	-41.064187526304
5.0650000000000	0.38044245516536	-41.600374356479
5.0680000000000	0.38314946475149	-42.139425500548
5.0710000000000	0.38587394969259	-42.681344205092
5.0740000000000	0.38861576565999	-43.226133157427
5.0770000000000	0.39137475972310	-43.773794466715
5.0800000000000	0.39415077019639	-44.324329644060
5.0830000000000	0.39694362648980	-44.877739581434
5.0860000000000	0.39975314896341	-45.434024529291
5.0890000000000	0.40257914878766	-45.993184072673
5.0920000000000	0.40542142781057	-46.555217105623
5.0950000000000	0.40827977843403	-47.120121803674
5.0980000000000	0.41115398350145	-47.687895594186
5.1010000000000	0.41404381619997	-48.258535124272
5.1040000000000	0.41694903998103	-48.832036226059
5.1070000000000	0.41986940850416	-49.408393879017
5.1100000000000	0.42280466560998	-49.987602169125
5.1130000000000	0.42575454532973	-50.569654244653
5.1160000000000	0.42871877194043	-51.154542268423
5.1190000000000	0.43169706007659	-51.742257366515
5.1220000000000	0.43468911491156	-52.332789573538
5.1250000000000	0.43769463242432	-52.926127774812
5.1280000000000	0.44071329976973	-53.522259646139
5.1310000000000	0.44374479577340	-54.121171592247
5.1340000000000	0.44678879157479	-54.722848685601
5.1370000000000	0.44984495144418	-55.327274607948
5.1400000000000	0.45291293380063	-55.934431597932
5.1430000000000	0.45599239245746	-56.544300409181
5.1460000000000	0.45908297811922	-57.156860284587
5.1490000000000	0.46218434014765	-57.772088953920
5.1520000000000	0.46529612860262	-58.389962663451
5.1550000000000	0.46841799654684	-59.010456247667
5.1580000000000	0.47154960257707	-59.633543254262
5.1610000000000	0.47469061351049	-60.259196134066
5.1640000000000	0.47784070711137	-60.887386506923
5.1670000000000	0.48099957469158	-61.518085512291
5.1700000000000	0.48416692336335	-62.151264248953
5.1730000000000	0.48734247766892	-62.786894301226
5.1760000000000	0.49052598027098	-63.424948339272
5.1790000000000	0.49371719137195	-64.065400768751
5.1820000000000	0.49691588655450	-64.708228391184
5.1850000000000	0.50012185281343	-65.353411022695
5.1880000000000	0.50333488268850	-66.000932007914
5.1910000000000	0.50655476660595	-66.650778560982
5.1940000000000	0.50978128377621	-67.302941869569
5.1970000000000	0.51301419224304	-67.957416912807
5.2000000000000	0.51625321888911	-68.614201969890
5.2030000000000	0.51949805032632	-69.273297830290
5.2060000000000	0.52274832559452	-69.934706753911
5.2090000000000	0.52600363144570	-70.598431263298
5.2120000000000	0.52926350071483	-71.264472873355
5.2150000000000	0.53252741392052	-71.932830872111
5.2180000000000	0.53579480386320	-72.603501257188
5.2210000000000	0.53906506266513	-73.276475908989
5.2240000000000	0.54233755047784	-73.951742048464
5.2270000000000	0.54561160499551	-74.629281991389
5.2300000000000	0.54888655095258	-75.309073178720
5.2330000000000	0.55216170892313	-75.991088438369
5.2360000000000	0.55543640293538	-76.675296419918
5.2390000000000	0.55870996662653	-77.361662139878
5.2420000000000	0.56198174785499	-78.050147579338
5.2450000000000	0.56525111183969	-78.740712285408
5.2480000000000	0.56851744299884	-79.433313939908
5.2510000000000	0.57178014571692	-80.127908871083
5.2540000000000	0.57503864428611	-80.824452495074
5.2570000000000	0.57829238225740	-81.522899682755
5.2600000000000	0.58154082140853	-82.223205053905
5.2630000000000	0.58478344049935	-82.925323204926
5.2660000000000	0.58801973394676	-83.629208878581
5.2690000000000	0.59124921051563	-84.334817085161
5.2720000000000	0.59447139209110	-85.042103184340
5.2750000000000	0.59768581257284	-85.751022936297
5.2780000000000	0.60089201691208	-86.461532529627
5.2810000000000	0.60408956029841	-87.173588592373
5.2840000000000	0.60727800749366	-87.887148191364
5.2870000000000	0.61045693230327	-88.602168823957
5.2900000000000	0.61362591717263	-89.318608405359
5.2930000000000	0.61678455289340	-90.036425253887
5.2960000000000	0.61993243840491	-90.755578075897
5.2990000000000	0.62306918067546	-91.476025951563
5.3020000000000	0.62619439465035	-92.197728322327
5.3050000000000	0.62930770325333	-92.920644980476
5.3080000000000	0.63240873743104	-93.644736061120
5.3110000000000	0.63549713623001	-94.369962036643
5.3140000000000	0.63857254689814	-95.096283713597
5.3170000000000	0.64163462500323	-95.823662231925
5.3200000000000	0.64468303456245	-96.552059066335
5.3230000000000	0.64771744817762	-97.281436029640
5.3260000000000	0.65073754717191	-98.011755277824
5.3290000000000	0.65374302172455	-98.742979316650
5.3320000000000	0.65673357100042	-99.475071009547
5.3350000000000	0.65970890327234	-100.20799358660
5.3380000000000	0.66266873603406	-100.94171065444
5.3410000000000	0.66561279610237	-101.67618620681
5.3440000000000	0.66854081970732	-102.41138463573
5.3470000000000	0.67145255256952	-103.14727074296
5.3500000000000	0.67434774996378	-103.88380975178
5.3530000000000	0.67722617676887	-104.62096731880
5.3560000000000	0.68008760750295	-105.35870954586
5.3590000000000	0.68293182634443	-106.09700299170
5.3620000000000	0.68575862713852	-106.83581468355
5.3650000000000	0.68856781338924	-107.57511212834
5.3680000000000	0.69135919823732	-108.31486332359
5.3710000000000	0.69413260442399	-109.05503676791
5.3740000000000	0.69688786424128	-109.79560147094
5.3770000000000	0.69962481946885	-110.53652696288
5.3800000000000	0.70234332129804	-111.27778330336
5.3830000000000	0.70504323024343	-112.01934108974
5.3860000000000	0.70772441604256	-112.76117146484
5.3890000000000	0.71038675754412	-113.50324612393
5.3920000000000	0.71303014258534	-114.24553732107
5.3950000000000	0.71565446785905	-114.98801787484
5.3980000000000	0.71825963877106	-115.73066117331
5.4010000000000	0.72084556928836	-116.47344117825
5.4040000000000	0.72341218177882	-117.21633242881
5.4070000000000	0.72595940684301	-117.95931004429
5.4100000000000	0.72848718313876	-118.70234972636
5.4130000000000	0.73099545719894	-119.44542776051
5.4160000000000	0.73348418324334	-120.18852101682
5.4190000000000	0.73595332298505	-120.93160695005
5.4220000000000	0.73840284543205	-121.67466359908
5.4250000000000	0.74083272668460	-122.41766958566
5.4280000000000	0.74324294972905	-123.16060411257
5.4310000000000	0.74563350422863	-123.90344696109
5.4340000000000	0.74800438631185	-124.64617848792
5.4370000000000	0.75035559835895	-125.38877962149
5.4400000000000	0.75268714878722	-126.13123185775
5.4430000000000	0.75499905183540	-126.87351725530
5.4460000000000	0.75729132734795	-127.61561843015
5.4490000000000	0.75956400055955	-128.35751854991
5.4520000000000	0.76181710188037	-129.09920132744
5.4550000000000	0.76405066668261	-129.84065101422
5.4580000000000	0.76626473508866	-130.58185239311
5.4610000000000	0.76845935176148	-131.32279077084
5.4640000000000	0.77063456569738	-132.06345197011
5.4670000000000	0.77279043002185	-132.80382232125
5.4700000000000	0.77492700178859	-133.54388865371
5.4730000000000	0.77704434178223	-134.28363828711
5.4760000000000	0.77914251432495	-135.02305902211
5.4790000000000	0.78122158708744	-135.76213913104
5.4820000000000	0.78328163090435	-136.50086734824
5.4850000000000	0.78532271959453	-137.23923286026
5.4880000000000	0.78734492978638	-137.97722529592
5.4910000000000	0.78934834074839	-138.71483471616
5.4940000000000	0.79133303422514	-139.45205160382
5.4970000000000	0.79329909427894	-140.18886685333
5.5000000000000	0.79524660713721	-140.92527176027
5.5030000000000	0.79717566104578	-141.66125801099
5.5060000000000	0.79908634612820	-142.39681767208
5.5090000000000	0.80097875425111	-143.13194317995
5.5120000000000	0.80285297889582	-143.86662733034
5.5150000000000	0.80470911503610	-144.60086326797
5.5180000000000	0.80654725902216	-145.33464447611
5.5210000000000	0.80836750847100	-146.06796476638
5.5240000000000	0.81016996216291	-146.80081826855
5.5270000000000	0.81195471994427	-147.53319942049
5.5300000000000	0.81372188263654	-148.26510295823
5.5330000000000	0.81547155195141	-148.99652390622
5.5360000000000	0.81720383041198	-149.72745756771
5.5390000000000	0.81891882128003	-150.45789951530
5.5420000000000	0.82061662848911	-151.18784558177
5.5450000000000	0.82229735658348	-151.91729185101
5.5480000000000	0.82396111066274	-152.64623464921
5.5510000000000	0.82560799633194	-153.37467053637
5.5540000000000	0.82723811965719	-154.10259629789
5.5570000000000	0.82885158712642	-154.83000893655
5.5600000000000	0.83044850561530	-155.55690566473
5.5630000000000	0.83202898235810	-156.28328389681
5.5660000000000	0.83359312492315	-157.00914124202
5.5690000000000	0.83514104119306	-157.73447549742
5.5720000000000	0.83667283934908	-158.45928464123
5.5750000000000	0.83818862785978	-159.18356682655
5.5780000000000	0.83968851547361	-159.90732037522
5.5810000000000	0.84117261121518	-160.63054377216
5.5840000000000	0.84264102438510	-161.35323565989
5.5870000000000	0.84409386456310	-162.07539483346
5.5900000000000	0.84553124161421	-162.79702023567
5.5930000000000	0.84695326569787	-163.51811095259
5.5960000000000	0.84836004727952	-164.23866620946
5.5990000000000	0.84975169714471	-164.95868536686
5.6020000000000	0.85112832641532	-165.67816791724
5.6050000000000	0.85249004656768	-166.39711348175
5.6080000000000	0.85383696945242	-167.11552180743
5.6110000000000	0.85516920731576	-167.83339276468
5.6140000000000	0.85648687282204	-168.55072634507
5.6170000000000	0.85779007907725	-169.26752265948
5.6200000000000	0.85907893965329	-169.98378193652
5.6230000000000	0.86035356861282	-170.69950452131
5.6260000000000	0.86161408053438	-171.41469087448
5.6290000000000	0.86286059053765	-172.12934157158
5.6320000000000	0.86409321430853	-172.84345730270
5.6350000000000	0.86531206812394	-173.55703887241
5.6380000000000	0.86651726887596	-174.27008719999
5.6410000000000	0.86770893409534	-174.98260331993
5.6440000000000	0.86888718197394	-175.69458838270
5.6470000000000	0.87005213138605	-176.40604365578
5.6500000000000	0.87120390190830	-177.11697052496
5.6530000000000	0.87234261383812	-177.82737049586
5.6560000000000	0.87346838821034	-178.53724519572
5.6590000000000	0.87458134681196	-179.24659637541
5.6620000000000	0.87568161219482	-179.95542591165
5.6650000000000	0.87676930768598	179.33626419054
5.6680000000000	0.87784455739574	178.62847179516
5.6710000000000	0.87890748622305	177.92119463246
5.6740000000000	0.87995821985824	177.21443029581
5.6770000000000	0.88099688478284	176.50817623858
5.6800000000000	0.88202360826648	175.80242977070
5.6830000000000	0.88303851836058	175.09718805519
5.6860000000000	0.88404174388889	174.39244810442
5.6890000000000	0.88503341443460	173.68820677635
5.6920000000000	0.88601366032400	172.98446077058
5.6950000000000	0.88698261260662	172.28120662427
5.6980000000000	0.88794040303160	171.57844070802
5.7010000000000	0.88888716402043	170.87615922160
5.7040000000000	0.88982302863576	170.17435818963
5.7070000000000	0.89074813054636	169.47303345714
5.7100000000000	0.89166260398807	168.77218068515
5.7130000000000	0.89256658372070	168.07179534611
5.7160000000000	0.89346020498088	167.37187271937
5.7190000000000	0.89434360343074	166.67240788658
5.7220000000000	0.89521691510237	165.97339572706
5.7250000000000	0.89608027633811	165.27483091320
5.7280000000000	0.89693382372654	164.57670790587
5.7310000000000	0.89777769403422	163.87902094977
5.7340000000000	0.89861202413313	163.18176406888
5.7370000000000	0.89943695092375	162.48493106191
5.7400000000000	0.90025261125385	161.78851549776
5.7430000000000	0.90105914183300	161.09251071114
5.7460000000000	0.90185667914264	160.39690979811
5.7490000000000	0.90264535934195	159.70170561183
5.7520000000000	0.90342531816936	159.00689075829
5.7550000000000	0.90419669083976	158.31245759218
5.7580000000000	0.90495961193747	157.61839821287
5.7610000000000	0.90571421530494	156.92470446048
5.7640000000000	0.90646063392729	156.23136791212
5.7670000000000	0.90719899981256	155.53837987814
5.7700000000000	0.90792944386796	154.84573139871
5.7730000000000	0.90865209577191	154.15341324035
5.7760000000000	0.90936708384202	153.46141589280
5.7790000000000	0.91007453489915	152.76972956590
5.7820000000000	0.91077457412742	152.07834418676
5.7850000000000	0.91146732493033	151.38724939708
5.7880000000000	0.91215290878309	150.69643455063
5.7910000000000	0.91283144508105	150.00588871098
5.7940000000000	0.91350305098451	149.31560064942
5.7970000000000	0.91416784125983	148.62555884311
5.8000000000000	0.91482592811690	147.93575147343
5.8030000000000	0.91547742104317	147.24616642462
5.8060000000000	0.91612242663418	146.55679128260
5.8090000000000	0.91676104842070	145.86761333406
5.8120000000000	0.91739338669265	145.17861956588
5.8150000000000	0.91801953831973	144.48979666470
5.8180000000000	0.91863959656896	143.80113101685
5.8210000000000	0.91925365091918	143.11260870855
5.8240000000000	0.91986178687261	142.42421552636
5.8270000000000	0.92046408576348	141.73593695799
5.8300000000000	0.92106062456404	141.04775819336
5.8330000000000	0.92165147568773	140.35966412602
5.8360000000000	0.92223670678995	139.67163935486
5.8390000000000	0.92281638056628	138.98366818617
5.8420000000000	0.92339055454838	138.29573463600
5.8450000000000	0.92395928089768	137.60782243296
5.8480000000000	0.92452260619693	136.91991502122
5.8510000000000	0.92508057123980	136.23199556402
5.8540000000000	0.92563321081857	135.54404694747
5.8570000000000	0.92618055351014	134.85605178473
5.8600000000000	0.92672262146040	134.16799242058
5.8630000000000	0.92725943016726	133.47985093641
5.8660000000000	0.92779098826223	132.79160915556
5.8690000000000	0.92831729729104	132.10324864910
5.8720000000000	0.92883835149314	131.41475074202
5.8750000000000	0.92935413758052	130.72609651984
5.8780000000000	0.92986463451587	130.03726683563
5.8810000000000	0.93036981329028	129.34824231753
5.8840000000000	0.93086963670083	128.65900337662
5.8870000000000	0.93136405912801	127.96953021533
5.8900000000000	0.93185302631352	127.27980283631
5.8930000000000	0.93233647513835	126.58980105167
5.8960000000000	0.93281433340168	125.89950449283
5.8990000000000	0.93328651960058	125.20889262078
5.9020000000000	0.93375294271105	124.51794473683
5.9050000000000	0.93421350197044	123.82663999393
5.9080000000000	0.93466808666173	123.13495740837
5.9110000000000	0.93511657589981	122.44287587219
5.9140000000000	0.93555883842030	121.75037416589
5.9170000000000	0.93599473237102	121.05743097186
5.9200000000000	0.93642410510661	120.36402488825
5.9230000000000	0.93684679298672	119.67013444340
5.9260000000000	0.93726262117793	118.97573811084
5.9290000000000	0.93767140346014	118.28081432486
5.9320000000000	0.93807294203756	117.58534149657
5.9350000000000	0.93846702735494	116.88929803064
5.9380000000000	0.93885343791945	116.19266234255
5.9410000000000	0.93923194012869	115.49541287639
5.9440000000000	0.93960228810532	114.79752812335
5.9470000000000	0.93996422353893	114.09898664068
5.9500000000000	0.94031747553561	113.39976707131
5.9530000000000	0.94066176047582	112.69984816407
5.9560000000000	0.94099678188121	111.99920879447
5.9590000000000	0.94132223029090	111.29782798608
5.9620000000000	0.94163778314802	110.59568493254
5.9650000000000	0.94194310469693	109.89275902011
5.9680000000000	0.94223784589211	109.18902985091
5.9710000000000	0.94252164431910	108.48447726661
5.9740000000000	0.94279412412850	107.77908137285
5.9770000000000	0.94305489598354	107.07282256414
5.9800000000000	0.94330355702212	106.36568154939
5.9830000000000	0.94353969083409	105.65763937797
5.9860000000000	0.94376286745445	104.94867746636
5.9890000000000	0.94397264337341	104.23877762535
5.9920000000000	0.94416856156407	103.52792208771
5.9950000000000	0.94435015152859	102.81609353645
5.9980000000000	0.94451692936359	102.10327513357
6.0010000000000	0.94466839784578	101.38945054926
6.0040000000000	0.94480404653858	100.67460399159
6.0070000000000	0.94492335192061	99.958720236636
6.0100000000000	0.94502577753690	99.241784659035
6.0130000000000	0.94511077417374	98.523783262909
6.0160000000000	0.94517778005790	97.804702713169
6.0190000000000	0.94522622108117	97.084530367137
6.0220000000000	0.94525551105098	96.363254306469
6.0250000000000	0.94526505196800	95.640863369341
6.0280000000000	0.94525423433132	94.917347182850
6.0310000000000	0.94522243747222	94.192696195595
6.0340000000000	0.94516902991702	93.466901710391
6.0370000000000	0.94509336977989	92.739955917076
6.0400000000000	0.94499480518612	92.011851925348
6.0430000000000	0.94487267472664	91.282583797587
6.0460000000000	0.94472630794406	90.552146581608
6.0490000000000	0.94455502585108	89.820536343283
6.0520000000000	0.94435814148135	89.087750198971
6.0550000000000	0.94413496047343	88.353786347690
6.0580000000000	0.94388478168791	87.618644102973
6.0610000000000	0.94360689785803	86.882323924323
6.0640000000000	0.94330059627390	86.144827448214
6.0670000000000	0.94296515950025	85.406157518547
6.0700000000000	0.94259986612770	84.666318216489
6.0730000000000	0.94220399155740	83.925314889623
6.0760000000000	0.94177680881860	83.183154180316
6.0790000000000	0.94131758941885	82.439844053230
6.0820000000000	0.94082560422628	81.695393821882
6.0850000000000	0.94030012438316	80.949814174183
6.0880000000000	0.93974042225011	80.203117196841
6.0910000000000	0.93914577237985	79.455316398565
6.0940000000000	0.93851545251950	78.706426731962
6.0970000000000	0.93784874464014	77.956464614046
6.1000000000000	0.93714493599225	77.205447945256
6.1030000000000	0.93640332018552	76.453396126909
6.1060000000000	0.93562319829128	75.700330076979
6.1090000000000	0.93480387996573	74.946272244120
6.1120000000000	0.93394468459197	74.191246619845
6.1150000000000	0.93304494243868	73.435278748767
6.1180000000000	0.93210399583307	72.678395736823
6.1210000000000	0.93112120034572	71.920626257389
6.1240000000000	0.93009592598472	71.162000555208
6.1270000000000	0.92902755839619	70.402550448051
6.1300000000000	0.92791550006854	69.642309326043
6.1330000000000	0.92675917153721	68.881312148566
6.1360000000000	0.92555801258702	68.119595438689
6.1390000000000	0.92431148344858	67.357197275051
6.1420000000000	0.92301906598562	66.594157281144
6.1450000000000	0.92168026486977	65.830516611940
6.1480000000000	0.92029460873916	65.066317937822
6.1510000000000	0.91886165133736	64.301605425766
6.1540000000000	0.91738097262893	63.536424717753
6.1570000000000	0.91585217988796	62.770822906370
6.1600000000000	0.91427490875583	62.004848507592
6.1630000000000	0.91264882426451	61.238551430718
6.1660000000000	0.91097362182173	60.471982945466
6.1690000000000	0.90924902815419	59.705195646213
6.1720000000000	0.90747480220538	58.938243413401
6.1750000000000	0.90565073598425	58.171181372119
6.1780000000000	0.90377665536127	57.404065847877
6.1810000000000	0.90185242080862	56.636954319608
6.1840000000000	0.89987792808099	55.869905369933
6.1870000000000	0.89785310883393	55.102978632727
6.1900000000000	0.89577793117683	54.336234738039
6.1930000000000	0.89365240015745	53.569735254416
6.1960000000000	0.89147655817555	52.803542628690
6.1990000000000	0.88925048532284	52.037720123295
6.2020000000000	0.88697429964730	51.272331751173
6.2050000000000	0.88464815733941	50.507442208345
6.2080000000000	0.88227225283866	49.743116804213
6.2110000000000	0.87984681885855	48.979421389661
6.2140000000000	0.87737212632868	48.216422283028
6.2170000000000	0.87484848425267	47.454186194013
6.2200000000000	0.87227623948096	46.692780145571
6.2230000000000	0.86965577639758	45.932271393865
6.2260000000000	0.86698751652048	45.172727346293
6.2290000000000	0.86427191801477	44.414215477646
6.2320000000000	0.86150947511886	43.656803244385
6.2350000000000	0.85870071748319	42.900557997056
6.2380000000000	0.85584620942170	42.145546890791
6.2410000000000	0.85294654907603	41.391836793852
6.2440000000000	0.85000236749262	40.639494194113
6.2470000000000	0.84701432761272	39.888585103351
6.2500000000000	0.84398312317533	39.139174959162
6.2530000000000	0.84090947753293	38.391328524244
6.2560000000000	0.83779414237948	37.645109782756
6.2590000000000	0.83463789638992	36.900581833330
6.2620000000000	0.83144154376991	36.157806778253
6.2650000000000	0.82820591271375	35.416845608195
6.2680000000000	0.82493185376775	34.677758081726
6.2710000000000	0.82162023809524	33.940602598675
6.2740000000000	0.81827195563782	33.205436066212
6.2770000000000	0.81488791316613	32.472313756233
6.2800000000000	0.81146903221114	31.741289152367
6.2830000000000	0.80801624686411	31.012413784510
6.2860000000000	0.80453050143069	30.285737048361
6.2890000000000	0.80101274791989	29.561306006831
6.2920000000000	0.79746394334400	28.839165169522
6.2950000000000	0.79388504679882	28.119356245531
6.2980000000000	0.79027701628578	27.401917863781
6.3010000000000	0.78664080522664	26.686885253599
6.3040000000000	0.78297735860896	25.974289876493
6.3070000000000	0.77928760868301	25.264158997736
6.3100000000000	0.77557247010908	24.556515183363
6.3130000000000	0.77183283442559	23.851375704276
6.3160000000000	0.76806956367034	23.148751823959
6.3190000000000	0.76428348293750	22.448647939496
6.3220000000000	0.76047537158583	21.751060536384
6.3250000000000	0.75664595272252	21.055976905243
6.3280000000000	0.75279588046331	20.363373551538
6.3310000000000	0.74892572429713	19.673214205968
6.3340000000000	0.74503594964311	18.985447310312
6.3370000000000	0.74112689334537	18.300002806864
6.3400000000000	0.73719873235828	17.616787992478
6.3430000000000	0.73325144315367	16.935682100061
6.3460000000000	0.72928474830757	16.256529124412
6.3490000000000	0.72529804509504	15.579128188128
6.3520000000000	0.72129030839955	14.903220401387
6.3550000000000	0.71725995624793	14.228470628613
6.3580000000000	0.71320465979091	13.554441698001
6.3610000000000	0.70912106870226	12.880557127157
6.3640000000000	0.70500440425482	12.206045920162
6.3670000000000	0.70084783885577	11.529858498740
6.3700000000000	0.69664151840519	10.850534478078
6.3730000000000	0.69237096172813	10.165986713298
6.3760000000000	0.68801431855078	9.4731324678051
6.3790000000000	0.68353740775483	8.7672285645651
6.3820000000000	0.67888411228516	8.0405905780886
6.3850000000000	0.67395612492135	7.2799088038606
6.3880000000000	0.66856515363561	6.4599671050969
6.3910000000000	0.66230112983410	5.5265243145110
6.3940000000000	0.65407315060583	4.3377502682855
6.3970000000000	0.63971107743840	2.3681872027043
6.4000000000000	0.57632378486429	-5.2520882631576
6.4030000000000	0.71536439742269	13.951919533935
6.4060000000000	0.67570964529254	7.2186865498630
6.4090000000000	0.66332082732111	5.3360044031474
6.4120000000000	0.65568035102640	4.1890980112101
6.4150000000000	0.64970635249914	3.2930719093896
6.4180000000000	0.64451374207302	2.5137688804097
6.4210000000000	0.63975362737352	1.7992254784148
6.4240000000000	0.63526094970561	1.1250868978897
6.4270000000000	0.63094766658318	0.47841996761592
6.4300000000000	0.62676264599528	-0.14828115860222
6.4330000000000	0.62267425101028	-0.75967312620057
6.4360000000000	0.61866192943261	-1.3587996224730
6.4390000000000	0.61471180756258	-1.9477355123249
6.4420000000000	0.61081422767973	-2.5279452564978
6.4450000000000	0.60696229751420	-3.1004932838060
6.4480000000000	0.60315099767866	-3.6661730592859
6.4510000000000	0.59937661180540	-4.2255892842827
6.4540000000000	0.59563635105401	-4.7792119468809
6.4570000000000	0.59192809984721	-5.3274128585369
6.4600000000000	0.58825023954422	-5.8704909554119
6.4630000000000	0.58460152357157	-6.4086901959840
6.4660000000000	0.58098098733830	-6.9422124626127
6.4690000000000	0.57738788216364	-7.4712270196873
6.4720000000000	0.57382162609687	-7.9958775530484
6.4750000000000	0.57028176682378	-8.5162874811416
6.4780000000000	0.56676795335606	-9.0325640119841
6.4810000000000	0.56327991419298	-9.5448012770488
6.4840000000000	0.55981744031448	-10.053082776943
6.4870000000000	0.55638037182329	-10.557483307892
6.4900000000000	0.55296858737347	-11.058070492253
6.4930000000000	0.54958199574750	-11.554906003972
6.4960000000000	0.54622052910611	-12.048046556855
6.4990000000000	0.54288413755098	-12.537544706801
6.5020000000000	0.53957278472636	-13.023449506969
6.5050000000000	0.53628644424882	-13.505807045788
6.5080000000000	0.53302509680152	-13.984660891016
6.5110000000000	0.52978872776506	-14.460052457943
6.5140000000000	0.52657732528418	-14.932021315994
6.5170000000000	0.52339087869029	-15.400605445016
6.5200000000000	0.52022937721594	-15.865841450250
6.5230000000000	0.51709280894990	-16.327764743215
6.5260000000000	0.51398115999123	-16.786409694346
6.5290000000000	0.51089441376867	-17.241809762096
6.5320000000000	0.50783255049764	-17.693997602398
6.5350000000000	0.50479554675224	-18.143005161628
6.5380000000000	0.50178337513344	-18.588863755699
6.5410000000000	0.49879600401802	-19.031604137442
6.5440000000000	0.49583339737527	-19.471256554070
6.5470000000000	0.49289551464065	-19.907850796229
6.5500000000000	0.48998231063748	-20.341416239888
6.5530000000000	0.48709373553879	-20.771981882134
6.5560000000000	0.48422973486319	-21.199576371752
6.5590000000000	0.48139024949906	-21.624228035355
6.5620000000000	0.47857521575263	-22.045964899694
6.5650000000000	0.47578456541594	-22.464814710707
6.5680000000000	0.47301822585128	-22.880804949755
6.5710000000000	0.47027612008936	-23.293962847453
6.5740000000000	0.46755816693871	-23.704315395435
6.5770000000000	0.46486428110412	-24.111889356336
6.5800000000000	0.46219437331250	-24.516711272259
6.5830000000000	0.45954835044443	-24.918807471917
6.5860000000000	0.45692611567017	-25.318204076664
6.5890000000000	0.45432756858894	-25.714927005554
6.5920000000000	0.45175260537044	-26.109001979573
6.5950000000000	0.44920111889787	-26.500454525167
6.5980000000000	0.44667299891156	-26.889309977169
6.6010000000000	0.44416813215266	-27.275593481204
6.6040000000000	0.44168640250637	-27.659329995661
6.6070000000000	0.43922769114413	-28.040544293299
6.6100000000000	0.43679187666442	-28.419260962535
6.6130000000000	0.43437883523190	-28.795504408476
6.6160000000000	0.43198844071442	-29.169298853727
6.6190000000000	0.42962056481783	-29.540668339028
6.6220000000000	0.42727507721823	-29.909636723733
6.6250000000000	0.42495184569156	-30.276227686184
6.6280000000000	0.42265073624041	-30.640464723981
6.6310000000000	0.42037161321782	-31.002371154183
6.6340000000000	0.41811433944810	-31.361970113454
6.6370000000000	0.41587877634452	-31.719284558179
6.6400000000000	0.41366478402381	-32.074337264545
6.6430000000000	0.41147222141746	-32.427150828617
6.6460000000000	0.40930094637987	-32.777747666410
6.6490000000000	0.40715081579309	-33.126150013973
6.6520000000000	0.40502168566852	-33.472379927477
6.6550000000000	0.40291341124522	-33.816459283334
6.6580000000000	0.40082584708507	-34.158409778340
6.6610000000000	0.39875884716479	-34.498252929845
6.6640000000000	0.39671226496473	-34.836010075957
6.6670000000000	0.39468595355464	-35.171702375792
6.6700000000000	0.39267976567626	-35.505350809751
6.6730000000000	0.39069355382303	-35.836976179848
6.6760000000000	0.38872717031675	-36.166599110076
6.6790000000000	0.38678046738139	-36.494240046821
6.6820000000000	0.38485329721399	-36.819919259314
6.6850000000000	0.38294551205286	-37.143656840134
6.6880000000000	0.38105696424303	-37.465472705752
6.6910000000000	0.37918750629901	-37.785386597122
6.6940000000000	0.37733699096501	-38.103418080314
6.6970000000000	0.37550527127262	-38.419586547191
6.7000000000000	0.37369220059606	-38.733911216130
6.7030000000000	0.37189763270498	-39.046411132784
6.7060000000000	0.37012142181502	-39.357105170884
6.7090000000000	0.36836342263606	-39.666012033084
6.7120000000000	0.36662349041831	-39.973150251838
6.7150000000000	0.36490148099624	-40.278538190325
6.7180000000000	0.36319725083055	-40.582194043396
6.7210000000000	0.36151065704801	-40.884135838573
6.7240000000000	0.35984155747950	-41.184381437064
6.7270000000000	0.35818981069611	-41.482948534824
6.7300000000000	0.35655527604346	-41.779854663638
6.7330000000000	0.35493781367429	-42.075117192238
6.7360000000000	0.35333728457932	-42.368753327445
6.7390000000000	0.35175355061658	-42.660780115341
6.7420000000000	0.35018647453903	-42.951214442463
6.7450000000000	0.34863592002084	-43.240073037023
6.7480000000000	0.34710175168206	-43.527372470149
6.7510000000000	0.34558383511197	-43.813129157148
6.7540000000000	0.34408203689106	-44.097359358792
6.7570000000000	0.34259622461169	-44.380079182616
6.7600000000000	0.34112626689757	-44.661304584239
6.7630000000000	0.33967203342190	-44.941051368702
6.7660000000000	0.33823339492451	-45.219335191814
6.7690000000000	0.33681022322777	-45.496171561525
6.7720000000000	0.33540239125150	-45.771575839295
6.7750000000000	0.33400977302684	-46.045563241491
6.7780000000000	0.33263224370910	-46.318148840786
6.7810000000000	0.33126967958974	-46.589347567568
6.7840000000000	0.32992195810742	-46.859174211363
6.7870000000000	0.32858895785814	-47.127643422262
6.7900000000000	0.32727055860462	-47.394769712355
6.7930000000000	0.32596664128484	-47.660567457175
6.7960000000000	0.32467708801991	-47.925050897144
6.7990000000000	0.32340178212109	-48.188234139023
6.8020000000000	0.32214060809619	-48.450131157374
6.8050000000000	0.32089345165540	-48.710755796012
6.8080000000000	0.31966019971630	-48.970121769474
6.8110000000000	0.31844074040843	-49.228242664478
6.8140000000000	0.31723496307729	-49.485131941393
6.8170000000000	0.31604275828765	-49.740802935701
6.8200000000000	0.31486401782654	-49.995268859467
6.8230000000000	0.31369863470566	-50.248542802805
6.8260000000000	0.31254650316327	-50.500637735344
6.8290000000000	0.31140751866578	-50.751566507692
6.8320000000000	0.31028157790882	-51.001341852899
6.8350000000000	0.30916857881797	-51.249976387919
6.8380000000000	0.30806842054909	-51.497482615071
6.8410000000000	0.30698100348832	-51.743872923488
6.8440000000000	0.30590622925177	-51.989159590578
6.8470000000000	0.30484400068487	-52.233354783469
6.8500000000000	0.30379422186146	-52.476470560456
6.8530000000000	0.30275679808256	-52.718518872443
6.8560000000000	0.30173163587497	-52.959511564380
6.8590000000000	0.30071864298960	-53.199460376698
6.8620000000000	0.29971772839950	-53.438376946736
6.8650000000000	0.29872880229786	-53.676272810167
6.8680000000000	0.29775177609565	-53.913159402414
6.8710000000000	0.29678656241920	-54.149048060068
6.8740000000000	0.29583307510760	-54.383950022291
6.8770000000000	0.29489122920991	-54.617876432227
6.8800000000000	0.29396094098231	-54.850838338393
6.8830000000000	0.29304212788511	-55.082846696073
6.8860000000000	0.29213470857959	-55.313912368707
6.8890000000000	0.29123860292488	-55.544046129273
6.8920000000000	0.29035373197466	-55.773258661656
6.8950000000000	0.28948001797380	-56.001560562027
6.8980000000000	0.28861738435499	-56.228962340198
6.9010000000000	0.28776575573530	-56.455474420988
6.9040000000000	0.28692505791268	-56.681107145572
6.9070000000000	0.28609521786248	-56.905870772827
6.9100000000000	0.28527616373392	-57.129775480679
6.9130000000000	0.28446782484657	-57.352831367433
6.9160000000000	0.28367013168681	-57.575048453106
6.9190000000000	0.28288301590433	-57.796436680753
6.9220000000000	0.28210641030866	-58.017005917787
6.9250000000000	0.28134024886564	-58.236765957293
6.9280000000000	0.28058446669408	-58.455726519337
6.9310000000000	0.27983900006230	-58.673897252273
6.9340000000000	0.27910378638483	-58.891287734039
6.9370000000000	0.27837876421914	-59.107907473458
6.9400000000000	0.27766387326242	-59.323765911524
6.9430000000000	0.27695905434845	-59.538872422688
6.9460000000000	0.27626424944455	-59.753236316146
6.9490000000000	0.27557940164859	-59.966866837109
6.9520000000000	0.27490445518615	-60.179773168084
6.9550000000000	0.27423935540774	-60.391964430141
6.9580000000000	0.27358404878608	-60.603449684182
6.9610000000000	0.27293848291363	-60.814237932203
6.9640000000000	0.27230260650007	-61.024338118555
6.9670000000000	0.27167636937003	-61.233759131206
6.9700000000000	0.27105972246090	-61.442509802992
6.9730000000000	0.27045261782078	-61.650598912871
6.9760000000000	0.26985500860656	-61.858035187178
6.9790000000000	0.26926684908217	-62.064827300869
6.9820000000000	0.26868809461698	-62.270983878773
6.9850000000000	0.26811870168434	-62.476513496836
6.9880000000000	0.26755862786028	-62.681424683370
6.9910000000000	0.26700783182243	-62.885725920293
6.9940000000000	0.26646627334903	-63.089425644379
6.9970000000000	0.26593391331820	-63.292532248499
7.0000000000000	0.26541071370735	-63.495054082867
#Parameters = {D=22.5; DC_shifty=8; Rx1=6.95; Rx2=3.95; Rx3=6.95; Rx4=3.95; Rx5=8.12; Rx6=5.25; Ry1=7.61; Ry2=3.95; Ry3=7.61; Ry4=5.94; Ry5=8.12; Ry6=5.25; ang=60; ang_rad=1.0471975511966; cap1=0; cap2=1.5e-13; cap3=0; cap4=1.5e-13; d1_M1=4.2; d1_M4=3.9; d2_M4=2.2; d_M1=0.9; eRx_h1=9.5; eRx_h2=7.5; eRx_v1=5; eRx_v2=9; gc=0.5; ha=0.1; hd=0.787; hs=3.175; hs1=1.675; l1_M1=1.76; l1_M2=7.2; l1_M3=2.7…
#"Frequency / GHz"	SZmax(1),Zmin(1) (2) [Mag]	SZmax(1),Zmin(1) (2) [Pha in deg.]
#-----------------------------------------------------------------------------------
4.0000000000000	0.30856511720276	169.53250440861
4.0030000000000	0.32399394177603	166.47431562995
4.0060000000000	0.33953363888777	163.21502168224
4.0090000000000	0.35495059989399	159.75399725767
4.0120000000000	0.36996142638478	156.09592956903
4.0150000000000	0.38423965569154	152.25197043973
4.0180000000000	0.39743024718537	148.24061786387
4.0210000000000	0.40917225502507	144.08809091883
4.0240000000000	0.41912817479709	139.82797825045
4.0270000000000	0.42701614987824	135.50002957268
4.0300000000000	0.43263939493199	131.14811892566
4.0330000000000	0.43590679757332	126.81760011130
4.0360000000000	0.43684021941302	122.55243383750
4.0390000000000	0.43556717392994	118.39252937358
4.0420000000000	0.43230112950431	114.37168400896
4.0450000000000	0.42731429517378	110.51634668024
4.0480000000000	0.42090857445539	106.84524040721
4.0510000000000	0.41338949219231	103.36971707536
4.0540000000000	0.40504604035514	100.09462643501
4.0570000000000	0.39613741635550	97.019462773044
4.0600000000000	0.38688613360684	94.139586935722
4.0630000000000	0.37747616803171	91.447380182445
4.0660000000000	0.36805457537879	88.933246815975
4.0690000000000	0.35873516105271	86.586431637060
4.0720000000000	0.34960310114127	84.395651801290
4.0750000000000	0.34071975744907	82.349561875827
4.0780000000000	0.33212722514045	80.437079363715
4.0810000000000	0.32385237306910	78.647599490508
4.0840000000000	0.31591028613197	76.971125727092
4.0870000000000	0.30830711006206	75.398338499205
4.0900000000000	0.30104234837183	73.920620116582
4.0930000000000	0.29411068299540	72.530049839324
4.0960000000000	0.28750339539568	71.219379487940
4.0990000000000	0.28120946098633	69.981997169560
4.1020000000000	0.27521638146707	68.811884492575
4.1050000000000	0.26951080995881	67.703570982541
4.1080000000000	0.26407901424023	66.652088189678
4.1110000000000	0.25890721471289	65.652925095259
4.1140000000000	0.25398182626029	64.701985798402
4.1170000000000	0.24928962695838	63.795550029323
4.1200000000000	0.24481787154574	62.930236738612
4.1230000000000	0.24055436352167	62.102970815156
4.1260000000000	0.23648749654677	61.310952859050
4.1290000000000	0.23260627331824	60.551631858782
4.1320000000000	0.22890030814542	59.822680578878
4.1350000000000	0.22535981794459	59.121973443955
4.1380000000000	0.22197560521151	58.447566699992
4.1410000000000	0.21873903563949	57.797680638207
4.1440000000000	0.21564201236907	57.170683677292
4.1470000000000	0.21267694833588	56.565078113509
4.1500000000000	0.20983673778797	55.979487363371
4.1530000000000	0.20711472774417	55.412644539389
4.1560000000000	0.20450468993940	54.863382214664
4.1590000000000	0.20200079363228	54.330623246822
4.1620000000000	0.19959757952370	53.813372545383
4.1650000000000	0.19728993494038	53.310709679190
4.1680000000000	0.19507307036786	52.821782231948
4.1710000000000	0.19294249736685	52.345799824136
4.1740000000000	0.19089400787020	51.882028728820
4.1770000000000	0.18892365483252	51.429787017047
4.1800000000000	0.18702773418658	50.988440175852
4.1830000000000	0.18520276804949	50.557397148344
4.1860000000000	0.18344548911446	50.136106751117
4.1890000000000	0.18175282616051	49.724054429251
4.1920000000000	0.18012189061101	49.320759313698
4.1950000000000	0.17854996407254	48.925771549760
4.1980000000000	0.17703448678731	48.538669868899
4.2010000000000	0.17557304693456	48.159059379163
4.2040000000000	0.17416337071969	47.786569552259
4.2070000000000	0.17280331319304	47.420852387712
4.2100000000000	0.17149084974367	47.061580736644
4.2130000000000	0.17022406821711	46.708446769619
4.2160000000000	0.16900116160947	46.361160574650
4.2190000000000	0.16782042129359	46.019448872925
4.2220000000000	0.16668023073637	45.683053841134
4.2250000000000	0.16557905966920	45.351732030422
4.2280000000000	0.16451545867652	45.025253373021
4.2310000000000	0.16348805417018	44.703400268540
4.2340000000000	0.16249554371989	44.385966742684
4.2370000000000	0.16153669171212	44.072757671920
4.2400000000000	0.16061032531253	43.763588068220
4.2430000000000	0.15971533070843	43.458282418628
4.2460000000000	0.15885064961008	43.156674074870
4.2490000000000	0.15801527599107	42.858604688720
4.2520000000000	0.15720825304996	42.563923689209
4.2550000000000	0.15642867037619	42.272487798176
4.2580000000000	0.15567566130546	41.984160580953
4.2610000000000	0.15494840045008	41.698812029283
4.2640000000000	0.15424610139176	41.416318173850
4.2670000000000	0.15356801452462	41.136560724022
4.2700000000000	0.15291342503776	40.859426732627
4.2730000000000	0.15228165102709	40.584808283790
4.2760000000000	0.15167204172722	40.312602202007
4.2790000000000	0.15108397585491	40.042709780825
4.2820000000000	0.15051686005605	39.775036529606
4.2850000000000	0.14997012744901	39.509491937008
4.2880000000000	0.14944323625755	39.245989249917
4.2910000000000	0.14893566852722	38.984445266686
4.2940000000000	0.14844692891931	38.724780143605
4.2970000000000	0.14797654357723	38.466917213657
4.3000000000000	0.14752405906040	38.210782816646
4.3030000000000	0.14708904134097	37.956306139901
4.3060000000000	0.14667107485942	37.703419068782
4.3090000000000	0.14626976163486	37.452056046311
4.3120000000000	0.14588472042674	37.202153941292
4.3150000000000	0.14551558594436	36.953651924318
4.3180000000000	0.14516200810122	36.706491351134
4.3210000000000	0.14482365131138	36.460615652864
4.3240000000000	0.14450019382498	36.215970232612
4.3270000000000	0.14419132710067	35.972502368047
4.3300000000000	0.14389675521243	35.730161119544
4.3330000000000	0.14361619428875	35.488897243536
4.3360000000000	0.14334937198221	35.248663110732
4.3390000000000	0.14309602696748	35.009412628884
4.3420000000000	0.14285590846607	34.771101169817
4.3450000000000	0.14262877579630	34.533685500449
4.3480000000000	0.14241439794679	34.297123717550
4.3510000000000	0.14221255317227	34.061375186004
4.3540000000000	0.14202302861027	33.826400480372
4.3570000000000	0.14184561991749	33.592161329525
4.3600000000000	0.14168013092477	33.358620564192
4.3630000000000	0.14152637330949	33.125742067226
4.3660000000000	0.14138416628447	32.893490726428
4.3690000000000	0.14125333630243	32.661832389789
4.3720000000000	0.14113371677512	32.430733822989
4.3750000000000	0.14102514780625	32.200162669041
4.3780000000000	0.14092747593754	31.970087409937
4.3810000000000	0.14084055390716	31.740477330194
4.3840000000000	0.14076424041977	31.511302482182
4.3870000000000	0.14069839992765	31.282533653143
4.3900000000000	0.14064290242233	31.054142333796
4.3930000000000	0.14059762323602	30.826100688442
4.3960000000000	0.14056244285246	30.598381526494
4.3990000000000	0.14053724672662	30.370958275339
4.4020000000000	0.14052192511287	30.143804954467
4.4050000000000	0.14051637290099	29.916896150809
4.4080000000000	0.14052048945990	29.690206995190
4.4110000000000	0.14053417848840	29.463713139871
4.4140000000000	0.14055734787285	29.237390737097
4.4170000000000	0.14058990955123	29.011216418608
4.4200000000000	0.14063177938337	28.785167276067
4.4230000000000	0.14068287702700	28.559220842340
4.4260000000000	0.14074312581932	28.333355073612
4.4290000000000	0.14081245266392	28.107548332261
4.4320000000000	0.14089078792259	27.881779370485
4.4350000000000	0.14097806531202	27.656027314619
4.4380000000000	0.14107422180496	27.430271650122
4.4410000000000	0.14117919753573	27.204492207189
4.4440000000000	0.14129293570985	26.978669146971
4.4470000000000	0.14141538251759	26.752782948359
4.4500000000000	0.14154648705123	26.526814395309
4.4530000000000	0.14168620122595	26.300744564687
4.4560000000000	0.14183447970406	26.074554814602
4.4590000000000	0.14199127982246	25.848226773203
4.4620000000000	0.14215656152331	25.621742327927
4.4650000000000	0.14233028728747	25.395083615160
4.4680000000000	0.14251242207095	25.168233010312
4.4710000000000	0.14270293324390	24.941173118264
4.4740000000000	0.14290179053229	24.713886764192
4.4770000000000	0.14310896596196	24.486356984731
4.4800000000000	0.14332443380511	24.258567019476
4.4830000000000	0.14354817052893	24.030500302799
4.4860000000000	0.14378015474651	23.802140455966
4.4890000000000	0.14402036716967	23.573471279546
4.4920000000000	0.14426879056389	23.344476746094
4.4950000000000	0.14452540970501	23.115140993097
4.4980000000000	0.14479021133784	22.885448316172
4.5010000000000	0.14506318413640	22.655383162500
4.5040000000000	0.14534431866588	22.424930124496
4.5070000000000	0.14563360734614	22.194073933689
4.5100000000000	0.14593104441681	21.962799454823
4.5130000000000	0.14623662590370	21.731091680147
4.5160000000000	0.14655034958677	21.498935723902
4.5190000000000	0.14687221496933	21.266316816988
4.5220000000000	0.14720222324852	21.033220301814
4.5250000000000	0.14754037728710	20.799631627304
4.5280000000000	0.14788668158633	20.565536344072
4.5310000000000	0.14824114226004	20.330920099747
4.5340000000000	0.14860376700975	20.095768634447
4.5370000000000	0.14897456510083	19.860067776393
4.5400000000000	0.14935354733967	19.623803437658
4.5430000000000	0.14974072605184	19.386961610043
4.5460000000000	0.15013611506107	19.149528361086
4.5490000000000	0.15053972966919	18.911489830175
4.5520000000000	0.15095158663691	18.672832224793
4.5550000000000	0.15137170416538	18.433541816855
4.5580000000000	0.15180010187852	18.193604939164
4.5610000000000	0.15223680080610	17.953007981960
4.5640000000000	0.15268182336758	17.711737389571
4.5670000000000	0.15313519335654	17.469779657148
4.5700000000000	0.15359693592584	17.227121327504
4.5730000000000	0.15406707757336	16.983748988024
4.5760000000000	0.15454564612838	16.739649267669
4.5790000000000	0.15503267073846	16.494808834053
4.5820000000000	0.15552818185698	16.249214390599
4.5850000000000	0.15603221123104	16.002852673769
4.5880000000000	0.15654479189004	15.755710450364
4.5910000000000	0.15706595813459	15.507774514893
4.5940000000000	0.15759574552595	15.259031687011
4.5970000000000	0.15813419087585	15.009468809011
4.6000000000000	0.15868133223680	14.759072743392
4.6030000000000	0.15923720889267	14.507830370472
4.6060000000000	0.15980186134972	14.255728586073
4.6090000000000	0.16037533132800	14.002754299245
4.6120000000000	0.16095766175297	13.748894430058
4.6150000000000	0.16154889674754	13.494135907441
4.6180000000000	0.16214908162432	13.238465667068
4.6210000000000	0.16275826287822	12.981870649299
4.6240000000000	0.16337648817919	12.724337797163
4.6270000000000	0.16400380636533	12.465854054394
4.6300000000000	0.16464026743610	12.206406363504
4.6330000000000	0.16528592254581	11.945981663908
4.6360000000000	0.16594082399725	11.684566890084
4.6390000000000	0.16660502523547	11.422148969782
4.6420000000000	0.16727858084178	11.158714822268
4.6450000000000	0.16796154652778	10.894251356611
4.6480000000000	0.16865397912962	10.628745470009
4.6510000000000	0.16935593660222	10.362184046152
4.6540000000000	0.17006747801371	10.094553953626
4.6570000000000	0.17078866353982	9.8258420443489
4.6600000000000	0.17151955445838	9.5560351520465
4.6630000000000	0.17226021314383	9.2851200907653
4.6660000000000	0.17301070306177	9.0130836534186
4.6690000000000	0.17377108876341	8.7399126103690
4.6720000000000	0.17454143588014	8.4655937080458
4.6750000000000	0.17532181111795	8.1901136675973
4.6780000000000	0.17611228225184	7.9134591835773
4.6810000000000	0.17691291812014	7.6356169226663
4.6840000000000	0.17772378861877	7.3565735224268
4.6870000000000	0.17854496469534	7.0763155900928
4.6900000000000	0.17937651834315	6.7948297013936
4.6930000000000	0.18021852259508	6.5121023994126
4.6960000000000	0.18107105151724	6.2281201934792
4.6990000000000	0.18193418020248	5.9428695580969
4.7020000000000	0.18280798476373	5.6563369319050
4.7050000000000	0.18369254232704	5.3685087166765
4.7080000000000	0.18458793102448	5.0793712763504
4.7110000000000	0.18549422998664	4.7889109361007
4.7140000000000	0.18641151933505	4.4971139814414
4.7170000000000	0.18733988017405	4.2039666573681
4.7200000000000	0.18827939458261	3.9094551675370
4.7230000000000	0.18923014560554	3.6135656734818
4.7260000000000	0.19019221724455	3.3162842938691
4.7290000000000	0.19116569444883	3.0175971037927
4.7320000000000	0.19215066310518	2.7174901341082
4.7350000000000	0.19314721002781	2.4159493708080
4.7380000000000	0.19415542294760	2.1129607544375
4.7410000000000	0.19517539050094	1.8085101795543
4.7440000000000	0.19620720221804	1.5025834942305
4.7470000000000	0.19725094851069	1.1951664995989
4.7500000000000	0.19830672065953	0.88624494944460
4.7530000000000	0.19937461080069	0.57580454984369
4.7560000000000	0.20045471191184	0.26383095884841
4.7590000000000	0.20154711779763	-0.049690213778390
4.7620000000000	0.20265192307445	-0.36477340677895
4.7650000000000	0.20376922315451	-0.68143310756494
4.7680000000000	0.20489911422922	-0.99968385233004
4.7710000000000	0.20604169325184	-1.3195402261072
4.7740000000000	0.20719705791931	-1.6410168627717
4.7770000000000	0.20836530665334	-1.9641284449869
4.7800000000000	0.20954653858064	-2.2888897040917
4.7830000000000	0.21074085351229	-2.6153154199276
4.7860000000000	0.21194835192226	-2.9434204206045
4.7890000000000	0.21316913492493	-3.2732195822034
4.7920000000000	0.21440330425176	-3.6047278284127
4.7950000000000	0.21565096222685	-3.9379601300993
4.7980000000000	0.21691221174163	-4.2729315048094
4.8010000000000	0.21818715622835	-4.6096570161996
4.8040000000000	0.21947589963258	-4.9481517733948
4.8070000000000	0.22077854638455	-5.2884309302716
4.8100000000000	0.22209520136939	-5.6305096846648
4.8130000000000	0.22342596989606	-5.9744032774948
4.8160000000000	0.22477095766518	-6.3201269918151
4.8190000000000	0.22613027073554	-6.6676961517747
4.8220000000000	0.22750401548931	-7.0171261214961
4.8250000000000	0.22889229859593	-7.3684323038657
4.8280000000000	0.23029522697461	-7.7216301392327
4.8310000000000	0.23171290775545	-8.0767351040168
4.8340000000000	0.23314544823906	-8.4337627092195
4.8370000000000	0.23459295585478	-8.7927284988391
4.8400000000000	0.23605553811729	-9.1536480481838
4.8430000000000	0.23753330258168	-9.5165369620836
4.8460000000000	0.23902635679700	-9.8814108729962
4.8490000000000	0.24053480825805	-10.248285439005
4.8520000000000	0.24205876435558	-10.617176341704
4.8550000000000	0.24359833232477	-10.988099283976
4.8580000000000	0.24515361919191	-11.361069987645
4.8610000000000	0.24672473171935	-11.736104191017
4.8640000000000	0.24831177634859	-12.113217646294
4.8670000000000	0.24991485914153	-12.492426116868
4.8700000000000	0.25153408571981	-12.873745374484
4.8730000000000	0.25316956120220	-13.257191196272
4.8760000000000	0.25482139014008	-13.642779361645
4.8790000000000	0.25648967645081	-14.030525649068
4.8820000000000	0.25817452334923	-14.420445832676
4.8850000000000	0.25987603327689	-14.812555678760
4.8880000000000	0.26159430782937	-15.206870942101
4.8910000000000	0.26332944768133	-15.603407362157
4.8940000000000	0.26508155250945	-16.002180659107
4.8970000000000	0.26685072091325	-16.403206529728
4.9000000000000	0.26863705033356	-16.806500643126
4.9030000000000	0.27044063696891	-17.212078636300
4.9060000000000	0.27226157568952	-17.619956109550
4.9090000000000	0.27409995994910	-18.030148621720
4.9120000000000	0.27595588169436	-18.442671685263
4.9150000000000	0.27782943127213	-18.857540761148
4.9180000000000	0.27972069733426	-19.274771253591
4.9210000000000	0.28162976674010	-19.694378504605
4.9240000000000	0.28355672445669	-20.116377788379
4.9270000000000	0.28550165345661	-20.540784305472
4.9300000000000	0.28746463461342	-20.967613176830
4.9330000000000	0.28944574659485	-21.396879437614
4.9360000000000	0.29144506575362	-21.828598030844
4.9390000000000	0.29346266601586	-22.262783800855
4.9420000000000	0.29549861876737	-22.699451486564
4.9450000000000	0.29755299273748	-23.138615714544
4.9480000000000	0.29962585388064	-23.580290991906
4.9510000000000	0.30171726525587	-24.024491698991
4.9540000000000	0.30382728690391	-24.471232081861
4.9570000000000	0.30595597572227	-24.920526244605
4.9600000000000	0.30810338533810	-25.372388141433
4.9630000000000	0.31026956597909	-25.826831568596
4.9660000000000	0.31245456434225	-26.283870156091
4.9690000000000	0.31465842346086	-26.743517359177
4.9720000000000	0.31688118256942	-27.205786449705
4.9750000000000	0.31912287696695	-27.670690507238
4.9780000000000	0.32138353787842	-28.138242409992
4.9810000000000	0.32366319231472	-28.608454825578
4.9840000000000	0.32596186293094	-29.081340201555
4.9870000000000	0.32827956788341	-29.556910755802
4.9900000000000	0.33061632068530	-30.035178466699
4.9930000000000	0.33297213006112	-30.516155063131
4.9960000000000	0.33534699980017	-30.999852014311
4.9990000000000	0.33774092860908	-31.486280519430
5.0020000000000	0.34015390996356	-31.975451497139
5.0050000000000	0.34258593195968	-32.467375574869
5.0080000000000	0.34503697716454	-32.962063077981
5.0110000000000	0.34750702246689	-33.459524018775
5.0140000000000	0.34999603892752	-33.959768085346
5.0170000000000	0.35250399162995	-34.462804630298
5.0200000000000	0.35503083953128	-34.968642659329
5.0230000000000	0.35757653531380	-35.477290819692
5.0260000000000	0.36014102523722	-35.988757388533
5.0290000000000	0.36272424899199	-36.503050261129
5.0320000000000	0.36532613955393	-37.020176939028
5.0350000000000	0.36794662304030	-37.540144518097
5.0380000000000	0.37058561856769	-38.062959676500
5.0410000000000	0.37324303811199	-38.588628662609
5.0440000000000	0.37591878637070	-39.117157282863
5.0470000000000	0.37861276062782	-39.648550889586
5.0500000000000	0.38132485062175	-40.182814368789
5.0530000000000	0.38405493841639	-40.719952127945
5.0560000000000	0.38680289827583	-41.259968083783
5.0590000000000	0.38956859654291	-41.802865650091
5.0620000000000	0.39235189152199	-42.348647725559
5.0650000000000	0.39515263336628	-42.897316681673
5.0680000000000	0.39797066397015	-43.448874350679
5.0710000000000	0.40080581686654	-44.003322013637
5.0740000000000	0.40365791713013	-44.560660388572
5.0770000000000	0.40652678128638	-45.120889618766
5.0800000000000	0.40941221722696	-45.684009261181
5.0830000000000	0.41231402413180	-46.250018275059
5.0860000000000	0.41523199239832	-46.818915010699
5.0890000000000	0.41816590357795	-47.390697198456
5.0920000000000	0.42111553032055	-47.965361937954
5.0950000000000	0.42408063632693	-48.542905687566
5.0980000000000	0.42706097630993	-49.123324254164
5.1010000000000	0.43005629596435	-49.706612783166
5.1040000000000	0.43306633194615	-50.292765748910
5.1070000000000	0.43609081186116	-50.881776945374
5.1100000000000	0.43912945426382	-51.473639477260
5.1130000000000	0.44218196866606	-52.068345751485
5.1160000000000	0.44524805555683	-52.665887469081
5.1190000000000	0.44832740643246	-53.266255617540
5.1220000000000	0.45141970383824	-53.869440463634
5.1250000000000	0.45452462142142	-54.475431546722
5.1280000000000	0.45764182399595	-55.084217672574
5.1310000000000	0.46077096761915	-55.695786907742
5.1340000000000	0.46391169968063	-56.310126574487
5.1370000000000	0.46706365900361	-56.927223246306
5.1400000000000	0.47022647595872	-57.547062744060
5.1430000000000	0.47339977259069	-58.169630132745
5.1460000000000	0.47658316275784	-58.794909718920
5.1490000000000	0.47977625228457	-59.422885048803
5.1520000000000	0.48297863912693	-60.053538907080
5.1550000000000	0.48618991355131	-60.686853316423
5.1580000000000	0.48940965832629	-61.322809537752
5.1610000000000	0.49263744892764	-61.961388071251
5.1640000000000	0.49587285375633	-62.602568658152
5.1670000000000	0.49911543436970	-63.246330283321
5.1700000000000	0.50236474572539	-63.892651178633
5.1730000000000	0.50562033643817	-64.541508827173
5.1760000000000	0.50888174904921	-65.192879968261
5.1790000000000	0.51214852030788	-65.846740603323
5.1820000000000	0.51542018146545	-66.503066002597
5.1850000000000	0.51869625858083	-67.161830712709
5.1880000000000	0.52197627283758	-67.823008565098
5.1910000000000	0.52525974087220	-68.486572685313
5.1940000000000	0.52854617511306	-69.152495503171
5.1970000000000	0.53183508412956	-69.820748763787
5.2000000000000	0.53512597299117	-70.491303539460
5.2030000000000	0.53841834363570	-71.164130242432
5.2060000000000	0.54171169524624	-71.839198638491
5.2090000000000	0.54500552463637	-72.516477861428
5.2120000000000	0.54829932664280	-73.195936428327
5.2150000000000	0.55159259452489	-73.877542255685
5.2180000000000	0.55488482037044	-74.561262676338
5.2210000000000	0.55817549550692	-75.247064457190
5.2240000000000	0.56146411091747	-75.934913817711
5.2270000000000	0.56475015766095	-76.624776449198
5.2300000000000	0.56803312729516	-77.316617534767
5.2330000000000	0.57131251230254	-78.010401770057
5.2360000000000	0.57458780651749	-78.706093384621
5.2390000000000	0.57785850555441	-79.403656163970
5.2420000000000	0.58112410723579	-80.103053472239
5.2450000000000	0.58438411201925	-80.804248275458
5.2480000000000	0.58763802342298	-81.507203165377
5.2510000000000	0.59088534844840	-82.211880383813
5.2540000000000	0.59412559799938	-82.918241847498
5.2570000000000	0.59735828729713	-83.626249173362
5.2600000000000	0.60058293628984	-84.335863704243
5.2630000000000	0.60379907005626	-85.047046534955
5.2660000000000	0.60700621920237	-85.759758538688
5.2690000000000	0.61020392025037	-86.473960393700
5.2720000000000	0.61339171601911	-87.189612610240
5.2750000000000	0.61656915599518	-87.906675557671
5.2780000000000	0.61973579669397	-88.625109491754
5.2810000000000	0.62289120200993	-89.344874582018
5.2840000000000	0.62603494355524	-90.065930939210
5.2870000000000	0.62916660098633	-90.788238642747
5.2900000000000	0.63228576231758	-91.511757768130
5.2930000000000	0.63539202422152	-92.236448414292
5.2960000000000	0.63848499231505	-92.962270730807
5.2990000000000	0.64156428143109	-93.689184944930
5.3020000000000	0.64462951587519	-94.417151388428
5.3050000000000	0.64768032966672	-95.146130524129
5.3080000000000	0.65071636676404	-95.876082972187
5.3110000000000	0.65373728127362	-96.606969535978
5.3140000000000	0.65674273764240	-97.338751227617
5.3170000000000	0.65973241083355	-98.071389293031
5.3200000000000	0.66270598648504	-98.804845236568
5.3230000000000	0.66566316105109	-99.539080845087
5.3260000000000	0.66860364192638	-100.27405821150
5.3290000000000	0.67152714755274	-101.00973975774
5.3320000000000	0.67443340750860	-101.74608825710
5.3350000000000	0.67732216258097	-102.48306685589
5.3380000000000	0.68019316482018	-103.22063909452
5.3410000000000	0.68304617757744	-103.95876892772
5.3440000000000	0.68588097552538	-104.69742074415
5.3470000000000	0.68869734466183	-105.43655938521
5.3500000000000	0.69149508229704	-106.17615016302
5.3530000000000	0.69427399702464	-106.91615887769
5.3560000000000	0.69703390867666	-107.65655183366
5.3590000000000	0.69977464826308	-108.39729585532
5.3620000000000	0.70249605789619	-109.13835830168
5.3650000000000	0.70519799070016	-109.87970708021
5.3680000000000	0.70788031070654	-110.62131065982
5.3710000000000	0.71054289273588	-111.36313808297
5.3740000000000	0.71318562226622	-112.10515897685
5.3770000000000	0.71580839528883	-112.84734356369
5.3800000000000	0.71841111815195	-113.58966267020
5.3830000000000	0.72099370739294	-114.33208773610
5.3860000000000	0.72355608955962	-115.07459082174
5.3890000000000	0.72609820102123	-115.81714461492
5.3920000000000	0.72861998776986	-116.55972243669
5.3950000000000	0.73112140521280	-117.30229824643
5.3980000000000	0.73360241795662	-118.04484664600
5.4010000000000	0.73606299958348	-118.78734288302
5.4040000000000	0.73850313242053	-119.52976285336
5.4070000000000	0.74092280730285	-120.27208310281
5.4100000000000	0.74332202333075	-121.01428082791
5.4130000000000	0.74570078762202	-121.75633387604
5.4160000000000	0.74805911505978	-122.49822074469
5.4190000000000	0.75039702803660	-123.23992058004
5.4220000000000	0.75271455619549	-123.98141317478
5.4250000000000	0.75501173616848	-124.72267896523
5.4280000000000	0.75728861131326	-125.46369902776
5.4310000000000	0.75954523144860	-126.20445507461
5.4340000000000	0.76178165258907	-126.94492944903
5.4370000000000	0.76399793667968	-127.68510511980
5.4400000000000	0.76619415133097	-128.42496567524
5.4430000000000	0.76837036955503	-129.16449531657
5.4460000000000	0.77052666950307	-129.90367885079
5.4490000000000	0.77266313420497	-130.64250168310
5.4520000000000	0.77477985131128	-131.38094980877
5.4550000000000	0.77687691283815	-132.11900980459
5.4580000000000	0.77895441491561	-132.85666881994
5.4610000000000	0.78101245753958	-133.59391456738
5.4640000000000	0.78305114432810	-134.33073531300
5.4670000000000	0.78507058228195	-135.06711986632
5.4700000000000	0.78707088155025	-135.80305756995
5.4730000000000	0.78905215520110	-136.53853828895
5.4760000000000	0.79101451899776	-137.27355239990
5.4790000000000	0.79295809118055	-138.00809077983
5.4820000000000	0.79488299225464	-138.74214479487
5.4850000000000	0.79678934478419	-139.47570628874
5.4880000000000	0.79867727319274	-140.20876757112
5.4910000000000	0.80054690357030	-140.94132140589
5.4940000000000	0.80239836348709	-141.67336099924
5.4970000000000	0.80423178181421	-142.40487998774
5.5000000000000	0.80604728855134	-143.13587242634
5.5030000000000	0.80784501466141	-143.86633277633
5.5060000000000	0.80962509191255	-144.59625589336
5.5090000000000	0.81138765272724	-145.32563701535
5.5120000000000	0.81313283003865	-146.05447175059
5.5150000000000	0.81486075715437	-146.78275606575
5.5180000000000	0.81657156762731	-147.51048627408
5.5210000000000	0.81826539513396	-148.23765902366
5.5240000000000	0.81994237335985	-148.96427128573
5.5270000000000	0.82160263589218	-149.69032034320
5.5300000000000	0.82324631611960	-150.41580377931
5.5330000000000	0.82487354713909	-151.14071946641
5.5360000000000	0.82648446166968	-151.86506555495
5.5390000000000	0.82807919197318	-152.58884046266
5.5420000000000	0.82965786978157	-153.31204286395
5.5450000000000	0.83122062623104	-154.03467167947
5.5480000000000	0.83276759180248	-154.75672606599
5.5510000000000	0.83429889626841	-155.47820540647
5.5540000000000	0.83581466864596	-156.19910930036
5.5570000000000	0.83731503715600	-156.91943755425
5.5600000000000	0.83880012918801	-157.63919017270
5.5630000000000	0.84027007127065	-158.35836734943
5.5660000000000	0.84172498904789	-159.07696945875
5.5690000000000	0.84316500726025	-159.79499704728
5.5720000000000	0.84459024973128	-160.51245082604
5.5750000000000	0.84600083935883	-161.22933166280
5.5780000000000	0.84739689811100	-161.94564057474
5.5810000000000	0.84877854702653	-162.66137872144
5.5840000000000	0.85014590621948	-163.37654739823
5.5870000000000	0.85149909488780	-164.09114802980
5.5900000000000	0.85283823132575	-164.80518216423
5.5930000000000	0.85416343293991	-165.51865146725
5.5960000000000	0.85547481626841	-166.23155771691
5.5990000000000	0.85677249700333	-166.94390279856
5.6020000000000	0.85805659001591	-167.65568870017
5.6050000000000	0.85932720938442	-168.36691750800
5.6080000000000	0.86058446842440	-169.07759140254
5.6110000000000	0.86182847972102	-169.78771265489
5.6140000000000	0.86305935516346	-170.49728362340
5.6170000000000	0.86427720598086	-171.20630675066
5.6200000000000	0.86548214277981	-171.91478456079
5.6230000000000	0.86667427558306	-172.62271965713
5.6260000000000	0.86785371386918	-173.33011472019
5.6290000000000	0.86902056661308	-174.03697250591
5.6320000000000	0.87017494232698	-174.74329584431
5.6350000000000	0.87131694910179	-175.44908763834
5.6380000000000	0.87244669464861	-176.15435086315
5.6410000000000	0.87356428634001	-176.85908856557
5.6440000000000	0.87466983125117	-177.56330386392
5.6470000000000	0.87576343620035	-178.26699994813
5.6500000000000	0.87684520778871	-178.97018008007
5.6530000000000	0.87791525243920	-179.67284759429
5.6560000000000	0.87897367643432	179.62499410118
5.6590000000000	0.88002058595254	178.92334152354
5.6620000000000	0.88105608710330	178.22219111384
5.6650000000000	0.88208028596024	177.52153923530
5.6680000000000	0.88309328859262	176.82138217138
5.6710000000000	0.88409520109476	176.12171612362
5.6740000000000	0.88508612961315	175.42253720931
5.6770000000000	0.88606618037137	174.72384145889
5.6800000000000	0.88703545969239	174.02562481315
5.6830000000000	0.88799407401822	173.32788312028
5.6860000000000	0.88894212992683	172.63061213272
5.6890000000000	0.88987973414604	171.93380750378
5.6920000000000	0.89080699356439	171.23746478417
5.6950000000000	0.89172401523875	170.54157941835
5.6980000000000	0.89263090639870	169.84614674069
5.7010000000000	0.89352777444739	169.15116197155
5.7040000000000	0.89441472695888	168.45662021324
5.7070000000000	0.89529187167183	167.76251644576
5.7100000000000	0.89615931647946	167.06884552260
5.7130000000000	0.89701716941561	166.37560216628
5.7160000000000	0.89786553863698	165.68278096393
5.7190000000000	0.89870453240124	164.99037636271
5.7220000000000	0.89953425904118	164.29838266520
5.7250000000000	0.90035482693463	163.60679402477
5.7280000000000	0.90116634447024	162.91560444083
5.7310000000000	0.90196892000893	162.22480775407
5.7340000000000	0.90276266184108	161.53439764176
5.7370000000000	0.90354767813934	160.84436761292
5.7400000000000	0.90432407690706	160.15471100354
5.7430000000000	0.90509196592225	159.46542097182
5.7460000000000	0.90585145267716	158.77649049341
5.7490000000000	0.90660264431328	158.08791235668
5.7520000000000	0.90734564755194	157.39967915805
5.7550000000000	0.90808056862030	156.71178329733
5.7580000000000	0.90880751317291	156.02421697316
5.7610000000000	0.90952658620873	155.33697217849
5.7640000000000	0.91023789198357	154.65004069619
5.7670000000000	0.91094153391810	153.96341409466
5.7700000000000	0.91163761450130	153.27708372363
5.7730000000000	0.91232623518951	152.59104071004
5.7760000000000	0.91300749630089	151.90527595403
5.7790000000000	0.91368149690558	151.21978012506
5.7820000000000	0.91434833471138	150.53454365818
5.7850000000000	0.91500810594502	149.84955675047
5.7880000000000	0.91566090522924	149.16480935758
5.7910000000000	0.91630682545539	148.48029119052
5.7940000000000	0.91694595765195	147.79599171257
5.7970000000000	0.91757839084874	147.11190013638
5.8000000000000	0.91820421193705	146.42800542130
5.8030000000000	0.91882350552566	145.74429627092
5.8060000000000	0.91943635379283	145.06076113077
5.8090000000000	0.92004283633440	144.37738818631
5.8120000000000	0.92064303000788	143.69416536113
5.8150000000000	0.92123700877284	143.01108031538
5.8180000000000	0.92182484352751	142.32812044450
5.8210000000000	0.92240660194174	141.64527287814
5.8240000000000	0.92298234828636	140.96252447942
5.8270000000000	0.92355214325912	140.27986184446
5.8300000000000	0.92411604380717	139.59727130213
5.8330000000000	0.92467410294629	138.91473891422
5.8360000000000	0.92522636957696	138.23225047581
5.8390000000000	0.92577288829726	137.54979151600
5.8420000000000	0.92631369921292	136.86734729900
5.8450000000000	0.92684883774440	136.18490282547
5.8480000000000	0.92737833443130	135.50244283428
5.8510000000000	0.92790221473420	134.81995180461
5.8540000000000	0.92842049883393	134.13741395835
5.8570000000000	0.92893320142860	133.45481326299
5.8600000000000	0.92944033152838	132.77213343472
5.8630000000000	0.92994189224829	132.08935794210
5.8660000000000	0.93043788059908	131.40647001000
5.8690000000000	0.93092828727638	130.72345262399
5.8720000000000	0.93141309644837	130.04028853515
5.8750000000000	0.93189228554203	129.35696026528
5.8780000000000	0.93236582502828	128.67345011257
5.8810000000000	0.93283367820607	127.98974015770
5.8840000000000	0.93329580098577	127.30581227037
5.8870000000000	0.93375214167200	126.62164811632
5.8900000000000	0.93420264074616	125.93722916478
5.8930000000000	0.93464723064879	125.25253669647
5.8960000000000	0.93508583556224	124.56755181198
5.8990000000000	0.93551837119367	123.88225544071
5.9020000000000	0.93594474455880	123.19662835032
5.9050000000000	0.93636485376662	122.51065115664
5.9080000000000	0.93677858780548	121.82430433415
5.9110000000000	0.93718582633066	121.13756822693
5.9140000000000	0.93758643945401	120.45042306021
5.9170000000000	0.93798028753580	119.76284895241
5.9200000000000	0.93836722097921	119.07482592773
5.9230000000000	0.93874708002792	118.38633392937
5.9260000000000	0.93911969456704	117.69735283319
5.9290000000000	0.93948488392788	117.00786246205
5.9320000000000	0.93984245669705	116.31784260068
5.9350000000000	0.94019221053014	115.62727301110
5.9380000000000	0.94053393197068	114.93613344875
5.9410000000000	0.94086739627474	114.24440367902
5.9440000000000	0.94119236724162	113.55206349458
5.9470000000000	0.94150859705129	112.85909273318
5.9500000000000	0.94181582610909	112.16547129608
5.9530000000000	0.94211378289811	111.47117916715
5.9560000000000	0.94240218384005	110.77619643248
5.9590000000000	0.94268073316507	110.08050330070
5.9620000000000	0.94294912279113	109.38408012387
5.9650000000000	0.94320703221374	108.68690741894
5.9680000000000	0.94345412840652	107.98896588988
5.9710000000000	0.94369006573339	107.29023645044
5.9740000000000	0.94391448587310	106.59070024740
5.9770000000000	0.94412701775675	105.89033868456
5.9800000000000	0.94432727751907	105.18913344721
5.9830000000000	0.94451486846426	104.48706652728
5.9860000000000	0.94468938104712	103.78412024896
5.9890000000000	0.94485039287020	103.08027729501
5.9920000000000	0.94499746869789	102.37552073352
5.9950000000000	0.94513016048818	101.66983404527
5.9980000000000	0.94524800744290	100.96320115161
6.0010000000000	0.94535053607733	100.25560644283
6.0040000000000	0.94543726030995	99.547034807021
6.0070000000000	0.94550768157316	98.837471659451
6.0100000000000	0.94556128894591	98.126902972310
6.0130000000000	0.94559755930894	97.415315304937
6.0160000000000	0.94561595752351	96.702695834419
6.0190000000000	0.94561593663446	95.989032386548
6.0220000000000	0.94559693809843	95.274313467122
6.0250000000000	0.94555839203789	94.558528293526
6.0280000000000	0.94549971752195	93.841666826588
6.0310000000000	0.94542032287450	93.123719802645
6.0340000000000	0.94531960601064	92.404678765787
6.0370000000000	0.94519695480173	91.684536100233
6.0400000000000	0.94505174747011	90.963285062795
6.0430000000000	0.94488335301376	90.240919815368
6.0460000000000	0.94469113166164	89.517435457409
6.0490000000000	0.94447443536018	88.792828058335
6.0520000000000	0.94423260829128	88.067094689786
6.0550000000000	0.94396498742229	87.340233457700
6.0580000000000	0.94367090308825	86.612243534122
6.0610000000000	0.94334967960655	85.883125188689
6.0640000000000	0.94300063592426	85.152879819722
6.0670000000000	0.94262308629811	84.421509984849
6.0700000000000	0.94221634100711	83.689019431093
6.0730000000000	0.94177970709764	82.955413124337
6.0760000000000	0.94131248916084	82.220697278098
6.0790000000000	0.94081399014182	81.484879381530
6.0820000000000	0.94028351218038	80.747968226562
6.0850000000000	0.93972035748243	80.009973934103
6.0880000000000	0.93912382922163	79.270907979219
6.0910000000000	0.93849323247018	78.530783215197
6.0940000000000	0.93782787515787	77.789613896415
6.0970000000000	0.93712706905832	77.047415699922
6.1000000000000	0.93639013080099	76.304205745646
6.1030000000000	0.93561638290765	75.560002615136
6.1060000000000	0.93480515485172	74.814826368764
6.1090000000000	0.93395578413881	74.068698561274
6.1120000000000	0.93306761740645	73.321642255623
6.1150000000000	0.93214001154128	72.573682035006
6.1180000000000	0.93117233481125	71.824844012986
6.1210000000000	0.93016396801075	71.075155841661
6.1240000000000	0.92911430561613	70.324646717774
6.1270000000000	0.92802275694910	69.573347386696
6.1300000000000	0.92688874734524	68.821290144212
6.1330000000000	0.92571171932487	68.068508836042
6.1360000000000	0.92449113376330	67.315038855030
6.1390000000000	0.92322647105734	66.560917135938
6.1420000000000	0.92191723228508	65.806182147803
6.1450000000000	0.92056294035551	65.050873883795
6.1480000000000	0.91916314114484	64.295033848542
6.1510000000000	0.91771740461591	63.538705042881
6.1540000000000	0.91622532591748	62.781931946003
6.1570000000000	0.91468652645983	62.024760494981
6.1600000000000	0.91310065496302	61.267238061647
6.1630000000000	0.91146738847459	60.509413426828
6.1660000000000	0.90978643335295	59.751336751928
6.1690000000000	0.90805752621306	58.993059547871
6.1720000000000	0.90628043483107	58.234634641425
6.1750000000000	0.90445495900430	57.476116138920
6.1780000000000	0.90258093136358	56.717559387407
6.1810000000000	0.90065821813446	55.959020933293
6.1840000000000	0.89868671984440	55.200558478510
6.1870000000000	0.89666637197289	54.442230834267
6.1900000000000	0.89459714554177	53.684097872472
6.1930000000000	0.89247904764299	52.926220474882
6.1960000000000	0.89031212190155	52.168660480083
6.1990000000000	0.88809644887121	51.411480628386
6.2020000000000	0.88583214636100	50.654744504750
6.2050000000000	0.88351936969072	49.898516479826
6.2080000000000	0.88115831187387	49.142861649262
6.2110000000000	0.87874920372668	48.387845771380
6.2140000000000	0.87629231390224	47.633535203356
6.2170000000000	0.87378794884892	46.879996836047
6.2200000000000	0.87123645269252	46.127298027605
6.2230000000000	0.86863820704212	45.375506536028
6.2260000000000	0.86599363071952	44.624690450795
6.2290000000000	0.86330317941273	43.874918123749
6.2320000000000	0.86056734525420	43.126258099385
6.2350000000000	0.85778665632467	42.378779044698
6.2380000000000	0.85496167608387	41.632549678767
6.2410000000000	0.85209300272968	40.887638702230
6.2440000000000	0.84918126848741	40.144114726822
6.2470000000000	0.84622713883140	39.402046205130
6.2500000000000	0.84323131164109	38.661501360746
6.2530000000000	0.84019451629424	37.922548118963
6.2560000000000	0.83711751269996	37.185254038184
6.2590000000000	0.83400109027474	36.449686242198
6.2620000000000	0.83084606686433	35.715911353471
6.2650000000000	0.82765328761530	34.983995427609
6.2680000000000	0.82442362379932	34.254003889130
6.2710000000000	0.82115797159429	33.526001468683
6.2740000000000	0.81785725082575	32.800052141849
6.2770000000000	0.81452240367278	32.076219069646
6.2800000000000	0.81115439334211	31.354564540860
6.2830000000000	0.80775420271475	30.635149916310
6.2860000000000	0.80432283296902	29.918035575143
6.2890000000000	0.80086130218424	29.203280863275
6.2920000000000	0.79737064392913	28.490944044039
6.2950000000000	0.79385190583903	27.781082251136
6.2980000000000	0.79030614818603	27.073751443951
6.3010000000000	0.78673444244602	26.369006365302
6.3040000000000	0.78313786986653	25.666900501655
6.3070000000000	0.77951752003933	24.967486045880
6.3100000000000	0.77587448948134	24.270813862548
6.3130000000000	0.77220988022769	23.576933455823
6.3160000000000	0.76852479844021	22.885892939944
6.3190000000000	0.76482035303487	22.197739012323
6.3220000000000	0.76109765433114	21.512516929249
6.3250000000000	0.75735781272651	20.830270484197
6.3280000000000	0.75360193739877	20.151041988715
6.3310000000000	0.74983113503895	19.474872255888
6.3340000000000	0.74604650861715	18.801800586329
6.3370000000000	0.74224915618364	18.131864756670
6.3400000000000	0.73844016970737	17.465101010510
6.3430000000000	0.73462063395359	16.801544051773
6.3460000000000	0.73079162540241	16.141227040419
6.3490000000000	0.72695421120972	15.484181590449
6.3520000000000	0.72310944821167	14.830437770144
6.3550000000000	0.71925838197396	14.180024104470
6.3580000000000	0.71540204588673	13.532967579573
6.3610000000000	0.71154146030566	12.889293649289
6.3640000000000	0.70767763174007	12.249026243606
6.3670000000000	0.70381155208811	11.612187778967
6.3700000000000	0.69994419791931	10.978799170369
6.3730000000000	0.69607652980456	10.348879845144
6.3760000000000	0.69220949169334	9.7224477583467
6.3790000000000	0.68834401033788	9.0995194096703
6.3820000000000	0.68448099476391	8.4801098617910
6.3850000000000	0.68062133578732	7.8642327600594
6.3880000000000	0.67676590557626	7.2519003534532
6.3910000000000	0.67291555725767	6.6431235167006
6.3940000000000	0.66907112456756	6.0379117734904
6.3970000000000	0.66523342154385	5.4362733206839
6.4000000000000	0.66140324226095	4.8382150534428
6.4030000000000	0.65758136060473	4.2437425911920
6.4060000000000	0.65376853008677	3.6528603043360
6.4090000000000	0.64996548369661	3.0655713416490
6.4120000000000	0.64617293379071	2.4818776582627
6.4150000000000	0.64239157201672	1.9017800441756
6.4180000000000	0.63862206927167	1.3252781532128
6.4210000000000	0.63486507569270	0.75237053236410
6.4240000000000	0.63112122067882	0.18305465143385
6.4270000000000	0.62739111294235	-0.38267306706390
6.4300000000000	0.62367534058846	-0.94481721782490
6.4330000000000	0.61997447122143	-1.5033833825523
6.4360000000000	0.61628905207610	-2.0583780996864
6.4390000000000	0.61261961017315	-2.6098088341226
6.4420000000000	0.60896665249668	-3.1576839469693
6.4450000000000	0.60533066619270	-3.7020126653922
6.4480000000000	0.60171211878717	-4.2428050525950
6.4510000000000	0.59811145842215	-4.7800719779762
6.4540000000000	0.59452911410876	-5.3138250875043
6.4570000000000	0.59096549599564	-5.8440767743495
6.4600000000000	0.58742099565153	-6.3708401498071
6.4630000000000	0.58389598636096	-6.8941290145444
6.4660000000000	0.58039082343152	-7.4139578302027
6.4690000000000	0.57690584451184	-7.9303416913819
6.4720000000000	0.57344136991892	-8.4432962980332
6.4750000000000	0.56999770297396	-8.9528379282826
6.4780000000000	0.56657513034540	-9.4589834117062
6.4810000000000	0.56317392239834	-9.9617501030782
6.4840000000000	0.55979433354933	-10.461155856605
6.4870000000000	0.55643660262567	-10.957219000664
6.4900000000000	0.55310095322818	-11.449958313055
6.4930000000000	0.54978759409687	-11.939392996783
6.4960000000000	0.54649671947856	-12.425542656375
6.4990000000000	0.54322850949565	-12.908427274739
6.5020000000000	0.53998313051562	-13.388067190578
6.5050000000000	0.53676073552025	-13.864483076359
6.5080000000000	0.53356146447420	-14.337695916834
6.5110000000000	0.53038544469230	-14.807726988135
6.5140000000000	0.52723279120495	-15.274597837419
6.5170000000000	0.52410360712119	-15.738330263080
6.5200000000000	0.52099798398897	-16.198946295524
6.5230000000000	0.51791600215221	-16.656468178501
6.5260000000000	0.51485773110414	-17.110918350989
6.5290000000000	0.51182322983670	-17.562319429635
6.5320000000000	0.50881254718558	-18.010694191739
6.5350000000000	0.50582572217065	-18.456065558782
6.5380000000000	0.50286278433139	-18.898456580487
6.5410000000000	0.49992375405727	-19.337890419409
6.5440000000000	0.49700864291261	-19.774390336051
6.5470000000000	0.49411745395600	-20.207979674482
6.5500000000000	0.49125018205383	-20.638681848475
6.5530000000000	0.48840681418802	-21.066520328128
6.5560000000000	0.48558732975759	-21.491518626985
6.5590000000000	0.48279170087425	-21.913700289627
6.5620000000000	0.48001989265156	-22.333088879733
6.5650000000000	0.47727186348792	-22.749707968607
6.5680000000000	0.47454756534314	-23.163581124149
6.5710000000000	0.47184694400862	-23.574731900262
6.5740000000000	0.46916993937102	-23.983183826700
6.5770000000000	0.46651648566962	-24.388960399323
6.5800000000000	0.46388651174712	-24.792085070768
6.5830000000000	0.46127994129403	-25.192581241517
6.5860000000000	0.45869669308670	-25.590472251353
6.5890000000000	0.45613668121892	-25.985781371190
6.5920000000000	0.45359981532718	-26.378531795279
6.5950000000000	0.45108600080972	-26.768746633766
6.5980000000000	0.44859513903927	-27.156448905594
6.6010000000000	0.44612712756966	-27.541661531749
6.6040000000000	0.44368186033640	-27.924407328828
6.6070000000000	0.44125922785116	-28.304709002928
6.6100000000000	0.43885911739041	-28.682589143838
6.6130000000000	0.43648141317817	-29.058070219533
6.6160000000000	0.43412599656306	-29.431174570952
6.6190000000000	0.43179274618969	-29.801924407062
6.6220000000000	0.42948153816448	-30.170341800182
6.6250000000000	0.42719224621609	-30.536448681575
6.6280000000000	0.42492474185048	-30.900266837291
6.6310000000000	0.42267889450073	-31.261817904252
6.6340000000000	0.42045457167177	-31.621123366572
6.6370000000000	0.41825163908006	-31.978204552101
6.6400000000000	0.41606996078844	-32.333082629195
6.6430000000000	0.41390939933607	-32.685778603687
6.6460000000000	0.41176981586383	-33.036313316069
6.6490000000000	0.40965107023502	-33.384707438862
6.6520000000000	0.40755302115174	-33.730981474181
6.6550000000000	0.40547552626679	-34.075155751475
6.6580000000000	0.40341844229147	-34.417250425443
6.6610000000000	0.40138162509914	-34.757285474119
6.6640000000000	0.39936492982486	-35.095280697113
6.6670000000000	0.39736821096109	-35.431255714008
6.6700000000000	0.39539132244955	-35.765229962907
6.6730000000000	0.39343411776950	-36.097222699121
6.6760000000000	0.39149645002229	-36.427252993987
6.6790000000000	0.38957817201260	-36.755339733823
6.6820000000000	0.38767913632614	-37.081501619009
6.6850000000000	0.38579919540416	-37.405757163176
6.6880000000000	0.38393820161477	-37.728124692527
6.6910000000000	0.38209600732116	-38.048622345247
6.6940000000000	0.38027246494681	-38.367268071036
6.6970000000000	0.37846742703791	-38.684079630726
6.7000000000000	0.37668074632281	-38.999074596005
6.7030000000000	0.37491227576890	-39.312270349227
6.7060000000000	0.37316186863680	-39.623684083307
6.7090000000000	0.37142937853203	-39.933332801697
6.7120000000000	0.36971465945417	-40.241233318452
6.7150000000000	0.36801756584377	-40.547402258354
6.7180000000000	0.36633795262679	-40.851856057121
6.7210000000000	0.36467567525697	-41.154610961673
6.7240000000000	0.36303058975605	-41.455683030475
6.7270000000000	0.36140255275177	-41.755088133925
6.7300000000000	0.35979142151410	-42.052841954813
6.7330000000000	0.35819705398935	-42.348959988830
6.7360000000000	0.35661930883257	-42.643457545125
6.7390000000000	0.35505804543805	-42.936349746918
6.7420000000000	0.35351312396819	-43.227651532157
6.7450000000000	0.35198440538062	-43.517377654212
6.7480000000000	0.35047175145379	-43.805542682625
6.7510000000000	0.34897502481101	-44.092161003881
6.7540000000000	0.34749408894295	-44.377246822231
6.7570000000000	0.34602880822878	-44.660814160540
6.7600000000000	0.34457904795593	-44.942876861173
6.7630000000000	0.34314467433845	-45.223448586903
6.7660000000000	0.34172555453426	-45.502542821863
6.7690000000000	0.34032155666097	-45.780172872501
6.7720000000000	0.33893254981073	-46.056351868586
6.7750000000000	0.33755840406385	-46.331092764216
6.7780000000000	0.33619899050132	-46.604408338858
6.7810000000000	0.33485418121637	-46.876311198407
6.7840000000000	0.33352384932498	-47.146813776257
6.7870000000000	0.33220786897546	-47.415928334397
6.7900000000000	0.33090611535710	-47.683666964521
6.7930000000000	0.32961846470798	-47.950041589145
6.7960000000000	0.32834479432185	-48.215063962744
6.7990000000000	0.32708498255436	-48.478745672900
6.8020000000000	0.32583890882834	-48.741098141459
6.8050000000000	0.32460645363849	-49.002132625699
6.8080000000000	0.32338749855532	-49.261860219504
6.8110000000000	0.32218192622833	-49.520291854547
6.8140000000000	0.32098962038873	-49.777438301484
6.8170000000000	0.31981046585133	-50.033310171141
6.8200000000000	0.31864434851605	-50.287917915726
6.8230000000000	0.31749115536871	-50.541271830021
6.8260000000000	0.31635077448135	-50.793382052601
6.8290000000000	0.31522309501208	-51.044258567038
6.8320000000000	0.31410800720436	-51.293911203113
6.8350000000000	0.31300540238589	-51.542349638035
6.8380000000000	0.31191517296700	-51.789583397649
6.8410000000000	0.31083721243870	-52.035621857653
6.8440000000000	0.30977141537025	-52.280474244811
6.8470000000000	0.30871767740638	-52.524149638170
6.8500000000000	0.30767589526421	-52.766656970264
6.8530000000000	0.30664596672971	-53.008005028326
6.8560000000000	0.30562779065398	-53.248202455498
6.8590000000000	0.30462126694908	-53.487257752030
6.8620000000000	0.30362629658370	-53.725179276485
6.8650000000000	0.30264278157847	-53.961975246931
6.8680000000000	0.30167062500103	-54.197653742138
6.8710000000000	0.30070973096090	-54.432222702766
6.8740000000000	0.29976000460407	-54.665689932548
6.8770000000000	0.29882135210738	-54.898063099469
6.8800000000000	0.29789368067272	-55.129349736943
6.8830000000000	0.29697689852103	-55.359557244977
6.8860000000000	0.29607091488611	-55.588692891339
6.8890000000000	0.29517564000826	-55.816763812710
6.8920000000000	0.29429098512780	-56.043777015841
6.8950000000000	0.29341686247838	-56.269739378693
6.8980000000000	0.29255318528021	-56.494657651577
6.9010000000000	0.29169986773314	-56.718538458287
6.9040000000000	0.29085682500963	-56.941388297227
6.9070000000000	0.29002397324759	-57.163213542521
6.9100000000000	0.28920122954314	-57.384020445138
6.9130000000000	0.28838851194326	-57.603815133983
6.9160000000000	0.28758573943842	-57.822603617002
6.9190000000000	0.28679283195499	-58.040391782271
6.9220000000000	0.28600971034777	-58.257185399075
6.9250000000000	0.28523629639226	-58.472990118989
6.9280000000000	0.28447251277703	-58.687811476941
6.9310000000000	0.28371828309598	-58.901654892272
6.9340000000000	0.28297353184050	-59.114525669794
6.9370000000000	0.28223818439169	-59.326429000828
6.9400000000000	0.28151216701248	-59.537369964247
6.9430000000000	0.28079540683975	-59.747353527503
6.9460000000000	0.28008783187637	-59.956384547647
6.9490000000000	0.27938937098333	-60.164467772351
6.9520000000000	0.27869995387175	-60.371607840904
6.9550000000000	0.27801951109490	-60.577809285219
6.9580000000000	0.27734797404029	-60.783076530821
6.9610000000000	0.27668527492162	-60.987413897831
6.9640000000000	0.27603134677086	-61.190825601942
6.9670000000000	0.27538612343026	-61.393315755386
6.9700000000000	0.27474953954439	-61.594888367895
6.9730000000000	0.27412153055217	-61.795547347654
6.9760000000000	0.27350203267894	-61.995296502249
[truncated: 1,012 more rows]
