# Supplementary material for: Intelligent wireless power transfer via a 2-bit compact reconfigurable transmissive-metasurface-based router
Source: Nat Commun. 2024 Apr 1;15:2807. doi: 10.1038/s41467-024-46984-4 (PMC10984985; doi:10.1038/s41467-024-46984-4)
Supplement: Supplementary file 12 — Source Data [file 41467_2024_46984_MOESM12_ESM.zip › source_data/figure_s16_doubleground4.txt]

#Parameters = {D=22.5; DC_shifty=8; Rx1=6.95; Rx2=3.95; Rx3=6.95; Rx4=3.95; Rx5=8.12; Rx6=5.25; Ry1=7.61; Ry2=3.95; Ry3=7.61; Ry4=5.94; Ry5=8.12; Ry6=5.25; ang=60; ang_rad=1.0471975511966; cap1=0; cap2=1.5e-13; cap3=1.5e-13; cap4=0; d1_M1=4.2; d1_M4=3.9; d2_M4=2.2; d_M1=0.9; eRx_h1=9.5; eRx_h2=7.5; eRx_v1=5; eRx_v2=9; gc=0.5; ha=0.1; hd=0.787; hs=3.175; hs1=1.675; l1_M1=1.76; l1_M2=7.2; l1_M3=2.7…
#"Frequency / GHz"	SZmax(1),Zmin(1) (4) [Mag]	SZmax(1),Zmin(1) (4) [Pha in deg.]
#-----------------------------------------------------------------------------------
4.0000000000000	0.25320217664410	-5.5473779319129
4.0030000000000	0.25968635074649	-6.8158745150922
4.0060000000000	0.26618635185077	-8.1068520836233
4.0090000000000	0.27269260360086	-9.4203647157749
4.0120000000000	0.27919468882764	-10.756368451891
4.0150000000000	0.28568136330356	-12.114716057950
4.0180000000000	0.29214058230561	-13.495151999463
4.0210000000000	0.29855954126051	-14.897307788297
4.0240000000000	0.30492473155060	-16.320697873154
4.0270000000000	0.31122201228835	-17.764716249483
4.0300000000000	0.31743669851844	-19.228633965652
4.0330000000000	0.32355366588217	-20.711597698168
4.0360000000000	0.32955747128605	-22.212629558879
4.0390000000000	0.33543248856877	-23.730628280746
4.0420000000000	0.34116305757706	-25.264371905568
4.0450000000000	0.34673364446553	-26.812522066990
4.0480000000000	0.35212901045889	-28.373629925639
4.0510000000000	0.35733438578869	-29.946143771113
4.0540000000000	0.36233564507577	-31.528418259177
4.0570000000000	0.36711948010558	-33.118725203562
4.0600000000000	0.37167356576633	-34.715265792284
4.0630000000000	0.37598671490940	-36.316184050779
4.0660000000000	0.38004901806169	-37.919581330631
4.0690000000000	0.38385196427004	-39.523531565716
4.0720000000000	0.38738853987951	-41.126097009082
4.0750000000000	0.39065330271556	-42.725344145550
4.0780000000000	0.39364242992436	-44.319359467858
4.0810000000000	0.39635373858216	-45.906264808639
4.0840000000000	0.39878667907015	-47.484231936272
4.0870000000000	0.40094230207695	-49.051496148821
4.0900000000000	0.40282320089294	-50.606368635338
4.0930000000000	0.40443343136029	-52.147247415740
4.0960000000000	0.40577841240893	-53.672626717099
4.0990000000000	0.40686481052291	-55.181104693047
4.1020000000000	0.40770041173322	-56.671389441780
4.1050000000000	0.40829398482497	-58.142303324725
4.1080000000000	0.40865513938895	-59.592785630498
4.1110000000000	0.40879418215921	-61.021893665852
4.1140000000000	0.40872197478261	-62.428802386052
4.1170000000000	0.40844979579101	-63.812802700893
4.1200000000000	0.40798920911845	-65.173298609346
4.1230000000000	0.40735194105126	-66.509803325846
4.1260000000000	0.40654976704214	-67.821934565080
4.1290000000000	0.40559440937930	-69.109409150494
4.1320000000000	0.40449744629443	-70.372037105622
4.1350000000000	0.40327023273017	-71.609715377524
4.1380000000000	0.40192383267493	-72.822421329228
4.1410000000000	0.40046896271430	-74.010206123826
4.1440000000000	0.39891594624325	-75.173188107654
4.1470000000000	0.39727467763019	-76.311546284472
4.1500000000000	0.39555459551718	-77.425513957245
4.1530000000000	0.39376466437654	-78.515372599552
4.1560000000000	0.39191336341467	-79.581446005040
4.1590000000000	0.39000868191508	-80.624094750960
4.1620000000000	0.38805812013606	-81.643711000807
4.1650000000000	0.38606869492086	-82.640713661454
4.1680000000000	0.38404694923270	-83.615543901935
4.1710000000000	0.38199896489007	-84.568661034140
4.1740000000000	0.37993037784600	-85.500538750024
4.1770000000000	0.37784639542452	-86.411661705452
4.1800000000000	0.37575181499687	-87.302522437284
4.1830000000000	0.37365104364698	-88.173618597769
4.1860000000000	0.37154811843888	-89.025450488463
4.1890000000000	0.36944672695769	-89.858518874782
4.1920000000000	0.36735022784940	-90.673323061653
4.1950000000000	0.36526167113354	-91.470359210635
4.1980000000000	0.36318381810573	-92.250118879021
4.2010000000000	0.36111916068558	-93.013087761973
4.2040000000000	0.35906994009840	-93.759744619415
4.2070000000000	0.35703816480795	-94.490560370255
4.2100000000000	0.35502562764186	-95.205997337500
4.2130000000000	0.35303392207203	-95.906508628802
4.2160000000000	0.35106445762947	-96.592537638070
4.2190000000000	0.34911847444716	-97.264517654850
4.2220000000000	0.34719705693626	-97.922871569173
4.2250000000000	0.34530114660989	-98.568011660682
4.2280000000000	0.34343155407616	-99.200339461743
4.2310000000000	0.34158897022760	-99.820245685246
4.2340000000000	0.33977397665807	-100.42811020866
4.2370000000000	0.33798705534125	-101.02430210672
4.2400000000000	0.33622859760675	-101.60917972591
4.2430000000000	0.33449891245062	-102.18309079465
4.2460000000000	0.33279823421777	-102.74637256366
4.2490000000000	0.33112672969331	-103.29935197161
4.2520000000000	0.32948450463961	-103.84234583185
4.2550000000000	0.32787160981450	-104.37566103627
4.2580000000000	0.32628804650528	-104.89959477292
4.2610000000000	0.32473377161167	-105.41443475451
4.2640000000000	0.32320870230920	-105.92045945508
4.2670000000000	0.32171272032337	-106.41793835268
4.2700000000000	0.32024567584296	-106.90713217593
4.2730000000000	0.31880739109936	-107.38829315289
4.2760000000000	0.31739766363729	-107.86166526074
4.2790000000000	0.31601626930057	-108.32748447490
4.2820000000000	0.31466296495505	-108.78597901661
4.2850000000000	0.31333749096960	-109.23736959805
4.2880000000000	0.31203957347411	-109.68186966416
4.2910000000000	0.31076892641269	-110.11968563059
4.2940000000000	0.30952525340857	-110.55101711719
4.2970000000000	0.30830824945615	-110.97605717672
4.3000000000000	0.30711760245435	-111.39499251824
4.3030000000000	0.30595299459465	-111.80800372518
4.3060000000000	0.30481410361575	-112.21526546758
4.3090000000000	0.30370060393633	-112.61694670870
4.3120000000000	0.30261216767602	-113.01321090557
4.3150000000000	0.30154846557429	-113.40421620370
4.3180000000000	0.30050916781601	-113.79011562574
4.3210000000000	0.29949394477160	-114.17105725425
4.3240000000000	0.29850246765945	-114.54718440855
4.3270000000000	0.29753440913712	-114.91863581571
4.3300000000000	0.29658944382790	-115.28554577577
4.3330000000000	0.29566724878812	-115.64804432137
4.3360000000000	0.29476750392082	-116.00625737177
4.3390000000000	0.29388989234033	-116.36030688146
4.3420000000000	0.29303410069236	-116.71031098350
4.3450000000000	0.29219981943355	-117.05638412770
4.3480000000000	0.29138674307429	-117.39863721373
4.3510000000000	0.29059457038805	-117.73717771947
4.3540000000000	0.28982300459054	-118.07210982454
4.3570000000000	0.28907175349137	-118.40353452925
4.3600000000000	0.28834052962087	-118.73154976921
4.3630000000000	0.28762905033446	-119.05625052555
4.3660000000000	0.28693703789681	-119.37772893109
4.3690000000000	0.28626421954753	-119.69607437242
4.3720000000000	0.28561032755058	-120.01137358820
4.3750000000000	0.28497509922869	-120.32371076370
4.3780000000000	0.28435827698454	-120.63316762181
4.3810000000000	0.28375960830999	-120.93982351048
4.3840000000000	0.28317884578462	-121.24375548698
4.3870000000000	0.28261574706473	-121.54503839888
4.3900000000000	0.28207007486385	-121.84374496195
4.3930000000000	0.28154159692575	-122.13994583513
4.3960000000000	0.28103008599070	-122.43370969263
4.3990000000000	0.28053531975590	-122.72510329333
4.4020000000000	0.28005708083076	-123.01419154750
4.4050000000000	0.27959515668760	-123.30103758105
4.4080000000000	0.27914933960845	-123.58570279730
4.4110000000000	0.27871942662849	-123.86824693644
4.4140000000000	0.27830521947656	-124.14872813279
4.4170000000000	0.27790652451323	-124.42720296982
4.4200000000000	0.27752315266675	-124.70372653323
4.4230000000000	0.27715491936742	-124.97835246189
4.4260000000000	0.27680164448042	-125.25113299707
4.4290000000000	0.27646315223777	-125.52211902963
4.4320000000000	0.27613927116927	-125.79136014565
4.4350000000000	0.27582983403299	-126.05890467023
4.4380000000000	0.27553467774542	-126.32479970979
4.4410000000000	0.27525364331133	-126.58909119269
4.4440000000000	0.27498657575381	-126.85182390848
4.4470000000000	0.27473332404427	-127.11304154568
4.4500000000000	0.27449374103295	-127.37278672813
4.4530000000000	0.27426768337969	-127.63110105010
4.4560000000000	0.27405501148530	-127.88802511009
4.4590000000000	0.27385558942354	-128.14359854343
4.4620000000000	0.27366928487384	-128.39786005371
4.4650000000000	0.27349596905474	-128.65084744308
4.4680000000000	0.27333551665824	-128.90259764148
4.4710000000000	0.27318780578498	-129.15314673485
4.4740000000000	0.27305271788049	-129.40252999230
4.4770000000000	0.27293013767228	-129.65078189239
4.4800000000000	0.27281995310805	-129.89793614844
4.4830000000000	0.27272205529497	-130.14402573297
4.4860000000000	0.27263633843994	-130.38908290133
4.4890000000000	0.27256269979101	-130.63313921448
4.4920000000000	0.27250103957993	-130.87622556098
4.4950000000000	0.27245126096573	-131.11837217823
4.4980000000000	0.27241326997951	-131.35960867305
4.5010000000000	0.27238697547031	-131.59996404149
4.5040000000000	0.27237228905211	-131.83946668797
4.5070000000000	0.27236912505197	-132.07814444387
4.5100000000000	0.27237740045926	-132.31602458537
4.5130000000000	0.27239703487606	-132.55313385080
4.5160000000000	0.27242795046858	-132.78949845737
4.5190000000000	0.27247007191980	-133.02514411737
4.5220000000000	0.27252332638302	-133.26009605383
4.5250000000000	0.27258764343667	-133.49437901566
4.5280000000000	0.27266295504004	-133.72801729231
4.5310000000000	0.27274919549014	-133.96103472798
4.5340000000000	0.27284630137953	-134.19345473533
4.5370000000000	0.27295421155518	-134.42530030882
4.5400000000000	0.27307286707837	-134.65659403751
4.5430000000000	0.27320221118552	-134.88735811763
4.5460000000000	0.27334218924999	-135.11761436455
4.5490000000000	0.27349274874484	-135.34738422458
4.5520000000000	0.27365383920652	-135.57668878625
4.5550000000000	0.27382541219946	-135.80554879134
4.5580000000000	0.27400742128155	-136.03398464549
4.5610000000000	0.27419982197050	-136.26201642856
4.5640000000000	0.27440257171105	-136.48966390466
4.5670000000000	0.27461562984300	-136.71694653181
4.5700000000000	0.27483895757012	-136.94388347142
4.5730000000000	0.27507251792976	-137.17049359742
4.5760000000000	0.27531627576334	-137.39679550510
4.5790000000000	0.27557019768756	-137.62280751976
4.5820000000000	0.27583425206632	-137.84854770506
4.5850000000000	0.27610840898343	-138.07403387112
4.5880000000000	0.27639264021600	-138.29928358243
4.5910000000000	0.27668691920856	-138.52431416549
4.5940000000000	0.27699122104776	-138.74914271625
4.5970000000000	0.27730552243783	-138.97378610734
4.6000000000000	0.27762980167664	-139.19826099509
4.6030000000000	0.27796403863241	-139.42258382638
4.6060000000000	0.27830821472097	-139.64677084523
4.6090000000000	0.27866231288366	-139.87083809933
4.6120000000000	0.27902631756583	-140.09480144622
4.6150000000000	0.27940021469582	-140.31867655951
4.6180000000000	0.27978399166457	-140.54247893471
4.6210000000000	0.28017763730574	-140.76622389511
4.6240000000000	0.28058114187627	-140.98992659734
4.6270000000000	0.28099449703757	-141.21360203688
4.6300000000000	0.28141769583709	-141.43726505339
4.6330000000000	0.28185073269039	-141.66093033590
4.6360000000000	0.28229360336372	-141.88461242790
4.6390000000000	0.28274630495697	-142.10832573222
4.6420000000000	0.28320883588708	-142.33208451586
4.6450000000000	0.28368119587191	-142.55590291471
4.6480000000000	0.28416338591440	-142.77979493803
4.6510000000000	0.28465540828726	-143.00377447300
4.6540000000000	0.28515726651793	-143.22785528896
4.6570000000000	0.28566896537397	-143.45205104174
4.6600000000000	0.28619051084875	-143.67637527771
4.6630000000000	0.28672191014753	-143.90084143786
4.6660000000000	0.28726317167382	-144.12546286170
4.6690000000000	0.28781430501610	-144.35025279113
4.6720000000000	0.28837532093481	-144.57522437415
4.6750000000000	0.28894623134963	-144.80039066855
4.6780000000000	0.28952704932708	-145.02576464547
4.6810000000000	0.29011778906834	-145.25135919287
4.6840000000000	0.29071846589736	-145.47718711900
4.6870000000000	0.29132909624917	-145.70326115565
4.6900000000000	0.29194969765851	-145.92959396148
4.6930000000000	0.29258028874856	-146.15619812514
4.6960000000000	0.29322088922002	-146.38308616843
4.6990000000000	0.29387151984027	-146.61027054931
4.7020000000000	0.29453220243277	-146.83776366489
4.7050000000000	0.29520295986668	-147.06557785434
4.7080000000000	0.29588381604655	-147.29372540172
4.7110000000000	0.29657479590227	-147.52221853879
4.7140000000000	0.29727592537907	-147.75106944769
4.7170000000000	0.29798723142776	-147.98029026367
4.7200000000000	0.29870874199498	-148.20989307765
4.7230000000000	0.29944048601367	-148.43988993876
4.7260000000000	0.30018249339354	-148.67029285692
4.7290000000000	0.30093479501175	-148.90111380519
4.7320000000000	0.30169742270356	-149.13236472225
4.7350000000000	0.30247040925311	-149.36405751467
4.7380000000000	0.30325378838426	-149.59620405928
4.7410000000000	0.30404759475143	-149.82881620537
4.7440000000000	0.30485186393059	-150.06190577694
4.7470000000000	0.30566663241012	-150.29548457481
4.7500000000000	0.30649193758180	-150.52956437878
4.7530000000000	0.30732781773179	-150.76415694966
4.7560000000000	0.30817431203158	-150.99927403136
4.7590000000000	0.30903146052889	-151.23492735282
4.7620000000000	0.30989930413866	-151.47112862999
4.7650000000000	0.31077788463383	-151.70788956773
4.7680000000000	0.31166724463623	-151.94522186171
4.7710000000000	0.31256742760731	-152.18313720017
4.7740000000000	0.31347847783881	-152.42164726581
4.7770000000000	0.31440044044337	-152.66076373746
4.7800000000000	0.31533336134503	-152.90049829188
4.7830000000000	0.31627728726960	-153.14086260538
4.7860000000000	0.31723226573494	-153.38186835551
4.7890000000000	0.31819834504105	-153.62352722267
4.7920000000000	0.31917557426010	-153.86585089166
4.7950000000000	0.32016400322619	-154.10885105330
4.7980000000000	0.32116368252505	-154.35253940586
4.8010000000000	0.32217466348344	-154.59692765659
4.8040000000000	0.32319699815843	-154.84202752318
4.8070000000000	0.32423073932644	-155.08785073513
4.8100000000000	0.32527594047207	-155.33440903517
4.8130000000000	0.32633265577663	-155.58171418058
4.8160000000000	0.32740094010646	-155.82977794455
4.8190000000000	0.32848084900100	-156.07861211744
4.8220000000000	0.32957243866055	-156.32822850802
4.8250000000000	0.33067576593369	-156.57863894474
4.8280000000000	0.33179088830443	-156.82985527685
4.8310000000000	0.33291786387907	-157.08188937565
4.8340000000000	0.33405675137259	-157.33475313553
4.8370000000000	0.33520761009483	-157.58845847512
4.8400000000000	0.33637049993615	-157.84301733834
4.8430000000000	0.33754548135280	-158.09844169541
4.8460000000000	0.33873261535181	-158.35474354388
4.8490000000000	0.33993196347550	-158.61193490957
4.8520000000000	0.34114358778552	-158.87002784753
4.8550000000000	0.34236755084643	-159.12903444290
4.8580000000000	0.34360391570878	-159.38896681180
4.8610000000000	0.34485274589172	-159.64983710217
4.8640000000000	0.34611410536511	-159.91165749454
4.8670000000000	0.34738805853100	-160.17444020282
4.8700000000000	0.34867467020467	-160.43819747501
4.8730000000000	0.34997400559504	-160.70294159389
4.8760000000000	0.35128613028445	-160.96868487769
4.8790000000000	0.35261111020789	-161.23543968069
4.8820000000000	0.35394901163157	-161.50321839380
4.8850000000000	0.35529990113079	-161.77203344514
4.8880000000000	0.35666384556725	-162.04189730047
4.8910000000000	0.35804091206549	-162.31282246374
4.8940000000000	0.35943116798877	-162.58482147745
4.8970000000000	0.36083468091414	-162.85790692305
4.9000000000000	0.36225151860669	-163.13209142130
4.9030000000000	0.36368174899316	-163.40738763254
4.9060000000000	0.36512544013458	-163.68380825697
4.9090000000000	0.36658266019817	-163.96136603484
4.9120000000000	0.36805347742840	-164.24007374661
4.9150000000000	0.36953796011709	-164.51994421309
4.9180000000000	0.37103617657266	-164.80099029551
4.9210000000000	0.37254819508850	-165.08322489550
4.9240000000000	0.37407408391024	-165.36666095512
4.9270000000000	0.37561391120223	-165.65131145673
4.9300000000000	0.37716774501289	-165.93718942290
4.9330000000000	0.37873565323905	-166.22430791620
4.9360000000000	0.38031770358931	-166.51268003894
4.9390000000000	0.38191396354627	-166.80231893295
4.9420000000000	0.38352450032762	-167.09323777912
4.9450000000000	0.38514938084622	-167.38544979709
4.9480000000000	0.38678867166891	-167.67896824470
4.9510000000000	0.38844243897422	-167.97380641752
4.9540000000000	0.39011074850884	-168.26997764819
4.9570000000000	0.39179366554286	-168.56749530582
4.9600000000000	0.39349125482379	-168.86637279521
4.9630000000000	0.39520358052929	-169.16662355609
4.9660000000000	0.39693070621852	-169.46826106223
4.9690000000000	0.39867269478231	-169.77129882054
4.9720000000000	0.40042960839185	-170.07575037000
4.9750000000000	0.40220150844602	-170.38162928064
4.9780000000000	0.40398845551738	-170.68894915233
4.9810000000000	0.40579050929667	-170.99772361360
4.9840000000000	0.40760772853590	-171.30796632023
4.9870000000000	0.40944017098990	-171.61969095394
4.9900000000000	0.41128789335647	-171.93291122086
4.9930000000000	0.41315095121492	-172.24764084995
4.9960000000000	0.41502939896314	-172.56389359136
4.9990000000000	0.41692328975306	-172.88168321470
5.0020000000000	0.41883267542454	-173.20102350714
5.0050000000000	0.42075760643768	-173.52192827154
5.0080000000000	0.42269813180349	-173.84441132436
5.0110000000000	0.42465429901294	-174.16848649360
5.0140000000000	0.42662615396433	-174.49416761649
5.0170000000000	0.42861374088901	-174.82146853722
5.0200000000000	0.43061710227548	-175.15040310448
5.0230000000000	0.43263627879165	-175.48098516891
5.0260000000000	0.43467130920555	-175.81322858047
5.0290000000000	0.43672223030427	-176.14714718564
5.0320000000000	0.43878907681113	-176.48275482458
5.0350000000000	0.44087188130120	-176.82006532814
5.0380000000000	0.44297067411509	-177.15909251470
5.0410000000000	0.44508548327092	-177.49985018702
5.0440000000000	0.44721633437469	-177.84235212881
5.0470000000000	0.44936325052883	-178.18661210131
5.0500000000000	0.45152625223903	-178.53264383968
5.0530000000000	0.45370535731948	-178.88046104924
5.0560000000000	0.45590058079622	-179.23007740167
5.0590000000000	0.45811193480894	-179.58150653096
5.0620000000000	0.46033942851110	-179.93476202932
5.0650000000000	0.46258306796833	179.71014255707
5.0680000000000	0.46484285605526	179.35319373249
5.0710000000000	0.46711879235073	178.99437805620
5.0740000000000	0.46941087303147	178.63368214709
5.0770000000000	0.47171909076417	178.27109268856
5.0800000000000	0.47404343459612	177.90659643343
5.0830000000000	0.47638388984441	177.54018020907
5.0860000000000	0.47874043798363	177.17183092265
5.0890000000000	0.48111305653232	176.80153556658
5.0920000000000	0.48350171893809	176.42928122400
5.0950000000000	0.48590639446147	176.05505507454
5.0980000000000	0.48832704805865	175.67884440014
5.1010000000000	0.49076364026308	175.30063659109
5.1040000000000	0.49321612706605	174.92041915215
5.1070000000000	0.49568445979638	174.53817970892
5.1100000000000	0.49816858499921	174.15390601424
5.1130000000000	0.50066844431407	173.76758595485
5.1160000000000	0.50318397435228	173.37920755817
5.1190000000000	0.50571510657379	172.98875899918
5.1220000000000	0.50826176716364	172.59622860755
5.1250000000000	0.51082387690806	172.20160487484
5.1280000000000	0.51340135107039	171.80487646189
5.1310000000000	0.51599409926699	171.40603220634
5.1340000000000	0.51860202534317	171.00506113030
5.1370000000000	0.52122502724942	170.60195244819
5.1400000000000	0.52386299691800	170.19669557472
5.1430000000000	0.52651582014008	169.78928013295
5.1460000000000	0.52918337644362	169.37969596258
5.1490000000000	0.53186553897215	168.96793312829
5.1520000000000	0.53456217436460	168.55398192832
5.1550000000000	0.53727314263647	168.13783290305
5.1580000000000	0.53999829706241	167.71947684380
5.1610000000000	0.54273748406051	167.29890480169
5.1640000000000	0.54549054307853	166.87610809671
5.1670000000000	0.54825730648214	166.45107832675
5.1700000000000	0.55103759944566	166.02380737689
5.1730000000000	0.55383123984520	165.59428742867
5.1760000000000	0.55663803815482	165.16251096953
5.1790000000000	0.55945779734563	164.72847080232
5.1820000000000	0.56229031278827	164.29216005482
5.1850000000000	0.56513537215900	163.85357218944
5.1880000000000	0.56799275534965	163.41270101292
5.1910000000000	0.57086223438168	162.96954068607
5.1940000000000	0.57374357332477	162.52408573361
5.1970000000000	0.57663652821996	162.07633105399
5.2000000000000	0.57954084700794	161.62627192926
5.2030000000000	0.58245626946257	161.17390403496
5.2060000000000	0.58538252712997	160.71922345004
5.2090000000000	0.58831934327363	160.26222666666
5.2120000000000	0.59126643282554	159.80291060014
5.2150000000000	0.59422350234405	159.34127259872
5.2180000000000	0.59719024997836	158.87731045338
5.2210000000000	0.60016636544028	158.41102240756
5.2240000000000	0.60315152998336	157.94240716681
5.2270000000000	0.60614541638979	157.47146390832
5.2300000000000	0.60914768896543	156.99819229045
5.2330000000000	0.61215800354307	156.52259246202
5.2360000000000	0.61517600749448	156.04466507156
5.2390000000000	0.61820133975140	155.56441127636
5.2420000000000	0.62123363083575	155.08183275135
5.2450000000000	0.62427250289943	154.59693169787
5.2480000000000	0.62731756977395	154.10971085214
5.2510000000000	0.63036843703011	153.62017349358
5.2540000000000	0.63342470204810	153.12832345289
5.2570000000000	0.63648595409816	152.63416511986
5.2600000000000	0.63955177443213	152.13770345089
5.2630000000000	0.64262173638603	151.63894397627
5.2660000000000	0.64569540549398	151.13789280714
5.2690000000000	0.64877233961354	150.63455664208
5.2720000000000	0.65185208906277	150.12894277337
5.2750000000000	0.65493419676905	149.62105909296
5.2780000000000	0.65801819842994	149.11091409794
5.2810000000000	0.66110362268603	148.59851689566
5.2840000000000	0.66418999130609	148.08387720846
5.2870000000000	0.66727681938436	147.56700537792
5.2900000000000	0.67036361555027	147.04791236863
5.2930000000000	0.67344988219041	146.52660977153
5.2960000000000	0.67653511568292	146.00310980675
5.2990000000000	0.67961880664416	145.47742532589
5.3020000000000	0.68270044018765	144.94956981378
5.3050000000000	0.68577949619521	144.41955738979
5.3080000000000	0.68885544960019	143.88740280841
5.3110000000000	0.69192777068259	143.35312145936
5.3140000000000	0.69499592537595	142.81672936711
5.3170000000000	0.69805937558581	142.27824318971
5.3200000000000	0.70111757951946	141.73768021708
5.3230000000000	0.70416999202677	141.19505836862
5.3260000000000	0.70721606495165	140.65039619016
5.3290000000000	0.71025524749403	140.10371285028
5.3320000000000	0.71328698658181	139.55502813598
5.3350000000000	0.71631072725236	139.00436244758
5.3380000000000	0.71932591304331	138.45173679305
5.3410000000000	0.72233198639201	137.89717278153
5.3440000000000	0.72532838904309	137.34069261628
5.3470000000000	0.72831456246383	136.78231908679
5.3500000000000	0.73128994826655	136.22207556030
5.3530000000000	0.73425398863744	135.65998597252
5.3560000000000	0.73720612677139	135.09607481772
5.3590000000000	0.74014580731190	134.53036713806
5.3620000000000	0.74307247679561	133.96288851221
5.3650000000000	0.74598558410058	133.39366504333
5.3680000000000	0.74888458089770	132.82272334629
5.3710000000000	0.75176892210439	132.25009053423
5.3740000000000	0.75463806633992	131.67579420445
5.3770000000000	0.75749147638141	131.09986242362
5.3800000000000	0.76032861961986	130.52232371230
5.3830000000000	0.76314896851524	129.94320702891
5.3860000000000	0.76595200104991	129.36254175295
5.3890000000000	0.76873720117948	128.78035766772
5.3920000000000	0.77150405928031	128.19668494234
5.3950000000000	0.77425207259263	127.61155411330
5.3980000000000	0.77698074565870	127.02499606537
5.4010000000000	0.77968959075489	126.43704201202
5.4040000000000	0.78237812831697	125.84772347535
5.4070000000000	0.78504588735773	125.25707226545
5.4100000000000	0.78769240587609	124.66512045942
5.4130000000000	0.79031723125692	124.07190037989
5.4160000000000	0.79291992066062	123.47744457313
5.4190000000000	0.79550004140190	122.88178578681
5.4220000000000	0.79805717131677	122.28495694745
5.4250000000000	0.80059089911711	121.68699113750
5.4280000000000	0.80310082473209	121.08792157219
5.4310000000000	0.80558655963564	120.48778157610
5.4340000000000	0.80804772715956	119.88660455956
5.4370000000000	0.81048396279125	119.28442399482
5.4400000000000	0.81289491445588	118.68127339217
5.4430000000000	0.81528024278216	118.07718627582
5.4460000000000	0.81763962135124	117.47219615987
5.4490000000000	0.81997273692836	116.86633652411
5.4520000000000	0.82227928967671	116.25964078989
5.4550000000000	0.82455899335318	115.65214229603
5.4580000000000	0.82681157548559	115.04387427479
5.4610000000000	0.82903677753108	114.43486982793
5.4640000000000	0.83123435501552	113.82516190298
5.4670000000000	0.83340407765363	113.21478326961
5.4700000000000	0.83554572944964	112.60376649625
5.4730000000000	0.83765910877844	111.99214392701
5.4760000000000	0.83974402844712	111.37994765881
5.4790000000000	0.84180031573689	110.76720951882
5.4820000000000	0.84382781242542	110.15396104234
5.4850000000000	0.84582637478962	109.54023345096
5.4880000000000	0.84779587358910	108.92605763116
5.4910000000000	0.84973619403036	108.31146411336
5.4940000000000	0.85164723571200	107.69648305143
5.4970000000000	0.85352891255120	107.08114420269
5.5000000000000	0.85538115269173	106.46547690838
5.5030000000000	0.85720389839387	105.84951007475
5.5060000000000	0.85899710590665	105.23327215466
5.5090000000000	0.86076074532274	104.61679112975
5.5120000000000	0.86249480041650	104.00009449324
5.5150000000000	0.86419926846575	103.38320923337
5.5180000000000	0.86587416005757	102.76616181739
5.5210000000000	0.86751949887895	102.14897817633
5.5240000000000	0.86913532149264	101.53168369030
5.5270000000000	0.87072167709889	100.91430317455
5.5300000000000	0.87227862728377	100.29686086622
5.5330000000000	0.87380624575456	99.679380411717
5.5360000000000	0.87530461806301	99.061884854864
5.5390000000000	0.87677384131707	98.444396625724
5.5420000000000	0.87821402388181	97.826937530143
5.5450000000000	0.87962528507017	97.209528740003
5.5480000000000	0.88100775482440	96.592190784197
5.5510000000000	0.88236157338871	95.974943540314
5.5540000000000	0.88368689097394	95.357806227044
5.5570000000000	0.88498386741503	94.740797397288
5.5600000000000	0.88625267182189	94.123934931976
5.5630000000000	0.88749348222445	93.507236034583
5.5660000000000	0.88870648521258	92.890717226346
5.5690000000000	0.88989187557163	92.274394342158
5.5720000000000	0.89104985591420	91.658282527141
5.5750000000000	0.89218063630890	91.042396233887
5.5780000000000	0.89328443390670	90.426749220350
5.5810000000000	0.89436147256565	89.811354548382
5.5840000000000	0.89541198247443	89.196224582895
5.5870000000000	0.89643619977560	88.581370991643
5.5900000000000	0.89743436618883	87.966804745596
5.5930000000000	0.89840672863509	87.352536119905
5.5960000000000	0.89935353886208	86.738574695428
5.5990000000000	0.90027505307150	86.124929360813
5.6020000000000	0.90117153154882	85.511608315111
5.6050000000000	0.90204323829596	84.898619070900
5.6080000000000	0.90289044066735	84.285968457914
5.6110000000000	0.90371340900983	83.673662627142
5.6140000000000	0.90451241630695	83.061707055388
5.6170000000000	0.90528773782794	82.450106550272
5.6200000000000	0.90603965078177	81.838865255650
5.6230000000000	0.90676843397676	81.227986657425
5.6260000000000	0.90747436748597	80.617473589753
5.6290000000000	0.90815773231876	80.007328241589
5.6320000000000	0.90881881009878	79.397552163592
5.6350000000000	0.90945788274868	78.788146275329
5.6380000000000	0.91007523218182	78.179110872795
5.6410000000000	0.91067114000111	77.570445636198
5.6440000000000	0.91124588720531	76.962149638014
5.6470000000000	0.91179975390290	76.354221351267
5.6500000000000	0.91233301903365	75.746658658046
5.6530000000000	0.91284596009811	75.139458858204
5.6560000000000	0.91333885289514	74.532618678249
5.6590000000000	0.91381197126744	73.926134280395
5.6620000000000	0.91426558685539	73.320001271748
5.6650000000000	0.91469996885904	72.714214713630
5.6680000000000	0.91511538380845	72.108769130996
5.6710000000000	0.91551209534235	71.503658521951
5.6740000000000	0.91589036399510	70.898876367329
5.6770000000000	0.91625044699203	70.294415640331
5.6800000000000	0.91659259805305	69.690268816205
5.6830000000000	0.91691706720461	69.086427881935
5.6860000000000	0.91722410059979	68.482884345949
5.6890000000000	0.91751394034671	67.879629247807
5.6920000000000	0.91778682434491	67.276653167868
5.6950000000000	0.91804298612986	66.673946236917
5.6980000000000	0.91828265472536	66.071498145734
5.7010000000000	0.91850605450380	65.469298154599
5.7040000000000	0.91871340505413	64.867335102708
5.7070000000000	0.91890492105740	64.265597417502
5.7100000000000	0.91908081216988	63.664073123877
5.7130000000000	0.91924128291342	63.062749853280
5.7160000000000	0.91938653257305	62.461614852671
5.7190000000000	0.91951675510168	61.860654993330
5.7220000000000	0.91963213903157	61.259856779523
5.7250000000000	0.91973286739272	60.659206356981
5.7280000000000	0.91981911763768	60.058689521213
5.7310000000000	0.91989106157284	59.458291725620
5.7340000000000	0.91994886529598	58.857998089415
5.7370000000000	0.91999268913977	58.257793405322
5.7400000000000	0.92002268762132	57.657662147062
5.7430000000000	0.92003900939723	57.057588476605
5.7460000000000	0.92004179722431	56.457556251179
5.7490000000000	0.92003118792555	55.857549030032
5.7520000000000	0.92000731236121	55.257550080929
5.7550000000000	0.91997029540489	54.657542386389
5.7580000000000	0.91992025592435	54.057508649637
5.7610000000000	0.91985730676679	53.457431300271
5.7640000000000	0.91978155474862	52.857292499635
5.7670000000000	0.91969310064926	52.257074145892
5.7700000000000	0.91959203920897	51.656757878772
5.7730000000000	0.91947845913037	51.056325084017
5.7760000000000	0.91935244308356	50.455756897482
5.7790000000000	0.91921406771452	49.855034208904
5.7820000000000	0.91906340365672	49.254137665324
5.7850000000000	0.91890051554556	48.653047674157
5.7880000000000	0.91872546203557	48.051744405893
5.7910000000000	0.91853829582016	47.450207796431
5.7940000000000	0.91833906365355	46.848417549029
5.7970000000000	0.91812780637487	46.246353135869
5.8000000000000	0.91790455893404	45.643993799220
5.8030000000000	0.91766935041935	45.041318552195
5.8060000000000	0.91742220408635	44.438306179096
5.8090000000000	0.91716313738806	43.834935235326
5.8120000000000	0.91689216200598	43.231184046871
5.8150000000000	0.91660928388195	42.627030709341
5.8180000000000	0.91631450325038	42.022453086551
5.8210000000000	0.91600781467083	41.417428808640
5.8240000000000	0.91568920706049	40.811935269716
5.8270000000000	0.91535866372643	40.205949625017
5.8300000000000	0.91501616239740	39.599448787578
5.8330000000000	0.91466167525476	38.992409424383
5.8360000000000	0.91429516896243	38.384807952013
5.8390000000000	0.91391660469550	37.776620531753
5.8420000000000	0.91352593816728	37.167823064162
5.8450000000000	0.91312311965443	36.558391183091
5.8480000000000	0.91270809401987	35.948300249130
5.8510000000000	0.91228080073332	35.337525342480
5.8540000000000	0.91184117388892	34.726041255234
5.8570000000000	0.91138914221981	34.113822483042
5.8600000000000	0.91092462910916	33.500843216169
5.8630000000000	0.91044755259751	32.887077329905
5.8660000000000	0.90995782538583	32.272498374335
5.8690000000000	0.90945535483415	31.657079563438
5.8720000000000	0.90894004295521	31.040793763504
5.8750000000000	0.90841178640279	30.423613480856
5.8780000000000	0.90787047645440	29.805510848857
5.8810000000000	0.90731599898772	29.186457614181
5.8840000000000	0.90674823445052	28.566425122341
5.8870000000000	0.90616705782351	27.945384302443
5.8900000000000	0.90557233857560	27.323305651152
5.8930000000000	0.90496394061125	26.700159215860
5.8960000000000	0.90434172220915	26.075914577016
5.8990000000000	0.90370553595191	25.450540829621
5.9020000000000	0.90305522864603	24.824006563845
5.9050000000000	0.90239064123167	24.196279844760
5.9080000000000	0.90171160868160	23.567328191162
5.9110000000000	0.90101795988859	22.937118553461
5.9140000000000	0.90030951754074	22.305617290604
5.9170000000000	0.89958609798394	21.672790146032
5.9200000000000	0.89884751107071	21.038602222620
5.9230000000000	0.89809355999482	20.403017956597
5.9260000000000	0.89732404111074	19.766001090403
5.9290000000000	0.89653874373715	19.127514644473
5.9320000000000	0.89573744994368	18.487520887913
5.9350000000000	0.89491993431994	17.845981308040
5.9380000000000	0.89408596372593	17.202856578768
5.9410000000000	0.89323529702278	16.558106527804
5.9440000000000	0.89236768478288	15.911690102632
5.9470000000000	0.89148286897825	15.263565335255
5.9500000000000	0.89058058264608	14.613689305668
5.9530000000000	0.88966054953019	13.962018104034
5.9560000000000	0.88872248369729	13.308506791536
5.9590000000000	0.88776608912657	12.653109359872
5.9620000000000	0.88679105927152	11.995778689382
5.9650000000000	0.88579707659232	11.336466505752
5.9680000000000	0.88478381205752	10.675123335299
5.9710000000000	0.88375092461331	10.011698458788
5.9740000000000	0.88269806061891	9.3461398637685
5.9770000000000	0.88162485324633	8.6783941954040
5.9800000000000	0.88053092184267	8.0084067057696
5.9830000000000	0.87941587125330	7.3361212016007
5.9860000000000	0.87827929110381	6.6614799904713
5.9890000000000	0.87712075503882	5.9844238253874
5.9920000000000	0.87593981991565	5.3048918477813
5.9950000000000	0.87473602495042	4.6228215288958
5.9980000000000	0.87350889081459	3.9381486095525
6.0010000000000	0.87225791867939	3.2508070383014
6.0040000000000	0.87098258920582	2.5607289079523
6.0070000000000	0.86968236147749	1.8678443905011
6.0100000000000	0.86835667187383	1.1720816704574
6.0130000000000	0.86700493288088	0.47336687660158
6.0160000000000	0.86562653183670	-0.22837598780351
6.0190000000000	0.86422082960862	-0.93322511630595
6.0220000000000	0.86278715919924	-1.6412609720154
6.0250000000000	0.86132482427795	-2.3525663617504
6.0280000000000	0.85983309763502	-3.0672265115092
6.0310000000000	0.85831121955468	-3.7853291431769
6.0340000000000	0.85675839610404	-4.5069645523644
6.0370000000000	0.85517379733434	-5.2322256872572
6.0400000000000	0.85355655539109	-5.9612082283331
6.0430000000000	0.85190576252962	-6.6940106687809
6.0460000000000	0.85022046903244	-7.4307343954339
6.0490000000000	0.84849968102497	-8.1714837699976
6.0520000000000	0.84674235818620	-8.9163662103252
6.0550000000000	0.84494741135071	-9.6654922714534
6.0580000000000	0.84311369999887	-10.418975726084
6.0610000000000	0.84124002963201	-11.176933644139
6.0640000000000	0.83932514902946	-11.939486470992
6.0670000000000	0.83736774738485	-12.706758103897
6.0700000000000	0.83536645131912	-13.478875966117
6.0730000000000	0.83331982176818	-14.255971078150
6.0760000000000	0.83122635074372	-15.038178125425
6.0790000000000	0.82908445796589	-15.825635521722
6.0820000000000	0.82689248736775	-16.618485467529
6.0850000000000	0.82464870347168	-17.416874002416
6.0880000000000	0.82235128763923	-18.220951050444
6.0910000000000	0.81999833419671	-19.030870457492
6.0940000000000	0.81758784644043	-19.846790019281
6.0970000000000	0.81511773252642	-20.668871498733
6.1000000000000	0.81258580125188	-21.497280631170
6.1030000000000	0.80998975773671	-22.332187115703
6.1060000000000	0.80732719901647	-23.173764590990
6.1090000000000	0.80459560956000	-24.022190593371
6.1120000000000	0.80179235672816	-24.877646495176
6.1150000000000	0.79891468619312	-25.740317420810
6.1180000000000	0.79595971734147	-26.610392137992
6.1210000000000	0.79292443868821	-27.488062921263
6.1240000000000	0.78980570333334	-28.373525384640
6.1270000000000	0.78660022449783	-29.266978280017
6.1300000000000	0.78330457118120	-30.168623257597
6.1330000000000	0.77991516398904	-31.078664584365
6.1360000000000	0.77642827118585	-31.997308816248
6.1390000000000	0.77284000503558	-32.924764419294
6.1420000000000	0.76914631850040	-33.861241334836
6.1450000000000	0.76534300237724	-34.806950483218
6.1480000000000	0.76142568296041	-35.762103200319
6.1510000000000	0.75738982032921	-36.726910600675
6.1540000000000	0.75323070736961	-37.701582860638
6.1570000000000	0.74894346965057	-38.686328414608
6.1600000000000	0.74452306628697	-39.681353056965
6.1630000000000	0.73996429193342	-40.686858941968
6.1660000000000	0.73526178006509	-41.703043473528
6.1690000000000	0.73041000771424	-42.730098076382
6.1720000000000	0.72540330184288	-43.768206839936
6.1750000000000	0.72023584754358	-44.817545025746
6.1780000000000	0.71490169827083	-45.878277429394
6.1810000000000	0.70939478831463	-46.950556587368
6.1840000000000	0.70370894773518	-48.034520819460
6.1870000000000	0.69783791998234	-49.130292097186
6.1900000000000	0.69177538242537	-50.237973728824
6.1930000000000	0.68551497001622	-51.357647851811
6.1960000000000	0.67905030230266	-52.489372723530
6.1990000000000	0.67237501399532	-53.633179801839
6.2020000000000	0.66548278927380	-54.789070607164
6.2050000000000	0.65836739999057	-55.957013358429
6.2080000000000	0.65102274789718	-57.136939375651
6.2110000000000	0.64344291097303	-58.328739242533
6.2140000000000	0.63562219388399	-59.532258722808
6.2170000000000	0.62755518253338	-60.747294424379
6.2200000000000	0.61923680259345	-61.973589205309
6.2230000000000	0.61066238181948	-63.210827315275
6.2260000000000	0.60182771585268	-64.458629265139
6.2290000000000	0.59272913711219	-65.716546415425
6.2320000000000	0.58336358626314	-66.984055271596
6.2350000000000	0.57372868562773	-68.260551469644
6.2380000000000	0.56382281378384	-69.545343429299
6.2410000000000	0.55364518047338	-70.837645643578
6.2440000000000	0.54319590082511	-72.136571561875
6.2470000000000	0.53247606778942	-73.441126008583
6.2500000000000	0.52148782159041	-74.750197059440
6.2530000000000	0.51023441493103	-76.062547272422
6.2560000000000	0.49872027264510	-77.376804137649
6.2590000000000	0.48695104448374	-78.691449569908
6.2620000000000	0.47493364975907	-80.004808216050
6.2650000000000	0.46267631265056	-81.315034285004
6.2680000000000	0.45018858711573	-82.620096527560
6.2710000000000	0.43748137054039	-83.917760891876
6.2740000000000	0.42456690551834	-85.205570253851
6.2770000000000	0.41145876946878	-86.480820461568
6.2800000000000	0.39817185218354	-87.740531730747
6.2830000000000	0.38472232184656	-88.981414170559
6.2860000000000	0.37112758058854	-90.199825889165
6.2890000000000	0.35740621123315	-91.391721702296
6.2920000000000	0.34357791756848	-92.552589914078
6.2950000000000	0.32966346125367	-93.677373912758
6.2980000000000	0.31568459937535	-94.760374363880
6.3010000000000	0.30166402774704	-95.795126504969
6.3040000000000	0.28762533637181	-96.774245330791
6.3070000000000	0.27359298517687	-97.689229142598
6.3100000000000	0.25959231035082	-98.530208790122
6.3130000000000	0.24564957463083	-99.285625646656
6.3160000000000	0.23179207908689	-99.941815496973
6.3190000000000	0.21804835991750	-100.48246751935
6.3220000000000	0.20444850237586	-100.88791670065
6.3250000000000	0.19102461647758	-101.13421356432
6.3280000000000	0.17781153748451	-101.19189645424
6.3310000000000	0.16484784097591	-101.02436925858
6.3340000000000	0.15217730110508	-100.58576493538
6.3370000000000	0.13985097521402	-99.818164258375
6.3400000000000	0.12793017012070	-98.648071645747
6.3430000000000	0.11649062724258	-96.982204016656
6.3460000000000	0.10562831659937	-94.703102905134
6.3490000000000	0.095467131351903	-91.666204931601
6.3520000000000	0.086168206101180	-87.702443179729
6.3550000000000	0.077938857871086	-82.634852613153
6.3580000000000	0.071035239310273	-76.322933281381
6.3610000000000	0.065746624973346	-68.746826237734
6.3640000000000	0.062346105397016	-60.115659115751
6.3670000000000	0.061006848062888	-50.923257823832
6.3700000000000	0.061721768827692	-41.849515918702
6.3730000000000	0.064287922009176	-33.524893395370
6.3760000000000	0.068372660850568	-26.333666089812
6.3790000000000	0.073610200365133	-20.383685192891
6.3820000000000	0.079671249000928	-15.595763440404
6.3850000000000	0.086290767252456	-11.807885192540
6.3880000000000	0.093267963796345	-8.8433042768869
6.3910000000000	0.10045516803006	-6.5421985788635
6.3940000000000	0.10774505983137	-4.7714305462536
6.3970000000000	0.11505983331935	-3.4242651131900
6.4000000000000	0.12234297815171	-2.4165552201297
6.4030000000000	0.12955333839487	-1.6823080906626
6.4060000000000	0.13666089746165	-1.1697129194333
6.4090000000000	0.14364379858377	-0.83790877031183
6.4120000000000	0.15048622921775	-0.65446562992073
6.4150000000000	0.15717690543521	-0.59345913351387
6.4180000000000	0.16370797384212	-0.63400992547805
6.4210000000000	0.17007420608864	-0.75917639210819
6.4240000000000	0.17627240041888	-0.95511275270894
6.4270000000000	0.18230093137709	-1.2104255921041
6.4300000000000	0.18815940680936	-1.5156789018825
6.4330000000000	0.19384840352778	-1.8630106631599
6.4360000000000	0.19936926135604	-2.2458336502441
6.4390000000000	0.20472392103061	-2.6586002262478
6.4420000000000	0.20991479543554	-3.0966160919428
6.4450000000000	0.21494466646238	-3.5558917477345
6.4480000000000	0.21981660178496	-4.0330232161823
6.4510000000000	0.22453388727183	-4.5250956269925
6.4540000000000	0.22909997179863	-5.0296047887932
6.4570000000000	0.23351842198324	-5.5443930068353
6.4600000000000	0.23779288492934	-6.0675962570645
6.4630000000000	0.24192705748463	-6.5976004697551
6.4660000000000	0.24592466083630	-7.1330051643530
6.4690000000000	0.24978941950845	-7.6725930507739
6.4720000000000	0.25352504401058	-8.2153044999806
6.4750000000000	0.25713521653080	-8.7602160093991
6.4780000000000	0.26062357917928	-9.3065219623096
6.4810000000000	0.26399372437620	-9.8535191163911
6.4840000000000	0.26724918704906	-10.400593363855
6.4870000000000	0.27039343836074	-10.947208390617
6.4900000000000	0.27342988073500	-11.492895929709
6.4930000000000	0.27636184398396	-12.037247358398
6.4960000000000	0.27919258237173	-12.579906432167
6.4990000000000	0.28192527247430	-13.120562984065
6.5020000000000	0.28456301171597	-13.658947446607
6.5050000000000	0.28710881748060	-14.194826076899
6.5080000000000	0.28956562671010	-14.727996784835
6.5110000000000	0.29193629591545	-15.258285480028
6.5140000000000	0.29422360153541	-15.785542866247
6.5170000000000	0.29643024058768	-16.309641622912
6.5200000000000	0.29855883156421	-16.830473922298
6.5230000000000	0.30061191552946	-17.347949238564
6.5260000000000	0.30259195738567	-17.861992411140
6.5290000000000	0.30450134727431	-18.372541930228
6.5320000000000	0.30634240208681	-18.879548416768
6.5350000000000	0.30811736706159	-19.382973272922
6.5380000000000	0.30982841744731	-19.882787482452
6.5410000000000	0.31147766021531	-20.378970543033
6.5440000000000	0.31306713580624	-20.871509514969
6.5470000000000	0.31459881989821	-21.360398172720
6.5500000000000	0.31607462518572	-21.845636247426
6.5530000000000	0.31749640315972	-22.327228750077
6.5560000000000	0.31886594588125	-22.805185366250
6.5590000000000	0.32018498774159	-23.279519914471
6.5620000000000	0.32145520720353	-23.750249861185
6.5650000000000	0.32267822851890	-24.217395886180
6.5680000000000	0.32385562341838	-24.680981493017
6.5710000000000	0.32498891277055	-25.141032659658
6.5740000000000	0.32607956820734	-25.597577525033
6.5770000000000	0.32712901371395	-26.050646107781
6.5800000000000	0.32813862718164	-26.500270053806
6.5830000000000	0.32910974192199	-26.946482409670
6.5860000000000	0.33004364814202	-27.389317419181
6.5890000000000	0.33094159437945	-27.828810340811
6.5920000000000	0.33180478889770	-28.264997283830
6.5950000000000	0.33263440104090	-28.697915061284
6.5980000000000	0.33343156254853	-29.127601058129
6.6010000000000	0.33419736883040	-29.554093113015
6.6040000000000	0.33493288020209	-29.977429412368
6.6070000000000	0.33563912308150	-30.397648395568
6.6100000000000	0.33631709114707	-30.814788670122
6.6130000000000	0.33696774645835	-31.228888935869
6.6160000000000	0.33759202053982	-31.639987917334
6.6190000000000	0.33819081542854	-32.048124303434
6.6220000000000	0.33876500468664	-32.453336693836
6.6250000000000	0.33931543437952	-32.855663551321
6.6280000000000	0.33984292402060	-33.255143159567
6.6310000000000	0.34034826748359	-33.651813585842
6.6340000000000	0.34083223388316	-34.045712648131
6.6370000000000	0.34129556842501	-34.436877886261
6.6400000000000	0.34173899322621	-34.825346536657
6.6430000000000	0.34216320810668	-35.211155510361
6.6460000000000	0.34256889135296	-35.594341374017
6.6490000000000	0.34295670045481	-35.974940333521
6.6520000000000	0.34332727281589	-36.352988220085
6.6550000000000	0.34368122643910	-36.728520478480
6.6580000000000	0.34401916058768	-37.101572157246
6.6610000000000	0.34434165642269	-37.472177900671
6.6640000000000	0.34464927761787	-37.840371942374
6.6670000000000	0.34494257095251	-38.206188100318
6.6700000000000	0.34522206688331	-38.569659773129
6.6730000000000	0.34548828009573	-38.930819937573
6.6760000000000	0.34574171003577	-39.289701147082
6.6790000000000	0.34598284142285	-39.646335531215
6.6820000000000	0.34621214474435	-40.000754795963
6.6850000000000	0.34643007673263	-40.352990224804
6.6880000000000	0.34663708082513	-40.703072680431
6.6910000000000	0.34683358760814	-41.051032607072
6.6940000000000	0.34702001524484	-41.396900033351
6.6970000000000	0.34719676988822	-41.740704575606
6.7000000000000	0.34736424607952	-42.082475441638
6.7030000000000	0.34752282713252	-42.422241434815
6.7060000000000	0.34767288550442	-42.760030958501
6.7090000000000	0.34781478315372	-43.095872020768
6.7120000000000	0.34794887188553	-43.429792239343
6.7150000000000	0.34807549368493	-43.761818846771
6.7180000000000	0.34819498103869	-44.091978695759
6.7210000000000	0.34830765724583	-44.420298264659
6.7240000000000	0.34841383671745	-44.746803663092
6.7270000000000	0.34851382526628	-45.071520637667
6.7300000000000	0.34860792038618	-45.394474577783
6.7330000000000	0.34869641152217	-45.715690521501
6.7360000000000	0.34877958033117	-46.035193161461
6.7390000000000	0.34885770093392	-46.353006850832
6.7420000000000	0.34893104015833	-46.669155609285
6.7450000000000	0.34899985777459	-46.983663128970
6.7480000000000	0.34906440672245	-47.296552780494
6.7510000000000	0.34912493333077	-47.607847618887
6.7540000000000	0.34918167752982	-47.917570389542
6.7570000000000	0.34923487305650	-48.225743534133
6.7600000000000	0.34928474765269	-48.532389196497
6.7630000000000	0.34933152325715	-48.837529228464
6.7660000000000	0.34937541619106	-49.141185195663
6.7690000000000	0.34941663733750	-49.443378383251
6.7720000000000	0.34945539231504	-49.744129801608
6.7750000000000	0.34949188164578	-50.043460191961
6.7780000000000	0.34952630091786	-50.341390031954
6.7810000000000	0.34955884094283	-50.637939541150
6.7840000000000	0.34958968790792	-50.933128686466
6.7870000000000	0.34961902352348	-51.226977187547
6.7900000000000	0.34964702516575	-51.519504522064
6.7930000000000	0.34967386601513	-51.810729930944
6.7960000000000	0.34969971519005	-52.100672423534
6.7990000000000	0.34972473787671	-52.389350782681
6.8020000000000	0.34974909545480	-52.676783569756
6.8050000000000	0.34977294561927	-52.962989129596
6.8080000000000	0.34979644249839	-53.247985595374
6.8110000000000	0.34981973676818	-53.531790893402
6.8140000000000	0.34984297576336	-53.814422747860
6.8170000000000	0.34986630358498	-54.095898685453
6.8200000000000	0.34988986120471	-54.376236040002
6.8230000000000	0.34991378656613	-54.655451956959
6.8260000000000	0.34993821468289	-54.933563397860
6.8290000000000	0.34996327773405	-55.210587144704
6.8320000000000	0.34998910515658	-55.486539804271
6.8350000000000	0.35001582373518	-55.761437812369
6.8380000000000	0.35004355768941	-56.035297438022
6.8410000000000	0.35007242875845	-56.308134787584
6.8440000000000	0.35010255628329	-56.579965808806
6.8470000000000	0.35013405728666	-56.850806294826
6.8500000000000	0.35016704655069	-57.120671888110
6.8530000000000	0.35020163669235	-57.389578084331
6.8560000000000	0.35023793823684	-57.657540236187
6.8590000000000	0.35027605968890	-57.924573557171
6.8620000000000	0.35031610760222	-58.190693125276
6.8650000000000	0.35035818664688	-58.455913886655
6.8680000000000	0.35040239967503	-58.720250659227
6.8710000000000	0.35044884778482	-58.983718136229
6.8740000000000	0.35049763038254	-59.246330889723
6.8770000000000	0.35054884524322	-59.508103374054
6.8800000000000	0.35060258856960	-59.769049929256
6.8830000000000	0.35065895504957	-60.029184784425
6.8860000000000	0.35071803791214	-60.288522061035
6.8890000000000	0.35077992898200	-60.547075776219
6.8920000000000	0.35084471873269	-60.804859846009
6.8950000000000	0.35091249633848	-61.061888088534
6.8980000000000	0.35098334972489	-61.318174227177
6.9010000000000	0.35105736561806	-61.573731893706
6.9040000000000	0.35113462959290	-61.828574631353
6.9070000000000	0.35121522612007	-62.082715897874
6.9100000000000	0.35129923861186	-62.336169068566
6.9130000000000	0.35138674946703	-62.588947439256
6.9160000000000	0.35147784011460	-62.841064229259
6.9190000000000	0.35157259105659	-63.092532584310
6.9220000000000	0.35167108190988	-63.343365579461
6.9250000000000	0.35177339144711	-63.593576221957
6.9280000000000	0.35187959763666	-63.843177454087
6.9310000000000	0.35198977768185	-64.092182156006
6.9340000000000	0.35210400805915	-64.340603148541
6.9370000000000	0.35222236455578	-64.588453195969
6.9400000000000	0.35234492230642	-64.835745008777
6.9430000000000	0.35247175582916	-65.082491246406
6.9460000000000	0.35260293906085	-65.328704519970
6.9490000000000	0.35273854539159	-65.574397394967
6.9520000000000	0.35287864769872	-65.819582393966
6.9550000000000	0.35302331838006	-66.064271999284
6.9580000000000	0.35317262938656	-66.308478655651
6.9610000000000	0.35332665225438	-66.552214772861
6.9640000000000	0.35348545813636	-66.795492728408
6.9670000000000	0.35364911783297	-67.038324870123
6.9700000000000	0.35381770182271	-67.280723518789
6.9730000000000	0.35399128029199	-67.522700970763
6.9760000000000	0.35416992316458	-67.764269500576
6.9790000000000	0.35435370013051	-68.005441363543
6.9820000000000	0.35454268067455	-68.246228798357
6.9850000000000	0.35473693410428	-68.486644029690
6.9880000000000	0.35493652957773	-68.726699270783
6.9910000000000	0.35514153613057	-68.966406726042
6.9940000000000	0.35535202270300	-69.205778593634
6.9970000000000	0.35556805816620	-69.444827068080
7.0000000000000	0.35578971134848	-69.683564342855
#Parameters = {D=22.5; DC_shifty=8; Rx1=6.95; Rx2=3.95; Rx3=6.95; Rx4=3.95; Rx5=8.12; Rx6=5.25; Ry1=7.61; Ry2=3.95; Ry3=7.61; Ry4=5.94; Ry5=8.12; Ry6=5.25; ang=60; ang_rad=1.0471975511966; cap1=0; cap2=1.5e-13; cap3=1.5e-13; cap4=0; d1_M1=4.2; d1_M4=3.9; d2_M4=2.2; d_M1=0.9; eRx_h1=9.5; eRx_h2=7.5; eRx_v1=5; eRx_v2=9; gc=0.5; ha=0.1; hd=0.787; hs=3.175; hs1=1.675; l1_M1=1.76; l1_M2=7.2; l1_M3=2.7…
#"Frequency / GHz"	SZmax(1),Zmin(1) (5) [Mag]	SZmax(1),Zmin(1) (5) [Pha in deg.]
#-----------------------------------------------------------------------------------
4.0000000000000	0.25521080023803	-5.4765298512731
4.0030000000000	0.26173196940751	-6.7314149436409
4.0060000000000	0.26826965957518	-8.0104497284828
4.0090000000000	0.27481405928792	-9.3135473346554
4.0120000000000	0.28135451092735	-10.640533405844
4.0150000000000	0.28787952562320	-11.991139738915
4.0180000000000	0.29437681125838	-13.364998276841
4.0210000000000	0.30083331483989	-14.761635604376
4.0240000000000	0.30723528030504	-16.180468104851
4.0270000000000	0.31356832254981	-17.620797943087
4.0300000000000	0.31981751810546	-19.081810041608
4.0330000000000	0.32596751245173	-20.562570214056
4.0360000000000	0.33200264345007	-22.062024610326
4.0390000000000	0.33790707982041	-23.579000611753
4.0420000000000	0.34366497299144	-25.112209291475
4.0450000000000	0.34926062005200	-26.660249524862
4.0480000000000	0.35467863495065	-28.221613798205
4.0510000000000	0.35990412456508	-29.794695721506
4.0540000000000	0.36492286582719	-31.377799204682
4.0570000000000	0.36972147977630	-32.969149207529
4.0600000000000	0.37428759825029	-34.566903924529
4.0630000000000	0.37861001893312	-36.169168218318
4.0660000000000	0.38267884466935	-37.774008072875
4.0690000000000	0.38648560333053	-39.379465801408
4.0720000000000	0.39002334506392	-40.983575716623
4.0750000000000	0.39328671444545	-42.584379954063
4.0780000000000	0.39627199586227	-44.179944133548
4.0810000000000	0.39897713132380	-45.768372549729
4.0840000000000	0.40140171079600	-47.347822600052
4.0870000000000	0.40354693602503	-48.916518185999
4.0900000000000	0.40541555961850	-50.472761859745
4.0930000000000	0.40701180184630	-52.014945531325
4.0960000000000	0.40834124818006	-53.541559598747
4.0990000000000	0.40941073099046	-55.051200412765
4.1020000000000	0.41022819905756	-56.542576036986
4.1050000000000	0.41080257862403	-58.014510310456
4.1080000000000	0.41114362964633	-59.465945262038
4.1110000000000	0.41126180069404	-60.895941962522
4.1140000000000	0.41116808563789	-62.303679930426
4.1170000000000	0.41087388487945	-63.688455230515
4.1200000000000	0.41039087343757	-65.049677420077
4.1230000000000	0.40973087774593	-66.386865507263
4.1260000000000	0.40890576255459	-67.699643088940
4.1290000000000	0.40792732888663	-68.987732833254
4.1320000000000	0.40680722359417	-70.250950465429
4.1350000000000	0.40555686069637	-71.489198405088
4.1380000000000	0.40418735437216	-72.702459190670
4.1410000000000	0.40270946322575	-73.890788812014
4.1440000000000	0.40113354524190	-75.054310056831
4.1470000000000	0.39946952269924	-76.193205961204
4.1500000000000	0.39772685620750	-77.307713438944
4.1530000000000	0.39591452697435	-78.398117150102
4.1560000000000	0.39404102638195	-79.464743655422
4.1590000000000	0.39211435195749	-80.507955891259
4.1620000000000	0.39014200884866	-81.528147988625
4.1650000000000	0.38813101595923	-82.525740450527
4.1680000000000	0.38608791595655	-83.501175693672
4.1710000000000	0.38401878842741	-84.454913953904
4.1740000000000	0.38192926552786	-85.387429549175
4.1770000000000	0.37982454954292	-86.299207489531
4.1800000000000	0.37770943184221	-87.190740420210
4.1830000000000	0.37558831278453	-88.062525881457
4.1860000000000	0.37346522218775	-88.915063866995
4.1890000000000	0.37134384003954	-89.748854661981
4.1920000000000	0.36922751717764	-90.564396940764
4.1950000000000	0.36711929571733	-91.362186104676
4.1980000000000	0.36502192904635	-92.142712840322
4.2010000000000	0.36293790124559	-92.906461879392
4.2040000000000	0.36086944582685	-93.653910941701
4.2070000000000	0.35881856370741	-94.385529844093
4.2100000000000	0.35678704036498	-95.101779758790
4.2130000000000	0.35477646213756	-95.803112605805
4.2160000000000	0.35278823164905	-96.489970565119
4.2190000000000	0.35082358235600	-97.162785695387
4.2220000000000	0.34888359222177	-97.821979646993
4.2250000000000	0.34696919653360	-98.467963458289
4.2280000000000	0.34508119988509	-99.101137424857
4.2310000000000	0.34322028735204	-99.721891032552
4.2340000000000	0.34138703489331	-100.33060294596
4.2370000000000	0.33958191901151	-100.92764104473
4.2400000000000	0.33780532570962	-101.51336250106
4.2430000000000	0.33605755878103	-102.08811389214
4.2460000000000	0.33433884747048	-102.65223134234
4.2490000000000	0.33264935354336	-103.20604069008
4.2520000000000	0.33098917780001	-103.74985767533
4.2550000000000	0.32935836607075	-104.28398814380
4.2580000000000	0.32775691472625	-104.80872826453
4.2610000000000	0.32618477573635	-105.32436475794
4.2640000000000	0.32464186130886	-105.83117513178
4.2670000000000	0.32312804813853	-106.32942792274
4.2700000000000	0.32164318129445	-106.81938294165
4.2730000000000	0.32018707777274	-107.30129152073
4.2760000000000	0.31875952973962	-107.77539676136
4.2790000000000	0.31736030748829	-108.24193378100
4.2820000000000	0.31598916213174	-108.70112995838
4.2850000000000	0.31464582805176	-109.15320517584
4.2880000000000	0.31333002512326	-109.59837205816
4.2910000000000	0.31204146073134	-110.03683620723
4.2940000000000	0.31077983159753	-110.46879643185
4.2970000000000	0.30954482543003	-110.89444497242
4.3000000000000	0.30833612241183	-111.31396771998
4.3030000000000	0.30715339653924	-111.72754442930
4.3060000000000	0.30599631682254	-112.13534892590
4.3090000000000	0.30486454835902	-112.53754930651
4.3120000000000	0.30375775328819	-112.93430813313
4.3150000000000	0.30267559163752	-113.32578262024
4.3180000000000	0.30161772206651	-113.71212481514
4.3210000000000	0.30058380251583	-114.09348177138
4.3240000000000	0.29957349076737	-114.46999571494
4.3270000000000	0.29858644492036	-114.84180420314
4.3300000000000	0.29762232378773	-115.20904027610
4.3330000000000	0.29668078721586	-115.57183260046
4.3360000000000	0.29576149633032	-115.93030560512
4.3390000000000	0.29486411370876	-116.28457960868
4.3420000000000	0.29398830348146	-116.63477093808
4.3450000000000	0.29313373135852	-116.98099203783
4.3480000000000	0.29230006458158	-117.32335156918
4.3510000000000	0.29148697179631	-117.66195449822
4.3540000000000	0.29069412284008	-117.99690217159
4.3570000000000	0.28992118843707	-118.32829237844
4.3600000000000	0.28916783979057	-118.65621939632
4.3630000000000	0.28843374805877	-118.98077401857
4.3660000000000	0.28771858369671	-119.30204355970
4.3690000000000	0.28702201564167	-119.62011183425
4.3720000000000	0.28634371031344	-119.93505910343
4.3750000000000	0.28568333039241	-120.24696198158
4.3780000000000	0.28504053332854	-120.55589329247
4.3810000000000	0.28441496952068	-120.86192186159
4.3840000000000	0.28380628008832	-121.16511222589
4.3870000000000	0.28321409413517	-121.46552423590
4.3900000000000	0.28263802537363	-121.76321251542
4.3930000000000	0.28207766793952	-122.05822573054
4.3960000000000	0.28153259117272	-122.35060559987
4.3990000000000	0.28100233306857	-122.64038554888
4.4020000000000	0.28048639200948	-122.92758886775
4.4050000000000	0.27998421625945	-123.21222616590
4.4080000000000	0.27949519053772	-123.49429181462
4.4110000000000	0.27901861877396	-123.77375890793
4.4140000000000	0.27855370188772	-124.05057201405
4.4170000000000	0.27809950915751	-124.32463656564
4.4200000000000	0.27765494155287	-124.59580302615
4.4230000000000	0.27721868559811	-124.86384274729
4.4260000000000	0.27678915774094	-125.12841028085
4.4290000000000	0.27636444399640	-125.38898302615
4.4320000000000	0.27594225366477	-125.64476193922
4.4350000000000	0.27551994507798	-125.89450365470
4.4380000000000	0.27509479010646	-126.13622950769
4.4410000000000	0.27466495068370	-126.36671345907
4.4440000000000	0.27423251960947	-126.58059322416
4.4470000000000	0.27381248690810	-126.76898563934
4.4500000000000	0.27345796744665	-126.91833863301
4.4530000000000	0.27332094559131	-127.01534896737
4.4560000000000	0.27371814842355	-127.08049090425
4.4590000000000	0.27484364626810	-127.23596646535
4.4620000000000	0.27600908891659	-127.60288057113
4.4650000000000	0.27642877722600	-128.07058848301
4.4680000000000	0.27627506611918	-128.49944984304
4.4710000000000	0.27592287218737	-128.86565456772
4.4740000000000	0.27554906804665	-129.18715570907
4.4770000000000	0.27520820664339	-129.48108232778
4.4800000000000	0.27491102051697	-129.75811303414
4.4830000000000	0.27465542141689	-130.02441862836
4.4860000000000	0.27443649778772	-130.28358238379
4.4890000000000	0.27424942990417	-130.53774637025
4.4920000000000	0.27409018388310	-130.78823777286
4.4950000000000	0.27395554742049	-131.03590952939
4.4980000000000	0.27384299875395	-131.28132955103
4.5010000000000	0.27375055787506	-131.52488894399
4.5040000000000	0.27367665975511	-131.76686583633
4.5070000000000	0.27362005541307	-132.00746415953
4.5100000000000	0.27357973719357	-132.24683787847
4.5130000000000	0.27355488293902	-132.48510652425
4.5160000000000	0.27354481431014	-132.72236538920
4.5190000000000	0.27354896553675	-132.95869236421
4.5220000000000	0.27356685982883	-133.19415261584
4.5250000000000	0.27359809142621	-133.42880184418
4.5280000000000	0.27364231182126	-133.66268859044
4.5310000000000	0.27369921909164	-133.89585589688
4.5340000000000	0.27376854956947	-134.12834251815
4.5370000000000	0.27385007128002	-134.36018381715
4.5400000000000	0.27394357873189	-134.59141243603
4.5430000000000	0.27404888874774	-134.82205880475
4.5460000000000	0.27416583710258	-135.05215153086
4.5490000000000	0.27429427579375	-135.28171770156
4.5520000000000	0.27443407080853	-135.51078312013
4.5550000000000	0.27458510028672	-135.73937249285
4.5580000000000	0.27474725299869	-135.96750957830
4.5610000000000	0.27492042707716	-136.19521730765
4.5640000000000	0.27510452895429	-136.42251788249
4.5670000000000	0.27529947246583	-136.64943285518
4.5700000000000	0.27550517809209	-136.87598319536
4.5730000000000	0.27572157231149	-137.10218934549
4.5760000000000	0.27594858704724	-137.32807126773
4.5790000000000	0.27618615919146	-137.55364848374
4.5820000000000	0.27643423019399	-137.77894010875
4.5850000000000	0.27669274570559	-138.00396488110
4.5880000000000	0.27696165526678	-138.22874118789
4.5910000000000	0.27724091203556	-138.45328708749
4.5940000000000	0.27753047254804	-138.67762032954
4.5970000000000	0.27783029650718	-138.90175837267
4.6000000000000	0.27814034659562	-139.12571840045
4.6030000000000	0.27846058830929	-139.34951733578
4.6060000000000	0.27879098980885	-139.57317185397
4.6090000000000	0.27913152178661	-139.79669839469
4.6120000000000	0.27948215734696	-140.02011317296
4.6150000000000	0.27984287189850	-140.24343218933
4.6180000000000	0.28021364305648	-140.46667123928
4.6210000000000	0.28059445055414	-140.68984592203
4.6240000000000	0.28098527616214	-140.91297164880
4.6270000000000	0.28138610361485	-141.13606365049
4.6300000000000	0.28179691854286	-141.35913698507
4.6330000000000	0.28221770841107	-141.58220654442
4.6360000000000	0.28264846246159	-141.80528706095
4.6390000000000	0.28308917166100	-142.02839311381
4.6420000000000	0.28353982865160	-142.25153913485
4.6450000000000	0.28400042770609	-142.47473941436
4.6480000000000	0.28447096468542	-142.69800810647
4.6510000000000	0.28495143699952	-142.92135923442
4.6540000000000	0.28544184357051	-143.14480669560
4.6570000000000	0.28594218479835	-143.36836426639
4.6600000000000	0.28645246252848	-143.59204560685
4.6630000000000	0.28697268002147	-143.81586426521
4.6660000000000	0.28750284192434	-144.03983368227
4.6690000000000	0.28804295424353	-144.26396719558
4.6720000000000	0.28859302431927	-144.48827804358
4.6750000000000	0.28915306080134	-144.71277936953
4.6780000000000	0.28972307362603	-144.93748422535
4.6810000000000	0.29030307399415	-145.16240557540
4.6840000000000	0.29089307435019	-145.38755630007
4.6870000000000	0.29149308836236	-145.61294919932
4.6900000000000	0.29210313090349	-145.83859699612
4.6930000000000	0.29272321803278	-146.06451233978
4.6960000000000	0.29335336697825	-146.29070780922
4.6990000000000	0.29399359611991	-146.51719591614
4.7020000000000	0.29464392497353	-146.74398910807
4.7050000000000	0.29530437417504	-146.97109977145
4.7080000000000	0.29597496546542	-147.19854023454
4.7110000000000	0.29665572167610	-147.42632277027
4.7140000000000	0.29734666671485	-147.65445959908
4.7170000000000	0.29804782555208	-147.88296289163
4.7200000000000	0.29875922420747	-148.11184477147
4.7230000000000	0.29948088973707	-148.34111731768
4.7260000000000	0.30021285022065	-148.57079256741
4.7290000000000	0.30095513474933	-148.80088251833
4.7320000000000	0.30170777341357	-149.03139913117
4.7350000000000	0.30247079729136	-149.26235433200
4.7380000000000	0.30324423843660	-149.49376001462
4.7410000000000	0.30402812986774	-149.72562804286
4.7440000000000	0.30482250555659	-149.95797025275
4.7470000000000	0.30562740041725	-150.19079845478
4.7500000000000	0.30644285029524	-150.42412443597
4.7530000000000	0.30726889195670	-150.65795996204
4.7560000000000	0.30810556307768	-150.89231677938
4.7590000000000	0.30895290223361	-151.12720661713
4.7620000000000	0.30981094888868	-151.36264118910
4.7650000000000	0.31067974338543	-151.59863219569
4.7680000000000	0.31155932693424	-151.83519132583
4.7710000000000	0.31244974160290	-152.07233025875
4.7740000000000	0.31335103030617	-152.31006066584
4.7770000000000	0.31426323679532	-152.54839421238
4.7800000000000	0.31518640564760	-152.78734255931
4.7830000000000	0.31612058225574	-153.02691736489
4.7860000000000	0.31706581281727	-153.26713028638
4.7890000000000	0.31802214432386	-153.50799298163
4.7920000000000	0.31898962455052	-153.74951711073
4.7950000000000	0.31996830204469	-153.99171433749
4.7980000000000	0.32095822611518	-154.23459633101
4.8010000000000	0.32195944682102	-154.47817476713
4.8040000000000	0.32297201496011	-154.72246132993
4.8070000000000	0.32399598205770	-154.96746771308
4.8100000000000	0.32503140035469	-155.21320562129
4.8130000000000	0.32607832279571	-155.45968677163
4.8160000000000	0.32713680301702	-155.70692289487
4.8190000000000	0.32820689533411	-155.95492573674
4.8220000000000	0.32928865472912	-156.20370705921
4.8250000000000	0.33038213683791	-156.45327864172
4.8280000000000	0.33148739793692	-156.70365228235
4.8310000000000	0.33260449492969	-156.95483979901
4.8340000000000	0.33373348533307	-157.20685303052
4.8370000000000	0.33487442726309	-157.45970383777
4.8400000000000	0.33602737942051	-157.71340410475
4.8430000000000	0.33719240107596	-157.96796573957
4.8460000000000	0.33836955205471	-158.22340067549
4.8490000000000	0.33955889272108	-158.47972087188
4.8520000000000	0.34076048396233	-158.73693831513
4.8550000000000	0.34197438717224	-158.99506501959
4.8580000000000	0.34320066423413	-159.25411302841
4.8610000000000	0.34443937750345	-159.51409441439
4.8640000000000	0.34569058978989	-159.77502128076
4.8670000000000	0.34695436433896	-160.03690576198
4.8700000000000	0.34823076481299	-160.29976002444
4.8730000000000	0.34951985527172	-160.56359626718
4.8760000000000	0.35082170015214	-160.82842672252
4.8790000000000	0.35213636424789	-161.09426365672
4.8820000000000	0.35346391268796	-161.36111937053
4.8850000000000	0.35480441091481	-161.62900619978
4.8880000000000	0.35615792466179	-161.89793651584
4.8910000000000	0.35752451992994	-162.16792272615
4.8940000000000	0.35890426296408	-162.43897727459
4.8970000000000	0.36029722022815	-162.71111264193
4.9000000000000	0.36170345837983	-162.98434134616
4.9030000000000	0.36312304424447	-163.25867594276
4.9060000000000	0.36455604478813	-163.53412902503
4.9090000000000	0.36600252708985	-163.81071322427
4.9120000000000	0.36746255831318	-164.08844120998
4.9150000000000	0.36893620567670	-164.36732568998
4.9180000000000	0.37042353642381	-164.64737941047
4.9210000000000	0.37192461779158	-164.92861515615
4.9240000000000	0.37343951697859	-165.21104575010
4.9270000000000	0.37496830111200	-165.49468405380
4.9300000000000	0.37651103721348	-165.77954296701
4.9330000000000	0.37806779216424	-166.06563542755
4.9360000000000	0.37963863266903	-166.35297441115
4.9390000000000	0.38122362521910	-166.64157293114
4.9420000000000	0.38282283605406	-166.93144403813
4.9450000000000	0.38443633112265	-167.22260081963
4.9480000000000	0.38606417604249	-167.51505639961
4.9510000000000	0.38770643605852	-167.80882393798
4.9540000000000	0.38936317600045	-168.10391663004
4.9570000000000	0.39103446023886	-168.40034770585
4.9600000000000	0.39272035264021	-168.69813042951
4.9630000000000	0.39442091652054	-168.99727809846
4.9660000000000	0.39613621459791	-169.29780404260
4.9690000000000	0.39786630894359	-169.59972162341
4.9720000000000	0.39961126093185	-169.90304423299
4.9750000000000	0.40137113118855	-170.20778529303
4.9780000000000	0.40314597953820	-170.51395825366
4.9810000000000	0.40493586494978	-170.82157659231
4.9840000000000	0.40674084548107	-171.13065381240
4.9870000000000	0.40856097822155	-171.44120344200
4.9900000000000	0.41039631923388	-171.75323903245
4.9930000000000	0.41224692349390	-172.06677415677
4.9960000000000	0.41411284482910	-172.38182240812
4.9990000000000	0.41599413585560	-172.69839739809
5.0020000000000	0.41789084791359	-173.01651275494
5.0050000000000	0.41980303100122	-173.33618212172
5.0080000000000	0.42173073370689	-173.65741915434
5.0110000000000	0.42367400314000	-173.98023751946
5.0140000000000	0.42563288486002	-174.30465089242
5.0170000000000	0.42760742280401	-174.63067295492
5.0200000000000	0.42959765921250	-174.95831739269
5.0230000000000	0.43160363455365	-175.28759789307
5.0260000000000	0.43362538744584	-175.61852814239
5.0290000000000	0.43566295457854	-175.95112182336
5.0320000000000	0.43771637063154	-176.28539261225
5.0350000000000	0.43978566819250	-176.62135417602
5.0380000000000	0.44187087767276	-176.95902016933
5.0410000000000	0.44397202722154	-177.29840423139
5.0440000000000	0.44608914263841	-177.63951998277
5.0470000000000	0.44822224728409	-177.98238102198
5.0500000000000	0.45037136198958	-178.32700092205
5.0530000000000	0.45253650496360	-178.67339322692
5.0560000000000	0.45471769169840	-179.02157144766
5.0590000000000	0.45691493487387	-179.37154905871
5.0620000000000	0.45912824426007	-179.72333949379
5.0650000000000	0.46135762661813	179.92304385813
5.0680000000000	0.46360308559954	179.56758765714
5.0710000000000	0.46586462164390	179.21027861673
5.0740000000000	0.46814223187510	178.85110350834
5.0770000000000	0.47043590999604	178.49004916601
5.0800000000000	0.47274564618183	178.12710249116
5.0830000000000	0.47507142697158	177.76225045755
5.0860000000000	0.47741323515883	177.39548011639
5.0890000000000	0.47977104968062	177.02677860149
5.0920000000000	0.48214484550526	176.65613313470
5.0950000000000	0.48453459351891	176.28353103138
5.0980000000000	0.48694026041100	175.90895970610
5.1010000000000	0.48936180855850	175.53240667843
5.1040000000000	0.49179919590924	175.15385957889
5.1070000000000	0.49425237586423	174.77330615507
5.1100000000000	0.49672129715920	174.39073427789
5.1130000000000	0.49920590374524	174.00613194797
5.1160000000000	0.50170613466891	173.61948730222
5.1190000000000	0.50422192395166	173.23078862055
5.1220000000000	0.50675320046890	172.84002433266
5.1250000000000	0.50929988782858	172.44718302510
5.1280000000000	0.51186190424969	172.05225344836
5.1310000000000	0.51443916244054	171.65522452420
5.1340000000000	0.51703156947710	171.25608535306
5.1370000000000	0.51963902668158	170.85482522165
5.1400000000000	0.52226142950120	170.45143361063
5.1430000000000	0.52489866738756	170.04590020252
5.1460000000000	0.52755062367659	169.63821488961
5.1490000000000	0.53021717546922	169.22836778217
5.1520000000000	0.53289819351321	168.81634921664
5.1550000000000	0.53559354208598	168.40214976402
5.1580000000000	0.53830307887885	167.98576023839
5.1610000000000	0.54102665488285	167.56717170550
5.1640000000000	0.54376411427623	167.14637549153
5.1670000000000	0.54651529431400	166.72336319193
5.1700000000000	0.54928002521959	166.29812668035
5.1730000000000	0.55205813007899	165.87065811770
5.1760000000000	0.55484942473741	165.44094996128
5.1790000000000	0.55765371769901	165.00899497400
5.1820000000000	0.56047081002957	164.57478623370
5.1850000000000	0.56330049526266	164.13831714253
5.1880000000000	0.56614255930938	163.69958143637
5.1910000000000	0.56899678037211	163.25857319431
5.1940000000000	0.57186292886226	162.81528684826
5.1970000000000	0.57474076732265	162.36971719245
5.2000000000000	0.57763005035449	161.92185939311
5.2030000000000	0.58053052454946	161.47170899807
5.2060000000000	0.58344192842703	161.01926194639
5.2090000000000	0.58636399237739	160.56451457803
5.2120000000000	0.58929643861032	160.10746364344
5.2150000000000	0.59223898111019	159.64810631318
5.2180000000000	0.59519132559743	159.18644018749
5.2210000000000	0.59815316949686	158.72246330577
5.2240000000000	0.60112420191307	158.25617415605
5.2270000000000	0.60410410361316	157.78757168435
5.2300000000000	0.60709254701721	157.31665530399
5.2330000000000	0.61008919619671	156.84342490471
5.2360000000000	0.61309370688130	156.36788086177
5.2390000000000	0.61610572647405	155.89002404485
5.2420000000000	0.61912489407561	155.40985582680
5.2450000000000	0.62215084051751	154.92737809227
5.2480000000000	0.62518318840485	154.44259324611
5.2510000000000	0.62822155216874	153.95550422156
5.2540000000000	0.63126553812855	153.46611448829
5.2570000000000	0.63431474456453	152.97442806011
5.2600000000000	0.63736876180071	152.48044950253
5.2630000000000	0.64042717229849	151.98418393993
5.2660000000000	0.64348955076118	151.48563706258
5.2690000000000	0.64655546424952	150.98481513323
5.2720000000000	0.64962447230844	150.48172499344
5.2750000000000	0.65269612710539	149.97637406955
5.2780000000000	0.65576997358000	149.46877037830
5.2810000000000	0.65884554960570	148.95892253205
5.2840000000000	0.66192238616292	148.44683974361
5.2870000000000	0.66500000752437	147.93253183065
5.2900000000000	0.66807793145217	147.41600921970
5.2930000000000	0.67115566940708	146.89728294965
5.2960000000000	0.67423272676966	146.37636467483
5.2990000000000	0.67730860307354	145.85326666755
5.3020000000000	0.68038279225067	145.32800182020
5.3050000000000	0.68345478288844	144.80058364675
5.3080000000000	0.68652405849872	144.27102628378
5.3110000000000	0.68959009779855	143.73934449092
5.3140000000000	0.69265237500250	143.20555365076
5.3170000000000	0.69571036012630	142.66966976808
5.3200000000000	0.69876351930179	142.13170946865
5.3230000000000	0.70181131510272	141.59168999722
5.3260000000000	0.70485320688128	141.04962921507
5.3290000000000	0.70788865111496	140.50554559681
5.3320000000000	0.71091710176351	139.95945822659
5.3350000000000	0.71393801063544	139.41138679363
5.3380000000000	0.71695082776395	138.86135158711
5.3410000000000	0.71995500179151	138.30937349037
5.3440000000000	0.72294998036293	137.75547397447
5.3470000000000	0.72593521052625	137.19967509103
5.3500000000000	0.72891013914094	136.64199946438
5.3530000000000	0.73187421329295	136.08247028311
5.3560000000000	0.73482688071583	135.52111129082
5.3590000000000	0.73776759021758	134.95794677625
5.3620000000000	0.74069579211233	134.39300156272
5.3650000000000	0.74361093865629	133.82630099684
5.3680000000000	0.74651248448734	133.25787093662
5.3710000000000	0.74939988706745	132.68773773884
5.3740000000000	0.75227260712718	132.11592824580
5.3770000000000	0.75513010911163	131.54246977134
5.3800000000000	0.75797186162698	130.96739008635
5.3830000000000	0.76079733788675	130.39071740350
5.3860000000000	0.76360601615722	129.81248036143
5.3890000000000	0.76639738020097	129.23270800831
5.3920000000000	0.76917091971778	128.65142978485
5.3950000000000	0.77192613078217	128.06867550663
5.3980000000000	0.77466251627661	127.48447534603
5.4010000000000	0.77737958631968	126.89885981348
5.4040000000000	0.78007685868825	126.31185973829
5.4070000000000	0.78275385923294	125.72350624898
5.4100000000000	0.78541012228604	125.13383075310
5.4130000000000	0.78804519106100	124.54286491665
5.4160000000000	0.79065861804279	123.95064064309
5.4190000000000	0.79324996536827	123.35719005194
5.4220000000000	0.79581880519594	122.76254545707
5.4250000000000	0.79836472006406	122.16673934457
5.4280000000000	0.80088730323678	121.56980435047
5.4310000000000	0.80338615903729	120.97177323806
5.4340000000000	0.80586090316741	120.37267887502
5.4370000000000	0.80831116301309	119.77255421042
5.4400000000000	0.81073657793500	119.17143225148
5.4430000000000	0.81313679954390	118.56934604017
5.4460000000000	0.81551149195993	117.96632862983
5.4490000000000	0.81786033205570	117.36241306160
5.4520000000000	0.82018300968235	116.75763234095
5.4550000000000	0.82247922787840	116.15201941404
5.4580000000000	0.82474870306095	115.54560714434
5.4610000000000	0.82699116519887	114.93842828914
5.4640000000000	0.82920635796768	114.33051547627
5.4670000000000	0.83139403888592	113.72190118094
5.4700000000000	0.83355397943280	113.11261770276
5.4730000000000	0.83568596514694	112.50269714294
5.4760000000000	0.83778979570610	111.89217138180
5.4790000000000	0.83986528498793	111.28107205652
5.4820000000000	0.84191226111156	110.66943053917
5.4850000000000	0.84393056646018	110.05727791512
5.4880000000000	0.84592005768470	109.44464496181
5.4910000000000	0.84788060568851	108.83156212791
5.4940000000000	0.84981209559359	108.21805951290
5.4970000000000	0.85171442668817	107.60416684710
5.5000000000000	0.85358751235612	106.98991347221
5.5030000000000	0.85543127998849	106.37532832229
5.5060000000000	0.85724567087741	105.76043990529
5.5090000000000	0.85903064009274	105.14527628520
5.5120000000000	0.86078615634197	104.52986506458
5.5150000000000	0.86251220181368	103.91423336790
5.5180000000000	0.86420877200510	103.29840782529
5.5210000000000	0.86587587553428	102.68241455702
5.5240000000000	0.86751353393735	102.06627915858
5.5270000000000	0.86912178145147	101.45002668637
5.5300000000000	0.87070066478406	100.83368164411
5.5330000000000	0.87225024286879	100.21726796986
5.5360000000000	0.87377058660920	99.600809023731
5.5390000000000	0.87526177861026	98.984327576284
5.5420000000000	0.87672391289885	98.367845797616
5.5450000000000	0.87815709463355	97.751385247120
5.5480000000000	0.87956143980461	97.134966863953
5.5510000000000	0.88093707492470	96.518610958186
5.5540000000000	0.88228413671109	95.902337202656
5.5570000000000	0.88360277176008	95.286164625504
5.5600000000000	0.88489313621421	94.670111603407
5.5630000000000	0.88615539542312	94.054195855486
5.5660000000000	0.88738972359858	93.438434437900
5.5690000000000	0.88859630346450	92.822843739111
5.5720000000000	0.88977532590256	92.207439475809
5.5750000000000	0.89092698959412	91.592236689500
5.5780000000000	0.89205150065907	90.977249743729
5.5810000000000	0.89314907229233	90.362492321951
5.5840000000000	0.89421992439851	89.747977426008
5.5870000000000	0.89526428322552	89.133717375232
5.5900000000000	0.89628238099763	88.519723806134
5.5930000000000	0.89727445554854	87.906007672678
5.5960000000000	0.89824074995518	87.292579247116
5.5990000000000	0.89918151217263	86.679448121389
5.6020000000000	0.90009699467079	86.066623209040
5.6050000000000	0.90098745407336	85.454112747668
5.6080000000000	0.90185315079941	84.841924301860
5.6110000000000	0.90269434870834	84.230064766623
5.6140000000000	0.90351131474835	83.618540371269
5.6170000000000	0.90430431860908	83.007356683750
5.6200000000000	0.90507363237876	82.396518615416
5.6230000000000	0.90581953020615	81.786030426185
5.6260000000000	0.90654228796777	81.175895730098
5.6290000000000	0.90724218294073	80.566117501239
5.6320000000000	0.90791949348139	79.956698080013
5.6350000000000	0.90857449871022	79.347639179745
5.6380000000000	0.90920747820308	78.738941893593
5.6410000000000	0.90981871168922	78.130606701752
5.6440000000000	0.91040847875617	77.522633478924
5.6470000000000	0.91097705856172	76.915021502045
5.6500000000000	0.91152472955328	76.307769458242
5.6530000000000	0.91205176919456	75.700875453000
5.6560000000000	0.91255845369993	75.094337018527
5.6590000000000	0.91304505777648	74.488151122297
5.6620000000000	0.91351185437388	73.882314175737
5.6650000000000	0.91395911444212	73.276822043071
5.6680000000000	0.91438710669721	72.671670050268
5.6710000000000	0.91479609739490	72.066852994104
5.6740000000000	0.91518635011243	71.462365151304
5.6770000000000	0.91555812553831	70.858200287756
5.6800000000000	0.91591168127015	70.254351667772
5.6830000000000	0.91624727162055	69.650812063389
5.6860000000000	0.91656514743093	69.047573763691
5.6890000000000	0.91686555589342	68.444628584127
5.6920000000000	0.91714874038052	67.841967875824
5.6950000000000	0.91741494028273	67.239582534874
5.6980000000000	0.91766439085384	66.637463011573
5.7010000000000	0.91789732306396	66.035599319615
5.7040000000000	0.91811396346009	65.433981045203
5.7070000000000	0.91831453403413	64.832597356092
5.7100000000000	0.91849925209833	64.231437010526
5.7130000000000	0.91866833016789	63.630488366069
5.7160000000000	0.91882197585065	63.029739388313
5.7190000000000	0.91896039174382	62.429177659456
5.7220000000000	0.91908377533742	61.828790386732
5.7250000000000	0.91919231892446	61.228564410679
5.7280000000000	0.91928620951761	60.628486213251
5.7310000000000	0.91936562877221	60.028541925736
5.7340000000000	0.91943075291542	59.428717336494
5.7370000000000	0.91948175268151	58.828997898489
5.7400000000000	0.91951879325284	58.229368736611
5.7430000000000	0.91954203420658	57.629814654778
5.7460000000000	0.91955162946695	57.030320142806
5.7490000000000	0.91954772726266	56.430869383037
5.7520000000000	0.91953047008958	55.831446256722
5.7550000000000	0.91949999467825	55.232034350135
5.7580000000000	0.91945643196616	54.632616960430
5.7610000000000	0.91939990707464	54.033177101215
5.7640000000000	0.91933053928997	53.433697507836
5.7670000000000	0.91924844204878	52.834160642369
5.7700000000000	0.91915372292735	52.234548698314
5.7730000000000	0.91904648363469	51.634843604967
5.7760000000000	0.91892682000917	51.035027031475
5.7790000000000	0.91879482201854	50.435080390562
5.7820000000000	0.91865057376305	49.834984841918
5.7850000000000	0.91849415348164	49.234721295235
5.7880000000000	0.91832563356074	48.634270412896
5.7910000000000	0.91814508054571	48.033612612298
5.7940000000000	0.91795255515456	47.432728067794
5.7970000000000	0.91774811229384	46.831596712267
5.8000000000000	0.91753180107634	46.230198238307
5.8030000000000	0.91730366484061	45.628512098988
5.8060000000000	0.91706374117183	45.026517508239
5.8090000000000	0.91681206192397	44.424193440802
5.8120000000000	0.91654865324301	43.821518631756
5.8150000000000	0.91627353559093	43.218471575611
5.8180000000000	0.91598672377022	42.615030524955
5.8210000000000	0.91568822694876	42.011173488646
5.8240000000000	0.91537804868485	41.406878229540
5.8270000000000	0.91505618695194	40.802122261738
5.8300000000000	0.91472263416310	40.196882847358
5.8330000000000	0.91437737719476	39.591136992800
5.8360000000000	0.91402039740955	38.984861444504
5.8390000000000	0.91365167067794	38.378032684200
5.8420000000000	0.91327116739849	37.770626923612
5.8450000000000	0.91287885251630	37.162620098630
5.8480000000000	0.91247468553946	36.553987862923
5.8510000000000	0.91205862055321	35.944705580986
5.8540000000000	0.91163060623146	35.334748320606
5.8570000000000	0.91119058584538	34.724090844729
5.8600000000000	0.91073849726879	34.112707602733
5.8630000000000	0.91027427297985	33.500572721063
5.8660000000000	0.90979784005898	32.887659993237
5.8690000000000	0.90930912018232	32.273942869207
5.8720000000000	0.90880802961073	31.659394444039
5.8750000000000	0.90829447917357	31.043987445924
5.8780000000000	0.90776837424721	30.427694223480
5.8810000000000	0.90722961472756	29.810486732341
5.8840000000000	0.90667809499648	29.192336521020
5.8870000000000	0.90611370388135	28.573214716006
5.8900000000000	0.90553632460754	27.953092006106
5.8930000000000	0.90494583474324	27.331938625992
5.8960000000000	0.90434210613611	26.709724338935
5.8990000000000	0.90372500484128	26.086418418728
5.9020000000000	0.90309439104013	25.461989630740
5.9050000000000	0.90245011894931	24.836406212116
5.9080000000000	0.90179203671943	24.209635851083
5.9110000000000	0.90111998632267	23.581645665337
5.9140000000000	0.90043380342893	22.952402179504
5.9170000000000	0.89973331726954	22.321871301636
5.9200000000000	0.89901835048809	21.690018298727
5.9230000000000	0.89828871897750	21.056807771222
5.9260000000000	0.89754423170259	20.422203626497
5.9290000000000	0.89678469050743	19.786169051280
5.9320000000000	0.89600988990653	19.148666482989
5.9350000000000	0.89521961685901	18.509657579968
5.9380000000000	0.89441365052499	17.869103190581
5.9410000000000	0.89359176200294	17.226963321147
5.9440000000000	0.89275371404737	16.583197102689
5.9470000000000	0.89189926076543	15.937762756461
5.9500000000000	0.89102814729162	15.290617558239
5.9530000000000	0.89014010943933	14.641717801329
5.9560000000000	0.88923487332802	13.991018758284
5.9590000000000	0.88831215498474	13.338474641292
5.9620000000000	0.88737165991885	12.684038561202
5.9650000000000	0.88641308266829	12.027662485178
5.9680000000000	0.88543610631625	11.369297192929
5.9710000000000	0.88444040197647	10.708892231515
5.9740000000000	0.88342562824579	10.046395868687
5.9770000000000	0.88239143062220	9.3817550447332
5.9800000000000	0.88133744088667	8.7149153228232
5.9830000000000	0.88026327644701	8.0458208378166
5.9860000000000	0.87916853964179	7.3744142435178
5.9890000000000	0.87805281700243	6.7006366583591
5.9920000000000	0.87691567847138	6.0244276094992
5.9950000000000	0.87575667657423	5.3457249753191
5.9980000000000	0.87457534554350	4.6644649263093
6.0010000000000	0.87337120039181	3.9805818643428
6.0040000000000	0.87214373593202	3.2940083603285
6.0070000000000	0.87089242574174	2.6046750902554
6.0100000000000	0.86961672106966	1.9125107696303
6.0130000000000	0.86831604968096	1.2174420863293
6.0160000000000	0.86698981463892	0.51939363188540
6.0190000000000	0.86563739301987	-0.18171216875562
6.0220000000000	0.86425813455845	-0.88595512897035
6.0250000000000	0.86285136022003	-1.5934173736305
6.0280000000000	0.86141636069707	-2.3041834136499
6.0310000000000	0.85995239482622	-3.0183402218277
6.0340000000000	0.85845868792262	-3.7359773098945
6.0370000000000	0.85693443002811	-4.4571868066523
6.0400000000000	0.85537877406970	-5.1820635370795
6.0430000000000	0.85379083392490	-5.9107051022484
6.0460000000000	0.85216968239009	-6.6432119598865
6.0490000000000	0.85051434904859	-7.3796875053778
6.0520000000000	0.84882381803455	-8.1202381529781
6.0550000000000	0.84709702568942	-8.8649734169798
6.0580000000000	0.84533285810714	-9.6140059925348
6.0610000000000	0.84353014856505	-10.367451835793
6.0640000000000	0.84168767483693	-11.125430242983
6.0670000000000	0.83980415638540	-11.888063927993
6.0700000000000	0.83787825143081	-12.655479097994
6.0730000000000	0.83590855389410	-13.427805526532
6.0760000000000	0.83389359021174	-14.205176623511
6.0790000000000	0.83183181602112	-14.987729501373
6.0820000000000	0.82972161271537	-15.775605036723
6.0850000000000	0.82756128386755	-16.568947926560
6.0880000000000	0.82534905152464	-17.367906738167
6.0910000000000	0.82308305237301	-18.172633951632
6.0940000000000	0.82076133377808	-18.983285993843
6.0970000000000	0.81838184970223	-19.800023262667
6.1000000000000	0.81594245650662	-20.623010139929
6.1030000000000	0.81344090864434	-21.452414991601
6.1060000000000	0.81087485425429	-22.288410153518
6.1090000000000	0.80824183066754	-23.131171900705
6.1120000000000	0.80553925984072	-23.980880398257
6.1150000000000	0.80276444373367	-24.837719631498
6.1180000000000	0.79991455965226	-25.701877312911
6.1210000000000	0.79698665558092	-26.573544763142
6.1240000000000	0.79397764553369	-27.452916763080
6.1270000000000	0.79088430495739	-28.340191373792
6.1300000000000	0.78770326622576	-29.235569720790
6.1330000000000	0.78443101426920	-30.139255738807
6.1360000000000	0.78106388239119	-31.051455872942
6.1390000000000	0.77759804832971	-31.972378731727
6.1420000000000	0.77402953062927	-32.902234687273
6.1450000000000	0.77035418539807	-33.841235417336
6.1480000000000	0.76656770353338	-34.789593383750
6.1510000000000	0.76266560850830	-35.747521241296
6.1540000000000	0.75864325482321	-36.715231170673
6.1570000000000	0.75449582723641	-37.692934128887
6.1600000000000	0.75021834089974	-38.680839009915
6.1630000000000	0.74580564253722	-39.679151708202
6.1660000000000	0.74125241281672	-40.688074077105
6.1690000000000	0.73655317007747	-41.707802774098
6.1720000000000	0.73170227558827	-42.738527984224
6.1750000000000	0.72669394052343	-43.780432012972
6.1780000000000	0.72152223485491	-44.833687739576
6.1810000000000	0.71618109836906	-45.898456921493
6.1840000000000	0.71066435402552	-46.974888340772
6.1870000000000	0.70496572388207	-48.063115782934
6.1900000000000	0.69907884781336	-49.163255839094
6.1930000000000	0.69299730525170	-50.275405522162
6.1960000000000	0.68671464017462	-51.399639688230
6.1990000000000	0.68022438955469	-52.536008254602
6.2020000000000	0.67352011547280	-53.684533206339
6.2050000000000	0.66659544107384	-54.845205383769
6.2080000000000	0.65944409051477	-56.017981043943
6.2110000000000	0.65205993301632	-57.202778189679
6.2140000000000	0.64443703108197	-58.399472660418
6.2170000000000	0.63656969288959	-59.607893979624
6.2200000000000	0.62845252879221	-60.827820953807
6.2230000000000	0.62008051178440	-62.058977018268
6.2260000000000	0.61144904169994	-63.301025324274
6.2290000000000	0.60255401280547	-64.553563561294
6.2320000000000	0.59339188434400	-65.816118506029
6.2350000000000	0.58395975346514	-67.088140286859
6.2380000000000	0.57425542985525	-68.368996347720
6.2410000000000	0.56427751125656	-69.657965088851
6.2440000000000	0.55402545894116	-70.954229152851
6.2470000000000	0.54349967208997	-72.256868312347
6.2500000000000	0.53270155992249	-73.564851899672
6.2530000000000	0.52163361033746	-74.877030698282
6.2560000000000	0.51029945376274	-76.192128189218
6.2590000000000	0.49870392088238	-77.508731012363
6.2620000000000	0.48685309291633	-78.825278459935
6.2650000000000	0.47475434317945	-80.140050766624
6.2680000000000	0.46241636874815	-81.451155894415
6.2710000000000	0.44984921121909	-82.756514427215
6.2740000000000	0.43706426575946	-84.053842086724
6.2770000000000	0.42407427792515	-85.340629251019
6.2800000000000	0.41089332806297	-86.614116693896
6.2830000000000	0.39753680351725	-87.871266556313
6.2860000000000	0.38402135933078	-89.108727298504
6.2890000000000	0.37036486866647	-90.322791044761
6.2920000000000	0.35658636478372	-91.509341298782
6.2950000000000	0.34270597709227	-92.663788443032
6.2980000000000	0.32874486459169	-93.780989696058
6.3010000000000	0.31472515091870	-94.855149225045
6.3040000000000	0.30066986631309	-95.879692811520
6.3070000000000	0.28660290315514	-96.847109727062
6.3100000000000	0.27254899343918	-97.748752128522
6.3130000000000	0.25853371880815	-98.574579100800
6.3160000000000	0.24458356685019	-99.312828148018
6.3190000000000	0.23072605164914	-99.949591041296
6.3220000000000	0.21698992268107	-100.46826292826
6.3250000000000	0.20340549493967	-100.84882283621
6.3280000000000	0.19000514594990	-101.06688948244
6.3310000000000	0.17682404396406	-101.09247828612
6.3340000000000	0.16390119872076	-100.88836453363
6.3370000000000	0.15128096498230	-100.40793819826
6.3400000000000	0.13901518293654	-99.592431398529
6.3430000000000	0.12716620894982	-98.367444953155
6.3460000000000	0.11581116428113	-96.638879918960
6.3490000000000	0.10504776324315	-94.288880142410
6.3520000000000	0.095001941737891	-91.173587708714
6.3550000000000	0.085836856729388	-87.127018352892
6.3580000000000	0.077760980644840	-81.979676400551
6.3610000000000	0.071029043242143	-75.605127613744
6.3640000000000	0.065923779454151	-68.004192362891
6.3670000000000	0.062704677610627	-59.406741207480
6.3700000000000	0.061526027622271	-50.313437511081
6.3730000000000	0.062363646753131	-41.387040671436
6.3760000000000	0.065006869470966	-33.225002748643
6.3790000000000	0.069126071692343	-26.182162859663
6.3820000000000	0.074364609249978	-20.351621560610
6.3850000000000	0.080403240504415	-15.652260540520
6.3880000000000	0.086985176016786	-11.926519522375
6.3910000000000	0.093915524536482	-9.0037135434624
6.3940000000000	0.10105055566750	-6.7294975122239
6.3970000000000	0.10828549913712	-4.9750166490212
6.4000000000000	0.11554418096442	-3.6366755376594
6.4030000000000	0.12277113495981	-2.6325623854365
6.4060000000000	0.12992587640106	-1.8982576643384
6.4090000000000	0.13697882251285	-1.3830556443626
6.4120000000000	0.14390839761924	-1.0468739663363
6.4150000000000	0.15069897051788	-0.85783422557501
6.4180000000000	0.15733937225804	-0.79040546562740
6.4210000000000	0.16382181935472	-0.82399082075954
6.4240000000000	0.17014112208128	-0.94185280840966
6.4270000000000	0.17629409509407	-1.1302939576744
6.4300000000000	0.18227911323043	-1.3780290538784
6.4330000000000	0.18809577268938	-1.6757012237672
6.4360000000000	0.19374462963115	-2.0155063486447
6.4390000000000	0.19922699633806	-2.3908994689657
6.4420000000000	0.20454478068092	-2.7963636211819
6.4450000000000	0.20970035854350	-3.2272265272447
6.4480000000000	0.21469647161010	-3.6795142138876
6.4510000000000	0.21953614488095	-4.1498333301546
6.4540000000000	0.22422261968839	-4.6352759204230
6.4570000000000	0.22875929900980	-5.1333418872838
6.4600000000000	0.23314970262346	-5.6418754820469
6.4630000000000	0.23739743020941	-6.1590129899293
6.4660000000000	0.24150613091299	-6.6831394042080
6.4690000000000	0.24547947820246	-7.2128523610177
6.4720000000000	0.24932114909165	-7.7469319721580
6.4750000000000	0.25303480698196	-8.2843154751279
6.4780000000000	0.25662408752127	-8.8240758381909
6.4810000000000	0.26009258698856	-9.3654036287868
6.4840000000000	0.26344385280146	-9.9075915874200
6.4870000000000	0.26668137581378	-10.450021454732
6.4900000000000	0.26980858412653	-10.992152683242
6.4930000000000	0.27282883818136	-11.533512732053
6.4960000000000	0.27574542694196	-12.073688696385
6.4990000000000	0.27856156499983	-12.612320066956
6.5020000000000	0.28128039046531	-13.149092449141
6.5050000000000	0.28390496352581	-13.683732100262
6.5080000000000	0.28643826557034	-14.216001166548
6.5110000000000	0.28888319879403	-14.745693520324
6.5140000000000	0.29124258620869	-15.272631113672
6.5170000000000	0.29351917199554	-15.796660777745
6.5200000000000	0.29571562214544	-16.317651407691
6.5230000000000	0.29783452533930	-16.835491482071
6.5260000000000	0.29987839402778	-17.350086873172
6.5290000000000	0.30184966567515	-17.861358910891
6.5320000000000	0.30375070413678	-18.369242668131
6.5350000000000	0.30558380114395	-18.873685440153
6.5380000000000	0.30735117787325	-19.374645394065
6.5410000000000	0.30905498658111	-19.872090367886
6.5440000000000	0.31069731228628	-20.365996801308
6.5470000000000	0.31228017448607	-20.856348782660
6.5500000000000	0.31380552889351	-21.343137198557
6.5530000000000	0.31527526918506	-21.826358974421
6.5560000000000	0.31669122874947	-22.306016395584
6.5590000000000	0.31805518243017	-22.782116499905
6.5620000000000	0.31936884825457	-23.254670533977
6.5650000000000	0.32063388914474	-23.723693465934
6.5680000000000	0.32185191460472	-24.189203548709
6.5710000000000	0.32302448238082	-24.651221928315
6.5740000000000	0.32415310009157	-25.109772292336
6.5770000000000	0.32523922682484	-25.564880554401
6.5800000000000	0.32628427470010	-26.016574570845
6.5830000000000	0.32728961039421	-26.464883886244
6.5860000000000	0.32825655662956	-26.909839504818
6.5890000000000	0.32918639362375	-27.351473685082
6.5920000000000	0.33008036050017	-27.789819755369
6.5950000000000	0.33093965665933	-28.224911948118
6.5980000000000	0.33176544311065	-28.656785251064
6.6010000000000	0.33255884376503	-29.085475273625
6.6040000000000	0.33332094668830	-29.511018126996
6.6070000000000	0.33405280531605	-29.933450316590
6.6100000000000	0.33475543963024	-30.352808645623
6.6130000000000	0.33542983729836	-30.769130128752
6.6160000000000	0.33607695477561	-31.182451914782
6.6190000000000	0.33669771837099	-31.592811217578
6.6220000000000	0.33729302527809	-32.000245254379
6.6250000000000	0.33786374457131	-32.404791190805
6.6280000000000	0.33841071816844	-32.806486091912
6.6310000000000	0.33893476176051	-33.205366878723
6.6340000000000	0.33943666570976	-33.601470289696
6.6370000000000	0.33991719591664	-33.994832846681
6.6400000000000	0.34037709465674	-34.385490824908
6.6430000000000	0.34081708138866	-34.773480226645
6.6460000000000	0.34123785353355	-35.158836758165
6.6490000000000	0.34164008722734	-35.541595809704
6.6520000000000	0.34202443804657	-35.921792438132
6.6550000000000	0.34239154170849	-36.299461352059
6.6580000000000	0.34274201474659	-36.674636899169
6.6610000000000	0.34307645516215	-37.047353055538
6.6640000000000	0.34339544305265	-37.417643416765
6.6670000000000	0.34369954121806	-37.785541190723
6.6700000000000	0.34398929574548	-38.151079191784
6.6730000000000	0.34426523657313	-38.514289836370
6.6760000000000	0.34452787803432	-38.875205139684
6.6790000000000	0.34477771938210	-39.233856713526
6.6820000000000	0.34501524529538	-39.590275765065
6.6850000000000	0.34524092636710	-39.944493096475
6.6880000000000	0.34545521957515	-40.296539105352
6.6910000000000	0.34565856873665	-40.646443785815
6.6940000000000	0.34585140494623	-40.994236730237
6.6970000000000	0.34603414699886	-41.339947131515
6.7000000000000	0.34620720179788	-41.683603785845
6.7030000000000	0.34637096474863	-42.025235095920
6.7060000000000	0.34652582013840	-42.364869074518
6.7090000000000	0.34667214150307	-42.702533348428
6.7120000000000	0.34681029198101	-43.038255162675
6.7150000000000	0.34694062465463	-43.372061385001
6.7180000000000	0.34706348288018	-43.703978510570
6.7210000000000	0.34717920060616	-44.034032666874
6.7240000000000	0.34728810268066	-44.362249618797
6.7270000000000	0.34739050514828	-44.688654773825
6.7300000000000	0.34748671553683	-45.013273187369
6.7330000000000	0.34757703313424	-45.336129568186
6.7360000000000	0.34766174925612	-45.657248283880
6.7390000000000	0.34774114750419	-45.976653366460
6.7420000000000	0.34781550401602	-46.294368517943
6.7450000000000	0.34788508770641	-46.610417115994
6.7480000000000	0.34795016050064	-46.924822219575
6.7510000000000	0.34801097755993	-47.237606574612
6.7540000000000	0.34806778749949	-47.548792619654
6.7570000000000	0.34812083259928	-47.858402491522
6.7600000000000	0.34817034900781	-48.166458030940
6.7630000000000	0.34821656693939	-48.472980788136
6.7660000000000	0.34825971086475	-48.777992028417
6.7690000000000	0.34829999969562	-49.081512737700
6.7720000000000	0.34833764696326	-49.383563628007
6.7750000000000	0.34837286099126	-49.684165142901
6.7780000000000	0.34840584506279	-49.983337462885
6.7810000000000	0.34843679758253	-50.281100510738
6.7840000000000	0.34846591223346	-50.577473956799
6.7870000000000	0.34849337812870	-50.872477224185
6.7900000000000	0.34851937995857	-51.166129493958
6.7930000000000	0.34854409813306	-51.458449710220
6.7960000000000	0.34856770891990	-51.749456585149
6.7990000000000	0.34859038457829	-52.039168603971
6.8020000000000	0.34861229348865	-52.327604029860
6.8050000000000	0.34863360027826	-52.614780908778
6.8080000000000	0.34865446594320	-52.900717074248
6.8110000000000	0.34867504796656	-53.185430152055
6.8140000000000	0.34869550043309	-53.468937564883
6.8170000000000	0.34871597414049	-53.751256536893
6.8200000000000	0.34873661670734	-54.032404098220
6.8230000000000	0.34875757267792	-54.312397089418
6.8260000000000	0.34877898362392	-54.591252165831
6.8290000000000	0.34880098824323	-54.868985801906
6.8320000000000	0.34882372245587	-55.145614295437
6.8350000000000	0.34884731949717	-55.421153771750
6.8380000000000	0.34887191000837	-55.695620187825
6.8410000000000	0.34889762212457	-55.969029336355
6.8440000000000	0.34892458156030	-56.241396849750
6.8470000000000	0.34895291169273	-56.512738204078
6.8500000000000	0.34898273364252	-56.783068722951
6.8530000000000	0.34901416635255	-57.052403581352
6.8560000000000	0.34904732666448	-57.320757809408
6.8590000000000	0.34908232939330	-57.588146296113
6.8620000000000	0.34911928739988	-57.854583792992
6.8650000000000	0.34915831166159	-58.120084917715
6.8680000000000	0.34919951134123	-58.384664157667
6.8710000000000	0.34924299385396	-58.648335873459
6.8740000000000	0.34928886493276	-58.911114302403
6.8770000000000	0.34933722869211	-59.173013561928
6.8800000000000	0.34938818769013	-59.434047652963
6.8830000000000	0.34944184298920	-59.694230463272
6.8860000000000	0.34949829421511	-59.953575770742
6.8890000000000	0.34955763961480	-60.212097246641
6.8920000000000	0.34961997611272	-60.469808458822
6.8950000000000	0.34968539936590	-60.726722874906
6.8980000000000	0.34975400381778	-60.982853865414
6.9010000000000	0.34982588275074	-61.238214706870
6.9040000000000	0.34990112833759	-61.492818584871
6.9070000000000	0.34997983169179	-61.746678597117
6.9100000000000	0.35006208291671	-61.999807756424
6.9130000000000	0.35014797115378	-62.252218993687
6.9160000000000	0.35023758462967	-62.503925160832
6.9190000000000	0.35033101070246	-62.754939033733
6.9220000000000	0.35042833590699	-63.005273315101
6.9250000000000	0.35052964599919	-63.254940637350
6.9280000000000	0.35063502599967	-63.503953565444
6.9310000000000	0.35074456023642	-63.752324599712
6.9340000000000	0.35085833238675	-64.000066178654
6.9370000000000	0.35097642551851	-64.247190681715
6.9400000000000	0.35109892213052	-64.493710432051
6.9430000000000	0.35122590419241	-64.739637699270
6.9460000000000	0.35135745318369	-64.984984702166
6.9490000000000	0.35149365013225	-65.229763611424
6.9520000000000	0.35163457565230	-65.473986552329
6.9550000000000	0.35178030998163	-65.717665607451
6.9580000000000	0.35193093301842	-65.960812819323
6.9610000000000	0.35208652435747	-66.203440193107
6.9640000000000	0.35224716332598	-66.445559699259
6.9670000000000	0.35241292901881	-66.687183276176
6.9700000000000	0.35258390033331	-66.928322832846
6.9730000000000	0.35276015600377	-67.168990251490
6.9760000000000	0.35294177463543	-67.409197390202
[truncated: 1,012 more rows]
