# Supplementary material for: Intelligent wireless power transfer via a 2-bit compact reconfigurable transmissive-metasurface-based router
Source: Nat Commun. 2024 Apr 1;15:2807. doi: 10.1038/s41467-024-46984-4 (PMC10984985; doi:10.1038/s41467-024-46984-4)
Supplement: Supplementary file 12 — Source Data [file 41467_2024_46984_MOESM12_ESM.zip › source_data/figure_s16_singleground1.txt]

#Parameters = {D=22.5; DC_linenum=2; DC_rotation=25; DC_shifty=8; Rx1=6.95; Rx2=3.95; Rx3=6.95; Rx4=3.95; Rx5=8.12; Rx6=5.25; Ry1=7.61; Ry2=3.95; Ry3=7.61; Ry4=5.94; Ry5=8.12; Ry6=5.25; ang=60; ang_rad=1.0471975511966; cap1=1.5e-13; cap2=0; cap3=0; cap4=1.5e-13; d1_M1=4.2; d1_M4=3.9; d2_M4=2.2; d_M1=0.9; eRx_h1=9.5; eRx_h2=7.5; eRx_v1=5; eRx_v2=9; gc=0.5; ha=0.1; hd=0.787; hs=3.175; hs1=1.675; l1…
#"Frequency / GHz"	SZmax(1),Zmin(1) (7) [Mag]	SZmax(1),Zmin(1) (7) [Pha in deg.]
#-----------------------------------------------------------------------------------
4.0000000000000	0.16033872361063	-136.29417628449
4.0030000000000	0.15778154709098	-136.67583341681
4.0060000000000	0.15528492268651	-137.05277733224
4.0090000000000	0.15284611126893	-137.42526675770
4.0120000000000	0.15046249692316	-137.79354863523
4.0150000000000	0.14813157898497	-138.15785896011
4.0180000000000	0.14585096457367	-138.51842356132
4.0210000000000	0.14361836158216	-138.87545882938
4.0240000000000	0.14143157208925	-139.22917239613
4.0270000000000	0.13928848616145	-139.57976377093
4.0300000000000	0.13718707601352	-139.92742493687
4.0330000000000	0.13512539049943	-140.27234091079
4.0360000000000	0.13310154990681	-140.61469027028
4.0390000000000	0.13111374103006	-140.95464565062
4.0420000000000	0.12916021249873	-141.29237421455
4.0450000000000	0.12723927033913	-141.62803809738
4.0480000000000	0.12534927374863	-141.96179482984
4.0510000000000	0.12348863106312	-142.29379774081
4.0540000000000	0.12165579589924	-142.62419634210
4.0570000000000	0.11984926345390	-142.95313669724
4.0600000000000	0.11806756694447	-143.28076177588
4.0630000000000	0.11630927417373	-143.60721179579
4.0660000000000	0.11457298420432	-143.93262455390
4.0690000000000	0.11285732412778	-144.25713574800
4.0720000000000	0.11116094591403	-144.58087929058
4.0750000000000	0.10948252332713	-144.90398761611
4.0780000000000	0.10782074889349	-145.22659198338
4.0810000000000	0.10617433090904	-145.54882277395
4.0840000000000	0.10454199047150	-145.87080978817
4.0870000000000	0.10292245852417	-146.19268254002
4.0900000000000	0.10131447289730	-146.51457055193
4.0930000000000	0.099716775332904	-146.83660365089
4.0960000000000	0.098128108478431	-147.15891226707
4.0990000000000	0.096547212834136	-147.48162773600
4.1020000000000	0.094972823638506	-147.80488260567
4.1050000000000	0.093403667675102	-148.12881094959
4.1080000000000	0.091838459983364	-148.45354868702
4.1110000000000	0.090275900454733	-148.77923391134
4.1140000000000	0.088714670294174	-149.10600722774
4.1170000000000	0.087153428325633	-149.43401210114
4.1200000000000	0.085590807118232	-149.76339521506
4.1230000000000	0.084025408908008	-150.09430684238
4.1260000000000	0.082455801287656	-150.42690122813
4.1290000000000	0.080880512634162	-150.76133698466
4.1320000000000	0.079298027241166	-151.09777749874
4.1350000000000	0.077706780119502	-151.43639134973
4.1380000000000	0.076105151425420	-151.77735273695
4.1410000000000	0.074491460471585	-152.12084191340
4.1440000000000	0.072863959270819	-152.46704562120
4.1470000000000	0.071220825556799	-152.81615752219
4.1500000000000	0.069560155219245	-153.16837861392
4.1530000000000	0.067879954083600	-153.52391761735
4.1560000000000	0.066178128956485	-153.88299131681
4.1590000000000	0.064452477848310	-154.24582482501
4.1620000000000	0.062700679272976	-154.61265173479
4.1650000000000	0.060920280511497	-154.98371410389
4.1680000000000	0.059108684711300	-155.35926219688
4.1710000000000	0.057263136675549	-155.73955387661
4.1740000000000	0.055380707176779	-156.12485349170
4.1770000000000	0.053458275605963	-156.51543003809
4.1800000000000	0.051492510741279	-156.91155427151
4.1830000000000	0.049479849389837	-157.31349429301
4.1860000000000	0.047416472619601	-157.72150889023
4.1890000000000	0.045298279257089	-158.13583753929
4.1920000000000	0.043120856278161	-158.55668535975
4.1950000000000	0.040879445663517	-158.98420029845
4.1980000000000	0.038568907226599	-159.41843807759
4.2010000000000	0.036183676849117	-159.85930735911
4.2040000000000	0.033717719479213	-160.30648189923
4.2070000000000	0.031164476163228	-160.75925551889
4.2100000000000	0.028516804305583	-161.21629345445
4.2130000000000	0.025766910314396	-161.67518541586
4.2160000000000	0.022906273882135	-162.13159280225
4.2190000000000	0.019925563639493	-162.57749197612
4.2220000000000	0.016814545712018	-162.99717079238
4.2250000000000	0.013561993402440	-163.35674690382
4.2280000000000	0.010155636003937	-163.57052951002
4.2310000000000	0.0065823721590072	-163.35000116989
4.2340000000000	0.0028315035421510	-160.79822865310
4.2370000000000	0.0011742517810942	-0.75446386278253
4.2400000000000	0.0053264694592447	9.2100442862900
4.2430000000000	0.0097417792154019	9.8223453966640
4.2460000000000	0.014423122739182	9.5764814285403
4.2490000000000	0.019395635907231	9.0453942322119
4.2520000000000	0.024688808524624	8.3653787430216
4.2550000000000	0.030336129775380	7.5829633556537
4.2580000000000	0.036375501243506	6.7160723289598
4.2610000000000	0.042849842352182	5.7708162391481
4.2640000000000	0.049807815965426	4.7473455339235
4.2670000000000	0.057304662293057	3.6421936018692
4.2700000000000	0.065403136368479	2.4492677184707
4.2730000000000	0.074174536991397	1.1602370902935
4.2760000000000	0.083699796758741	-0.23538748960559
4.2790000000000	0.094070569809295	-1.7503558668663
4.2820000000000	0.10539019804813	-3.3999041836966
4.2850000000000	0.11777434479887	-5.2020735118369
4.2880000000000	0.13135093729604	-7.1780994819775
4.2910000000000	0.14625882802142	-9.3528461431418
4.2940000000000	0.16264423306318	-11.755238911010
4.2970000000000	0.18065349467832	-14.418615007850
4.3000000000000	0.20042002662413	-17.380847473591
4.3030000000000	0.22204249567207	-20.684001156511
4.3060000000000	0.24555064102362	-24.373140134855
4.3090000000000	0.27085534731513	-28.493737290007
4.3120000000000	0.29768212339506	-33.086996477690
4.3150000000000	0.32549427221716	-38.182436676590
4.3180000000000	0.35342581698044	-43.787583192301
4.3210000000000	0.38026293623805	-49.875892128204
4.3240000000000	0.40452476961044	-56.376129703519
4.3270000000000	0.42467724646322	-63.168438576049
4.3300000000000	0.43945042114598	-70.092191445102
4.3330000000000	0.44814591002994	-76.966672488995
4.3360000000000	0.45079011570796	-83.618949852338
4.3390000000000	0.44806193733001	-89.908898865826
4.3420000000000	0.44105033579079	-95.743128454386
4.3450000000000	0.43097067609140	-101.07590719070
4.3480000000000	0.41894676008427	-105.90085753051
4.3510000000000	0.40589615445188	-110.23900049074
4.3540000000000	0.39250199340791	-114.12739679275
4.3570000000000	0.37923560462389	-117.61038503511
4.3600000000000	0.36639931379519	-120.73373064854
4.3630000000000	0.35417092738648	-123.54118261894
4.3660000000000	0.34264160466569	-126.07273052915
4.3690000000000	0.33184494324410	-128.36393969068
4.3720000000000	0.32177795681974	-130.44590978834
4.3750000000000	0.31241557643281	-132.34555863672
4.3780000000000	0.30372036062028	-134.08604949990
4.3810000000000	0.29564882236035	-135.68725864050
4.3840000000000	0.28815543921086	-137.16622855517
4.3870000000000	0.28119511155018	-138.53758121488
4.3900000000000	0.27472459959009	-139.81388188499
4.3930000000000	0.26870329940133	-141.00595274895
4.3960000000000	0.26309359881240	-142.12313978775
4.3990000000000	0.25786097235750	-143.17353811800
4.4020000000000	0.25297391939755	-144.16418141607
4.4050000000000	0.24840381281280	-145.10120081410
4.4080000000000	0.24412470135038	-145.98995811648
4.4110000000000	0.24011309270942	-146.83515755146
4.4140000000000	0.23634773398224	-147.64093964475
4.4170000000000	0.23280939927358	-148.41096022663
4.4200000000000	0.22948068994551	-149.14845708073
4.4230000000000	0.22634585015580	-149.85630631264
4.4260000000000	0.22339059862272	-150.53707015526
4.4290000000000	0.22060197649722	-151.19303762827
4.4320000000000	0.21796821061309	-151.82625922116
4.4350000000000	0.21547859105969	-152.43857656568
4.4380000000000	0.21312336187517	-153.03164789675
4.4410000000000	0.21089362362289	-153.60696996342
4.4440000000000	0.20878124664461	-154.16589693962
4.4470000000000	0.20677879385304	-154.70965679176
4.4500000000000	0.20487945201402	-155.23936548487
4.4530000000000	0.20307697056386	-155.75603934617
4.4560000000000	0.20136560710306	-156.26060585383
4.4590000000000	0.19974007879921	-156.75391307580
4.4620000000000	0.19819551901713	-157.23673794854
4.4650000000000	0.19672743857304	-157.70979355604
4.4680000000000	0.19533169107953	-158.17373554504
4.4710000000000	0.19400444191164	-158.62916779217
4.4740000000000	0.19274214038046	-159.07664742140
4.4770000000000	0.19154149475014	-159.51668925605
4.4800000000000	0.19039944977801	-159.94976977744
4.4830000000000	0.18931316649603	-160.37633065200
4.4860000000000	0.18828000398530	-160.79678188031
4.4890000000000	0.18729750292519	-161.21150461393
4.4920000000000	0.18636337072435	-161.62085367982
4.4950000000000	0.18547546806362	-162.02515984688
4.4980000000000	0.18463179670075	-162.42473186446
4.5010000000000	0.18383048840419	-162.81985829908
4.5040000000000	0.18306979489856	-163.21080919193
4.5070000000000	0.18234807871765	-163.59783755726
4.5100000000000	0.18166380487278	-163.98118073886
4.5130000000000	0.18101553325438	-164.36106164011
4.5160000000000	0.18040191169403	-164.73768984096
4.5190000000000	0.17982166962202	-165.11126261381
4.5220000000000	0.17927361226250	-165.48196584854
4.5250000000000	0.17875661531473	-165.84997489621
4.5280000000000	0.17826962007411	-166.21545533944
4.5310000000000	0.17781162895189	-166.57856369678
4.5340000000000	0.17738170135642	-166.93944806768
4.5370000000000	0.17697894990287	-167.29824872353
4.5400000000000	0.17660253692156	-167.65509865020
4.5430000000000	0.17625167123817	-168.01012404651
4.5460000000000	0.17592560520169	-168.36344478267
4.5490000000000	0.17562363193840	-168.71517482256
4.5520000000000	0.17534508281227	-169.06542261294
4.5550000000000	0.17508932507405	-169.41429144263
4.5580000000000	0.17485575968314	-169.76187977439
4.5610000000000	0.17464381928758	-170.10828155174
4.5640000000000	0.17445296634919	-170.45358648301
4.5670000000000	0.17428269140184	-170.79788030448
4.5700000000000	0.17413251143207	-171.14124502448
4.5730000000000	0.17400196837224	-171.48375914988
4.5760000000000	0.17389062769721	-171.82549789663
4.5790000000000	0.17379807711641	-172.16653338540
4.5820000000000	0.17372392535393	-172.50693482381
4.5850000000000	0.17366780100969	-172.84676867602
4.5880000000000	0.17362935149573	-173.18609882096
4.5910000000000	0.17360824204168	-173.52498669982
4.5940000000000	0.17360415476443	-173.86349145390
4.5970000000000	0.17361678779713	-174.20167005329
4.6000000000000	0.17364585447324	-174.53957741727
4.6030000000000	0.17369108256154	-174.87726652700
4.6060000000000	0.17375221354852	-175.21478853096
4.6090000000000	0.17382900196471	-175.55219284386
4.6120000000000	0.17392121475189	-175.88952723932
4.6150000000000	0.17402863066824	-176.22683793692
4.6180000000000	0.17415103972890	-176.56416968382
4.6210000000000	0.17428824267945	-176.90156583163
4.6240000000000	0.17444005050003	-177.23906840851
4.6270000000000	0.17460628393814	-177.57671818712
4.6300000000000	0.17478677306804	-177.91455474854
4.6330000000000	0.17498135687518	-178.25261654254
4.6360000000000	0.17518988286385	-178.59094094429
4.6390000000000	0.17541220668660	-178.92956430795
4.6420000000000	0.17564819179403	-179.26852201721
4.6450000000000	0.17589770910364	-179.60784853296
4.6480000000000	0.17616063668651	-179.94757743843
4.6510000000000	0.17643685947069	179.71225851821
4.6540000000000	0.17672626896030	179.37162738353
4.6570000000000	0.17702876296927	179.03049796063
4.6600000000000	0.17734424536896	178.68883977302
4.6630000000000	0.17767262584870	178.34662303034
4.6660000000000	0.17801381968850	178.00381859584
4.6690000000000	0.17836774754326	177.66039795554
4.6720000000000	0.17873433523772	177.31633318891
4.6750000000000	0.17911351357163	176.97159694101
4.6780000000000	0.17950521813443	176.62616239597
4.6810000000000	0.17990938912904	176.28000325177
4.6840000000000	0.18032597120408	175.93309369608
4.6870000000000	0.18075491329432	175.58540838332
4.6900000000000	0.18119616846864	175.23692241263
4.6930000000000	0.18164969378531	174.88761130682
4.6960000000000	0.18211545015418	174.53745099213
4.6990000000000	0.18259340220546	174.18641777874
4.7020000000000	0.18308351816472	173.83448834202
4.7050000000000	0.18358576973402	173.48163970429
4.7080000000000	0.18410013197880	173.12784921719
4.7110000000000	0.18462658322043	172.77309454432
4.7140000000000	0.18516510493423	172.41735364430
4.7170000000000	0.18571568165293	172.06060475393
4.7200000000000	0.18627830087544	171.70282637141
4.7230000000000	0.18685295298098	171.34399723943
4.7260000000000	0.18743963114870	170.98409632791
4.7290000000000	0.18803833128281	170.62310281624
4.7320000000000	0.18864905194352	170.26099607463
4.7350000000000	0.18927179428428	169.89775564427
4.7380000000000	0.18990656199548	169.53336121586
4.7410000000000	0.19055336125562	169.16779260590
4.7440000000000	0.19121220069049	168.80102973009
4.7470000000000	0.19188309134168	168.43305257273
4.7500000000000	0.19256604664569	168.06384115102
4.7530000000000	0.19326108242546	167.69337547251
4.7560000000000	0.19396821689656	167.32163548341
4.7590000000000	0.19468747069094	166.94860100468
4.7620000000000	0.19541886690161	166.57425165166
4.7650000000000	0.19616243115260	166.19856673114
4.7680000000000	0.19691819169917	165.82152510750
4.7710000000000	0.19768617956392	165.44310502539
4.7740000000000	0.19846642871433	165.06328387111
4.7770000000000	0.19925897628584	164.68203784559
4.7800000000000	0.20006386284879	164.29934150794
4.7830000000000	0.20088113270451	163.91516712602
4.7860000000000	0.20171083416271	163.52948373255
4.7890000000000	0.20255301967957	163.14225572265
4.7920000000000	0.20340774556793	162.75344071830
4.7950000000000	0.20427507060660	162.36298623076
4.7980000000000	0.20515505196676	161.97082429768
4.8010000000000	0.20604773465238	161.57686261769
4.8040000000000	0.20695312497826	161.18096950576
4.8070000000000	0.20787112337536	160.78294793017
4.8100000000000	0.20880134875484	160.38249135015
4.8130000000000	0.20974266047517	159.97911767253
4.8160000000000	0.21069182743032	159.57213454408
4.8190000000000	0.21164014432969	159.16106932934
4.8220000000000	0.21256975119139	158.74858104420
4.8250000000000	0.21347956884893	158.34636395126
4.8280000000000	0.21443787821863	157.95863173007
4.8310000000000	0.21546726058223	157.56665391364
4.8340000000000	0.21652463213352	157.16443538654
4.8370000000000	0.21759088573028	156.75570082259
4.8400000000000	0.21866410609195	156.34315284113
4.8430000000000	0.21974575132463	155.92798023650
4.8460000000000	0.22083727553201	155.51067267292
4.8490000000000	0.22193971299110	155.09143330081
4.8520000000000	0.22305376295093	154.67034549852
4.8550000000000	0.22417990373272	154.24744016569
4.8580000000000	0.22531847280990	153.82272412884
4.8610000000000	0.22646971723997	153.39619276794
4.8640000000000	0.22763382486994	152.96783590202
4.8670000000000	0.22881094382997	152.53764064445
4.8700000000000	0.23000119493967	152.10559283269
4.8730000000000	0.23120467977228	151.67167776051
4.8760000000000	0.23242148600735	151.23588055789
4.8790000000000	0.23365169105367	150.79818638818
4.8820000000000	0.23489536454498	150.35858054887
4.8850000000000	0.23615257008589	149.91704852091
4.8880000000000	0.23742336648916	149.47357599047
4.8910000000000	0.23870780866165	149.02814885634
4.8940000000000	0.24000594824336	148.58075322983
4.8970000000000	0.24131783407026	148.13137543131
4.9000000000000	0.24264351250939	147.68000198538
4.9030000000000	0.24398302770013	147.22661961594
4.9060000000000	0.24533642172558	146.77121524163
4.9090000000000	0.24670373473130	146.31377597200
4.9120000000000	0.24808500500385	145.85428910453
4.9150000000000	0.24948026901838	145.39274212251
4.9180000000000	0.25088956146197	144.92912269363
4.9210000000000	0.25231291523797	144.46341866948
4.9240000000000	0.25375036145519	143.99561808560
4.9270000000000	0.25520192940484	143.52570916226
4.9300000000000	0.25666764652755	143.05368030573
4.9330000000000	0.25814753837237	142.57952011010
4.9360000000000	0.25964162854891	142.10321735957
4.9390000000000	0.26114993867404	141.62476103113
4.9420000000000	0.26267248831372	141.14414029760
4.9450000000000	0.26420929492096	140.66134453106
4.9480000000000	0.26576037377032	140.17636330657
4.9510000000000	0.26732573788946	139.68918640612
4.9540000000000	0.26890539798821	139.19980382298
4.9570000000000	0.27049936238544	138.70820576612
4.9600000000000	0.27210763693396	138.21438266501
4.9630000000000	0.27373022494386	137.71832517452
4.9660000000000	0.27536712710432	137.22002418008
4.9690000000000	0.27701834140422	136.71947080302
4.9720000000000	0.27868386305161	136.21665640602
4.9750000000000	0.28036368439229	135.71157259883
4.9780000000000	0.28205779482761	135.20421124404
4.9810000000000	0.28376618073159	134.69456446303
4.9840000000000	0.28548882536752	134.18262464214
4.9870000000000	0.28722570880418	133.66838443879
4.9900000000000	0.28897680783181	133.15183678791
4.9930000000000	0.29074209587780	132.63297490835
4.9960000000000	0.29252154292252	132.11179230947
4.9990000000000	0.29431511541506	131.58828279778
5.0020000000000	0.29612277618923	131.06244048374
5.0050000000000	0.29794448437992	130.53425978858
5.0080000000000	0.29978019533975	130.00373545120
5.0110000000000	0.30162986055645	129.47086253522
5.0140000000000	0.30349342757074	128.93563643602
5.0170000000000	0.30537083989514	128.39805288784
5.0200000000000	0.30726203693363	127.85810797099
5.0230000000000	0.30916695390245	127.31579811902
5.0260000000000	0.31108552175195	126.77112012602
5.0290000000000	0.31301766708998	126.22407115385
5.0320000000000	0.31496331210655	125.67464873950
5.0350000000000	0.31692237450020	125.12285080233
5.0380000000000	0.31889476740616	124.56867565143
5.0410000000000	0.32088039932633	124.01212199292
5.0440000000000	0.32287917406139	123.45318893724
5.0470000000000	0.32489099064505	122.89187600642
5.0500000000000	0.32691574328078	122.32818314132
5.0530000000000	0.32895332128090	121.76211070882
5.0560000000000	0.33100360900854	121.19365950897
5.0590000000000	0.33306648582229	120.62283078206
5.0620000000000	0.33514182602395	120.04962621564
5.0650000000000	0.33722949880941	119.47404795143
5.0680000000000	0.33932936822292	118.89609859216
5.0710000000000	0.34144129311482	118.31578120828
5.0740000000000	0.34356512710293	117.73309934460
5.0770000000000	0.34570071853785	117.14805702672
5.0800000000000	0.34784791047222	116.56065876739
5.0830000000000	0.35000654063413	115.97090957273
5.0860000000000	0.35217644140494	115.37881494821
5.0890000000000	0.35435743980154	114.78438090452
5.0920000000000	0.35654935746327	114.18761396322
5.0950000000000	0.35875201064372	113.58852116222
5.0980000000000	0.36096521020748	112.98711006102
5.1010000000000	0.36318876163198	112.38338874574
5.1040000000000	0.36542246501466	111.77736583388
5.1070000000000	0.36766611508557	111.16905047891
5.1100000000000	0.36991950122550	110.55845237448
5.1130000000000	0.37218240748983	109.94558175848
5.1160000000000	0.37445461263821	109.33044941671
5.1190000000000	0.37673589017017	108.71306668633
5.1220000000000	0.37902600836684	108.09344545892
5.1250000000000	0.38132473033881	107.47159818326
5.1280000000000	0.38363181408024	106.84753786783
5.1310000000000	0.38594701252942	106.22127808280
5.1340000000000	0.38827007363568	105.59283296186
5.1370000000000	0.39060074043287	104.96221720351
5.1400000000000	0.39293875111941	104.32944607206
5.1430000000000	0.39528383914501	103.69453539823
5.1460000000000	0.39763573330398	103.05750157932
5.1490000000000	0.39999415783531	102.41836157894
5.1520000000000	0.40235883252947	101.77713292643
5.1550000000000	0.40472947284187	101.13383371570
5.1580000000000	0.40710579001311	100.48848260374
5.1610000000000	0.40948749119586	99.841098808626
5.1640000000000	0.41187427958847	99.191702107093
5.1670000000000	0.41426585457508	98.540312831624
5.1700000000000	0.41666191187235	97.886951867091
5.1730000000000	0.41906214368267	97.231640646905
5.1760000000000	0.42146623885368	96.574401148686
5.1790000000000	0.42387388304407	95.915255889457
5.1820000000000	0.42628475889555	95.254227920337
5.1850000000000	0.42869854621080	94.591340820750
5.1880000000000	0.43111492213729	93.926618692134
5.1910000000000	0.43353356135672	93.260086151161
5.1940000000000	0.43595413628007	92.591768322454
5.1970000000000	0.43837631724785	91.921690830814
5.2000000000000	0.44079977273551	91.249879792946
5.2030000000000	0.44322416956363	90.576361808700
5.2060000000000	0.44564917311288	89.901163951816
5.2090000000000	0.44807444754318	89.224313760186
5.2120000000000	0.45049965601710	88.545839225637
5.2150000000000	0.45292446092700	87.865768783232
5.2180000000000	0.45534852412575	87.184131300109
5.2210000000000	0.45777150716063	86.500956063857
5.2240000000000	0.46019307151021	85.816272770436
5.2270000000000	0.46261287882376	85.130111511655
5.2300000000000	0.46503059116293	84.442502762220
5.2330000000000	0.46744587124535	83.753477366351
5.2360000000000	0.46985838268976	83.063066523999
5.2390000000000	0.47226779026238	82.371301776659
5.2420000000000	0.47467376012406	81.678214992796
5.2450000000000	0.47707596007791	80.983838352912
5.2480000000000	0.47947405981706	80.288204334245
5.2510000000000	0.48186773117204	79.591345695139
5.2540000000000	0.48425664835755	78.893295459092
5.2570000000000	0.48664048821813	78.194086898490
5.2600000000000	0.48901893047242	77.493753518070
5.2630000000000	0.49139165795557	76.792329038098
5.2660000000000	0.49375835685945	76.089847377311
5.2690000000000	0.49611871697027	75.386342635625
5.2720000000000	0.49847243190324	74.681849076636
5.2750000000000	0.50081919933387	73.976401109926
5.2780000000000	0.50315872122566	73.270033273218
5.2810000000000	0.50549070405362	72.562780214363
5.2840000000000	0.50781485902346	71.854676673225
5.2870000000000	0.51013090228604	71.145757463448
5.2900000000000	0.51243855514669	70.436057454148
5.2930000000000	0.51473754426922	69.725611551551
5.2960000000000	0.51702760187413	69.014454680590
5.2990000000000	0.51930846593087	68.302621766491
5.3020000000000	0.52157988034387	67.590147716365
5.3050000000000	0.52384159513191	66.877067400840
5.3080000000000	0.52609336660079	66.163415635729
5.3110000000000	0.52833495750888	65.449227163795
5.3140000000000	0.53056613722543	64.734536636591
5.3170000000000	0.53278668188146	64.019378596435
5.3200000000000	0.53499637451291	63.303787458510
5.3230000000000	0.53719500519598	62.587797493133
5.3260000000000	0.53938237117453	61.871442808201
5.3290000000000	0.54155827697930	61.154757331828
5.3320000000000	0.54372253453888	60.437774795214
5.3350000000000	0.54587496328241	59.720528715735
5.3380000000000	0.54801539023377	59.003052380301
5.3410000000000	0.55014365009734	58.285378828976
5.3440000000000	0.55225958533515	57.567540838888
5.3470000000000	0.55436304623561	56.849570908446
5.3500000000000	0.55645389097350	56.131501241872
5.3530000000000	0.55853198566147	55.413363734067
5.3560000000000	0.56059720439308	54.695189955825
5.3590000000000	0.56264942927715	53.977011139403
5.3620000000000	0.56468855046390	53.258858164466
5.3650000000000	0.56671446616255	52.540761544410
5.3680000000000	0.56872708265072	51.822751413080
5.3710000000000	0.57072631427568	51.104857511887
5.3740000000000	0.57271208344752	50.387109177338
5.3770000000000	0.57468432062442	49.669535328976
5.3800000000000	0.57664296429017	48.952164457753
5.3830000000000	0.57858796092407	48.235024614825
5.3860000000000	0.58051926496339	47.518143400786
5.3890000000000	0.58243683875862	46.801547955335
5.3920000000000	0.58434065252161	46.085264947392
5.3950000000000	0.58623068426691	45.369320565648
5.3980000000000	0.58810691974644	44.653740509568
5.4010000000000	0.58996935237772	43.938549980834
5.4040000000000	0.59181798316595	43.223773675238
5.4070000000000	0.59365282062007	42.509435775016
5.4100000000000	0.59547388066318	41.795559941624
5.4130000000000	0.59728118653735	41.082169308958
5.4160000000000	0.59907476870335	40.369286477008
5.4190000000000	0.60085466473524	39.656933505946
5.4220000000000	0.60262091921033	38.945131910640
5.4250000000000	0.60437358359463	38.233902655597
5.4280000000000	0.60611271612409	37.523266150320
5.4310000000000	0.60783838168181	36.813242245075
5.4340000000000	0.60955065167164	36.103850227065
5.4370000000000	0.61124960388820	35.395108817004
5.4400000000000	0.61293532238381	34.687036166074
5.4430000000000	0.61460789733235	33.979649853265
5.4460000000000	0.61626742489048	33.272966883094
5.4490000000000	0.61791400705638	32.567003683678
5.4520000000000	0.61954775152618	31.861776105170
5.4550000000000	0.62116877154854	31.157299418531
5.4580000000000	0.62277718577730	30.453588314644
5.4610000000000	0.62437311812268	29.750656903749
5.4640000000000	0.62595669760115	29.048518715190
5.4670000000000	0.62752805818415	28.347186697473
5.4700000000000	0.62908733864589	27.646673218606
5.4730000000000	0.63063468241049	26.946990066730
5.4760000000000	0.63217023739854	26.248148451019
5.4790000000000	0.63369415587340	25.550159002835
5.4820000000000	0.63520659428723	24.853031777137
5.4850000000000	0.63670771312714	24.156776254130
5.4880000000000	0.63819767676141	23.461401341132
5.4910000000000	0.63967665328615	22.766915374664
5.4940000000000	0.64114481437230	22.073326122748
5.4970000000000	0.64260233511334	21.380640787387
5.5000000000000	0.64404939387367	20.688866007242
5.5030000000000	0.64548617213787	19.998007860472
5.5060000000000	0.64691285436095	19.308071867739
5.5090000000000	0.64832962781963	18.619062995368
5.5120000000000	0.64973668246483	17.930985658647
5.5150000000000	0.65113421077539	17.243843725251
5.5180000000000	0.65252240761316	16.557640518805
5.5210000000000	0.65390147007949	15.872378822539
5.5240000000000	0.65527159737317	15.188060883062
5.5270000000000	0.65663299064997	14.504688414224
5.5300000000000	0.65798585288372	13.822262601061
5.5330000000000	0.65933038872905	13.140784103816
5.5360000000000	0.66066680438576	12.460253062038
5.5390000000000	0.66199530746493	11.780669098726
5.5420000000000	0.66331610685674	11.102031324536
5.5450000000000	0.66462941260000	10.424338342031
5.5480000000000	0.66593543575346	9.7475882499640
5.5510000000000	0.66723438826884	9.0717786475966
5.5540000000000	0.66852648286561	8.3969066390398
5.5570000000000	0.66981193290757	7.7229688376116
5.5600000000000	0.67109095228105	7.0499613702076
5.5630000000000	0.67236375527486	6.3778798816768
5.5660000000000	0.67363055646198	5.7067195391973
5.5690000000000	0.67489157058281	5.0364750366492
5.5720000000000	0.67614701243007	4.3671405989763
5.5750000000000	0.67739709673531	3.6987099865342
5.5780000000000	0.67864203805688	3.0311764994206
5.5810000000000	0.67988205066947	2.3645329817834
5.5840000000000	0.68111734845502	1.6987718261018
5.5870000000000	0.68234814479505	1.0338849774408
5.5900000000000	0.68357465246425	0.36986393767090
5.5930000000000	0.68479708352542	-0.29330023034547
5.5960000000000	0.68601564922550	-0.95561689860564
5.5990000000000	0.68723055989278	-1.6170958698576
5.6020000000000	0.68844202483515	-2.2777473735325
5.6050000000000	0.68965025223930	-2.9375820617202
5.6080000000000	0.69085544907083	-3.5966110051896
5.6110000000000	0.69205782097519	-4.2548456894533
5.6140000000000	0.69325757217929	-4.9122980108809
5.6170000000000	0.69445490539384	-5.5689802728562
5.6200000000000	0.69565002171619	-6.2249051819838
5.6230000000000	0.69684312053363	-6.8800858443422
5.6260000000000	0.69803439942712	-7.5345357617832
5.6290000000000	0.69922405407526	-8.1882688282785
5.6320000000000	0.70041227815844	-8.8412993263122
5.6350000000000	0.70159926326314	-9.4936419233164
5.6380000000000	0.70278519878614	-10.145311668152
5.6410000000000	0.70397027183874	-10.796323987631
5.6440000000000	0.70515466715062	-11.446694683078
5.6470000000000	0.70633856697354	-12.096439926929
5.6500000000000	0.70752215098457	-12.745576259374
5.6530000000000	0.70870559618877	-13.394120585019
5.6560000000000	0.70988907682132	-14.042090169592
5.6590000000000	0.71107276424889	-14.689502636669
5.6620000000000	0.71225682687017	-15.336375964431
5.6650000000000	0.71344143001555	-15.982728482433
5.6680000000000	0.71462673584560	-16.628578868402
5.6710000000000	0.71581290324859	-17.273946145040
5.6740000000000	0.71700008773659	-17.918849676840
5.6770000000000	0.71818844134033	-18.563309166909
5.6800000000000	0.71937811250251	-19.207344653786
5.6830000000000	0.72056924596960	-19.850976508263
5.6860000000000	0.72176198268186	-20.494225430190
5.6890000000000	0.72295645966169	-21.137112445271
5.6920000000000	0.72415280989998	-21.779658901837
5.6950000000000	0.72535116224051	-22.421886467588
5.6980000000000	0.72655164126224	-23.063817126316
5.7010000000000	0.72775436715933	-23.705473174574
5.7040000000000	0.72895945561898	-24.346877218311
5.7070000000000	0.73016701769665	-24.988052169449
5.7100000000000	0.73137715968897	-25.629021242402
5.7130000000000	0.73258998300387	-26.269807950532
5.7160000000000	0.73380558402809	-26.910436102523
5.7190000000000	0.73502405399185	-27.550929798679
5.7220000000000	0.73624547883061	-28.191313427131
5.7250000000000	0.73746993904383	-28.831611659941
5.7280000000000	0.73869750955068	-29.471849449101
5.7310000000000	0.73992825954254	-30.112052022414
5.7340000000000	0.74116225233230	-30.752244879250
5.7370000000000	0.74239954520028	-31.392453786160
5.7400000000000	0.74364018923676	-32.032704772353
5.7430000000000	0.74488422918110	-32.673024125009
5.7460000000000	0.74613170325723	-33.313438384424
5.7490000000000	0.74738264300561	-33.953974338987
5.7520000000000	0.74863707311149	-34.594659019953
5.7550000000000	0.74989501122953	-35.235519696025
5.7580000000000	0.75115646780462	-35.876583867720
5.7610000000000	0.75242144588893	-36.517879261511
5.7640000000000	0.75368994095521	-37.159433823727
5.7670000000000	0.75496194070616	-37.801275714206
5.7700000000000	0.75623742488008	-38.443433299685
5.7730000000000	0.75751636505261	-39.085935146912
5.7760000000000	0.75879872443462	-39.728810015459
5.7790000000000	0.76008445766636	-40.372086850247
5.7820000000000	0.76137351060775	-41.015794773730
5.7850000000000	0.76266582012499	-41.659963077761
5.7880000000000	0.76396131387344	-42.304621215104
5.7910000000000	0.76525991007691	-42.949798790575
5.7940000000000	0.76656151730339	-43.595525551809
5.7970000000000	0.76786603423734	-44.241831379632
5.8000000000000	0.76917334944867	-44.888746278015
5.8030000000000	0.77048334115858	-45.536300363600
5.8060000000000	0.77179587700219	-46.184523854789
5.8090000000000	0.77311081378851	-46.833447060360
5.8120000000000	0.77442799725756	-47.483100367610
5.8150000000000	0.77574726183513	-48.133514230005
5.8180000000000	0.77706843038519	-48.784719154307
5.8210000000000	0.77839131396040	-49.436745687187
5.8240000000000	0.77971571155092	-50.089624401271
5.8270000000000	0.78104140983172	-50.743385880638
5.8300000000000	0.78236818290899	-51.398060705728
5.8330000000000	0.78369579206570	-52.053679437653
5.8360000000000	0.78502398550695	-52.710272601890
5.8390000000000	0.78635249810540	-53.367870671344
5.8420000000000	0.78768105114725	-54.026504048758
5.8450000000000	0.78900935207935	-54.686203048461
5.8480000000000	0.79033709425779	-55.346997877432
5.8510000000000	0.79166395669870	-56.008918615663
5.8540000000000	0.79298960383178	-56.671995195817
5.8570000000000	0.79431368525712	-57.336257382150
5.8600000000000	0.79563583550613	-58.001734748702
5.8630000000000	0.79695567380720	-58.668456656723
5.8660000000000	0.79827280385675	-59.336452231342
5.8690000000000	0.79958681359670	-60.005750337449
5.8720000000000	0.80089727499898	-60.676379554799
5.8750000000000	0.80220374385798	-61.348368152312
5.8780000000000	0.80350575959198	-62.021744061568
5.8810000000000	0.80480284505441	-62.696534849492
5.8840000000000	0.80609450635599	-63.372767690223
5.8870000000000	0.80738023269872	-64.050469336161
5.8900000000000	0.80865949622298	-64.729666088191
5.8930000000000	0.80993175186867	-65.410383765088
5.8960000000000	0.81119643725168	-66.092647672101
5.8990000000000	0.81245297255694	-66.776482568723
5.9020000000000	0.81370076044918	-67.461912635648
5.9050000000000	0.81493918600278	-68.148961440938
5.9080000000000	0.81616761665206	-68.837651905392
5.9110000000000	0.81738540216328	-69.528006267151
5.9140000000000	0.81859187462982	-70.220046045543
5.9170000000000	0.81978634849199	-70.913792004196
5.9200000000000	0.82096812058279	-71.609264113437
5.9230000000000	0.82213647020126	-72.306481512012
5.9260000000000	0.82329065921480	-73.005462468153
5.9290000000000	0.82442993219195	-73.706224340023
5.9320000000000	0.82555351656723	-74.408783535588
5.9350000000000	0.82666062283952	-75.113155471946
5.9380000000000	0.82775044480541	-75.819354534172
5.9410000000000	0.82882215982916	-76.527394033721
5.9440000000000	0.82987492915064	-77.237286166442
5.9470000000000	0.83090789823275	-77.949041970278
5.9500000000000	0.83192019714979	-78.662671282697
5.9530000000000	0.83291094101804	-79.378182697938
5.9560000000000	0.83387923047011	-80.095583524133
5.9590000000000	0.83482415217404	-80.814879740400
5.9620000000000	0.83574477939863	-81.536075953971
5.9650000000000	0.83664017262598	-82.259175357455
5.9680000000000	0.83750938021231	-82.984179686330
5.9710000000000	0.83835143909800	-83.711089176756
5.9740000000000	0.83916537556773	-84.439902523807
5.9770000000000	0.83995020606126	-85.170616840242
5.9800000000000	0.84070493803562	-85.903227615919
5.9830000000000	0.84142857087904	-86.637728677958
5.9860000000000	0.84212009687676	-87.374112151792
5.9890000000000	0.84277850222902	-88.112368423213
5.9920000000000	0.84340276812104	-88.852486101544
5.9950000000000	0.84399187184458	-89.594451984075
5.9980000000000	0.84454478797081	-90.338251021882
6.0010000000000	0.84506048957361	-91.083866287174
6.0040000000000	0.84553794950241	-91.831278942307
6.0070000000000	0.84597614170341	-92.580468210596
6.0100000000000	0.84637404258780	-93.331411349066
6.0130000000000	0.84673063244516	-94.084083623297
6.0160000000000	0.84704489690029	-94.838458284482
6.0190000000000	0.84731582841121	-95.594506548854
6.0220000000000	0.84754242780581	-96.352197579615
6.0250000000000	0.84772370585453	-97.111498471508
6.0280000000000	0.84785868487595	-97.872374238156
6.0310000000000	0.84794640037218	-98.634787802315
6.0340000000000	0.84798590269029	-99.398699989149
6.0370000000000	0.84797625870623	-100.16406952267
6.0400000000000	0.84791655352692	-100.93085302544
6.0430000000000	0.84780589220647	-101.69900502165
6.0460000000000	0.84764340147174	-102.46847794371
6.0490000000000	0.84742823145262	-103.23922214235
6.0520000000000	0.84715955741201	-104.01118590047
6.0550000000000	0.84683658147030	-104.78431545067
6.0580000000000	0.84645853431904	-105.55855499659
6.0610000000000	0.84602467691822	-106.33384673813
6.0640000000000	0.84553430217167	-107.11013090055
6.0670000000000	0.84498673657468	-107.88734576755
6.0700000000000	0.84438134182816	-108.66542771819
6.0730000000000	0.84371751641334	-109.44431126792
6.0760000000000	0.84299469712131	-110.22392911343
6.0790000000000	0.84221236053136	-111.00421218146
6.0820000000000	0.84137002443238	-111.78508968149
6.0850000000000	0.84046724918161	-112.56648916231
6.0880000000000	0.83950363899505	-113.34833657222
6.0910000000000	0.83847884316402	-114.13055632306
6.0940000000000	0.83739255719276	-114.91307135766
6.0970000000000	0.83624452385173	-115.69580322091
6.1000000000000	0.83503453414201	-116.47867213400
6.1030000000000	0.83376242816610	-117.26159707197
6.1060000000000	0.83242809590103	-118.04449584425
6.1090000000000	0.83103147786977	-118.82728517800
6.1120000000000	0.82957256570751	-119.60988080422
6.1150000000000	0.82805140261974	-120.39219754625
6.1180000000000	0.82646808372936	-121.17414941062
6.1210000000000	0.82482275631063	-121.95564967982
6.1240000000000	0.82311561990822	-122.73661100707
6.1270000000000	0.82134692634009	-123.51694551246
6.1300000000000	0.81951697958329	-124.29656488061
6.1330000000000	0.81762613554252	-125.07538045930
6.1360000000000	0.81567480170163	-125.85330335897
6.1390000000000	0.81366343665874	-126.63024455274
6.1420000000000	0.81159254954626	-127.40611497683
6.1450000000000	0.80946269933750	-128.18082563087
6.1480000000000	0.80727449404216	-128.95428767811
6.1510000000000	0.80502858979335	-129.72641254506
6.1540000000000	0.80272568982926	-130.49711202040
6.1570000000000	0.80036654337331	-131.26629835285
6.1600000000000	0.79795194441642	-132.03388434782
6.1630000000000	0.79548273040632	-132.79978346249
6.1660000000000	0.79295978084820	-133.56390989918
6.1690000000000	0.79038401582230	-134.32617869665
6.1720000000000	0.78775639442344	-135.08650581936
6.1750000000000	0.78507791312861	-135.84480824409
6.1780000000000	0.78234960409823	-136.60100404412
6.1810000000000	0.77957253341749	-137.35501247053
6.1840000000000	0.77674779928387	-138.10675403049
6.1870000000000	0.77387653014746	-138.85615056251
6.1900000000000	0.77095988281046	-139.60312530823
6.1930000000000	0.76799904049249	-140.34760298099
6.1960000000000	0.76499521086831	-141.08950983068
6.1990000000000	0.76194962408452	-141.82877370510
6.2020000000000	0.75886353076164	-142.56532410741
6.2050000000000	0.75573819998810	-143.29909225000
6.2080000000000	0.75257491731235	-144.03001110426
6.2110000000000	0.74937498273930	-144.75801544666
6.2140000000000	0.74613970873690	-145.48304190075
6.2170000000000	0.74287041825871	-146.20502897526
6.2200000000000	0.73956844278796	-146.92391709833
6.2230000000000	0.73623512040825	-147.63964864765
6.2260000000000	0.73287179390604	-148.35216797690
6.2290000000000	0.72947980890941	-149.06142143813
6.2320000000000	0.72606051206766	-149.76735740051
6.2350000000000	0.72261524927576	-150.46992626517
6.2380000000000	0.71914536394732	-151.16908047654
6.2410000000000	0.71565219533966	-151.86477452993
6.2440000000000	0.71213707693394	-152.55696497573
6.2470000000000	0.70860133487323	-153.24561042021
6.2500000000000	0.70504628646081	-153.93067152295
6.2530000000000	0.70147323872093	-154.61211099120
6.2560000000000	0.69788348702375	-155.28989357113
6.2590000000000	0.69427831377587	-155.96398603617
6.2620000000000	0.69065898717774	-156.63435717255
6.2650000000000	0.68702676004862	-157.30097776220
6.2680000000000	0.68338286871981	-157.96382056310
6.2710000000000	0.67972853199635	-158.62286028726
6.2740000000000	0.67606495018715	-159.27807357646
6.2770000000000	0.67239330420354	-159.92943897585
6.2800000000000	0.66871475472550	-160.57693690565
6.2830000000000	0.66503044143509	-161.22054963095
6.2860000000000	0.66134148231604	-161.86026122990
6.2890000000000	0.65764897301861	-162.49605756032
6.2920000000000	0.65395398628824	-163.12792622485
6.2950000000000	0.65025757145677	-163.75585653496
6.2980000000000	0.64656075399453	-164.37983947364
6.3010000000000	0.64286453512176	-164.99986765723
6.3040000000000	0.63916989147742	-165.61593529627
6.3070000000000	0.63547777484368	-166.22803815558
6.3100000000000	0.63178911192394	-166.83617351371
6.3130000000000	0.62810480417243	-167.44034012185
6.3160000000000	0.62442572767332	-168.04053816228
6.3190000000000	0.62075273306712	-168.63676920650
6.3220000000000	0.61708664552232	-169.22903617311
6.3250000000000	0.61342826474989	-169.81734328559
6.3280000000000	0.60977836505866	-170.40169602998
6.3310000000000	0.60613769544920	-170.98210111263
6.3340000000000	0.60250697974413	-171.55856641806
6.3370000000000	0.59888691675259	-172.13110096698
6.3400000000000	0.59527818046677	-172.69971487459
6.3430000000000	0.59168142028842	-173.26441930922
6.3460000000000	0.58809726128313	-173.82522645135
6.3490000000000	0.58452630446048	-174.38214945301
6.3520000000000	0.58096912707801	-174.93520239779
6.3550000000000	0.57742628296707	-175.48440026126
6.3580000000000	0.57389830287864	-176.02975887213
6.3610000000000	0.57038569484738	-176.57129487386
6.3640000000000	0.56688894457209	-177.10902568709
6.3670000000000	0.56340851581087	-177.64296947263
6.3700000000000	0.55994485078946	-178.17314509529
6.3730000000000	0.55649837062098	-178.69957208840
6.3760000000000	0.55306947573587	-179.22227061904
6.3790000000000	0.54965854632031	-179.74126145419
6.3820000000000	0.54626594276200	179.74343407244
6.3850000000000	0.54289200610182	179.23179409268
6.3880000000000	0.53953705849034	178.72379623543
6.3910000000000	0.53620140364782	178.21941765723
6.3940000000000	0.53288532732680	177.71863507216
6.3970000000000	0.52958909777609	177.22142478072
6.4000000000000	0.52631296620536	176.72776269803
6.4030000000000	0.52305716724928	176.23762438104
6.4060000000000	0.51982191943051	175.75098505504
6.4090000000000	0.51660742562063	175.26781963925
6.4120000000000	0.51341387349838	174.78810277155
6.4150000000000	0.51024143600454	174.31180883252
6.4180000000000	0.50709027179273	173.83891196852
6.4210000000000	0.50396052567572	173.36938611409
6.4240000000000	0.50085232906664	172.90320501344
6.4270000000000	0.49776580041457	172.44034224124
6.4300000000000	0.49470104563422	171.98077122266
6.4330000000000	0.49165815852922	171.52446525254
6.4360000000000	0.48863722120874	171.07139751395
6.4390000000000	0.48563830449702	170.62154109593
6.4420000000000	0.48266146833568	170.17486901059
6.4450000000000	0.47970676217856	169.73135420941
6.4480000000000	0.47677422537872	169.29096959901
6.4510000000000	0.47386388756769	168.85368805609
6.4540000000000	0.47097576902660	168.41948244183
6.4570000000000	0.46810988104924	167.98832561564
6.4600000000000	0.46526622629683	167.56019044827
6.4630000000000	0.46244479914450	167.13504983431
6.4660000000000	0.45964558601947	166.71287670417
6.4690000000000	0.45686856573083	166.29364403540
6.4720000000000	0.45411370979094	165.87732486355
6.4750000000000	0.45138098272846	165.46389229246
6.4780000000000	0.44867034239311	165.05331950400
6.4810000000000	0.44598174025204	164.64557976736
6.4840000000000	0.44331512167805	164.24064644785
6.4870000000000	0.44067042622959	163.83849301519
6.4900000000000	0.43804758792268	163.43909305138
6.4930000000000	0.43544653549485	163.04242025814
6.4960000000000	0.43286719266119	162.64844846391
6.4990000000000	0.43030947836254	162.25715163042
6.5020000000000	0.42777330700608	161.86850385893
6.5050000000000	0.42525858869831	161.48247939601
6.5080000000000	0.42276522947064	161.09905263904
6.5110000000000	0.42029313149766	160.71819814129
6.5140000000000	0.41784219330821	160.33989061668
6.5170000000000	0.41541230998950	159.96410494424
6.5200000000000	0.41300337338433	159.59081617223
6.5230000000000	0.41061527228148	159.21999952198
6.5260000000000	0.40824789259968	158.85163039143
6.5290000000000	0.40590111756499	158.48568435836
6.5320000000000	0.40357482788197	158.12213718344
6.5350000000000	0.40126890189869	157.76096481296
6.5380000000000	0.39898321576574	157.40214338131
6.5410000000000	0.39671764358945	157.04564921327
6.5440000000000	0.39447205757934	156.69145882607
6.5470000000000	0.39224632819011	156.33954893120
6.5500000000000	0.39004032425821	155.98989643603
6.5530000000000	0.38785391313316	155.64247844530
6.5560000000000	0.38568696080377	155.29727226233
6.5590000000000	0.38353933201946	154.95425539009
6.5620000000000	0.38141089040670	154.61340553213
6.5650000000000	0.37930149858086	154.27470059332
6.5680000000000	0.37721101825342	153.93811868044
6.5710000000000	0.37513931033493	153.60363810261
6.5740000000000	0.37308623503359	153.27123737165
6.5770000000000	0.37105165194981	152.94089520218
6.5800000000000	0.36903542016663	152.61259051177
6.5830000000000	0.36703739833647	152.28630242078
6.5860000000000	0.36505744476392	151.96201025226
6.5890000000000	0.36309541748510	151.63969353162
6.5920000000000	0.36115117434335	151.31933198628
6.5950000000000	0.35922457306167	151.00090554514
6.5980000000000	0.35731547131182	150.68439433810
6.6010000000000	0.35542372678020	150.36977869533
6.6040000000000	0.35354919723082	150.05703914655
6.6070000000000	0.35169174056520	149.74615642027
6.6100000000000	0.34985121487947	149.43711144288
6.6130000000000	0.34802747851870	149.12988533769
6.6160000000000	0.34622039012861	148.82445942398
6.6190000000000	0.34442980870472	148.52081521586
6.6220000000000	0.34265559363904	148.21893442123
6.6250000000000	0.34089760476433	147.91879894055
6.6280000000000	0.33915570239616	147.62039086569
6.6310000000000	0.33742974737275	147.32369247859
6.6340000000000	0.33571960109264	147.02868625002
6.6370000000000	0.33402512555034	146.73535483822
6.6400000000000	0.33234618337008	146.44368108752
6.6430000000000	0.33068263783758	146.15364802697
6.6460000000000	0.32903435293007	145.86523886885
6.6490000000000	0.32740119334454	145.57843700725
6.6520000000000	0.32578302452431	145.29322601655
6.6550000000000	0.32417971268400	145.00958964996
6.6580000000000	0.32259112483296	144.72751183794
6.6610000000000	0.32101712879717	144.44697668666
6.6640000000000	0.31945759323978	144.16796847648
6.6670000000000	0.31791238768024	143.89047166031
6.6700000000000	0.31638138251209	143.61447086206
6.6730000000000	0.31486444901960	143.33995087502
6.6760000000000	0.31336145939306	143.06689666027
6.6790000000000	0.31187228674302	142.79529334503
6.6820000000000	0.31039680511337	142.52512622105
6.6850000000000	0.30893488949339	142.25638074299
6.6880000000000	0.30748641582874	141.98904252677
6.6910000000000	0.30605126103154	141.72309734794
6.6940000000000	0.30462930298947	141.45853114006
6.6970000000000	0.30322042057400	141.19532999300
6.7000000000000	0.30182449364775	140.93348015141
6.7030000000000	0.30044140307107	140.67296801297
6.7060000000000	0.29907103070783	140.41378012684
6.7090000000000	0.29771325943045	140.15590319201
6.7120000000000	0.29636797312425	139.89932405563
6.7150000000000	0.29503505669111	139.64402971148
6.7180000000000	0.29371439605248	139.39000729827
6.7210000000000	0.29240587815180	139.13724409810
6.7240000000000	0.29110939095632	138.88572753481
6.7270000000000	0.28982482345833	138.63544517244
6.7300000000000	0.28855206567594	138.38638471359
6.7330000000000	0.28729100865331	138.13853399791
6.7360000000000	0.28604154446034	137.89188100047
6.7390000000000	0.28480356619205	137.64641383028
6.7420000000000	0.28357696796738	137.40212072868
6.7450000000000	0.28236164492767	137.15899006785
6.7480000000000	0.28115749323471	136.91701034926
6.7510000000000	0.27996441006847	136.67617020219
6.7540000000000	0.27878229362441	136.43645838221
6.7570000000000	0.27761104311050	136.19786376969
6.7600000000000	0.27645055874394	135.96037536836
6.7630000000000	0.27530074174758	135.72398230381
6.7660000000000	0.27416149434603	135.48867382206
6.7690000000000	0.27303271976152	135.25443928812
6.7720000000000	0.27191432220957	135.02126818457
6.7750000000000	0.27080620689431	134.78915011017
6.7780000000000	0.26970828000374	134.55807477843
6.7810000000000	0.26862044870463	134.32803201623
6.7840000000000	0.26754262113731	134.09901176250
6.7870000000000	0.26647470641031	133.87100406681
6.7900000000000	0.26541661459473	133.64399908805
6.7930000000000	0.26436825671857	133.41798709312
6.7960000000000	0.26332954476081	133.19295845558
6.7990000000000	0.26230039164545	132.96890365440
6.8020000000000	0.26128071123536	132.74581327263
6.8050000000000	0.26027041832606	132.52367799615
6.8080000000000	0.25926942863932	132.30248861243
6.8110000000000	0.25827765881677	132.08223600924
6.8140000000000	0.25729502641334	131.86291117348
6.8170000000000	0.25632144989065	131.64450518991
6.8200000000000	0.25535684861033	131.42700924000
6.8230000000000	0.25440114282725	131.21041460069
6.8260000000000	0.25345425368272	130.99471264329
6.8290000000000	0.25251610319766	130.77989483222
6.8320000000000	0.25158661426563	130.56595272398
6.8350000000000	0.25066571064591	130.35287796593
6.8380000000000	0.24975331695656	130.14066229520
6.8410000000000	0.24884935866734	129.92929753759
6.8440000000000	0.24795376209273	129.71877560651
6.8470000000000	0.24706645438488	129.50908850182
6.8500000000000	0.24618736352650	129.30022830886
6.8530000000000	0.24531641832385	129.09218719734
6.8560000000000	0.24445354839965	128.88495742031
6.8590000000000	0.24359868418598	128.67853131315
6.8620000000000	0.24275175691722	128.47290129256
6.8650000000000	0.24191269862303	128.26805985555
6.8680000000000	0.24108144212124	128.06399957846
6.8710000000000	0.24025792101086	127.86071311596
6.8740000000000	0.23944206966502	127.65819320015
6.8770000000000	0.23863382322403	127.45643263954
6.8800000000000	0.23783311758834	127.25542431818
6.8830000000000	0.23703988941167	127.05516119467
6.8860000000000	0.23625407609403	126.85563630131
6.8890000000000	0.23547561577485	126.65684274314
6.8920000000000	0.23470444732616	126.45877369712
6.8950000000000	0.23394051034574	126.26142241119
6.8980000000000	0.23318374515035	126.06478220342
6.9010000000000	0.23243409276901	125.86884646120
6.9040000000000	0.23169149493629	125.67360864034
6.9070000000000	0.23095589408566	125.47906226427
6.9100000000000	0.23022723334289	125.28520092319
6.9130000000000	0.22950545651948	125.09201827332
6.9160000000000	0.22879050810618	124.89950803604
6.9190000000000	0.22808233326647	124.70766399713
6.9220000000000	0.22738087783022	124.51648000598
6.9250000000000	0.22668608828726	124.32594997485
6.9280000000000	0.22599791178115	124.13606787808
6.9310000000000	0.22531629610286	123.94682775135
6.9340000000000	0.22464118968462	123.75822369098
6.9370000000000	0.22397254159375	123.57024985315
6.9400000000000	0.22331030152659	123.38290045322
6.9430000000000	0.22265441980248	123.19616976500
6.9460000000000	0.22200484735779	123.01005212008
6.9490000000000	0.22136153573999	122.82454190711
6.9520000000000	0.22072443710181	122.63963357116
6.9550000000000	0.22009350419548	122.45532161299
6.9580000000000	0.21946869036696	122.27160058846
6.9610000000000	0.21884994955028	122.08846510784
6.9640000000000	0.21823723626195	121.90590983516
6.9670000000000	0.21763050559540	121.72392948760
6.9700000000000	0.21702971321549	121.54251883485
6.9730000000000	0.21643481535311	121.36167269851
6.9760000000000	0.21584576879981	121.18138595145
6.9790000000000	0.21526253090248	121.00165351725
6.9820000000000	0.21468505955815	120.82247036955
6.9850000000000	0.21411331320881	120.64383153156
6.9880000000000	0.21354725083629	120.46573207538
6.9910000000000	0.21298683195721	120.28816712150
6.9940000000000	0.21243201661804	120.11113183822
6.9970000000000	0.21188276539012	119.93462144109
7.0000000000000	0.21133903936487	119.75863119238
#Parameters = {D=22.5; DC_linenum=4; DC_rotation=25; DC_shifty=8; Rx1=6.95; Rx2=3.95; Rx3=6.95; Rx4=3.95; Rx5=8.12; Rx6=5.25; Ry1=7.61; Ry2=3.95; Ry3=7.61; Ry4=5.94; Ry5=8.12; Ry6=5.25; ang=60; ang_rad=1.0471975511966; cap1=1.5e-13; cap2=0; cap3=0; cap4=1.5e-13; d1_M1=4.2; d1_M4=3.9; d2_M4=2.2; d_M1=0.9; eRx_h1=9.5; eRx_h2=7.5; eRx_v1=5; eRx_v2=9; gc=0.5; ha=0.1; hd=0.787; hs=3.175; hs1=1.675; l1…
#"Frequency / GHz"	SZmax(1),Zmin(1) (8) [Mag]	SZmax(1),Zmin(1) (8) [Pha in deg.]
#-----------------------------------------------------------------------------------
4.0000000000000	0.16014063524060	-136.24874077962
4.0030000000000	0.15759319737811	-136.62824478053
4.0060000000000	0.15510424612660	-137.00332818157
4.0090000000000	0.15267123040496	-137.37422677065
4.0120000000000	0.15029170710012	-137.74116630011
4.0150000000000	0.14796333436297	-138.10436318056
4.0180000000000	0.14568386529049	-138.46402513019
4.0210000000000	0.14345114196614	-138.82035178337
4.0240000000000	0.14126308983229	-139.17353526190
4.0270000000000	0.13911771237005	-139.52376071240
4.0300000000000	0.13701308606312	-139.87120681238
4.0330000000000	0.13494735562397	-140.21604624813
4.0360000000000	0.13291872946148	-140.55844616668
4.0390000000000	0.13092547537081	-140.89856860430
4.0420000000000	0.12896591642696	-141.23657089366
4.0450000000000	0.12703842706470	-141.57260605171
4.0480000000000	0.12514142932823	-141.90682315023
4.0510000000000	0.12327338927502	-142.23936767064
4.0540000000000	0.12143281351870	-142.57038184507
4.0570000000000	0.11961824589665	-142.90000498492
4.0600000000000	0.11782826424852	-143.22837379865
4.0630000000000	0.11606147729221	-143.55562270023
4.0660000000000	0.11431652158458	-143.88188410943
4.0690000000000	0.11259205855391	-144.20728874550
4.0720000000000	0.11088677159201	-144.53196591539
4.0750000000000	0.10919936319350	-144.85604379779
4.0780000000000	0.10752855213015	-145.17964972422
4.0810000000000	0.10587307064809	-145.50291045827
4.0840000000000	0.10423166167556	-145.82595247436
4.0870000000000	0.10260307602862	-146.14890223702
4.0900000000000	0.10098606960230	-146.47188648187
4.0930000000000	0.099379400533698	-146.79503249963
4.0960000000000	0.097781826323733	-147.11846842408
4.0990000000000	0.096192100903038	-147.44232352541
4.1020000000000	0.094608971627196	-147.76672850991
4.1050000000000	0.093031176185436	-148.09181582733
4.1080000000000	0.091457439405967	-148.41771998707
4.1110000000000	0.089886469939931	-148.74457788436
4.1140000000000	0.088316956804643	-149.07252913752
4.1170000000000	0.086747565765151	-149.40171643764
4.1200000000000	0.085176935531450	-149.73228591140
4.1230000000000	0.083603673746565	-150.06438749828
4.1260000000000	0.082026352738436	-150.39817534282
4.1290000000000	0.080443505005865	-150.73380820238
4.1320000000000	0.078853618405751	-151.07144987080
4.1350000000000	0.077255131005422	-151.41126961762
4.1380000000000	0.075646425559908	-151.75344264183
4.1410000000000	0.074025823569590	-152.09815053845
4.1440000000000	0.072391578868503	-152.44558177460
4.1470000000000	0.070741870687812	-152.79593217027
4.1500000000000	0.069074796132322	-153.14940537612
4.1530000000000	0.067388362000318	-153.50621333754
4.1560000000000	0.065680475868328	-153.86657672914
4.1590000000000	0.063948936352508	-154.23072533714
4.1620000000000	0.062191422446890	-154.59889835768
4.1650000000000	0.060405481825663	-154.97134456548
4.1680000000000	0.058588517981573	-155.34832228811
4.1710000000000	0.056737776055134	-155.73009909320
4.1740000000000	0.054850327189286	-156.11695105537
4.1770000000000	0.052923051220988	-156.50916140943
4.1800000000000	0.050952617494335	-156.90701830618
4.1830000000000	0.048935463548790	-157.31081124941
4.1860000000000	0.046867771399985	-157.72082557847
4.1890000000000	0.044745441088774	-158.13733402109
4.1920000000000	0.042564061125664	-158.56058378847
4.1950000000000	0.040318875401598	-158.99077676279
4.1980000000000	0.038004746071213	-159.42803874088
4.2010000000000	0.035616111840660	-159.87237087151
4.2040000000000	0.033146941008829	-160.32357118401
4.2070000000000	0.030590678520980	-160.78110392875
4.2100000000000	0.027940186205800	-161.24387357099
4.2130000000000	0.025187675305672	-161.70981456069
4.2160000000000	0.022324630447249	-162.17509963008
4.2190000000000	0.019341724557185	-162.63248587093
4.2220000000000	0.016228725672878	-163.06747605324
4.2250000000000	0.012974402277676	-163.44800912970
4.2280000000000	0.0095664603460116	-163.69005710137
4.2310000000000	0.0059917259136362	-163.49180576358
4.2340000000000	0.0022398132278765	-160.43229697275
4.2370000000000	0.0017468840993960	5.3656707069455
4.2400000000000	0.0059143322447822	10.020897027723
4.2430000000000	0.010330683647128	10.239681435339
4.2460000000000	0.015011777158874	9.8661295245964
4.2490000000000	0.019983342651622	9.2742860714470
4.2520000000000	0.025274963274728	8.5598079549690
4.2550000000000	0.030920125030295	7.7559172722343
4.2580000000000	0.036956693974576	6.8749650812790
4.2610000000000	0.043427538604605	5.9203431756133
4.2640000000000	0.050381261995667	4.8907333856453
4.2670000000000	0.057873039835403	3.7818187479257
4.2700000000000	0.065965562311097	2.5869916172274
4.2730000000000	0.074730069308510	1.2976024113631
4.2760000000000	0.084247450103987	-0.097034684407659
4.2790000000000	0.094609346212252	-1.6097857687647
4.2820000000000	0.10591914105154	-3.2559480799850
4.2850000000000	0.11829262953839	-5.0535851218501
4.2880000000000	0.13185801490994	-7.0239286305158
4.2910000000000	0.14675465077272	-9.1918237184494
4.2940000000000	0.16312959664111	-11.586174712702
4.2970000000000	0.18113054507033	-14.240312897332
4.3000000000000	0.20089298647701	-17.192145533876
4.3030000000000	0.22251865870960	-20.483848338640
4.3060000000000	0.24604164113072	-24.160724361980
4.3090000000000	0.27137859365404	-28.268680928863
4.3120000000000	0.29826205516661	-32.849628579833
4.3150000000000	0.32616270152119	-37.934129472706
4.3180000000000	0.35422019434088	-43.531094895735
4.3210000000000	0.38122126385171	-49.615591809011
4.3240000000000	0.40567676112288	-56.117925047231
4.3270000000000	0.42603359196361	-62.919252653066
4.3300000000000	0.44099468018908	-69.858999640017
4.3330000000000	0.44983400516905	-76.755365181275
4.3360000000000	0.45255888062289	-83.433440592106
4.3390000000000	0.44984291350248	-89.750790947280
4.3420000000000	0.44278257227372	-95.611957250334
4.3450000000000	0.43260826624754	-100.96972969843
4.3480000000000	0.42046059260069	-105.81690893030
4.3510000000000	0.40727178528179	-110.17423282254
4.3540000000000	0.39373593530814	-114.07883764415
4.3570000000000	0.38033160881693	-117.57533360830
4.3600000000000	0.36736536317802	-120.70983778423
4.3630000000000	0.35501709181201	-123.52646043609
4.3660000000000	0.34337864314189	-126.06552548039
4.3690000000000	0.33248346272481	-128.36289042375
4.3720000000000	0.32232795010371	-130.44990183580
4.3750000000000	0.31288620230822	-132.35368190997
4.3780000000000	0.30411987059766	-134.09756104491
4.3810000000000	0.29598457111667	-135.70155123786
4.3840000000000	0.28843393920630	-137.18280484594
4.3870000000000	0.28142210787649	-138.55603266887
4.3900000000000	0.27490515111105	-139.83387183924
4.3930000000000	0.26884185846548	-141.02720278445
4.3960000000000	0.26319408558526	-142.14541880416
4.3990000000000	0.25792684204051	-143.19665357026
4.4020000000000	0.25300822186535	-144.18797227525
4.4050000000000	0.24840924488601	-145.12553190067
4.4080000000000	0.24410365226199	-146.01471552557
4.4110000000000	0.24006768346423	-146.86024494810
4.4140000000000	0.23627985133813	-147.66627525331
4.4170000000000	0.23272072504262	-148.43647437575
4.4200000000000	0.22937272625406	-149.17409019394
4.4230000000000	0.22621994123230	-149.88200725773
4.4260000000000	0.22324794961070	-150.56279488347
4.4290000000000	0.22044366972348	-151.21874804833
4.4320000000000	0.21779521967998	-151.85192226432
4.4350000000000	0.21529179307656	-152.46416340673
4.4380000000000	0.21292354809699	-153.05713330269
4.4410000000000	0.21068150872393	-153.63233174714
4.4440000000000	0.20855747682063	-154.19111550011
4.4470000000000	0.20654395391632	-154.73471472599
4.4500000000000	0.20463407162075	-155.26424725912
4.4530000000000	0.20282152969281	-155.78073101690
4.4560000000000	0.20110054088659	-156.28509482989
4.4590000000000	0.19946578179282	-156.77818791534
4.4620000000000	0.19791234898160	-157.26078818506
4.4650000000000	0.19643571983191	-157.73360954891
4.4680000000000	0.19503171750636	-158.19730835090
4.4710000000000	0.19369647959348	-158.65248905378
4.4740000000000	0.19242642999764	-159.09970927154
4.4770000000000	0.19121825370697	-159.53948423407
4.4800000000000	0.19006887411435	-159.97229075667
4.4830000000000	0.18897543260565	-160.39857077654
4.4860000000000	0.18793527016351	-160.81873450974
4.4890000000000	0.18694591076544	-161.23316327489
4.4920000000000	0.18600504638076	-161.64221202354
4.4950000000000	0.18511052339452	-162.04621161180
4.4980000000000	0.18426033030615	-162.44547084332
4.5010000000000	0.18345258656880	-162.84027830981
4.5040000000000	0.18268553245033	-163.23090405198
4.5070000000000	0.18195751981075	-163.61760106074
4.5100000000000	0.18126700370283	-164.00060663632
4.5130000000000	0.18061253471287	-164.38014362056
4.5160000000000	0.17999275196805	-164.75642151584
4.5190000000000	0.17940637674470	-165.12963750269
4.5220000000000	0.17885220661902	-165.49997736640
4.5250000000000	0.17832911010818	-165.86761634203
4.5280000000000	0.17783602175500	-166.23271988606
4.5310000000000	0.17737193761480	-166.59544438180
4.5340000000000	0.17693591110672	-166.95593778530
4.5370000000000	0.17652704919638	-167.31434021733
4.5400000000000	0.17614450887948	-167.67078450666
4.5430000000000	0.17578749393955	-168.02539668920
4.5460000000000	0.17545525195542	-168.37829646713
4.5490000000000	0.17514707153643	-168.72959763175
4.5520000000000	0.17486227976577	-169.07940845316
4.5550000000000	0.17460023983389	-169.42783204005
4.5580000000000	0.17436034884596	-169.77496667189
4.5610000000000	0.17414203578879	-170.12090610621
4.5640000000000	0.17394475964377	-170.46573986306
4.5670000000000	0.17376800763411	-170.80955348849
4.5700000000000	0.17361129359514	-171.15242879891
4.5730000000000	0.17347415645808	-171.49444410800
4.5760000000000	0.17335615883798	-171.83567443742
4.5790000000000	0.17325688571777	-172.17619171283
4.5820000000000	0.17317594322090	-172.51606494627
4.5850000000000	0.17311295746567	-172.85536040605
4.5880000000000	0.17306757349507	-173.19414177518
4.5910000000000	0.17303945427639	-173.53247029911
4.5940000000000	0.17302827976539	-173.87040492372
4.5970000000000	0.17303374603015	-174.20800242423
4.6000000000000	0.17305556443039	-174.54531752579
4.6030000000000	0.17309346084803	-174.88240301628
4.6060000000000	0.17314717496542	-175.21930985198
4.6090000000000	0.17321645958782	-175.55608725657
4.6120000000000	0.17330108000691	-175.89278281401
4.6150000000000	0.17340081340260	-176.22944255564
4.6180000000000	0.17351544828029	-176.56611104200
4.6210000000000	0.17364478394138	-176.90283143974
4.6240000000000	0.17378862998450	-177.23964559387
4.6270000000000	0.17394680583555	-177.57659409576
4.6300000000000	0.17411914030458	-177.91371634715
4.6330000000000	0.17430547116772	-178.25105062043
4.6360000000000	0.17450564477240	-178.58863411551
4.6390000000000	0.17471951566459	-178.92650301329
4.6420000000000	0.17494694623630	-179.26469252631
4.6450000000000	0.17518780639232	-179.60323694640
4.6480000000000	0.17544197323482	-179.94216968973
4.6510000000000	0.17570933076461	179.71847666058
4.6540000000000	0.17598976959829	179.37867031422
4.6570000000000	0.17628318669986	179.03838023565
4.6600000000000	0.17658948512637	178.69757610807
4.6630000000000	0.17690857378632	178.35622829932
4.6660000000000	0.17724036721030	178.01430782959
4.6690000000000	0.17758478533298	177.67178634085
4.6720000000000	0.17794175328588	177.32863606783
4.6750000000000	0.17831120120010	176.98482981058
4.6780000000000	0.17869306401852	176.64034090833
4.6810000000000	0.17908728131697	176.29514321482
4.6840000000000	0.17949379713364	175.94921107478
4.6870000000000	0.17991255980640	175.60251930168
4.6900000000000	0.18034352181749	175.25504315651
4.6930000000000	0.18078663964515	174.90675832775
4.6960000000000	0.18124187362184	174.55764091220
4.6990000000000	0.18170918779853	174.20766739689
4.7020000000000	0.18218854981484	173.85681464176
4.7050000000000	0.18267993077461	173.50505986333
4.7080000000000	0.18318330512658	173.15238061905
4.7110000000000	0.18369865054990	172.79875479250
4.7140000000000	0.18422594784422	172.44416057928
4.7170000000000	0.18476518082394	172.08857647360
4.7200000000000	0.18531633621663	171.73198125553
4.7230000000000	0.18587940356506	171.37435397888
4.7260000000000	0.18645437513291	171.01567395963
4.7290000000000	0.18704124581370	170.65592076502
4.7320000000000	0.18764001304296	170.29507420306
4.7350000000000	0.18825067671324	169.93311431267
4.7380000000000	0.18887323909192	169.57002135425
4.7410000000000	0.18950770474160	169.20577580069
4.7440000000000	0.19015408044289	168.84035832893
4.7470000000000	0.19081237511945	168.47374981186
4.7500000000000	0.19148259976518	168.10593131066
4.7530000000000	0.19216476737332	167.73688406758
4.7560000000000	0.19285889286746	167.36658949899
4.7590000000000	0.19356499303415	166.99502918894
4.7620000000000	0.19428308645719	166.62218488294
4.7650000000000	0.19501319345336	166.24803848217
4.7680000000000	0.19575533600943	165.87257203793
4.7710000000000	0.19650953772054	165.49576774651
4.7740000000000	0.19727582372963	165.11760794426
4.7770000000000	0.19805422066792	164.73807510301
4.7800000000000	0.19884475659640	164.35715182573
4.7830000000000	0.19964746094817	163.97482084254
4.7860000000000	0.20046236447146	163.59106500689
4.7890000000000	0.20128949917348	163.20586729204
4.7920000000000	0.20212889826479	162.81921078780
4.7950000000000	0.20298059610425	162.43107869753
4.7980000000000	0.20384462814440	162.04145433526
4.8010000000000	0.20472103087728	161.65032112323
4.8040000000000	0.20560984178049	161.25766258945
4.8070000000000	0.20651109926362	160.86346236562
4.8100000000000	0.20742484261478	160.46770418525
4.8130000000000	0.20835111194728	160.07037188185
4.8160000000000	0.20928994814646	159.67144938753
4.8190000000000	0.21024139281643	159.27092073165
4.8220000000000	0.21120548822682	158.86877003970
4.8250000000000	0.21218227725949	158.46498153241
4.8280000000000	0.21317180335498	158.05953952498
4.8310000000000	0.21417411045890	157.65242842657
4.8340000000000	0.21518924296799	157.24363273992
4.8370000000000	0.21621724567595	156.83313706115
4.8400000000000	0.21725816371889	156.42092607979
4.8430000000000	0.21831204252047	156.00698457889
4.8460000000000	0.21937892773659	155.59129743539
4.8490000000000	0.22045886519965	155.17384962062
4.8520000000000	0.22155190086232	154.75462620096
4.8550000000000	0.22265808074075	154.33361233868
4.8580000000000	0.22377745085730	153.91079329297
4.8610000000000	0.22491005718263	153.48615442105
4.8640000000000	0.22605594557713	153.05968117956
4.8670000000000	0.22721516173184	152.63135912597
4.8700000000000	0.22838775110850	152.20117392029
4.8730000000000	0.22957375887907	151.76911132684
4.8760000000000	0.23077322986440	151.33515721618
4.8790000000000	0.23198620847223	150.89929756728
4.8820000000000	0.23321273863438	150.46151846974
4.8850000000000	0.23445286374311	150.02180612619
4.8880000000000	0.23570662658679	149.58014685491
4.8910000000000	0.23697406928460	149.13652709253
4.8940000000000	0.23825523322047	148.69093339686
4.8970000000000	0.23955015897620	148.24335244995
4.9000000000000	0.24085888626364	147.79377106125
4.9030000000000	0.24218145385603	147.34217617091
4.9060000000000	0.24351789951851	146.88855485322
4.9090000000000	0.24486825993766	146.43289432026
4.9120000000000	0.24623257065026	145.97518192561
4.9150000000000	0.24761086597112	145.51540516824
4.9180000000000	0.24900317892000	145.05355169657
4.9210000000000	0.25040954114774	144.58960931259
4.9240000000000	0.25182998286145	144.12356597625
4.9270000000000	0.25326453274888	143.65540980982
4.9300000000000	0.25471321790199	143.18512910255
4.9330000000000	0.25617606373962	142.71271231536
4.9360000000000	0.25765309392937	142.23814808568
4.9390000000000	0.25914433030880	141.76142523249
4.9420000000000	0.26064979280570	141.28253276139
4.9450000000000	0.26216949935777	140.80145986986
4.9480000000000	0.26370346583151	140.31819595267
4.9510000000000	0.26525170594051	139.83273060731
4.9540000000000	0.26681423116307	139.34505363970
4.9570000000000	0.26839105065921	138.85515506985
4.9600000000000	0.26998217118720	138.36302513778
4.9630000000000	0.27158759701949	137.86865430946
4.9660000000000	0.27320732985833	137.37203328291
4.9690000000000	0.27484136875082	136.87315299441
4.9720000000000	0.27648971000380	136.37200462478
4.9750000000000	0.27815234709832	135.86857960577
4.9780000000000	0.27982927060398	135.36286962663
4.9810000000000	0.28152046809313	134.85486664063
4.9840000000000	0.28322592405491	134.34456287180
4.9870000000000	0.28494561980943	133.83195082169
4.9900000000000	0.28667953342194	133.31702327623
4.9930000000000	0.28842763961721	132.79977331267
4.9960000000000	0.29018990969415	132.28019430658
4.9990000000000	0.29196631144084	131.75827993894
5.0020000000000	0.29375680904989	131.23402420328
5.0050000000000	0.29556136303453	130.70742141284
5.0080000000000	0.29737993014516	130.17846620789
5.0110000000000	0.29921246328682	129.64715356296
5.0140000000000	0.30105891143741	129.11347879418
5.0170000000000	0.30291921956701	128.57743756667
5.0200000000000	0.30479332855826	128.03902590189
5.0230000000000	0.30668117512791	127.49824018508
5.0260000000000	0.30858269174987	126.95507717265
5.0290000000000	0.31049780657963	126.40953399961
5.0320000000000	0.31242644338035	125.86160818696
5.0350000000000	0.31436852145071	125.31129764911
5.0380000000000	0.31632395555465	124.75860070127
5.0410000000000	0.31829265585320	124.20351606674
5.0440000000000	0.32027452783839	123.64604288427
5.0470000000000	0.32226947226961	123.08618071528
5.0500000000000	0.32427738511243	122.52392955108
5.0530000000000	0.32629815747998	121.95928981999
5.0560000000000	0.32833167557723	121.39226239437
5.0590000000000	0.33037782064818	120.82284859761
5.0620000000000	0.33243646892612	120.25105021098
5.0650000000000	0.33450749158719	119.67686948038
5.0680000000000	0.33659075470739	119.10030912298
5.0710000000000	0.33868611922308	118.52137233370
5.0740000000000	0.34079344089536	117.94006279160
5.0770000000000	0.34291257027821	117.35638466604
5.0800000000000	0.34504335269075	116.77034262276
5.0830000000000	0.34718562819376	116.18194182973
5.0860000000000	0.34933923157048	115.59118796278
5.0890000000000	0.35150399231200	114.99808721116
5.0920000000000	0.35367973460730	114.40264628269
5.0950000000000	0.35586627733809	113.80487240888
5.0980000000000	0.35806343407869	113.20477334969
5.1010000000000	0.36027101310092	112.60235739808
5.1040000000000	0.36248881738429	111.99763338433
5.1070000000000	0.36471664463159	111.39061067998
5.1100000000000	0.36695428728991	110.78129920167
5.1130000000000	0.36920153257735	110.16970941449
5.1160000000000	0.37145816251544	109.55585233515
5.1190000000000	0.37372395396739	108.93973953476
5.1220000000000	0.37599867868229	108.32138314137
5.1250000000000	0.37828210334542	107.70079584204
5.1280000000000	0.38057398963455	107.07799088466
5.1310000000000	0.38287409428254	106.45298207936
5.1340000000000	0.38518216914617	105.82578379958
5.1370000000000	0.38749796128131	105.19641098273
5.1400000000000	0.38982121302439	104.56487913044
5.1430000000000	0.39215166208037	103.93120430844
5.1460000000000	0.39448904161708	103.29540314606
5.1490000000000	0.39683308036599	102.65749283520
5.1520000000000	0.39918350272943	102.01749112901
5.1550000000000	0.40154002889428	101.37541634001
5.1580000000000	0.40390237495203	100.73128733787
5.1610000000000	0.40627025302520	100.08512354667
5.1640000000000	0.40864337140009	99.436944941733
5.1670000000000	0.41102143466584	98.786772046021
5.1700000000000	0.41340414385958	98.134625926019
5.1730000000000	0.41579119661773	97.480528187189
5.1760000000000	0.41818228733333	96.824500968938
5.1790000000000	0.42057710731911	96.166566939116
5.1820000000000	0.42297534497644	95.506749288038
5.1850000000000	0.42537668596980	94.845071722033
5.1880000000000	0.42778081340668	94.181558456512
5.1910000000000	0.43018740802280	93.516234208563
5.1940000000000	0.43259614837235	92.849124189077
5.1970000000000	0.43500671102309	92.180254094391
5.2000000000000	0.43741877075622	91.509650097473
5.2030000000000	0.43983200077057	90.837338838639
5.2060000000000	0.44224607289101	90.163347415804
5.2090000000000	0.44466065778089	89.487703374290
5.2120000000000	0.44707542515809	88.810434696176
5.2150000000000	0.44949004401447	88.131569789212
5.2180000000000	0.45190418283851	87.451137475300
5.2210000000000	0.45431750984076	86.769166978550
5.2240000000000	0.45672969318181	86.085687912927
5.2270000000000	0.45914040120250	85.400730269486
5.2300000000000	0.46154930265601	84.714324403222
5.2330000000000	0.46395606694154	84.026501019541
5.2360000000000	0.46636036433923	83.337291160361
5.2390000000000	0.46876186624598	82.646726189855
5.2420000000000	0.47116024541181	81.954837779871
5.2450000000000	0.47355517617645	81.261657895011
5.2480000000000	0.47594633470581	80.567218777410
5.2510000000000	0.47833339922787	79.871552931228
5.2540000000000	0.48071605026782	79.174693106853
5.2570000000000	0.48309397088195	78.476672284862
5.2600000000000	0.48546684688998	77.777523659736
5.2630000000000	0.48783436710547	77.077280623350
5.2660000000000	0.49019622356403	76.375976748266
5.2690000000000	0.49255211174883	75.673645770845
5.2720000000000	0.49490173081328	74.970321574190
5.2750000000000	0.49724478380032	74.266038170947
5.2780000000000	0.49958097785814	73.560829685988
5.2810000000000	0.50191002445202	72.854730338981
5.2840000000000	0.50423163957179	72.147774426888
5.2870000000000	0.50654554393491	71.439996306395
5.2900000000000	0.50885146318452	70.731430376300
5.2930000000000	0.51114912808251	70.022111059883
5.2960000000000	0.51343827469706	69.312072787276
5.2990000000000	0.51571864458460	68.601349977851
5.3020000000000	0.51798998496582	67.889977022648
5.3050000000000	0.52025204889547	67.177988266870
5.3080000000000	0.52250459542587	66.465417992451
5.3110000000000	0.52474738976379	65.752300400728
5.3140000000000	0.52698020342053	65.038669595230
5.3170000000000	0.52920281435510	64.324559564612
5.3200000000000	0.53141500711021	63.610004165741
5.3230000000000	0.53361657294106	62.895037106954
5.3260000000000	0.53580730993666	62.179691931515
5.3290000000000	0.53798702313371	61.464002001278
5.3320000000000	0.54015552462280	60.748000480581
5.3350000000000	0.54231263364699	60.031720320371
5.3380000000000	0.54445817669252	59.315194242600
5.3410000000000	0.54659198757181	58.598454724885
5.3440000000000	0.54871390749858	57.881533985450
5.3470000000000	0.55082378515509	57.164463968378
5.3500000000000	0.55292147675152	56.447276329168
5.3530000000000	0.55500684607751	55.730002420608
5.3560000000000	0.55707976454585	55.012673279002
5.3590000000000	0.55914011122846	54.295319610716
5.3620000000000	0.56118777288452	53.577971779101
5.3650000000000	0.56322264398107	52.860659791762
5.3680000000000	0.56524462670598	52.143413288206
5.3710000000000	0.56725363097345	51.426261527865
5.3740000000000	0.56924957442218	50.709233378501
5.3770000000000	0.57123238240630	49.992357305001
5.3800000000000	0.57320198797913	49.275661358570
5.3830000000000	0.57515833187010	48.559173166312
5.3860000000000	0.57710136245476	47.842919921222
5.3890000000000	0.57903103571816	47.126928372576
5.3920000000000	0.58094731521185	46.411224816725
5.3950000000000	0.58285017200448	45.695835088297
5.3980000000000	0.58473958462633	44.980784551804
5.4010000000000	0.58661553900797	44.266098093654
5.4040000000000	0.58847802841316	43.551800114567
5.4070000000000	0.59032705336625	42.837914522394
5.4100000000000	0.59216262157433	42.124464725335
5.4130000000000	0.59398474784423	41.411473625553
5.4160000000000	0.59579345399468	40.698963613182
5.4190000000000	0.59758876876387	39.986956560724
5.4220000000000	0.59937072771246	39.275473817829
5.4250000000000	0.60113937312252	38.564536206450
5.4280000000000	0.60289475389241	37.854164016381
5.4310000000000	0.60463692542787	37.144377001150
5.4340000000000	0.60636594952966	36.435194374277
5.4370000000000	0.60808189427780	35.726634805887
5.4400000000000	0.60978483391273	35.018716419664
5.4430000000000	0.61147484871361	34.311456790147
5.4460000000000	0.61315202487391	33.604872940351
5.4490000000000	0.61481645437455	32.898981339713
5.4520000000000	0.61646823485484	32.193797902352
5.4550000000000	0.61810746948126	31.489337985625
5.4580000000000	0.61973426681450	30.785616388991
5.4610000000000	0.62134874067476	30.082647353147
5.4640000000000	0.62295101000566	29.380444559451
5.4670000000000	0.62454119873678	28.679021129607
5.4700000000000	0.62611943564520	27.978389625609
5.4730000000000	0.62768585421600	27.278562049935
5.4760000000000	0.62924059250205	26.579549845974
5.4790000000000	0.63078379298324	25.881363898689
5.4820000000000	0.63231560242517	25.184014535496
5.4850000000000	0.63383617173758	24.487511527348
5.4880000000000	0.63534565583267	23.791864090031
5.4910000000000	0.63684421348332	23.097080885636
5.4940000000000	0.63833200718142	22.403170024228
5.4970000000000	0.63980920299648	21.710139065671
5.5000000000000	0.64127597043456	21.017995021628
5.5030000000000	0.64273248229759	20.326744357710
5.5060000000000	0.64417891454329	19.636392995769
5.5090000000000	0.64561544614576	18.946946316330
5.5120000000000	0.64704225895669	18.258409161145
5.5150000000000	0.64845953756752	17.570785835876
5.5180000000000	0.64986746917236	16.884080112876
5.5210000000000	0.65126624343193	16.198295234084
5.5240000000000	0.65265605233847	15.513433914009
5.5270000000000	0.65403709008177	14.829498342803
5.5300000000000	0.65540955291624	14.146490189414
5.5330000000000	0.65677363902919	13.464410604812
5.5360000000000	0.65812954841028	12.783260225281
5.5390000000000	0.65947748272217	12.103039175769
5.5420000000000	0.66081764517246	11.423747073295
5.5450000000000	0.66215024038687	10.745383030396
5.5480000000000	0.66347547428367	10.067945658623
5.5510000000000	0.66479355394941	9.3914330720657
5.5540000000000	0.66610468751599	8.7158428909078
5.5570000000000	0.66740908403892	8.0411722450109
5.5600000000000	0.66870695337689	7.3674177775145
5.5630000000000	0.66999850607267	6.6945756484516
5.5660000000000	0.67128395323512	6.0226415383751
5.5690000000000	0.67256350642258	5.3516106519919
5.5720000000000	0.67383737752733	4.6814777217979
5.5750000000000	0.67510577866128	4.0122370117131
5.5780000000000	0.67636892204282	3.3438823207120
5.5810000000000	0.67762701988469	2.6764069864464
5.5840000000000	0.67888028428299	2.0098038888578
5.5870000000000	0.68012892710712	1.3440654537776
5.5900000000000	0.68137315989078	0.67918365651118
5.5930000000000	0.68261319372381	0.015150025404444
5.5960000000000	0.68384923914490	-0.64804435460849
5.5990000000000	0.68508150603509	-1.3104088384789
5.6020000000000	0.68631020351210	-1.9719532175394
5.6050000000000	0.68753553982517	-2.6326877160235
5.6080000000000	0.68875772225066	-3.2926229876102
5.6110000000000	0.68997695698815	-3.9517701119923
5.6140000000000	0.69119344905692	-4.6101405914730
5.6170000000000	0.69240740219300	-5.2677463475857
5.6200000000000	0.69361901874637	-5.9245997177421
5.6230000000000	0.69482849957849	-6.5807134519047
5.6260000000000	0.69603604396001	-7.2361007092854
5.6290000000000	0.69724184946853	-7.8907750550690
5.6320000000000	0.69844611188632	-8.5447504571606
5.6350000000000	0.69964902509805	-9.1980412829548
5.6380000000000	0.70085078098826	-9.8506622961284
5.6410000000000	0.70205156933862	-10.502628653452
5.6440000000000	0.70325157772481	-11.153955901619
5.6470000000000	0.70445099141297	-11.804659974095
5.6500000000000	0.70564999325563	-12.454757187976
5.6530000000000	0.70684876358697	-13.104264240864
5.6560000000000	0.70804748011738	-13.753198207744
5.6590000000000	0.70924631782725	-14.401576537881
5.6620000000000	0.71044544885972	-15.049417051705
5.6650000000000	0.71164504241255	-15.696737937708
5.6680000000000	0.71284526462879	-16.343557749330
5.6710000000000	0.71404627848627	-16.989895401847
5.6740000000000	0.71524824368577	-17.635770169235
5.6770000000000	0.71645131653781	-18.281201681035
5.6800000000000	0.71765564984783	-18.926209919186
5.6830000000000	0.71886139279993	-19.570815214840
5.6860000000000	0.72006869083869	-20.215038245148
5.6890000000000	0.72127768554934	-20.858900030009
5.6920000000000	0.72248851453591	-21.502421928787
5.6950000000000	0.72370131129745	-22.145625636972
5.6980000000000	0.72491620510201	-22.788533182803
5.7010000000000	0.72613332085857	-23.431166923826
5.7040000000000	0.72735277898650	-24.073549543393
5.7070000000000	0.72857469528267	-24.715704047089
5.7100000000000	0.72979918078607	-25.357653759085
5.7130000000000	0.73102634163980	-25.999422318406
5.7160000000000	0.73225627895034	-26.641033675110
5.7190000000000	0.73348908864406	-27.282512086366
5.7220000000000	0.73472486132084	-27.923882112426
5.7250000000000	0.73596368210469	-28.565168612485
5.7280000000000	0.73720563049136	-29.206396740416
5.7310000000000	0.73845078019274	-29.847591940369
5.7340000000000	0.73969919897814	-30.488779942237
5.7370000000000	0.74095094851217	-31.129986756960
5.7400000000000	0.74220608418931	-31.771238671682
5.7430000000000	0.74346465496505	-32.412562244726
5.7460000000000	0.74472670318347	-33.053984300391
5.7490000000000	0.74599226440134	-33.695531923561
5.7520000000000	0.74726136720852	-34.337232454108
5.7550000000000	0.74853403304480	-34.979113481079
5.7580000000000	0.74981027601295	-35.621202836661
5.7610000000000	0.75109010268805	-36.263528589903
5.7640000000000	0.75237351192315	-36.906119040197
5.7670000000000	0.75366049465099	-37.549002710480
5.7700000000000	0.75495103368211	-38.192208340178
5.7730000000000	0.75624510349900	-38.835764877848
5.7760000000000	0.75754267004663	-39.479701473517
5.7790000000000	0.75884369051909	-40.124047470716
5.7820000000000	0.76014811314257	-40.768832398163
5.7850000000000	0.76145587695470	-41.414085961120
5.7880000000000	0.76276691158015	-42.059838032373
5.7910000000000	0.76408113700277	-42.706118642843
5.7940000000000	0.76539846333430	-43.352957971808
5.7970000000000	0.76671879057955	-44.000386336707
5.8000000000000	0.76804200839857	-44.648434182532
5.8030000000000	0.76936799586551	-45.297132070772
5.8060000000000	0.77069662122465	-45.946510667906
5.8090000000000	0.77202774164364	-46.596600733418
5.8120000000000	0.77336120296411	-47.247433107324
5.8150000000000	0.77469683945000	-47.899038697196
5.8180000000000	0.77603447353368	-48.551448464657
5.8210000000000	0.77737391556035	-49.204693411336
5.8240000000000	0.77871496353073	-49.858804564266
5.8270000000000	0.78005740284264	-50.513812960708
5.8300000000000	0.78140100603160	-51.169749632379
5.8330000000000	0.78274553251095	-51.826645589071
5.8360000000000	0.78409072831187	-52.484531801644
5.8390000000000	0.78543632582367	-53.143439184381
5.8420000000000	0.78678204353495	-53.803398576669
5.8450000000000	0.78812758577599	-54.464440724020
5.8480000000000	0.78947264246299	-55.126596258392
5.8510000000000	0.79081688884479	-55.789895677799
5.8540000000000	0.79215998525250	-56.454369325210
5.8570000000000	0.79350157685293	-57.120047366700
5.8600000000000	0.79484129340629	-57.786959768859
5.8630000000000	0.79617874902904	-58.455136275437
5.8660000000000	0.79751354196262	-59.124606383210
5.8690000000000	0.79884525434883	-59.795399317066
5.8720000000000	0.80017345201277	-60.467544004292
5.8750000000000	0.80149768425427	-61.141069048060
5.8780000000000	0.80281748364865	-61.816002700101
5.8810000000000	0.80413236585789	-62.492372832559
5.8840000000000	0.80544182945324	-63.170206909029
5.8870000000000	0.80674535575023	-63.849531954766
5.8900000000000	0.80804240865744	-64.530374526074
5.8930000000000	0.80933243453990	-65.212760678864
5.8960000000000	0.81061486209859	-65.896715936404
5.8990000000000	0.81188910226706	-66.582265256241
5.9020000000000	0.81315454812669	-67.269432996322
5.9050000000000	0.81441057484168	-67.958242880327
5.9080000000000	0.81565653961534	-68.648717962201
5.9110000000000	0.81689178166894	-69.340880589936
5.9140000000000	0.81811562224455	-70.034752368600
5.9170000000000	0.81932736463351	-70.730354122634
5.9200000000000	0.82052629423168	-71.427705857463
5.9230000000000	0.82171167862334	-72.126826720424
5.9260000000000	0.82288276769497	-72.827734961065
5.9290000000000	0.82403879378056	-73.530447890845
5.9320000000000	0.82517897184004	-74.234981842262
5.9350000000000	0.82630249967226	-74.941352127487
5.9380000000000	0.82740855816411	-75.649572996509
5.9410000000000	0.82849631157724	-76.359657594888
5.9440000000000	0.82956490787402	-77.071617921144
5.9470000000000	0.83061347908404	-77.785464783853
5.9500000000000	0.83164114171267	-78.501207758524
5.9530000000000	0.83264699719308	-79.218855144323
5.9560000000000	0.83363013238305	-79.938413920714
5.9590000000000	0.83458962010776	-80.659889704120
5.9620000000000	0.83552451974994	-81.383286704660
5.9650000000000	0.83643387788825	-82.108607683082
5.9680000000000	0.83731672898509	-82.835853907969
5.9710000000000	0.83817209612476	-83.565025113327
5.9740000000000	0.83899899180255	-84.296119456662
5.9770000000000	0.83979641876568	-85.029133477646
5.9800000000000	0.84056337090643	-85.764062057499
5.9830000000000	0.84129883420785	-86.500898379199
5.9860000000000	0.84200178774237	-87.239633888637
5.9890000000000	0.84267120472311	-87.980258256859
5.9920000000000	0.84330605360788	-88.722759343506
5.9950000000000	0.84390529925547	-89.467123161602
5.9980000000000	0.84446790413352	-90.213333843809
6.0010000000000	0.84499282957732	-90.961373610301
6.0040000000000	0.84547903709838	-91.711222738389
6.0070000000000	0.84592548974149	-92.462859534043
6.0100000000000	0.84633115348876	-93.216260305438
6.0130000000000	0.84669499870882	-93.971399338695
6.0160000000000	0.84701600164908	-94.728248875931
6.0190000000000	0.84729314596874	-95.486779095769
6.0220000000000	0.84752542431001	-96.246958096456
6.0250000000000	0.84771183990443	-97.008751881710
6.0280000000000	0.84785140821141	-97.772124349440
6.0310000000000	0.84794315858537	-98.537037283474
6.0340000000000	0.84798613596779	-99.303450348403
6.0370000000000	0.84797940260026	-100.07132108768
6.0400000000000	0.84792203975429	-100.84060492507
6.0430000000000	0.84781314947331	-101.61125516958
6.0460000000000	0.84765185632227	-102.38322302397
6.0490000000000	0.84743730913986	-103.15645759685
6.0520000000000	0.84716868278812	-103.93090591864
6.0550000000000	0.84684517989430	-104.70651296121
6.0580000000000	0.84646603257920	-105.48322166148
6.0610000000000	0.84603050416670	-106.26097294890
6.0640000000000	0.84553789086830	-107.03970577694
6.0670000000000	0.84498752343724	-107.81935715843
6.0700000000000	0.84437876878593	-108.59986220506
6.0730000000000	0.84371103156094	-109.38115417078
6.0760000000000	0.84298375566951	-110.16316449911
6.0790000000000	0.84219642575164	-110.94582287453
6.0820000000000	0.84134856859200	-111.72905727763
6.0850000000000	0.84043975446570	-112.51279404418
6.0880000000000	0.83946959841247	-113.29695792786
6.0910000000000	0.83843776143364	-114.08147216673
6.0940000000000	0.83734395160678	-114.86625855319
6.0970000000000	0.83618792511283	-115.65123750735
6.1000000000000	0.83496948717107	-116.43632815378
6.1030000000000	0.83368849287742	-117.22144840125
6.1060000000000	0.83234484794200	-118.00651502552
6.1090000000000	0.83093850932212	-118.79144375491
6.1120000000000	0.82946948574740	-119.57614935841
6.1150000000000	0.82793783813407	-120.36054573624
6.1180000000000	0.82634367988594	-121.14454601247
6.1210000000000	0.82468717708004	-121.92806262968
6.1240000000000	0.82296854853527	-122.71100744530
6.1270000000000	0.82118806576311	-123.49329182932
6.1300000000000	0.81934605279986	-124.27482676332
6.1330000000000	0.81744288592016	-125.05552294039
6.1360000000000	0.81547899323254	-125.83529086571
6.1390000000000	0.81345485415776	-126.61404095757
6.1420000000000	0.81137099879149	-127.39168364860
6.1450000000000	0.80922800715353	-128.16812948677
6.1480000000000	0.80702650832566	-128.94328923607
6.1510000000000	0.80476717948152	-129.71707397654
6.1540000000000	0.80245074481163	-130.48939520339
6.1570000000000	0.80007797434766	-131.26016492488
6.1600000000000	0.79764968269002	-132.02929575888
6.1630000000000	0.79516672764357	-132.79670102765
6.1660000000000	0.79263000876653	-133.56229485083
6.1690000000000	0.79004046583778	-134.32599223618
6.1720000000000	0.78739907724830	-135.08770916804
6.1750000000000	0.78470685832271	-135.84736269321
6.1780000000000	0.78196485957688	-136.60487100408
6.1810000000000	0.77917416491808	-137.36015351878
6.1840000000000	0.77633588979401	-138.11313095830
6.1870000000000	0.77345117929733	-138.86372542033
6.1900000000000	0.77052120623229	-139.61186044960
6.1930000000000	0.76754716915008	-140.35746110489
6.1960000000000	0.76453029035971	-141.10045402218
6.1990000000000	0.76147181392080	-141.84076747428
6.2020000000000	0.75837300362495	-142.57833142651
6.2050000000000	0.75523514097210	-143.31307758854
6.2080000000000	0.75205952314814	-144.04493946235
6.2110000000000	0.74884746100986	-144.77385238619
6.2140000000000	0.74560027708309	-145.49975357460
6.2170000000000	0.74231930357990	-146.22258215441
6.2200000000000	0.73900588044006	-146.94227919682
6.2230000000000	0.73566135340207	-147.65878774547
6.2260000000000	0.73228707210857	-148.37205284069
6.2290000000000	0.72888438825082	-149.08202153979
6.2320000000000	0.72545465375632	-149.78864293363
6.2350000000000	0.72199921902375	-150.49186815938
6.2380000000000	0.71851943120866	-151.19165040973
6.2410000000000	0.71501663256331	-151.88794493841
6.2440000000000	0.71149215883357	-152.58070906238
6.2470000000000	0.70794733771540	-153.26990216056
6.2500000000000	0.70438348737347	-153.95548566937
6.2530000000000	0.70080191502342	-154.63742307517
6.2560000000000	0.69720391557985	-155.31567990361
6.2590000000000	0.69359077037103	-155.99022370625
6.2620000000000	0.68996374592143	-156.66102404430
6.2650000000000	0.68632409280277	-157.32805246990
6.2680000000000	0.68267304455405	-157.99128250482
6.2710000000000	0.67901181667058	-158.65068961697
6.2740000000000	0.67534160566203	-159.30625119462
6.2770000000000	0.67166358817905	-159.95794651867
6.2800000000000	0.66797892020786	-160.60575673297
6.2830000000000	0.66428873633211	-161.24966481298
6.2860000000000	0.66059414906090	-161.88965553271
6.2890000000000	0.65689624822179	-162.52571543028
6.2920000000000	0.65319610041747	-163.15783277209
6.2950000000000	0.64949474854465	-163.78599751583
6.2980000000000	0.64579321137335	-164.41020127243
6.3010000000000	0.64209248318506	-165.03043726697
6.3040000000000	0.63839353346776	-165.64670029891
6.3070000000000	0.63469730666581	-166.25898670151
6.3100000000000	0.63100472198290	-166.86729430069
6.3130000000000	0.62731667323568	-167.47162237348
6.3160000000000	0.62363402875619	-168.07197160599
6.3190000000000	0.61995763134078	-168.66834405118
6.3220000000000	0.61628829824327	-169.26074308649
6.3250000000000	0.61262682121029	-169.84917337127
6.3280000000000	0.60897396655647	-170.43364080434
6.3310000000000	0.60533047527726	-171.01415248161
6.3340000000000	0.60169706319722	-171.59071665378
6.3370000000000	0.59807442115164	-172.16334268440
6.3400000000000	0.59446321519918	-172.73204100819
6.3430000000000	0.59086408686364	-173.29682308968
6.3460000000000	0.58727765340256	-173.85770138234
6.3490000000000	0.58370450810072	-174.41468928821
6.3520000000000	0.58014522058677	-174.96780111797
6.3550000000000	0.57660033717058	-175.51705205168
6.3580000000000	0.57307038119989	-176.06245810010
6.3610000000000	0.56955585343440	-176.60403606667
6.3640000000000	0.56605723243519	-177.14180351017
6.3670000000000	0.56257497496842	-177.67577870811
6.3700000000000	0.55910951642105	-178.20598062091
6.3730000000000	0.55566127122759	-178.73242885675
6.3760000000000	0.55223063330602	-179.25514363729
6.3790000000000	0.54881797650180	-179.77414576416
6.3820000000000	0.54542365503829	179.71054341368
6.3850000000000	0.54204800397266	179.19890203183
6.3880000000000	0.53869133965597	178.69090774146
6.3910000000000	0.53535396019613	178.18653773945
6.3940000000000	0.53203614592293	177.68576879770
6.3970000000000	0.52873815985408	177.18857729163
6.4000000000000	0.52546024816109	176.69493922777
6.4030000000000	0.52220264063462	176.20483027051
6.4060000000000	0.51896555114791	175.71822576806
6.4090000000000	0.51574917811801	175.23510077751
6.4120000000000	0.51255370496374	174.75543008906
6.4150000000000	0.50937930056007	174.27918824949
6.4180000000000	0.50622611968812	173.80634958473
6.4210000000000	0.50309430348030	173.33688822170
6.4240000000000	0.49998397985997	172.87077810929
6.4270000000000	0.49689526397557	172.40799303861
6.4300000000000	0.49382825862821	171.94850666247
6.4330000000000	0.49078305469296	171.49229251407
6.4360000000000	0.48775973153305	171.03932402497
6.4390000000000	0.48475835740700	170.58957454236
6.4420000000000	0.48177898986830	170.14301734558
6.4450000000000	0.47882167615741	169.69962566198
6.4480000000000	0.47588645358592	169.25937268206
6.4510000000000	0.47297334991280	168.82223157402
6.4540000000000	0.47008238371239	168.38817549760
6.4570000000000	0.46721356473437	167.95717761730
6.4600000000000	0.46436689425522	167.52921111504
6.4630000000000	0.46154236542148	167.10424920215
6.4660000000000	0.45873996358456	166.68226513085
6.4690000000000	0.45595966662720	166.26323220516
6.4720000000000	0.45320144528145	165.84712379118
6.4750000000000	0.45046526343837	165.43391332697
6.4780000000000	0.44775107844934	165.02357433184
6.4810000000000	0.44505884141909	164.61608041516
6.4840000000000	0.44238849749052	164.21140528466
6.4870000000000	0.43973998612135	163.80952275439
6.4900000000000	0.43711324135273	163.41040675202
6.4930000000000	0.43450819206987	163.01403132594
6.4960000000000	0.43192476225478	162.62037065175
6.4990000000000	0.42936287123134	162.22939903847
6.5020000000000	0.42682243390262	161.84109093430
6.5050000000000	0.42430336098080	161.45542093205
6.5080000000000	0.42180555920963	161.07236377414
6.5110000000000	0.41932893157969	160.69189435734
6.5140000000000	0.41687337753654	160.31398773710
6.5170000000000	0.41443879318190	159.93861913161
6.5200000000000	0.41202507146800	159.56576392553
6.5230000000000	0.40963210238528	159.19539767341
6.5260000000000	0.40725977314357	158.82749610286
6.5290000000000	0.40490796834686	158.46203511742
6.5320000000000	0.40257657016187	158.09899079917
6.5350000000000	0.40026545848059	157.73833941112
6.5380000000000	0.39797451107684	157.38005739929
6.5410000000000	0.39570360375707	157.02412139463
6.5440000000000	0.39345261050556	156.67050821470
6.5470000000000	0.39122140362419	156.31919486511
6.5500000000000	0.38900985386679	155.97015854081
6.5530000000000	0.38681783056840	155.62337662711
6.5560000000000	0.38464520176950	155.27882670060
6.5590000000000	0.38249183433532	154.93648652986
6.5620000000000	0.38035759407042	154.59633407598
6.5650000000000	0.37824234582864	154.25834749293
6.5680000000000	0.37614595361874	153.92250512781
6.5710000000000	0.37406828070547	153.58878552093
6.5740000000000	0.37200918970665	153.25716740572
6.5770000000000	0.36996854268607	152.92762970859
6.5800000000000	0.36794620124256	152.60015154856
6.5830000000000	0.36594202659508	152.27471223687
6.5860000000000	0.36395587966438	151.95129127643
6.5890000000000	0.36198762115084	151.62986836110
6.5920000000000	0.36003711160900	151.31042337505
6.5950000000000	0.35810421151881	150.99293639178
6.5980000000000	0.35618878135344	150.67738767326
6.6010000000000	0.35429068164427	150.36375766887
6.6040000000000	0.35240977304270	150.05202701427
6.6070000000000	0.35054591637898	149.74217653023
6.6100000000000	0.34869897271855	149.43418722135
6.6130000000000	0.34686880341537	149.12804027471
6.6160000000000	0.34505527016281	148.82371705850
6.6190000000000	0.34325823504198	148.52119912053
6.6220000000000	0.34147756056766	148.22046818670
6.6250000000000	0.33971310973195	147.92150615944
6.6280000000000	0.33796474604557	147.62429511608
6.6310000000000	0.33623233357701	147.32881730713
6.6340000000000	0.33451573698982	147.03505515461
6.6370000000000	0.33281482157752	146.74299125025
6.6400000000000	0.33112945329697	146.45260835366
6.6430000000000	0.32945949879957	146.16388939053
6.6460000000000	0.32780482546092	145.87681745069
6.6490000000000	0.32616530140863	145.59137578623
6.6520000000000	0.32454079554856	145.30754780955
6.6550000000000	0.32293117758939	145.02531709134
6.6580000000000	0.32133631806571	144.74466735863
6.6610000000000	0.31975608835989	144.46558249270
6.6640000000000	0.31819036072201	144.18804652706
6.6670000000000	0.31663900828907	143.91204364535
6.6700000000000	0.31510190510238	143.63755817928
6.6730000000000	0.31357892612411	143.36457460643
6.6760000000000	0.31206994725248	143.09307754819
6.6790000000000	0.31057484533583	142.82305176757
6.6820000000000	0.30909349818553	142.55448216702
6.6850000000000	0.30762578458808	142.28735378624
6.6880000000000	0.30617158431589	142.02165180004
6.6910000000000	0.30473077813753	141.75736151601
6.6940000000000	0.30330324782648	141.49446837243
6.6970000000000	0.30188887616967	141.23295793594
6.7000000000000	0.30048754697475	140.97281589929
6.7030000000000	0.29909914507649	140.71402807917
6.7060000000000	0.29772355634294	140.45658041385
6.7090000000000	0.29636066768024	140.20045896093
6.7120000000000	0.29501036703710	139.94564989511
6.7150000000000	0.29367254340859	139.69213950582
6.7180000000000	0.29234708683924	139.43991419497
6.7210000000000	0.29103388842541	139.18896047465
6.7240000000000	0.28973284031728	138.93926496476
6.7270000000000	0.28844383572032	138.69081439078
6.7300000000000	0.28716676889582	138.44359558136
6.7330000000000	0.28590153516168	138.19759546606
6.7360000000000	0.28464803089185	137.95280107295
6.7390000000000	0.28340615351603	137.70919952631
6.7420000000000	0.28217580151848	137.46677804427
6.7450000000000	0.28095687443669	137.22552393645
6.7480000000000	0.27974927285951	136.98542460159
6.7510000000000	0.27855289842501	136.74646752523
6.7540000000000	0.27736765381791	136.50864027724
6.7570000000000	0.27619344276671	136.27193050957
6.7600000000000	0.27503017004035	136.03632595378
6.7630000000000	0.27387774144519	135.80181441862
6.7660000000000	0.27273606382058	135.56838378773
6.7690000000000	0.27160504503529	135.33602201716
6.7720000000000	0.27048459398309	135.10471713296
6.7750000000000	0.26937462057809	134.87445722881
6.7780000000000	0.26827503575003	134.64523046352
6.7810000000000	0.26718575143929	134.41702505868
6.7840000000000	0.26610668059184	134.18982929607
6.7870000000000	0.26503773715339	133.96363151541
6.7900000000000	0.26397883606439	133.73842011169
6.7930000000000	0.26292989325380	133.51418353284
6.7960000000000	0.26189082563347	133.29091027715
6.7990000000000	0.26086155109186	133.06858889085
6.8020000000000	0.25984198848785	132.84720796557
6.8050000000000	0.25883205764450	132.62675613576
6.8080000000000	0.25783167934238	132.40722207628
6.8110000000000	0.25684077531305	132.18859449974
6.8140000000000	0.25585926823213	131.97086215404
6.8170000000000	0.25488708171278	131.75401381968
6.8200000000000	0.25392414029836	131.53803830728
6.8230000000000	0.25297036945557	131.32292445492
6.8260000000000	0.25202569556714	131.10866112557
6.8290000000000	0.25109004592469	130.89523720437
6.8320000000000	0.25016334872133	130.68264159600
6.8350000000000	0.24924553304429	130.47086322210
6.8380000000000	0.24833652886699	130.25989101851
6.8410000000000	0.24743626704222	130.04971393246
6.8440000000000	0.24654467929356	129.84032092003
6.8470000000000	0.24566169820829	129.63170094330
6.8500000000000	0.24478725722929	129.42384296757
6.8530000000000	0.24392129064719	129.21673595855
6.8560000000000	0.24306373359223	129.01036887965
6.8590000000000	0.24221452202658	128.80473068897
6.8620000000000	0.24137359273600	128.59981033656
6.8650000000000	0.24054088332152	128.39559676149
6.8680000000000	0.23971633219146	128.19207888900
6.8710000000000	0.23889987855314	127.98924562731
6.8740000000000	0.23809146240419	127.78708586504
6.8770000000000	0.23729102452447	127.58558846782
6.8800000000000	0.23649850646711	127.38474227558
6.8830000000000	0.23571385055040	127.18453609926
6.8860000000000	0.23493699984878	126.98495871778
6.8890000000000	0.23416789818416	126.78599887502
6.8920000000000	0.23340649011719	126.58764527657
6.8950000000000	0.23265272093819	126.38988658652
6.8980000000000	0.23190653665827	126.19271142434
6.9010000000000	0.23116788400018	125.99610836157
6.9040000000000	0.23043671038914	125.80006591845
6.9070000000000	0.22971296394359	125.60457256077
6.9100000000000	0.22899659346568	125.40961669641
6.9130000000000	0.22828754843196	125.21518667187
6.9160000000000	0.22758577898364	125.02127076897
6.9190000000000	0.22689123591683	124.82785720137
6.9220000000000	0.22620387067293	124.63493411084
6.9250000000000	0.22552363532827	124.44248956404
6.9280000000000	0.22485048258438	124.25051154866
6.9310000000000	0.22418436575747	124.05898796993
6.9340000000000	0.22352523876808	123.86790664689
6.9370000000000	0.22287305613051	123.67725530871
6.9400000000000	0.22222777294217	123.48702159086
6.9430000000000	0.22158934487250	123.29719303140
6.9460000000000	0.22095772815199	123.10775706711
6.9490000000000	0.22033287956078	122.91870102958
6.9520000000000	0.21971475641731	122.73001214131
6.9550000000000	0.21910331656642	122.54167751176
6.9580000000000	0.21849851836756	122.35368413326
6.9610000000000	0.21790032068254	122.16601887704
6.9640000000000	0.21730868286306	121.97866848911
6.9670000000000	0.21672356473815	121.79161958612
6.9700000000000	0.21614492660112	121.60485865113
6.9730000000000	0.21557272919628	121.41837202949
6.9760000000000	0.21500693370552	121.23214592448
[truncated: 1,012 more rows]
