# Supplementary material for: Intelligent wireless power transfer via a 2-bit compact reconfigurable transmissive-metasurface-based router
Source: Nat Commun. 2024 Apr 1;15:2807. doi: 10.1038/s41467-024-46984-4 (PMC10984985; doi:10.1038/s41467-024-46984-4)
Supplement: Supplementary file 12 — Source Data [file 41467_2024_46984_MOESM12_ESM.zip › source_data/figure_s16_singleground2.txt]

#Parameters = {D=22.5; DC_linenum=2; DC_rotation=25; DC_shifty=8; Rx1=6.95; Rx2=3.95; Rx3=6.95; Rx4=3.95; Rx5=8.12; Rx6=5.25; Ry1=7.61; Ry2=3.95; Ry3=7.61; Ry4=5.94; Ry5=8.12; Ry6=5.25; ang=60; ang_rad=1.0471975511966; cap1=1.5e-13; cap2=0; cap3=1.5e-13; cap4=0; d1_M1=4.2; d1_M4=3.9; d2_M4=2.2; d_M1=0.9; eRx_h1=9.5; eRx_h2=7.5; eRx_v1=5; eRx_v2=9; gc=0.5; ha=0.1; hd=0.787; hs=3.175; hs1=1.675; l1…
#"Frequency / GHz"	SZmax(1),Zmin(1) (10) [Mag]	SZmax(1),Zmin(1) (10) [Pha in deg.]
#-------------------------------------------------------------------------------------
4.0000000000000	0.41326489155886	57.309701240870
4.0030000000000	0.40614861315250	56.576171141795
4.0060000000000	0.39918829770938	55.855801731356
4.0090000000000	0.39237796777194	55.147876715421
4.0120000000000	0.38571174370451	54.451710523116
4.0150000000000	0.37918385244073	53.766646565165
4.0180000000000	0.37278863377943	53.092055553041
4.0210000000000	0.36652054459775	52.427333881058
4.0240000000000	0.36037416129974	51.771902072313
4.0270000000000	0.35434418077464	51.125203288460
4.0300000000000	0.34842542010033	50.486701902518
4.0330000000000	0.34261281519387	49.855882133354
4.0360000000000	0.33690141858178	49.232246740028
4.0390000000000	0.33128639643721	48.615315773857
4.0420000000000	0.32576302500896	48.004625385826
4.0450000000000	0.32032668654833	47.399726686816
4.0480000000000	0.31497286482305	46.800184658018
4.0510000000000	0.30969714029315	46.205577108863
4.0540000000000	0.30449518501124	45.615493679799
4.0570000000000	0.29936275729906	45.029534887277
4.0600000000000	0.29429569624250	44.447311208373
4.0630000000000	0.28928991603971	43.868442202554
4.0660000000000	0.28434140022958	43.292555668221
4.0690000000000	0.27944619582229	42.719286831770
4.0720000000000	0.27460040734793	42.148277567085
4.0750000000000	0.26980019083521	41.579175643530
4.0780000000000	0.26504174772821	41.011634000703
4.0810000000000	0.26032131874552	40.445310048439
4.0840000000000	0.25563517768369	39.879864990789
4.0870000000000	0.25097962516404	39.314963172974
4.0900000000000	0.24635098231979	38.750271450679
4.0930000000000	0.24174558441864	38.185458581379
4.0960000000000	0.23715977441432	37.620194637883
4.0990000000000	0.23258989641905	37.054150444801
4.1020000000000	0.22803228908798	36.486997039295
4.1050000000000	0.22348327890540	35.918405158243
4.1080000000000	0.21893917336182	35.348044754936
4.1110000000000	0.21439625401047	34.775584549580
4.1140000000000	0.20985076939102	34.200691619394
4.1170000000000	0.20529892780854	33.623031035898
4.1200000000000	0.20073688995508	33.042265559353
4.1230000000000	0.19616076136189	32.458055403255
4.1260000000000	0.19156658467031	31.870058085557
4.1290000000000	0.18695033171052	31.277928388180
4.1320000000000	0.18230789537774	30.681318452656
4.1350000000000	0.17763508129750	30.079878047973
4.1380000000000	0.17292759927326	29.473255057545
4.1410000000000	0.16818105451187	28.861096246581
4.1440000000000	0.16339093862617	28.243048390393
4.1470000000000	0.15855262041720	27.618759870230
4.1500000000000	0.15366133644422	26.987882878758
4.1530000000000	0.14871218139635	26.350076426531
4.1560000000000	0.14370009828766	25.705010409445
4.1590000000000	0.13861986850688	25.052371094622
4.1620000000000	0.13346610176467	24.391868522050
4.1650000000000	0.12823322599609	23.723246523520
4.1680000000000	0.12291547729409	23.046296363393
4.1710000000000	0.11750688997326	22.360875463745
4.1740000000000	0.11200128689249	21.666933382921
4.1770000000000	0.10639227020457	20.964548330876
4.1800000000000	0.10067321275338	20.253979306739
4.1830000000000	0.094837250413378	19.535741940090
4.1860000000000	0.088877275775320	18.810721256916
4.1890000000000	0.082785933752441	18.080343725218
4.1920000000000	0.076555619965484	17.346847840323
4.1950000000000	0.070178483274802	16.613725299399
4.1980000000000	0.063646434817924	15.886472004974
4.2010000000000	0.056951168003590	15.173935116132
4.2040000000000	0.050084198769879	14.490890386085
4.2070000000000	0.043036947969797	13.863393262562
4.2100000000000	0.035800924787821	13.341142100599
4.2130000000000	0.028368199944566	13.030551744135
4.2160000000000	0.020732939216177	13.204582584182
4.2190000000000	0.012898645143790	14.826604068863
4.2220000000000	0.0049575131357470	25.221528412302
4.2250000000000	0.0039580879427086	162.41737761386
4.2280000000000	0.012322459012272	177.31777202957
4.2310000000000	0.021126811288041	179.22930880325
4.2340000000000	0.030223666538764	179.33780759076
4.2370000000000	0.039605873943695	178.83459795527
4.2400000000000	0.049277833342511	178.03603310441
4.2430000000000	0.059246000639753	177.06123745891
4.2460000000000	0.069516876296856	175.96450476910
4.2490000000000	0.080096254912620	174.77369149826
4.2520000000000	0.090988778590135	173.50423345244
4.2550000000000	0.10219756934846	172.16512077812
4.2580000000000	0.11372387331449	170.76175168388
4.2610000000000	0.12556669408417	169.29742260393
4.2640000000000	0.13772240869660	167.77416662808
4.2670000000000	0.15018436723591	166.19325772141
4.2700000000000	0.16294248195376	164.55553366304
4.2730000000000	0.17598281587526	162.86161603398
4.2760000000000	0.18928718473423	161.11206936381
4.2790000000000	0.20283278990878	159.30752287419
4.2820000000000	0.21659190367232	157.44876809393
4.2850000000000	0.23053163125266	155.53683979629
4.2880000000000	0.24461377649323	153.57308420612
4.2910000000000	0.25879483883843	151.55921622722
4.2940000000000	0.27302616838501	149.49736602683
4.2970000000000	0.28725430235445	147.39011441619
4.3000000000000	0.30142150017744	145.24051594660
4.3030000000000	0.31546648530907	143.05210843389
4.3060000000000	0.32932539012277	140.82890769567
4.3090000000000	0.34293288639082	138.57538661016
4.3120000000000	0.35622346901776	136.29643815285
4.3150000000000	0.36913284629674	133.99732279002
4.3180000000000	0.38159937768137	131.68360144264
4.3210000000000	0.39356549157555	129.36105609695
4.3240000000000	0.40497901232394	127.03560093778
4.3270000000000	0.41579432826370	124.71318752459
4.3300000000000	0.42597334145014	122.39970794209
4.3330000000000	0.43548615374792	120.10089998377
4.3360000000000	0.44431146190607	117.82225825158
4.3390000000000	0.45243665401933	115.56895459636
4.3420000000000	0.45985761925246	113.34577063519
4.3450000000000	0.46657829986020	111.15704424088
4.3480000000000	0.47261002782610	109.00663099272
4.3510000000000	0.47797069696165	106.89788069615
4.3540000000000	0.48268382483848	104.83362829354
4.3570000000000	0.48677755787407	102.81619785421
4.3600000000000	0.49028366811409	100.84741787653
4.3630000000000	0.49323658285942	98.928645865554
4.3660000000000	0.49567247943651	97.060800051032
4.3690000000000	0.49762846815980	95.244396157506
4.3720000000000	0.49914187773220	93.479587294959
4.3750000000000	0.50024964956457	91.766205270320
4.3780000000000	0.50098784110876	90.103801893044
4.3810000000000	0.50139123341088	88.491689134262
4.3840000000000	0.50149303465931	86.928977276709
4.3870000000000	0.50132466936937	85.414610446937
4.3900000000000	0.50091564179735	83.947399143071
4.3930000000000	0.50029346197478	82.526049556493
4.3960000000000	0.49948362317064	81.149189634014
4.3990000000000	0.49850962042081	79.815391940520
4.4020000000000	0.49739300084311	78.523193464494
4.4050000000000	0.49615343764953	77.271112564898
4.4080000000000	0.49480882097833	76.057663292249
4.4110000000000	0.49337535982935	74.881367333981
4.4140000000000	0.49186769045466	73.740763838374
4.4170000000000	0.49029898750933	72.634417366021
4.4200000000000	0.48868107509485	71.560924205836
4.4230000000000	0.48702453553113	70.518917276444
4.4260000000000	0.48533881427865	69.507069815124
4.4290000000000	0.48363231991174	68.524098036822
4.4320000000000	0.48191251842817	67.568762925956
4.4350000000000	0.48018602148425	66.639871304651
4.4380000000000	0.47845866837871	65.736276302997
4.4410000000000	0.47673560178681	64.856877340276
4.4440000000000	0.47502133737617	64.000619710950
4.4470000000000	0.47331982752971	63.166493855610
4.4500000000000	0.47163451946363	62.353534385003
4.4530000000000	0.46996840806858	61.560818914633
4.4560000000000	0.46832408382380	60.787466758145
4.4590000000000	0.46670377614204	60.032637519663
4.4620000000000	0.46510939250146	59.295529618326
4.4650000000000	0.46354255371113	58.575378772306
4.4680000000000	0.46200462564285	57.871456464570
4.4710000000000	0.46049674774423	57.183068408312
4.4740000000000	0.45901985862876	56.509553026382
4.4770000000000	0.45757471901772	55.850279955996
4.4800000000000	0.45616193228839	55.204648587446
4.4830000000000	0.45478196286230	54.572086643426
4.4860000000000	0.45343515264784	53.952048803831
4.4890000000000	0.45212173573219	53.344015379439
4.4920000000000	0.45084185150032	52.747491036688
4.4950000000000	0.44959555634185	52.162003574835
4.4980000000000	0.44838283409129	51.587102755966
4.5010000000000	0.44720360533317	51.022359187729
4.5040000000000	0.44605773569026	50.467363258168
4.5070000000000	0.44494504320153	49.921724121652
4.5100000000000	0.44386530488560	49.385068734596
4.5130000000000	0.44281826257554	48.857040939461
4.5160000000000	0.44180362810220	48.337300595355
4.5190000000000	0.44082108789513	47.825522753452
4.5220000000000	0.43987030706302	47.321396875382
4.5250000000000	0.43895093300900	46.824626092697
4.5280000000000	0.43806259863045	46.334926505517
4.5310000000000	0.43720492514757	45.852026518481
4.5340000000000	0.43637752460046	45.375666212123
4.5370000000000	0.43558000204995	44.905596747875
4.5400000000000	0.43481195751399	44.441579804903
4.5430000000000	0.43407298766773	43.983387047072
4.5460000000000	0.43336268733251	43.530799618367
4.5490000000000	0.43268065077629	43.083607665184
4.5520000000000	0.43202647284552	42.641609883935
4.5550000000000	0.43139974994617	42.204613092508
4.5580000000000	0.43080008089005	41.772431824160
4.5610000000000	0.43022706762014	41.344887942485
4.5640000000000	0.42968031582774	40.921810276163
4.5670000000000	0.42915943547212	40.503034272236
4.5700000000000	0.42866404121257	40.088401666728
4.5730000000000	0.42819375276115	39.677760171437
4.5760000000000	0.42774819516351	39.270963175814
4.5790000000000	0.42732699901402	38.867869462828
4.5820000000000	0.42692980061029	38.468342937792
4.5850000000000	0.42655624205162	38.072252369115
4.5880000000000	0.42620597128437	37.679471139979
4.5910000000000	0.42587864209669	37.289877009947
4.5940000000000	0.42557391406396	36.903351885498
4.5970000000000	0.42529145244501	36.519781598494
4.6000000000000	0.42503092802820	36.139055691543
4.6030000000000	0.42479201692516	35.761067209218
4.6060000000000	0.42457440030796	35.385712494020
4.6090000000000	0.42437776408444	35.012890985935
4.6120000000000	0.42420179850326	34.642505024352
4.6150000000000	0.42404619767832	34.274459651030
4.6180000000000	0.42391065901822	33.908662412674
4.6210000000000	0.42379488254226	33.545023161588
4.6240000000000	0.42369857005916	33.183453852693
4.6270000000000	0.42362142417730	32.823868335108
4.6300000000000	0.42356314710618	32.466182136292
4.6330000000000	0.42352343919677	32.110312236683
4.6360000000000	0.42350199715250	31.756176832688
4.6390000000000	0.42349851182151	31.403695085980
4.6420000000000	0.42351266545274	31.052786857393
4.6450000000000	0.42354412826053	30.703372424411
4.6480000000000	0.42359255409145	30.355372182826
4.6510000000000	0.42365757491805	30.008706335779
4.6540000000000	0.42373879378953	29.663294578252
4.6570000000000	0.42383577574129	29.319055793329
4.6600000000000	0.42394803598921	28.975907790595
4.6630000000000	0.42407502449576	28.633767140799
4.6660000000000	0.42421610567223	28.292549200719
4.6690000000000	0.42437053155365	27.952168489393
4.6720000000000	0.42453740623426	27.612539689769
4.6750000000000	0.42471563869616	27.273579740262
4.6780000000000	0.42490388049412	26.935211801205
4.6810000000000	0.42510044438163	26.597372419084
4.6840000000000	0.42530320067337	26.260024103969
4.6870000000000	0.42550945186211	25.923176981843
4.6900000000000	0.42571579710196	25.586925411688
4.6930000000000	0.42591802593634	25.251508528471
4.6960000000000	0.42611114323458	24.917406774550
4.6990000000000	0.42628975444537	24.585485898252
4.7020000000000	0.42644926025129	24.257184291556
4.7050000000000	0.42658857140444	23.934682842913
4.7080000000000	0.42671498707989	23.620861928968
4.7110000000000	0.42685043634609	23.318659727385
4.7140000000000	0.42703432139586	23.029482199963
4.7170000000000	0.42731442437212	22.751167138971
4.7200000000000	0.42772382500999	22.477450089345
4.7230000000000	0.42826055716888	22.200484459128
4.7260000000000	0.42889080798549	21.914641214858
4.7290000000000	0.42957102075256	21.618219450987
4.7320000000000	0.43026686692247	21.312468817159
4.7350000000000	0.43095885235085	20.999790000725
4.7380000000000	0.43163925176229	20.682520230339
4.7410000000000	0.43230718308588	20.362471512262
4.7440000000000	0.43296490303265	20.040896955087
4.7470000000000	0.43361569363003	19.718607010954
4.7500000000000	0.43426285316579	19.396101916655
4.7530000000000	0.43490929767068	19.073677408798
4.7560000000000	0.43555745682560	18.751498820159
4.7590000000000	0.43620929504905	18.429649963495
4.7620000000000	0.43686637615655	18.108164422166
4.7650000000000	0.43752993560546	17.787045277000
4.7680000000000	0.43820094626444	17.466277447414
4.7710000000000	0.43888017351775	17.145835377600
4.7740000000000	0.43956821961429	16.825687804201
4.7770000000000	0.44026555863881	16.505800696224
4.7800000000000	0.44097256381551	16.186139049540
4.7830000000000	0.44168952874244	15.866667962989
4.7860000000000	0.44241668390108	15.547353264032
4.7890000000000	0.44315420951780	15.228161852618
4.7920000000000	0.44390224561688	14.909061869874
4.7950000000000	0.44466089991136	14.590022759118
4.7980000000000	0.44543025402561	14.271015262022
4.8010000000000	0.44621036842671	13.952011377086
4.8040000000000	0.44700128635190	13.632984297536
4.8070000000000	0.44780303695221	13.313908339395
4.8100000000000	0.44861563782071	12.994758866351
4.8130000000000	0.44943909703549	12.675512215399
4.8160000000000	0.45027341481781	12.356145625591
4.8190000000000	0.45111858488353	12.036637171100
4.8220000000000	0.45197459554885	11.716965699180
4.8250000000000	0.45284143063838	11.397110773168
4.8280000000000	0.45371907023313	11.077052620405
4.8310000000000	0.45460749128869	10.756772084852
4.8340000000000	0.45550666814713	10.436250584063
4.8370000000000	0.45641657296203	10.115470070169
4.8400000000000	0.45733717605184	9.7944129945166
4.8430000000000	0.45826844619402	9.4730622756157
4.8460000000000	0.45921035087007	9.1514012700650
4.8490000000000	0.46016285646960	8.8294137461656
4.8520000000000	0.46112592846025	8.5070838599407
4.8550000000000	0.46209953152876	8.1843961333173
4.8580000000000	0.46308362969812	7.8613354342464
4.8610000000000	0.46407818642409	7.5378869585635
4.8640000000000	0.46508316467462	7.2140362134124
4.8670000000000	0.46609852699457	6.8897690020725
4.8700000000000	0.46712423555792	6.5650714100530
4.8730000000000	0.46816025220939	6.2399297923240
4.8760000000000	0.46920653849690	5.9143307615810
4.8790000000000	0.47026305569627	5.5882611774371
4.8820000000000	0.47132976482921	5.2617081364612
4.8850000000000	0.47240662667548	4.9346589629815
4.8880000000000	0.47349360178016	4.6071012005859
4.8910000000000	0.47459065045654	4.2790226042580
4.8940000000000	0.47569773278542	3.9504111330932
4.8970000000000	0.47681480861104	3.6212549435454
4.9000000000000	0.47794183753438	3.2915423831618
4.9030000000000	0.47907877890395	2.9612619847633
4.9060000000000	0.48022559180451	2.6304024610385
4.9090000000000	0.48138223504404	2.2989526995167
4.9120000000000	0.48254866713905	1.9669017578933
4.9150000000000	0.48372484629863	1.6342388596796
4.9180000000000	0.48491073040723	1.3009533901538
4.9210000000000	0.48610627700652	0.96703489259471
4.9240000000000	0.48731144327630	0.63247306477375
4.9270000000000	0.48852618601474	0.29725775569311
4.9300000000000	0.48975046161793	-0.038621037450696
4.9330000000000	0.49098422605895	-0.37517317208882
4.9360000000000	0.49222743486641	-0.71240836290304
4.9390000000000	0.49348004310268	-1.0503361842629
4.9420000000000	0.49474200534181	-1.3889660724851
4.9450000000000	0.49601327564720	-1.7283073279292
4.9480000000000	0.49729380754904	-2.0683691169355
4.9510000000000	0.49858355402171	-2.4091604736191
4.9540000000000	0.49988246746099	-2.7506903015223
4.9570000000000	0.50119049966125	-3.0929673751378
4.9600000000000	0.50250760179267	-3.4360003413074
4.9630000000000	0.50383372437842	-3.7797977205043
4.9660000000000	0.50516881727192	-4.1243679080032
4.9690000000000	0.50651282963417	-4.4697191749468
4.9720000000000	0.50786570991122	-4.8158596693102
4.9750000000000	0.50922740581171	-5.1627974167749
4.9780000000000	0.51059786428464	-5.5105403215079
4.9810000000000	0.51197703149726	-5.8590961668600
4.9840000000000	0.51336485281319	-6.2084726159815
4.9870000000000	0.51476127277074	-6.5586772123610
4.9900000000000	0.51616623506149	-6.9097173802918
4.9930000000000	0.51757968250914	-7.2616004252699
4.9960000000000	0.51900155704855	-7.6143335343247
4.9990000000000	0.52043179970519	-7.9679237762898
5.0020000000000	0.52187035057479	-8.3223781020137
5.0050000000000	0.52331714880341	-8.6777033445133
5.0080000000000	0.52477213256776	-9.0339062190780
5.0110000000000	0.52623523905591	-9.3909933233208
5.0140000000000	0.52770640444839	-9.7489711371833
5.0170000000000	0.52918556389966	-10.107846022897
5.0200000000000	0.53067265151993	-10.467624224899
5.0230000000000	0.53216760035747	-10.828311869718
5.0260000000000	0.53367034238131	-11.189914965807
5.0290000000000	0.53518080846431	-11.552439403357
5.0320000000000	0.53669892836685	-11.915890954071
5.0350000000000	0.53822463072078	-12.280275270909
5.0380000000000	0.53975784301403	-12.645597887804
5.0410000000000	0.54129849157562	-13.011864219353
5.0440000000000	0.54284650156117	-13.379079560486
5.0470000000000	0.54440179693897	-13.747249086109
5.0500000000000	0.54596430047658	-14.116377850734
5.0530000000000	0.54753393372793	-14.486470788084
5.0560000000000	0.54911061702106	-14.857532710684
5.0590000000000	0.55069426944634	-15.229568309445
5.0620000000000	0.55228480884534	-15.602582153223
5.0650000000000	0.55388215180028	-15.976578688379
5.0680000000000	0.55548621362408	-16.351562238327
5.0710000000000	0.55709690835102	-16.727537003071
5.0740000000000	0.55871414872811	-17.104507058742
5.0770000000000	0.56033784620698	-17.482476357131
5.0800000000000	0.56196791093653	-17.861448725218
5.0830000000000	0.56360425175624	-18.241427864703
5.0860000000000	0.56524677619010	-18.622417351538
5.0890000000000	0.56689539044130	-19.004420635460
5.0920000000000	0.56854999938760	-19.387441039535
5.0950000000000	0.57021050657736	-19.771481759701
5.0980000000000	0.57187681422644	-20.156545864324
5.1010000000000	0.57354882321566	-20.542636293764
5.1040000000000	0.57522643308911	-20.929755859945
5.1070000000000	0.57690954205323	-21.317907245946
5.1100000000000	0.57859804697656	-21.707093005603
5.1130000000000	0.58029184339035	-22.097315563124
5.1160000000000	0.58199082548994	-22.488577212724
5.1190000000000	0.58369488613687	-22.880880118278
5.1220000000000	0.58540391686183	-23.274226312990
5.1250000000000	0.58711780786844	-23.668617699092
5.1280000000000	0.58883644803780	-24.064056047553
5.1310000000000	0.59055972493383	-24.460542997822
5.1340000000000	0.59228752480951	-24.858080057592
5.1370000000000	0.59401973261390	-25.256668602590
5.1400000000000	0.59575623199997	-25.656309876399
5.1430000000000	0.59749690533329	-26.057004990300
5.1460000000000	0.59924163370159	-26.458754923154
5.1490000000000	0.60099029692507	-26.861560521310
5.1520000000000	0.60274277356767	-27.265422498545
5.1550000000000	0.60449894094907	-27.670341436040
5.1580000000000	0.60625867515758	-28.076317782392
5.1610000000000	0.60802185106392	-28.483351853658
5.1640000000000	0.60978834233574	-28.891443833435
5.1670000000000	0.61155802145306	-29.300593772985
5.1700000000000	0.61333075972453	-29.710801591392
5.1730000000000	0.61510642730447	-30.122067075763
5.1760000000000	0.61688489321081	-30.534389881464
5.1790000000000	0.61866602534381	-30.947769532406
5.1820000000000	0.62044969050562	-31.362205421368
5.1850000000000	0.62223575442061	-31.777696810363
5.1880000000000	0.62402408175655	-32.194242831050
5.1910000000000	0.62581453614654	-32.611842485191
5.1940000000000	0.62760698021176	-33.030494645153
5.1970000000000	0.62940127558494	-33.450198054455
5.2000000000000	0.63119728293469	-33.870951328361
5.2030000000000	0.63299486199043	-34.292752954525
5.2060000000000	0.63479387156818	-34.715601293680
5.2090000000000	0.63659416959703	-35.139494580374
5.2120000000000	0.63839561314628	-35.564430923756
5.2150000000000	0.64019805845332	-35.990408308416
5.2180000000000	0.64200136095216	-36.417424595265
5.2210000000000	0.64380537530258	-36.845477522471
5.2240000000000	0.64560995541997	-37.274564706446
5.2270000000000	0.64741495450577	-37.704683642876
5.2300000000000	0.64922022507845	-38.135831707805
5.2330000000000	0.65102561900513	-38.568006158776
5.2360000000000	0.65283098753374	-39.001204136008
5.2390000000000	0.65463618132562	-39.435422663635
5.2420000000000	0.65644105048875	-39.870658650987
5.2450000000000	0.65824544461136	-40.306908893927
5.2480000000000	0.66004921279600	-40.744170076236
5.2510000000000	0.66185220369412	-41.182438771042
5.2540000000000	0.66365426554089	-41.621711442303
5.2570000000000	0.66545524619054	-42.061984446340
5.2600000000000	0.66725499315195	-42.503254033412
5.2630000000000	0.66905335362456	-42.945516349343
5.2660000000000	0.67085017453457	-43.388767437194
5.2690000000000	0.67264530257140	-43.833003238985
5.2720000000000	0.67443858422433	-44.278219597454
5.2750000000000	0.67622986581937	-44.724412257868
5.2780000000000	0.67801899355622	-45.171576869880
5.2810000000000	0.67980581354540	-45.619708989417
5.2840000000000	0.68159017184546	-46.068804080627
5.2870000000000	0.68337191450021	-46.518857517851
5.2900000000000	0.68515088757600	-46.969864587643
5.2930000000000	0.68692693719895	-47.421820490834
5.2960000000000	0.68869990959217	-47.874720344619
5.2990000000000	0.69046965111285	-48.328559184695
5.3020000000000	0.69223600828927	-48.783331967428
5.3050000000000	0.69399882785764	-49.239033572050
5.3080000000000	0.69575795679868	-49.695658802896
5.3110000000000	0.69751324237416	-50.153202391670
5.3140000000000	0.69926453216292	-50.611658999735
5.3170000000000	0.70101167409685	-51.071023220438
5.3200000000000	0.70275451649634	-51.531289581457
5.3230000000000	0.70449290810551	-51.992452547176
5.3260000000000	0.70622669812695	-52.454506521081
5.3290000000000	0.70795573625607	-52.917445848175
5.3320000000000	0.70967987271499	-53.381264817420
5.3350000000000	0.71139895828592	-53.845957664188
5.3380000000000	0.71311284434402	-54.311518572735
5.3410000000000	0.71482138288966	-54.777941678685
5.3440000000000	0.71652442658019	-55.245221071527
5.3470000000000	0.71822182876099	-55.713350797126
5.3500000000000	0.71991344349587	-56.182324860235
5.3530000000000	0.72159912559692	-56.652137227020
5.3560000000000	0.72327873065347	-57.122781827586
5.3590000000000	0.72495211506046	-57.594252558509
5.3620000000000	0.72661913604600	-58.066543285361
5.3650000000000	0.72827965169813	-58.539647845242
5.3680000000000	0.72993352099078	-59.013560049301
5.3710000000000	0.73158060380898	-59.488273685258
5.3740000000000	0.73322076097305	-59.963782519911
5.3770000000000	0.73485385426212	-60.440080301637
5.3800000000000	0.73647974643659	-60.917160762880
5.3830000000000	0.73809830125978	-61.395017622627
5.3860000000000	0.73970938351863	-61.873644588861
5.3890000000000	0.74131285904346	-62.353035361007
5.3920000000000	0.74290859472677	-62.833183632343
5.3950000000000	0.74449645854108	-63.314083092401
5.3980000000000	0.74607631955579	-63.795727429338
5.4010000000000	0.74764804795307	-64.278110332281
5.4040000000000	0.74921151504274	-64.761225493642
5.4070000000000	0.75076659327616	-65.245066611406
5.4100000000000	0.75231315625908	-65.729627391382
5.4130000000000	0.75385107876354	-66.214901549423
5.4160000000000	0.75538023673875	-66.700882813610
5.4190000000000	0.75690050732088	-67.187564926395
5.4220000000000	0.75841176884194	-67.674941646704
5.4250000000000	0.75991390083761	-68.163006752002
5.4280000000000	0.76140678405406	-68.651754040310
5.4310000000000	0.76289030045381	-69.141177332179
5.4340000000000	0.76436433322053	-69.631270472617
5.4370000000000	0.76582876676297	-70.122027332967
5.4400000000000	0.76728348671779	-70.613441812733
5.4430000000000	0.76872837995157	-71.105507841361
5.4460000000000	0.77016333456175	-71.598219379958
5.4490000000000	0.77158823987674	-72.091570422960
5.4520000000000	0.77300298645509	-72.585554999750
5.4550000000000	0.77440746608372	-73.080167176208
5.4580000000000	0.77580157177534	-73.575401056215
5.4610000000000	0.77718519776503	-74.071250783083
5.4640000000000	0.77855823950588	-74.567710540940
5.4670000000000	0.77992059366400	-75.064774556043
5.4700000000000	0.78127215811259	-75.562437098031
5.4730000000000	0.78261283192533	-76.060692481117
5.4760000000000	0.78394251536908	-76.559535065212
5.4790000000000	0.78526110989579	-77.058959256987
5.4820000000000	0.78656851813385	-77.558959510871
5.4850000000000	0.78786464387872	-78.059530329977
5.4880000000000	0.78914939208304	-78.560666266968
5.4910000000000	0.79042266884606	-79.062361924851
5.4940000000000	0.79168438140269	-79.564611957706
5.4970000000000	0.79293443811191	-80.067411071350
5.5000000000000	0.79417274844481	-80.570754023925
5.5030000000000	0.79539922297219	-81.074635626427
5.5060000000000	0.79661377335174	-81.579050743165
5.5090000000000	0.79781631231493	-82.083994292145
5.5120000000000	0.79900675365354	-82.589461245399
5.5150000000000	0.80018501220598	-83.095446629234
5.5180000000000	0.80135100384335	-83.601945524421
5.5210000000000	0.80250464545532	-84.108953066320
5.5240000000000	0.80364585493588	-84.616464444928
5.5270000000000	0.80477455116902	-85.124474904870
5.5300000000000	0.80589065401428	-85.632979745325
5.5330000000000	0.80699408429237	-86.141974319885
5.5360000000000	0.80808476377076	-86.651454036349
5.5390000000000	0.80916261514941	-87.161414356456
5.5420000000000	0.81022756204654	-87.671850795561
5.5450000000000	0.81127952898462	-88.182758922243
5.5480000000000	0.81231844137655	-88.694134357857
5.5510000000000	0.81334422551209	-89.205972776029
5.5540000000000	0.81435680854457	-89.718269902093
5.5570000000000	0.81535611847796	-90.231021512470
5.5600000000000	0.81634208415429	-90.744223434002
5.5630000000000	0.81731463524151	-91.257871543217
5.5660000000000	0.81827370222181	-91.771961765562
5.5690000000000	0.81921921638047	-92.286490074575
5.5720000000000	0.82015110979517	-92.801452491011
5.5750000000000	0.82106931532599	-93.316845081927
5.5780000000000	0.82197376660601	-93.832663959718
5.5810000000000	0.82286439803248	-94.348905281117
5.5840000000000	0.82374114475887	-94.865565246148
5.5870000000000	0.82460394268749	-95.382640097052
5.5900000000000	0.82545272846299	-95.900126117165
5.5930000000000	0.82628743946663	-96.418019629775
5.5960000000000	0.82710801381145	-96.936316996944
5.5990000000000	0.82791439033822	-97.455014618294
5.6020000000000	0.82870650861246	-97.974108929782
5.6050000000000	0.82948430892222	-98.493596402441
5.6080000000000	0.83024773227702	-99.013473541102
5.6110000000000	0.83099672040764	-99.533736883103
5.6140000000000	0.83173121576706	-100.05438299698
5.6170000000000	0.83245116153241	-100.57540848113
5.6200000000000	0.83315650160796	-101.09680996251
5.6230000000000	0.83384718062934	-101.61858409527
5.6260000000000	0.83452314396873	-102.14072755941
5.6290000000000	0.83518433774137	-102.66323705946
5.6320000000000	0.83583070881309	-103.18610932313
5.6350000000000	0.83646220480913	-103.70934109996
5.6380000000000	0.83707877412408	-104.23292915999
5.6410000000000	0.83768036593314	-104.75687029248
5.6440000000000	0.83826693020450	-105.28116130455
5.6470000000000	0.83883841771302	-105.80579901997
5.6500000000000	0.83939478005511	-106.33078027782
5.6530000000000	0.83993596966498	-106.85610193130
5.6560000000000	0.84046193983196	-107.38176084651
5.6590000000000	0.84097264471924	-107.90775390126
5.6620000000000	0.84146803938382	-108.43407798395
5.6650000000000	0.84194807979769	-108.96072999243
5.6680000000000	0.84241272287032	-109.48770683296
5.6710000000000	0.84286192647238	-110.01500541918
5.6740000000000	0.84329564946067	-110.54262267112
5.6770000000000	0.84371385170439	-111.07055551435
5.6800000000000	0.84411649411250	-111.59880087901
5.6830000000000	0.84450353866243	-112.12735569911
5.6860000000000	0.84487494842989	-112.65621691171
5.6890000000000	0.84523068761993	-113.18538145630
5.6920000000000	0.84557072159909	-113.71484627415
5.6950000000000	0.84589501692879	-114.24460830783
5.6980000000000	0.84620354139975	-114.77466450069
5.7010000000000	0.84649626406756	-115.30501179656
5.7040000000000	0.84677315528933	-115.83564713940
5.7070000000000	0.84703418676129	-116.36656747315
5.7100000000000	0.84727933155753	-116.89776974159
5.7130000000000	0.84750856416961	-117.42925088835
5.7160000000000	0.84772186054717	-117.96100785696
5.7190000000000	0.84791919813943	-118.49303759111
5.7220000000000	0.84810055593754	-119.02533703489
5.7250000000000	0.84826591451780	-119.55790313320
5.7280000000000	0.84841525608561	-120.09073283232
5.7310000000000	0.84854856452020	-120.62382308051
5.7340000000000	0.84866582542008	-121.15717082879
5.7370000000000	0.84876702614906	-121.69077303180
5.7400000000000	0.84885215588294	-122.22462664888
5.7430000000000	0.84892120565674	-122.75872864516
5.7460000000000	0.84897416841239	-123.29307599286
5.7490000000000	0.84901103904693	-123.82766567275
5.7520000000000	0.84903181446104	-124.36249467567
5.7550000000000	0.84903649360795	-124.89756000429
5.7580000000000	0.84902507754260	-125.43285867496
5.7610000000000	0.84899756947102	-125.96838771971
5.7640000000000	0.84895397479993	-126.50414418849
5.7670000000000	0.84889430118635	-127.04012515146
5.7700000000000	0.84881855858731	-127.57632770153
5.7730000000000	0.84872675930953	-128.11274895699
5.7760000000000	0.84861891805901	-128.64938606445
5.7790000000000	0.84849505199044	-129.18623620178
5.7820000000000	0.84835518075647	-129.72329658135
5.7850000000000	0.84819932655662	-130.26056445343
5.7880000000000	0.84802751418591	-130.79803710976
5.7910000000000	0.84783977108304	-131.33571188732
5.7940000000000	0.84763612737811	-131.87358617228
5.7970000000000	0.84741661593982	-132.41165740419
5.8000000000000	0.84718127242200	-132.94992308032
5.8030000000000	0.84693013530954	-133.48838076027
5.8060000000000	0.84666324596353	-134.02702807068
5.8090000000000	0.84638064866562	-134.56586271029
5.8120000000000	0.84608239066149	-135.10488245514
5.8150000000000	0.84576852220339	-135.64408516397
5.8180000000000	0.84543909659164	-136.18346878393
5.8210000000000	0.84509417021517	-136.72303135644
5.8240000000000	0.84473380259079	-137.26277102330
5.8270000000000	0.84435805640133	-137.80268603310
5.8300000000000	0.84396699753256	-138.34277474777
5.8330000000000	0.84356069510869	-138.88303564949
5.8360000000000	0.84313922152659	-139.42346734776
5.8390000000000	0.84270265248849	-139.96406858675
5.8420000000000	0.84225106703322	-140.50483825298
5.8450000000000	0.84178454756585	-141.04577538314
5.8480000000000	0.84130317988579	-141.58687917231
5.8510000000000	0.84080705321308	-142.12814898238
5.8540000000000	0.84029626021310	-142.66958435077
5.8570000000000	0.83977089701939	-143.21118499945
5.8600000000000	0.83923106325467	-143.75295084426
5.8630000000000	0.83867686204997	-144.29488200450
5.8660000000000	0.83810840006178	-144.83697881286
5.8690000000000	0.83752578748728	-145.37924182567
5.8720000000000	0.83692913807748	-145.92167183343
5.8750000000000	0.83631856914827	-146.46426987173
5.8780000000000	0.83569420158934	-147.00703723244
5.8810000000000	0.83505615987092	-147.54997547532
5.8840000000000	0.83440457204833	-148.09308643995
5.8870000000000	0.83373956976418	-148.63637225799
5.8900000000000	0.83306128824831	-149.17983536588
5.8930000000000	0.83236986631538	-149.72347851789
5.8960000000000	0.83166544636000	-150.26730479956
5.8990000000000	0.83094817434946	-150.81131764158
5.9020000000000	0.83021819981398	-151.35552083404
5.9050000000000	0.82947567583435	-151.89991854116
5.9080000000000	0.82872075902712	-152.44451531643
5.9110000000000	0.82795360952703	-152.98931611825
5.9140000000000	0.82717439096688	-153.53432632598
5.9170000000000	0.82638327045459	-154.07955175655
5.9200000000000	0.82558041854762	-154.62499868154
5.9230000000000	0.82476600922441	-155.17067384474
5.9260000000000	0.82394021985312	-155.71658448040
5.9290000000000	0.82310323115729	-156.26273833182
5.9320000000000	0.82225522717865	-156.80914367075
5.9350000000000	0.82139639523675	-157.35580931722
5.9380000000000	0.82052692588557	-157.90274466008
5.9410000000000	0.81964701286692	-158.44995967821
5.9440000000000	0.81875685306047	-158.99746496231
5.9470000000000	0.81785664643058	-159.54527173750
5.9500000000000	0.81694659596954	-160.09339188660
5.9530000000000	0.81602690763733	-160.64183797415
5.9560000000000	0.81509779029770	-161.19062327129
5.9590000000000	0.81415945565043	-161.73976178140
5.9620000000000	0.81321211815972	-162.28926826665
5.9650000000000	0.81225599497852	-162.83915827540
5.9680000000000	0.81129130586859	-163.38944817063
5.9710000000000	0.81031827311619	-163.94015515920
5.9740000000000	0.80933712144327	-164.49129732232
5.9770000000000	0.80834807791374	-165.04289364694
5.9800000000000	0.80735137183486	-165.59496405832
5.9830000000000	0.80634723465325	-166.14752945378
5.9860000000000	0.80533589984554	-166.70061173767
5.9890000000000	0.80431760280303	-167.25423385760
5.9920000000000	0.80329258071034	-167.80841984206
5.9950000000000	0.80226107241748	-168.36319483938
5.9980000000000	0.80122331830516	-168.91858515826
6.0010000000000	0.80017956014265	-169.47461830976
6.0040000000000	0.79913004093808	-170.03132305094
6.0070000000000	0.79807500478030	-170.58872943026
6.0100000000000	0.79701469667213	-171.14686883468
6.0130000000000	0.79594936235409	-171.70577403869
6.0160000000000	0.79487924811817	-172.26547925526
6.0190000000000	0.79380460061087	-172.82602018896
6.0220000000000	0.79272566662469	-173.38743409112
6.0250000000000	0.79164269287731	-173.94975981733
6.0280000000000	0.79055592577757	-174.51303788740
6.0310000000000	0.78946561117712	-175.07731054770
6.0340000000000	0.78837199410680	-175.64262183627
6.0370000000000	0.78727531849656	-176.20901765067
6.0400000000000	0.78617582687756	-176.77654581871
6.0430000000000	0.78507376006512	-177.34525617235
6.0460000000000	0.78396935682099	-177.91520062472
6.0490000000000	0.78286285349335	-178.48643325069
6.0520000000000	0.78175448363263	-179.05901037085
6.0550000000000	0.78064447758133	-179.63299063939
6.0580000000000	0.77953306203561	179.79156486412
6.0610000000000	0.77842045957645	179.21459253878
6.0640000000000	0.77730688816776	178.63602616201
6.0670000000000	0.77619256061885	178.05579678461
6.0700000000000	0.77507768400813	177.47383262093
6.0730000000000	0.77396245906496	176.89005893399
6.0760000000000	0.77284707950603	176.30439791515
6.0790000000000	0.77173173132253	175.71676855825
6.0820000000000	0.77061659201388	175.12708652768
6.0850000000000	0.76950182976354	174.53526402027
6.0880000000000	0.76838760255196	173.94120962063
6.0910000000000	0.76727405720136	173.34482814950
6.0940000000000	0.76616132834636	172.74602050495
6.0970000000000	0.76504953732429	172.14468349586
6.1000000000000	0.76393879097821	171.54070966741
6.1030000000000	0.76282918036503	170.93398711824
6.1060000000000	0.76172077936064	170.32439930861
6.1090000000000	0.76061364315311	169.71182485949
6.1120000000000	0.75950780661425	169.09613734181
6.1150000000000	0.75840328253899	168.47720505558
6.1180000000000	0.75730005974097	167.85489079836
6.1210000000000	0.75619810099204	167.22905162259
6.1240000000000	0.75509734079181	166.59953858125
6.1270000000000	0.75399768295262	165.96619646139
6.1300000000000	0.75289899798367	165.32886350499
6.1330000000000	0.75180112025690	164.68737111655
6.1360000000000	0.75070384493541	164.04154355706
6.1390000000000	0.74960692464385	163.39119762363
6.1420000000000	0.74851006585811	162.73614231441
6.1450000000000	0.74741292498996	162.07617847826
6.1480000000000	0.74631510414015	161.41109844870
6.1510000000000	0.74521614649103	160.74068566170
6.1540000000000	0.74411553130761	160.06471425697
6.1570000000000	0.74301266851339	159.38294866236
6.1600000000000	0.74190689280428	158.69514316121
6.1630000000000	0.74079745726131	158.00104144238
6.1660000000000	0.73968352641954	157.30037613310
6.1690000000000	0.73856416874754	156.59286831458
6.1720000000000	0.73743834848804	155.87822702083
6.1750000000000	0.73630491680719	155.15614872112
6.1780000000000	0.73516260219604	154.42631678686
6.1810000000000	0.73401000006402	153.68840094400
6.1840000000000	0.73284556146070	152.94205671239
6.1870000000000	0.73166758085818	152.18692483398
6.1900000000000	0.73047418292303	151.42263069224
6.1930000000000	0.72926330820344	150.64878372570
6.1960000000000	0.72803269765406	149.86497683948
6.1990000000000	0.72677987591893	149.07078581908
6.2020000000000	0.72550213329124	148.26576875195
6.2050000000000	0.72419650626796	147.44946546341
6.2080000000000	0.72285975661860	146.62139697466
6.2110000000000	0.72148834888981	145.78106499201
6.2140000000000	0.72007842627239	144.92795143850
6.2170000000000	0.71862578476551	144.06151804044
6.2200000000000	0.71712584558398	143.18120598414
6.2230000000000	0.71557362577035	142.28643566008
6.2260000000000	0.71396370699488	141.37660651503
6.2290000000000	0.71229020255414	140.45109703536
6.2320000000000	0.71054672261423	139.50926488877
6.2350000000000	0.70872633778986	138.55044725517
6.2380000000000	0.70682154120594	137.57396138223
6.2410000000000	0.70482420925723	136.57910540562
6.2440000000000	0.70272556136507	135.56515947937
6.2470000000000	0.70051611913070	134.53138726745
6.2500000000000	0.69818566540492	133.47703785367
6.2530000000000	0.69572320393507	132.40134813320
6.2560000000000	0.69311692041582	131.30354575600
6.2590000000000	0.69035414596058	130.18285269838
6.2620000000000	0.68742132422821	129.03848954607
6.2650000000000	0.68430398368330	127.86968057749
6.2680000000000	0.68098671673928	126.67565974157
6.2710000000000	0.67745316782582	125.45567762827
6.2740000000000	0.67368603273355	124.20900953185
6.2770000000000	0.66966707190833	122.93496470713
6.2800000000000	0.66537714068357	121.63289691485
6.2830000000000	0.66079623973478	120.30221634523
6.2860000000000	0.65590358929157	118.94240299574
6.2890000000000	0.65067773082176	117.55302156102
6.2920000000000	0.64509665997262	116.13373786700
6.2950000000000	0.63913799447519	114.68433684863
6.2980000000000	0.63277918044225	113.20474202899
6.3010000000000	0.62599773996843	111.69503640768
6.3040000000000	0.61877156212306	110.15548460897
6.3070000000000	0.61107923826832	108.58655607480
6.3100000000000	0.60290044110333	106.98894901894
6.3130000000000	0.59421634491745	105.36361478728
6.3160000000000	0.58501008224629	103.71178220190
6.3190000000000	0.57526722951719	102.03498140836
6.3220000000000	0.56497631144414	100.33506670449
6.3250000000000	0.55412931103609	98.614237813093
6.3280000000000	0.54272216931822	96.875059080325
6.3310000000000	0.53075525647896	95.120476145072
6.3340000000000	0.51823379442237	93.353829742011
6.3370000000000	0.50516820990723	91.578866479161
6.3400000000000	0.49157439784831	89.799746675575
6.3430000000000	0.47747387613443	88.021049658682
6.3460000000000	0.46289381657596	86.247777303595
6.3490000000000	0.44786694129551	84.485357046035
6.3520000000000	0.43243127983302	82.739646112726
6.3550000000000	0.41662978911790	81.016939286447
6.3580000000000	0.40050984580799	79.323983159702
6.3610000000000	0.38412262777166	77.668000543167
6.3640000000000	0.36752240814422	76.056729508373
6.3670000000000	0.35076579092704	74.498482504804
6.3700000000000	0.33391092115208	73.002232173381
6.3730000000000	0.31701670502575	71.577731990407
6.3760000000000	0.30014207624247	70.235681873539
6.3790000000000	0.28334534410962	68.987951576433
6.3820000000000	0.26668365778389	67.847878374547
6.3850000000000	0.25021261954047	66.830660566292
6.3880000000000	0.23398607955317	65.953875129675
6.3910000000000	0.21805614634557	65.238156981084
6.3940000000000	0.20247345231750	64.708089093903
6.3970000000000	0.18728772429202	64.393367215379
6.4000000000000	0.17254872690301	64.330318666013
6.4030000000000	0.15830767399975	64.563866758296
6.4060000000000	0.14461924144792	65.150027246587
6.4090000000000	0.13154436155371	66.158968036309
6.4120000000000	0.11915402144170	67.678483427366
6.4150000000000	0.10753428167030	69.817271360861
6.4180000000000	0.096792561904467	72.706356131761
6.4210000000000	0.087064643526661	76.494914929692
6.4240000000000	0.078520320142496	81.333362968431
6.4270000000000	0.071362609661759	87.333201405551
6.4300000000000	0.065811389651512	94.496335918953
6.4330000000000	0.062061617200328	102.62942950222
6.4360000000000	0.060218466519609	111.30299787291
6.4390000000000	0.060238736139310	119.92940945659
6.4420000000000	0.061921919594757	127.94814809248
6.4450000000000	0.064962667295553	134.99131068699
6.4480000000000	0.069028066395900	140.92525657901
6.4510000000000	0.073816240433522	145.78953073769
6.4540000000000	0.079082013906625	149.71134601247
6.4570000000000	0.084638709892568	152.84301549124
6.4600000000000	0.090349242768773	155.32912091004
6.4630000000000	0.096114893518730	157.29394102381
6.4660000000000	0.10186534274391	158.83930758165
6.4690000000000	0.10755088393121	160.04676831059
6.4720000000000	0.11313667640943	160.98100562381
6.4750000000000	0.11859860781192	161.69321685512
6.4780000000000	0.12392034027361	162.22401143256
6.4810000000000	0.12909120076932	162.60574462951
6.4840000000000	0.13410466643799	162.86434284175
6.4870000000000	0.13895726866982	163.02071201163
6.4900000000000	0.14364779317199	163.09181914039
6.4930000000000	0.14817669077407	163.09152286143
6.4960000000000	0.15254563964188	163.03121323119
6.4990000000000	0.15675721734179	162.92030689986
6.5020000000000	0.16081465340377	162.76663254815
6.5050000000000	0.16472164145667	162.57673278337
6.5080000000000	0.16848219586693	162.35610213312
6.5110000000000	0.17210054192088	162.10937588489
6.5140000000000	0.17558103149907	161.84048088670
6.5170000000000	0.17892807827084	161.55275672600
6.5200000000000	0.18214610793827	161.24905369511
6.5230000000000	0.18523952015276	160.93181245123
6.5260000000000	0.18821265953291	160.60312915215
6.5290000000000	0.19106979380995	160.26480899907
6.5320000000000	0.19381509757523	159.91841047248
6.5350000000000	0.19645264044239	159.56528205467
6.5380000000000	0.19898637869482	159.20659285426
6.5410000000000	0.20142014968664	158.84335825611
6.5440000000000	0.20375766841834	158.47646149302
6.5470000000000	0.20600252582715	158.10667185837
6.5500000000000	0.20815818842531	157.73466013960
6.5530000000000	0.21022799899271	157.36101174259
6.5560000000000	0.21221517808844	156.98623788938
6.5590000000000	0.21412282619207	156.61078520227
6.5620000000000	0.21595392632221	156.23504393138
6.5650000000000	0.21771134700962	155.85935503763
6.5680000000000	0.21939784552609	155.48401630685
6.5710000000000	0.22101607128952	155.10928764102
6.5740000000000	0.22256856938105	154.73539564843
6.5770000000000	0.22405778412329	154.36253763486
6.5800000000000	0.22548606267843	153.99088508149
6.5830000000000	0.22685565863390	153.62058668184
6.5860000000000	0.22816873554995	153.25177099877
6.5890000000000	0.22942737044899	152.88454879357
6.5920000000000	0.23063355723152	152.51901507101
6.5950000000000	0.23178921000677	152.15525087813
6.5980000000000	0.23289616632947	151.79332488889
6.6010000000000	0.23395619033680	151.43329480223
6.6040000000000	0.23497097578121	151.07520857727
6.6070000000000	0.23594214895683	150.71910552609
6.6100000000000	0.23687127151822	150.36501728170
6.6130000000000	0.23775984319156	150.01296865647
6.6160000000000	0.23860930437894	149.66297840426
6.6190000000000	0.23942103865726	149.31505989775
6.6220000000000	0.24019637517380	148.96922173097
6.6250000000000	0.24093659094071	148.62546825573
6.6280000000000	0.24164291303132	148.28380005970
6.6310000000000	0.24231652068096	147.94421439267
6.6340000000000	0.24295854729553	147.60670554689
6.6370000000000	0.24357008237089	147.27126519676
6.6400000000000	0.24415217332644	146.93788270217
6.6430000000000	0.24470582725585	146.60654537962
6.6460000000000	0.24523201259844	146.27723874464
6.6490000000000	0.24573166073430	145.94994672854
6.6520000000000	0.24620566750622	145.62465187227
6.6550000000000	0.24665489467155	145.30133549982
6.6580000000000	0.24708017128698	144.97997787332
6.6610000000000	0.24748229502912	144.66055833173
6.6640000000000	0.24786203345366	144.34305541488
6.6670000000000	0.24822012519583	144.02744697425
6.6700000000000	0.24855728111470	143.71371027201
6.6730000000000	0.24887418538396	143.40182206931
6.6760000000000	0.24917149653132	143.09175870514
6.6790000000000	0.24944984842905	142.78349616647
6.6820000000000	0.24970985123774	142.47701015066
6.6850000000000	0.24995209230531	142.17227612093
6.6880000000000	0.25017713702334	141.86926935546
6.6910000000000	0.25038552964259	141.56796499083
6.6940000000000	0.25057779404944	141.26833806029
6.6970000000000	0.25075443450500	140.97036352741
6.7000000000000	0.25091593634850	140.67401631546
6.7030000000000	0.25106276666645	140.37927133302
6.7060000000000	0.25119537492907	140.08610349609
6.7090000000000	0.25131419359529	139.79448774709
6.7120000000000	0.25141963868762	139.50439907094
6.7150000000000	0.25151211033815	139.21581250859
6.7180000000000	0.25159199330669	138.92870316813
6.7210000000000	0.25165965747230	138.64304623374
6.7240000000000	0.25171545829900	138.35881697269
6.7270000000000	0.25175973727680	138.07599074041
6.7300000000000	0.25179282233870	137.79454298401
6.7330000000000	0.25181502825464	137.51444924416
6.7360000000000	0.25182665700308	137.23568515553
6.7390000000000	0.25182799812085	136.95822644597
6.7420000000000	0.25181932903195	136.68204893438
6.7450000000000	0.25180091535588	136.40712852746
6.7480000000000	0.25177301119594	136.13344121530
6.7510000000000	0.25173585940801	135.86096306598
6.7540000000000	0.25168969185019	135.58967021920
6.7570000000000	0.25163472961370	135.31953887887
6.7600000000000	0.25157118323519	135.05054530488
6.7630000000000	0.25149925289082	134.78266580393
6.7660000000000	0.25141912857230	134.51587671948
6.7690000000000	0.25133099024481	134.25015442085
6.7720000000000	0.25123500798712	133.98547529147
6.7750000000000	0.25113134211376	133.72181571623
6.7780000000000	0.25102014327912	133.45915206803
6.7810000000000	0.25090155256350	133.19746069340
6.7840000000000	0.25077570154082	132.93671789718
6.7870000000000	0.25064271232771	132.67689992637
6.7900000000000	0.25050269761369	132.41798295290
6.7930000000000	0.25035576067193	132.15994305551
6.7960000000000	0.25020199535015	131.90275620043
6.7990000000000	0.25004148604112	131.64639822113
6.8020000000000	0.24987430763181	131.39084479671
6.8050000000000	0.24970052543075	131.13607142920
6.8080000000000	0.24952019507234	130.88205341946
6.8110000000000	0.24933336239731	130.62876584165
6.8140000000000	0.24914006330808	130.37618351627
6.8170000000000	0.24894032359768	130.12428098148
6.8200000000000	0.24873415875081	129.87303246275
6.8230000000000	0.24852157371534	129.62241184059
6.8260000000000	0.24830256264251	129.37239261630
6.8290000000000	0.24807710859374	129.12294787542
6.8320000000000	0.24784518321169	128.87405024894
6.8350000000000	0.24760674635322	128.62567187188
6.8380000000000	0.24736174568135	128.37778433899
6.8410000000000	0.24711011621308	128.13035865755
6.8440000000000	0.24685177981965	127.88336519679
6.8470000000000	0.24658664467540	127.63677363366
6.8500000000000	0.24631460465089	127.39055289473
6.8530000000000	0.24603553864558	127.14467109373
6.8560000000000	0.24574930985473	126.89909546443
6.8590000000000	0.24545576496455	126.65379228832
6.8620000000000	0.24515473326920	126.40872681660
6.8650000000000	0.24484602570197	126.16386318601
6.8680000000000	0.24452943377273	125.91916432781
6.8710000000000	0.24420472840216	125.67459186917
6.8740000000000	0.24387165864265	125.43010602633
6.8770000000000	0.24352995027420	125.18566548858
6.8800000000000	0.24317930426223	124.94122729205
6.8830000000000	0.24281939506283	124.69674668235
6.8860000000000	0.24244986875876	124.45217696479
6.8890000000000	0.24207034100776	124.20746934069
6.8920000000000	0.24168039478188	123.96257272844
6.8950000000000	0.24127957787413	123.71743356745
6.8980000000000	0.24086740014526	123.47199560296
6.9010000000000	0.24044333047988	123.22619964960
6.9040000000000	0.24000679341682	122.97998333110
6.9070000000000	0.23955716541352	122.73328079315
6.9100000000000	0.23909377069869	122.48602238634
6.9130000000000	0.23861587666052	122.23813431519
6.9160000000000	0.23812268870990	121.98953824900
6.9190000000000	0.23761334454891	121.74015088967
6.9220000000000	0.23708690776394	121.48988349057
6.9250000000000	0.23654236065021	121.23864132015
6.9280000000000	0.23597859615896	120.98632306231
6.9310000000000	0.23539440884127	120.73282014504
6.9340000000000	0.23478848464066	120.47801598682
6.9370000000000	0.23415938936162	120.22178514886
6.9400000000000	0.23350555561071	119.96399237928
6.9430000000000	0.23282526797024	119.70449153255
6.9460000000000	0.23211664612090	119.44312434512
6.9490000000000	0.23137762557577	119.17971904427
6.9520000000000	0.23060593562403	118.91408876318
6.9550000000000	0.22979907400272	118.64602973021
6.9580000000000	0.22895427771840	118.37531919395
6.9610000000000	0.22806848932033	118.10171303844
6.9640000000000	0.22713831777858	117.82494303337
6.9670000000000	0.22615999293574	117.54471365304
6.9700000000000	0.22512931226946	117.26069838364
6.9730000000000	0.22404157841204	116.97253542127
6.9760000000000	0.22289152550396	116.67982264134
6.9790000000000	0.22167323198859	116.38211169324
6.9820000000000	0.22038001685118	116.07890104003
6.9850000000000	0.21900431552619	115.76962772031
6.9880000000000	0.21753753068148	115.45365755542
6.9910000000000	0.21596985175620	115.13027345607
6.9940000000000	0.21429003536717	114.79866139537
6.9970000000000	0.21248513634649	114.45789350294
7.0000000000000	0.21054017600433	114.10690759204
#Parameters = {D=22.5; DC_linenum=4; DC_rotation=25; DC_shifty=8; Rx1=6.95; Rx2=3.95; Rx3=6.95; Rx4=3.95; Rx5=8.12; Rx6=5.25; Ry1=7.61; Ry2=3.95; Ry3=7.61; Ry4=5.94; Ry5=8.12; Ry6=5.25; ang=60; ang_rad=1.0471975511966; cap1=1.5e-13; cap2=0; cap3=1.5e-13; cap4=0; d1_M1=4.2; d1_M4=3.9; d2_M4=2.2; d_M1=0.9; eRx_h1=9.5; eRx_h2=7.5; eRx_v1=5; eRx_v2=9; gc=0.5; ha=0.1; hd=0.787; hs=3.175; hs1=1.675; l1…
#"Frequency / GHz"	SZmax(1),Zmin(1) (11) [Mag]	SZmax(1),Zmin(1) (11) [Pha in deg.]
#-------------------------------------------------------------------------------------
4.0000000000000	0.40080334909261	55.541639826634
4.0030000000000	0.39483363787856	54.894720548165
4.0060000000000	0.38899387439980	54.258171689186
4.0090000000000	0.38327919099998	53.631446694516
4.0120000000000	0.37768483245500	53.014021369185
4.0150000000000	0.37220615718644	52.405392575112
4.0180000000000	0.36683863741913	51.805076983791
4.0210000000000	0.36157785845187	51.212609883737
4.0240000000000	0.35641951718663	50.627544041078
4.0270000000000	0.35135942004067	50.049448611387
4.0300000000000	0.34639348034817	49.477908100693
4.0330000000000	0.34151771534193	48.912521373440
4.0360000000000	0.33672824279248	48.352900705083
4.0390000000000	0.33202127736972	47.798670876967
4.0420000000000	0.32739312678216	47.249468311111
4.0450000000000	0.32284018773982	46.704940242525
4.0480000000000	0.31835894177918	46.164743926706
4.0510000000000	0.31394595098180	45.628545880011
4.0540000000000	0.30959785361265	45.096021150641
4.0570000000000	0.30531135969882	44.566852618031
4.0600000000000	0.30108324656523	44.040730318507
4.0630000000000	0.29691035434010	43.517350795130
4.0660000000000	0.29278958143958	42.996416469729
4.0690000000000	0.28871788003820	42.477635035163
4.0720000000000	0.28469225152925	41.960718865970
4.0750000000000	0.28070974197713	41.445384445586
4.0780000000000	0.27676743756164	40.931351808405
4.0810000000000	0.27286246001273	40.418343995027
4.0840000000000	0.26899196203261	39.906086519105
4.0870000000000	0.26515312270088	39.394306844257
4.0900000000000	0.26134314285716	38.882733869612
4.0930000000000	0.25755924045463	38.371097422604
4.0960000000000	0.25379864587707	37.859127757730
4.0990000000000	0.25005859721085	37.346555060055
4.1020000000000	0.24633633546293	36.833108952353
4.1050000000000	0.24262909971480	36.318518004870
4.1080000000000	0.23893412220187	35.802509246828
4.1110000000000	0.23524862330701	35.284807678906
4.1140000000000	0.23156980645656	34.765135786112
4.1170000000000	0.22789485290626	34.243213050668
4.1200000000000	0.22422091640427	33.718755464741
4.1230000000000	0.22054511771791	33.191475043147
4.1260000000000	0.21686453901015	32.661079336541
4.1290000000000	0.21317621805178	32.127270945983
4.1320000000000	0.20947714225446	31.589747040371
4.1350000000000	0.20576424251004	31.048198878860
4.1380000000000	0.20203438682094	30.502311341257
4.1410000000000	0.19828437370678	29.951762470431
4.1440000000000	0.19451092537203	29.396223032108
4.1470000000000	0.19071068062029	28.835356099133
4.1500000000000	0.18688018750088	28.268816669418
4.1530000000000	0.18301589567449	27.696251329561
4.1560000000000	0.17911414848550	27.117297979678
4.1590000000000	0.17517117473060	26.531585639560
4.1620000000000	0.17118308011478	25.938734362237
4.1650000000000	0.16714583838907	25.338355288870
4.1680000000000	0.16305528216745	24.730050889168
4.1710000000000	0.15890709342497	24.113415445278
4.1740000000000	0.15469679368452	23.488035855474
4.1770000000000	0.15041973390663	22.853492858904
4.1800000000000	0.14607108410506	22.209362816725
4.1830000000000	0.14164582272158	21.555220232136
4.1860000000000	0.13713872580605	20.890641257821
4.1890000000000	0.13254435606372	20.215208532983
4.1920000000000	0.12785705185098	19.528517826964
4.1950000000000	0.12307091622439	18.830187163416
4.1980000000000	0.11817980617671	18.119869392022
4.2010000000000	0.11317732222957	17.397269618503
4.2040000000000	0.10805679859665	16.662169590148
4.2070000000000	0.10281129418738	15.914462220129
4.2100000000000	0.097433584793269	15.154201196422
4.2130000000000	0.091916156894139	14.381673563731
4.2160000000000	0.086251203653973	13.597508238521
4.2190000000000	0.080430623868572	12.802842480972
4.2220000000000	0.074446024930519	11.999585230993
4.2250000000000	0.068288731394690	11.190849211754
4.2280000000000	0.061949801700112	10.381691929420
4.2310000000000	0.055420057624041	9.5804565698149
4.2340000000000	0.048690135717130	8.8013658381670
4.2370000000000	0.041750582151285	8.0699838048162
4.2400000000000	0.034592049018860	7.4360762323223
4.2430000000000	0.027205782287932	7.0089551635833
4.2460000000000	0.019585211933416	7.0799196539112
4.2490000000000	0.011733957219779	8.7546764491469
4.2520000000000	0.0037793653727742	22.801327511093
4.2550000000000	0.0051232719269045	163.19418693336
4.2580000000000	0.013694804131871	172.15341019153
4.2610000000000	0.022655389266788	173.24221152099
4.2640000000000	0.031931226746805	172.96856400781
4.2670000000000	0.041519196096005	172.19358817141
4.2700000000000	0.051422778959881	171.16178620998
4.2730000000000	0.061645925539193	169.96836367070
4.2760000000000	0.072191511490895	168.65758820541
4.2790000000000	0.083060619480510	167.25249758146
4.2820000000000	0.094252021275344	165.76604296215
4.2850000000000	0.10576171161997	164.20593862372
4.2880000000000	0.11758245369586	162.57702129118
4.2910000000000	0.12970332940147	160.88250564747
4.2940000000000	0.14210930158048	159.12470597307
4.2970000000000	0.15478080322120	157.30548080489
4.3000000000000	0.16769337432587	155.42652498074
4.3030000000000	0.18081737159479	153.48957261787
4.3060000000000	0.19411777930716	151.49654469793
4.3090000000000	0.20755415143455	149.44965937410
4.3120000000000	0.22108071455063	147.35151461492
4.3150000000000	0.23464665794392	145.20514799636
4.3180000000000	0.24819663105672	143.01407572648
4.3210000000000	0.26167145878068	140.78231152221
4.3240000000000	0.27500907244814	138.51436532904
4.3270000000000	0.28814563926637	136.21522184168
4.3300000000000	0.30101685666411	133.89029918830
4.3330000000000	0.31355936221630	131.54538885314
4.3360000000000	0.32571219640161	129.18657880487
4.3390000000000	0.33741824632559	126.82016274065
4.3420000000000	0.34862559524843	124.45253921550
4.3450000000000	0.35928870615636	122.09010508258
4.3480000000000	0.36936937768447	119.73914802794
4.3510000000000	0.37883742646647	117.40574298647
4.3540000000000	0.38767106966926	115.09565686752
4.3570000000000	0.39585700276837	112.81426533694
4.3600000000000	0.40339018811221	110.56648447765
4.3630000000000	0.41027338736081	108.35671908659
4.3660000000000	0.41651648391226	106.18882827497
4.3690000000000	0.42213564914916	104.06610802393
4.3720000000000	0.42715240872566	101.99128948943
4.3750000000000	0.43159266279622	99.966551200319
4.3780000000000	0.43548570812095	97.993542871367
4.3810000000000	0.43886330163125	96.073418351978
4.3840000000000	0.44175879554830	94.206875222685
4.3870000000000	0.44420636459197	92.394198695881
4.3900000000000	0.44624033701139	90.635307728813
4.3930000000000	0.44789463363692	88.929801572617
4.3960000000000	0.44920231315692	87.277005323086
4.3990000000000	0.45019521740419	85.676013377316
4.4020000000000	0.45090370748715	84.125730014120
4.4050000000000	0.45135647991609	82.624906591998
4.4080000000000	0.45158045120692	81.172175090003
4.4110000000000	0.45160069954525	79.766077902777
4.4140000000000	0.45144045272810	78.405093943604
4.4170000000000	0.45112111257510	77.087661213112
4.4200000000000	0.45066230715551	75.812196061790
4.4230000000000	0.45008196339524	74.577109417884
4.4260000000000	0.44939639382316	73.380820274075
4.4290000000000	0.44862039233492	72.221766731970
4.4320000000000	0.44776733486149	71.098414897124
4.4350000000000	0.44684928171530	70.009265902966
4.4380000000000	0.44587707914386	68.952861322338
4.4410000000000	0.44486045825637	67.927787202907
4.4440000000000	0.44380813001077	66.932676938894
4.4470000000000	0.44272787537113	65.966213167927
4.4500000000000	0.44162663007971	65.027128858895
4.4530000000000	0.44051056374936	64.114207735278
4.4560000000000	0.43938515318068	63.226284158640
4.4590000000000	0.43825524995704	62.362242579164
4.4620000000000	0.43712514247801	61.521016644088
4.4650000000000	0.43599861266649	60.701588040867
4.4680000000000	0.43487898763409	59.902985139475
4.4710000000000	0.43376918661863	59.124281487594
4.4740000000000	0.43267176352191	58.364594203153
4.4770000000000	0.43158894537879	57.623082300776
4.4800000000000	0.43052266708362	56.898944981937
4.4830000000000	0.42947460268898	56.191419912897
4.4860000000000	0.42844619357684	55.499781509674
4.4890000000000	0.42743867378491	54.823339245248
4.4920000000000	0.42645309275246	54.161435990821
4.4950000000000	0.42549033573027	53.513446400127
4.4980000000000	0.42455114208077	52.878775343498
4.5010000000000	0.42363612167514	52.256856396437
4.5040000000000	0.42274576957664	51.647150385931
4.5070000000000	0.42188047918239	51.049143996430
4.5100000000000	0.42104055397960	50.462348436437
4.5130000000000	0.42022621805805	49.886298165803
4.5160000000000	0.41943762550639	49.320549683204
4.5190000000000	0.41867486880758	48.764680372760
4.5220000000000	0.41793798633740	48.218287408386
4.5250000000000	0.41722696905923	47.680986714163
4.5280000000000	0.41654176649920	47.152411978833
4.5310000000000	0.41588229207678	46.632213722341
4.5340000000000	0.41524842785855	46.120058412312
4.5370000000000	0.41464002879570	45.615627628244
4.5400000000000	0.41405692649941	45.118617271224
4.5430000000000	0.41349893260283	44.628736816972
4.5460000000000	0.41296584175317	44.145708610054
4.5490000000000	0.41245743427282	43.669267197135
4.5520000000000	0.41197347852447	43.199158697242
4.5550000000000	0.41151373301132	42.735140207030
4.5580000000000	0.41107794824043	42.276979239158
4.5610000000000	0.41066586837417	41.824453191935
4.5640000000000	0.41027723269211	41.377348848488
4.5670000000000	0.40991177688349	40.935461903785
4.5700000000000	0.40956923418798	40.498596517924
4.5730000000000	0.40924933640101	40.066564894191
4.5760000000000	0.40895181475792	39.639186880446
4.5790000000000	0.40867640070969	39.216289592500
4.5820000000000	0.40842282660197	38.797707058194
4.5850000000000	0.40819082626756	38.383279880996
4.5880000000000	0.40798013554159	37.972854921956
4.5910000000000	0.40779049270780	37.566284998963
4.5940000000000	0.40762163888309	37.163428602295
4.5970000000000	0.40747331834723	36.764149625505
4.6000000000000	0.40734527882351	36.368317110764
4.6030000000000	0.40723727171568	35.975805007800
4.6060000000000	0.40714905230606	35.586491945671
4.6090000000000	0.40708037991892	35.200261016605
4.6120000000000	0.40703101805316	34.816999571223
4.6150000000000	0.40700073448758	34.436599024492
4.6180000000000	0.40698930136186	34.058954671781
4.6210000000000	0.40699649523606	33.683965514457
4.6240000000000	0.40702209713101	33.311534094466
4.6270000000000	0.40706589255196	32.941566337394
4.6300000000000	0.40712767149725	32.573971403535
4.6330000000000	0.40720722845404	32.208661546507
4.6360000000000	0.40730436238241	31.845551978997
4.6390000000000	0.40741887668952	31.484560745244
4.6420000000000	0.40755057919491	31.125608599886
4.6450000000000	0.40769928208811	30.768618892810
4.6480000000000	0.40786480187967	30.413517459699
4.6510000000000	0.40804695934638	30.060232517951
4.6540000000000	0.40824557947156	29.708694567688
4.6570000000000	0.40846049138113	29.358836297581
4.6600000000000	0.40869152827606	29.010592495251
4.6630000000000	0.40893852736174	28.663899961986
4.6660000000000	0.40920132977484	28.318697431576
4.6690000000000	0.40947978050794	27.974925493048
4.6720000000000	0.40977372833243	27.632526517110
4.6750000000000	0.41008302571991	27.291444586132
4.6780000000000	0.41040752876230	26.951625427502
4.6810000000000	0.41074709709097	26.613016350201
4.6840000000000	0.41110159379484	26.275566184483
4.6870000000000	0.41147088533767	25.939225224524
4.6900000000000	0.41185484147448	25.603945173966
4.6930000000000	0.41225333516692	25.269679094264
4.6960000000000	0.41266624249749	24.936381355786
4.6990000000000	0.41309344258221	24.604007591669
4.7020000000000	0.41353481748125	24.272514654413
4.7050000000000	0.41399025210663	23.941860575312
4.7080000000000	0.41445963412607	23.612004526843
4.7110000000000	0.41494285386116	23.282906788228
4.7140000000000	0.41543980417764	22.954528714522
4.7170000000000	0.41595038036447	22.626832709754
4.7200000000000	0.41647447999651	22.299782204867
4.7230000000000	0.41701200277348	21.973341641623
4.7260000000000	0.41756285032389	21.647476464150
4.7290000000000	0.41812692595613	21.322153120682
4.7320000000000	0.41870413432848	20.997339079346
4.7350000000000	0.41929438099220	20.673002863984
4.7380000000000	0.41989757172945	20.349114119422
4.7410000000000	0.42051361155044	20.025643721389
4.7440000000000	0.42114240310285	19.702563956174
4.7470000000000	0.42178384402534	19.379848812527
4.7500000000000	0.42243782230867	19.057474459447
4.7530000000000	0.42310420767702	18.735420039789
4.7560000000000	0.42378283445830	18.413669007466
4.7590000000000	0.42447346470718	18.092211376289
4.7620000000000	0.42517570078092	17.771047229407
4.7650000000000	0.42588875265512	17.450189858065
4.7680000000000	0.42661073530347	17.129648109280
4.7710000000000	0.42733646908169	16.809196449059
4.7740000000000	0.42805773913801	16.486456172522
4.7770000000000	0.42882911941049	16.158283314179
4.7800000000000	0.42964530000999	15.836982045554
4.7830000000000	0.43044831162826	15.517773305957
4.7860000000000	0.43125372546851	15.198116411371
4.7890000000000	0.43206806031337	14.878074223205
4.7920000000000	0.43289309319341	14.557783180022
4.7950000000000	0.43372936519315	14.237311445062
4.7980000000000	0.43457704874774	13.916687113283
4.8010000000000	0.43543618757474	13.595917844240
4.8040000000000	0.43630677457138	13.275000636399
4.8070000000000	0.43718878071637	12.953926690400
4.8100000000000	0.43808216698449	12.632683940025
4.8130000000000	0.43898688968183	12.311258436826
4.8160000000000	0.43990290299398	11.989635143217
4.8190000000000	0.44083016026417	11.667798405279
4.8220000000000	0.44176861465677	11.345732244330
4.8250000000000	0.44271821950769	11.023420541877
4.8280000000000	0.44367892850877	10.700847159625
4.8310000000000	0.44465069580066	10.377996018731
4.8340000000000	0.44563347601398	10.054851152780
4.8370000000000	0.44662722428033	9.7313967434325
4.8400000000000	0.44763189622559	9.4076171443959
4.8430000000000	0.44864744795248	9.0834968974001
4.8460000000000	0.44967383601675	8.7590207426121
4.8490000000000	0.45071101739934	8.4341736251322
4.8520000000000	0.45175894947638	8.1089406987014
4.8550000000000	0.45281758998774	7.7833073274110
4.8580000000000	0.45388689700486	7.4572590859701
4.8610000000000	0.45496682889825	7.1307817589344
4.8640000000000	0.45605734430495	6.8038613391845
4.8670000000000	0.45715840209597	6.4764840258675
4.8700000000000	0.45826996134397	6.1486362219590
4.8730000000000	0.45939198129114	5.8203045315631
4.8760000000000	0.46052442131736	5.4914757570379
4.8790000000000	0.46166724090867	5.1621368960130
4.8820000000000	0.46282039962600	4.8322751383492
4.8850000000000	0.46398385707424	4.5018778630791
4.8880000000000	0.46515757287163	4.1709326353570
4.8910000000000	0.46634150661941	3.8394272034405
4.8940000000000	0.46753561787181	3.5073494957202
4.8970000000000	0.46873986610631	3.1746876178109
4.9000000000000	0.46995421069421	2.8414298497132
4.9030000000000	0.47117861087146	2.5075646430522
4.9060000000000	0.47241302570977	2.1730806183993
4.9090000000000	0.47365741408802	1.8379665626790
4.9120000000000	0.47491173466388	1.5022114266655
4.9150000000000	0.47617594584575	1.1658043225676
4.9180000000000	0.47745000576491	0.82873452170454
4.9210000000000	0.47873387224795	0.49099145227213
4.9240000000000	0.48002750278942	0.15256469719864
4.9270000000000	0.48133085452479	-0.18655600791001
4.9300000000000	0.48264388420355	-0.52638077673751
4.9330000000000	0.48396654816268	-0.86691957413674
4.9360000000000	0.48529880230022	-1.2081822179250
4.9390000000000	0.48664060204921	-1.5501783805952
4.9420000000000	0.48799190235181	-1.8929175909450
4.9450000000000	0.48935265763362	-2.2364092356258
4.9480000000000	0.49072282177837	-2.5806625606138
4.9510000000000	0.49210234810268	-2.9256866726037
4.9540000000000	0.49349118933121	-3.2714905403284
4.9570000000000	0.49488929757202	-3.6180829958066
4.9600000000000	0.49629662429210	-3.9654727355175
4.9630000000000	0.49771312029329	-4.3136683215092
4.9660000000000	0.49913873568833	-4.6626781824381
4.9690000000000	0.50057341987725	-5.0125106145444
4.9720000000000	0.50201712152399	-5.3631737825637
4.9750000000000	0.50346978853333	-5.7146757205773
4.9780000000000	0.50493136802804	-6.0670243328030
4.9810000000000	0.50640180632634	-6.4202273943284
4.9840000000000	0.50788104891966	-6.7742925517876
4.9870000000000	0.50936904045070	-7.1292273239841
4.9900000000000	0.51086572469171	-7.4850391024616
4.9930000000000	0.51237104452324	-7.8417351520234
4.9960000000000	0.51388494191301	-8.1993226112029
4.9990000000000	0.51540735789527	-8.5578084926875
5.0020000000000	0.51693823255041	-8.9171996836962
5.0050000000000	0.51847750498493	-9.2775029463131
5.0080000000000	0.52002511331173	-9.6387249177791
5.0110000000000	0.52158099463084	-10.000872110742
5.0140000000000	0.52314508501044	-10.363950913471
5.0170000000000	0.52471731946829	-10.727967590024
5.0200000000000	0.52629763195354	-11.092928280396
5.0230000000000	0.52788595532900	-11.458839000612
5.0260000000000	0.52948222135369	-11.825705642806
5.0290000000000	0.53108636066598	-12.193533975259
5.0320000000000	0.53269830276701	-12.562329642404
5.0350000000000	0.53431797600466	-12.932098164816
5.0380000000000	0.53594530755795	-13.302844939160
5.0410000000000	0.53758022342187	-13.674575238127
5.0440000000000	0.53922264839272	-14.047294210334
5.0470000000000	0.54087250605400	-14.421006880213
5.0500000000000	0.54252971876268	-14.795718147873
5.0530000000000	0.54419420763612	-15.171432788946
5.0560000000000	0.54586589253942	-15.548155454407
5.0590000000000	0.54754469207338	-15.925890670394
5.0620000000000	0.54923052356299	-16.304642837998
5.0650000000000	0.55092330304649	-16.684416233043
5.0680000000000	0.55262294526504	-17.065215005864
5.0710000000000	0.55432936365291	-17.447043181060
5.0740000000000	0.55604247032839	-17.829904657250
5.0770000000000	0.55776217608526	-18.213803206813
5.0800000000000	0.55948839038485	-18.598742475632
5.0830000000000	0.56122102134887	-18.984725982819
5.0860000000000	0.56295997575277	-19.371757120453
5.0890000000000	0.56470515901989	-19.759839153303
5.0920000000000	0.56645647521618	-20.148975218563
5.0950000000000	0.56821382704575	-20.539168325574
5.0980000000000	0.56997711584701	-20.930421355563
5.1010000000000	0.57174624158958	-21.322737061377
5.1040000000000	0.57352110287200	-21.716118067226
5.1070000000000	0.57530159692006	-22.110566868431
5.1100000000000	0.57708761958599	-22.506085831184
5.1130000000000	0.57887906534838	-22.902677192315
5.1160000000000	0.58067582731286	-23.300343059070
5.1190000000000	0.58247779721364	-23.699085408903
5.1220000000000	0.58428486541576	-24.098906089283
5.1250000000000	0.58609692091819	-24.499806817515
5.1280000000000	0.58791385135778	-24.901789180574
5.1310000000000	0.58973554301400	-25.304854634968
5.1340000000000	0.59156188081448	-25.709004506610
5.1370000000000	0.59339274834151	-26.114239990714
5.1400000000000	0.59522802783921	-26.520562151719
5.1430000000000	0.59706760022176	-26.927971923224
5.1460000000000	0.59891134508231	-27.336470107964
5.1490000000000	0.60075914070288	-27.746057377798
5.1520000000000	0.60261086406506	-28.156734273733
5.1550000000000	0.60446639086162	-28.568501205976
5.1580000000000	0.60632559550896	-28.981358454008
5.1610000000000	0.60818835116053	-29.395306166702
5.1640000000000	0.61005452972098	-29.810344362464
5.1670000000000	0.61192400186135	-30.226472929411
5.1700000000000	0.61379663703500	-30.643691625584
5.1730000000000	0.61567230349456	-31.062000079192
5.1760000000000	0.61755086830962	-31.481397788904
5.1790000000000	0.61943219738542	-31.901884124168
5.1820000000000	0.62131615548230	-32.323458325573
5.1850000000000	0.62320260623610	-32.746119505252
5.1880000000000	0.62509141217939	-33.169866647328
5.1910000000000	0.62698243476356	-33.594698608398
5.1940000000000	0.62887553438174	-34.020614118060
5.1970000000000	0.63077057039257	-34.447611779486
5.2000000000000	0.63266740114483	-34.875690070043
5.2030000000000	0.63456588400282	-35.304847341951
5.2060000000000	0.63646587537262	-35.735081822993
5.2090000000000	0.63836723072912	-36.166391617272
5.2120000000000	0.64026980464377	-36.598774706013
5.2150000000000	0.64217345081320	-37.032228948418
5.2180000000000	0.64407802208852	-37.466752082559
5.2210000000000	0.64598337050537	-37.902341726338
5.2240000000000	0.64788934731470	-38.338995378476
5.2270000000000	0.64979580301420	-38.776710419571
5.2300000000000	0.65170258738048	-39.215484113195
5.2330000000000	0.65360954950185	-39.655313607045
5.2360000000000	0.65551653781171	-40.096195934146
5.2390000000000	0.65742340012267	-40.538128014106
5.2420000000000	0.65932998366109	-40.981106654420
5.2450000000000	0.66123613510229	-41.425128551829
5.2480000000000	0.66314170060630	-41.870190293726
5.2510000000000	0.66504652585402	-42.316288359621
5.2540000000000	0.66695045608398	-42.763419122647
5.2570000000000	0.66885333612947	-43.211578851129
5.2600000000000	0.67075501045610	-43.660763710198
5.2630000000000	0.67265532319978	-44.110969763453
5.2660000000000	0.67455411820501	-44.562192974682
5.2690000000000	0.67645123906356	-45.014429209625
5.2720000000000	0.67834652915337	-45.467674237793
5.2750000000000	0.68023983167777	-45.921923734333
5.2780000000000	0.68213098970487	-46.377173281942
5.2810000000000	0.68401984620717	-46.833418372830
5.2840000000000	0.68590624410130	-47.290654410727
5.2870000000000	0.68779002628793	-47.748876712942
5.2900000000000	0.68967103569165	-48.208080512467
5.2930000000000	0.69154911530100	-48.668260960116
5.2960000000000	0.69342410820845	-49.129413126723
5.2990000000000	0.69529585765033	-49.591532005370
5.3020000000000	0.69716420704673	-50.054612513664
5.3050000000000	0.69902900004123	-50.518649496053
5.3080000000000	0.70089008054054	-50.983637726177
5.3110000000000	0.70274729275389	-51.449571909263
5.3140000000000	0.70460048123221	-51.916446684552
5.3170000000000	0.70644949090704	-52.384256627766
5.3200000000000	0.70829416712914	-52.852996253603
5.3230000000000	0.71013435570671	-53.322660018265
5.3260000000000	0.71196990294327	-53.793242322026
5.3290000000000	0.71380065567506	-54.264737511812
5.3320000000000	0.71562646130800	-54.737139883826
5.3350000000000	0.71744716785416	-55.210443686186
5.3380000000000	0.71926262396762	-55.684643121592
5.3410000000000	0.72107267897982	-56.159732350014
5.3440000000000	0.72287718293425	-56.635705491403
5.3470000000000	0.72467598662048	-57.112556628412
5.3500000000000	0.72646894160752	-57.590279809146
5.3530000000000	0.72825590027641	-58.068869049910
5.3560000000000	0.73003671585212	-58.548318337988
5.3590000000000	0.73181124243456	-59.028621634414
5.3620000000000	0.73357933502883	-59.509772876766
5.3650000000000	0.73534084957458	-59.991765981953
5.3680000000000	0.73709564297449	-60.474594849018
5.3710000000000	0.73884357312179	-60.958253361932
5.3740000000000	0.74058449892692	-61.442735392398
5.3770000000000	0.74231828034307	-61.928034802638
5.3800000000000	0.74404477839086	-62.414145448191
5.3830000000000	0.74576385518191	-62.901061180693
5.3860000000000	0.74747537394133	-63.388775850652
5.3890000000000	0.74917919902924	-63.877283310206
5.3920000000000	0.75087519596108	-64.366577415878
5.3950000000000	0.75256323142690	-64.856652031301
5.3980000000000	0.75424317330941	-65.347501029934
5.4010000000000	0.75591489070098	-65.839118297756
5.4040000000000	0.75757825391945	-66.331497735932
5.4070000000000	0.75923313452271	-66.824633263462
5.4100000000000	0.76087940532213	-67.318518819792
5.4130000000000	0.76251694039482	-67.813148367406
5.4160000000000	0.76414561509465	-68.308515894379
5.4190000000000	0.76576530606200	-68.804615416899
5.4220000000000	0.76737589123245	-69.301440981752
5.4250000000000	0.76897724984406	-69.798986668772
5.4280000000000	0.77056926244358	-70.297246593243
5.4310000000000	0.77215181089134	-70.796214908266
5.4340000000000	0.77372477836500	-71.295885807082
5.4370000000000	0.77528804936201	-71.796253525341
5.4400000000000	0.77684150970094	-72.297312343332
5.4430000000000	0.77838504652153	-72.799056588159
5.4460000000000	0.77991854828362	-73.301480635863
5.4490000000000	0.78144190476487	-73.804578913492
5.4520000000000	0.78295500705734	-74.308345901121
5.4550000000000	0.78445774756286	-74.812776133807
5.4580000000000	0.78595001998734	-75.317864203489
5.4610000000000	0.78743171933396	-75.823604760831
5.4640000000000	0.78890274189520	-76.329992516995
5.4670000000000	0.79036298524388	-76.837022245362
5.4700000000000	0.79181234822312	-77.344688783181
5.4730000000000	0.79325073093528	-77.852987033157
5.4760000000000	0.79467803472988	-78.361911964965
5.4790000000000	0.79609416219065	-78.871458616708
5.4820000000000	0.79749901712152	-79.381622096295
5.4850000000000	0.79889250453179	-79.892397582756
5.4880000000000	0.80027453062045	-80.403780327484
5.4910000000000	0.80164500275956	-80.915765655406
5.4940000000000	0.80300382947697	-81.428348966079
5.4970000000000	0.80435092043818	-81.941525734720
5.5000000000000	0.80568618642749	-82.455291513154
5.5030000000000	0.80700953932857	-82.969641930696
5.5060000000000	0.80832089210423	-83.484572694955
5.5090000000000	0.80962015877573	-84.000079592560
5.5120000000000	0.81090725440146	-84.516158489820
5.5150000000000	0.81218209505516	-85.032805333303
5.5180000000000	0.81344459780363	-85.550016150340
5.5210000000000	0.81469468068409	-86.067787049457
5.5240000000000	0.81593226268106	-86.586114220730
5.5270000000000	0.81715726370306	-87.104993936071
5.5300000000000	0.81836960455894	-87.624422549431
5.5330000000000	0.81956920693401	-88.144396496937
5.5360000000000	0.82075599336599	-88.664912296955
5.5390000000000	0.82192988722091	-89.185966550075
5.5420000000000	0.82309081266880	-89.707555939036
5.5450000000000	0.82423869465951	-90.229677228563
5.5480000000000	0.82537345889845	-90.752327265154
5.5510000000000	0.82649503182249	-91.275502976783
5.5540000000000	0.82760334057591	-91.799201372541
5.5570000000000	0.82869831298669	-92.323419542214
5.5600000000000	0.82977987754284	-92.848154655787
5.5630000000000	0.83084796336919	-93.373403962892
5.5660000000000	0.83190250020444	-93.899164792193
5.5690000000000	0.83294341837865	-94.425434550706
5.5720000000000	0.83397064879112	-94.952210723062
5.5750000000000	0.83498412288885	-95.479490870716
5.5780000000000	0.83598377264549	-96.007272631096
5.5810000000000	0.83696953054089	-96.535553716701
5.5840000000000	0.83794132954138	-97.064331914148
5.5870000000000	0.83889910308062	-97.593605083168
5.5900000000000	0.83984278504133	-98.123371155558
5.5930000000000	0.84077230973771	-98.653628134084
5.5960000000000	0.84168761189880	-99.184374091347
5.5990000000000	0.84258862665264	-99.715607168604
5.6020000000000	0.84347528951142	-100.24732557456
5.6050000000000	0.84434753635762	-100.77952758411
5.6080000000000	0.84520530343108	-101.31221153707
5.6110000000000	0.84604852731727	-101.84537583686
5.6140000000000	0.84687714493656	-102.37901894917
5.6170000000000	0.84769109353465	-102.91313940062
5.6200000000000	0.84849031067422	-103.44773577736
5.6230000000000	0.84927473422776	-103.98280672368
5.6260000000000	0.85004430237166	-104.51835094061
5.6290000000000	0.85079895358160	-105.05436718449
5.6320000000000	0.85153862662922	-105.59085426558
5.6350000000000	0.85226326058016	-106.12781104656
5.6380000000000	0.85297279479349	-106.66523644118
5.6410000000000	0.85366716892249	-107.20312941281
5.6440000000000	0.85434632291689	-107.74148897298
5.6470000000000	0.85501019702656	-108.28031418003
5.6500000000000	0.85565873180661	-108.81960413770
5.6530000000000	0.85629186812407	-109.35935799373
5.6560000000000	0.85690954716597	-109.89957493856
5.6590000000000	0.85751171044896	-110.44025420396
5.6620000000000	0.85809829983053	-110.98139506175
5.6650000000000	0.85866925752163	-111.52299682255
5.6680000000000	0.85922452610098	-112.06505883456
5.6710000000000	0.85976404853075	-112.60758048235
5.6740000000000	0.86028776817397	-113.15056118576
5.6770000000000	0.86079562881335	-113.69400039880
5.6800000000000	0.86128757467172	-114.23789760864
5.6830000000000	0.86176355043398	-114.78225233460
5.6860000000000	0.86222350127056	-115.32706412731
5.6890000000000	0.86266737286245	-115.87233256780
5.6920000000000	0.86309511142774	-116.41805726679
5.6950000000000	0.86350666374958	-116.96423786398
5.6980000000000	0.86390197720572	-117.51087402741
5.7010000000000	0.86428099979941	-118.05796545298
5.7040000000000	0.86464368019185	-118.60551186399
5.7070000000000	0.86498996773594	-119.15351301079
5.7100000000000	0.86531981251148	-119.70196867053
5.7130000000000	0.86563316536173	-120.25087864703
5.7160000000000	0.86592997793126	-120.80024277072
5.7190000000000	0.86621020270516	-121.35006089870
5.7220000000000	0.86647379304944	-121.90033291494
5.7250000000000	0.86672070325273	-122.45105873055
5.7280000000000	0.86695088856910	-123.00223828422
5.7310000000000	0.86716430526213	-123.55387154273
5.7340000000000	0.86736091064998	-124.10595850164
5.7370000000000	0.86754066315164	-124.65849918608
5.7400000000000	0.86770352233420	-125.21149365167
5.7430000000000	0.86784944896106	-125.76494198562
5.7460000000000	0.86797840504120	-126.31884430790
5.7490000000000	0.86809035387931	-126.87320077262
5.7520000000000	0.86818526012685	-127.42801156954
5.7550000000000	0.86826308983395	-127.98327692569
5.7580000000000	0.86832381050219	-128.53899710718
5.7610000000000	0.86836739113818	-129.09517242119
5.7640000000000	0.86839380230787	-129.65180321803
5.7670000000000	0.86840301619176	-130.20888989346
5.7700000000000	0.86839500664079	-130.76643289108
5.7730000000000	0.86836974923307	-131.32443270496
5.7760000000000	0.86832722133133	-131.88288988238
5.7790000000000	0.86826740214134	-132.44180502675
5.7820000000000	0.86819027277099	-133.00117880075
5.7850000000000	0.86809581629044	-133.56101192951
5.7880000000000	0.86798401779315	-134.12130520413
5.7910000000000	0.86785486445807	-134.68205948525
5.7940000000000	0.86770834561292	-135.24327570686
5.7970000000000	0.86754445279884	-135.80495488024
5.8000000000000	0.86736317983651	-136.36709809815
5.8030000000000	0.86716452289392	-136.92970653916
5.8060000000000	0.86694848055609	-137.49278147220
5.8090000000000	0.86671505389681	-138.05632426130
5.8120000000000	0.86646424655304	-138.62033637056
5.8150000000000	0.86619606480185	-139.18481936935
5.8180000000000	0.86591051764077	-139.74977493772
5.8210000000000	0.86560761687153	-140.31520487212
5.8240000000000	0.86528737718803	-140.88111109138
5.8270000000000	0.86494981626879	-141.44749564297
5.8300000000000	0.86459495487465	-142.01436070972
5.8330000000000	0.86422281695217	-142.58170861676
5.8360000000000	0.86383342974353	-143.14954183909
5.8390000000000	0.86342682390348	-143.71786300954
5.8420000000000	0.86300303362421	-144.28667492729
5.8450000000000	0.86256209676861	-144.85598056718
5.8480000000000	0.86210405501300	-145.42578308966
5.8510000000000	0.86162895399957	-145.99608585168
5.8540000000000	0.86113684349940	-146.56689241865
5.8570000000000	0.86062777758658	-147.13820657751
5.8600000000000	0.86010181482335	-147.71003235126
5.8630000000000	0.85955901845685	-148.28237401503
5.8660000000000	0.85899945662681	-148.85523611399
5.8690000000000	0.85842320258366	-149.42862348338
5.8720000000000	0.85783033491587	-150.00254127095
5.8750000000000	0.85722093778471	-150.57699496208
5.8780000000000	0.85659510116356	-151.15199040803
5.8810000000000	0.85595292107853	-151.72753385759
5.8840000000000	0.85529449984512	-152.30363199262
5.8870000000000	0.85461994629560	-152.88029196775
5.8900000000000	0.85392937598887	-153.45752145471
5.8930000000000	0.85322291139420	-154.03532869157
5.8960000000000	0.85250068203795	-154.61372253724
5.8990000000000	0.85176282460044	-155.19271253133
5.9020000000000	0.85100948294881	-155.77230895957
5.9050000000000	0.85024080808984	-156.35252292465
5.9080000000000	0.84945695802531	-156.93336642220
5.9110000000000	0.84865809749191	-157.51485242144
5.9140000000000	0.84784439756680	-158.09699494962
5.9170000000000	0.84701603512157	-158.67980917919
5.9200000000000	0.84617319210802	-159.26331151619
5.9230000000000	0.84531605466325	-159.84751968797
5.9260000000000	0.84444481202559	-160.43245282808
5.9290000000000	0.84355965525915	-161.01813155575
5.9320000000000	0.84266077579315	-161.60457804719
5.9350000000000	0.84174836379092	-162.19181609583
5.9380000000000	0.84082260637474	-162.77987115855
5.9410000000000	0.83988368574250	-163.36877038507
5.9440000000000	0.83893177722493	-163.95854262845
5.9470000000000	0.83796704734028	-164.54921843465
5.9500000000000	0.83698965191268	-165.14083001064
5.9530000000000	0.83599973432457	-165.73341117092
5.9560000000000	0.83499742397441	-166.32699726410
5.9590000000000	0.83398283500795	-166.92162508186
5.9620000000000	0.83295606538175	-167.51733275432
5.9650000000000	0.83191719630509	-168.11415963642
5.9680000000000	0.83086629208818	-168.71214619135
5.9710000000000	0.82980340040455	-169.31133387679
5.9740000000000	0.82872855295320	-169.91176504072
5.9770000000000	0.82764176648430	-170.51348283254
5.9800000000000	0.82654304413280	-171.11653113500
5.9830000000000	0.82543237698793	-171.72095452124
5.9860000000000	0.82430974581563	-172.32679824004
5.9890000000000	0.82317512284529	-172.93410823092
5.9920000000000	0.82202847353235	-173.54293116927
5.9950000000000	0.82086975821412	-174.15331454039
5.9980000000000	0.81969893358590	-174.76530674018
6.0010000000000	0.81851595393811	-175.37895719916
6.0040000000000	0.81732077211035	-175.99431652602
6.0070000000000	0.81611334013415	-176.61143666656
6.0100000000000	0.81489360955154	-177.23037107377
6.0130000000000	0.81366153141007	-177.85117488512
6.0160000000000	0.81241705594627	-178.47390510339
6.0190000000000	0.81116013197862	-179.09862077803
6.0220000000000	0.80989070603653	-179.72538318458
6.0250000000000	0.80860872125572	179.64574399970
6.0280000000000	0.80731411607113	179.01469452523
6.0310000000000	0.80600682273806	178.38139940524
6.0340000000000	0.80468676570955	177.74578675681
6.0370000000000	0.80335385989514	177.10778164764
6.0400000000000	0.80200800882181	176.46730594811
6.0430000000000	0.80064910271399	175.82427818781
6.0460000000000	0.79927701650526	175.17861341578
6.0490000000000	0.79789160779004	174.53022306345
6.0520000000000	0.79649271472011	173.87901480923
6.0550000000000	0.79508015384713	173.22489244392
6.0580000000000	0.79365371790956	172.56775573582
6.0610000000000	0.79221317355991	171.90750029482
6.0640000000000	0.79075825902566	171.24401743455
6.0670000000000	0.78928868169607	170.57719403197
6.0700000000000	0.78780411562502	169.90691238369
6.0730000000000	0.78630419893924	169.23305005854
6.0760000000000	0.78478853114025	168.55547974600
6.0790000000000	0.78325667028719	167.87406910007
6.0820000000000	0.78170813004757	167.18868057827
6.0850000000000	0.78014237660211	166.49917127583
6.0880000000000	0.77855882538946	165.80539275467
6.0910000000000	0.77695683767579	165.10719086740
6.0940000000000	0.77533571693474	164.40440557632
6.0970000000000	0.77369470502166	163.69687076757
6.1000000000000	0.77203297812682	162.98441406074
6.1030000000000	0.77034964249099	162.26685661421
6.1060000000000	0.76864372986733	161.54401292677
6.1090000000000	0.76691419271259	160.81569063596
6.1120000000000	0.76515989909075	160.08169031389
6.1150000000000	0.76337962727184	159.34180526138
6.1180000000000	0.76157206000910	158.59582130130
6.1210000000000	0.75973577847665	157.84351657236
6.1240000000000	0.75786925585125	157.08466132455
6.1270000000000	0.75597085052129	156.31901771798
6.1300000000000	0.75403879890682	155.54633962666
6.1330000000000	0.75207120787566	154.76637244951
6.1360000000000	0.75006604674156	153.97885293083
6.1390000000000	0.74802113883208	153.18350899296
6.1420000000000	0.74593415261610	152.38005958432
6.1450000000000	0.74380259238341	151.56821454612
6.1480000000000	0.74162378847257	150.74767450208
6.1510000000000	0.73939488704700	149.91813077533
6.1540000000000	0.73711283942508	149.07926533779
6.1570000000000	0.73477439097580	148.23075079783
6.1600000000000	0.73237606959934	147.37225043251
6.1630000000000	0.72991417382101	146.50341827179
6.1660000000000	0.72738476053762	145.62389924282
6.1690000000000	0.72478363246806	144.73332938331
6.1720000000000	0.72210632537443	143.83133613410
6.1750000000000	0.71934809513746	142.91753872208
6.1780000000000	0.71650390478955	141.99154864584
6.1810000000000	0.71356841163136	141.05297027766
6.1840000000000	0.71053595458435	140.10140159676
6.1870000000000	0.70740054196019	139.13643507019
6.1900000000000	0.70415583986184	138.15765869919
6.1930000000000	0.70079516146735	137.16465725021
6.1960000000000	0.69731145748878	136.15701369156
6.1990000000000	0.69369730814322	135.13431085779
6.2020000000000	0.68994491702187	134.09613336573
6.2050000000000	0.68604610729538	133.04206980711
6.2080000000000	0.68199232074932	131.97171524416
6.2110000000000	0.67777462020116	130.88467403542
6.2140000000000	0.67338369590962	129.78056301971
6.2170000000000	0.66880987664552	128.65901508655
6.2200000000000	0.66404314615006	127.51968316114
6.2230000000000	0.65907316575797	126.36224463125
6.2260000000000	0.65388930400673	125.18640624201
6.2290000000000	0.64848067408502	123.99190948217
6.2320000000000	0.64283617998970	122.77853648234
6.2350000000000	0.63694457225495	121.54611644148
6.2380000000000	0.63079451408534	120.29453259244
6.2410000000000	0.62437465865912	119.02372971085
6.2440000000000	0.61767373826303	117.73372216399
6.2470000000000	0.61068066576953	116.42460248712
6.2500000000000	0.60338464876403	115.09655046511
6.2530000000000	0.59577531637068	113.74984268635
6.2560000000000	0.58784285850459	112.38486252478
6.2590000000000	0.57957817689712	111.00211049521
6.2620000000000	0.57097304680005	109.60221491668
6.2650000000000	0.56202028777992	108.18594281067
6.2680000000000	0.55271394147751	106.75421095530
6.2710000000000	0.54304945364442	105.30809701578
6.2740000000000	0.53302385720171	103.84885067603
6.2770000000000	0.52263595252218	102.37790470891
6.2800000000000	0.51188648065042	100.89688594448
6.2830000000000	0.50077828478144	99.407626129697
6.2860000000000	0.48931645505656	97.912172721044
6.2890000000000	0.47750845164496	96.412799716179
6.2920000000000	0.46536420119460	94.912018714709
6.2950000000000	0.45289616208647	93.412590504258
6.2980000000000	0.44011935452905	91.917537599553
6.3010000000000	0.42705135239095	90.430158323130
6.3040000000000	0.41371223477799	88.954043211620
6.3070000000000	0.40012449669093	87.493094767936
6.3100000000000	0.38631291960775	86.051551866424
6.3130000000000	0.37230440446749	84.634020468084
6.3160000000000	0.35812777122623	83.245512734786
6.3190000000000	0.34381353084750	81.891497170934
6.3220000000000	0.32939363722266	80.577963105085
6.3250000000000	0.31490122805116	79.311503703837
6.3280000000000	0.30037036513556	78.099422857469
6.3310000000000	0.28583578588800	76.949872790218
6.3340000000000	0.27133267918354	75.872031263574
6.3370000000000	0.25689650017636	74.876329943590
6.3400000000000	0.24256284055207	73.974749140966
6.3430000000000	0.22836737326544	73.181199030220
6.3460000000000	0.21434589460672	72.512014017067
6.3490000000000	0.20053449214967	71.986595611827
6.3520000000000	0.18696987574013	71.628250389350
6.3550000000000	0.17368992151753	71.465283419209
6.3580000000000	0.16073449776766	71.532422836137
6.3610000000000	0.14814666820889	71.872663887672
6.3640000000000	0.13597440477370	72.539619495744
6.3670000000000	0.12427298717548	73.600421210522
6.3700000000000	0.11310831108039	75.139065663424
6.3730000000000	0.10256133730180	77.259711161589
6.3760000000000	0.092733799581261	80.088533559162
6.3790000000000	0.083754831816915	83.770930618594
6.3820000000000	0.075786950967757	88.457767348072
6.3850000000000	0.069027263966454	94.270846841336
6.3880000000000	0.063695926016951	101.23897713596
6.3910000000000	0.060001892888769	109.21377250654
6.3940000000000	0.058084221961276	117.81505451727
6.3970000000000	0.057950824638752	126.48159156243
6.4000000000000	0.059455909125685	134.63929432746
6.4030000000000	0.062337213330323	141.87867807389
6.4060000000000	0.066287037837962	148.02269268447
6.4090000000000	0.071013745866544	153.08168346427
6.4120000000000	0.076273344965474	157.16920427489
6.4150000000000	0.081876009810257	160.43428452652
6.4180000000000	0.087679881557633	163.02343192543
6.4210000000000	0.093581123412703	165.06479945991
6.4240000000000	0.099504476967999	166.66440469767
6.4270000000000	0.10539565426593	167.90761491945
6.4300000000000	0.11121562879468	168.86236102963
6.4330000000000	0.11693648465970	169.58251653372
6.4360000000000	0.12253843420753	170.11086650623
6.4390000000000	0.12800767777957	170.48152904392
6.4420000000000	0.13333486062857	170.72186195064
6.4450000000000	0.13851395161334	170.85393952018
6.4480000000000	0.14354142064644	170.89568888420
6.4510000000000	0.14841562917937	170.86176362521
6.4540000000000	0.15313637395582	170.76421703329
6.4570000000000	0.15770454214120	170.61302323742
6.4600000000000	0.16212184824053	170.41648281940
6.4630000000000	0.16639063171647	170.18154046314
6.4660000000000	0.17051370012736	169.91403532415
6.4690000000000	0.17449420674624	169.61889966174
6.4720000000000	0.17833555455012	169.30031744935
6.4750000000000	0.18204132055893	168.96185183218
6.4780000000000	0.18561519601081	168.60654818240
6.4810000000000	0.18906093895739	168.23701791873
6.4840000000000	0.19238233666875	167.85550706887
6.4870000000000	0.19558317583663	167.46395265709
6.4900000000000	0.19866721901184	167.06402931926
6.4930000000000	0.20163818605127	166.65718802918
6.4960000000000	0.20449973960740	166.24468842201
6.4990000000000	0.20725547389209	165.82762589343
6.5020000000000	0.20990890610012	165.40695441491
6.5050000000000	0.21246346999784	164.98350581911
6.5080000000000	0.21492251127722	164.55800616338
6.5110000000000	0.21728928434992	164.13108966408
6.5140000000000	0.21956695031602	163.70331060263
6.5170000000000	0.22175857588978	163.27515353150
6.5200000000000	0.22386713310341	162.84704204957
6.5230000000000	0.22589549964124	162.41934636934
6.5260000000000	0.22784645968204	161.99238986018
6.5290000000000	0.22972270514845	161.56645472100
6.5320000000000	0.23152683727942	161.14178691016
6.5350000000000	0.23326136845584	160.71860044008
6.5380000000000	0.23492872422147	160.29708112645
6.5410000000000	0.23653124545071	159.87738986846
6.5440000000000	0.23807119062343	159.45966552415
6.5470000000000	0.23955073817321	159.04402743573
6.5500000000000	0.24097198888182	158.63057765142
6.5530000000000	0.24233696829683	158.21940288353
6.5560000000000	0.24364762915382	157.81057623685
6.5590000000000	0.24490585378767	157.40415873662
6.5620000000000	0.24611345652048	157.00020068111
6.5650000000000	0.24727218601594	156.59874284074
6.5680000000000	0.24838372759214	156.19981752231
6.5710000000000	0.24944970548622	155.80344951471
6.5740000000000	0.25047168506609	155.40965693020
6.5770000000000	0.25145117498532	155.01845195359
6.5800000000000	0.25238962927846	154.62984151007
6.5830000000000	0.25328844939491	154.24382786093
6.5860000000000	0.25414898617010	153.86040913561
6.5890000000000	0.25497254173338	153.47957980697
6.5920000000000	0.25576037135245	153.10133111638
6.5950000000000	0.25651368521472	152.72565145404
6.5980000000000	0.25723365014606	152.35252669938
6.6010000000000	0.25792139126791	151.98194052607
6.6040000000000	0.25857799359388	151.61387467521
6.6070000000000	0.25920450356693	151.24830920021
6.6100000000000	0.25980193053884	150.88522268647
6.6130000000000	0.26037124819310	150.52459244819
6.6160000000000	0.26091339591317	150.16639470504
6.6190000000000	0.26142928009748	149.81060474054
6.6220000000000	0.26191977542294	149.45719704413
6.6250000000000	0.26238572605870	149.10614543857
6.6280000000000	0.26282794683176	148.75742319417
6.6310000000000	0.26324722434615	148.41100313115
6.6340000000000	0.26364431805740	148.06685771137
6.6370000000000	0.26401996130386	147.72495912046
6.6400000000000	0.26437486229659	147.38527934127
6.6430000000000	0.26470970506932	147.04779021962
6.6460000000000	0.26502515039006	146.71246352292
6.6490000000000	0.26532183663594	146.37927099261
6.6520000000000	0.26560038063257	146.04818439073
6.6550000000000	0.26586137845955	145.71917554149
6.6580000000000	0.26610540622338	145.39221636809
6.6610000000000	0.26633302079907	145.06727892539
6.6640000000000	0.26654476054190	144.74433542883
6.6670000000000	0.26674114597036	144.42335827981
6.6700000000000	0.26692268042163	144.10432008814
6.6730000000000	0.26708985068064	143.78719369161
6.6760000000000	0.26724312758394	143.47195217306
6.6790000000000	0.26738296659921	143.15856887516
6.6820000000000	0.26750980838176	142.84701741322
6.6850000000000	0.26762407930865	142.53727168605
6.6880000000000	0.26772619199164	142.22930588523
6.6910000000000	0.26781654576976	141.92309450285
6.6940000000000	0.26789552718227	141.61861233785
6.6970000000000	0.26796351042305	141.31583450126
6.7000000000000	0.26802085777700	141.01473642019
6.7030000000000	0.26806792003939	140.71529384100
6.7060000000000	0.26810503691865	140.41748283139
6.7090000000000	0.26813253742360	140.12127978191
6.7120000000000	0.26815074023550	139.82666140657
6.7150000000000	0.26815995406573	139.53360474293
6.7180000000000	0.26816047799961	139.24208715159
6.7210000000000	0.26815260182704	138.95208631513
6.7240000000000	0.26813660636037	138.66358023669
6.7270000000000	0.26811276374020	138.37654723805
6.7300000000000	0.26808133772950	138.09096595739
6.7330000000000	0.26804258399651	137.80681534680
6.7360000000000	0.26799675038707	137.52407466943
6.7390000000000	0.26794407718658	137.24272349643
6.7420000000000	0.26788479737216	136.96274170367
6.7450000000000	0.26781913685543	136.68410946833
6.7480000000000	0.26774731471617	136.40680726525
6.7510000000000	0.26766954342743	136.13081586324
6.7540000000000	0.26758602907218	135.85611632119
6.7570000000000	0.26749697155209	135.58268998414
6.7600000000000	0.26740256478866	135.31051847927
6.7630000000000	0.26730299691693	135.03958371182
6.7660000000000	0.26719845047224	134.76986786096
6.7690000000000	0.26708910257014	134.50135337563
6.7720000000000	0.26697512507988	134.23402297038
6.7750000000000	0.26685668479165	133.96785962115
6.7780000000000	0.26673394357779	133.70284656110
6.7810000000000	0.26660705854835	133.43896727639
6.7840000000000	0.26647618220103	133.17620550202
6.7870000000000	0.26634146256587	132.91454521767
6.7900000000000	0.26620304334487	132.65397064358
6.7930000000000	0.26606106404664	132.39446623638
6.7960000000000	0.26591566011646	132.13601668510
6.7990000000000	0.26576696306168	131.87860690709
6.8020000000000	0.26561510057291	131.62222204402
6.8050000000000	0.26546019664093	131.36684745798
6.8080000000000	0.26530237166965	131.11246872751
6.8110000000000	0.26514174258516	130.85907164382
6.8140000000000	0.26497842294108	130.60664220694
6.8170000000000	0.26481252302036	130.35516662201
6.8200000000000	0.26464414993357	130.10463129556
6.8230000000000	0.26447340771397	129.85502283188
6.8260000000000	0.26430039740933	129.60632802947
6.8290000000000	0.26412521717068	129.35853387749
6.8320000000000	0.26394796233815	129.11162755228
6.8350000000000	0.26376872552391	128.86559641401
6.8380000000000	0.26358759669245	128.62042800330
6.8410000000000	0.26340466323814	128.37611003791
6.8440000000000	0.26322001006026	128.13263040956
6.8470000000000	0.26303371963566	127.88997718073
6.8500000000000	0.26284587208896	127.64813858154
6.8530000000000	0.26265654526051	127.40710300670
6.8560000000000	0.26246581477223	127.16685901255
6.8590000000000	0.26227375409119	126.92739531405
6.8620000000000	0.26208043459127	126.68870078195
6.8650000000000	0.26188592561287	126.45076443994
6.8680000000000	0.26169029452057	126.21357546188
6.8710000000000	0.26149360675916	125.97712316907
6.8740000000000	0.26129592590776	125.74139702760
6.8770000000000	0.26109731373227	125.50638664573
6.8800000000000	0.26089783023629	125.27208177133
6.8830000000000	0.26069753371026	125.03847228937
6.8860000000000	0.26049648077923	124.80554821945
6.8890000000000	0.26029472644905	124.57329971342
6.8920000000000	0.26009232415124	124.34171705298
6.8950000000000	0.25988932578635	124.11079064740
6.8980000000000	0.25968578176610	123.88051103126
6.9010000000000	0.25948174105420	123.65086886219
6.9040000000000	0.25927725120589	123.42185491874
6.9070000000000	0.25907235840633	123.19346009823
6.9100000000000	0.25886710750783	122.96567541467
6.9130000000000	0.25866154206588	122.73849199673
6.9160000000000	0.25845570437424	122.51190108571
6.9190000000000	0.25824963549886	122.28589403362
6.9220000000000	0.25804337531082	122.06046230124
6.9250000000000	0.25783696251830	121.83559745626
6.9280000000000	0.25763043469764	121.61129117142
6.9310000000000	0.25742382832342	121.38753522271
6.9340000000000	0.25721717879767	121.16432148763
6.9370000000000	0.25701052047825	120.94164194345
6.9400000000000	0.25680388670640	120.71948866551
6.9430000000000	0.25659730983343	120.49785382560
6.9460000000000	0.25639082124672	120.27672969027
6.9490000000000	0.25618445139490	120.05610861933
6.9520000000000	0.25597822981233	119.83598306421
6.9550000000000	0.25577218514288	119.61634556650
6.9580000000000	0.25556634516298	119.39718875643
6.9610000000000	0.25536073680412	119.17850535142
6.9640000000000	0.25515538617456	118.96028815464
6.9670000000000	0.25495031858056	118.74253005361
6.9700000000000	0.25474555854692	118.52522401884
6.9730000000000	0.25454112983695	118.30836310247
6.9760000000000	0.25433705547192	118.09194043698
[truncated: 1,012 more rows]
