# Supplementary material for: Intelligent wireless power transfer via a 2-bit compact reconfigurable transmissive-metasurface-based router
Source: Nat Commun. 2024 Apr 1;15:2807. doi: 10.1038/s41467-024-46984-4 (PMC10984985; doi:10.1038/s41467-024-46984-4)
Supplement: Supplementary file 12 — Source Data [file 41467_2024_46984_MOESM12_ESM.zip › source_data/figure_s16_singleground3.txt]

#Parameters = {D=22.5; DC_linenum=2; DC_rotation=25; DC_shifty=8; Rx1=6.95; Rx2=3.95; Rx3=6.95; Rx4=3.95; Rx5=8.12; Rx6=5.25; Ry1=7.61; Ry2=3.95; Ry3=7.61; Ry4=5.94; Ry5=8.12; Ry6=5.25; ang=60; ang_rad=1.0471975511966; cap1=0; cap2=1.5e-13; cap3=0; cap4=1.5e-13; d1_M1=4.2; d1_M4=3.9; d2_M4=2.2; d_M1=0.9; eRx_h1=9.5; eRx_h2=7.5; eRx_v1=5; eRx_v2=9; gc=0.5; ha=0.1; hd=0.787; hs=3.175; hs1=1.675; l1…
#"Frequency / GHz"	SZmax(1),Zmin(1) (1) [Mag]	SZmax(1),Zmin(1) (1) [Pha in deg.]
#-----------------------------------------------------------------------------------
4.0000000000000	0.21847495380709	42.415895125963
4.0030000000000	0.21648012028470	42.047623486017
4.0060000000000	0.21453935820307	41.683066730952
4.0090000000000	0.21265075670741	41.322021409127
4.0120000000000	0.21081248747567	40.964291814901
4.0150000000000	0.20902280025290	40.609689450268
4.0180000000000	0.20728001863581	40.258032517285
4.0210000000000	0.20558253609180	39.909145438639
4.0240000000000	0.20392881219737	39.562858403909
4.0270000000000	0.20231736908206	39.219006939220
4.0300000000000	0.20074678806434	38.877431498161
4.0330000000000	0.19921570646691	38.537977071976
4.0360000000000	0.19772281459958	38.200492817155
4.0390000000000	0.19626685289833	37.864831698647
4.0420000000000	0.19484660920998	37.530850147051
4.0450000000000	0.19346091621233	37.198407728192
4.0480000000000	0.19210864896033	36.867366823559
4.0510000000000	0.19078872254906	36.537592320185
4.0540000000000	0.18950008988508	36.208951308544
4.0570000000000	0.18824173955779	35.881312787132
4.0600000000000	0.18701269380315	35.554547372397
4.0630000000000	0.18581200655206	35.228527012711
4.0660000000000	0.18463876155640	34.903124705119
4.0690000000000	0.18349207058565	34.578214213547
4.0720000000000	0.18237107168746	34.253669787200
4.0750000000000	0.18127492750557	33.929365877835
4.0780000000000	0.18020282364870	33.605176854564
4.0810000000000	0.17915396710412	33.280976714822
4.0840000000000	0.17812758468971	32.956638790071
4.0870000000000	0.17712292153819	32.632035444754
4.0900000000000	0.17613923960743	32.307037766947
4.0930000000000	0.17517581621040	31.981515249044
4.0960000000000	0.17423194255840	31.655335456737
4.0990000000000	0.17330692231099	31.328363684403
4.1020000000000	0.17240007012576	31.000462594893
4.1050000000000	0.17151071020072	30.671491841534
4.1080000000000	0.17063817480200	30.341307669988
4.1110000000000	0.16978180276871	30.009762497393
4.1140000000000	0.16894093798664	29.676704465965
4.1170000000000	0.16811492782158	29.341976967980
4.1200000000000	0.16730312150238	29.005418138723
4.1230000000000	0.16650486844315	28.666860313654
4.1260000000000	0.16571951649274	28.326129445626
4.1290000000000	0.16494641009855	27.983044477532
4.1320000000000	0.16418488837047	27.637416665234
4.1350000000000	0.16343428302900	27.289048845035
4.1380000000000	0.16269391621982	26.937734639262
4.1410000000000	0.16196309817495	26.583257592752
4.1440000000000	0.16124112469820	26.225390232165
4.1470000000000	0.16052727444971	25.863893038973
4.1500000000000	0.15982080600090	25.498513325872
4.1530000000000	0.15912095462767	25.128984004955
4.1560000000000	0.15842692880466	24.755022234468
4.1590000000000	0.15773790635848	24.376327929186
4.1620000000000	0.15705303023157	23.992582117336
4.1650000000000	0.15637140380096	23.603445124667
4.1680000000000	0.15569208568795	23.208554563427
4.1710000000000	0.15501408398459	22.807523100805
4.1740000000000	0.15433634981116	22.399935977644
4.1770000000000	0.15365777010490	21.985348243806
4.1800000000000	0.15297715952363	21.563281671444
4.1830000000000	0.15229325132860	21.133221301393
4.1860000000000	0.15160468708716	20.694611570798
4.1890000000000	0.15091000500823	20.246851961726
4.1920000000000	0.15020762668993	19.789292100601
4.1950000000000	0.14949584201854	19.321226226635
4.1980000000000	0.14877279190944	18.841886933457
4.2010000000000	0.14803644852218	18.350438071627
4.2040000000000	0.14728459251040	17.845966679935
4.2070000000000	0.14651478678115	17.327473789748
4.2100000000000	0.14572434613192	16.793863918318
4.2130000000000	0.14491030200475	16.243933032864
4.2160000000000	0.14406936143735	15.676354726208
4.2190000000000	0.14319785909509	15.089664295158
4.2220000000000	0.14229170102526	14.482240352920
4.2250000000000	0.14134629847401	13.852283534209
4.2280000000000	0.14035648973229	13.197791763741
4.2310000000000	0.13931644750996	12.516531452026
4.2340000000000	0.13821956875371	11.806003852949
4.2370000000000	0.13705834309302	11.063405660896
4.2400000000000	0.13582419518080	10.285582735969
4.2430000000000	0.13450729504391	9.4689756186998
4.2460000000000	0.13309632911436	8.6095552251513
4.2490000000000	0.13157822280404	7.7027467957670
4.2520000000000	0.12993780323453	6.7433398065412
4.2550000000000	0.12815738795096	5.7253811472758
4.2580000000000	0.12621628205745	4.6420484533433
4.2610000000000	0.12409016216688	3.4855001001483
4.2640000000000	0.12175032090930	2.2466981474961
4.2670000000000	0.11916274074399	0.91520067657383
4.2700000000000	0.11628696113471	-0.52107908254589
4.2730000000000	0.11307470023311	-2.0761468841303
4.2760000000000	0.10946819400492	-3.7662292626142
4.2790000000000	0.10539822783165	-5.6100857669520
4.2820000000000	0.10078186831443	-7.6292911503559
4.2850000000000	0.095519974502945	-9.8484005421871
4.2880000000000	0.089494708926925	-12.294815558863
4.2910000000000	0.082567528899044	-14.997964946351
4.2940000000000	0.074578589123688	-17.986935089963
4.2970000000000	0.065349214538333	-21.284410658524
4.3000000000000	0.054690175506033	-24.890688709518
4.3030000000000	0.042419919946282	-28.734458179021
4.3060000000000	0.028399170876631	-32.462087309825
4.3090000000000	0.012607769335753	-33.541102126601
4.3120000000000	0.0053626496825978	114.39212827609
4.3150000000000	0.024147547722999	122.41968569836
4.3180000000000	0.043989047447932	117.48391603859
4.3210000000000	0.063953105634338	111.19403234125
4.3240000000000	0.083173981964451	104.52215281745
4.3270000000000	0.10087257302145	97.850912314590
4.3300000000000	0.11649871492032	91.417578791550
4.3330000000000	0.12979673729200	85.375994411593
4.3360000000000	0.14077903979920	79.812321111372
4.3390000000000	0.14964370732300	74.758599340378
4.3420000000000	0.15668305052885	70.208287821782
4.3450000000000	0.16221245341492	66.130996897317
4.3480000000000	0.16652728162610	62.484146748567
4.3510000000000	0.16988299325028	59.220977567778
4.3540000000000	0.17249013180674	56.295423041576
4.3570000000000	0.17451713276259	53.664711487466
4.3600000000000	0.17609632470841	51.290498549888
4.3630000000000	0.17733058383245	49.139134470914
4.3660000000000	0.17829945668598	47.181467443953
4.3690000000000	0.17906432586013	45.392429578569
4.3720000000000	0.17967256779715	43.750547049240
4.3750000000000	0.18016080998974	42.237450214810
4.3780000000000	0.18055744306578	40.837420498611
4.3810000000000	0.18088454163251	39.536988801829
4.3840000000000	0.18115932707401	38.324588439359
4.3870000000000	0.18139528032760	37.190259737608
4.3900000000000	0.18160298917180	36.125400901493
4.3930000000000	0.18179079482411	35.122559004339
4.3960000000000	0.18196528693816	34.175255098859
4.3990000000000	0.18213168395498	33.277837999921
4.4020000000000	0.18229412655224	32.425361986738
4.4050000000000	0.18245590501268	31.613484378360
4.4080000000000	0.18261963615774	30.838379588637
4.4110000000000	0.18278740163109	30.096666839992
4.4140000000000	0.18296085643716	29.385349204785
4.4170000000000	0.18314131448742	28.701762053485
4.4200000000000	0.18332981629632	28.043529329125
4.4230000000000	0.18352718275827	27.408526347730
4.4260000000000	0.18373405802457	26.794848054131
4.4290000000000	0.18395094380850	26.200781850442
4.4320000000000	0.18417822692211	25.624784268129
4.4350000000000	0.18441620144771	25.065460880119
4.4380000000000	0.18466508664000	24.521548952150
4.4410000000000	0.18492504141865	23.991902416719
4.4440000000000	0.18519617612856	23.475478822113
4.4470000000000	0.18547856210301	22.971327965821
4.4500000000000	0.18577223945485	22.478581968512
4.4530000000000	0.18607722343411	21.996446583485
4.4560000000000	0.18639350962254	21.524193568616
4.4590000000000	0.18672107818224	21.061153974480
4.4620000000000	0.18705989733287	20.606712224557
4.4650000000000	0.18740992619844	20.160300881993
4.4680000000000	0.18777111713776	19.721396012921
4.4710000000000	0.18814341765123	19.289513069407
4.4740000000000	0.18852677193929	18.864203226093
4.4770000000000	0.18892112217406	18.445050113857
4.4800000000000	0.18932640953470	18.031666901704
4.4830000000000	0.18974257504741	17.623693684735
4.4860000000000	0.19016956026438	17.220795141729
4.4890000000000	0.19060730780928	16.822658430702
4.4920000000000	0.19105576181259	16.428991294937
4.4950000000000	0.19151486825558	16.039520355541
4.4980000000000	0.19198457523881	15.653989569586
4.5010000000000	0.19246483318823	15.272158835541
4.5040000000000	0.19295559500963	14.893802729965
4.5070000000000	0.19345681620046	14.518709361346
4.5100000000000	0.19396845492653	14.146679328694
4.5130000000000	0.19449047206987	13.777524773961
4.5160000000000	0.19502283125271	13.411068518607
4.5190000000000	0.19556549884226	13.047143275798
4.5220000000000	0.19611844393953	12.685590930622
4.5250000000000	0.19668163835539	12.326261881639
4.5280000000000	0.19725505657636	11.969014437742
4.5310000000000	0.19783867572215	11.613714265036
4.5340000000000	0.19843247549660	11.260233878951
4.5370000000000	0.19903643813367	10.908452177370
4.5400000000000	0.19965054833946	10.558254010943
4.5430000000000	0.20027479323135	10.209529787197
4.5460000000000	0.20090916227502	9.8621751053812
4.5490000000000	0.20155364722002	9.5160904192934
4.5520000000000	0.20220824203448	9.1711807256191
4.5550000000000	0.20287294283932	8.8273552755481
4.5580000000000	0.20354774784233	8.4845273076623
4.5610000000000	0.20423265727253	8.1426138002699
4.5640000000000	0.20492767331484	7.8015352415452
4.5670000000000	0.20563280004532	7.4612154159747
4.5700000000000	0.20634804336719	7.1215812057682
4.5730000000000	0.20707341094763	6.7825624059935
4.5760000000000	0.20780891215544	6.4440915523222
4.5790000000000	0.20855455799969	6.1061037603702
4.5820000000000	0.20931036106929	5.7685365756959
4.5850000000000	0.21007633547361	5.4313298336199
4.5880000000000	0.21085249678408	5.0944255280804
4.5910000000000	0.21163886197676	4.7577676888189
4.5940000000000	0.21243544937606	4.4213022662465
4.5970000000000	0.21324227859933	4.0849770233953
4.6000000000000	0.21405937050256	3.7487414344036
4.6030000000000	0.21488674712712	3.4125465890371
4.6060000000000	0.21572443164747	3.0763451027726
4.6090000000000	0.21657244832005	2.7400910320342
4.6120000000000	0.21743082243312	2.4037397941702
4.6150000000000	0.21829958025791	2.0672480918273
4.6180000000000	0.21917874900085	1.7305738413696
4.6210000000000	0.22006835675707	1.3936761050544
4.6240000000000	0.22096843246539	1.0565150266660
4.6270000000000	0.22187900586457	0.71905177035673
4.6300000000000	0.22280010745137	0.38124846245525
4.6330000000000	0.22373176844022	0.043068136025422
4.6360000000000	0.22467402072487	-0.29552532202793
4.6390000000000	0.22562689684214	-0.63456722147309
4.6420000000000	0.22659042993805	-0.97409211706060
4.6450000000000	0.22756465373648	-1.3141338547492
4.6480000000000	0.22854960251080	-1.6547256159927
4.6510000000000	0.22954531105857	-1.9958999601750
4.6540000000000	0.23055181467977	-2.3376888652853
4.6570000000000	0.23156914915887	-2.6801237669013
4.6600000000000	0.23259735075108	-3.0232355955235
4.6630000000000	0.23363645617312	-3.3670548122898
4.6660000000000	0.23468650259905	-3.7116114430731
4.6690000000000	0.23574752766122	-4.0569351109515
4.6720000000000	0.23681956945710	-4.4030550670120
4.6750000000000	0.23790266656200	-4.7500002194346
4.6780000000000	0.23899685804817	-5.0977991607729
4.6810000000000	0.24010218351056	-5.4464801933388
4.6840000000000	0.24121868309922	-5.7960713525722
4.6870000000000	0.24234639755880	-6.1466004282550
4.6900000000000	0.24348536827487	-6.4980949834274
4.6930000000000	0.24463563732706	-6.8505823708320
4.6960000000000	0.24579724754878	-7.2040897467208
4.6990000000000	0.24697024259311	-7.5586440818422
4.7020000000000	0.24815466700416	-7.9142721694311
4.7050000000000	0.24935056629321	-8.2710006300374
4.7080000000000	0.25055798701856	-8.6288559130327
4.7110000000000	0.25177697686771	-8.9878642946646
4.7140000000000	0.25300758474061	-9.3480518725615
4.7170000000000	0.25424986083203	-9.7094445566248
4.7200000000000	0.25550385671121	-10.072068056301
4.7230000000000	0.25676962539658	-10.435947864282
4.7260000000000	0.25804722142325	-10.801109236754
4.7290000000000	0.25933670090073	-11.167577170386
4.7320000000000	0.26063812155844	-11.535376376325
4.7350000000000	0.26195154277634	-11.904531251566
4.7380000000000	0.26327702559815	-12.275065848129
4.7410000000000	0.26461463272491	-12.647003840567
4.7440000000000	0.26596442848656	-13.020368492415
4.7470000000000	0.26732647878978	-13.395182622226
4.7500000000000	0.26870085104061	-13.771468569944
4.7530000000000	0.27008761404092	-14.149248164340
4.7560000000000	0.27148683785818	-14.528542692315
4.7590000000000	0.27289859366879	-14.909372870817
4.7620000000000	0.27432295357578	-15.291758822125
4.7650000000000	0.27575999040222	-15.675720053187
4.7680000000000	0.27720977746261	-16.061275439622
4.7710000000000	0.27867238831468	-16.448443214884
4.7740000000000	0.28014789649511	-16.837240964999
4.7770000000000	0.28163637524260	-17.227685629113
4.7800000000000	0.28313789721247	-17.619793505971
4.7830000000000	0.28465253418696	-18.013580266283
4.7860000000000	0.28618035678555	-18.409060970775
4.7890000000000	0.28772143417969	-18.806250093615
4.7920000000000	0.28927583381590	-19.205161550717
4.7950000000000	0.29084362115120	-19.605808732357
4.7980000000000	0.29242485940420	-20.008204539426
4.8010000000000	0.29401960932472	-20.412361422562
4.8040000000000	0.29562792898434	-20.818291423378
4.8070000000000	0.29724987358953	-21.226006216970
4.8100000000000	0.29888549531849	-21.635517154910
4.8130000000000	0.30053484318216	-22.046835307937
4.8160000000000	0.30219796290914	-22.459971507634
4.8190000000000	0.30387489685408	-22.874936386427
4.8220000000000	0.30556568392807	-23.291740415340
4.8250000000000	0.30727035954972	-23.710393939017
4.8280000000000	0.30898895561481	-24.130907207624
4.8310000000000	0.31072150048247	-24.553290405342
4.8340000000000	0.31246801897556	-24.977553675253
4.8370000000000	0.31422853239280	-25.403707140520
4.8400000000000	0.31600305853035	-25.831760921830
4.8430000000000	0.31779161171037	-26.261725151160
4.8460000000000	0.31959420281440	-26.693609981972
4.8490000000000	0.32141083931947	-27.127425596023
4.8520000000000	0.32324152533497	-27.563182206977
4.8550000000000	0.32508626163868	-28.000890061076
4.8580000000000	0.32694504571042	-28.440559435138
4.8610000000000	0.32881787176204	-28.882200632135
4.8640000000000	0.33070473076282	-29.325823974660
4.8670000000000	0.33260561045932	-29.771439796540
4.8700000000000	0.33452049538921	-30.219058432873
4.8730000000000	0.33644936688853	-30.668690208743
4.8760000000000	0.33839220309220	-31.120345426864
4.8790000000000	0.34034897892756	-31.574034354357
4.8820000000000	0.34231966610112	-32.029767208887
4.8850000000000	0.34430423307844	-32.487554144320
4.8880000000000	0.34630264505750	-32.947405236076
4.8910000000000	0.34831486393583	-33.409330466313
4.8940000000000	0.35034084827166	-33.873339709069
4.8970000000000	0.35238055323957	-34.339442715455
4.9000000000000	0.35443393058108	-34.807649098995
4.9030000000000	0.35650092855049	-35.277968321178
4.9060000000000	0.35858149185654	-35.750409677279
4.9090000000000	0.36067556160041	-36.224982282489
4.9120000000000	0.36278307521029	-36.701695058396
4.9150000000000	0.36490396637322	-37.180556719827
4.9180000000000	0.36703816496452	-37.661575762072
4.9210000000000	0.36918559697518	-38.144760448495
4.9240000000000	0.37134618443776	-38.630118798541
4.9270000000000	0.37351984535112	-39.117658576120
4.9300000000000	0.37570649360435	-39.607387278379
4.9330000000000	0.37790603890021	-40.099312124834
4.9360000000000	0.38011838667862	-40.593440046873
4.9390000000000	0.38234343804022	-41.089777677591
4.9420000000000	0.38458108967062	-41.588331341958
4.9450000000000	0.38683123376534	-42.089107047306
4.9480000000000	0.38909375795602	-42.592110474111
4.9510000000000	0.39136854523784	-43.097346967061
4.9540000000000	0.39365547389870	-43.604821526394
4.9570000000000	0.39595441745015	-44.114538799496
4.9600000000000	0.39826524456055	-44.626503072737
4.9630000000000	0.40058781899037	-45.140718263547
4.9660000000000	0.40292199953021	-45.657187912703
4.9690000000000	0.40526763994134	-46.175915176843
4.9720000000000	0.40762458889939	-46.696902821165
4.9750000000000	0.40999268994095	-47.220153212340
4.9780000000000	0.41237178141361	-47.745668311600
4.9810000000000	0.41476169642942	-48.273449668021
4.9840000000000	0.41716226282205	-48.803498411987
4.9870000000000	0.41957330310772	-49.335815248822
4.9900000000000	0.42199463445015	-49.870400452613
4.9930000000000	0.42442606862974	-50.407253860198
4.9960000000000	0.42686741201693	-50.946374865341
4.9990000000000	0.42931846555016	-51.487762413070
5.0020000000000	0.43177902471839	-52.031414994211
5.0050000000000	0.43424887954842	-52.577330640092
5.0080000000000	0.43672781459712	-53.125506917441
5.0110000000000	0.43921560894873	-53.675940923467
5.0140000000000	0.44171203621736	-54.228629281143
5.0170000000000	0.44421686455481	-54.783568134688
5.0200000000000	0.44672985666386	-55.340753145248
5.0230000000000	0.44925076981714	-55.900179486805
5.0260000000000	0.45177935588171	-56.461841842287
5.0290000000000	0.45431536134944	-57.025734399923
5.0320000000000	0.45685852737329	-57.591850849818
5.0350000000000	0.45940858980966	-58.160184380780
5.0380000000000	0.46196527926684	-58.730727677390
5.0410000000000	0.46452832115959	-59.303472917336
5.0440000000000	0.46709743577010	-59.878411769008
5.0470000000000	0.46967233831520	-60.455535389376
5.0500000000000	0.47225273902009	-61.034834422139
5.0530000000000	0.47483834319837	-61.616298996178
5.0560000000000	0.47742885133878	-62.199918724300
5.0590000000000	0.48002395919828	-62.785682702298
5.0620000000000	0.48262335790182	-63.373579508317
5.0650000000000	0.48522673404862	-63.963597202556
5.0680000000000	0.48783376982509	-64.555723327295
5.0710000000000	0.49044414312422	-65.149944907260
5.0740000000000	0.49305752767161	-65.746248450343
5.0770000000000	0.49567359315794	-66.344619948669
5.0800000000000	0.49829200537795	-66.945044880024
5.0830000000000	0.50091242637582	-67.547508209655
5.0860000000000	0.50353451459685	-68.151994392435
5.0890000000000	0.50615792504540	-68.758487375415
5.0920000000000	0.50878230944905	-69.366970600752
5.0950000000000	0.51140731642870	-69.977427009026
5.0980000000000	0.51403259167464	-70.589839042952
5.1010000000000	0.51665777812839	-71.204188651484
5.1040000000000	0.51928251617018	-71.820457294317
5.1070000000000	0.52190644381182	-72.438625946791
5.1100000000000	0.52452919689498	-73.058675105194
5.1130000000000	0.52715040929438	-73.680584792472
5.1160000000000	0.52976971312604	-74.304334564336
5.1190000000000	0.53238673896006	-74.929903515780
5.1220000000000	0.53500111603790	-75.557270287992
5.1250000000000	0.53761247249380	-76.186413075675
5.1280000000000	0.54022043558019	-76.817309634756
5.1310000000000	0.54282463189668	-77.449937290498
5.1340000000000	0.54542468762249	-78.084272945999
5.1370000000000	0.54802022875195	-78.720293091078
5.1400000000000	0.55061088133281	-79.357973811542
5.1430000000000	0.55319627170696	-79.997290798832
5.1460000000000	0.55577602675343	-80.638219360029
5.1490000000000	0.55834977413311	-81.280734428233
5.1520000000000	0.56091714253501	-81.924810573285
5.1550000000000	0.56347776192370	-82.570422012837
5.1580000000000	0.56603126378752	-83.217542623758
5.1610000000000	0.56857728138725	-83.866145953862
5.1640000000000	0.57111545000489	-84.516205233948
5.1670000000000	0.57364540719220	-85.167693390150
5.1700000000000	0.57616679301851	-85.820583056565
5.1730000000000	0.57867925031767	-86.474846588167
5.1760000000000	0.58118242493352	-87.130456073979
5.1790000000000	0.58367596596372	-87.787383350502
5.1820000000000	0.58615952600143	-88.445600015369
5.1850000000000	0.58863276137457	-89.105077441225
5.1880000000000	0.59109533238224	-89.765786789814
5.1910000000000	0.59354690352797	-90.427699026252
5.1940000000000	0.59598714374947	-91.090784933471
5.1970000000000	0.59841572664453	-91.755015126820
5.2000000000000	0.60083233069260	-92.420360068809
5.2030000000000	0.60323663947202	-93.086790083972
5.2060000000000	0.60562834187223	-93.754275373831
5.2090000000000	0.60800713230092	-94.422786031957
5.2120000000000	0.61037271088565	-95.092292059085
5.2150000000000	0.61272478366975	-95.762763378296
5.2180000000000	0.61506306280215	-96.434169850220
5.2210000000000	0.61738726672097	-97.106481288260
5.2240000000000	0.61969712033048	-97.779667473813
5.2270000000000	0.62199235517134	-98.453698171467
5.2300000000000	0.62427270958375	-99.128543144160
5.2330000000000	0.62653792886351	-99.804172168286
5.2360000000000	0.62878776541052	-100.48055504872
5.2390000000000	0.63102197886977	-101.15766163377
5.2420000000000	0.63324033626462	-101.83546182997
5.2450000000000	0.63544261212208	-102.51392561684
5.2480000000000	0.63762858859020	-103.19302306140
5.2510000000000	0.63979805554725	-103.87272433258
5.2540000000000	0.64195081070270	-104.55299971548
5.2570000000000	0.64408665968997	-105.23381962540
5.2600000000000	0.64620541615076	-105.91515462166
5.2630000000000	0.64830690181105	-106.59697542125
5.2660000000000	0.65039094654866	-107.27925291219
5.2690000000000	0.65245738845247	-107.96195816674
5.2720000000000	0.65450607387315	-108.64506245419
5.2750000000000	0.65653685746559	-109.32853725359
5.2780000000000	0.65854960222303	-110.01235426600
5.2810000000000	0.66054417950284	-110.69648542663
5.2840000000000	0.66252046904423	-111.38090291652
5.2870000000000	0.66447835897781	-112.06557917401
5.2900000000000	0.66641774582717	-112.75048690589
5.2930000000000	0.66833853450261	-113.43559909816
5.2960000000000	0.67024063828719	-114.12088902652
5.2990000000000	0.67212397881511	-114.80633026652
5.3020000000000	0.67398848604275	-115.49189670327
5.3050000000000	0.67583409821246	-116.17756254097
5.3080000000000	0.67766076180920	-116.86330231194
5.3110000000000	0.67946843151043	-117.54909088531
5.3140000000000	0.68125707012926	-118.23490347547
5.3170000000000	0.68302664855111	-118.92071565001
5.3200000000000	0.68477714566420	-119.60650333736
5.3230000000000	0.68650854828397	-120.29224283408
5.3260000000000	0.68822085107174	-120.97791081179
5.3290000000000	0.68991405644778	-121.66348432365
5.3320000000000	0.69158817449914	-122.34894081064
5.3350000000000	0.69324322288234	-123.03425810730
5.3380000000000	0.69487922672129	-123.71941444721
5.3410000000000	0.69649621850064	-124.40438846817
5.3440000000000	0.69809423795484	-125.08915921685
5.3470000000000	0.69967333195308	-125.77370615331
5.3500000000000	0.70123355438053	-126.45800915499
5.3530000000000	0.70277496601594	-127.14204852048
5.3560000000000	0.70429763440602	-127.82580497294
5.3590000000000	0.70580163373673	-128.50925966313
5.3620000000000	0.70728704470181	-129.19239417220
5.3650000000000	0.70875395436876	-129.87519051412
5.3680000000000	0.71020245604257	-130.55763113785
5.3710000000000	0.71163264912727	-131.23969892913
5.3740000000000	0.71304463898582	-131.92137721210
5.3770000000000	0.71443853679828	-132.60264975052
5.3800000000000	0.71581445941873	-133.28350074880
5.3830000000000	0.71717252923093	-133.96391485272
5.3860000000000	0.71851287400316	-134.64387714993
5.3890000000000	0.71983562674230	-135.32337317018
5.3920000000000	0.72114092554736	-136.00238888530
5.3950000000000	0.72242891346279	-136.68091070899
5.3980000000000	0.72369973833157	-137.35892549637
5.4010000000000	0.72495355264837	-138.03642054334
5.4040000000000	0.72619051341296	-138.71338358567
5.4070000000000	0.72741078198402	-139.38980279803
5.4100000000000	0.72861452393345	-140.06566679271
5.4130000000000	0.72980190890144	-140.74096461825
5.4160000000000	0.73097311045234	-141.41568575788
5.4190000000000	0.73212830593155	-142.08982012782
5.4220000000000	0.73326767632345	-142.76335807539
5.4250000000000	0.73439140611067	-143.43629037711
5.4280000000000	0.73549968313458	-144.10860823651
5.4310000000000	0.73659269845729	-144.78030328197
5.4340000000000	0.73767064622517	-145.45136756435
5.4370000000000	0.73873372353399	-146.12179355464
5.4400000000000	0.73978213029579	-146.79157414135
5.4430000000000	0.74081606910749	-147.46070262803
5.4460000000000	0.74183574512139	-148.12917273052
5.4490000000000	0.74284136591755	-148.79697857430
5.4520000000000	0.74383314137811	-149.46411469168
5.4550000000000	0.74481128356363	-150.13057601898
5.4580000000000	0.74577600659149	-150.79635789367
5.4610000000000	0.74672752651634	-151.46145605150
5.4640000000000	0.74766606121259	-152.12586662353
5.4670000000000	0.74859183025912	-152.78958613326
5.4700000000000	0.74950505482605	-153.45261149360
5.4730000000000	0.75040595756364	-154.11494000401
5.4760000000000	0.75129476249337	-154.77656934747
5.4790000000000	0.75217169490110	-155.43749758756
5.4820000000000	0.75303698123242	-156.09772316555
5.4850000000000	0.75389084899004	-156.75724489744
5.4880000000000	0.75473352663331	-157.41606197110
5.4910000000000	0.75556524347985	-158.07417394338
5.4940000000000	0.75638622960913	-158.73158073730
5.4970000000000	0.75719671576818	-159.38828263921
5.5000000000000	0.75799693327917	-160.04428029610
5.5030000000000	0.75878711394899	-160.69957471280
5.5060000000000	0.75956748998075	-161.35416724939
5.5090000000000	0.76033829388712	-162.00805961856
5.5120000000000	0.76109975840540	-162.66125388302
5.5150000000000	0.76185211641450	-163.31375245305
5.5180000000000	0.76259560085352	-163.96555808400
5.5210000000000	0.76333044464198	-164.61667387398
5.5240000000000	0.76405688060170	-165.26710326147
5.5270000000000	0.76477514138018	-165.91685002311
5.5300000000000	0.76548545937544	-166.56591827153
5.5330000000000	0.76618806666230	-167.21431245320
5.5360000000000	0.76688319491998	-167.86203734642
5.5390000000000	0.76757107536099	-168.50909805934
5.5420000000000	0.76825193866120	-169.15550002807
5.5450000000000	0.76892601489109	-169.80124901486
5.5480000000000	0.76959353344803	-170.44635110634
5.5510000000000	0.77025472298958	-171.09081271187
5.5540000000000	0.77090981136768	-171.73464056191
5.5570000000000	0.77155902556376	-172.37784170655
5.5600000000000	0.77220259162452	-173.02042351401
5.5630000000000	0.77284073459848	-173.66239366930
5.5660000000000	0.77347367847315	-174.30376017292
5.5690000000000	0.77410164611272	-174.94453133964
5.5720000000000	0.77472485919623	-175.58471579730
5.5750000000000	0.77534353815610	-176.22432248581
5.5780000000000	0.77595790211705	-176.86336065610
5.5810000000000	0.77656816883517	-177.50183986916
5.5840000000000	0.77717455463718	-178.13976999520
5.5870000000000	0.77777727435976	-178.77716121286
5.5900000000000	0.77837654128889	-179.41402400843
5.5930000000000	0.77897256709910	179.94963082479
5.5960000000000	0.77956556179249	179.31379218714
5.5990000000000	0.78015573363763	178.67844867311
5.6020000000000	0.78074328910804	178.04358857187
5.6050000000000	0.78132843282025	177.40919986770
5.6080000000000	0.78191136747147	176.77527024036
5.6110000000000	0.78249229377657	176.14178706547
5.6140000000000	0.78307141040448	175.50873741477
5.6170000000000	0.78364891391385	174.87610805638
5.6200000000000	0.78422499868789	174.24388545497
5.6230000000000	0.78479985686825	173.61205577198
5.6260000000000	0.78537367828802	172.98060486570
5.6290000000000	0.78594665040362	172.34951829141
5.6320000000000	0.78651895822546	171.71878130139
5.6350000000000	0.78709078424752	171.08837884500
5.6380000000000	0.78766230837552	170.45829556870
5.6410000000000	0.78823370785364	169.82851581602
5.6440000000000	0.78880515718993	169.19902362756
5.6470000000000	0.78937682807991	168.56980274097
5.6500000000000	0.78994888932874	167.94083659090
5.6530000000000	0.79052150677152	167.31210830898
5.6560000000000	0.79109484319175	166.68360072376
5.6590000000000	0.79166905823798	166.05529636069
5.6620000000000	0.79224430833838	165.42717744213
5.6650000000000	0.79282074661323	164.79922588731
5.6680000000000	0.79339852278525	164.17142331236
5.6710000000000	0.79397778308770	163.54375103036
5.6740000000000	0.79455867017006	162.91619005143
5.6770000000000	0.79514132300135	162.28872108279
5.6800000000000	0.79572587677088	161.66132452898
5.6830000000000	0.79631246278643	161.03398049203
5.6860000000000	0.79690120836967	160.40666877172
5.6890000000000	0.79749223674885	159.77936886589
5.6920000000000	0.79808566694863	159.15205997086
5.6950000000000	0.79868161367690	158.52472098187
5.6980000000000	0.79928018720858	157.89733049360
5.7010000000000	0.79988149326629	157.26986680084
5.7040000000000	0.80048563289784	156.64230789921
5.7070000000000	0.80109270235035	156.01463148595
5.7100000000000	0.80170279294105	155.38681496093
5.7130000000000	0.80231599092457	154.75883542764
5.7160000000000	0.80293237735675	154.13066969443
5.7190000000000	0.80355202795474	153.50229427583
5.7220000000000	0.80417501295348	152.87368539400
5.7250000000000	0.80480139695836	152.24481898037
5.7280000000000	0.80543123879405	151.61567067746
5.7310000000000	0.80606459134940	150.98621584081
5.7340000000000	0.80670150141837	150.35642954118
5.7370000000000	0.80734200953694	149.72628656687
5.7400000000000	0.80798614981583	149.09576142628
5.7430000000000	0.80863394976916	148.46482835072
5.7460000000000	0.80928543013886	147.83346129740
5.7490000000000	0.80994060471477	147.20163395271
5.7520000000000	0.81059948015053	146.56931973570
5.7550000000000	0.81126205577511	145.93649180186
5.7580000000000	0.81192832339995	145.30312304725
5.7610000000000	0.81259826712176	144.66918611276
5.7640000000000	0.81327186312095	144.03465338887
5.7670000000000	0.81394907945559	143.39949702059
5.7700000000000	0.81462987585106	142.76368891282
5.7730000000000	0.81531420348536	142.12720073606
5.7760000000000	0.81600200476992	141.49000393242
5.7790000000000	0.81669321312631	140.85206972213
5.7820000000000	0.81738775275855	140.21336911038
5.7850000000000	0.81808553842130	139.57387289458
5.7880000000000	0.81878647518393	138.93355167211
5.7910000000000	0.81949045819056	138.29237584847
5.7940000000000	0.82019737241623	137.65031564595
5.7970000000000	0.82090709241923	137.00734111278
5.8000000000000	0.82161948208990	136.36342213277
5.8030000000000	0.82233439439590	135.71852843553
5.8060000000000	0.82305167112418	135.07262960721
5.8090000000000	0.82377114261999	134.42569510183
5.8120000000000	0.82449262752296	133.77769425318
5.8150000000000	0.82521593250066	133.12859628735
5.8180000000000	0.82594085197986	132.47837033592
5.8210000000000	0.82666716787580	131.82698544978
5.8240000000000	0.82739464931987	131.17441061359
5.8270000000000	0.82812305238597	130.52061476106
5.8300000000000	0.82885211981608	129.86556679078
5.8330000000000	0.82958158074533	129.20923558298
5.8360000000000	0.83031115042720	128.55159001688
5.8390000000000	0.83104052995923	127.89259898898
5.8420000000000	0.83176940600986	127.23223143201
5.8450000000000	0.83249745054696	126.57045633484
5.8480000000000	0.83322432056864	125.90724276318
5.8510000000000	0.83394965783716	125.24255988111
5.8540000000000	0.83467308861642	124.57637697359
5.8570000000000	0.83539422341397	123.90866346979
5.8600000000000	0.83611265672828	123.23938896743
5.8630000000000	0.83682796680216	122.56852325798
5.8660000000000	0.83753971538312	121.89603635290
5.8690000000000	0.83824744749179	121.22189851084
5.8720000000000	0.83895069119924	120.54608026574
5.8750000000000	0.83964895741437	119.86855245612
5.8780000000000	0.84034173968241	119.18928625520
5.8810000000000	0.84102851399572	118.50825320217
5.8840000000000	0.84170873861803	117.82542523446
5.8870000000000	0.84238185392350	117.14077472105
5.8900000000000	0.84304728225181	116.45427449683
5.8930000000000	0.84370442778071	115.76589789799
5.8960000000000	0.84435267641734	115.07561879854
5.8990000000000	0.84499139570994	114.38341164778
5.9020000000000	0.84561993478134	113.68925150885
5.9050000000000	0.84623762428581	112.99311409833
5.9080000000000	0.84684377639092	112.29497582687
5.9110000000000	0.84743768478595	111.59481384075
5.9140000000000	0.84801862471863	110.89260606450
5.9170000000000	0.84858585306185	110.18833124447
5.9200000000000	0.84913860841212	109.48196899330
5.9230000000000	0.84967611122148	108.77349983532
5.9260000000000	0.85019756396467	108.06290525282
5.9290000000000	0.85070215134339	107.35016773311
5.9320000000000	0.85118904052934	106.63527081637
5.9350000000000	0.85165738144796	105.91819914426
5.9380000000000	0.85210630710452	105.19893850916
5.9410000000000	0.85253493395439	104.47747590399
5.9440000000000	0.85294236231920	103.75379957262
5.9470000000000	0.85332767685062	103.02789906075
5.9500000000000	0.85368994704335	102.29976526708
5.9530000000000	0.85402822779886	101.56939049483
5.9560000000000	0.85434156004154	100.83676850352
5.9590000000000	0.85462897138848	100.10189456073
5.9620000000000	0.85488947687438	99.364765493892
5.9650000000000	0.85512207973263	98.625379742044
5.9680000000000	0.85532577223384	97.883737407219
5.9710000000000	0.85549953658252	97.139840305548
5.9740000000000	0.85564234587286	96.393692017840
5.9770000000000	0.85575316510421	95.645297939532
5.9800000000000	0.85583095225660	94.894665329851
5.9830000000000	0.85587465942654	94.141803360053
5.9860000000000	0.85588323402316	93.386723160576
5.9890000000000	0.85585562002440	92.629437866941
5.9920000000000	0.85579075929278	91.869962664249
5.9950000000000	0.85568759294999	91.108314830089
5.9980000000000	0.85554506280937	90.344513775697
6.0010000000000	0.85536211286480	89.578581085180
6.0040000000000	0.85513769083457	88.810540552625
6.0070000000000	0.85487074975820	88.040418216921
6.0100000000000	0.85456024964398	87.268242394101
6.0130000000000	0.85420515916469	86.494043707018
6.0160000000000	0.85380445739856	85.717855112187
6.0190000000000	0.85335713561227	84.939711923595
6.0220000000000	0.85286219908232	84.159651833300
6.0250000000000	0.85231866895087	83.377714928657
6.0280000000000	0.85172558411188	82.593943705974
6.0310000000000	0.85108200312274	81.808383080454
6.0340000000000	0.85038700613660	81.021080392236
6.0370000000000	0.84963969685015	80.232085408408
6.0400000000000	0.84883920446116	79.441450320820
6.0430000000000	0.84798468563008	78.649229739571
6.0460000000000	0.84707532643949	77.855480682048
6.0490000000000	0.84611034434506	77.060262557395
6.0520000000000	0.84508899011140	76.263637146307
6.0550000000000	0.84401054972603	75.465668576070
6.0580000000000	0.84287434628458	74.666423290766
6.0610000000000	0.84167974184001	73.865970016590
6.0640000000000	0.84042613920873	73.064379722232
6.0670000000000	0.83911298372640	72.261725574305
6.0700000000000	0.83773976494615	71.458082887812
6.0730000000000	0.83630601827193	70.653529071665
6.0760000000000	0.83481132651990	69.848143569294
6.0790000000000	0.83325532140073	69.042007794385
6.0820000000000	0.83163768491600	68.235205061838
6.0850000000000	0.82995815066197	67.427820514029
6.0880000000000	0.82821650503425	66.619941042488
6.0910000000000	0.82641258832735	65.811655205136
6.0940000000000	0.82454629572310	65.003053139226
6.0970000000000	0.82261757816283	64.194226470174
6.1000000000000	0.82062644309805	63.385268216469
6.1030000000000	0.81857295511525	62.576272690869
6.1060000000000	0.81645723643083	61.767335398132
6.1090000000000	0.81427946725264	60.958552929511
6.1120000000000	0.81203988600522	60.150022854294
6.1150000000000	0.80973878941653	59.341843608658
6.1180000000000	0.80737653246435	58.534114382138
6.1210000000000	0.80495352818147	57.726935002016
6.1240000000000	0.80247024731909	56.920405815938
6.1270000000000	0.79992721786891	56.114627573099
6.1300000000000	0.79732502444461	55.309701304327
6.1330000000000	0.79466430752457	54.505728201388
6.1360000000000	0.79194576255784	53.702809495882
6.1390000000000	0.78917013893641	52.901046338057
6.1420000000000	0.78633823883726	52.100539675897
6.1450000000000	0.78345091593829	51.301390134817
6.1480000000000	0.78050907401286	50.503697898322
6.1510000000000	0.77751366540829	49.707562589957
6.1540000000000	0.77446568941386	48.913083156873
6.1570000000000	0.77136619052482	48.120357755342
6.1600000000000	0.76821625660897	47.329483638522
6.1630000000000	0.76501701698284	46.540557046776
6.1660000000000	0.76176964040504	45.753673100825
6.1690000000000	0.75847533299430	44.968925698016
6.1720000000000	0.75513533608038	44.186407411952
6.1750000000000	0.75175092399575	43.406209395722
6.1780000000000	0.74832340181660	42.628421288964
6.1810000000000	0.74485410306132	41.853131128946
6.1840000000000	0.74134438735501	41.080425265862
6.1870000000000	0.73779563806835	40.310388282504
6.1900000000000	0.73420925993930	39.543102918440
6.1930000000000	0.73058667668562	38.778649998846
6.1960000000000	0.72692932861649	38.017108368064
6.1990000000000	0.72323867025112	37.258554827995
6.2020000000000	0.71951616795174	36.503064081366
6.2050000000000	0.71576329757866	35.750708679931
6.2080000000000	0.71198154217423	35.001558977606
6.2110000000000	0.70817238968245	34.255683088568
6.2140000000000	0.70433733071070	33.513146850270
6.2170000000000	0.70047785633943	32.774013791363
6.2200000000000	0.69659545598538	32.038345104466
6.2230000000000	0.69269161532355	31.306199623706
6.2260000000000	0.68876781427256	30.577633806960
6.2290000000000	0.68482552504758	29.852701722703
6.2320000000000	0.68086621028487	29.131455041332
6.2350000000000	0.67689132124103	28.413943030867
6.2380000000000	0.67290229607007	27.700212556890
6.2410000000000	0.66890055818064	26.990308086562
6.2440000000000	0.66488751467561	26.284271696599
6.2470000000000	0.66086455487545	25.582143085010
6.2500000000000	0.65683304892672	24.883959586464
6.2530000000000	0.65279434649648	24.189756191097
6.2560000000000	0.64874977555294	23.499565566580
6.2590000000000	0.64470064123258	22.813418083286
6.2620000000000	0.64064822479331	22.131341842358
6.2650000000000	0.63659378265306	21.453362706500
6.2680000000000	0.63253854551307	20.779504333313
6.2710000000000	0.62848371756439	20.109788210986
6.2740000000000	0.62443047577646	19.444233696157
6.2770000000000	0.62037996926585	18.782858053776
6.2800000000000	0.61633331874326	18.125676498777
6.2830000000000	0.61229161603688	17.472702239395
6.2860000000000	0.60825592368957	16.823946521946
6.2890000000000	0.60422727462772	16.179418676921
6.2920000000000	0.60020667189892	15.539126166207
6.2950000000000	0.59619508847615	14.903074631297
6.2980000000000	0.59219346712539	14.271267942331
6.3010000000000	0.58820272033410	13.643708247814
6.3040000000000	0.58422373029757	13.020396024882
6.3070000000000	0.58025734896027	12.401330129979
6.3100000000000	0.57630439810921	11.786507849805
6.3130000000000	0.57236566951655	11.175924952432
6.3160000000000	0.56844192512832	10.569575738457
6.3190000000000	0.56453389729648	9.9674530920911
6.3220000000000	0.56064228905142	9.3695485320799
6.3250000000000	0.55676777441208	8.7758522623607
6.3280000000000	0.55291099873084	8.1863532223633
6.3310000000000	0.54907257907056	7.6010391368747
6.3340000000000	0.54525310461102	7.0198965653900
6.3370000000000	0.54145313708231	6.4429109508754
6.3400000000000	0.53767321122249	5.8700666678817
6.3430000000000	0.53391383525720	5.3013470699468
6.3460000000000	0.53017549139902	4.7367345362333
6.3490000000000	0.52645863636397	4.1762105173526
6.3520000000000	0.52276370190345	3.6197555803330
6.3550000000000	0.51909109534922	3.0673494526914
6.3580000000000	0.51544120016963	2.5189710655761
6.3610000000000	0.51181437653518	1.9745985959504
6.3640000000000	0.50821096189167	1.4342095077937
6.3670000000000	0.50463127153922	0.89778059229521
6.3700000000000	0.50107559921570	0.36528800702900
6.3730000000000	0.49754421768289	-0.16329268590960
6.3760000000000	0.49403737931417	-0.68798648281138
6.3790000000000	0.49055531668236	-1.2088189023152
6.3820000000000	0.48709824314641	-1.7258159504245
6.3850000000000	0.48366635343601	-2.2390040865835
6.3880000000000	0.48025982423290	-2.7484101908097
6.3910000000000	0.47687881474792	-3.2540615318786
6.3940000000000	0.47352346729312	-3.7559857365565
6.3970000000000	0.47019390784779	-4.2542107598711
6.4000000000000	0.46689024661794	-4.7487648564123
6.4030000000000	0.46361257858845	-5.2396765526502
6.4060000000000	0.46036098406724	-5.7269746202584
6.4090000000000	0.45713552922104	-6.2106880504267
6.4120000000000	0.45393626660210	-6.6908460291502
6.4150000000000	0.45076323566557	-7.1674779134749
6.4180000000000	0.44761646327711	-7.6406132086848
6.4210000000000	0.44449596421040	-8.1102815464110
6.4240000000000	0.44140174163419	-8.5765126636429
6.4270000000000	0.43833378758887	-9.0393363826238
6.4300000000000	0.43529208345217	-9.4987825916077
6.4330000000000	0.43227660039384	-9.9548812264593
6.4360000000000	0.42928729981937	-10.407662253073
6.4390000000000	0.42632413380247	-10.857155650596
6.4420000000000	0.42338704550634	-11.303391395421
6.4450000000000	0.42047596959374	-11.746399445946
6.4480000000000	0.41759083262579	-12.186209728059
6.4510000000000	0.41473155344959	-12.622852121342
6.4540000000000	0.41189804357466	-13.056356445964
6.4570000000000	0.40909020753833	-13.486752450245
6.4600000000000	0.40630794326009	-13.914069798867
6.4630000000000	0.40355114238514	-14.338338061717
6.4660000000000	0.40081969061708	-14.759586703329
6.4690000000000	0.39811346804007	-15.177845072917
6.4720000000000	0.39543234943042	-15.593142394980
6.4750000000000	0.39277620455800	-16.005507760439
6.4780000000000	0.39014489847737	-16.414970118309
6.4810000000000	0.38753829180908	-16.821558267882
6.4840000000000	0.38495624101110	-17.225300851386
6.4870000000000	0.38239859864070	-17.626226347124
6.4900000000000	0.37986521360701	-18.024363063063
6.4930000000000	0.37735593141430	-18.419739130850
6.4960000000000	0.37487059439638	-18.812382500257
6.4990000000000	0.37240904194219	-19.202320934012
6.5020000000000	0.36997111071288	-19.589582003026
6.5050000000000	0.36755663485051	-19.974193081982
6.5080000000000	0.36516544617865	-20.356181345276
6.5110000000000	0.36279737439511	-20.735573763296
6.5140000000000	0.36045224725692	-21.112397099029
6.5170000000000	0.35812989075788	-21.486677904965
6.5200000000000	0.35583012929877	-21.858442520312
6.5230000000000	0.35355278585061	-22.227717068476
6.5260000000000	0.35129768211098	-22.594527454825
6.5290000000000	0.34906463865371	-22.958899364699
6.5320000000000	0.34685347507220	-23.320858261671
6.5350000000000	0.34466401011638	-23.680429386036
6.5380000000000	0.34249606182374	-24.037637753527
6.5410000000000	0.34034944764447	-24.392508154240
6.5440000000000	0.33822398456087	-24.745065151756
6.5470000000000	0.33611948920143	-25.095333082464
6.5500000000000	0.33403577794948	-25.443336055049
6.5530000000000	0.33197266704686	-25.789097950169
6.5560000000000	0.32992997269253	-26.132642420285
6.5590000000000	0.32790751113651	-26.473992889643
6.5620000000000	0.32590509876919	-26.813172554411
6.5650000000000	0.32392255220621	-27.150204382949
6.5680000000000	0.32195968836909	-27.485111116206
6.5710000000000	0.32001632456168	-27.817915268247
6.5740000000000	0.31809227854277	-28.148639126892
6.5770000000000	0.31618736859471	-28.477304754464
6.5800000000000	0.31430141358852	-28.803933988642
6.5830000000000	0.31243423304536	-29.128548443411
6.5860000000000	0.31058564719465	-29.451169510099
6.5890000000000	0.30875547702889	-29.771818358505
6.5920000000000	0.30694354435537	-30.090515938098
6.5950000000000	0.30514967184481	-30.407282979304
6.5980000000000	0.30337368307718	-30.722139994844
6.6010000000000	0.30161540258466	-31.035107281158
6.6040000000000	0.29987465589199	-31.346204919868
6.6070000000000	0.29815126955420	-31.655452779317
6.6100000000000	0.29644507119192	-31.962870516144
6.6130000000000	0.29475588952435	-32.268477576913
6.6160000000000	0.29308355439995	-32.572293199789
6.6190000000000	0.29142789682492	-32.874336416252
6.6220000000000	0.28978874898972	-33.174626052842
6.6250000000000	0.28816594429354	-33.473180732951
6.6280000000000	0.28655931736684	-33.770018878634
6.6310000000000	0.28496870409215	-34.065158712453
6.6340000000000	0.28339394162311	-34.358618259345
6.6370000000000	0.28183486840183	-34.650415348514
6.6400000000000	0.28029132417469	-34.940567615340
6.6430000000000	0.27876315000665	-35.229092503306
6.6460000000000	0.27725018829402	-35.516007265945
6.6490000000000	0.27575228277600	-35.801328968792
6.6520000000000	0.27426927854478	-36.085074491353
6.6550000000000	0.27280102205446	-36.367260529082
6.6580000000000	0.27134736112874	-36.647903595361
6.6610000000000	0.26990814496751	-36.927020023494
6.6640000000000	0.26848322415231	-37.204625968694
6.6670000000000	0.26707245065081	-37.480737410084
6.6700000000000	0.26567567782026	-37.755370152688
6.6730000000000	0.26429276041008	-38.028539829428
6.6760000000000	0.26292355456349	-38.300261903120
6.6790000000000	0.26156791781837	-38.570551668459
6.6820000000000	0.26022570910725	-38.839424254011
6.6850000000000	0.25889678875663	-39.106894624190
6.6880000000000	0.25758101848551	-39.372977581235
6.6910000000000	0.25627826140327	-39.637687767177
6.6940000000000	0.25498838200697	-39.901039665796
6.6970000000000	0.25371124617791	-40.163047604575
6.7000000000000	0.25244672117776	-40.423725756640
6.7030000000000	0.25119467564405	-40.683088142685
6.7060000000000	0.24995497958521	-40.941148632899
6.7090000000000	0.24872750437509	-41.197920948868
6.7120000000000	0.24751212274706	-41.453418665471
6.7150000000000	0.24630870878766	-41.707655212762
6.7180000000000	0.24511713792988	-41.960643877837
6.7210000000000	0.24393728694604	-42.212397806695
6.7240000000000	0.24276903394032	-42.462930006068
6.7270000000000	0.24161225834099	-42.712253345258
6.7300000000000	0.24046684089232	-42.960380557938
6.7330000000000	0.23933266364616	-43.207324243955
6.7360000000000	0.23820960995337	-43.453096871105
6.7390000000000	0.23709756445487	-43.697710776897
6.7420000000000	0.23599641307252	-43.941178170306
6.7450000000000	0.23490604299985	-44.183511133497
6.7480000000000	0.23382634269247	-44.424721623544
6.7510000000000	0.23275720185843	-44.664821474129
6.7540000000000	0.23169851144828	-44.903822397221
6.7570000000000	0.23065016364515	-45.141735984742
6.7600000000000	0.22961205185450	-45.378573710211
6.7630000000000	0.22858407069391	-45.614346930379
6.7660000000000	0.22756611598271	-45.849066886839
6.7690000000000	0.22655808473143	-46.082744707622
6.7720000000000	0.22555987513128	-46.315391408777
6.7750000000000	0.22457138654351	-46.547017895928
6.7780000000000	0.22359251948865	-46.777634965824
6.7810000000000	0.22262317563581	-47.007253307859
6.7840000000000	0.22166325779178	-47.235883505586
6.7870000000000	0.22071266989024	-47.463536038206
6.7900000000000	0.21977131698086	-47.690221282045
6.7930000000000	0.21883910521835	-47.915949512010
6.7960000000000	0.21791594185159	-48.140730903029
6.7990000000000	0.21700173521265	-48.364575531477
6.8020000000000	0.21609639470588	-48.587493376580
6.8050000000000	0.21519983079699	-48.809494321805
6.8080000000000	0.21431195500207	-49.030588156235
6.8110000000000	0.21343267987677	-49.250784575921
6.8140000000000	0.21256191900535	-49.470093185228
6.8170000000000	0.21169958698985	-49.688523498153
6.8200000000000	0.21084559943928	-49.906084939631
6.8230000000000	0.20999987295878	-50.122786846834
6.8260000000000	0.20916232513894	-50.338638470435
6.8290000000000	0.20833287454504	-50.553648975875
6.8320000000000	0.20751144070642	-50.767827444600
6.8350000000000	0.20669794410584	-50.981182875296
6.8380000000000	0.20589230616900	-51.193724185091
6.8410000000000	0.20509444925395	-51.405460210759
6.8440000000000	0.20430429664074	-51.616399709898
6.8470000000000	0.20352177252099	-51.826551362098
6.8500000000000	0.20274680198763	-52.035923770091
6.8530000000000	0.20197931102464	-52.244525460886
6.8560000000000	0.20121922649686	-52.452364886894
6.8590000000000	0.20046647613994	-52.659450427036
6.8620000000000	0.19972098855031	-52.865790387832
6.8650000000000	0.19898269317518	-53.071393004483
6.8680000000000	0.19825152030276	-53.276266441937
6.8710000000000	0.19752740105240	-53.480418795939
6.8740000000000	0.19681026736489	-53.683858094068
6.8770000000000	0.19610005199287	-53.886592296762
6.8800000000000	0.19539668849124	-54.088629298332
6.8830000000000	0.19470011120771	-54.289976927953
6.8860000000000	0.19401025527345	-54.490642950657
6.8890000000000	0.19332705659372	-54.690635068300
6.8920000000000	0.19265045183874	-54.889960920520
6.8950000000000	0.19198037843452	-55.088628085691
6.8980000000000	0.19131677455384	-55.286644081850
6.9010000000000	0.19065957910729	-55.484016367624
6.9040000000000	0.19000873173440	-55.680752343139
6.9070000000000	0.18936417279489	-55.876859350919
6.9100000000000	0.18872584335994	-56.072344676773
6.9130000000000	0.18809368520364	-56.267215550670
6.9160000000000	0.18746764079443	-56.461479147605
6.9190000000000	0.18684765328670	-56.655142588448
6.9220000000000	0.18623366651245	-56.848212940792
6.9250000000000	0.18562562497303	-57.040697219776
6.9280000000000	0.18502347383098	-57.232602388913
6.9310000000000	0.18442715890198	-57.423935360895
6.9340000000000	0.18383662664682	-57.614702998394
6.9370000000000	0.18325182416354	-57.804912114850
6.9400000000000	0.18267269917957	-57.994569475251
6.9430000000000	0.18209920004406	-58.183681796899
6.9460000000000	0.18153127572018	-58.372255750175
6.9490000000000	0.18096887577760	-58.560297959281
6.9520000000000	0.18041195038502	-58.747815002986
6.9550000000000	0.17986045030275	-58.934813415350
6.9580000000000	0.17931432687544	-59.121299686452
6.9610000000000	0.17877353202483	-59.307280263097
6.9640000000000	0.17823801824266	-59.492761549520
6.9670000000000	0.17770773858355	-59.677749908081
6.9700000000000	0.17718264665810	-59.862251659951
6.9730000000000	0.17666269662593	-60.046273085784
6.9760000000000	0.17614784318890	-60.229820426394
6.9790000000000	0.17563804158441	-60.412899883404
6.9820000000000	0.17513324757868	-60.595517619907
6.9850000000000	0.17463341746024	-60.777679761106
6.9880000000000	0.17413850803337	-60.959392394948
6.9910000000000	0.17364847661177	-61.140661572754
6.9940000000000	0.17316328101211	-61.321493309839
6.9970000000000	0.17268287954785	-61.501893586124
7.0000000000000	0.17220723102302	-61.681868346741
#Parameters = {D=22.5; DC_linenum=4; DC_rotation=25; DC_shifty=8; Rx1=6.95; Rx2=3.95; Rx3=6.95; Rx4=3.95; Rx5=8.12; Rx6=5.25; Ry1=7.61; Ry2=3.95; Ry3=7.61; Ry4=5.94; Ry5=8.12; Ry6=5.25; ang=60; ang_rad=1.0471975511966; cap1=0; cap2=1.5e-13; cap3=0; cap4=1.5e-13; d1_M1=4.2; d1_M4=3.9; d2_M4=2.2; d_M1=0.9; eRx_h1=9.5; eRx_h2=7.5; eRx_v1=5; eRx_v2=9; gc=0.5; ha=0.1; hd=0.787; hs=3.175; hs1=1.675; l1…
#"Frequency / GHz"	SZmax(1),Zmin(1) (2) [Mag]	SZmax(1),Zmin(1) (2) [Pha in deg.]
#-----------------------------------------------------------------------------------
4.0000000000000	0.21652183242715	50.507162942598
4.0030000000000	0.21317458177927	49.977958932519
4.0060000000000	0.20991298125365	49.457932665269
4.0090000000000	0.20673341133362	48.946611115040
4.0120000000000	0.20363238778711	48.443543501743
4.0150000000000	0.20060655580765	47.948299817487
4.0180000000000	0.19765268413259	47.460469439829
4.0210000000000	0.19476765918035	46.979659825949
4.0240000000000	0.19194847923916	46.505495282129
4.0270000000000	0.18919224873171	46.037615803129
4.0300000000000	0.18649617257386	45.575675976271
4.0330000000000	0.18385755064001	45.119343945304
4.0360000000000	0.18127377234293	44.668300429306
4.0390000000000	0.17874231133250	44.222237792128
4.0420000000000	0.17626072031405	43.780859158066
4.0450000000000	0.17382662598492	43.343877569665
4.0480000000000	0.17143772408495	42.911015183699
4.0510000000000	0.16909177455530	42.482002501562
4.0540000000000	0.16678659679796	42.056577630438
4.0570000000000	0.16452006502709	41.634485571725
4.0600000000000	0.16229010370189	41.215477533310
4.0630000000000	0.16009468302986	40.799310262372
4.0660000000000	0.15793181452800	40.385745395444
4.0690000000000	0.15579954662861	39.974548822503
4.0720000000000	0.15369596031538	39.565490061888
4.0750000000000	0.15161916477451	39.158341642820
4.0780000000000	0.14956729304445	38.752878492270
4.0810000000000	0.14753849764698	38.348877322852
4.0840000000000	0.14553094618088	37.946116018329
4.0870000000000	0.14354281685854	37.544373013188
4.0900000000000	0.14157229396397	37.143426662567
4.0930000000000	0.13961756320949	36.743054598608
4.0960000000000	0.13767680696634	36.343033069074
4.0990000000000	0.13574819934234	35.943136253715
4.1020000000000	0.13382990107779	35.543135553551
4.1050000000000	0.13192005422754	35.142798847740
4.1080000000000	0.13001677659490	34.741889712241
4.1110000000000	0.12811815587897	34.340166593789
4.1140000000000	0.12622224349352	33.937381932044
4.1170000000000	0.12432704801083	33.533281221861
4.1200000000000	0.12243052817896	33.127602006625
4.1230000000000	0.12053058545497	32.720072792405
4.1260000000000	0.11862505598997	32.310411871226
4.1290000000000	0.11671170199422	31.898326040054
4.1320000000000	0.11478820240158	31.483509200065
4.1350000000000	0.11285214274263	31.065640818282
4.1380000000000	0.11090100412389	30.644384230727
4.1410000000000	0.10893215119729	30.219384762585
4.1440000000000	0.10694281898837	29.790267636501
4.1470000000000	0.10493009843354	29.356635634633
4.1500000000000	0.10289092045615	28.918066473329
4.1530000000000	0.10082203838646	28.474109840770
4.1560000000000	0.098720008502692	28.024284037151
4.1590000000000	0.096581168437217	27.568072143141
4.1620000000000	0.094401613153551	27.104917624510
4.1650000000000	0.092177168154839	26.634219257313
4.1680000000000	0.089903359531738	26.155325226853
4.1710000000000	0.087575380395643	25.667526211565
4.1740000000000	0.085188053170233	25.170047205301
4.1770000000000	0.082735787128327	24.662037751119
4.1800000000000	0.080212530459411	24.142560145586
4.1830000000000	0.077611716033025	23.610575007454
4.1860000000000	0.074926199880755	23.064923360233
4.1890000000000	0.072148191250744	22.504304008584
4.1920000000000	0.069269172888251	21.927244414877
4.1950000000000	0.066279809958176	21.332062367895
4.1980000000000	0.063169845744107	20.716814233628
4.2010000000000	0.059927981926627	20.079223027814
4.2040000000000	0.056541740855336	19.416575056985
4.2070000000000	0.052997306781819	18.725565622540
4.2100000000000	0.049279342521878	18.002058385393
4.2130000000000	0.045370777499003	17.240690623223
4.2160000000000	0.041252562692666	16.434186270807
4.2190000000000	0.036903387985200	15.572073237668
4.2220000000000	0.032299358721286	14.638072854775
4.2250000000000	0.027413634211053	13.604171416830
4.2280000000000	0.022216054490110	12.415025530728
4.2310000000000	0.016672890192368	10.937203736089
4.2340000000000	0.010747559090680	8.7243783285412
4.2370000000000	0.0044136246290756	2.6377736770512
4.2400000000000	0.0025660758034378	-155.00746209970
4.2430000000000	0.0098860387079214	-167.20902575308
4.2460000000000	0.017865933826236	-170.15197825738
4.2490000000000	0.026533641171543	-172.16947218479
4.2520000000000	0.035972458730541	-173.97311692937
4.2550000000000	0.046281425310746	-175.75446380198
4.2580000000000	0.057574541356536	-177.59585264135
4.2610000000000	0.069981756090706	-179.54670164729
4.2640000000000	0.083649779615233	178.35459223100
4.2670000000000	0.098741910156674	176.07242993032
4.2700000000000	0.11543585330570	173.57022876365
4.2730000000000	0.13391794354413	170.80842285250
4.2760000000000	0.15437131879952	167.74343370198
4.2790000000000	0.17695447998048	164.32749510895
4.2820000000000	0.20176553050465	160.50960435857
4.2850000000000	0.22878700809530	156.23817877605
4.2880000000000	0.25780837502405	151.46623358581
4.2910000000000	0.28833103693693	146.15990193961
4.2940000000000	0.31947763409295	140.31053232405
4.2970000000000	0.34995238557259	133.94896892981
4.3000000000000	0.37811834141765	127.15789514101
4.3030000000000	0.40223922777869	120.07556171755
4.3060000000000	0.42085307765218	112.88470288377
4.3090000000000	0.43313548861865	105.78622163686
4.3120000000000	0.43907350904021	98.965898118737
4.3150000000000	0.43937099627847	92.566956344134
4.3180000000000	0.43516509384081	86.677457580900
4.3210000000000	0.42771158328108	81.332874946661
4.3240000000000	0.41815628291947	76.527960072825
4.3270000000000	0.40742381917627	72.231091180110
4.3300000000000	0.39619714761638	68.396707458889
4.3330000000000	0.38494638772378	64.974228202890
4.3360000000000	0.37397486117705	61.913602487372
4.3390000000000	0.36346447848420	59.168309081430
4.3420000000000	0.35351324873352	56.696676376937
4.3450000000000	0.34416353583974	54.462204584883
4.3480000000000	0.33542218013587	52.433352554501
4.3510000000000	0.32727429986815	50.583074677745
4.3540000000000	0.31969250002955	48.888271613832
4.3570000000000	0.31264287602645	47.329241962937
4.3600000000000	0.30608883861889	45.889176712411
4.3630000000000	0.29999348510253	44.553712864196
4.3660000000000	0.29432101455288	43.310549188752
4.3690000000000	0.28903752285654	42.149120470328
4.3720000000000	0.28411140117527	41.060323839491
4.3750000000000	0.27951348546842	40.036290037346
4.3780000000000	0.27521705375647	39.070192704513
4.3810000000000	0.27119773393666	38.156089477124
4.3840000000000	0.26743336256385	37.288789505118
4.3870000000000	0.26390382026232	36.463742836045
4.3900000000000	0.26059085976585	35.676947862688
4.3930000000000	0.25747793627554	34.924873690276
4.3960000000000	0.25455004573738	34.204394836220
4.3990000000000	0.25179357401777	33.512736139537
4.4020000000000	0.24919615829438	32.847426139861
4.4050000000000	0.24674656095075	32.206257499533
4.4080000000000	0.24443455564629	31.587253298136
4.4110000000000	0.24225082488364	30.988638237343
4.4140000000000	0.24018686821740	30.408813963652
4.4170000000000	0.23823492017809	29.846337854878
4.4200000000000	0.23638787698144	29.299904728985
4.4230000000000	0.23463923112926	28.768331025975
4.4260000000000	0.23298301306515	28.250541088912
4.4290000000000	0.23141373911652	27.745555232002
4.4320000000000	0.22992636502547	27.252479334508
4.4350000000000	0.22851624444127	26.770495741214
4.4380000000000	0.22717909181401	26.298855284811
4.4410000000000	0.22591094919096	25.836870274334
4.4440000000000	0.22470815647346	25.383908317658
4.4470000000000	0.22356732474345	24.939386866000
4.4500000000000	0.22248531231411	24.502768384997
4.4530000000000	0.22145920319984	24.073556070935
4.4560000000000	0.22048628773655	23.651290042395
4.4590000000000	0.21956404511514	23.235543947497
4.4620000000000	0.21869012761885	22.825921935289
4.4650000000000	0.21786234637967	22.422055946877
4.4680000000000	0.21707865849088	22.023603287955
4.4710000000000	0.21633715533130	21.630244449480
4.4740000000000	0.21563605197390	21.241681147619
4.4770000000000	0.21497367756574	20.857634557863
4.4800000000000	0.21434846657928	20.477843721378
4.4830000000000	0.21375895084611	20.102064104441
4.4860000000000	0.21320375229437	19.730066294195
4.4890000000000	0.21268157631971	19.361634815994
4.4920000000000	0.21219120572728	18.996567059394
4.4950000000000	0.21173149518914	18.634672301384
4.4980000000000	0.21130136616755	18.275770816805
4.5010000000000	0.21089980225954	17.919693067045
4.5040000000000	0.21052584492326	17.566278959131
4.5070000000000	0.21017858955052	17.215377168237
4.5100000000000	0.20985718185359	16.866844517378
4.5130000000000	0.20956081453775	16.520545408769
4.5160000000000	0.20928872423380	16.176351301917
4.5190000000000	0.20904018866741	15.834140234035
4.5220000000000	0.20881452404450	15.493796378853
4.5250000000000	0.20861108263385	15.155209640283
4.5280000000000	0.20842925052992	14.818275277792
4.5310000000000	0.20826844558064	14.482893560629
4.5340000000000	0.20812811546620	14.148969448357
4.5370000000000	0.20800773591636	13.816412295387
4.5400000000000	0.20790680905479	13.485135577440
4.5430000000000	0.20782486186025	13.155056638060
4.5460000000000	0.20776144473506	12.826096453490
4.5490000000000	0.20771613017244	12.498179414366
4.5520000000000	0.20768851151491	12.171233122848
4.5550000000000	0.20767820179669	11.845188203921
4.5580000000000	0.20768483266368	11.519978129724
4.5610000000000	0.20770805336507	11.195539055846
4.5640000000000	0.20774752981135	10.871809668665
4.5670000000000	0.20780294369375	10.548731042834
4.5700000000000	0.20787399166061	10.226246508132
4.5730000000000	0.20796038454677	9.9043015249586
4.5760000000000	0.20806184665213	9.5828435677874
4.5790000000000	0.20817811506606	9.2618220159830
4.5820000000000	0.20830893903457	8.9411880514010
4.5850000000000	0.20845407936755	8.6208945622543
4.5880000000000	0.20861330788348	8.3008960527570
4.5910000000000	0.20878640688928	7.9811485580919
4.5940000000000	0.20897316869360	7.6616095642721
4.5970000000000	0.20917339515138	7.3422379324971
4.6000000000000	0.20938689723857	7.0229938276100
4.6030000000000	0.20961349465540	6.7038386502851
4.6060000000000	0.20985301545751	6.3847349725725
4.6090000000000	0.21010529571397	6.0656464764278
4.6120000000000	0.21037017919201	5.7465378948436
4.6150000000000	0.21064751706834	5.4273749551731
4.6180000000000	0.21093716766746	5.1081243242036
4.6210000000000	0.21123899622810	4.7887535544730
4.6240000000000	0.21155287469910	4.4692310312431
4.6270000000000	0.21187868156757	4.1495259194187
4.6300000000000	0.21221630172261	3.8296081095280
4.6330000000000	0.21256562635968	3.5094481616292
4.6360000000000	0.21292655293255	3.1890172456596
4.6390000000000	0.21329898516241	2.8682870762209
4.6420000000000	0.21368283311706	2.5472298390617
4.6450000000000	0.21407801337842	2.2258181054056
4.6480000000000	0.21448444932338	1.9040247286405
4.6510000000000	0.21490207155315	1.5818227153782
4.6540000000000	0.21533081852082	1.2591850590388
4.6570000000000	0.21577063742841	0.93608451801014
4.6600000000000	0.21622148549650	0.61249331061727
4.6630000000000	0.21668333175842	0.28838268290156
4.6660000000000	0.21715615960542	-0.036277722298317
4.6690000000000	0.21763997042582	-0.36152081453226
4.6720000000000	0.21813478886397	-0.68738352946788
4.6750000000000	0.21864067051425	-1.0139091957284
4.6780000000000	0.21915771331458	-1.3411514797990
4.6810000000000	0.21968607456724	-1.6691812396750
4.6840000000000	0.22022599631857	-1.9980990049049
4.6870000000000	0.22077784201147	-2.3280589530822
4.6900000000000	0.22134214284849	-2.6593178631143
4.6930000000000	0.22191962382266	-2.9923419845691
4.6960000000000	0.22251103200551	-3.3280560227520
4.6990000000000	0.22311583029696	-3.6684387583383
4.7020000000000	0.22372491919731	-4.0176601444965
4.7050000000000	0.22428985291637	-4.3797945468557
4.7080000000000	0.22472965743953	-4.7288178138916
4.7110000000000	0.22522385130751	-5.0327592145441
4.7140000000000	0.22585955833742	-5.3399982783272
4.7170000000000	0.22653398754267	-5.6623089781974
4.7200000000000	0.22721469022593	-5.9926118910261
4.7230000000000	0.22789867403865	-6.3269505061940
4.7260000000000	0.22858736391482	-6.6636731881585
4.7290000000000	0.22928223393022	-7.0020673155634
4.7320000000000	0.22998432936993	-7.3418031351039
4.7350000000000	0.23069434896180	-7.6827189402159
4.7380000000000	0.23141275999668	-8.0247327515344
4.7410000000000	0.23213988006506	-8.3678031124969
4.7440000000000	0.23287592929540	-8.7119103995888
4.7470000000000	0.23362106322507	-9.0570473381437
4.7500000000000	0.23437539369885	-9.4032139233600
4.7530000000000	0.23513900240663	-9.7504145714590
4.7560000000000	0.23591194983832	-10.098656456572
4.7590000000000	0.23669428133115	-10.447948505603
4.7620000000000	0.23748603123403	-10.798300772146
4.7650000000000	0.23828722582697	-11.149724036102
4.7680000000000	0.23909788540110	-11.502229541656
4.7710000000000	0.23991802576232	-11.855828822314
4.7740000000000	0.24074765933218	-12.210533581995
4.7770000000000	0.24158679596281	-12.566355612974
4.7800000000000	0.24243544354588	-12.923306738509
4.7830000000000	0.24329360847122	-13.281398772271
4.7860000000000	0.24416129597418	-13.640643489395
4.7890000000000	0.24503851039980	-14.001052605663
4.7920000000000	0.24592525540411	-14.362637762460
4.7950000000000	0.24682153410742	-14.725410515852
4.7980000000000	0.24772734921052	-15.089382328652
4.8010000000000	0.24864270308221	-15.454564564654
4.8040000000000	0.24956759782423	-15.820968484458
4.8070000000000	0.25050203531842	-16.188605242454
4.8100000000000	0.25144601725973	-16.557485884679
4.8130000000000	0.25239954517793	-16.927621347287
4.8160000000000	0.25336262045025	-17.299022455500
4.8190000000000	0.25433524430661	-17.671699922883
4.8220000000000	0.25531741782887	-18.045664350870
4.8250000000000	0.25630914194519	-18.420926228451
4.8280000000000	0.25731041742038	-18.797495931982
4.8310000000000	0.25832124484291	-19.175383725066
4.8340000000000	0.25934162460916	-19.554599758472
4.8370000000000	0.26037155690540	-19.935154070074
4.8400000000000	0.26141104168788	-20.317056584788
4.8430000000000	0.26246007866123	-20.700317114493
4.8460000000000	0.26351866725563	-21.084945357918
4.8490000000000	0.26458680660278	-21.470950900498
4.8520000000000	0.26566449551088	-21.858343214190
4.8550000000000	0.26675173243887	-22.247131657234
4.8580000000000	0.26784851546993	-22.637325473866
4.8610000000000	0.26895484228439	-23.028933793976
4.8640000000000	0.27007071013216	-23.421965632717
4.8670000000000	0.27119611580471	-23.816429890044
4.8700000000000	0.27233105560668	-24.212335350207
4.8730000000000	0.27347552532719	-24.609690681183
4.8760000000000	0.27462952021088	-25.008504434046
4.8790000000000	0.27579303492875	-25.408785042287
4.8820000000000	0.27696606354870	-25.810540821071
4.8850000000000	0.27814859950609	-26.213779966437
4.8880000000000	0.27934063557397	-26.618510554452
4.8910000000000	0.28054216383337	-27.024740540299
4.8940000000000	0.28175317564339	-27.432477757317
4.8970000000000	0.28297366161126	-27.841729915991
4.9000000000000	0.28420361156240	-28.252504602883
4.9030000000000	0.28544301451037	-28.664809279523
4.9060000000000	0.28669185862684	-29.078651281243
4.9090000000000	0.28795013121163	-29.494037815967
4.9120000000000	0.28921781866263	-29.910975962953
4.9150000000000	0.29049490644593	-30.329472671495
4.9180000000000	0.29178137906582	-30.749534759573
4.9210000000000	0.29307722003502	-31.171168912469
4.9240000000000	0.29438241184488	-31.594381681337
4.9270000000000	0.29569693593570	-32.019179481734
4.9300000000000	0.29702077266723	-32.445568592118
4.9330000000000	0.29835390128917	-32.873555152301
4.9360000000000	0.29969629991197	-33.303145161875
4.9390000000000	0.30104794547763	-33.734344478601
4.9420000000000	0.30240881373079	-34.167158816762
4.9450000000000	0.30377887918999	-34.601593745493
4.9480000000000	0.30515811511910	-35.037654687075
4.9510000000000	0.30654649349902	-35.475346915209
4.9540000000000	0.30794398499962	-35.914675553253
4.9570000000000	0.30935055895192	-36.355645572448
4.9600000000000	0.31076618332060	-36.798261790109
4.9630000000000	0.31219082467678	-37.242528867801
4.9660000000000	0.31362444817114	-37.688451309498
4.9690000000000	0.31506701750738	-38.136033459717
4.9720000000000	0.31651849491608	-38.585279501640
4.9750000000000	0.31797884112888	-39.036193455223
4.9780000000000	0.31944801535315	-39.488779175290
4.9810000000000	0.32092597524707	-39.943040349615
4.9840000000000	0.32241267689514	-40.398980496996
4.9870000000000	0.32390807478418	-40.856602965326
4.9900000000000	0.32541212177993	-41.315910929649
4.9930000000000	0.32692476910402	-41.776907390221
4.9960000000000	0.32844596631164	-42.239595170566
4.9990000000000	0.32997566126971	-42.703976915530
5.0020000000000	0.33151380013572	-43.170055089342
5.0050000000000	0.33306032733715	-43.637831973674
5.0080000000000	0.33461518555160	-44.107309665709
5.0110000000000	0.33617831568755	-44.578490076219
5.0140000000000	0.33774965686594	-45.051374927649
5.0170000000000	0.33932914640238	-45.525965752216
5.0200000000000	0.34091671979023	-46.002263890021
5.0230000000000	0.34251231068440	-46.480270487177
5.0260000000000	0.34411585088605	-46.959986493956
5.0290000000000	0.34572727032812	-47.441412662954
5.0320000000000	0.34734649706172	-47.924549547285
5.0350000000000	0.34897345724350	-48.409397498788
5.0380000000000	0.35060807512391	-48.895956666275
5.0410000000000	0.35225027303646	-49.384226993795
5.0440000000000	0.35389997138795	-49.874208218939
5.0470000000000	0.35555708864981	-50.365899871171
5.0500000000000	0.35722154135040	-50.859301270201
5.0530000000000	0.35889324406848	-51.354411524390
5.0560000000000	0.36057210942773	-51.851229529199
5.0590000000000	0.36225804809248	-52.349753965679
5.0620000000000	0.36395096876453	-52.849983299004
5.0650000000000	0.36565077818128	-53.351915777054
5.0680000000000	0.36735738111499	-53.855549429044
5.0710000000000	0.36907068037328	-54.360882064203
5.0740000000000	0.37079057680106	-54.867911270513
5.0770000000000	0.37251696928352	-55.376634413496
5.0800000000000	0.37424975475071	-55.887048635058
5.0830000000000	0.37598882818324	-56.399150852407
5.0860000000000	0.37773408261953	-56.912937757011
5.0890000000000	0.37948540916433	-57.428405813639
5.0920000000000	0.38124269699874	-57.945551259462
5.0950000000000	0.38300583339163	-58.464370103215
5.0980000000000	0.38477470371254	-58.984858124445
5.1010000000000	0.38654919144604	-59.507010872816
5.1040000000000	0.38832917820757	-60.030823667501
5.1070000000000	0.39011454376084	-60.556291596642
5.1100000000000	0.39190516603673	-61.083409516892
5.1130000000000	0.39370092115368	-61.612172053039
5.1160000000000	0.39550168343975	-62.142573597710
5.1190000000000	0.39730732545613	-62.674608311160
5.1220000000000	0.39911771802229	-63.208270121147
5.1250000000000	0.40093273024271	-63.743552722896
5.1280000000000	0.40275222953517	-64.280449579148
5.1310000000000	0.40457608166065	-64.818953920307
5.1340000000000	0.40640415075488	-65.359058744673
5.1370000000000	0.40823629936140	-65.900756818772
5.1400000000000	0.41007238846635	-66.444040677785
5.1430000000000	0.41191227753471	-66.988902626067
5.1460000000000	0.41375582454831	-67.535334737767
5.1490000000000	0.41560288604532	-68.083328857552
5.1520000000000	0.41745331716136	-68.632876601425
5.1550000000000	0.41930697167226	-69.183969357648
5.1580000000000	0.42116370203830	-69.736598287770
5.1610000000000	0.42302335945008	-70.290754327753
5.1640000000000	0.42488579387597	-70.846428189206
5.1670000000000	0.42675085411096	-71.403610360729
5.1700000000000	0.42861838782725	-71.962291109352
5.1730000000000	0.43048824162612	-72.522460482090
5.1760000000000	0.43236026109145	-73.084108307603
5.1790000000000	0.43423429084462	-73.647224197964
5.1820000000000	0.43611017460088	-74.211797550527
5.1850000000000	0.43798775522709	-74.777817549920
5.1880000000000	0.43986687480090	-75.345273170129
5.1910000000000	0.44174737467124	-75.914153176700
5.1940000000000	0.44362909552018	-76.484446129049
5.1970000000000	0.44551187742599	-77.056140382878
5.2000000000000	0.44739555992757	-77.629224092698
5.2030000000000	0.44927998209002	-78.203685214461
5.2060000000000	0.45116498257140	-78.779511508305
5.2090000000000	0.45305039969064	-79.356690541394
5.2120000000000	0.45493607149655	-79.935209690875
5.2150000000000	0.45682183583789	-80.515056146935
5.2180000000000	0.45870753043440	-81.096216915963
5.2210000000000	0.46059299294884	-81.678678823818
5.2240000000000	0.46247806105993	-82.262428519202
5.2270000000000	0.46436257253615	-82.847452477123
5.2300000000000	0.46624636531034	-83.433737002475
5.2330000000000	0.46812927755509	-84.021268233707
5.2360000000000	0.47001114775879	-84.610032146591
5.2390000000000	0.47189181480237	-85.200014558089
5.2420000000000	0.47377111803662	-85.791201130314
5.2450000000000	0.47564889736006	-86.383577374587
5.2480000000000	0.47752499329726	-86.977128655576
5.2510000000000	0.47939924707761	-87.571840195543
5.2540000000000	0.48127150071443	-88.167697078658
5.2570000000000	0.48314159708444	-88.764684255419
5.2600000000000	0.48500938000736	-89.362786547140
5.2630000000000	0.48687469432578	-89.961988650531
5.2660000000000	0.48873738598516	-90.562275142359
5.2690000000000	0.49059730211378	-91.163630484179
5.2720000000000	0.49245429110278	-91.766039027146
5.2750000000000	0.49430820268609	-92.369485016904
5.2780000000000	0.49615888802026	-92.973952598539
5.2810000000000	0.49800619976400	-93.579425821603
5.2840000000000	0.49984999215761	-94.185888645208
5.2870000000000	0.50169012110192	-94.793324943182
5.2900000000000	0.50352644423699	-95.401718509283
5.2930000000000	0.50535882102028	-96.011053062477
5.2960000000000	0.50718711280432	-96.621312252269
5.2990000000000	0.50901118291384	-97.232479664089
5.3020000000000	0.51083089672224	-97.844538824731
5.3050000000000	0.51264612172739	-98.457473207838
5.3080000000000	0.51445672762665	-99.071266239430
5.3110000000000	0.51626258639113	-99.685901303487
5.3140000000000	0.51806357233903	-100.30136174755
5.3170000000000	0.51985956220810	-100.91763088841
5.3200000000000	0.52165043522710	-101.53469201773
5.3230000000000	0.52343607318622	-102.15252840784
5.3260000000000	0.52521636050648	-102.77112331745
5.3290000000000	0.52699118430787	-103.39045999743
5.3320000000000	0.52876043447642	-104.01052169663
5.3350000000000	0.53052400372999	-104.63129166769
5.3380000000000	0.53228178768277	-105.25275317288
5.3410000000000	0.53403368490846	-105.87488949001
5.3440000000000	0.53577959700208	-106.49768391823
5.3470000000000	0.53751942864034	-107.12111978401
5.3500000000000	0.53925308764060	-107.74518044695
5.3530000000000	0.54098048501831	-108.36984930576
5.3560000000000	0.54270153504286	-108.99510980413
5.3590000000000	0.54441615529200	-109.62094543668
5.3620000000000	0.54612426670450	-110.24733975482
5.3650000000000	0.54782579363129	-110.87427637274
5.3680000000000	0.54952066388487	-111.50173897323
5.3710000000000	0.55120880878706	-112.12971131369
5.3740000000000	0.55289016321502	-112.75817723192
5.3770000000000	0.55456466564552	-113.38712065209
5.3800000000000	0.55623225819745	-114.01652559057
5.3830000000000	0.55789288667256	-114.64637616180
5.3860000000000	0.55954650059436	-115.27665658414
5.3890000000000	0.56119305324520	-115.90735118571
5.3920000000000	0.56283250170158	-116.53844441017
5.3950000000000	0.56446480686753	-117.16992082254
5.3980000000000	0.56608993350613	-117.80176511496
5.4010000000000	0.56770785026926	-118.43396211241
5.4040000000000	0.56931852972535	-119.06649677847
5.4070000000000	0.57092194838532	-119.69935422101
5.4100000000000	0.57251808672662	-120.33251969780
5.4130000000000	0.57410692921538	-120.96597862222
5.4160000000000	0.57568846432667	-121.59971656886
5.4190000000000	0.57726268456291	-122.23371927906
5.4220000000000	0.57882958647030	-122.86797266649
5.4250000000000	0.58038917065351	-123.50246282265
5.4280000000000	0.58194144178843	-124.13717602239
5.4310000000000	0.58348640863299	-124.77209872933
5.4340000000000	0.58502408403629	-125.40721760127
5.4370000000000	0.58655448494575	-126.04251949560
5.4400000000000	0.58807763241248	-126.67799147466
5.4430000000000	0.58959355159485	-127.31362081101
5.4460000000000	0.59110227176026	-127.94939499273
5.4490000000000	0.59260382628510	-128.58530172868
5.4520000000000	0.59409825265294	-129.22132895370
5.4550000000000	0.59558559245105	-129.85746483375
5.4580000000000	0.59706589136510	-130.49369777109
5.4610000000000	0.59853919917219	-131.13001640937
5.4640000000000	0.60000556973223	-131.76640963868
5.4670000000000	0.60146506097758	-132.40286660059
5.4700000000000	0.60291773490115	-133.03937669314
5.4730000000000	0.60436365754279	-133.67592957582
5.4760000000000	0.60580289897415	-134.31251517446
5.4790000000000	0.60723553328195	-134.94912368618
5.4820000000000	0.60866163854971	-135.58574558418
5.4850000000000	0.61008129683800	-136.22237162262
5.4880000000000	0.61149459416312	-136.85899284142
5.4910000000000	0.61290162047442	-137.49560057097
5.4940000000000	0.61430246963010	-138.13218643692
5.4970000000000	0.61569723937166	-138.76874236486
5.5000000000000	0.61708603129691	-139.40526058502
5.5030000000000	0.61846895083169	-140.04173363689
5.5060000000000	0.61984610720021	-140.67815437384
5.5090000000000	0.62121761339408	-141.31451596778
5.5120000000000	0.62258358614015	-141.95081191365
5.5150000000000	0.62394414586694	-142.58703603403
5.5180000000000	0.62529941667002	-143.22318248364
5.5210000000000	0.62664952627603	-143.85924575388
5.5240000000000	0.62799460600566	-144.49522067729
5.5270000000000	0.62933479073533	-145.13110243201
5.5300000000000	0.63067021885785	-145.76688654631
5.5330000000000	0.63200103224194	-146.40256890292
5.5360000000000	0.63332737619057	-147.03814574357
5.5390000000000	0.63464939939839	-147.67361367333
5.5420000000000	0.63596725390793	-148.30896966503
5.5450000000000	0.63728109506484	-148.94421106368
5.5480000000000	0.63859108147217	-149.57933559086
5.5510000000000	0.63989737494348	-150.21434134907
5.5540000000000	0.64120014045508	-150.84922682615
5.5570000000000	0.64249954609725	-151.48399089964
5.5600000000000	0.64379576302443	-152.11863284115
5.5630000000000	0.64508896540448	-152.75315232078
5.5660000000000	0.64637933036698	-153.38754941147
5.5690000000000	0.64766703795051	-154.02182459339
5.5720000000000	0.64895227104901	-154.65597875837
5.5750000000000	0.65023521535717	-155.29001321426
5.5780000000000	0.65151605931479	-155.92392968941
5.5810000000000	0.65279499405022	-156.55773033703
5.5840000000000	0.65407221332280	-157.19141773970
5.5870000000000	0.65534791346425	-157.82499491378
5.5900000000000	0.65662229331913	-158.45846531395
5.5930000000000	0.65789555418414	-159.09183283764
5.5960000000000	0.65916789974651	-159.72510182963
5.5990000000000	0.66043953602115	-160.35827708654
5.6020000000000	0.66171067128682	-160.99136386146
5.6050000000000	0.66298151602109	-161.62436786850
5.6080000000000	0.66425228283413	-162.25729528747
5.6110000000000	0.66552318640129	-162.89015276852
5.6140000000000	0.66679444339440	-163.52294743687
5.6170000000000	0.66806627241183	-164.15568689752
5.6200000000000	0.66933889390705	-164.78837924003
5.6230000000000	0.67061253011596	-165.42103304336
5.6260000000000	0.67188740498252	-166.05365738070
5.6290000000000	0.67316374408309	-166.68626182438
5.6320000000000	0.67444177454889	-167.31885645083
5.6350000000000	0.67572172498699	-167.95145184552
5.6380000000000	0.67700382539938	-168.58405910807
5.6410000000000	0.67828830710027	-169.21668985727
5.6440000000000	0.67957540263136	-169.84935623628
5.6470000000000	0.68086534567511	-170.48207091775
5.6500000000000	0.68215837096585	-171.11484710913
5.6530000000000	0.68345471419856	-171.74769855790
5.6560000000000	0.68475461193536	-172.38063955699
5.6590000000000	0.68605830150938	-173.01368495011
5.6620000000000	0.68736602092603	-173.64685013728
5.6650000000000	0.68867800876151	-174.28015108029
5.6680000000000	0.68999450405830	-174.91360430831
5.6710000000000	0.69131574621766	-175.54722692350
5.6740000000000	0.69264197488876	-176.18103660671
5.6770000000000	0.69397342985449	-176.81505162320
5.6800000000000	0.69531035091352	-177.44929082846
5.6830000000000	0.69665297775873	-178.08377367406
5.6860000000000	0.69800154985145	-178.71852021353
5.6890000000000	0.69935630629163	-179.35355110834
5.6920000000000	0.70071748568347	-179.98888763390
5.6950000000000	0.70208532599645	179.37544831438
5.6980000000000	0.70346006442142	178.73943421501
5.7010000000000	0.70484193722152	178.10304691427
5.7040000000000	0.70623117957770	177.46626262002
5.7070000000000	0.70762802542850	176.82905689547
5.7100000000000	0.70903270730389	176.19140465298
5.7130000000000	0.71044545615276	175.55328014774
5.7160000000000	0.71186650116386	174.91465697150
5.7190000000000	0.71329606957976	174.27550804624
5.7220000000000	0.71473438650359	173.63580561788
5.7250000000000	0.71618167469813	172.99552124992
5.7280000000000	0.71763815437690	172.35462581716
5.7310000000000	0.71910404298691	171.71308949939
5.7340000000000	0.72057955498261	171.07088177508
5.7370000000000	0.72206490159071	170.42797141521
5.7400000000000	0.72356029056534	169.78432647699
5.7430000000000	0.72506592593321	169.13991429780
5.7460000000000	0.72658200772825	168.49470148907
5.7490000000000	0.72810873171526	167.84865393029
5.7520000000000	0.72964628910218	167.20173676317
5.7550000000000	0.73119486624029	166.55391438585
5.7580000000000	0.73275464431199	165.90515044725
5.7610000000000	0.73432579900557	165.25540784162
5.7640000000000	0.73590850017638	164.60464870321
5.7670000000000	0.73750291149388	163.95283440116
5.7700000000000	0.73910919007398	163.29992553461
5.7730000000000	0.74072748609608	162.64588192806
5.7760000000000	0.74235794240414	161.99066262698
5.7790000000000	0.74400069409130	161.33422589372
5.7820000000000	0.74565586806718	160.67652920377
5.7850000000000	0.74732358260750	160.01752924239
5.7880000000000	0.74900394688508	159.35718190155
5.7910000000000	0.75069706048174	158.69544227748
5.7940000000000	0.75240301288035	158.03226466847
5.7970000000000	0.75412188293635	157.36760257337
5.8000000000000	0.75585373832797	156.70140869056
5.8030000000000	0.75759863498467	156.03363491753
5.8060000000000	0.75935661649282	155.36423235114
5.8090000000000	0.76112771347812	154.69315128854
5.8120000000000	0.76291194296405	154.02034122896
5.8150000000000	0.76470930770550	153.34575087614
5.8180000000000	0.76651979549716	152.66932814187
5.8210000000000	0.76834337845578	151.99102015023
5.8240000000000	0.77018001227578	151.31077324310
5.8270000000000	0.77202963545758	150.62853298652
5.8300000000000	0.77389216850797	149.94424417842
5.8330000000000	0.77576751311213	149.25785085743
5.8360000000000	0.77765555127660	148.56929631314
5.8390000000000	0.77955614444286	147.87852309769
5.8420000000000	0.78146913257102	147.18547303894
5.8450000000000	0.78339433319339	146.49008725518
5.8480000000000	0.78533154043745	145.79230617157
5.8510000000000	0.78728052401824	145.09206953841
5.8540000000000	0.78924102819992	144.38931645130
5.8570000000000	0.79121277072651	143.68398537333
5.8600000000000	0.79319544172200	142.97601415943
5.8630000000000	0.79518870255992	142.26534008301
5.8660000000000	0.79719218470292	141.55189986496
5.8690000000000	0.79920548851274	140.83562970519
5.8720000000000	0.80122818203131	140.11646531686
5.8750000000000	0.80325979973389	139.39434196337
5.8780000000000	0.80529984125535	138.66919449835
5.8810000000000	0.80734777009083	137.94095740867
5.8840000000000	0.80940301227231	137.20956486079
5.8870000000000	0.81146495502307	136.47495075039
5.8900000000000	0.81353294539183	135.73704875566
5.8930000000000	0.81560628886928	134.99579239421
5.8960000000000	0.81768424798943	134.25111508392
5.8990000000000	0.81976604091898	133.50295020778
5.9020000000000	0.82185084003811	132.75123118293
5.9050000000000	0.82393777051653	131.99589153403
5.9080000000000	0.82602590888889	131.23686497119
5.9110000000000	0.82811428163441	130.47408547254
5.9140000000000	0.83020186376568	129.70748737158
5.9170000000000	0.83228757743247	128.93700544961
5.9200000000000	0.83437029054638	128.16257503315
5.9230000000000	0.83644881543329	127.38413209675
5.9260000000000	0.83852190752065	126.60161337102
5.9290000000000	0.84058826406741	125.81495645634
5.9320000000000	0.84264652294504	125.02409994204
5.9350000000000	0.84469526147843	124.22898353138
5.9380000000000	0.84673299535649	123.42954817221
5.9410000000000	0.84875817762241	122.62573619358
5.9440000000000	0.85076919775449	121.81749144815
5.9470000000000	0.85276438084895	121.00475946053
5.9500000000000	0.85474198691674	120.18748758147
5.9530000000000	0.85670021030690	119.36562514795
5.9560000000000	0.85863717926971	118.53912364905
5.9590000000000	0.86055095567337	117.70793689741
5.9620000000000	0.86243953488817	116.87202120638
5.9650000000000	0.86430084585321	116.03133557242
5.9680000000000	0.86613275134021	115.18584186269
5.9710000000000	0.86793304843015	114.33550500757
5.9740000000000	0.86969946921807	113.48029319770
5.9770000000000	0.87142968176179	112.62017808525
5.9800000000000	0.87312129129032	111.75513498902
5.9830000000000	0.87477184168746	110.88514310282
5.9860000000000	0.87637881726615	110.01018570672
5.9890000000000	0.87793964484840	109.13025038046
5.9920000000000	0.87945169616540	108.24532921843
5.9950000000000	0.88091229059146	107.35541904553
5.9980000000000	0.88231869822463	106.46052163306
6.0010000000000	0.88366814332569	105.56064391390
6.0040000000000	0.88495780812597	104.65579819596
6.0070000000000	0.88618483701271	103.74600237300
6.0100000000000	0.88734634109910	102.83128013180
6.0130000000000	0.88843940318405	101.91166115454
6.0160000000000	0.88946108310445	100.98718131530
6.0190000000000	0.89040842348022	100.05788286942
6.0220000000000	0.89127845584990	99.123814634540
6.0250000000000	0.89206820719121	98.185032162002
6.0280000000000	0.89277470681831	97.241597897285
6.0310000000000	0.89339499364382	96.293581328156
6.0340000000000	0.89392612379026	95.341059119157
6.0370000000000	0.89436517853194	94.384115231068
6.0400000000000	0.89470927254447	93.422841023976
6.0430000000000	0.89495556243516	92.457335342602
6.0460000000000	0.89510125552385	91.487704582571
6.0490000000000	0.89514361883952	90.514062736335
6.0520000000000	0.89507998829449	89.536531417534
6.0550000000000	0.89490777799397	88.555239862638
6.0580000000000	0.89462448963533	87.570324908800
6.0610000000000	0.89422772194800	86.581930946951
6.0640000000000	0.89371518012190	85.590209849276
6.0670000000000	0.89308468516936	84.595320870347
6.0700000000000	0.89233418316341	83.597430521328
6.0730000000000	0.89146175429313	82.596712416810
6.0760000000000	0.89046562167559	81.593347094022
6.0790000000000	0.88934415986296	80.587521804324
6.0820000000000	0.88809590298315	79.579430277082
6.0850000000000	0.88671955245274	78.569272456221
6.0880000000000	0.88521398420218	77.557254209939
6.0910000000000	0.88357825535473	76.543587014298
6.0940000000000	0.88181161030332	75.528487611560
6.0970000000000	0.87991348613250	74.512177644408
6.1000000000000	0.87788351733663	73.494883267316
6.1030000000000	0.87572153978964	72.476834736599
6.1060000000000	0.87342759392716	71.458265980786
6.1090000000000	0.87100192710714	70.439414153195
6.1120000000000	0.86844499512134	69.420519168705
6.1150000000000	0.86575746283669	68.401823226878
6.1180000000000	0.86294020395230	67.383570323712
6.1210000000000	0.85999429986518	66.366005754412
6.1240000000000	0.85692103764500	65.349375609629
6.1270000000000	0.85372190712566	64.333926267713
6.1300000000000	0.85039859712868	63.319903885535
6.1330000000000	0.84695299084080	62.307553890450
6.1360000000000	0.84338716037514	61.297120475985
6.1390000000000	0.83970336055173	60.288846103769
6.1420000000000	0.83590402193971	59.282971014181
6.1450000000000	0.83199174320909	58.279732748113
6.1480000000000	0.82796928284513	57.279365682137
6.1510000000000	0.82383955028298	56.282100579233
6.1540000000000	0.81960559652393	55.288164157108
6.1570000000000	0.81527060429789	54.297778675984
6.1600000000000	0.81083787783900	53.311161547527
6.1630000000000	0.80631083234278	52.328524966453
6.1660000000000	0.80169298317429	51.350075566124
6.1690000000000	0.79698793489667	50.376014099250
6.1720000000000	0.79219937018885	49.406535144630
6.1750000000000	0.78733103871994	48.441826840638
6.1780000000000	0.78238674604592	47.482070645969
6.1810000000000	0.77737034259139	46.527441127965
6.1840000000000	0.77228571277656	45.578105778630
6.1870000000000	0.76713676434561	44.634224858268
6.1900000000000	0.76192741794899	43.695951266493
6.1930000000000	0.75666159702776	42.763430440210
6.1960000000000	0.75134321804364	41.836800277966
6.1990000000000	0.74597618109362	40.916191089994
6.2020000000000	0.74056436094346	40.001725573067
6.2050000000000	0.73511159850905	39.093518809228
6.2080000000000	0.72962169281036	38.191678287335
6.2110000000000	0.72409839341732	37.296303946253
6.2140000000000	0.71854539340280	36.407488238501
6.2170000000000	0.71296632281312	35.525316213065
6.2200000000000	0.70736474266224	34.649865616065
6.2230000000000	0.70174413945186	33.781207007928
6.2260000000000	0.69610792021575	32.919403895698
6.2290000000000	0.69045940808332	32.064512879124
6.2320000000000	0.68480183835405	31.216583809163
6.2350000000000	0.67913835507171	30.375659957533
6.2380000000000	0.67347200808466	29.541778196020
6.2410000000000	0.66780575057634	28.714969184234
6.2440000000000	0.66214243704820	27.895257564570
6.2470000000000	0.65648482173548	27.082662163172
6.2500000000000	0.65083555743532	26.277196195747
6.2530000000000	0.64519719472523	25.478867477141
6.2560000000000	0.63957218154966	24.687678633631
6.2590000000000	0.63396286315131	23.903627316964
6.2620000000000	0.62837148232409	23.126706419230
6.2650000000000	0.62280017996431	22.356904287719
6.2680000000000	0.61725099589660	21.594204938983
6.2710000000000	0.61172586995181	20.838588271378
6.2740000000000	0.60622664327402	20.090030275426
6.2770000000000	0.60075505983491	19.348503241417
6.2800000000000	0.59531276813384	18.613975963698
6.2830000000000	0.58990132306318	17.886413941187
6.2860000000000	0.58452218791911	17.165779573684
6.2890000000000	0.57917673653895	16.452032353614
6.2920000000000	0.57386625554709	15.745129052887
6.2950000000000	0.56859194669260	15.045023904610
6.2980000000000	0.56335492926249	14.351668779425
6.3010000000000	0.55815624255573	13.665013356291
6.3040000000000	0.55299684840399	12.985005287572
6.3070000000000	0.54787763372620	12.311590358338
6.3100000000000	0.54279941310496	11.644712639781
6.3130000000000	0.53776293137374	10.984314636740
6.3160000000000	0.53276886620486	10.330337429296
6.3190000000000	0.52781783068895	9.6827208084643
6.3220000000000	0.52291037589780	9.0414034060259
6.3250000000000	0.51804699342284	8.4063228185376
6.3280000000000	0.51322811788283	7.7774157256151
6.3310000000000	0.50845412939462	7.1546180025693
6.3340000000000	0.50372535600189	6.5378648275067
6.3370000000000	0.49904207605723	5.9270907830094
6.3400000000000	0.49440452055357	5.3222299525231
6.3430000000000	0.48981287540177	4.7232160115913
6.3460000000000	0.48526728365131	4.1299823140769
6.3490000000000	0.48076784765197	3.5424619735243
6.3520000000000	0.47631463115447	2.9605879398119
6.3550000000000	0.47190766134871	2.3842930712567
6.3580000000000	0.46754693083856	1.8135102023265
6.3610000000000	0.46323239955240	1.2481722071239
6.3640000000000	0.45896399658915	0.68821205880069
6.3670000000000	0.45474162199952	0.13356288506514
6.3700000000000	0.45056514850283	-0.41584198005836
6.3730000000000	0.44643442313964	-0.96006894805943
6.3760000000000	0.44234926886076	-1.4991841312056
6.3790000000000	0.43830948605361	-2.0332533010865
6.3820000000000	0.43431485400654	-2.5623418502868
6.3850000000000	0.43036513231251	-3.0865147570432
6.3880000000000	0.42646006221306	-3.6058365527394
6.3910000000000	0.42259936788393	-4.1203712921014
6.3940000000000	0.41878275766377	-4.6301825259567
6.3970000000000	0.41500992522728	-5.1353332764257
6.4000000000000	0.41128055070427	-5.6358860144184
6.4030000000000	0.40759430174629	-6.1319026393145
6.4060000000000	0.40395083454219	-6.6234444607064
6.4090000000000	0.40034979478448	-7.1105721820934
6.4120000000000	0.39679081858778	-7.5933458864156
6.4150000000000	0.39327353336122	-8.0718250233241
6.4180000000000	0.38979755863628	-8.5460683980839
6.4210000000000	0.38636250685166	-9.0161341620167
6.4240000000000	0.38296798409679	-9.4820798043871
6.4270000000000	0.37961359081562	-9.9439621456485
6.4300000000000	0.37629892247203	-10.401837331959
6.4330000000000	0.37302357017863	-10.855760830891
6.4360000000000	0.36978712129021	-11.305787428261
6.4390000000000	0.36658915996347	-11.751971225994
6.4420000000000	0.36342926768436	-12.194365640974
6.4450000000000	0.36030702376437	-12.633023404793
6.4480000000000	0.35722200580723	-13.067996564354
6.4510000000000	0.35417379014730	-13.499336483257
6.4540000000000	0.35116195226079	-13.927093843921
6.4570000000000	0.34818606715123	-14.351318650382
6.4600000000000	0.34524570971023	-14.772060231724
6.4630000000000	0.34234045505477	-15.189367246088
6.4660000000000	0.33946987884201	-15.603287685226
6.4690000000000	0.33663355756288	-16.013868879542
6.4720000000000	0.33383106881523	-16.421157503599
6.4750000000000	0.33106199155774	-16.825199582039
6.4780000000000	0.32832590634541	-17.226040495895
6.4810000000000	0.32562239554759	-17.623724989249
6.4840000000000	0.32295104354939	-18.018297176219
6.4870000000000	0.32031143693738	-18.409800548233
6.4900000000000	0.31770316467026	-18.798277981573
6.4930000000000	0.31512581823534	-19.183771745164
6.4960000000000	0.31257899179161	-19.566323508577
6.4990000000000	0.31006228229995	-19.945974350229
6.5020000000000	0.30757528964132	-20.322764765767
6.5050000000000	0.30511761672336	-20.696734676601
6.5080000000000	0.30268886957626	-21.067923438583
6.5110000000000	0.30028865743823	-21.436369850816
6.5140000000000	0.29791659283125	-21.802112164558
6.5170000000000	0.29557229162763	-22.165188092247
6.5200000000000	0.29325537310780	-22.525634816585
6.5230000000000	0.29096546000980	-22.883488999716
6.5260000000000	0.28870217857106	-23.238786792455
6.5290000000000	0.28646515856264	-23.591563843580
6.5320000000000	0.28425403331654	-23.941855309159
6.5350000000000	0.28206843974642	-24.289695861929
6.5380000000000	0.27990801836194	-24.635119700697
6.5410000000000	0.27777241327723	-24.978160559768
6.5440000000000	0.27566127221372	-25.318851718404
6.5470000000000	0.27357424649764	-25.657226010288
6.5500000000000	0.27151099105244	-25.993315833012
6.5530000000000	0.26947116438647	-26.327153157567
6.5560000000000	0.26745442857602	-26.658769537857
6.5590000000000	0.26546044924415	-26.988196120204
6.5620000000000	0.26348889553529	-27.315463652874
6.5650000000000	0.26153944008600	-27.640602495603
6.5680000000000	0.25961175899195	-27.963642629137
6.5710000000000	0.25770553177135	-28.284613664775
6.5740000000000	0.25582044132491	-28.603544853930
6.5770000000000	0.25395617389260	-28.920465097700
6.5800000000000	0.25211241900716	-29.235402956457
6.5830000000000	0.25028886944460	-29.548386659454
6.5860000000000	0.24848522117178	-29.859444114461
6.5890000000000	0.24670117329108	-30.168602917432
6.5920000000000	0.24493642798230	-30.475890362196
6.5950000000000	0.24319069044182	-30.781333450206
6.5980000000000	0.24146366881911	-31.084958900323
6.6010000000000	0.23975507415057	-31.386793158659
6.6040000000000	0.23806462029077	-31.686862408488
6.6070000000000	0.23639202384109	-31.985192580227
6.6100000000000	0.23473700407573	-32.281809361493
6.6130000000000	0.23309928286514	-32.576738207268
6.6160000000000	0.23147858459681	-32.870004350148
6.6190000000000	0.22987463609337	-33.161632810726
6.6220000000000	0.22828716652794	-33.451648408092
6.6250000000000	0.22671590733679	-33.740075770485
6.6280000000000	0.22516059212900	-34.026939346094
6.6310000000000	0.22362095659328	-34.312263414041
6.6340000000000	0.22209673840163	-34.596072095553
6.6370000000000	0.22058767710991	-34.878389365342
6.6400000000000	0.21909351405498	-35.159239063221
6.6430000000000	0.21761399224844	-35.438644905966
6.6460000000000	0.21614885626668	-35.716630499457
6.6490000000000	0.21469785213702	-35.993219351114
6.6520000000000	0.21326072721990	-36.268434882670
6.6550000000000	0.21183723008663	-36.542300443283
6.6580000000000	0.21042711039268	-36.814839323049
6.6610000000000	0.20903011874602	-37.086074766926
6.6640000000000	0.20764600657035	-37.356029989116
6.6670000000000	0.20627452596278	-37.624728187935
6.6700000000000	0.20491542954560	-37.892192561228
6.6730000000000	0.20356847031181	-38.158446322358
6.6760000000000	0.20223340146379	-38.423512716821
6.6790000000000	0.20090997624481	-38.687415039549
6.6820000000000	0.19959794776270	-38.950176652948
6.6850000000000	0.19829706880517	-39.211821005737
6.6880000000000	0.19700709164617	-39.472371652655
6.6910000000000	0.19572776784243	-39.731852275102
6.6940000000000	0.19445884801966	-39.990286702813
6.6970000000000	0.19320008164739	-40.247698936622
6.7000000000000	0.19195121680162	-40.504113172440
6.7030000000000	0.19071199991427	-40.759553826520
6.7060000000000	0.18948217550837	-41.014045562153
6.7090000000000	0.18826148591772	-41.267613317884
6.7120000000000	0.18704967098983	-41.520282337415
6.7150000000000	0.18584646777058	-41.772078201311
6.7180000000000	0.18465161016911	-42.023026860696
6.7210000000000	0.18346482860115	-42.273154673101
6.7240000000000	0.18228584960895	-42.522488440662
6.7270000000000	0.18111439545560	-42.771055450887
6.7300000000000	0.17995018369150	-43.018883520226
6.7330000000000	0.17879292669033	-43.266001040707
6.7360000000000	0.17764233115180	-43.512437029922
6.7390000000000	0.17649809756785	-43.758221184700
6.7420000000000	0.17535991964895	-44.003383938801
6.7450000000000	0.17422748370652	-44.247956525045
6.7480000000000	0.17310046798720	-44.491971042310
6.7510000000000	0.17197854195405	-44.735460527887
6.7540000000000	0.17086136550939	-44.978459035751
6.7570000000000	0.16974858815321	-45.221001721344
6.7600000000000	0.16863984807034	-45.463124933580
6.7630000000000	0.16753477113886	-45.704866314828
6.7660000000000	0.16643296985118	-45.946264909745
6.7690000000000	0.16533404213823	-46.187361283941
6.7720000000000	0.16423757008585	-46.428197653577
6.7750000000000	0.16314311853110	-46.668818027154
6.7780000000000	0.16205023352469	-46.909268360896
6.7810000000000	0.16095844064356	-47.149596729352
6.7840000000000	0.15986724313579	-47.389853513050
6.7870000000000	0.15877611987713	-47.630091605283
6.7900000000000	0.15768452311586	-47.870366640451
6.7930000000000	0.15659187597889	-48.110737246675
6.7960000000000	0.15549756970811	-48.351265325879
6.7990000000000	0.15440096059148	-48.592016364966
6.8020000000000	0.15330136654734	-48.833059782315
6.8050000000000	0.15219806331423	-49.074469314500
6.8080000000000	0.15109028019043	-49.316323448915
6.8110000000000	0.14997719525835	-49.558705908960
6.8140000000000	0.14885793001770	-49.801706199581
6.8170000000000	0.14773154333811	-50.045420222298
6.8200000000000	0.14659702462591	-50.289950970528
6.8230000000000	0.14545328608052	-50.535409317960
6.8260000000000	0.14429915389251	-50.781914915191
6.8290000000000	0.14313335820675	-51.029597212705
6.8320000000000	0.14195452163940	-51.278596631940
6.8350000000000	0.14076114609432	-51.529065910556
6.8380000000000	0.13955159757143	-51.781171653541
6.8410000000000	0.13832408859370	-52.035096128564
6.8440000000000	0.13707665779655	-52.291039352561
6.8470000000000	0.13580714611983	-52.549221527216
6.8500000000000	0.13451316891087	-52.809885894673
6.8530000000000	0.13319208307955	-53.073302102091
6.8560000000000	0.13184094823132	-53.339770186006
6.8590000000000	0.13045648042568	-53.609625316262
6.8620000000000	0.12903499684569	-53.883243476918
6.8650000000000	0.12757234918736	-54.161048311027
6.8680000000000	0.12606384294676	-54.443519421893
6.8710000000000	0.12450413893749	-54.731202511444
6.8740000000000	0.12288713222903	-55.024721855582
6.8770000000000	0.12120580213556	-55.324795779507
6.8800000000000	0.11945202472698	-55.632256022029
6.8830000000000	0.11761633631431	-55.948072194776
6.8860000000000	0.11568763207752	-56.273382992955
6.8890000000000	0.11365277783971	-56.609536464648
6.8920000000000	0.11149610397959	-56.958142599648
6.8950000000000	0.10919873707387	-57.321142922841
6.8980000000000	0.10673770455937	-57.700903944842
6.9010000000000	0.10408471631101	-58.100344693771
6.9040000000000	0.10120447737825	-58.523113922324
6.9070000000000	0.098052305597790	-58.973841372915
6.9100000000000	0.094570693514521	-59.458502314438
6.9130000000000	0.090684222978288	-59.984960493584
6.9160000000000	0.086291828856297	-60.563801907527
6.9190000000000	0.081254643669846	-61.209662423014
6.9220000000000	0.075376168065191	-61.943437458958
6.9250000000000	0.068368459735571	-62.796174352451
6.9280000000000	0.059791354583531	-63.816490635059
6.9310000000000	0.048935959298586	-65.086625018250
6.9340000000000	0.034582768808022	-66.767805662145
6.9370000000000	0.014446074535757	-69.412924129373
6.9400000000000	0.016291292250000	108.88477729441
6.9430000000000	0.069533508788353	102.76211854232
6.9460000000000	0.18189862061037	90.733561106346
6.9490000000000	0.45518794057840	55.145432380690
6.9520000000000	0.49336218328901	-8.7178817028282
6.9550000000000	0.33067531271011	-34.426383203886
6.9580000000000	0.25282624990566	-43.883128558169
6.9610000000000	0.21086112579433	-48.703610014139
6.9640000000000	0.18421694317166	-51.722804039406
6.9670000000000	0.16512972396167	-53.887291632113
6.9700000000000	0.15012822347716	-55.595153772246
6.9730000000000	0.13741805261847	-57.042867754838
6.9760000000000	0.12594464727972	-58.341460459637
[truncated: 1,012 more rows]
