# Supplementary material for: Intelligent wireless power transfer via a 2-bit compact reconfigurable transmissive-metasurface-based router
Source: Nat Commun. 2024 Apr 1;15:2807. doi: 10.1038/s41467-024-46984-4 (PMC10984985; doi:10.1038/s41467-024-46984-4)
Supplement: Supplementary file 12 — Source Data [file 41467_2024_46984_MOESM12_ESM.zip › source_data/figure_s16_singleground4.txt]

#Parameters = {D=22.5; DC_linenum=2; DC_rotation=25; DC_shifty=8; Rx1=6.95; Rx2=3.95; Rx3=6.95; Rx4=3.95; Rx5=8.12; Rx6=5.25; Ry1=7.61; Ry2=3.95; Ry3=7.61; Ry4=5.94; Ry5=8.12; Ry6=5.25; ang=60; ang_rad=1.0471975511966; cap1=0; cap2=1.5e-13; cap3=1.5e-13; cap4=0; d1_M1=4.2; d1_M4=3.9; d2_M4=2.2; d_M1=0.9; eRx_h1=9.5; eRx_h2=7.5; eRx_v1=5; eRx_v2=9; gc=0.5; ha=0.1; hd=0.787; hs=3.175; hs1=1.675; l1…
#"Frequency / GHz"	SZmax(1),Zmin(1) (4) [Mag]	SZmax(1),Zmin(1) (4) [Pha in deg.]
#-----------------------------------------------------------------------------------
4.0000000000000	0.41179768791528	-124.59598180670
4.0030000000000	0.40606445974585	-125.22471972671
4.0060000000000	0.40044425007641	-125.84487755587
4.0090000000000	0.39493306408374	-126.45692530572
4.0120000000000	0.38952697847731	-127.06131663768
4.0150000000000	0.38422214333266	-127.65848981460
4.0180000000000	0.37901478308521	-128.24886862080
4.0210000000000	0.37390119680134	-128.83286325100
4.0240000000000	0.36887775782838	-129.41087116884
4.0270000000000	0.36394091291213	-129.98327793607
4.0300000000000	0.35908718085851	-130.55045801341
4.0330000000000	0.35431315080562	-131.11277553453
4.0360000000000	0.34961548016363	-131.67058505439
4.0390000000000	0.34499089227128	-132.22423227366
4.0420000000000	0.34043617381140	-132.77405474055
4.0450000000000	0.33594817202086	-133.32038253183
4.0480000000000	0.33152379172545	-133.86353891459
4.0510000000000	0.32715999222493	-134.40384099058
4.0540000000000	0.32285378404940	-134.94160032460
4.0570000000000	0.31860222560430	-135.47712355885
4.0600000000000	0.31440241971803	-136.01071301499
4.0630000000000	0.31025151010322	-136.54266728544
4.0660000000000	0.30614667773996	-137.07328181604
4.0690000000000	0.30208513718721	-137.60284948146
4.0720000000000	0.29806413282634	-138.13166115556
4.0750000000000	0.29408093503886	-138.66000627822
4.0780000000000	0.29013283631907	-139.18817342070
4.0810000000000	0.28621714732035	-139.71645085141
4.0840000000000	0.28233119283299	-140.24512710396
4.0870000000000	0.27847230768989	-140.77449154963
4.0900000000000	0.27463783259540	-141.30483497633
4.0930000000000	0.27082510987168	-141.83645017615
4.0960000000000	0.26703147911587	-142.36963254394
4.0990000000000	0.26325427276053	-142.90468068918
4.1020000000000	0.25949081152905	-143.44189706376
4.1050000000000	0.25573839977686	-143.98158860841
4.1080000000000	0.25199432070874	-144.52406742064
4.1110000000000	0.24825583146171	-145.06965144735
4.1140000000000	0.24452015804256	-145.61866520552
4.1170000000000	0.24078449010839	-146.17144053469
4.1200000000000	0.23704597557828	-146.72831738538
4.1230000000000	0.23330171506355	-147.28964464782
4.1260000000000	0.22954875610417	-147.85578102630
4.1290000000000	0.22578408719823	-148.42709596447
4.1320000000000	0.22200463161185	-149.00397062838
4.1350000000000	0.21820724095662	-149.58679895422
4.1380000000000	0.21438868852220	-150.17598876936
4.1410000000000	0.21054566235230	-150.77196299644
4.1440000000000	0.20667475805294	-151.37516095170
4.1470000000000	0.20277247132341	-151.98603975116
4.1500000000000	0.19883519020175	-152.60507584037
4.1530000000000	0.19485918701894	-153.23276666707
4.1560000000000	0.19084061005879	-153.86963251982
4.1590000000000	0.18677547492426	-154.51621856089
4.1620000000000	0.18265965561519	-155.17309708871
4.1650000000000	0.17848887532864	-155.84087007330
4.1680000000000	0.17425869699950	-156.52017202013
4.1710000000000	0.16996451360808	-157.21167323260
4.1740000000000	0.16560153829192	-157.91608356380
4.1770000000000	0.16116479431156	-158.63415677549
4.1800000000000	0.15664910493615	-159.36669565992
4.1830000000000	0.15204908333323	-160.11455813172
4.1860000000000	0.14735912256982	-160.87866456962
4.1890000000000	0.14257338585942	-161.66000679057
4.1920000000000	0.13768579722241	-162.45965918619
4.1950000000000	0.13269003276681	-163.27879276700
4.1980000000000	0.12757951284446	-164.11869317868
4.2010000000000	0.12234739539505	-164.98078423629
4.2040000000000	0.11698657086143	-165.86665926311
4.2070000000000	0.11148965914656	-166.77812368564
4.2100000000000	0.10584900919204	-167.71725421193
4.2130000000000	0.10005670190025	-168.68648302323
4.2160000000000	0.094104557314020	-169.68872069795
4.2190000000000	0.087984147240888	-170.72754091771
4.2220000000000	0.081686814929532	-171.80746712135
4.2250000000000	0.075203704106539	-172.93443412420
4.2280000000000	0.068525800968255	-174.11656419421
4.2310000000000	0.061643995325434	-175.36554029053
4.2340000000000	0.054549172936868	-176.69919198098
4.2370000000000	0.047232365704355	-178.14675876199
4.2400000000000	0.039685028154751	-179.76073603592
4.2430000000000	0.031899648849311	178.35257932956
4.2460000000000	0.023871495155965	175.93721931492
4.2490000000000	0.015605812781882	172.17440821626
4.2520000000000	0.0071768328704986	162.28820925772
4.2550000000000	0.0027508249222788	41.706919933085
4.2580000000000	0.011247356904089	5.2351106317724
4.2610000000000	0.020591342941971	-0.74961846017316
4.2640000000000	0.030275004879017	-3.9763971902485
4.2670000000000	0.040266818551243	-6.4277906598113
4.2700000000000	0.050559156359612	-8.5761892680981
4.2730000000000	0.061147198126641	-10.591683760119
4.2760000000000	0.072025006869857	-12.550711631420
4.2790000000000	0.083184189346140	-14.492782840759
4.2820000000000	0.094613185463850	-16.440329998749
4.2850000000000	0.10629677072956	-18.406894962701
4.2880000000000	0.11821566533707	-20.400918994577
4.2910000000000	0.13034622751966	-22.427653058214
4.2940000000000	0.14266023718821	-24.490184457511
4.2970000000000	0.15512478691992	-26.590017110991
4.3000000000000	0.16770230131624	-28.727414199139
4.3030000000000	0.18035070560693	-30.901610145599
4.3060000000000	0.19302376100361	-33.110950242060
4.3090000000000	0.20567157798596	-35.352991460854
4.3120000000000	0.21824130970671	-37.624584593150
4.3150000000000	0.23067801653273	-39.921950089547
4.3180000000000	0.24292568023595	-42.240755124956
4.3210000000000	0.25492833367920	-44.576196105481
4.3240000000000	0.26663126041145	-46.923088408455
4.3270000000000	0.27798220985748	-49.275963276682
4.3300000000000	0.28893256904743	-51.629170339123
4.3330000000000	0.29943843196486	-53.976983161969
4.3360000000000	0.30946151288036	-56.313704544197
4.3390000000000	0.31896986008012	-58.633767962715
4.3420000000000	0.32793834013988	-60.931831629322
4.3450000000000	0.33634887879528	-63.202862003852
4.3480000000000	0.34419046074460	-65.442204246925
4.3510000000000	0.35145890566975	-67.645637904052
4.3540000000000	0.35815644996980	-69.809416994066
4.3570000000000	0.36429117225059	-71.930294537104
4.3600000000000	0.36987630514973	-74.005532323829
4.3630000000000	0.37492947676648	-76.032897343705
4.3660000000000	0.37947192239144	-78.010646726906
4.3690000000000	0.38352770222104	-79.937503306383
4.3720000000000	0.38712295421809	-81.812623988081
4.3750000000000	0.39028520411402	-83.635563055706
4.3780000000000	0.39304274747069	-85.406232366565
4.3810000000000	0.39542411226916	-87.124860152764
4.3840000000000	0.39745760500738	-88.791949861007
4.3870000000000	0.39917093892671	-90.408240172123
4.3900000000000	0.40059093976455	-91.974667059825
4.3930000000000	0.40174332225929	-93.492328491627
4.3960000000000	0.40265252936979	-94.962452151996
4.3990000000000	0.40334162563928	-96.386366382553
4.4020000000000	0.40383223615724	-97.765474386340
4.4050000000000	0.40414452299071	-99.101231630554
4.4080000000000	0.40429719162932	-100.39512630065
4.4110000000000	0.40430752080405	-101.64866260365
4.4140000000000	0.40419140991331	-102.86334668512
4.4170000000000	0.40396343915831	-104.04067490784
4.4200000000000	0.40363693831319	-105.18212423665
4.4230000000000	0.40322406080667	-106.28914448020
4.4260000000000	0.40273586045957	-107.36315215229
4.4290000000000	0.40218236880069	-108.40552573251
4.4320000000000	0.40157267137534	-109.41760212445
4.4350000000000	0.40091498187091	-110.40067412983
4.4380000000000	0.40021671322018	-111.35598877666
4.4410000000000	0.39948454511533	-112.28474635886
4.4440000000000	0.39872448758100	-113.18810006256
4.4470000000000	0.39794194042385	-114.06715607130
4.4500000000000	0.39714174850495	-114.92297405708
4.4530000000000	0.39632825287836	-115.75656797822
4.4560000000000	0.39550533790985	-116.56890711637
4.4590000000000	0.39467647453915	-117.36091729638
4.4620000000000	0.39384475988244	-118.13348224123
4.4650000000000	0.39301295339158	-118.88744502256
4.4680000000000	0.39218350979701	-119.62360957430
4.4710000000000	0.39135860906401	-120.34274224241
4.4740000000000	0.39054018358892	-121.04557334916
4.4770000000000	0.38972994285584	-121.73279875429
4.4800000000000	0.38892939576435	-122.40508139919
4.4830000000000	0.38813987082787	-123.06305282315
4.4860000000000	0.38736253443020	-123.70731464321
4.4890000000000	0.38659840731458	-124.33843999128
4.4920000000000	0.38584837946748	-124.95697490397
4.4950000000000	0.38511322354624	-125.56343966178
4.4980000000000	0.38439360698766	-126.15833007577
4.5010000000000	0.38369010292310	-126.74211872050
4.5040000000000	0.38300320001474	-127.31525611288
4.5070000000000	0.38233331131724	-127.87817183731
4.5100000000000	0.38168078225963	-128.43127561766
4.5130000000000	0.38104589783347	-128.97495833730
4.5160000000000	0.38042888906516	-129.50959300857
4.5190000000000	0.37982993884283	-130.03553569318
4.5220000000000	0.37924918716161	-130.55312637535
4.5250000000000	0.37868673584464	-131.06268978952
4.5280000000000	0.37814265279183	-131.56453620446
4.5310000000000	0.37761697580316	-132.05896216573
4.5340000000000	0.37710971601854	-132.54625119848
4.5370000000000	0.37662086101245	-133.02667447232
4.5400000000000	0.37615037757751	-133.50049143033
4.5430000000000	0.37569821422758	-133.96795038392
4.5460000000000	0.37526430344858	-134.42928907527
4.5490000000000	0.37484856372168	-134.88473520922
4.5520000000000	0.37445090134144	-135.33450695607
4.5550000000000	0.37407121204920	-135.77881342699
4.5580000000000	0.37370938250003	-136.21785512354
4.5610000000000	0.37336529157933	-136.65182436261
4.5640000000000	0.37303881158441	-137.08090567837
4.5670000000000	0.37272980928392	-137.50527620231
4.5700000000000	0.37243814686723	-137.92510602271
4.5730000000000	0.37216368279474	-138.34055852477
4.5760000000000	0.37190627255868	-138.75179071232
4.5790000000000	0.37166576936333	-139.15895351235
4.5820000000000	0.37144202473242	-139.56219206319
4.5850000000000	0.37123488905090	-139.96164598737
4.5880000000000	0.37104421204779	-140.35744965005
4.5910000000000	0.37086984322528	-140.74973240367
4.5940000000000	0.37071163224018	-141.13861881988
4.5970000000000	0.37056942924161	-141.52422890924
4.6000000000000	0.37044308516988	-141.90667832946
4.6030000000000	0.37033245201998	-142.28607858291
4.6060000000000	0.37023738307337	-142.66253720390
4.6090000000000	0.37015773310118	-143.03615793632
4.6120000000000	0.37009335854158	-143.40704090225
4.6150000000000	0.37004411765422	-143.77528276199
4.6180000000000	0.37000987065346	-144.14097686602
4.6210000000000	0.36999047982320	-144.50421339923
4.6240000000000	0.36998580961466	-144.86507951812
4.6270000000000	0.36999572672916	-145.22365948094
4.6300000000000	0.37002010018735	-145.58003477163
4.6330000000000	0.37005880138628	-145.93428421748
4.6360000000000	0.37011170414562	-146.28648410112
4.6390000000000	0.37017868474434	-146.63670826707
4.6420000000000	0.37025962194854	-146.98502822305
4.6450000000000	0.37035439703185	-147.33151323651
4.6480000000000	0.37046289378886	-147.67623042646
4.6510000000000	0.37058499854279	-148.01924485092
4.6540000000000	0.37072060014766	-148.36061959033
4.6570000000000	0.37086958998597	-148.70041582683
4.6600000000000	0.37103186196247	-149.03869291998
4.6630000000000	0.37120731249429	-149.37550847885
4.6660000000000	0.37139584049844	-149.71091843075
4.6690000000000	0.37159734737657	-150.04497708680
4.6720000000000	0.37181173699788	-150.37773720439
4.6750000000000	0.37203891568048	-150.70925004681
4.6780000000000	0.37227879217145	-151.03956544010
4.6810000000000	0.37253127762604	-151.36873182728
4.6840000000000	0.37279628558658	-151.69679632003
4.6870000000000	0.37307373196094	-152.02380474801
4.6900000000000	0.37336353500155	-152.34980170594
4.6930000000000	0.37366561528455	-152.67483059834
4.6960000000000	0.37397989569015	-152.99893368227
4.6990000000000	0.37430630138394	-153.32215210803
4.7020000000000	0.37464475979985	-153.64452595782
4.7050000000000	0.37499520062500	-153.96609428261
4.7080000000000	0.37535755578686	-154.28689513701
4.7110000000000	0.37573175944313	-154.60696561247
4.7140000000000	0.37611774797481	-154.92634186864
4.7170000000000	0.37651545998294	-155.24505916298
4.7200000000000	0.37692483628965	-155.56315187859
4.7230000000000	0.37734581994403	-155.88065355037
4.7260000000000	0.37777835623373	-156.19759688927
4.7290000000000	0.37822239270287	-156.51401380485
4.7320000000000	0.37867787917744	-156.82993542587
4.7350000000000	0.37914476779905	-157.14539211890
4.7380000000000	0.37962301306855	-157.46041350482
4.7410000000000	0.38011257190071	-157.77502847309
4.7440000000000	0.38061340369187	-158.08926519343
4.7470000000000	0.38112547040250	-158.40315112479
4.7500000000000	0.38164873665696	-158.71671302116
4.7530000000000	0.38218316986338	-159.02997693379
4.7560000000000	0.38272874035674	-159.34296820928
4.7590000000000	0.38328542156923	-159.65571148273
4.7620000000000	0.38385319023237	-159.96823066514
4.7650000000000	0.38443202661623	-160.28054892377
4.7680000000000	0.38502191481249	-160.59268865406
4.7710000000000	0.38562284306875	-160.90467144112
4.7740000000000	0.38623480418324	-161.21651800826
4.7770000000000	0.38685779597061	-161.52824814940
4.7800000000000	0.38749182181148	-161.83988064118
4.7830000000000	0.38813689130003	-162.15143312901
4.7860000000000	0.38879302100664	-162.46292197996
4.7890000000000	0.38946023537404	-162.77436209258
4.7920000000000	0.39013856776696	-163.08576665057
4.7950000000000	0.39082806169532	-163.39714680249
4.7980000000000	0.39152877222769	-163.70851124341
4.8010000000000	0.39224076760301	-164.01986566513
4.8040000000000	0.39296413102893	-164.33121202884
4.8070000000000	0.39369896261547	-164.64254759607
4.8100000000000	0.39444538131772	-164.95386362709
4.8130000000000	0.39520352662059	-165.26514361884
4.8160000000000	0.39597355944064	-165.57636090022
4.8190000000000	0.39675566124762	-165.88747532565
4.8220000000000	0.39755002954253	-166.19842869981
4.8250000000000	0.39835686624222	-166.50913842132
4.8280000000000	0.39917635259831	-166.81948865404
4.8310000000000	0.40000859889889	-167.12931816310
4.8340000000000	0.40085354734870	-167.43840393766
4.8370000000000	0.40171078881481	-167.74644031099
4.8400000000000	0.40257922379417	-168.05301568722
4.8430000000000	0.40345645191454	-168.35759621069
4.8460000000000	0.40433772677325	-168.65954452033
4.8490000000000	0.40521435142946	-168.95824400313
4.8520000000000	0.40607181994596	-169.25347155131
4.8550000000000	0.40688951446768	-169.54620382933
4.8580000000000	0.40764662381480	-169.83976025774
4.8610000000000	0.40833889447054	-170.14012076415
4.8640000000000	0.40899685972495	-170.45335856500
4.8670000000000	0.40967766509324	-170.78099557947
4.8700000000000	0.41042773974674	-171.11874720421
4.8730000000000	0.41125904400358	-171.46035757809
4.8760000000000	0.41215834315644	-171.80136777279
4.8790000000000	0.41310586344788	-172.13984313109
4.8820000000000	0.41408534144405	-172.47546920893
4.8850000000000	0.41508600428956	-172.80862916557
4.8880000000000	0.41610143766243	-173.13988949584
4.8910000000000	0.41712805477507	-173.46978793332
4.8940000000000	0.41816394826664	-173.79877053138
4.8970000000000	0.41920816510436	-174.12718796059
4.9000000000000	0.42026028010939	-174.45531034793
4.9030000000000	0.42132015305685	-174.78334493291
4.9060000000000	0.42238779244597	-175.11145145501
4.9090000000000	0.42346327981986	-175.43975423251
4.9120000000000	0.42454672815422	-175.76835123443
4.9150000000000	0.42563825936697	-176.09732076726
4.9180000000000	0.42673799254532	-176.42672637265
4.9210000000000	0.42784603815999	-176.75662041617
4.9240000000000	0.42896249559649	-177.08704672811
4.9270000000000	0.43008745248927	-177.41804255899
4.9300000000000	0.43122098500263	-177.74964003835
4.9330000000000	0.43236315857231	-178.08186727180
4.9360000000000	0.43351402883982	-178.41474917299
4.9390000000000	0.43467364262829	-178.74830809962
4.9420000000000	0.43584203888554	-179.08256434375
4.9450000000000	0.43701924955393	-179.41753651277
4.9480000000000	0.43820530035376	-179.75324182771
4.9510000000000	0.43940021147655	179.91030364148
4.9540000000000	0.44060399819284	179.57308478897
4.9570000000000	0.44181667138086	179.23508732354
4.9600000000000	0.44303823798426	178.89629764818
4.9630000000000	0.44426870140799	178.55670276252
4.9660000000000	0.44550806185857	178.21629018335
4.9690000000000	0.44675631663786	177.87504787948
4.9720000000000	0.44801346039478	177.53296421803
4.9750000000000	0.44927948534216	177.19002791992
4.9780000000000	0.45055438144274	176.84622802289
4.9810000000000	0.45183813656858	176.50155385052
4.9840000000000	0.45313073663799	176.15599498618
4.9870000000000	0.45443216573257	175.80954125117
4.9900000000000	0.45574240619727	175.46218268608
4.9930000000000	0.45706143872575	175.11390953504
4.9960000000000	0.45838924243315	174.76471223226
4.9990000000000	0.45972579491755	174.41458139051
5.0020000000000	0.46107107231197	174.06350779124
5.0050000000000	0.46242504932796	173.71148237612
5.0080000000000	0.46378769929203	173.35849623970
5.0110000000000	0.46515899417551	173.00454062310
5.0140000000000	0.46653890461880	172.64960690855
5.0170000000000	0.46792739995120	172.29368661465
5.0200000000000	0.46932444820591	171.93677139231
5.0230000000000	0.47073001613166	171.57885302115
5.0260000000000	0.47214406920084	171.21992340646
5.0290000000000	0.47356657161492	170.85997457655
5.0320000000000	0.47499748630709	170.49899868040
5.0350000000000	0.47643677494303	170.13698798572
5.0380000000000	0.47788439791928	169.77393487724
5.0410000000000	0.47934031436017	169.40983185526
5.0440000000000	0.48080448211326	169.04467153438
5.0470000000000	0.48227685774322	168.67844664249
5.0500000000000	0.48375739652482	168.31115001988
5.0530000000000	0.48524605243459	167.94277461854
5.0560000000000	0.48674277814202	167.57331350157
5.0590000000000	0.48824752499955	167.20275984273
5.0620000000000	0.48976024303222	166.83110692610
5.0650000000000	0.49128088092667	166.45834814584
5.0680000000000	0.49280938601959	166.08447700606
5.0710000000000	0.49434570428594	165.70948712070
5.0740000000000	0.49588978032669	165.33337221362
5.0770000000000	0.49744155735641	164.95612611860
5.0800000000000	0.49900097719063	164.57774277954
5.0830000000000	0.50056798023315	164.19821625062
5.0860000000000	0.50214250546306	163.81754069657
5.0890000000000	0.50372449042204	163.43571039295
5.0920000000000	0.50531387120137	163.05271972648
5.0950000000000	0.50691058242915	162.66856319546
5.0980000000000	0.50851455725765	162.28323541012
5.1010000000000	0.51012572735064	161.89673109311
5.1040000000000	0.51174402287106	161.50904507994
5.1070000000000	0.51336937246876	161.12017231948
5.1100000000000	0.51500170326853	160.73010787452
5.1130000000000	0.51664094085835	160.33884692226
5.1160000000000	0.51828700927802	159.94638475489
5.1190000000000	0.51993983100798	159.55271678014
5.1220000000000	0.52159932695859	159.15783852193
5.1250000000000	0.52326541645970	158.76174562089
5.1280000000000	0.52493801725065	158.36443383501
5.1310000000000	0.52661704547067	157.96589904026
5.1340000000000	0.52830241564973	157.56613723119
5.1370000000000	0.52999404069987	157.16514452157
5.1400000000000	0.53169183190697	156.76291714500
5.1430000000000	0.53339569892304	156.35945145557
5.1460000000000	0.53510554975904	155.95474392844
5.1490000000000	0.53682129077827	155.54879116049
5.1520000000000	0.53854282669027	155.14158987095
5.1550000000000	0.54027006054529	154.73313690197
5.1580000000000	0.54200289372943	154.32342921928
5.1610000000000	0.54374122596036	153.91246391272
5.1640000000000	0.54548495528359	153.50023819691
5.1670000000000	0.54723397806955	153.08674941172
5.1700000000000	0.54898818901117	152.67199502292
5.1730000000000	0.55074748112222	152.25597262267
5.1760000000000	0.55251174573635	151.83867993007
5.1790000000000	0.55428087250680	151.42011479168
5.1820000000000	0.55605474940678	151.00027518197
5.1850000000000	0.55783326273073	150.57915920384
5.1880000000000	0.55961629709614	150.15676508906
5.1910000000000	0.56140373544626	149.73309119868
5.1940000000000	0.56319545905352	149.30813602344
5.1970000000000	0.56499134752367	148.88189818416
5.2000000000000	0.56679127880083	148.45437643208
5.2030000000000	0.56859512917319	148.02556964920
5.2060000000000	0.57040277327964	147.59547684856
5.2090000000000	0.57221408411706	147.16409717453
5.2120000000000	0.57402893304859	146.73142990301
5.2150000000000	0.57584718981254	146.29747444167
5.2180000000000	0.57766872253228	145.86223033011
5.2210000000000	0.57949339772686	145.42569724000
5.2240000000000	0.58132108032249	144.98787497516
5.2270000000000	0.58315163366483	144.54876347165
5.2300000000000	0.58498491953216	144.10836279782
5.2330000000000	0.58682079814934	143.66667315425
5.2360000000000	0.58865912820264	143.22369487376
5.2390000000000	0.59049976685535	142.77942842126
5.2420000000000	0.59234256976429	142.33387439372
5.2450000000000	0.59418739109707	141.88703351990
5.2480000000000	0.59603408355027	141.43890666021
5.2510000000000	0.59788249836834	140.98949480646
5.2540000000000	0.59973248536341	140.53879908153
5.2570000000000	0.60158389293581	140.08682073907
5.2600000000000	0.60343656809547	139.63356116310
5.2630000000000	0.60529035648409	139.17902186762
5.2660000000000	0.60714510239804	138.72320449609
5.2690000000000	0.60900064881216	138.26611082099
5.2720000000000	0.61085683740415	137.80774274318
5.2750000000000	0.61271350857986	137.34810229138
5.2780000000000	0.61457050149924	136.88719162146
5.2810000000000	0.61642765410300	136.42501301579
5.2840000000000	0.61828480314006	135.96156888246
5.2870000000000	0.62014178419559	135.49686175453
5.2900000000000	0.62199843171977	135.03089428919
5.2930000000000	0.62385457905725	134.56366926686
5.2960000000000	0.62571005847718	134.09518959031
5.2990000000000	0.62756470120387	133.62545828365
5.3020000000000	0.62941833744810	133.15447849135
5.3050000000000	0.63127079643896	132.68225347715
5.3080000000000	0.63312190645626	132.20878662299
5.3110000000000	0.63497149486347	131.73408142785
5.3140000000000	0.63681938814119	131.25814150654
5.3170000000000	0.63866541192109	130.78097058851
5.3200000000000	0.64050939102033	130.30257251653
5.3230000000000	0.64235114947637	129.82295124540
5.3260000000000	0.64419051058227	129.34211084058
5.3290000000000	0.64602729692231	128.86005547682
5.3320000000000	0.64786133040800	128.37678943668
5.3350000000000	0.64969243231443	127.89231710906
5.3380000000000	0.65152042331687	127.40664298773
5.3410000000000	0.65334512352774	126.91977166974
5.3440000000000	0.65516635253377	126.43170785383
5.3470000000000	0.65698392943333	125.94245633887
5.3500000000000	0.65879767287408	125.45202202212
5.3530000000000	0.66060740109067	124.96040989762
5.3560000000000	0.66241293194264	124.46762505446
5.3590000000000	0.66421408295239	123.97367267502
5.3620000000000	0.66601067134322	123.47855803319
5.3650000000000	0.66780251407746	122.98228649263
5.3680000000000	0.66958942789459	122.48486350491
5.3710000000000	0.67137122934933	121.98629460765
5.3740000000000	0.67314773484973	121.48658542272
5.3770000000000	0.67491876069518	120.98574165429
5.3800000000000	0.67668412311429	120.48376908696
5.3830000000000	0.67844363830272	119.98067358387
5.3860000000000	0.68019712246081	119.47646108471
5.3890000000000	0.68194439183100	118.97113760383
5.3920000000000	0.68368526273517	118.46470922826
5.3950000000000	0.68541955161161	117.95718211575
5.3980000000000	0.68714707505185	117.44856249280
5.4010000000000	0.68886764983715	116.93885665271
5.4040000000000	0.69058109297474	116.42807095355
5.4070000000000	0.69228722173368	115.91621181625
5.4100000000000	0.69398585368047	115.40328572255
5.4130000000000	0.69567680671421	114.88929921310
5.4160000000000	0.69735989910142	114.37425888543
5.4190000000000	0.69903494951050	113.85817139201
5.4220000000000	0.70070177704568	113.34104343830
5.4250000000000	0.70236020128067	112.82288178081
5.4280000000000	0.70401004229174	112.30369322516
5.4310000000000	0.70565112069045	111.78348462414
5.4340000000000	0.70728325765581	111.26226287587
5.4370000000000	0.70890627496607	110.74003492187
5.4400000000000	0.71051999502992	110.21680774521
5.4430000000000	0.71212424091727	109.69258836869
5.4460000000000	0.71371883638949	109.16738385298
5.4490000000000	0.71530360592913	108.64120129490
5.4520000000000	0.71687837476921	108.11404782561
5.4550000000000	0.71844296892187	107.58593060886
5.4580000000000	0.71999721520663	107.05685683937
5.4610000000000	0.72154094127804	106.52683374106
5.4640000000000	0.72307397565290	105.99586856549
5.4670000000000	0.72459614773695	105.46396859024
5.4700000000000	0.72610728785100	104.93114111735
5.4730000000000	0.72760722725666	104.39739347178
5.4760000000000	0.72909579818154	103.86273299995
5.4790000000000	0.73057283384399	103.32716706827
5.4820000000000	0.73203816847734	102.79070306180
5.4850000000000	0.73349163735375	102.25334838282
5.4880000000000	0.73493307680759	101.71511044957
5.4910000000000	0.73636232425841	101.17599669495
5.4940000000000	0.73777921823350	100.63601456533
5.4970000000000	0.73918359839009	100.09517151937
5.5000000000000	0.74057530553717	99.553475026861
5.5030000000000	0.74195418165696	99.010932567709
5.5060000000000	0.74332006992610	98.467551630855
5.5090000000000	0.74467281473650	97.923339713319
5.5120000000000	0.74601226171594	97.378304319267
5.5150000000000	0.74733825774845	96.832452959131
5.5180000000000	0.74865065099441	96.285793148781
5.5210000000000	0.74994929091055	95.738332408740
5.5240000000000	0.75123402826968	95.190078263460
5.5270000000000	0.75250471518042	94.641038240635
5.5300000000000	0.75376120510669	94.091219870571
5.5330000000000	0.75500335288724	93.540630685604
5.5360000000000	0.75623101475509	92.989278219562
5.5390000000000	0.75744404835697	92.437170007277
5.5420000000000	0.75864231277282	91.884313584143
5.5450000000000	0.75982566853526	91.330716485721
5.5480000000000	0.76099397764930	90.776386247384
5.5510000000000	0.76214710361200	90.221330404009
5.5540000000000	0.76328491143246	89.665556489714
5.5570000000000	0.76440726765187	89.109072037623
5.5600000000000	0.76551404036386	88.551884579689
5.5630000000000	0.76660509923508	87.994001646535
5.5660000000000	0.76768031552611	87.435430767347
5.5690000000000	0.76873956211264	86.876179469787
5.5720000000000	0.76978271350701	86.316255279950
5.5750000000000	0.77080964588022	85.755665722338
5.5780000000000	0.77182023708425	85.194418319876
5.5810000000000	0.77281436667492	84.632520593937
5.5840000000000	0.77379191593513	84.069980064404
5.5870000000000	0.77475276789873	83.506804249741
5.5900000000000	0.77569680737479	82.943000667089
5.5930000000000	0.77662392097255	82.378576832371
5.5960000000000	0.77753399712685	81.813540260413
5.5990000000000	0.77842692612424	81.247898465068
5.6020000000000	0.77930260012970	80.681658959354
5.6050000000000	0.78016091321397	80.114829255584
5.6080000000000	0.78100176138158	79.547416865505
5.6110000000000	0.78182504259959	78.979429300425
5.6140000000000	0.78263065682697	78.410874071332
5.6170000000000	0.78341850604473	77.841758689013
5.6200000000000	0.78418849428678	77.272090664140
5.6230000000000	0.78494052767148	76.701877507353
5.6260000000000	0.78567451443396	76.131126729309
5.6290000000000	0.78639036495919	75.559845840713
5.6320000000000	0.78708799181581	74.988042352313
5.6350000000000	0.78776730979062	74.415723774862
5.6380000000000	0.78842823592397	73.842897619040
5.6410000000000	0.78907068954570	73.269571395339
5.6440000000000	0.78969459231201	72.695752613892
5.6470000000000	0.79029986824289	72.121448784257
5.6500000000000	0.79088644376039	71.546667415146
5.6530000000000	0.79145424772748	70.971416014089
5.6560000000000	0.79200321148767	70.395702087037
5.6590000000000	0.79253326890527	69.819533137898
5.6620000000000	0.79304435640627	69.242916667994
5.6650000000000	0.79353641301988	68.665860175449
5.6680000000000	0.79400938042056	68.088371154485
5.6710000000000	0.79446320297074	67.510457094640
5.6740000000000	0.79489782776398	66.932125479888
5.6770000000000	0.79531320466861	66.353383787669
5.6800000000000	0.79570928637187	65.774239487815
5.6830000000000	0.79608602842442	65.194700041370
5.6860000000000	0.79644338928526	64.614772899306
5.6890000000000	0.79678133036690	64.034465501119
5.6920000000000	0.79709981608088	63.453785273313
5.6950000000000	0.79739881388345	62.872739627752
5.6980000000000	0.79767829432149	62.291335959894
5.7010000000000	0.79793823107844	61.709581646888
5.7040000000000	0.79817860102038	61.127484045533
5.7070000000000	0.79839938424210	60.545050490103
5.7100000000000	0.79860056411302	59.962288290018
5.7130000000000	0.79878212732307	59.379204727372
5.7160000000000	0.79894406392836	58.795807054303
5.7190000000000	0.79908636739653	58.212102490207
5.7220000000000	0.79920903465189	57.628098218792
5.7250000000000	0.79931206612000	57.043801384956
5.7280000000000	0.79939546577192	56.459219091506
5.7310000000000	0.79945924116782	55.874358395693
5.7340000000000	0.79950340350002	55.289226305570
5.7370000000000	0.79952796763533	54.703829776172
5.7400000000000	0.79953295215659	54.118175705501
5.7430000000000	0.79951837940336	53.532270930325
5.7460000000000	0.79948427551172	52.946122221779
5.7490000000000	0.79943067045305	52.359736280769
5.7520000000000	0.79935759807167	51.773119733175
5.7550000000000	0.79926509612140	51.186279124841
5.7580000000000	0.79915320630078	50.599220916361
5.7610000000000	0.79902197428710	50.011951477646
5.7640000000000	0.79887144976882	49.424477082280
5.7670000000000	0.79870168647675	48.836803901644
5.7700000000000	0.79851274221346	48.248937998828
5.7730000000000	0.79830467888115	47.660885322299
5.7760000000000	0.79807756250782	47.072651699351
5.7790000000000	0.79783146327155	46.484242829306
5.7820000000000	0.79756645552302	45.895664276487
5.7850000000000	0.79728261780599	45.306921462939
5.7880000000000	0.79698003287582	44.718019660902
5.7910000000000	0.79665878771588	44.128963985045
5.7940000000000	0.79631897355176	43.539759384424
5.7970000000000	0.79596068586330	42.950410634206
5.8000000000000	0.79558402439434	42.360922327110
5.8030000000000	0.79518909316000	41.771298864593
5.8060000000000	0.79477600045159	41.181544447760
5.8090000000000	0.79434485883907	40.591663068002
5.8120000000000	0.79389578517087	40.001658497355
5.8150000000000	0.79342890057116	39.411534278569
5.8180000000000	0.79294433043438	38.821293714901
5.8210000000000	0.79244220441711	38.230939859602
5.8240000000000	0.79192265642716	37.640475505113
5.8270000000000	0.79138582460973	37.049903171959
5.8300000000000	0.79083185133083	36.459225097329
5.8330000000000	0.79026088315763	35.868443223346
5.8360000000000	0.78967307083599	35.277559185014
5.8390000000000	0.78906856926482	34.686574297845
5.8420000000000	0.78844753746746	34.095489545139
5.8450000000000	0.78781013855993	33.504305564945
5.8480000000000	0.78715653971611	32.913022636652
5.8510000000000	0.78648691212962	32.321640667244
5.8540000000000	0.78580143097255	31.730159177184
5.8570000000000	0.78510027535100	31.138577285924
5.8600000000000	0.78438362825714	30.546893697041
5.8630000000000	0.78365167651821	29.955106682979
5.8660000000000	0.78290461074190	29.363214069393
5.8690000000000	0.78214262525855	28.771213219080
5.8720000000000	0.78136591805975	28.179101015494
5.8750000000000	0.78057469073364	27.586873845816
5.8780000000000	0.77976914839652	26.994527583589
5.8810000000000	0.77894949962112	26.402057570885
5.8840000000000	0.77811595636108	25.809458600005
5.8870000000000	0.77726873387200	25.216724894680
5.8900000000000	0.77640805062867	24.623850090774
5.8930000000000	0.77553412823862	24.030827216467
5.8960000000000	0.77464719135195	23.437648671889
5.8990000000000	0.77374746756724	22.844306208203
5.9020000000000	0.77283518733358	22.250790906106
5.9050000000000	0.77191058384864	21.657093153735
5.9080000000000	0.77097389295272	21.063202623942
5.9110000000000	0.77002535301859	20.469108250933
5.9140000000000	0.76906520483714	19.874798206231
5.9170000000000	0.76809369149870	19.280259873945
5.9200000000000	0.76711105826989	18.685479825314
5.9230000000000	0.76611755246592	18.090443792500
5.9260000000000	0.76511342331811	17.495136641590
5.9290000000000	0.76409892183664	16.899542344793
5.9320000000000	0.76307430066816	16.303643951776
5.9350000000000	0.76203981394827	15.707423560117
5.9380000000000	0.76099571714847	15.110862284835
5.9410000000000	0.75994226691753	14.513940226954
5.9440000000000	0.75887972091698	13.916636441060
5.9470000000000	0.75780833765033	13.318928901808
5.9500000000000	0.75672837628595	12.720794469331
5.9530000000000	0.75564009647311	12.122208853502
5.9560000000000	0.75454375815087	11.523146577001
5.9590000000000	0.75343962134953	10.923580937127
5.9620000000000	0.75232794598406	10.323483966303
5.9650000000000	0.75120899163918	9.7228263912123
5.9680000000000	0.75008301734561	9.1215775905044
5.9710000000000	0.74895028134684	8.5197055510046
5.9740000000000	0.74781104085591	7.9171768223567
5.9770000000000	0.74666555180157	7.3139564700300
5.9800000000000	0.74551406856312	6.7100080266108
5.9830000000000	0.74435684369319	6.1052934413028
5.9860000000000	0.74319412762759	5.4997730275502
5.9890000000000	0.74202616838147	4.8934054086975
5.9920000000000	0.74085321123076	4.2861474615966
5.9950000000000	0.73967549837788	3.6779542580623
5.9980000000000	0.73849326860059	3.0687790040797
6.0010000000000	0.73730675688282	2.4585729766571
6.0040000000000	0.73611619402620	1.8472854582164
6.0070000000000	0.73492180624080	1.2348636684089
6.0100000000000	0.73372381471363	0.62125269323444
6.0130000000000	0.73252243515327	0.0063954113427972
6.0160000000000	0.73131787730885	-0.60976758261127
6.0190000000000	0.73011034446140	-1.2272980576949
6.0220000000000	0.72890003288573	-1.8462602296446
6.0250000000000	0.72768713128029	-2.4667208471789
6.0280000000000	0.72647182016294	-3.0887492818267
6.0310000000000	0.72525427122985	-3.7124176214284
6.0340000000000	0.72403464667479	-4.3378007674685
6.0370000000000	0.72281309846589	-4.9649765364097
6.0400000000000	0.72158976757645	-5.5940257651990
6.0430000000000	0.72036478316654	-6.2250324211235
6.0460000000000	0.71913826171146	-6.8580837161975
6.0490000000000	0.71791030607308	-7.4932702262717
6.0520000000000	0.71668100450974	-8.1306860150519
6.0550000000000	0.71545042961986	-8.7704287632243
6.0580000000000	0.71421863721446	-9.4125999028893
6.0610000000000	0.71298566511287	-10.057304757499
6.0640000000000	0.71175153185595	-10.704652687508
6.0670000000000	0.71051623533055	-11.354757241938
6.0700000000000	0.70927975129825	-12.007736316063
6.0730000000000	0.70804203182127	-12.663712315408
6.0760000000000	0.70680300357770	-13.322812326269
6.0790000000000	0.70556256605753	-13.985168292943
6.0820000000000	0.70432058963068	-14.650917201847
6.0850000000000	0.70307691347708	-15.320201272695
6.0880000000000	0.70183134336865	-15.993168156913
6.0910000000000	0.70058364929198	-16.669971143391
6.0940000000000	0.69933356289982	-17.350769371737
6.0970000000000	0.69808077477860	-18.035728053072
6.1000000000000	0.69682493151854	-18.725018698467
6.1030000000000	0.69556563257172	-19.418819354992
6.1060000000000	0.69430242688268	-20.117314849388
6.1090000000000	0.69303480927521	-20.820697039225
6.1120000000000	0.69176221657774	-21.529165071424
6.1150000000000	0.69048402346896	-22.242925647888
6.1180000000000	0.68919953802405	-22.962193297906
6.1210000000000	0.68790799694087	-23.687190656907
6.1240000000000	0.68660856042445	-24.418148750996
6.1270000000000	0.68530030670707	-25.155307286564
6.1300000000000	0.68398222618004	-25.898914944096
6.1330000000000	0.68265321511275	-26.649229675136
6.1360000000000	0.68131206893320	-27.406519001102
6.1390000000000	0.67995747504405	-28.171060312445
6.1420000000000	0.67858800514730	-28.943141166319
6.1450000000000	0.67720210705078	-29.723059580650
6.1480000000000	0.67579809592941	-30.511124322067
6.1510000000000	0.67437414501467	-31.307655184800
6.1540000000000	0.67292827568695	-32.112983257143
6.1570000000000	0.67145834694626	-32.927451171551
6.1600000000000	0.66996204423987	-33.751413333864
6.1630000000000	0.66843686762765	-34.585236126452
6.1660000000000	0.66688011927082	-35.429298079351
6.1690000000000	0.66528889023448	-36.283990002610
6.1720000000000	0.66366004660170	-37.149715072140
6.1750000000000	0.66199021490505	-38.026888860328
6.1780000000000	0.66027576689245	-38.915939301550
6.1810000000000	0.65851280365672	-39.817306581461
6.1840000000000	0.65669713917435	-40.731442937575
6.1870000000000	0.65482428331724	-41.658812357172
6.1900000000000	0.65288942442394	-42.599890156963
6.1930000000000	0.65088741154286	-43.555162427223
6.1960000000000	0.64881273649101	-44.525125321288
6.1990000000000	0.64665951590726	-45.510284169354
6.2020000000000	0.64442147352075	-46.511152393560
6.2050000000000	0.64209192290179	-47.528250199234
6.2080000000000	0.63966375101634	-48.562103015145
6.2110000000000	0.63712940296501	-49.613239653551
6.2140000000000	0.63448086835432	-50.682190158878
6.2170000000000	0.63170966982133	-51.769483312132
6.2200000000000	0.62880685431227	-52.875643756606
6.2230000000000	0.62576298780118	-54.001188709333
6.2260000000000	0.62256815422349	-55.146624222182
6.2290000000000	0.61921195949167	-56.312440956506
6.2320000000000	0.61568354155116	-57.499109436281
6.2350000000000	0.61197158752281	-58.707074746633
6.2380000000000	0.60806435905727	-59.936750647996
6.2410000000000	0.60394972709304	-61.188513080957
6.2440000000000	0.59961521725450	-62.462693043459
6.2470000000000	0.59504806714313	-63.759568830594
6.2500000000000	0.59023529675398	-65.079357638017
6.2530000000000	0.58516379318022	-66.422206543126
6.2560000000000	0.57982041064118	-67.788182893708
6.2590000000000	0.57419208667183	-69.177264151685
6.2620000000000	0.56826597503448	-70.589327259795
6.2650000000000	0.56202959554752	-72.024137621059
6.2680000000000	0.55547100056470	-73.481337804283
6.2710000000000	0.54857895728057	-74.960436112652
6.2740000000000	0.54134314438522	-76.460795175726
6.2770000000000	0.53375436085667	-77.981620746329
6.2800000000000	0.52580474387907	-79.521950901362
6.2830000000000	0.51748799203928	-81.080645857392
6.2860000000000	0.50879958912077	-82.656378616013
6.2890000000000	0.49973702302977	-84.247626648008
6.2920000000000	0.49029999371020	-85.852664807222
6.2950000000000	0.48049060339146	-87.469559632608
6.2980000000000	0.47031352222849	-89.096165148514
6.3010000000000	0.45977612239422	-90.730120207594
6.3040000000000	0.44888857401815	-92.368847337270
6.3070000000000	0.43766389706178	-94.009552949278
6.3100000000000	0.42611796429103	-95.649228653469
6.3130000000000	0.41426945192899	-97.284653282607
6.3160000000000	0.40213973630284	-98.912395086139
6.3190000000000	0.38975273676080	-100.52881338885
6.3220000000000	0.37713470722890	-102.13005883562
6.3250000000000	0.36431398088682	-103.71207115494
6.3280000000000	0.35132067444282	-105.27057316854
6.3310000000000	0.33818636025990	-106.80105954446
6.3340000000000	0.32494371602607	-108.29877852658
6.3370000000000	0.31162616269416	-109.75870455507
6.3400000000000	0.29826750200221	-111.17549929646
6.3430000000000	0.28490156502459	-112.54345809119
6.3460000000000	0.27156188294364	-113.85643815323
6.3490000000000	0.25828139065916	-115.10776395333
6.3520000000000	0.24509217309800	-116.29010399326
6.3550000000000	0.23202526331243	-117.39531151206
6.3580000000000	0.21911050086358	-118.41421938761
6.3610000000000	0.20637645881396	-119.33637638356
6.3640000000000	0.19385044818629	-120.14970763853
6.3670000000000	0.18155861034258	-120.84007650359
6.3700000000000	0.16952611086504	-121.39071700463
6.3730000000000	0.15777745380914	-121.78149576717
6.3760000000000	0.14633694352671	-121.98794868986
6.3790000000000	0.13522933382850	-121.98002096348
6.3820000000000	0.12448072265998	-121.72042071557
6.3850000000000	0.11411977653381	-121.16248221890
6.3880000000000	0.10417940403616	-120.24743985384
6.3910000000000	0.094699040198767	-118.90107764625
6.3940000000000	0.085727742013252	-117.02993067969
6.3970000000000	0.077328291385173	-114.51776555048
6.4000000000000	0.069582350809868	-111.22432310308
6.4030000000000	0.062596176259039	-106.99081316806
6.4060000000000	0.056505007919583	-101.66067068863
6.4090000000000	0.051471539405762	-95.127593237139
6.4120000000000	0.047670430443949	-87.417186655975
6.4150000000000	0.045251134522571	-78.778041645069
6.4180000000000	0.044283827756604	-69.707380556182
6.4210000000000	0.044716599902278	-60.836790611366
6.4240000000000	0.046378085858079	-52.721206931416
6.4270000000000	0.049026589824107	-45.684711497180
6.4300000000000	0.052410627411599	-39.809869295213
6.4330000000000	0.056309325431190	-35.019342024370
6.4360000000000	0.060547033235941	-31.164974224992
6.4390000000000	0.064991689749708	-28.085758402976
6.4420000000000	0.069546917542295	-25.635284434496
6.4450000000000	0.074143399935041	-23.690616226557
6.4480000000000	0.078731622326075	-22.152398277763
6.4510000000000	0.083276354940864	-20.941717421702
6.4540000000000	0.087752644545377	-19.996280523225
6.4570000000000	0.092142955757474	-19.266907551345
6.4600000000000	0.096435141552329	-18.714629703994
6.4630000000000	0.10062099818115	-18.308397699133
6.4660000000000	0.10469522897405	-18.023311049076
6.4690000000000	0.10865469455823	-17.839262374152
6.4720000000000	0.11249786489454	-17.739901719621
6.4750000000000	0.11622441473850	-17.711843858200
6.4780000000000	0.11983492203833	-17.744058998615
6.4810000000000	0.12333064098863	-17.827401839981
6.4840000000000	0.12671332980469	-17.954245244281
6.4870000000000	0.12998511902516	-18.118193370154
6.4900000000000	0.13314841013453	-18.313855494019
6.4930000000000	0.13620579708633	-18.536666465838
6.4960000000000	0.13916000527927	-18.782743233338
6.4990000000000	0.14201384394650	-19.048769446797
6.5020000000000	0.14477016893340	-19.331902069661
6.5050000000000	0.14743185357804	-19.629695346345
6.5080000000000	0.15000176595245	-19.940038547290
6.5110000000000	0.15248275112540	-20.261104716823
6.5140000000000	0.15487761740975	-20.591308260190
6.5170000000000	0.15718912578488	-20.929269672040
6.5200000000000	0.15941998185866	-21.273786066321
6.5230000000000	0.16157282986613	-21.623806443668
6.5260000000000	0.16365024830545	-21.978410846943
6.5290000000000	0.16565474689141	-22.336792723114
6.5320000000000	0.16758876456988	-22.698243941378
6.5350000000000	0.16945466838607	-23.062142021480
6.5380000000000	0.17125475303883	-23.427939208710
6.5410000000000	0.17299124098447	-23.795153098102
6.5440000000000	0.17466628297914	-24.163358563185
6.5470000000000	0.17628195896858	-24.532180787313
6.5500000000000	0.17784027925098	-24.901289230091
6.5530000000000	0.17934318585196	-25.270392389560
6.5560000000000	0.18079255406128	-25.639233243624
6.5590000000000	0.18219019409032	-26.007585273144
6.5620000000000	0.18353785281644	-26.375248984495
6.5650000000000	0.18483721558647	-26.742048862273
6.5680000000000	0.18608990805650	-27.107830693372
6.5710000000000	0.18729749804959	-27.472459212583
6.5740000000000	0.18846149741603	-27.835816027173
6.5770000000000	0.18958336388404	-28.197797784137
6.5800000000000	0.19066450289088	-28.558314548979
6.5830000000000	0.19170626938665	-28.917288369341
6.5860000000000	0.19270996960428	-29.274652000415
6.5890000000000	0.19367686279099	-29.630347772264
6.5920000000000	0.19460816289752	-29.984326581912
6.5950000000000	0.19550504022220	-30.336546995227
6.5980000000000	0.19636862300800	-30.686974445667
6.6010000000000	0.19719999899121	-31.035580518616
6.6040000000000	0.19800021690084	-31.382342311429
6.6070000000000	0.19877028790873	-31.727241860612
6.6100000000000	0.19951118702991	-32.070265628525
6.6130000000000	0.20022385447406	-32.411404043112
6.6160000000000	0.20090919694827	-32.750651084689
6.6190000000000	0.20156808891204	-33.088003914783
6.6220000000000	0.20220137378539	-33.423462542429
6.6250000000000	0.20280986511127	-33.757029523998
6.6280000000000	0.20339434767304	-34.088709692965
6.6310000000000	0.20395557856877	-34.418509916484
6.6340000000000	0.20449428824305	-34.746438876096
6.6370000000000	0.20501118147808	-35.072506869969
6.6400000000000	0.20550693834495	-35.396725634534
6.6430000000000	0.20598221511675	-35.719108183626
6.6460000000000	0.20643764514449	-36.039668663253
6.6490000000000	0.20687383969745	-36.358422220567
6.6520000000000	0.20729138876900	-36.675384885578
6.6550000000000	0.20769086184920	-36.990573464369
6.6580000000000	0.20807280866542	-37.304005442722
6.6610000000000	0.20843775989221	-37.615698899155
6.6640000000000	0.20878622783152	-37.925672426454
6.6670000000000	0.20911870706442	-38.233945060910
6.6700000000000	0.20943567507528	-38.540536218525
6.6730000000000	0.20973759284981	-38.845465637565
6.6760000000000	0.21002490544750	-39.148753326843
6.6790000000000	0.21029804254980	-39.450419519210
6.6820000000000	0.21055741898477	-39.750484629807
6.6850000000000	0.21080343522921	-40.048969218597
6.6880000000000	0.21103647788908	-40.345893956849
6.6910000000000	0.21125692015892	-40.641279597166
6.6940000000000	0.21146512226130	-40.935146946802
6.6970000000000	0.21166143186680	-41.227516843919
6.7000000000000	0.21184618449532	-41.518410136577
6.7030000000000	0.21201970389949	-41.807847664213
6.7060000000000	0.21218230243057	-42.095850241365
6.7090000000000	0.21233428138773	-42.382438643493
6.7120000000000	0.21247593135105	-42.667633594720
6.7150000000000	0.21260753249893	-42.951455757299
6.7180000000000	0.21272935491029	-43.233925722725
6.7210000000000	0.21284165885213	-43.515064004307
6.7240000000000	0.21294469505286	-43.794891031145
6.7270000000000	0.21303870496173	-44.073427143353
6.7300000000000	0.21312392099488	-44.350692588487
6.7330000000000	0.21320056676827	-44.626707519065
6.7360000000000	0.21326885731780	-44.901491991112
6.7390000000000	0.21332899930690	-45.175065963687
6.7420000000000	0.21338119122199	-45.447449299305
6.7450000000000	0.21342562355578	-45.718661765225
6.7480000000000	0.21346247897883	-45.988723035563
6.7510000000000	0.21349193249948	-46.257652694180
6.7540000000000	0.21351415161218	-46.525470238329
6.7570000000000	0.21352929643446	-46.792195083033
6.7600000000000	0.21353751983254	-47.057846566175
6.7630000000000	0.21353896753560	-47.322443954281
6.7660000000000	0.21353377823877	-47.586006449007
6.7690000000000	0.21352208369479	-47.848553194300
6.7720000000000	0.21350400879416	-48.110103284272
6.7750000000000	0.21347967163388	-48.370675771748
6.7780000000000	0.21344918357438	-48.630289677550
6.7810000000000	0.21341264928464	-48.888964000501
6.7840000000000	0.21337016677516	-49.146717728188
6.7870000000000	0.21332182741845	-49.403569848503
6.7900000000000	0.21326771595681	-49.659539362019
6.7930000000000	0.21320791049686	-49.914645295220
6.7960000000000	0.21314248249042	-50.168906714633
6.7990000000000	0.21307149670119	-50.422342741946
6.8020000000000	0.21299501115662	-50.674972570142
6.8050000000000	0.21291307708429	-50.926815480738
6.8080000000000	0.21282573883194	-51.177890862212
6.8110000000000	0.21273303377042	-51.428218229696
6.8140000000000	0.21263499217849	-51.677817246051
6.8170000000000	0.21253163710830	-51.926707744417
6.8200000000000	0.21242298423056	-52.174909752410
6.8230000000000	0.21230904165779	-52.422443518032
6.8260000000000	0.21218980974432	-52.669329537537
6.8290000000000	0.21206528086122	-52.915588585364
6.8320000000000	0.21193543914438	-53.161241746367
6.8350000000000	0.21180026021364	-53.406310450551
6.8380000000000	0.21165971086055	-53.650816510564
6.8410000000000	0.21151374870230	-53.894782162211
6.8440000000000	0.21136232179886	-54.138230108301
6.8470000000000	0.21120536823010	-54.381183566191
6.8500000000000	0.21104281562936	-54.623666319348
6.8530000000000	0.21087458066938	-54.865702773466
6.8560000000000	0.21070056849618	-55.107318017515
6.8590000000000	0.21052067210578	-55.348537890346
6.8620000000000	0.21033477165826	-55.589389053442
6.8650000000000	0.21014273372264	-55.829899070514
6.8680000000000	0.20994441044570	-56.070096494745
6.8710000000000	0.20973963863664	-56.310010964560
6.8740000000000	0.20952823875851	-56.549673308961
6.8770000000000	0.20931001381644	-56.789115663593
6.8800000000000	0.20908474813092	-57.028371598830
6.8830000000000	0.20885220598335	-57.267476261445
6.8860000000000	0.20861213011891	-57.506466531563
6.8890000000000	0.20836424008999	-57.745381196913
6.8920000000000	0.20810823042109	-57.984261146661
6.8950000000000	0.20784376857327	-58.223149587489
6.8980000000000	0.20757049268311	-58.462092284969
6.9010000000000	0.20728800904755	-58.701137833810
6.9040000000000	0.20699588932167	-58.940337961100
6.9070000000000	0.20669366739133	-59.179747867396
6.9100000000000	0.20638083587683	-59.419426611274
6.9130000000000	0.20605684221687	-59.659437544029
6.9160000000000	0.20572108427365	-59.899848802330
6.9190000000000	0.20537290539053	-60.140733867987
6.9220000000000	0.20501158882204	-60.382172205911
6.9250000000000	0.20463635144211	-60.624249993227
6.9280000000000	0.20424633662011	-60.867060955133
6.9310000000000	0.20384060613478	-61.110707326141
6.9340000000000	0.20341813097145	-61.355300959310
6.9370000000000	0.20297778082020	-61.600964610629
6.9400000000000	0.20251831205682	-61.847833431559
6.9430000000000	0.20203835394553	-62.096056710334
6.9460000000000	0.20153639275080	-62.345799911419
6.9490000000000	0.20101075337995	-62.597247074387
6.9520000000000	0.20045957809909	-62.850603648081
6.9550000000000	0.19988080176449	-63.106099854897
6.9580000000000	0.19927212288808	-63.363994703856
6.9610000000000	0.19863096969817	-63.624580803089
6.9640000000000	0.19795446015851	-63.888190162922
6.9670000000000	0.19723935465712	-64.155201234780
6.9700000000000	0.19648199975179	-64.426047502824
6.9730000000000	0.19567826094270	-64.701228041391
6.9760000000000	0.19482344189926	-64.981320580703
6.9790000000000	0.19391218685861	-65.266997801111
6.9820000000000	0.19293836197418	-65.559047820773
6.9850000000000	0.19189491014281	-65.858400185245
6.9880000000000	0.19077367216151	-66.166159150928
6.9910000000000	0.18956516478432	-66.483646752855
6.9940000000000	0.18825830313059	-66.812459159345
6.9970000000000	0.18684005057041	-67.154541319316
7.0000000000000	0.18529497315807	-67.512287167939
#Parameters = {D=22.5; DC_linenum=4; DC_rotation=25; DC_shifty=8; Rx1=6.95; Rx2=3.95; Rx3=6.95; Rx4=3.95; Rx5=8.12; Rx6=5.25; Ry1=7.61; Ry2=3.95; Ry3=7.61; Ry4=5.94; Ry5=8.12; Ry6=5.25; ang=60; ang_rad=1.0471975511966; cap1=0; cap2=1.5e-13; cap3=1.5e-13; cap4=0; d1_M1=4.2; d1_M4=3.9; d2_M4=2.2; d_M1=0.9; eRx_h1=9.5; eRx_h2=7.5; eRx_v1=5; eRx_v2=9; gc=0.5; ha=0.1; hd=0.787; hs=3.175; hs1=1.675; l1…
#"Frequency / GHz"	SZmax(1),Zmin(1) (5) [Mag]	SZmax(1),Zmin(1) (5) [Pha in deg.]
#-----------------------------------------------------------------------------------
4.0000000000000	0.41140056562358	-124.65987860488
4.0030000000000	0.40577202237491	-125.27747088491
4.0060000000000	0.40025357853985	-125.88692551275
4.0090000000000	0.39484135151058	-126.48868271587
4.0120000000000	0.38953153362763	-127.08316766632
4.0150000000000	0.38432039308058	-127.67079136295
4.0180000000000	0.37920427412034	-128.25195148323
4.0210000000000	0.37417959668074	-128.82703320544
4.0240000000000	0.36924285549402	-129.39641000211
4.0270000000000	0.36439061877387	-129.96044440591
4.0300000000000	0.35961952652971	-130.51948874906
4.0330000000000	0.35492628856718	-131.07388587769
4.0360000000000	0.35030768222219	-131.62396984262
4.0390000000000	0.34576054986892	-132.17006656784
4.0420000000000	0.34128179623653	-132.71249449845
4.0450000000000	0.33686838556359	-133.25156522937
4.0480000000000	0.33251733861518	-133.78758411652
4.0510000000000	0.32822572958299	-134.32085087214
4.0540000000000	0.32399068288546	-134.85166014559
4.0570000000000	0.31980936988185	-135.38030209150
4.0600000000000	0.31567900551095	-135.90706292674
4.0630000000000	0.31159684486319	-136.43222547793
4.0660000000000	0.30756017969216	-136.95606972102
4.0690000000000	0.30356633487003	-137.47887331470
4.0720000000000	0.29961266478916	-138.00091212925
4.0750000000000	0.29569654971118	-138.52246077257
4.0780000000000	0.29181539206277	-139.04379311504
4.0810000000000	0.28796661267658	-139.56518281511
4.0840000000000	0.28414764697435	-140.08690384730
4.0870000000000	0.28035594108828	-140.60923103450
4.0900000000000	0.27658894791563	-141.13244058660
4.0930000000000	0.27284412310087	-141.65681064737
4.0960000000000	0.26911892093851	-142.18262185167
4.0990000000000	0.26541079018933	-142.71015789537
4.1020000000000	0.26171716980167	-143.23970612017
4.1050000000000	0.25803548452897	-143.77155811583
4.1080000000000	0.25436314043401	-144.30601034264
4.1110000000000	0.25069752026971	-144.84336477684
4.1140000000000	0.24703597872565	-145.38392958222
4.1170000000000	0.24337583752928	-145.92801981124
4.1200000000000	0.23971438038986	-146.47595813953
4.1230000000000	0.23604884777308	-147.02807563776
4.1260000000000	0.23237643149378	-147.58471258551
4.1290000000000	0.22869426911405	-148.14621933236
4.1320000000000	0.22499943813357	-148.71295721190
4.1350000000000	0.22128894995922	-149.28529951519
4.1380000000000	0.21755974364101	-149.86363253134
4.1410000000000	0.21380867936155	-150.44835666357
4.1440000000000	0.21003253166686	-151.03988763115
4.1470000000000	0.20622798242718	-151.63865776853
4.1500000000000	0.20239161351723	-152.24511743590
4.1530000000000	0.19851989920743	-152.85973655736
4.1560000000000	0.19460919825897	-153.48300630669
4.1590000000000	0.19065574571886	-154.11544096454
4.1620000000000	0.18665564441394	-154.75757997651
4.1650000000000	0.18260485614756	-155.40999024815
4.1680000000000	0.17849919260760	-156.07326872224
4.1710000000000	0.17433430600120	-156.74804529494
4.1740000000000	0.17010567943991	-157.43498614334
4.1770000000000	0.16580861710864	-158.13479755719
4.1800000000000	0.16143823426421	-158.84823039576
4.1830000000000	0.15698944712393	-159.57608532829
4.1860000000000	0.15245696272276	-160.31921906921
4.1890000000000	0.14783526883916	-161.07855189156
4.1920000000000	0.14311862411602	-161.85507680526
4.1950000000000	0.13830104853462	-162.64987093359
4.1980000000000	0.13337631443790	-163.46410983485
4.2010000000000	0.12833793834546	-164.29908583111
4.2040000000000	0.12317917385897	-165.15623187875
4.2070000000000	0.11789300602575	-166.03715323875
4.2100000000000	0.11247214761378	-166.94367033506
4.2130000000000	0.10690903786007	-167.87787799648
4.2160000000000	0.10119584439555	-168.84222924478
4.2190000000000	0.095324469241686	-169.83965680496
4.2220000000000	0.089286560048779	-170.87375427217
4.2250000000000	0.083073528167707	-171.94905475566
4.2280000000000	0.076676575847440	-173.07147491423
4.2310000000000	0.070086736122097	-174.24905226562
4.2340000000000	0.063294931482665	-175.49323050311
4.2370000000000	0.056292062982521	-176.82123584316
4.2400000000000	0.049069154961755	-178.26080286787
4.2430000000000	0.041617617813067	-179.86049203349
4.2460000000000	0.033929810313398	178.28479994738
4.2490000000000	0.026000549951909	175.95862734569
4.2520000000000	0.017832703031738	172.53156994297
4.2550000000000	0.0094728671425403	165.08499822678
4.2580000000000	0.0021867376716507	99.429261518361
4.2610000000000	0.0088138799319786	9.3803521979440
4.2640000000000	0.017997686288142	0.75071152104431
4.2670000000000	0.027564664445986	-3.0930755570025
4.2700000000000	0.037449177250569	-5.7879108286533
4.2730000000000	0.047638833256159	-8.0566657901887
4.2760000000000	0.058128047895652	-10.138865611853
4.2790000000000	0.068911189268069	-12.136982648569
4.2820000000000	0.079980599159214	-14.102292811696
4.2850000000000	0.091325685081816	-16.063282959536
4.2880000000000	0.10293234176126	-18.036931194671
4.2910000000000	0.11478251436072	-20.033790188233
4.2940000000000	0.12685385550756	-22.060499354083
4.2970000000000	0.13911947271892	-24.121115616104
4.3000000000000	0.15154777958811	-26.217857408860
4.3030000000000	0.16410247059766	-28.351539756589
4.3060000000000	0.17674264077303	-30.521840159612
4.3090000000000	0.18942306911750	-32.727470175677
4.3120000000000	0.20209467935286	-34.966295128137
4.3150000000000	0.21470518321418	-37.235427118155
4.3180000000000	0.22719990085251	-39.531306745069
4.3210000000000	0.23952274053856	-41.849782989897
4.3240000000000	0.25161730692955	-44.186196790419
4.3270000000000	0.26342809503518	-46.535471032274
4.3300000000000	0.27490171719042	-48.892207557635
4.3330000000000	0.28598810420567	-51.250790152826
4.3360000000000	0.29664162046423	-53.605491245397
4.3390000000000	0.30682203655922	-55.950579204649
4.3420000000000	0.31649531190531	-58.280422697424
4.3450000000000	0.32563415273949	-60.589588492481
4.3480000000000	0.33421832658830	-62.872929397010
4.3510000000000	0.34223473086787	-65.125659584768
4.3540000000000	0.34967722899383	-67.343415352026
4.3570000000000	0.35654628067289	-69.522300217415
4.3600000000000	0.36284840283193	-71.658914168653
4.3630000000000	0.36859550339443	-73.750367669128
4.3660000000000	0.37380413186402	-75.794281708032
4.3690000000000	0.37849468891205	-77.788775672012
4.3720000000000	0.38269063267845	-79.732445122369
4.3750000000000	0.38641771321177	-81.624331689045
4.3780000000000	0.38970325930613	-83.463887266074
4.3810000000000	0.39257553473069	-85.250934546536
4.3840000000000	0.39506317409348	-86.985625705359
4.3870000000000	0.39719470273463	-88.668400760359
4.3900000000000	0.39899814031209	-90.299946846031
4.3930000000000	0.40050068417417	-91.881159344163
4.3960000000000	0.40172846614501	-93.413105547199
4.3990000000000	0.40270637484378	-94.896991294650
4.4020000000000	0.40345793494357	-96.334130824806
4.4050000000000	0.40400523467129	-97.725919924402
4.4080000000000	0.40436889318581	-99.073812335854
4.4110000000000	0.40456806009969	-100.37929929135
4.4140000000000	0.40462044020988	-101.64389198100
4.4170000000000	0.40454233737948	-102.86910672313
4.4200000000000	0.40434871240036	-104.05645258461
4.4230000000000	0.40405325051381	-105.20742119219
4.4260000000000	0.40366843504895	-106.32347848042
4.4290000000000	0.40320562433587	-107.40605813245
4.4320000000000	0.40267512965865	-108.45655648619
4.4350000000000	0.40208629253285	-109.47632869721
4.4380000000000	0.40144756002631	-110.46668596937
4.4410000000000	0.40076655720026	-111.42889368489
4.4440000000000	0.40005015603795	-112.36417028487
4.4470000000000	0.39930454045917	-113.27368676999
4.4500000000000	0.39853526720011	-114.15856670850
4.4530000000000	0.39774732247784	-115.01988665392
4.4560000000000	0.39694517446343	-115.85867688948
4.4590000000000	0.39613282166493	-116.67592242842
4.4620000000000	0.39531383737612	-117.47256421050
4.4650000000000	0.39449141038357	-118.24950044486
4.4680000000000	0.39366838214780	-119.00758805729
4.4710000000000	0.39284728068648	-119.74764420770
4.4740000000000	0.39203035139184	-120.47044784940
4.4770000000000	0.39121958501287	-121.17674130710
4.4800000000000	0.39041674302667	-121.86723185511
4.4830000000000	0.38962338061447	-122.54259328099
4.4860000000000	0.38884086744650	-123.20346742281
4.4890000000000	0.38807040646815	-123.85046567123
4.4920000000000	0.38731305086656	-124.48417042940
4.4950000000000	0.38656971938405	-125.10513652575
4.4980000000000	0.38584121013208	-125.71389257620
4.5010000000000	0.38512821304670	-126.31094229345
4.5040000000000	0.38443132111483	-126.89676574210
4.5070000000000	0.38375104048943	-127.47182053906
4.5100000000000	0.38308779960095	-128.03654299952
4.5130000000000	0.38244195736294	-128.59134922900
4.5160000000000	0.38181381056024	-129.13663616262
4.5190000000000	0.38120360050027	-129.67278255287
4.5220000000000	0.38061151899987	-130.20014990762
4.5250000000000	0.38003771377356	-130.71908337977
4.5280000000000	0.37948229328218	-131.22991261082
4.5310000000000	0.37894533109580	-131.73295252984
4.5340000000000	0.37842686981872	-132.22850411011
4.5370000000000	0.37792692462028	-132.71685508516
4.5400000000000	0.37744548641057	-133.19828062630
4.5430000000000	0.37698252469626	-133.67304398338
4.5460000000000	0.37653799014828	-134.14139709081
4.5490000000000	0.37611181691008	-134.60358114051
4.5520000000000	0.37570392467195	-135.05982712359
4.5550000000000	0.37531422053487	-135.51035634244
4.5580000000000	0.37494260068442	-135.95538089483
4.5610000000000	0.37458895189373	-136.39510413153
4.5640000000000	0.37425315287236	-136.82972108899
4.5670000000000	0.37393507547614	-137.25941889840
4.5700000000000	0.37363458579186	-137.68437717248
4.5730000000000	0.37335154510910	-138.10476837131
4.5760000000000	0.37308581079022	-138.52075814834
4.5790000000000	0.37283723704863	-138.93250567767
4.5820000000000	0.37260567564429	-139.34016396379
4.5850000000000	0.37239097650463	-139.74388013468
4.5880000000000	0.37219298827817	-140.14379571923
4.5910000000000	0.37201155882742	-140.54004690993
4.5940000000000	0.37184653566717	-140.93276481165
4.5970000000000	0.37169776635334	-141.32207567729
4.6000000000000	0.37156509882741	-141.70810113103
4.6030000000000	0.37144838172069	-142.09095837994
4.6060000000000	0.37134746462252	-142.47076041462
4.6090000000000	0.37126219831576	-142.84761619937
4.6120000000000	0.37119243498305	-143.22163085267
4.6150000000000	0.37113802838650	-143.59290581836
4.6180000000000	0.37109883402365	-143.96153902809
4.6210000000000	0.37107470926192	-144.32762505559
4.6240000000000	0.37106551345382	-144.69125526314
4.6270000000000	0.37107110803470	-145.05251794067
4.6300000000000	0.37109135660503	-145.41149843800
4.6330000000000	0.37112612499852	-145.76827929046
4.6360000000000	0.37117528133778	-146.12294033835
4.6390000000000	0.37123869607863	-146.47555884057
4.6420000000000	0.37131624204424	-146.82620958265
4.6450000000000	0.37140779445035	-147.17496497963
4.6480000000000	0.37151323092222	-147.52189517392
4.6510000000000	0.37163243150455	-147.86706812851
4.6540000000000	0.37176527866471	-148.21054971576
4.6570000000000	0.37191165729047	-148.55240380193
4.6600000000000	0.37207145468245	-148.89269232780
4.6630000000000	0.37224456054213	-149.23147538548
4.6660000000000	0.37243086695587	-149.56881129167
4.6690000000000	0.37263026837536	-149.90475665753
4.6720000000000	0.37284266159496	-150.23936645532
4.6750000000000	0.37306794572643	-150.57269408204
4.6780000000000	0.37330602217114	-150.90479142013
4.6810000000000	0.37355679459037	-151.23570889548
4.6840000000000	0.37382016887372	-151.56549553278
4.6870000000000	0.37409605310608	-151.89419900849
4.6900000000000	0.37438435753332	-152.22186570134
4.6930000000000	0.37468499452680	-152.54854074070
4.6960000000000	0.37499787854713	-152.87426805279
4.6990000000000	0.37532292610708	-153.19909040489
4.7020000000000	0.37566005573397	-153.52304944761
4.7050000000000	0.37600918793161	-153.84618575538
4.7080000000000	0.37637024514190	-154.16853886514
4.7110000000000	0.37674315170622	-154.49014731347
4.7140000000000	0.37712783382672	-154.81104867203
4.7170000000000	0.37752421952753	-155.13127958167
4.7200000000000	0.37793223861601	-155.45087578492
4.7230000000000	0.37835182264419	-155.76987215728
4.7260000000000	0.37878290487024	-156.08830273716
4.7290000000000	0.37922542022027	-156.40620075453
4.7320000000000	0.37967930525034	-156.72359865852
4.7350000000000	0.38014449810878	-157.04052814378
4.7380000000000	0.38062093849883	-157.35702017583
4.7410000000000	0.38110856764171	-157.67310501536
4.7440000000000	0.38160732823999	-157.98881224161
4.7470000000000	0.38211716444146	-158.30417077476
4.7500000000000	0.38263802180337	-158.61920889745
4.7530000000000	0.38316984725717	-158.93395427544
4.7560000000000	0.38371258907365	-159.24843397752
4.7590000000000	0.38426619682861	-159.56267449458
4.7620000000000	0.38483062136898	-159.87670175794
4.7650000000000	0.38540581477943	-160.19054115702
4.7680000000000	0.38599173034941	-160.50421755629
4.7710000000000	0.38658832254081	-160.81775531162
4.7740000000000	0.38719554695596	-161.13117828593
4.7770000000000	0.38781336030620	-161.44450986436
4.7800000000000	0.38844172038095	-161.75777296876
4.7830000000000	0.38908058601717	-162.07099007175
4.7860000000000	0.38972991706941	-162.38418321012
4.7890000000000	0.39038967438024	-162.69737399792
4.7920000000000	0.39105981975119	-163.01058363886
4.7950000000000	0.39174031591417	-163.32383293847
4.7980000000000	0.39243112650324	-163.63714231565
4.8010000000000	0.39313221602697	-163.95053181387
4.8040000000000	0.39384354984109	-164.26402111203
4.8070000000000	0.39456509412168	-164.57762953482
4.8100000000000	0.39529681583867	-164.89137606279
4.8130000000000	0.39603868272987	-165.20527934204
4.8160000000000	0.39679066327525	-165.51935769360
4.8190000000000	0.39755272667172	-165.83362912245
4.8220000000000	0.39832484280824	-166.14811132622
4.8250000000000	0.39910698224127	-166.46282170368
4.8280000000000	0.39989911617060	-166.77777736283
4.8310000000000	0.40070121641553	-167.09299512877
4.8340000000000	0.40151325539131	-167.40849155134
4.8370000000000	0.40233520608600	-167.72428291245
4.8400000000000	0.40316704203752	-168.04038523318
4.8430000000000	0.40400873731109	-168.35681428067
4.8460000000000	0.40486026647684	-168.67358557479
4.8490000000000	0.40572160458782	-168.99071439458
4.8520000000000	0.40659272715810	-169.30821578443
4.8550000000000	0.40747361014126	-169.62610456023
4.8580000000000	0.40836422990901	-169.94439531510
4.8610000000000	0.40926456323005	-170.26310242514
4.8640000000000	0.41017458724911	-170.58224005490
4.8670000000000	0.41109427946623	-170.90182216269
4.8700000000000	0.41202361771612	-171.22186250574
4.8730000000000	0.41296258014777	-171.54237464525
4.8760000000000	0.41391114520413	-171.86337195121
4.8790000000000	0.41486929160194	-172.18486760710
4.8820000000000	0.41583699831171	-172.50687461451
4.8850000000000	0.41681424453774	-172.82940579754
4.8880000000000	0.41780100969826	-173.15247380714
4.8910000000000	0.41879727340564	-173.47609112528
4.8940000000000	0.41980301544661	-173.80027006902
4.8970000000000	0.42081821576262	-174.12502279446
4.9000000000000	0.42184285443010	-174.45036130060
4.9030000000000	0.42287691164083	-174.77629743303
4.9060000000000	0.42392036768226	-175.10284288759
4.9090000000000	0.42497320291779	-175.43000921387
4.9120000000000	0.42603539776710	-175.75780781865
4.9150000000000	0.42710693268634	-176.08624996922
4.9180000000000	0.42818778814827	-176.41534679661
4.9210000000000	0.42927794462241	-176.74510929875
4.9240000000000	0.43037738255498	-177.07554834348
4.9270000000000	0.43148608234877	-177.40667467158
4.9300000000000	0.43260402434295	-177.73849889959
4.9330000000000	0.43373118879268	-178.07103152264
4.9360000000000	0.43486755584855	-178.40428291718
4.9390000000000	0.43601310553595	-178.73826334355
4.9420000000000	0.43716781773415	-179.07298294861
4.9450000000000	0.43833167215530	-179.40845176818
4.9480000000000	0.43950464832313	-179.74467972943
4.9510000000000	0.44068672555152	179.91832334678
4.9540000000000	0.44187788292277	179.58054774367
4.9570000000000	0.44307809926569	179.24198384635
4.9600000000000	0.44428735313343	178.90262213975
4.9630000000000	0.44550562278102	178.56245320658
4.9660000000000	0.44673288614272	178.22146772540
4.9690000000000	0.44796912080897	177.87965646876
4.9720000000000	0.44921430400320	177.53701030137
4.9750000000000	0.45046841255827	177.19352017842
4.9780000000000	0.45173142289259	176.84917714394
4.9810000000000	0.45300331098603	176.50397232919
4.9840000000000	0.45428405235548	176.15789695121
4.9870000000000	0.45557362203005	175.81094231141
4.9900000000000	0.45687199452605	175.46309979419
4.9930000000000	0.45817914382161	175.11436086572
4.9960000000000	0.45949504333101	174.76471707277
4.9990000000000	0.46081966587868	174.41416004157
5.0020000000000	0.46215298367294	174.06268147682
5.0050000000000	0.46349496827936	173.71027316072
5.0080000000000	0.46484559059393	173.35692695214
5.0110000000000	0.46620482081584	173.00263478585
5.0140000000000	0.46757262842006	172.64738867176
5.0170000000000	0.46894898212959	172.29118069439
5.0200000000000	0.47033384988749	171.93400301228
5.0230000000000	0.47172719882866	171.57584785756
5.0260000000000	0.47312899525134	171.21670753562
5.0290000000000	0.47453920458846	170.85657442478
5.0320000000000	0.47595779137877	170.49544097611
5.0350000000000	0.47738471923775	170.13329971337
5.0380000000000	0.47881995082838	169.77014323293
5.0410000000000	0.48026344783182	169.40596420384
5.0440000000000	0.48171517091789	169.04075536801
5.0470000000000	0.48317507971553	168.67450954042
5.0500000000000	0.48464313278311	168.30721960944
5.0530000000000	0.48611928757880	167.93887853723
5.0560000000000	0.48760350043087	167.56947936022
5.0590000000000	0.48909572650798	167.19901518968
5.0620000000000	0.49059591978963	166.82747921239
5.0650000000000	0.49210403303654	166.45486469132
5.0680000000000	0.49362001776128	166.08116496648
5.0710000000000	0.49514382419897	165.70637345579
5.0740000000000	0.49667540127820	165.33048365606
5.0770000000000	0.49821469659216	164.95348914401
5.0800000000000	0.49976165637004	164.57538357736
5.0830000000000	0.50131622544867	164.19616069606
5.0860000000000	0.50287834724462	163.81581432352
5.0890000000000	0.50444796372650	163.43433836790
5.0920000000000	0.50602501538785	163.05172682354
5.0950000000000	0.50760944122036	162.66797377237
5.0980000000000	0.50920117868761	162.28307338539
5.1010000000000	0.51080016369940	161.89701992428
5.1040000000000	0.51240633058654	161.50980774297
5.1070000000000	0.51401961207639	161.12143128928
5.1100000000000	0.51563993926895	160.73188510669
5.1130000000000	0.51726724161368	160.34116383601
5.1160000000000	0.51890144688704	159.94926221720
5.1190000000000	0.52054248117082	159.55617509117
5.1220000000000	0.52219026883126	159.16189740164
5.1250000000000	0.52384473249901	158.76642419704
5.1280000000000	0.52550579305002	158.36975063234
5.1310000000000	0.52717336958724	157.97187197101
5.1340000000000	0.52884737942342	157.57278358698
5.1370000000000	0.53052773806473	157.17248096649
5.1400000000000	0.53221435919557	156.77095971015
5.1430000000000	0.53390715466426	156.36821553478
5.1460000000000	0.53560603446994	155.96424427544
5.1490000000000	0.53731090675046	155.55904188733
5.1520000000000	0.53902167777154	155.15260444770
5.1550000000000	0.54073825191692	154.74492815783
5.1580000000000	0.54246053167982	154.33600934483
5.1610000000000	0.54418841765555	153.92584446358
5.1640000000000	0.54592180853531	153.51443009856
5.1670000000000	0.54766060110130	153.10176296562
5.1700000000000	0.54940469022297	152.68783991380
5.1730000000000	0.55115396885470	152.27265792702
5.1760000000000	0.55290832803457	151.85621412579
5.1790000000000	0.55466765688454	151.43850576886
5.1820000000000	0.55643184261194	151.01953025480
5.1850000000000	0.55820077051213	150.59928512350
5.1880000000000	0.55997432397263	150.17776805770
5.1910000000000	0.56175238447843	149.75497688436
5.1940000000000	0.56353483161868	149.33090957605
5.1970000000000	0.56532154309467	148.90556425217
5.2000000000000	0.56711239472907	148.47893918024
5.2030000000000	0.56890726047657	148.05103277694
5.2060000000000	0.57070601243566	147.62184360928
5.2090000000000	0.57250852086183	147.19137039549
5.2120000000000	0.57431465418197	146.75961200596
5.2150000000000	0.57612427901004	146.32656746408
5.2180000000000	0.57793726016395	145.89223594694
5.2210000000000	0.57975346068374	145.45661678600
5.2240000000000	0.58157274185087	145.01970946763
5.2270000000000	0.58339496320881	144.58151363364
5.2300000000000	0.58521998258467	144.14202908159
5.2330000000000	0.58704765611208	143.70125576514
5.2360000000000	0.58887783825515	143.25919379423
5.2390000000000	0.59071038183349	142.81584343519
5.2420000000000	0.59254513804837	142.37120511076
5.2450000000000	0.59438195650987	141.92527940004
5.2480000000000	0.59622068526505	141.47806703826
5.2510000000000	0.59806117082711	141.02956891661
5.2540000000000	0.59990325820551	140.57978608179
5.2570000000000	0.60174679093695	140.12871973564
5.2600000000000	0.60359161111737	139.67637123459
5.2630000000000	0.60543755943461	139.22274208899
5.2660000000000	0.60728447520207	138.76783396245
5.2690000000000	0.60913219639306	138.31164867100
5.2720000000000	0.61098055967587	137.85418818222
5.2750000000000	0.61282940044965	137.39545461423
5.2780000000000	0.61467855288084	136.93545023467
5.2810000000000	0.61652784994037	136.47417745948
5.2840000000000	0.61837712344135	136.01163885177
5.2870000000000	0.62022620407733	135.54783712041
5.2900000000000	0.62207492146117	135.08277511871
5.2930000000000	0.62392310416431	134.61645584292
5.2960000000000	0.62577057975648	134.14888243069
5.2990000000000	0.62761717484586	133.68005815948
5.3020000000000	0.62946271511960	133.20998644486
5.3050000000000	0.63130702538464	132.73867083875
5.3080000000000	0.63314992960881	132.26611502762
5.3110000000000	0.63499125096225	131.79232283061
5.3140000000000	0.63683081185895	131.31729819757
5.3170000000000	0.63866843399851	130.84104520707
5.3200000000000	0.64050393840806	130.36356806437
5.3230000000000	0.64233714548418	129.88487109927
5.3260000000000	0.64416787503501	129.40495876397
5.3290000000000	0.64599594632226	128.92383563087
5.3320000000000	0.64782117810330	128.44150639031
5.3350000000000	0.64964338867312	127.95797584828
5.3380000000000	0.65146239590627	127.47324892408
5.3410000000000	0.65327801729861	126.98733064797
5.3440000000000	0.65509007000899	126.50022615872
5.3470000000000	0.65689837090066	126.01194070125
5.3500000000000	0.65870273658249	125.52247962409
5.3530000000000	0.66050298344997	125.03184837693
5.3560000000000	0.66229892772585	124.54005250813
5.3590000000000	0.66409038550051	124.04709766215
5.3620000000000	0.66587717277200	123.55298957703
5.3650000000000	0.66765910548568	123.05773408181
5.3680000000000	0.66943599957345	122.56133709397
5.3710000000000	0.67120767099258	122.06380461689
5.3740000000000	0.67297393576408	121.56514273719
5.3770000000000	0.67473461001056	121.06535762219
5.3800000000000	0.67648950999366	120.56445551735
5.3830000000000	0.67823845215087	120.06244274364
5.3860000000000	0.67998125313190	119.55932569497
5.3890000000000	0.68171772983440	119.05511083566
5.3920000000000	0.68344769943917	118.54980469785
5.3950000000000	0.68517097944475	118.04341387897
5.3980000000000	0.68688738770138	117.53594503923
5.4010000000000	0.68859674244436	117.02740489910
5.4040000000000	0.69029886232675	116.51780023680
5.4070000000000	0.69199356645146	116.00713788590
5.4100000000000	0.69368067440263	115.49542473287
5.4130000000000	0.69536000627640	114.98266771463
5.4160000000000	0.69703138271094	114.46887381623
5.4190000000000	0.69869462491588	113.95405006851
5.4220000000000	0.70034955470098	113.43820354578
5.4250000000000	0.70199599450419	112.92134136356
5.4280000000000	0.70363376741897	112.40347067636
5.4310000000000	0.70526269722095	111.88459867551
5.4340000000000	0.70688260839394	111.36473258700
5.4370000000000	0.70849332615519	110.84387966943
5.4400000000000	0.71009467648005	110.32204721191
5.4430000000000	0.71168648612597	109.79924253213
5.4460000000000	0.71326858265577	109.27547297437
5.4490000000000	0.71484079446037	108.75074590764
5.4520000000000	0.71640295078080	108.22506872385
5.4550000000000	0.71795488172968	107.69844883601
5.4580000000000	0.71949641831202	107.17089367652
5.4610000000000	0.72102739244550	106.64241069552
5.4640000000000	0.72254763698012	106.11300735926
5.4670000000000	0.72405698571740	105.58269114860
5.4700000000000	0.72555527342894	105.05146955750
5.4730000000000	0.72704233587456	104.51935009159
5.4760000000000	0.72851800981996	103.98634026688
5.4790000000000	0.72998213305386	103.45244760838
5.4820000000000	0.73143454440481	102.91767964895
5.4850000000000	0.73287508375751	102.38204392812
5.4880000000000	0.73430359206883	101.84554799095
5.4910000000000	0.73571991138344	101.30819938708
5.4940000000000	0.73712388484916	100.77000566969
5.4970000000000	0.73851535673207	100.23097439468
5.5000000000000	0.73989417243125	99.691113119752
5.5030000000000	0.74126017849348	99.150429403717
5.5060000000000	0.74261322262762	98.608930805759
5.5090000000000	0.74395315371895	98.066624884807
5.5120000000000	0.74527982184334	97.523519198962
5.5150000000000	0.74659307828141	96.979621304996
5.5180000000000	0.74789277553261	96.434938757900
5.5210000000000	0.74917876732936	95.889479110509
5.5240000000000	0.75045090865117	95.343249913174
5.5270000000000	0.75170905573893	94.796258713511
5.5300000000000	0.75295306610925	94.248513056190
5.5330000000000	0.75418279856900	93.700020482798
5.5360000000000	0.75539811323006	93.150788531748
5.5390000000000	0.75659887152428	92.600824738250
5.5420000000000	0.75778493621874	92.050136634326
5.5450000000000	0.75895617143133	91.498731748886
5.5480000000000	0.76011244264668	90.946617607847
5.5510000000000	0.76125361673249	90.393801734305
5.5540000000000	0.76237956195624	89.840291648744
5.5570000000000	0.76349014800250	89.286094869296
5.5600000000000	0.76458524599056	88.731218912039
5.5630000000000	0.76566472849279	88.175671291336
5.5660000000000	0.76672846955338	87.619459520199
5.5690000000000	0.76777634470787	87.062591110707
5.5720000000000	0.76880823100318	86.505073574432
5.5750000000000	0.76982400701838	85.946914422907
5.5780000000000	0.77082355288617	85.388121168118
5.5810000000000	0.77180675031497	84.828701323009
5.5840000000000	0.77277348261198	84.268662402014
5.5870000000000	0.77372363470677	83.708011921606
5.5900000000000	0.77465709317589	83.146757400846
5.5930000000000	0.77557374626816	82.584906361958
5.5960000000000	0.77647348393089	82.022466330895
5.5990000000000	0.77735619783690	81.459444837912
5.6020000000000	0.77822178141250	80.895849418143
5.6050000000000	0.77907012986629	80.331687612163
5.6080000000000	0.77990114021890	79.766966966546
5.6110000000000	0.78071471133368	79.201695034413
5.6140000000000	0.78151074394825	78.635879375951
5.6170000000000	0.78228914070704	78.069527558932
5.6200000000000	0.78304980619473	77.502647159185
5.6230000000000	0.78379264697068	76.935245761054
5.6260000000000	0.78451757160420	76.367330957817
5.6290000000000	0.78522449071085	75.798910352072
5.6320000000000	0.78591331698963	75.229991556078
5.6350000000000	0.78658396526106	74.660582192049
5.6380000000000	0.78723635250618	74.090689892408
5.6410000000000	0.78787039790648	73.520322299975
5.6440000000000	0.78848602288467	72.949487068107
5.6470000000000	0.78908315114627	72.378191860768
5.6500000000000	0.78966170872208	71.806444352537
5.6530000000000	0.79022162401147	71.234252228543
5.6560000000000	0.79076282782642	70.661623184327
5.6590000000000	0.79128525343626	70.088564925618
5.6620000000000	0.79178883661324	69.515085168033
5.6650000000000	0.79227351567870	68.941191636685
5.6680000000000	0.79273923154988	68.366892065696
5.6710000000000	0.79318592778735	67.792194197617
5.6740000000000	0.79361355064304	67.217105782743
5.6770000000000	0.79402204910866	66.641634578327
5.6800000000000	0.79441137496474	66.065788347681
5.6830000000000	0.79478148282995	65.489574859161
5.6860000000000	0.79513233021082	64.913001885041
5.6890000000000	0.79546387755181	64.336077200257
5.6920000000000	0.79577608828552	63.758808581030
5.6950000000000	0.79606892888321	63.181203803356
5.6980000000000	0.79634236890533	62.603270641361
5.7010000000000	0.79659638105216	62.025016865522
5.7040000000000	0.79683094121443	61.446450240742
5.7070000000000	0.79704602852386	60.867578524277
5.7100000000000	0.79724162540357	60.288409463521
5.7130000000000	0.79741771761822	59.708950793628
5.7160000000000	0.79757429432394	59.129210234986
5.7190000000000	0.79771134811778	58.549195490523
5.7220000000000	0.79782887508685	57.968914242852
5.7250000000000	0.79792687485683	57.388374151249
5.7280000000000	0.79800535063994	56.807582848460
5.7310000000000	0.79806430928222	56.226547937330
5.7340000000000	0.79810376131007	55.645276987261
5.7370000000000	0.79812372097594	55.063777530483
5.7400000000000	0.79812420630308	54.482057058142
5.7430000000000	0.79810523912940	53.900123016208
5.7460000000000	0.79806684515010	53.317982801185
5.7490000000000	0.79800905395930	52.735643755631
5.7520000000000	0.79793189909031	52.153113163483
5.7550000000000	0.79783541805467	51.570398245186
5.7580000000000	0.79771965237975	50.987506152615
5.7610000000000	0.79758464764491	50.404443963797
5.7640000000000	0.79743045351607	49.821218677431
5.7670000000000	0.79725712377866	49.237837207186
5.7700000000000	0.79706471636893	48.654306375804
5.7730000000000	0.79685329340337	48.070632908975
5.7760000000000	0.79662292120639	47.486823429003
5.7790000000000	0.79637367033599	46.902884448253
5.7820000000000	0.79610561560748	46.318822362371
5.7850000000000	0.79581883611512	45.734643443286
5.7880000000000	0.79551341525166	45.150353831982
5.7910000000000	0.79518944072565	44.565959531045
5.7940000000000	0.79484700457651	43.981466396970
5.7970000000000	0.79448620318727	43.396880132247
5.8000000000000	0.79410713729499	42.812206277198
5.8030000000000	0.79370991199867	42.227450201580
5.8060000000000	0.79329463676472	41.642617095950
5.8090000000000	0.79286142542993	41.057711962777
5.8120000000000	0.79241039620177	40.472739607313
5.8150000000000	0.79194167165615	39.887704628208
5.8180000000000	0.79145537873246	39.302611407875
5.8210000000000	0.79095164872594	38.717464102598
5.8240000000000	0.79043061727724	38.132266632374
5.8270000000000	0.78989242435927	37.547022670498
5.8300000000000	0.78933721426120	36.961735632873
5.8330000000000	0.78876513556961	36.376408667050
5.8360000000000	0.78817634114678	35.791044640997
5.8390000000000	0.78757098810613	35.205646131576
5.8420000000000	0.78694923778463	34.620215412739
5.8450000000000	0.78631125571241	34.034754443439
5.8480000000000	0.78565721157934	33.449264855232
5.8510000000000	0.78498727919863	32.863747939586
5.8540000000000	0.78430163646751	32.278204634877
5.8570000000000	0.78360046532487	31.692635513067
5.8600000000000	0.78288395170591	31.107040766065
5.8630000000000	0.78215228549380	30.521420191753
5.8660000000000	0.78140566046827	29.935773179677
5.8690000000000	0.78064427425126	29.350098696387
5.8720000000000	0.77986832824944	28.764395270422
5.8750000000000	0.77907802759378	28.178660976935
5.8780000000000	0.77827358107603	27.592893421929
5.8810000000000	0.77745520108219	27.007089726121
5.8840000000000	0.77662310352287	26.421246508393
5.8870000000000	0.77577750776068	25.835359868840
5.8900000000000	0.77491863653445	25.249425371389
5.8930000000000	0.77404671588046	24.663438025982
5.8960000000000	0.77316197505052	24.077392270299
5.8990000000000	0.77226464642695	23.491281951020
5.9020000000000	0.77135496543447	22.905100304590
5.9050000000000	0.77043317044889	22.318839937487
5.9080000000000	0.76949950270266	21.732492805964
5.9110000000000	0.76855420618715	21.146050195241
5.9140000000000	0.76759752755176	20.559502698144
5.9170000000000	0.76662971599963	19.972840193144
5.9200000000000	0.76565102318010	19.386051821793
5.9230000000000	0.76466170307766	18.799125965519
5.9260000000000	0.76366201189746	18.212050221758
5.9290000000000	0.76265220794726	17.624811379399
5.9320000000000	0.76163255151565	17.037395393499
5.9350000000000	0.76060330474660	16.449787359256
5.9380000000000	0.75956473151001	15.861971485193
5.9410000000000	0.75851709726830	15.273931065515
5.9440000000000	0.75746066893886	14.685648451621
5.9470000000000	0.75639571475202	14.097105022712
5.9500000000000	0.75532250410467	13.508281155467
5.9530000000000	0.75424130740901	12.919156192739
5.9560000000000	0.75315239593640	12.329708411223
5.9590000000000	0.75205604165596	11.739914988060
5.9620000000000	0.75095251706770	11.149751966315
5.9650000000000	0.74984209502984	10.559194219276
5.9680000000000	0.74872504857997	9.9682154135359
5.9710000000000	0.74760165074975	9.3767879707729
5.9740000000000	0.74647217437262	8.7848830281924
5.9770000000000	0.74533689188425	8.1924703975511
5.9800000000000	0.74419607511507	7.5995185227030
5.9830000000000	0.74304999507447	7.0059944355934
5.9860000000000	0.74189892172607	6.4118637106291
5.9890000000000	0.74074312375344	5.8170904173432
5.9920000000000	0.73958286831548	5.2216370712787
5.9950000000000	0.73841842079100	4.6254645829982
5.9980000000000	0.73725004451134	4.0285322051353
6.0010000000000	0.73607800048042	3.4307974773907
6.0040000000000	0.73490254708122	2.8322161693742
6.0070000000000	0.73372393976758	2.2327422211920
6.0100000000000	0.73254243074032	1.6323276816670
6.0130000000000	0.73135826860638	1.0309226440815
6.0160000000000	0.73017169801981	0.42847517932299
6.0190000000000	0.72898295930304	-0.17506873369073
6.0220000000000	0.72779228804705	-0.77976528043766
6.0250000000000	0.72659991468873	-1.3856728862030
6.0280000000000	0.72540606406362	-1.9928522946180
6.0310000000000	0.72421095493220	-2.6013666494739
6.0340000000000	0.72301479947754	-3.2112815799638
6.0370000000000	0.72181780277213	-3.8226652895136
6.0400000000000	0.72062016221145	-4.4355886483695
6.0430000000000	0.71942206691165	-5.0501252901124
6.0460000000000	0.71822369706851	-5.6663517122833
6.0490000000000	0.71702522327457	-6.2843473813048
6.0520000000000	0.71582680579119	-6.9041948418923
6.0550000000000	0.71462859377200	-7.5259798311559
6.0580000000000	0.71343072443368	-8.1497913976008
6.0610000000000	0.71223332217024	-8.7757220252390
6.0640000000000	0.71103649760592	-9.4038677630340
6.0670000000000	0.70984034658222	-10.034328359902
6.0700000000000	0.70864494907357	-10.667207405502
6.0730000000000	0.70745036802610	-11.302612477058
6.0760000000000	0.70625664811343	-11.940655292435
6.0790000000000	0.70506381440280	-12.581451869741
6.0820000000000	0.70387187092466	-13.225122693671
6.0850000000000	0.70268079913780	-13.871792888866
6.0880000000000	0.70149055628204	-14.521592400515
6.0910000000000	0.70030107360945	-15.174656182451
6.0940000000000	0.69911225448466	-15.831124392983
6.0970000000000	0.69792397234387	-16.491142598689
6.1000000000000	0.69673606850157	-17.154861986387
6.1030000000000	0.69554834979308	-17.822439583510
6.1060000000000	0.69436058604010	-18.494038487038
6.1090000000000	0.69317250732556	-19.169828101192
6.1120000000000	0.69198380106310	-19.849984383982
6.1150000000000	0.69079410884535	-20.534690102740
6.1180000000000	0.68960302305416	-21.224135098672
6.1210000000000	0.68841008321478	-21.918516560442
6.1240000000000	0.68721477207467	-22.618039306706
6.1270000000000	0.68601651138639	-23.322916077481
6.1300000000000	0.68481465737290	-24.033367834107
6.1330000000000	0.68360849585186	-24.749624067471
6.1360000000000	0.68239723699461	-25.471923114044
6.1390000000000	0.68118000969371	-26.200512479126
6.1420000000000	0.67995585551195	-26.935649166550
6.1450000000000	0.67872372218412	-27.677600013872
6.1480000000000	0.67748245664169	-28.426642031891
6.1510000000000	0.67623079752936	-29.183062747048
6.1540000000000	0.67496736718149	-29.947160544996
6.1570000000000	0.67369066302557	-30.719245013266
6.1600000000000	0.67239904837922	-31.499637280603
6.1630000000000	0.67109074260735	-32.288670350063
6.1660000000000	0.66976381060598	-33.086689422511
6.1690000000000	0.66841615158047	-33.894052206571
6.1720000000000	0.66704548708705	-34.711129210427
6.1750000000000	0.66564934830918	-35.538304010179
6.1780000000000	0.66422506254373	-36.375973488629
6.1810000000000	0.66276973887663	-37.224548037451
6.1840000000000	0.66128025303388	-38.084451714705
6.1870000000000	0.65975323140199	-38.956122348477
6.1900000000000	0.65818503422222	-39.840011576201
6.1930000000000	0.65657173797554	-40.736584807786
6.1960000000000	0.65490911699145	-41.646321099151
6.1990000000000	0.65319262433255	-42.569712921081
6.2020000000000	0.65141737203038	-43.507265806456
6.2050000000000	0.64957811077551	-44.459497856946
6.2080000000000	0.64766920919816	-45.426939088110
6.2110000000000	0.64568463291394	-46.410130589572
6.2140000000000	0.64361792355495	-47.409623474552
6.2170000000000	0.64146217805855	-48.425977590561
6.2200000000000	0.63921002854621	-49.459759960510
6.2230000000000	0.63685362319317	-50.511542920965
6.2260000000000	0.63438460856623	-51.581901921798
6.2290000000000	0.63179411399289	-52.671412949138
6.2320000000000	0.62907273861859	-53.780649531511
6.2350000000000	0.62621054191128	-54.910179287340
6.2380000000000	0.62319703848089	-56.060559970899
6.2410000000000	0.62002119819496	-57.232334973432
6.2440000000000	0.61667145268737	-58.426028236788
6.2470000000000	0.61313570947111	-59.642138538721
6.2500000000000	0.60940137497287	-60.881133112366
6.2530000000000	0.60545538790123	-62.143440567543
6.2560000000000	0.60128426443232	-63.429443088775
6.2590000000000	0.59687415673807	-64.739467894619
6.2620000000000	0.59221092638069	-66.073777955258
6.2650000000000	0.58728023404004	-67.432561980644
6.2680000000000	0.58206764691506	-68.815923709901
6.2710000000000	0.57655876492992	-70.223870554172
6.2740000000000	0.57073936656846	-71.656301669611
6.2770000000000	0.56459557474223	-73.112995564202
6.2800000000000	0.55811404255944	-74.593597371089
6.2830000000000	0.55128215819969	-76.097605950950
6.2860000000000	0.54408826731445	-77.624361015441
6.2890000000000	0.53652191047787	-79.173030491020
6.2920000000000	0.52857407222792	-80.742598365546
6.2950000000000	0.52023743720038	-82.331853276328
6.2980000000000	0.51150664781454	-83.939378105171
6.3010000000000	0.50237855698221	-85.563540840544
6.3040000000000	0.49285246845120	-87.202486946358
6.3070000000000	0.48293035674172	-88.854133438634
6.3100000000000	0.47261705826888	-90.516164813156
6.3130000000000	0.46192042524274	-92.186030887879
6.3160000000000	0.45085143436110	-93.860946522702
6.3190000000000	0.43942424319843	-95.537893056601
6.3220000000000	0.42765618855546	-97.213621159501
6.3250000000000	0.41556772284182	-98.884654635624
6.3280000000000	0.40318228675060	-100.54729453895
6.3310000000000	0.39052611894646	-102.19762277212
6.3340000000000	0.37762800609109	-103.83150413898
6.3370000000000	0.36451897911704	-105.44458560742
6.3400000000000	0.35123196406841	-107.03229130975
6.3430000000000	0.33780139790357	-108.58981155449
6.3460000000000	0.32426282127168	-110.11208383273
6.3490000000000	0.31065246134436	-111.59376345304
6.3520000000000	0.29700681826964	-113.02918100066
6.3550000000000	0.28336226873430	-114.41228324637
6.3580000000000	0.26975469954975	-115.73655337019
6.3610000000000	0.25621918324126	-116.99490533361
6.3640000000000	0.24278970649727	-118.17954582555
6.3670000000000	0.22949896123606	-119.28179527234
6.3700000000000	0.21637820722564	-120.29185674497
6.3730000000000	0.20345721493813	-121.19851794480
6.3760000000000	0.19076429797964	-121.98876644502
6.3790000000000	0.17832644643833	-122.64729153696
6.3820000000000	0.16616957639641	-123.15583680049
6.3850000000000	0.15431891741808	-123.49235525823
6.3880000000000	0.14279957011304	-123.62990322850
6.3910000000000	0.13163728133038	-123.53519010762
6.3940000000000	0.12085950701367	-123.16668202463
6.3970000000000	0.11049686419574	-122.47214656487
6.4000000000000	0.10058511478678	-121.38554750032
6.4030000000000	0.091167870259641	-119.82331094045
6.4060000000000	0.082300237512633	-117.68031941864
6.4090000000000	0.074053578790553	-114.82682223100
6.4120000000000	0.066521269574054	-111.10926835198
6.4150000000000	0.059824454184292	-106.36146120214
6.4180000000000	0.054114749532952	-100.43706513070
6.4210000000000	0.049567360122826	-93.275718873388
6.4240000000000	0.046355228258506	-84.999127896522
6.4270000000000	0.044600010213951	-75.987027168579
6.4300000000000	0.044316191726494	-66.840181707173
6.4330000000000	0.045385987896691	-58.196854377802
6.4360000000000	0.047588714384851	-50.520822921890
6.4390000000000	0.050663488883176	-44.013260110649
6.4420000000000	0.054364363183788	-38.662154293751
6.4450000000000	0.058487994240782	-34.340287616472
6.4480000000000	0.062878509026972	-30.883158660336
6.4510000000000	0.067421254270837	-28.131357184352
6.4540000000000	0.072033644524671	-25.947268467001
6.4570000000000	0.076656781104954	-24.218364054719
6.4600000000000	0.081248869103534	-22.854942244641
6.4630000000000	0.085780376357919	-21.786237499669
6.4660000000000	0.090230573010537	-20.956541721676
6.4690000000000	0.094585081611826	-20.321891577463
6.4720000000000	0.098834142034340	-19.847418315788
6.4750000000000	0.10297137556187	-19.505291076861
6.4780000000000	0.10699289699122	-19.273142245150
6.4810000000000	0.11089667044540	-19.132867282231
6.4840000000000	0.11468203719896	-19.069709425341
6.4870000000000	0.11834936608430	-19.071559140378
6.4900000000000	0.12189979217205	-19.128415100984
6.4930000000000	0.12533501970623	-19.231966852746
6.4960000000000	0.12865717231058	-19.375269508577
6.4990000000000	0.13186867833170	-19.552488417666
6.5020000000000	0.13497218255757	-19.758697362007
6.5050000000000	0.13797047791911	-19.989717967268
6.5080000000000	0.14086645246277	-20.241991060090
6.5110000000000	0.14366304808699	-20.512472954669
6.5140000000000	0.14636322840690	-20.798551322086
6.5170000000000	0.14896995374925	-21.097976542496
6.5200000000000	0.15148616174949	-21.408805375851
6.5230000000000	0.15391475237349	-21.729354493239
6.5260000000000	0.15625857644920	-22.058161947652
6.5290000000000	0.15852042699328	-22.393955073242
6.5320000000000	0.16070303276955	-22.735623617777
6.5350000000000	0.16280905363381	-23.082197157197
6.5380000000000	0.16484107731006	-23.432826031332
6.5410000000000	0.16680161731419	-23.786765188719
6.5440000000000	0.16869311179713	-24.143360445620
6.5470000000000	0.17051792312323	-24.502036757219
6.5500000000000	0.17227833803482	-24.862288172726
6.5530000000000	0.17397656828195	-25.223669205263
6.5560000000000	0.17561475161866	-25.585787394819
6.5590000000000	0.17719495308549	-25.948296880937
6.5620000000000	0.17871916651234	-26.310892832854
6.5650000000000	0.18018931618822	-26.673306610203
6.5680000000000	0.18160725865367	-27.035301548043
6.5710000000000	0.18297478458017	-27.396669277098
6.5740000000000	0.18429362070702	-27.757226504040
6.5770000000000	0.18556543181177	-28.116812188351
6.5800000000000	0.18679182269489	-28.475285061900
6.5830000000000	0.18797434016271	-28.832521445467
6.5860000000000	0.18911447499604	-29.188413323134
6.5890000000000	0.19021366389432	-29.542866641157
6.5920000000000	0.19127329138723	-29.895799802667
6.5950000000000	0.19229469170739	-30.247142333564
6.5980000000000	0.19327915061938	-30.596833698376
6.6010000000000	0.19422790720138	-30.944822247743
6.6040000000000	0.19514215557677	-31.291064281638
6.6070000000000	0.19602304659386	-31.635523214543
6.6100000000000	0.19687168945259	-31.978168830586
6.6130000000000	0.19768915327762	-32.318976618200
6.6160000000000	0.19847646863766	-32.657927175163
6.6190000000000	0.19923462901120	-32.995005676057
6.6220000000000	0.19996459219938	-33.330201395136
6.6250000000000	0.20066728168646	-33.663507278463
6.6280000000000	0.20134358794920	-33.994919559917
6.6310000000000	0.20199436971601	-34.324437416304
6.6340000000000	0.20262045517720	-34.652062657382
6.6370000000000	0.20322264314771	-34.977799447077
6.6400000000000	0.20380170418357	-35.301654052615
6.6430000000000	0.20435838165361	-35.623634618655
6.6460000000000	0.20489339276786	-35.943750963837
6.6490000000000	0.20540742956400	-36.262014397459
6.6520000000000	0.20590115985343	-36.578437554230
6.6550000000000	0.20637522812838	-36.893034245280
6.6580000000000	0.20683025643136	-37.205819323813
6.6610000000000	0.20726684518856	-37.516808563948
6.6640000000000	0.20768557400834	-37.826018551444
6.6670000000000	0.20808700244638	-38.133466585169
6.6700000000000	0.20847167073852	-38.439170588256
6.6730000000000	0.20884010050281	-38.743149028024
6.6760000000000	0.20919279541182	-39.045420843830
6.6790000000000	0.20953024183643	-39.346005382093
6.6820000000000	0.20985290946223	-39.644922337823
6.6850000000000	0.21016125187971	-39.942191702048
6.6880000000000	0.21045570714906	-40.237833714583
6.6910000000000	0.21073669834093	-40.531868821659
6.6940000000000	0.21100463405372	-40.824317637964
6.6970000000000	0.21125990890869	-41.115200912697
6.7000000000000	0.21150290402351	-41.404539499262
6.7030000000000	0.21173398746526	-41.692354328298
6.7060000000000	0.21195351468353	-41.978666383728
6.7090000000000	0.21216182892461	-42.263496681569
6.7120000000000	0.21235926162722	-42.546866251269
6.7150000000000	0.21254613280073	-42.828796119336
6.7180000000000	0.21272275138639	-43.109307295079
6.7210000000000	0.21288941560220	-43.388420758273
6.7240000000000	0.21304641327212	-43.666157448583
6.7270000000000	0.21319402214000	-43.942538256621
6.7300000000000	0.21333251016895	-44.217584016474
6.7330000000000	0.21346213582654	-44.491315499610
6.7360000000000	0.21358314835633	-44.763753410044
6.7390000000000	0.21369578803615	-45.034918380665
6.7420000000000	0.21380028642357	-45.304830970642
6.7450000000000	0.21389686658900	-45.573511663828
6.7480000000000	0.21398574333660	-45.840980868092
6.7510000000000	0.21406712341359	-46.107258915519
6.7540000000000	0.21414120570802	-46.372366063416
6.7570000000000	0.21420818143547	-46.636322496080
6.7600000000000	0.21426823431484	-46.899148327283
6.7630000000000	0.21432154073346	-47.160863603436
6.7660000000000	0.21436826990180	-47.421488307393
6.7690000000000	0.21440858399788	-47.681042362877
6.7720000000000	0.21444263830161	-47.939545639497
6.7750000000000	0.21447058131912	-48.197017958332
6.7780000000000	0.21449255489725	-48.453479098076
6.7810000000000	0.21450869432828	-48.708948801732
6.7840000000000	0.21451912844492	-48.963446783829
6.7870000000000	0.21452397970561	-49.216992738179
6.7900000000000	0.21452336427016	-49.469606346166
6.7930000000000	0.21451739206565	-49.721307285554
6.7960000000000	0.21450616684263	-49.972115239841
6.7990000000000	0.21448978622140	-50.222049908156
6.8020000000000	0.21446834172847	-50.471131015710
6.8050000000000	0.21444191882279	-50.719378324817
6.8080000000000	0.21441059691182	-50.966811646511
6.8110000000000	0.21437444935705	-51.213450852767
6.8140000000000	0.21433354346884	-51.459315889363
6.8170000000000	0.21428794049021	-51.704426789410
6.8200000000000	0.21423769556928	-51.948803687576
6.8230000000000	0.21418285772002	-52.192466835054
6.8260000000000	0.21412346977075	-52.435436615300
6.8290000000000	0.21405956830008	-52.677733560601
6.8320000000000	0.21399118355971	-52.919378369514
6.8350000000000	0.21391833938333	-53.160391925245
6.8380000000000	0.21384105308124	-53.400795315006
6.8410000000000	0.21375933531974	-53.640609850451
6.8440000000000	0.21367318998454	-53.879857089232
6.8470000000000	0.21358261402735	-54.118558857782
6.8500000000000	0.21348759729464	-54.356737275404
6.8530000000000	0.21338812233741	-54.594414779759
6.8560000000000	0.21328416420094	-54.831614153870
6.8590000000000	0.21317569019300	-55.068358554757
6.8620000000000	0.21306265962932	-55.304671543823
6.8650000000000	0.21294502355450	-55.540577119144
6.8680000000000	0.21282272443673	-55.776099749807
6.8710000000000	0.21269569583448	-56.011264412472
6.8740000000000	0.21256386203284	-56.246096630333
6.8770000000000	0.21242713764731	-56.480622514702
6.8800000000000	0.21228542719257	-56.714868809411
6.8830000000000	0.21213862461310	-56.948862938299
6.8860000000000	0.21198661277290	-57.182633056053
6.8890000000000	0.21182926290056	-57.416208102685
6.8920000000000	0.21166643398601	-57.649617861998
6.8950000000000	0.21149797212476	-57.882893024380
6.8980000000000	0.21132370980482	-58.116065254345
6.9010000000000	0.21114346513135	-58.349167263257
6.9040000000000	0.21095704098305	-58.582232887733
6.9070000000000	0.21076422409407	-58.815297174269
6.9100000000000	0.21056478405432	-59.048396470698
6.9130000000000	0.21035847222020	-59.281568525156
6.9160000000000	0.21014502052708	-59.514852593308
6.9190000000000	0.20992414019344	-59.748289554678
6.9220000000000	0.20969552030597	-59.981922039016
6.9250000000000	0.20945882627298	-60.215794563760
6.9280000000000	0.20921369813249	-60.449953683772
6.9310000000000	0.20895974869937	-60.684448154666
6.9340000000000	0.20869656153401	-60.919329111226
6.9370000000000	0.20842368871279	-61.154650262589
6.9400000000000	0.20814064837802	-61.390468106090
6.9430000000000	0.20784692204225	-61.626842161913
6.9460000000000	0.20754195161811	-61.863835230980
6.9490000000000	0.20722513614141	-62.101513678837
6.9520000000000	0.20689582815036	-62.339947748681
6.9550000000000	0.20655332967884	-62.579211907106
6.9580000000000	0.20619688781532	-62.819385226671
6.9610000000000	0.20582568977236	-63.060551809962
6.9640000000000	0.20543885740312	-63.302801260558
6.9670000000000	0.20503544109184	-63.546229207075
6.9700000000000	0.20461441293402	-63.790937887461
6.9730000000000	0.20417465910874	-64.037036801799
6.9760000000000	0.20371497133001	-64.284643443227
[truncated: 1,012 more rows]
