# Supplementary material for: Intelligent wireless power transfer via a 2-bit compact reconfigurable transmissive-metasurface-based router
Source: Nat Commun. 2024 Apr 1;15:2807. doi: 10.1038/s41467-024-46984-4 (PMC10984985; doi:10.1038/s41467-024-46984-4)
Supplement: Supplementary file 12 — Source Data [file 41467_2024_46984_MOESM12_ESM.zip › source_data/figure_s20b_d1000_1.txt]

# x = -1007.50:1007.50:311
# y = -1007.50:1007.50:311
5.520719352435500375e-03 5.418121728939685224e-03 5.308282962413806740e-03 5.191183445839516603e-03 5.066914821315859560e-03 4.935699084560724731e-03 4.797911236835283345e-03 4.654106371769652258e-03 4.505052213351692057e-03 4.351768174171196345e-03 4.195571866994016012e-03 4.038133469713534734e-03 3.881537057200102302e-03 3.728345416990442706e-03 3.581660211948087518e-03 3.445161928471670611e-03 3.323103897427110917e-03 3.220224142333937001e-03 3.141534671493657633e-03 3.091961914937082969e-03 3.075855560985316529e-03 3.096451677448263783e-03 3.155435304925462321e-03 3.252746011051860751e-03 3.386686694795781102e-03 3.554277114761827863e-03 3.751716564824458897e-03 3.974821796360905948e-03 4.219361167046855980e-03 4.481266408562393361e-03 4.756741080627070219e-03 5.042297476323475726e-03 5.334751290798518501e-03 5.631195444184284270e-03 5.928966532490791835e-03 6.225611422267356317e-03 6.518857641198983963e-03 6.806588957891126362e-03 7.086826341325138355e-03 7.357713919898923628e-03 7.617509341396873183e-03 7.864577898961605876e-03 8.097389838143951787e-03 8.314520344901247043e-03 8.514651808162040578e-03 8.696578041861391037e-03 8.859210235892660615e-03 9.001584483056475003e-03 9.122870801043313216e-03 9.222383636993552319e-03 9.299593909225731259e-03 9.354142708237658810e-03 9.385856848235122479e-03 9.394766531266673590e-03 9.381125456812503330e-03 9.345433775581652933e-03 9.288464337646630889e-03 9.211292704400573725e-03 9.115331351786730776e-03 9.002368341344922989e-03 8.874610403279038426e-03 8.734729756021797353e-03 8.585912936422050376e-03 8.431908260156738277e-03 8.277066105472951144e-03 8.126362942814192858e-03 7.985396118058218223e-03 7.860332582865432391e-03 7.757792647080485882e-03 7.684651952879832139e-03 7.647754192784598712e-03 7.653545323762494558e-03 7.707665056782247136e-03 7.814555418247626575e-03 7.977157292923304013e-03 8.196754502953708735e-03 8.472991705104881630e-03 8.804049955749987388e-03 9.186930032303078017e-03 9.617780353035095334e-03 1.009221368748122044e-02 1.060557610916962497e-02 1.115315255083196636e-02 1.173030926581231613e-02 1.233258253986890471e-02 1.295572625152815495e-02 1.359573050013330141e-02 1.424882143863398336e-02 1.491144993476751536e-02 1.558027439753440282e-02 1.625214128948642908e-02 1.692406551928932537e-02 1.759321199801773886e-02 1.825687904694975675e-02 1.891248397257206185e-02 1.955755090337021190e-02 2.018970085918513069e-02 2.080664396056120663e-02 2.140617365774667019e-02 2.198616285073710236e-02 2.254456177315506890e-02 2.307939751757897770e-02 2.358877508488807506e-02 2.407087984343899215e-02 2.452398128465400895e-02 2.494643795983547685e-02 2.533670347889032531e-02 2.569333344565735006e-02 2.601499319723847917e-02 2.630046620667985183e-02 2.654866300012952499e-02 2.675863043172379413e-02 2.692956115248464066e-02 2.706080310365665403e-02 2.715186886080758755e-02 2.720244465263873743e-02 2.721239887825106091e-02 2.718178994854172567e-02 2.711087328169812724e-02 2.700010728928320738e-02 2.685015819825780845e-02 2.666190356530660777e-02 2.643643435292102051e-02 2.617505545168724579e-02 2.587928454993575905e-02 2.555084927012833337e-02 2.519168251079820925e-02 2.480391595339783220e-02 2.438987171459740949e-02 2.395205214638926328e-02 2.349312780834527173e-02 2.301592365845971794e-02 2.252340353086622685e-02 2.201865299032916209e-02 2.150486067442119315e-02 2.098529825487945033e-02 2.046329916950176062e-02 1.994223629528328254e-02 1.942549875217067928e-02 1.891646804492989886e-02 1.841849376796681620e-02 1.793486911445376503e-02 1.746880644597807383e-02 1.702341319164358407e-02 1.660166835436593588e-02 1.620639990551238016e-02 1.584026334458485050e-02 1.550572168610941763e-02 1.520502710921851734e-02 1.494020446582986633e-02 1.471303679153864070e-02 1.452505290293295767e-02 1.437751710191299478e-02 1.427142094985386737e-02 1.420747703094260572e-02 1.418611460214197657e-02 1.420747703094262654e-02 1.427142094985385697e-02 1.437751710191300693e-02 1.452505290293297675e-02 1.471303679153862856e-02 1.494020446582987154e-02 1.520502710921851387e-02 1.550572168610941243e-02 1.584026334458485050e-02 1.620639990551239404e-02 1.660166835436593241e-02 1.702341319164357367e-02 1.746880644597808424e-02 1.793486911445379278e-02 1.841849376796683008e-02 1.891646804492987111e-02 1.942549875217066541e-02 1.994223629528326866e-02 2.046329916950177796e-02 2.098529825487943645e-02 2.150486067442118621e-02 2.201865299032914822e-02 2.252340353086620256e-02 2.301592365845969365e-02 2.349312780834526479e-02 2.395205214638925634e-02 2.438987171459740602e-02 2.480391595339784261e-02 2.519168251079821272e-02 2.555084927012832990e-02 2.587928454993577293e-02 2.617505545168725273e-02 2.643643435292102051e-02 2.666190356530660083e-02 2.685015819825780845e-02 2.700010728928318657e-02 2.711087328169814112e-02 2.718178994854171526e-02 2.721239887825107132e-02 2.720244465263873049e-02 2.715186886080759449e-02 2.706080310365665403e-02 2.692956115248461985e-02 2.675863043172380107e-02 2.654866300012952499e-02 2.630046620667985877e-02 2.601499319723847917e-02 2.569333344565735353e-02 2.533670347889032531e-02 2.494643795983548726e-02 2.452398128465401589e-02 2.407087984343900255e-02 2.358877508488807506e-02 2.307939751757896382e-02 2.254456177315507584e-02 2.198616285073709542e-02 2.140617365774667366e-02 2.080664396056119969e-02 2.018970085918512028e-02 1.955755090337020843e-02 1.891248397257207225e-02 1.825687904694975675e-02 1.759321199801773886e-02 1.692406551928932884e-02 1.625214128948642908e-02 1.558027439753441150e-02 1.491144993476752230e-02 1.424882143863398162e-02 1.359573050013328926e-02 1.295572625152815321e-02 1.233258253986890124e-02 1.173030926581230919e-02 1.115315255083196462e-02 1.060557610916962323e-02 1.009221368748121697e-02 9.617780353035084925e-03 9.186930032303076282e-03 8.804049955749992593e-03 8.472991705104883364e-03 8.196754502953707000e-03 7.977157292923297074e-03 7.814555418247624841e-03 7.707665056782243666e-03 7.653545323762491089e-03 7.647754192784598712e-03 7.684651952879838210e-03 7.757792647080483280e-03 7.860332582865439330e-03 7.985396118058216489e-03 8.126362942814192858e-03 8.277066105472951144e-03 8.431908260156731338e-03 8.585912936422045172e-03 8.734729756021799088e-03 8.874610403279034956e-03 9.002368341344917785e-03 9.115331351786734246e-03 9.211292704400575460e-03 9.288464337646637828e-03 9.345433775581654667e-03 9.381125456812496391e-03 9.394766531266677059e-03 9.385856848235127683e-03 9.354142708237665749e-03 9.299593909225731259e-03 9.222383636993554054e-03 9.122870801043316685e-03 9.001584483056473268e-03 8.859210235892660615e-03 8.696578041861389302e-03 8.514651808162035374e-03 8.314520344901248777e-03 8.097389838143958726e-03 7.864577898961605876e-03 7.617509341396879255e-03 7.357713919898921894e-03 7.086826341325147896e-03 6.806588957891129832e-03 6.518857641198983963e-03 6.225611422267356317e-03 5.928966532490783162e-03 5.631195444184282535e-03 5.334751290798521103e-03 5.042297476323481797e-03 4.756741080627065882e-03 4.481266408562382085e-03 4.219361167046857715e-03 3.974821796360902479e-03 3.751716564824467137e-03 3.554277114761826128e-03 3.386686694795783270e-03 3.252746011051868558e-03 3.155435304925456250e-03 3.096451677448267253e-03 3.075855560985320432e-03 3.091961914937083403e-03 3.141534671493658067e-03 3.220224142333933531e-03 3.323103897427109616e-03 3.445161928471668442e-03 3.581660211948092289e-03 3.728345416990445308e-03 3.881537057200100567e-03 4.038133469713537337e-03 4.195571866994016012e-03 4.351768174171196345e-03 4.505052213351687720e-03 4.654106371769655727e-03 4.797911236835283345e-03 4.935699084560722129e-03 5.066914821315854356e-03 5.191183445839511398e-03 5.308282962413803270e-03 5.418121728939686958e-03 5.520719352435498641e-03
5.418121728939689560e-03 5.315479887926000645e-03 5.205512136906537135e-03 5.088099880441903852e-03 4.963225748029352798e-03 4.830992160108756213e-03 4.691643510266670612e-03 4.545593022908682446e-03 4.393455604453973089e-03 4.236088266505247391e-03 4.074639883439790632e-03 3.910611982370054696e-03 3.745931605350662913e-03 3.583035395293444284e-03 3.424959877147083689e-03 3.275424930830093864e-03 3.138884211539165296e-03 3.020498062430350319e-03 2.925967166317363331e-03 2.861165090234352257e-03 2.831550427852172046e-03 2.841438509204243824e-03 2.893332529082442983e-03 2.987559081960983881e-03 3.122348514510769977e-03 3.294298620516608340e-03 3.499011333462251523e-03 3.731686738707513246e-03 3.987554147974699259e-03 4.262122103710601871e-03 4.551286211936781366e-03 4.851346972734356909e-03 5.158980521000574790e-03 5.471190487810363191e-03 5.785256863115243245e-03 6.098689545672819450e-03 6.409189526450476994e-03 6.714618202163864097e-03 7.012974203493851054e-03 7.302376723279031465e-03 7.581054278766972444e-03 7.847337941895739591e-03 8.099658222901174112e-03 8.336544949271842975e-03 8.556629625109380549e-03 8.758649880125559534e-03 8.941455723310310147e-03 9.104017406984524913e-03 9.245434786201461863e-03 9.364948129951691444e-03 9.461950407560912324e-03 9.536001138456283444e-03 9.586841957806938389e-03 9.614414114837733019e-03 9.618878183600894013e-03 9.600636323692087956e-03 9.560357472849844579e-03 9.499005869954786629e-03 9.417873271492297610e-03 9.318615098328219409e-03 9.203290473790676218e-03 9.074405603315334121e-03 8.934959084634484447e-03 8.788486384401930293e-03 8.639098729242943378e-03 8.491508955499545847e-03 8.351033549059220726e-03 8.223556681763275963e-03 8.115439649256239382e-03 8.033359659161579819e-03 7.984067866592706522e-03 7.974069865795792994e-03 8.009252082775194376e-03 8.094499912967532962e-03 8.233368949631092101e-03 8.427869632154479096e-03 8.678404341244843820e-03 8.983860774943803335e-03 9.341830415634286289e-03 9.748899439391282146e-03 1.020095675369624665e-02 1.069347597007559887e-02 1.122174645242019451e-02 1.178104552740259076e-02 1.236675561002782003e-02 1.297443593672984764e-02 1.359986021059980503e-02 1.423903055337272239e-02 1.488817617497897872e-02 1.554374301238616030e-02 1.620237869534823377e-02 1.686091571432804179e-02 1.751635458888583380e-02 1.816584809426049010e-02 1.880668711760952877e-02 1.943628840949531908e-02 2.005218431274961507e-02 2.065201444679524295e-02 2.123351927121353705e-02 2.179453542751418754e-02 2.233299274965493131e-02 2.284691283349439550e-02 2.333440905797318568e-02 2.379368795356592500e-02 2.422305181474974228e-02 2.462090245234991454e-02 2.498574597855037979e-02 2.531619851217022446e-02 2.561099268517833677e-02 2.586898482355773701e-02 2.608916266732951364e-02 2.627065348620438376e-02 2.641273243946527793e-02 2.651483102179218176e-02 2.657654543125359189e-02 2.659764469174741991e-02 2.657807836038047350e-02 2.651798365046367789e-02 2.641769180338605569e-02 2.627773354755198396e-02 2.609884348981849483e-02 2.588196329451335556e-02 2.562824351695876940e-02 2.533904397237121686e-02 2.501593253686578561e-02 2.466068229491088365e-02 2.427526696661182898e-02 2.386185456849381978e-02 2.342279928269186753e-02 2.296063153134566409e-02 2.247804627525879645e-02 2.197788957828128789e-02 2.146314350104570196e-02 2.093690940941666037e-02 2.040238980413788469e-02 1.986286879826244106e-02 1.932169138810410636e-02 1.878224168127322347e-02 1.824792026189398647e-02 1.772212088815606351e-02 1.720820673088116134e-02 1.670948637363992711e-02 1.622918980496013824e-02 1.577044464099808252e-02 1.533625282226582821e-02 1.492946802978487031e-02 1.455277406367721550e-02 1.420866441936735960e-02 1.389942328251818175e-02 1.362710814262656743e-02 1.339353419717435878e-02 1.320026068418104180e-02 1.304857924374421517e-02 1.293950437201060906e-02 1.287376599848246046e-02 1.285180419338768920e-02 1.287376599848244138e-02 1.293950437201061253e-02 1.304857924374422384e-02 1.320026068418104180e-02 1.339353419717435531e-02 1.362710814262655876e-02 1.389942328251817481e-02 1.420866441936736654e-02 1.455277406367719642e-02 1.492946802978486337e-02 1.533625282226582127e-02 1.577044464099808946e-02 1.622918980496014518e-02 1.670948637363990630e-02 1.720820673088114053e-02 1.772212088815604963e-02 1.824792026189398300e-02 1.878224168127321653e-02 1.932169138810410636e-02 1.986286879826248269e-02 2.040238980413787775e-02 2.093690940941664649e-02 2.146314350104569155e-02 2.197788957828128442e-02 2.247804627525878257e-02 2.296063153134566409e-02 2.342279928269187794e-02 2.386185456849381631e-02 2.427526696661181163e-02 2.466068229491088365e-02 2.501593253686577173e-02 2.533904397237119258e-02 2.562824351695874164e-02 2.588196329451334862e-02 2.609884348981849830e-02 2.627773354755198396e-02 2.641769180338604181e-02 2.651798365046368136e-02 2.657807836038047350e-02 2.659764469174742338e-02 2.657654543125359189e-02 2.651483102179219217e-02 2.641273243946528834e-02 2.627065348620438376e-02 2.608916266732949629e-02 2.586898482355772314e-02 2.561099268517835412e-02 2.531619851217021405e-02 2.498574597855036938e-02 2.462090245234991454e-02 2.422305181474974228e-02 2.379368795356593194e-02 2.333440905797321344e-02 2.284691283349439897e-02 2.233299274965493825e-02 2.179453542751418754e-02 2.123351927121353705e-02 2.065201444679523948e-02 2.005218431274961161e-02 1.943628840949532602e-02 1.880668711760952183e-02 1.816584809426049357e-02 1.751635458888582686e-02 1.686091571432804179e-02 1.620237869534824765e-02 1.554374301238615336e-02 1.488817617497898219e-02 1.423903055337270677e-02 1.359986021059980503e-02 1.297443593672984244e-02 1.236675561002781309e-02 1.178104552740258729e-02 1.122174645242019278e-02 1.069347597007559887e-02 1.020095675369624491e-02 9.748899439391289085e-03 9.341830415634279350e-03 8.983860774943806804e-03 8.678404341244849024e-03 8.427869632154482565e-03 8.233368949631095571e-03 8.094499912967532962e-03 8.009252082775190906e-03 7.974069865795787790e-03 7.984067866592706522e-03 8.033359659161585023e-03 8.115439649256241117e-03 8.223556681763269025e-03 8.351033549059220726e-03 8.491508955499552785e-03 8.639098729242953786e-03 8.788486384401923354e-03 8.934959084634491386e-03 9.074405603315330651e-03 9.203290473790683157e-03 9.318615098328221144e-03 9.417873271492295875e-03 9.499005869954788364e-03 9.560357472849854987e-03 9.600636323692089691e-03 9.618878183600887075e-03 9.614414114837739958e-03 9.586841957806933184e-03 9.536001138456290382e-03 9.461950407560917528e-03 9.364948129951689709e-03 9.245434786201456659e-03 9.104017406984526647e-03 8.941455723310318821e-03 8.758649880125563003e-03 8.556629625109380549e-03 8.336544949271832566e-03 8.099658222901170643e-03 7.847337941895741326e-03 7.581054278766974179e-03 7.302376723279025393e-03 7.012974203493857993e-03 6.714618202163865832e-03 6.409189526450473524e-03 6.098689545672823786e-03 5.785256863115243245e-03 5.471190487810361457e-03 5.158980521000578259e-03 4.851346972734349970e-03 4.551286211936775294e-03 4.262122103710601004e-03 3.987554147974701861e-03 3.731686738707510644e-03 3.499011333462248487e-03 3.294298620516605304e-03 3.122348514510766074e-03 2.987559081960983014e-03 2.893332529082450789e-03 2.841438509204247294e-03 2.831550427852168577e-03 2.861165090234357462e-03 2.925967166317371571e-03 3.020498062430352487e-03 3.138884211539171801e-03 3.275424930830093430e-03 3.424959877147083689e-03 3.583035395293447754e-03 3.745931605350663780e-03 3.910611982370056430e-03 4.074639883439792366e-03 4.236088266505243054e-03 4.393455604453974823e-03 4.545593022908678109e-03 4.691643510266667143e-03 4.830992160108756213e-03 4.963225748029353665e-03 5.088099880441902985e-03 5.205512136906532798e-03 5.315479887926000645e-03 5.418121728939685224e-03
5.308282962413805005e-03 5.205512136906531064e-03 5.095425149993678716e-03 4.977807675062897834e-03 4.852535694684451291e-03 4.719593275700051556e-03 4.579093881793732009e-03 4.431306389779471160e-03 4.276687344351384583e-03 4.115921435630004975e-03 3.949972685345528971e-03 3.780149277144735556e-03 3.608185097345538179e-03 3.436340267728440513e-03 3.267520049791911366e-03 3.105404322700702508e-03 2.954565152884657334e-03 2.820524630991007742e-03 2.709670770108448326e-03 2.628922604065695584e-03 2.585059077372206960e-03 2.583751986270881821e-03 2.628558826922451977e-03 2.720282793688279244e-03 2.856995736198227141e-03 3.034672745136129425e-03 3.248097319179243068e-03 3.491679537051928673e-03 3.760006965603125001e-03 4.048124435625057027e-03 4.351621378026305532e-03 4.666611735851801564e-03 4.989667328520880352e-03 5.317739663872699148e-03 5.648087019890501125e-03 5.978213167245479201e-03 6.305818890474605871e-03 6.628765230242242810e-03 6.945046640948945686e-03 7.252772214024718299e-03 7.550153339418347147e-03 7.835496470730384314e-03 8.107199940972389246e-03 8.363754017707005287e-03 8.603743583943831291e-03 8.825852989413312047e-03 9.028872743420537222e-03 9.211707823126283681e-03 9.373387456419116429e-03 9.513076312134863613e-03 9.630087096528522003e-03 9.723894616722199638e-03 9.794151431607979463e-03 9.840705268985337414e-03 9.863618443998177845e-03 9.863189564856704450e-03 9.839977850918389321e-03 9.794830403417090561e-03 9.728912740544222448e-03 9.643742804808187394e-03 9.541228423691471353e-03 9.423707785833245615e-03 9.293991790536573414e-03 9.155406022362470864e-03 9.011828472608842192e-03 8.867716891164603363e-03 8.728116848514301529e-03 8.598638539200292516e-03 8.485387860155251330e-03 8.394836781532509853e-03 8.333621485715069985e-03 8.308266124004912156e-03 8.324845886572312947e-03 8.388622870455489031e-03 8.503705544216814266e-03 8.672788900037992771e-03 8.897021618771696824e-03 9.176020089502334373e-03 9.508016409902514052e-03 9.890101182337218341e-03 1.031851055140792228e-02 1.078891106572270157e-02 1.129664985940601919e-02 1.183695395397533351e-02 1.240507588715609663e-02 1.299639131312954957e-02 1.360645803039993440e-02 1.423104648222300872e-02 1.486615060944305837e-02 1.550798610410463428e-02 1.615298125527067988e-02 1.679776399376809240e-02 1.743914751640904259e-02 1.807411598251262158e-02 1.869981116445392638e-02 1.931352053104491359e-02 1.991266698762866882e-02 2.049480034252179617e-02 2.105759048110507348e-02 2.159882218192918715e-02 2.211639148712509287e-02 2.260830353117922534e-02 2.307267173079977432e-02 2.350771823982523295e-02 2.391177557441947696e-02 2.428328931378083422e-02 2.462082177972454641e-02 2.492305659466615211e-02 2.518880401195710758e-02 2.541700690550817432e-02 2.560674729776688321e-02 2.575725329677325606e-02 2.586790630478819422e-02 2.593824835326923386e-02 2.596798941230270968e-02 2.595701451721499353e-02 2.590539055143637956e-02 2.581337252291626694e-02 2.568140917174121379e-02 2.551014774912584507e-02 2.530043781274879736e-02 2.505333389037560712e-02 2.477009687285094269e-02 2.445219400864330830e-02 2.410129738500762717e-02 2.371928079534960099e-02 2.330821490807009205e-02 2.287036066903657891e-02 2.240816088733066369e-02 2.192422997199367299e-02 2.142134180586479156e-02 2.090241576117911337e-02 2.037050088044957408e-02 1.982875826551605200e-02 1.928044173808499476e-02 1.872887685739850483e-02 1.817743840626113300e-02 1.762952648705696373e-02 1.708854140690744747e-02 1.655785757770802252e-02 1.604079671476178054e-02 1.554060068801432250e-02 1.506040446191878220e-02 1.460320964971652258e-02 1.417185929716442520e-02 1.376901458532754294e-02 1.339713418225055644e-02 1.305845695487057104e-02 1.275498865100077595e-02 1.248849295838036673e-02 1.226048704021159320e-02 1.207224125445557558e-02 1.192478233492212311e-02 1.181889891894339142e-02 1.175514803427248067e-02 1.173386108375751129e-02 1.175514803427246679e-02 1.181889891894339142e-02 1.192478233492210750e-02 1.207224125445558252e-02 1.226048704021161749e-02 1.248849295838039795e-02 1.275498865100077941e-02 1.305845695487058492e-02 1.339713418225059460e-02 1.376901458532753253e-02 1.417185929716443735e-02 1.460320964971652258e-02 1.506040446191877005e-02 1.554060068801433117e-02 1.604079671476178748e-02 1.655785757770800518e-02 1.708854140690744053e-02 1.762952648705695680e-02 1.817743840626113647e-02 1.872887685739851524e-02 1.928044173808501904e-02 1.982875826551605894e-02 2.037050088044960530e-02 2.090241576117915154e-02 2.142134180586482278e-02 2.192422997199368687e-02 2.240816088733066022e-02 2.287036066903660667e-02 2.330821490807009205e-02 2.371928079534961833e-02 2.410129738500762023e-02 2.445219400864329790e-02 2.477009687285092882e-02 2.505333389037561406e-02 2.530043781274878348e-02 2.551014774912585548e-02 2.568140917174119991e-02 2.581337252291625653e-02 2.590539055143635874e-02 2.595701451721500394e-02 2.596798941230271315e-02 2.593824835326925121e-02 2.586790630478818728e-02 2.575725329677324565e-02 2.560674729776687628e-02 2.541700690550817432e-02 2.518880401195710758e-02 2.492305659466616252e-02 2.462082177972454641e-02 2.428328931378083422e-02 2.391177557441948043e-02 2.350771823982521561e-02 2.307267173079978473e-02 2.260830353117922881e-02 2.211639148712511369e-02 2.159882218192918021e-02 2.105759048110508042e-02 2.049480034252179964e-02 1.991266698762867576e-02 1.931352053104491012e-02 1.869981116445392638e-02 1.807411598251261117e-02 1.743914751640903565e-02 1.679776399376808893e-02 1.615298125527067641e-02 1.550798610410464295e-02 1.486615060944305837e-02 1.423104648222301913e-02 1.360645803039993093e-02 1.299639131312954957e-02 1.240507588715609490e-02 1.183695395397533004e-02 1.129664985940601919e-02 1.078891106572270678e-02 1.031851055140792055e-02 9.890101182337211402e-03 9.508016409902515786e-03 9.176020089502337843e-03 8.897021618771696824e-03 8.672788900037985832e-03 8.503705544216812531e-03 8.388622870455485561e-03 8.324845886572309478e-03 8.308266124004912156e-03 8.333621485715075189e-03 8.394836781532511588e-03 8.485387860155249595e-03 8.598638539200287312e-03 8.728116848514311937e-03 8.867716891164608567e-03 9.011828472608842192e-03 9.155406022362470864e-03 9.293991790536564740e-03 9.423707785833254288e-03 9.541228423691459209e-03 9.643742804808187394e-03 9.728912740544217244e-03 9.794830403417100970e-03 9.839977850918387586e-03 9.863189564856707919e-03 9.863618443998179580e-03 9.840705268985332210e-03 9.794151431607986402e-03 9.723894616722194434e-03 9.630087096528522003e-03 9.513076312134861878e-03 9.373387456419111224e-03 9.211707823126283681e-03 9.028872743420542427e-03 8.825852989413312047e-03 8.603743583943838230e-03 8.363754017707003552e-03 8.107199940972390981e-03 7.835496470730384314e-03 7.550153339418344545e-03 7.252772214024726105e-03 6.945046640948945686e-03 6.628765230242243678e-03 6.305818890474598065e-03 5.978213167245479201e-03 5.648087019890508931e-03 5.317739663872701750e-03 4.989667328520876015e-03 4.666611735851805033e-03 4.351621378026302930e-03 4.048124435625049221e-03 3.760006965603126736e-03 3.491679537051925637e-03 3.248097319179238732e-03 3.034672745136131160e-03 2.856995736198224105e-03 2.720282793688278810e-03 2.628558826922448074e-03 2.583751986270883556e-03 2.585059077372206093e-03 2.628922604065688211e-03 2.709670770108444857e-03 2.820524630991010778e-03 2.954565152884648226e-03 3.105404322700697738e-03 3.267520049791911799e-03 3.436340267728438345e-03 3.608185097345537311e-03 3.780149277144732520e-03 3.949972685345528971e-03 4.115921435630004975e-03 4.276687344351384583e-03 4.431306389779472894e-03 4.579093881793732876e-03 4.719593275700053291e-03 4.852535694684451291e-03 4.977807675062898701e-03 5.095425149993680451e-03 5.205512136906533666e-03 5.308282962413804137e-03
5.191183445839512266e-03 5.088099880441903852e-03 4.977807675062896099e-03 4.860001384508119866e-03 4.734454184360604827e-03 4.601034674831174821e-03 4.459727013112503406e-03 4.310655579856899518e-03 4.154115835608635995e-03 3.990613627288458649e-03 3.820915990232472657e-03 3.646117446557579043e-03 3.467726798100021369e-03 3.287780031010586156e-03 3.108984104766633269e-03 2.934891658626574522e-03 2.770093275855534110e-03 2.620384364562199780e-03 2.492810993189281069e-03 2.395431451233666267e-03 2.336602179295783639e-03 2.323723110441402312e-03 2.361731452530160640e-03 2.452008554383315175e-03 2.592299461393602310e-03 2.777633527364341270e-03 3.001659318457413489e-03 3.257782931664700982e-03 3.539852001250552195e-03 3.842434671482325512e-03 4.160848959166131046e-03 4.491076723378895075e-03 4.829643206261322042e-03 5.173500866648464945e-03 5.519931786424964702e-03 5.866471225418411206e-03 6.210850237973372309e-03 6.550953944319458551e-03 6.884792112020111758e-03 7.210479226650762068e-03 7.526221828322120569e-03 7.830311420632923847e-03 8.121121685800238021e-03 8.397109069416921687e-03 8.656816047807594158e-03 8.898876579373200466e-03 9.122023384532638307e-03 9.325096809985781304e-03 9.507055121743504533e-03 9.666986145038971093e-03 9.804120233252963321e-03 9.917844606163385424e-03 1.000771915271435157e-02 1.007349384612188890e-02 1.011512796931992100e-02 1.013281139386650043e-02 1.012698819021519599e-02 1.009838286186457226e-02 1.004802947400832043e-02 9.977303863362292982e-03 9.887958930927219503e-03 9.782162677867859563e-03 9.662538070066457874e-03 9.532202913628554791e-03 9.394806586632256998e-03 9.254558617912784710e-03 9.116241732286206254e-03 8.985199289060183045e-03 8.867284572694419248e-03 8.768758200557315308e-03 8.696121569371675908e-03 8.655880544946960298e-03 8.654245593178242282e-03 8.696791273705531053e-03 8.788115299735574024e-03 8.931548287871474145e-03 9.128963135593096134e-03 9.380715477634492261e-03 9.685718879680218704e-03 1.004163059942574099e-02 1.044510577004929830e-02 1.089207406882068685e-02 1.137800103475020141e-02 1.189811017445104556e-02 1.244755595543588569e-02 1.302154823973373197e-02 1.361543475263722429e-02 1.422475053486088256e-02 1.484524327927717706e-02 1.547288218602256051e-02 1.610385630280798674e-02 1.673456671241055349e-02 1.736161558901528484e-02 1.798179411751829604e-02 1.859207052802957366e-02 1.918957898654719690e-02 1.977160974453823217e-02 2.033560073505356197e-02 2.087913067199522951e-02 2.139991363346873884e-02 2.189579506953113694e-02 2.236474915505981195e-02 2.280487740087352305e-02 2.321440843449013372e-02 2.359169886242607969e-02 2.393523512650229390e-02 2.424363626601468841e-02 2.451565749540162917e-02 2.475019450300654927e-02 2.494628837098789714e-02 2.510313100957565005e-02 2.522007099122475574e-02 2.529661966218661046e-02 2.533245740102122584e-02 2.532743988616062425e-02 2.528160422796858764e-02 2.519517481542951631e-02 2.506856872357396751e-02 2.490240052551640632e-02 2.469748635234111228e-02 2.445484704522090866e-02 2.417571024699988885e-02 2.386151128469268454e-02 2.351389269994633158e-02 2.313470229093040481e-02 2.272598953611498426e-02 2.229000027748850865e-02 2.182916954750162980e-02 2.134611243012396117e-02 2.084361285145371750e-02 2.032461019950387165e-02 1.979218367638299267e-02 1.924953429029930413e-02 1.869996440145017813e-02 1.814685474840162238e-02 1.759363890457903840e-02 1.704377515498575399e-02 1.650071584970318542e-02 1.596787439357096744e-02 1.544859018143089451e-02 1.494609199484223279e-02 1.446346064325172535e-02 1.400359195462554107e-02 1.356916157585227010e-02 1.316259338937605418e-02 1.278603362346429802e-02 1.244133284338972203e-02 1.213003786603160383e-02 1.185339516197147364e-02 1.161236646129109457e-02 1.140765609764871763e-02 1.123974823311037208e-02 1.110895070802882245e-02 1.101544110891774196e-02 1.095930998939362473e-02 1.094059619439187447e-02 1.095930998939361953e-02 1.101544110891775410e-02 1.110895070802879990e-02 1.123974823311037034e-02 1.140765609764870549e-02 1.161236646129108763e-02 1.185339516197147711e-02 1.213003786603161598e-02 1.244133284338971857e-02 1.278603362346429802e-02 1.316259338937607153e-02 1.356916157585229266e-02 1.400359195462554628e-02 1.446346064325175831e-02 1.494609199484224146e-02 1.544859018143088236e-02 1.596787439357096397e-02 1.650071584970319236e-02 1.704377515498575052e-02 1.759363890457899676e-02 1.814685474840161891e-02 1.869996440145013997e-02 1.924953429029927984e-02 1.979218367638299614e-02 2.032461019950386472e-02 2.084361285145373832e-02 2.134611243012396464e-02 2.182916954750162980e-02 2.229000027748851212e-02 2.272598953611498773e-02 2.313470229093041175e-02 2.351389269994633852e-02 2.386151128469270188e-02 2.417571024699990620e-02 2.445484704522093641e-02 2.469748635234110534e-02 2.490240052551643060e-02 2.506856872357397098e-02 2.519517481542951978e-02 2.528160422796857376e-02 2.532743988616063466e-02 2.533245740102122237e-02 2.529661966218658964e-02 2.522007099122474533e-02 2.510313100957563964e-02 2.494628837098790061e-02 2.475019450300655621e-02 2.451565749540163611e-02 2.424363626601469882e-02 2.393523512650229737e-02 2.359169886242607969e-02 2.321440843449013025e-02 2.280487740087350917e-02 2.236474915505981542e-02 2.189579506953113694e-02 2.139991363346873884e-02 2.087913067199522604e-02 2.033560073505357238e-02 1.977160974453823911e-02 1.918957898654720037e-02 1.859207052802957366e-02 1.798179411751828910e-02 1.736161558901528831e-02 1.673456671241055696e-02 1.610385630280797981e-02 1.547288218602255530e-02 1.484524327927717186e-02 1.422475053486087562e-02 1.361543475263722602e-02 1.302154823973373197e-02 1.244755595543587529e-02 1.189811017445104903e-02 1.137800103475020141e-02 1.089207406882068338e-02 1.044510577004930524e-02 1.004163059942574793e-02 9.685718879680210031e-03 9.380715477634490526e-03 9.128963135593097869e-03 8.931548287871477615e-03 8.788115299735577493e-03 8.696791273705536257e-03 8.654245593178233609e-03 8.655880544946951624e-03 8.696121569371677643e-03 8.768758200557318777e-03 8.867284572694424452e-03 8.985199289060170902e-03 9.116241732286211458e-03 9.254558617912788179e-03 9.394806586632255263e-03 9.532202913628554791e-03 9.662538070066456139e-03 9.782162677867856093e-03 9.887958930927217768e-03 9.977303863362301656e-03 1.004802947400832737e-02 1.009838286186457226e-02 1.012698819021519946e-02 1.013281139386650043e-02 1.011512796931992968e-02 1.007349384612188890e-02 1.000771915271435678e-02 9.917844606163392362e-03 9.804120233252970260e-03 9.666986145038969358e-03 9.507055121743502799e-03 9.325096809985781304e-03 9.122023384532636572e-03 8.898876579373200466e-03 8.656816047807590689e-03 8.397109069416928626e-03 8.121121685800232817e-03 7.830311420632925581e-03 7.526221828322122304e-03 7.210479226650765537e-03 6.884792112020111758e-03 6.550953944319456816e-03 6.210850237973377513e-03 5.866471225418404267e-03 5.519931786424968172e-03 5.173500866648463210e-03 4.829643206261324644e-03 4.491076723378900279e-03 4.160848959166131913e-03 3.842434671482326380e-03 3.539852001250553930e-03 3.257782931664703584e-03 3.001659318457405249e-03 2.777633527364333898e-03 2.592299461393605779e-03 2.452008554383314307e-03 2.361731452530165844e-03 2.323723110441403613e-03 2.336602179295786674e-03 2.395431451233661496e-03 2.492810993189285406e-03 2.620384364562204551e-03 2.770093275855530206e-03 2.934891658626571052e-03 3.108984104766637172e-03 3.287780031010582252e-03 3.467726798100019200e-03 3.646117446557579043e-03 3.820915990232471790e-03 3.990613627288457782e-03 4.154115835608636863e-03 4.310655579856894314e-03 4.459727013112505141e-03 4.601034674831176556e-03 4.734454184360602225e-03 4.860001384508123336e-03 4.977807675062895232e-03 5.088099880441902985e-03 5.191183445839512266e-03
5.066914821315856091e-03 4.963225748029355400e-03 4.852535694684452158e-03 4.734454184360602225e-03 4.608656982652646790e-03 4.474901821277035840e-03 4.333047133917817401e-03 4.183074982932851599e-03 4.025119854483077790e-03 3.859505711573099976e-03 3.686794702775521120e-03 3.507852321620923142e-03 3.323935653960674325e-03 3.136813519190416368e-03 2.948929141291624541e-03 2.763615380143091566e-03 2.585364129878622765e-03 2.420123606154800117e-03 2.275530487821478959e-03 2.160863390325026053e-03 2.086373623559969592e-03 2.061704484086353175e-03 2.093636637375299956e-03 2.184230290042886088e-03 2.330573349947866538e-03 2.526222964917822136e-03 2.763250671165185142e-03 3.033821167368573341e-03 3.330983621260814528e-03 3.648875420441312616e-03 3.982631258324067364e-03 4.328195021130145335e-03 4.682129436410922309e-03 5.041457133429906069e-03 5.403538731434281463e-03 5.765983422848358457e-03 6.126585194657072075e-03 6.483278361457219495e-03 6.834107366325174911e-03 7.177207071444148892e-03 7.510790789592496249e-03 7.833144082275112288e-03 8.142622913394459427e-03 8.437655151017298127e-03 8.716744698408036493e-03 8.978477743454026105e-03 9.221530767495383571e-03 9.444680068302999110e-03 9.646812639839226142e-03 9.826938322314474061e-03 9.984203196114409956e-03 1.011790424652222846e-02 1.022750537568292012e-02 1.031265488520951776e-02 1.037320459724754007e-02 1.040923082173402306e-02 1.042105740878664956e-02 1.040928113945603813e-02 1.037479969235837428e-02 1.031884235698080597e-02 1.024300351523629860e-02 1.014927863576105781e-02 1.004010205824032963e-02 9.918385108284990398e-03 9.787551986954804578e-03 9.651569342338107982e-03 9.514963427208941379e-03 9.382816385214293176e-03 9.260730851816990211e-03 9.154750460664018777e-03 9.071224231702113353e-03 9.016606723610494367e-03 8.997194559392121191e-03 9.018813507632315180e-03 9.086486330727387706e-03 9.204124945898574037e-03 9.374294692211581487e-03 9.598089389551622483e-03 9.875134589502523874e-03 1.020371002074709280e-02 1.058096021604703653e-02 1.100315149717984164e-02 1.146593502943742127e-02 1.196458576849116634e-02 1.249420025212387257e-02 1.304984787608301847e-02 1.362667836796676440e-02 1.421999244726632888e-02 1.482528400982566913e-02 1.543826173415676836e-02 1.605485672034248981e-02 1.667122126264351800e-02 1.728372246037324436e-02 1.788893322553999563e-02 1.848362237398926133e-02 1.906474485885180717e-02 1.962943277211446486e-02 2.017498745290042042e-02 2.069887285765524554e-02 2.119871023523722114e-02 2.167227408476284783e-02 2.211748933884260734e-02 2.253242969781010449e-02 2.291531703384802610e-02 2.326452178233839874e-02 2.357856423817713057e-02 2.385611667526624236e-02 2.409600620680867750e-02 2.429721830201250765e-02 2.445890087115242320e-02 2.458036882590774325e-02 2.466110901559641702e-02 2.470078543289726952e-02 2.469924457512322202e-02 2.465652083950593473e-02 2.457284182359893362e-02 2.444863339506502323e-02 2.428452438894898938e-02 2.408135078513179428e-02 2.384015921403088989e-02 2.356220963450234365e-02 2.324897702406840405e-02 2.290215191754850499e-02 2.252363962524239760e-02 2.211555795528213561e-02 2.168023325560641118e-02 2.122019457831257269e-02 2.073816575183294597e-02 2.023705512370724269e-02 1.971994270833574148e-02 1.919006444059559793e-02 1.865079319958479545e-02 1.810561623152421792e-02 1.755810857468327602e-02 1.701190208442603102e-02 1.647064969114054450e-02 1.593798462192369536e-02 1.541747450824756602e-02 1.491257061864730005e-02 1.442655292637346105e-02 1.396247236108608472e-02 1.352309238627398894e-02 1.311083292988727070e-02 1.272772055641003229e-02 1.237534942703940460e-02 1.205485783566424829e-02 1.176692472423536071e-02 1.151178943834558176e-02 1.128929608974979688e-02 1.109896143366671806e-02 1.094006249575228511e-02 1.081173773543880542e-02 1.071309372248899390e-02 1.064330841355592104e-02 1.060172223600652774e-02 1.058790922751329418e-02 1.060172223600651387e-02 1.064330841355594186e-02 1.071309372248898696e-02 1.081173773543880369e-02 1.094006249575228511e-02 1.109896143366670591e-02 1.128929608974980382e-02 1.151178943834556961e-02 1.176692472423538673e-02 1.205485783566425523e-02 1.237534942703940113e-02 1.272772055641003576e-02 1.311083292988727417e-02 1.352309238627401322e-02 1.396247236108606564e-02 1.442655292637349401e-02 1.491257061864730699e-02 1.541747450824756602e-02 1.593798462192366761e-02 1.647064969114054450e-02 1.701190208442605184e-02 1.755810857468327602e-02 1.810561623152421792e-02 1.865079319958477810e-02 1.919006444059558406e-02 1.971994270833575189e-02 2.023705512370725310e-02 2.073816575183296679e-02 2.122019457831257269e-02 2.168023325560641465e-02 2.211555795528212520e-02 2.252363962524239760e-02 2.290215191754850152e-02 2.324897702406840752e-02 2.356220963450234365e-02 2.384015921403087948e-02 2.408135078513178734e-02 2.428452438894899285e-02 2.444863339506501282e-02 2.457284182359894750e-02 2.465652083950593473e-02 2.469924457512320815e-02 2.470078543289726952e-02 2.466110901559641702e-02 2.458036882590774325e-02 2.445890087115243014e-02 2.429721830201251459e-02 2.409600620680867403e-02 2.385611667526623542e-02 2.357856423817713404e-02 2.326452178233840568e-02 2.291531703384802957e-02 2.253242969781010102e-02 2.211748933884260734e-02 2.167227408476284783e-02 2.119871023523723502e-02 2.069887285765525248e-02 2.017498745290042389e-02 1.962943277211446486e-02 1.906474485885180717e-02 1.848362237398926480e-02 1.788893322553999563e-02 1.728372246037324089e-02 1.667122126264351106e-02 1.605485672034250022e-02 1.543826173415676836e-02 1.482528400982566913e-02 1.421999244726632888e-02 1.362667836796675573e-02 1.304984787608301153e-02 1.249420025212387431e-02 1.196458576849117154e-02 1.146593502943742127e-02 1.100315149717984164e-02 1.058096021604704173e-02 1.020371002074710147e-02 9.875134589502527344e-03 9.598089389551619013e-03 9.374294692211572813e-03 9.204124945898572302e-03 9.086486330727389440e-03 9.018813507632313445e-03 8.997194559392119456e-03 9.016606723610494367e-03 9.071224231702111618e-03 9.154750460664018777e-03 9.260730851816986742e-03 9.382816385214294910e-03 9.514963427208941379e-03 9.651569342338104512e-03 9.787551986954814986e-03 9.918385108284986929e-03 1.004010205824032789e-02 1.014927863576106301e-02 1.024300351523630380e-02 1.031884235698081291e-02 1.037479969235837428e-02 1.040928113945603813e-02 1.042105740878664956e-02 1.040923082173402479e-02 1.037320459724755221e-02 1.031265488520952296e-02 1.022750537568291665e-02 1.011790424652223019e-02 9.984203196114404752e-03 9.826938322314475796e-03 9.646812639839213999e-03 9.444680068302995640e-03 9.221530767495380101e-03 8.978477743454027840e-03 8.716744698408034758e-03 8.437655151017285984e-03 8.142622913394455958e-03 7.833144082275108819e-03 7.510790789592499718e-03 7.177207071444145423e-03 6.834107366325182717e-03 6.483278361457223832e-03 6.126585194657067739e-03 5.765983422848354988e-03 5.403538731434274524e-03 5.041457133429906069e-03 4.682129436410911033e-03 4.328195021130152274e-03 3.982631258324075170e-03 3.648875420441317820e-03 3.330983621260809758e-03 3.033821167368574642e-03 2.763250671165188611e-03 2.526222964917821268e-03 2.330573349947868706e-03 2.184230290042887823e-03 2.093636637375304727e-03 2.061704484086354910e-03 2.086373623559976530e-03 2.160863390325028655e-03 2.275530487821478091e-03 2.420123606154797082e-03 2.585364129878624066e-03 2.763615380143090699e-03 2.948929141291621939e-03 3.136813519190418970e-03 3.323935653960673458e-03 3.507852321620916636e-03 3.686794702775518517e-03 3.859505711573099542e-03 4.025119854483081260e-03 4.183074982932849864e-03 4.333047133917816533e-03 4.474901821277031504e-03 4.608656982652641586e-03 4.734454184360603959e-03 4.852535694684452158e-03 4.963225748029352798e-03 5.066914821315857825e-03
4.935699084560719527e-03 4.830992160108756213e-03 4.719593275700055893e-03 4.601034674831174821e-03 4.474901821277035840e-03 4.340847999798117668e-03 4.198611533539796208e-03 4.048036707894991405e-03 3.889100003182279896e-03 3.721944003115735134e-03 3.546922494715199457e-03 3.364662000694041213e-03 3.176147545377316483e-03 2.982844121603160387e-03 2.786870139985195630e-03 2.591244095831308526e-03 2.400226397632211541e-03 2.219761346249995038e-03 2.057956971561365322e-03 1.925366638323549803e-03 1.834535520810753016e-03 1.798095604764960538e-03 1.825359326190266777e-03 1.919120046341203298e-03 2.075148928121396761e-03 2.284671364938395312e-03 2.537605050390179511e-03 2.824676499914159904e-03 3.138186748467454087e-03 3.471992390832690130e-03 3.821207371079325329e-03 4.181877390048907746e-03 4.550711709994867404e-03 4.924884429762922330e-03 5.301894144846149536e-03 5.679467216901118269e-03 6.055492125849992746e-03 6.427975613583159810e-03 6.795014088936164251e-03 7.154775802740278266e-03 7.505490723777096494e-03 7.845446015240181356e-03 8.172985666595860774e-03 8.486513280072065582e-03 8.784497315002276485e-03 9.065478304143280083e-03 9.328077705403232944e-03 9.571008161108314830e-03 9.793085018884860674e-03 9.993239033014165301e-03 1.017053021899540048e-02 1.032416288139843472e-02 1.045350187858819745e-02 1.055809022903617111e-02 1.063766820277114653e-02 1.069219407669196042e-02 1.072186676040691108e-02 1.072715051344161168e-02 1.070880196429889464e-02 1.066789958991365243e-02 1.060587569488421339e-02 1.052455070658282407e-02 1.042616922371298639e-02 1.031343665616401076e-02 1.018955439565012722e-02 1.005825018397531710e-02 9.923798656276372823e-03 9.791024978720875779e-03 9.665282305694061077e-03 9.552391981614966748e-03 9.458534931098298501e-03 9.390084799932873344e-03 9.353379445917527069e-03 9.354437959835889757e-03 9.398644450347784507e-03 9.490433862858527192e-03 9.633023702340188718e-03 9.828233574676107503e-03 1.007642029673845238e-02 1.037653366284667367e-02 1.072627458615242092e-02 1.112232112007176948e-02 1.156058281371536572e-02 1.203644892361106257e-02 1.254500686284767963e-02 1.308121914301552981e-02 1.364005671178090441e-02 1.421659277765473066e-02 1.480606418173900998e-02 1.540390803070433925e-02 1.600578062249100042e-02 1.660756443302006599e-02 1.720536756533235997e-02 1.779551883754777394e-02 1.837456069572946521e-02 1.893924138963550691e-02 1.948650731178285661e-02 2.001349602961657523e-02 2.051753029427089842e-02 2.099611315183106883e-02 2.144692418638379644e-02 2.186781686797990842e-02 2.225681694842739783e-02 2.261212183333275935e-02 2.293210085348881475e-02 2.321529635784968376e-02 2.346042555134311008e-02 2.366638300177751134e-02 2.383224374031070458e-02 2.395726687875908423e-02 2.404089966447703688e-02 2.408278188953054746e-02 2.408275056580551007e-02 2.404084477153536903e-02 2.395731056796539596e-02 2.383260587748071979e-02 2.366740520666881994e-02 2.346260408942588138e-02 2.321932311606754104e-02 2.293891140408187146e-02 2.262294935387987663e-02 2.227325051767512984e-02 2.189186239002981899e-02 2.148106590278206496e-02 2.104337337291850227e-02 2.058152460673780618e-02 2.009848080476296650e-02 1.959741583657595085e-02 1.908170436128846237e-02 1.855490615766902315e-02 1.802074590142509550e-02 1.748308749492296504e-02 1.694590193448804183e-02 1.641322762272342389e-02 1.588912204376176016e-02 1.537760388130396914e-02 1.488258505083205931e-02 1.440779282083214270e-02 1.395668327872797917e-02 1.353234886880920473e-02 1.313742450953770367e-02 1.277399866870927540e-02 1.244353737146427705e-02 1.214682996747797582e-02 1.188396512672226096e-02 1.165434368104796559e-02 1.145673163390983733e-02 1.128935238892728697e-02 1.115001279803005778e-02 1.103625390054592537e-02 1.094551492360789843e-02 1.087529853866989367e-02 1.082332635193897392e-02 1.078767563777106170e-02 1.076689076624265905e-02 1.076006507614078907e-02 1.076689076624265037e-02 1.078767563777109639e-02 1.082332635193896699e-02 1.087529853866987112e-02 1.094551492360791578e-02 1.103625390054591843e-02 1.115001279803005778e-02 1.128935238892729391e-02 1.145673163390981131e-02 1.165434368104795865e-02 1.188396512672225923e-02 1.214682996747800531e-02 1.244353737146425623e-02 1.277399866870928928e-02 1.313742450953768459e-02 1.353234886880920300e-02 1.395668327872798958e-02 1.440779282083213750e-02 1.488258505083208533e-02 1.537760388130398476e-02 1.588912204376179138e-02 1.641322762272345859e-02 1.694590193448806265e-02 1.748308749492298933e-02 1.802074590142508162e-02 1.855490615766903703e-02 1.908170436128846584e-02 1.959741583657595779e-02 2.009848080476297344e-02 2.058152460673780271e-02 2.104337337291848145e-02 2.148106590278207537e-02 2.189186239002982245e-02 2.227325051767512984e-02 2.262294935387986969e-02 2.293891140408187146e-02 2.321932311606754104e-02 2.346260408942587097e-02 2.366740520666881994e-02 2.383260587748073020e-02 2.395731056796539249e-02 2.404084477153536903e-02 2.408275056580551007e-02 2.408278188953055440e-02 2.404089966447702648e-02 2.395726687875909464e-02 2.383224374031071152e-02 2.366638300177750440e-02 2.346042555134309621e-02 2.321529635784968723e-02 2.293210085348879393e-02 2.261212183333274547e-02 2.225681694842739089e-02 2.186781686797990149e-02 2.144692418638379644e-02 2.099611315183107230e-02 2.051753029427088107e-02 2.001349602961657523e-02 1.948650731178287049e-02 1.893924138963550691e-02 1.837456069572946521e-02 1.779551883754777741e-02 1.720536756533235997e-02 1.660756443302006946e-02 1.600578062249099001e-02 1.540390803070433405e-02 1.480606418173899784e-02 1.421659277765473066e-02 1.364005671178089921e-02 1.308121914301552981e-02 1.254500686284768830e-02 1.203644892361106084e-02 1.156058281371536052e-02 1.112232112007177295e-02 1.072627458615242439e-02 1.037653366284667020e-02 1.007642029673845065e-02 9.828233574676102299e-03 9.633023702340185249e-03 9.490433862858525457e-03 9.398644450347782772e-03 9.354437959835879349e-03 9.353379445917527069e-03 9.390084799932869875e-03 9.458534931098291562e-03 9.552391981614963279e-03 9.665282305694057607e-03 9.791024978720872310e-03 9.923798656276376293e-03 1.005825018397531884e-02 1.018955439565013242e-02 1.031343665616400729e-02 1.042616922371298813e-02 1.052455070658282234e-02 1.060587569488421339e-02 1.066789958991365937e-02 1.070880196429890505e-02 1.072715051344160647e-02 1.072186676040691108e-02 1.069219407669196389e-02 1.063766820277114653e-02 1.055809022903616938e-02 1.045350187858820092e-02 1.032416288139843298e-02 1.017053021899539875e-02 9.993239033014168771e-03 9.793085018884867612e-03 9.571008161108314830e-03 9.328077705403227740e-03 9.065478304143271410e-03 8.784497315002285159e-03 8.486513280072069051e-03 8.172985666595872917e-03 7.845446015240172682e-03 7.505490723777103433e-03 7.154775802740278266e-03 6.795014088936168588e-03 6.427975613583160677e-03 6.055492125849992746e-03 5.679467216901118269e-03 5.301894144846145199e-03 4.924884429762911055e-03 4.550711709994863935e-03 4.181877390048912083e-03 3.821207371079331835e-03 3.471992390832703140e-03 3.138186748467457557e-03 2.824676499914158603e-03 2.537605050390181680e-03 2.284671364938396614e-03 2.075148928121394159e-03 1.919120046341212405e-03 1.825359326190265476e-03 1.798095604764959454e-03 1.834535520810752149e-03 1.925366638323556959e-03 2.057956971561366623e-03 2.219761346249993737e-03 2.400226397632218480e-03 2.591244095831307659e-03 2.786870139985193895e-03 2.982844121603163423e-03 3.176147545377312580e-03 3.364662000694041647e-03 3.546922494715195120e-03 3.721944003115733399e-03 3.889100003182279029e-03 4.048036707894981864e-03 4.198611533539793605e-03 4.340847999798116801e-03 4.474901821277030636e-03 4.601034674831175689e-03 4.719593275700052423e-03 4.830992160108756213e-03 4.935699084560724731e-03
4.797911236835283345e-03 4.691643510266667143e-03 4.579093881793734611e-03 4.459727013112506876e-03 4.333047133917820003e-03 4.198611533539794473e-03 4.056046227259894714e-03 3.905064743607116612e-03 3.745491470720604087e-03 3.577291759114448622e-03 3.400612170949548260e-03 3.215836165819835422e-03 3.023663564084845025e-03 2.825227019160950204e-03 2.622266401875705290e-03 2.417393270485160197e-03 2.214491254054772301e-03 2.019304035018156755e-03 1.840221222387149235e-03 1.689073799799959905e-03 1.581213350809060119e-03 1.533399624303564534e-03 1.558548846620651501e-03 1.660047467084942337e-03 1.831001237784091965e-03 2.058938892935623620e-03 2.331001316627080537e-03 2.636482121303382158e-03 2.967204136207455666e-03 3.317044383023419300e-03 3.681342135175477790e-03 4.056423406237266022e-03 4.439266949682423719e-03 4.827281343507648648e-03 5.218159030041387772e-03 5.609781416140529470e-03 6.000157509340469861e-03 6.387384703134444189e-03 6.769624395758297788e-03 7.145087731327311696e-03 7.512028401845150492e-03 7.868740496253311817e-03 8.213560054233260202e-03 8.544869418738767694e-03 8.861103769400004160e-03 9.160759413121739164e-03 9.442403542320558507e-03 9.704685266890191592e-03 9.946347796987721826e-03 1.016624170913079175e-02 1.036333927395609485e-02 1.053674986413738988e-02 1.068573649799786814e-02 1.080973360947971168e-02 1.090836616865063953e-02 1.098147030754918242e-02 1.102911563122186030e-02 1.105162940775785037e-02 1.104962282537572116e-02 1.102401946511491655e-02 1.097608604376701207e-02 1.090746530303078610e-02 1.082021061563725323e-02 1.071682139234851963e-02 1.060027763883283729e-02 1.047407095889901427e-02 1.034222787905787928e-02 1.020931958723080013e-02 1.008045017316070227e-02 9.961213591846851054e-03 9.857608526761874046e-03 9.775901138099930832e-03 9.722429563424625845e-03 9.703351926615323350e-03 9.724351347379511443e-03 9.790324948644272066e-03 9.905094962488734250e-03 1.007118367588117659e-02 1.028968671512420392e-02 1.056026176406233384e-02 1.088122757712819792e-02 1.124974861657760707e-02 1.166206971976539893e-02 1.211376457200667722e-02 1.259996902534016479e-02 1.311558113781524301e-02 1.365542029869403103e-02 1.421434569247551419e-02 1.478733905657710589e-02 1.536955868471579292e-02 1.595637179533725483e-02 1.654337155473884630e-02 1.712638382562658990e-02 1.770146747080811669e-02 1.826491095843303311e-02 1.881322715097313858e-02 1.934314751150157177e-02 1.985161649615318005e-02 2.033578658151811991e-02 2.079301416296258642e-02 2.122085642383968532e-02 2.161706919224237050e-02 2.197960575392951532e-02 2.230661656462220449e-02 2.259644979344981042e-02 2.284765262592370477e-02 2.305897325561457115e-02 2.322936349622674659e-02 2.335798194842528611e-02 2.344419765779336140e-02 2.348759420118697733e-02 2.348797413828883698e-02 2.344536376343097500e-02 2.336001808954941625e-02 2.323242599165169925e-02 2.306331543108149779e-02 2.285365867388012423e-02 2.260467740608219922e-02 2.231784763468338054e-02 2.199490424383737999e-02 2.163784504921506188e-02 2.124893415639905053e-02 2.083070437743708356e-02 2.038595838806771948e-02 1.991776821011322085e-02 1.942947247169279912e-02 1.892467072436497880e-02 1.840721387436526982e-02 1.788118951143044186e-02 1.735090059812955179e-02 1.682083563422571287e-02 1.629562807721795029e-02 1.578000255891279582e-02 1.527870541052819137e-02 1.479641736477966575e-02 1.433764724779758304e-02 1.390660720474740271e-02 1.350707263256318603e-02 1.314223342975275564e-02 1.281454700213813594e-02 1.252560689007854201e-02 1.227604282758305507e-02 1.206546744340559162e-02 1.189248107652445506e-02 1.175473959453141384e-02 1.164908195767155874e-02 1.157170649244074201e-02 1.151837930315393471e-02 1.148465608374125806e-02 1.146609982996792988e-02 1.145848068959008474e-02 1.145794906838060873e-02 1.146117785296501754e-02 1.146547335000054797e-02 1.146885690409758102e-02 1.147012016751904930e-02 1.146885690409757581e-02 1.146547335000053930e-02 1.146117785296502101e-02 1.145794906838059832e-02 1.145848068959007780e-02 1.146609982996793682e-02 1.148465608374124591e-02 1.151837930315392951e-02 1.157170649244075589e-02 1.164908195767155874e-02 1.175473959453141037e-02 1.189248107652445506e-02 1.206546744340560029e-02 1.227604282758305680e-02 1.252560689007853681e-02 1.281454700213812553e-02 1.314223342975277993e-02 1.350707263256319124e-02 1.390660720474742353e-02 1.433764724779757783e-02 1.479641736477968310e-02 1.527870541052818096e-02 1.578000255891279235e-02 1.629562807721792253e-02 1.682083563422571634e-02 1.735090059812952751e-02 1.788118951143046267e-02 1.840721387436525594e-02 1.892467072436499614e-02 1.942947247169283034e-02 1.991776821011322085e-02 2.038595838806772989e-02 2.083070437743709397e-02 2.124893415639904706e-02 2.163784504921504800e-02 2.199490424383736611e-02 2.231784763468337013e-02 2.260467740608222004e-02 2.285365867388012423e-02 2.306331543108149779e-02 2.323242599165168884e-02 2.336001808954940931e-02 2.344536376343097500e-02 2.348797413828883698e-02 2.348759420118699121e-02 2.344419765779337875e-02 2.335798194842528264e-02 2.322936349622674659e-02 2.305897325561457115e-02 2.284765262592368049e-02 2.259644979344981042e-02 2.230661656462220449e-02 2.197960575392951879e-02 2.161706919224234968e-02 2.122085642383968879e-02 2.079301416296258642e-02 2.033578658151810603e-02 1.985161649615316964e-02 1.934314751150158218e-02 1.881322715097313858e-02 1.826491095843301576e-02 1.770146747080811669e-02 1.712638382562658990e-02 1.654337155473885324e-02 1.595637179533725136e-02 1.536955868471579639e-02 1.478733905657710242e-02 1.421434569247551766e-02 1.365542029869403103e-02 1.311558113781523954e-02 1.259996902534016305e-02 1.211376457200669457e-02 1.166206971976540413e-02 1.124974861657759839e-02 1.088122757712819792e-02 1.056026176406233211e-02 1.028968671512419525e-02 1.007118367588117139e-02 9.905094962488734250e-03 9.790324948644268596e-03 9.724351347379514912e-03 9.703351926615325085e-03 9.722429563424625845e-03 9.775901138099932566e-03 9.857608526761867107e-03 9.961213591846847584e-03 1.008045017316069707e-02 1.020931958723079666e-02 1.034222787905788102e-02 1.047407095889901080e-02 1.060027763883283729e-02 1.071682139234851616e-02 1.082021061563725496e-02 1.090746530303077742e-02 1.097608604376701380e-02 1.102401946511493043e-02 1.104962282537572810e-02 1.105162940775785904e-02 1.102911563122185509e-02 1.098147030754917722e-02 1.090836616865063433e-02 1.080973360947970821e-02 1.068573649799786987e-02 1.053674986413738295e-02 1.036333927395609658e-02 1.016624170913079349e-02 9.946347796987720091e-03 9.704685266890189857e-03 9.442403542320558507e-03 9.160759413121728756e-03 8.861103769400000690e-03 8.544869418738769429e-03 8.213560054233265406e-03 7.868740496253313552e-03 7.512028401845156564e-03 7.145087731327314298e-03 6.769624395758302993e-03 6.387384703134434648e-03 6.000157509340471595e-03 5.609781416140531204e-03 5.218159030041391241e-03 4.827281343507652117e-03 4.439266949682426321e-03 4.056423406237274695e-03 3.681342135175476055e-03 3.317044383023421902e-03 2.967204136207451763e-03 2.636482121303376086e-03 2.331001316627076634e-03 2.058938892935621018e-03 1.831001237784096736e-03 1.660047467084938650e-03 1.558548846620648465e-03 1.533399624303560631e-03 1.581213350809057084e-03 1.689073799799961856e-03 1.840221222387145765e-03 2.019304035018156755e-03 2.214491254054773168e-03 2.417393270485159763e-03 2.622266401875707025e-03 2.825227019160949336e-03 3.023663564084841555e-03 3.215836165819840192e-03 3.400612170949549127e-03 3.577291759114445153e-03 3.745491470720601485e-03 3.905064743607123551e-03 4.056046227259892112e-03 4.198611533539791871e-03 4.333047133917816533e-03 4.459727013112506876e-03 4.579093881793732876e-03 4.691643510266668878e-03 4.797911236835279876e-03
4.654106371769653992e-03 4.545593022908681578e-03 4.431306389779474629e-03 4.310655579856897783e-03 4.183074982932849864e-03 4.048036707894986201e-03 3.905064743607118780e-03 3.753751601772286565e-03 3.593778639282626999e-03 3.424941955094406264e-03 3.247186892367559183e-03 3.060656071722460143e-03 2.865759114980001923e-03 2.663277839049130874e-03 2.454530575248936933e-03 2.241636522816584706e-03 2.027949855190979474e-03 1.818774288546164825e-03 1.622494481590898820e-03 1.452123183423197897e-03 1.326491538334308726e-03 1.268357914355115832e-03 1.296003947075275190e-03 1.412589025122399722e-03 1.605753930704219117e-03 1.857390458934224603e-03 2.151572958488149993e-03 2.476675280775602651e-03 2.824650241482389804e-03 3.189858029825061100e-03 3.568166564591478823e-03 3.956369339768849719e-03 4.351827518087703767e-03 4.752252007378625701e-03 5.155570131482953809e-03 5.559843506567099976e-03 5.963217424374488498e-03 6.363890079533869593e-03 6.760094636277589990e-03 7.150089847790454256e-03 7.532156550698609031e-03 7.904598328031909454e-03 8.265745231420002642e-03 8.613959829044105093e-03 8.947645087365689934e-03 9.265253753971124454e-03 9.565299016966758924e-03 9.846366292505102230e-03 1.010712604817697036e-02 1.034634761382151498e-02 1.056291396782998125e-02 1.075583751939189134e-02 1.092427693745243004e-02 1.106755510643265238e-02 1.118517831710958907e-02 1.127685682754977353e-02 1.134252695129253988e-02 1.138237484369787611e-02 1.139686215538836256e-02 1.138675369269822116e-02 1.135314715208731069e-02 1.129750485384852822e-02 1.122168715573299003e-02 1.112798683334143175e-02 1.101916311450026192e-02 1.089847318621440207e-02 1.076969780025793105e-02 1.063715606936329640e-02 1.050570274151504079e-02 1.038069940130743191e-02 1.026794966496829935e-02 1.017358831392354765e-02 1.010391651463716373e-02 1.006518083828113197e-02 1.006330314473204320e-02 1.010358055861401011e-02 1.019038684749570822e-02 1.032691410054516895e-02 1.051499247962325335e-02 1.075501439500589282e-02 1.104597039568617350e-02 1.138558348663420289e-02 1.177051314026430519e-02 1.219659391426848594e-02 1.265907623265142938e-02 1.315284539582559087e-02 1.367260524930578695e-02 1.421302206762481250e-02 1.476883060701878435e-02 1.533490780866300640e-02 1.590632090221957146e-02 1.647835648155173555e-02 1.704653620746595516e-02 1.760662362629790076e-02 1.815462546164674229e-02 1.868678977112316064e-02 1.919960259902953742e-02 1.968978418855497209e-02 2.015428541222825595e-02 2.059028480098851893e-02 2.099518636787871956e-02 2.136661830486815891e-02 2.170243256015724070e-02 2.200070526315954858e-02 2.225973794436263836e-02 2.247805948979796076e-02 2.265442876987929996e-02 2.278783788638817989e-02 2.287751598736962461e-02 2.292293360609177350e-02 2.292380748647134328e-02 2.288010586272033048e-02 2.279205416528583619e-02 2.266014112801568309e-02 2.248512527243597819e-02 2.226804174333489594e-02 2.201020946423417821e-02 2.171323856983051540e-02 2.137903805211456912e-02 2.100982352308017331e-02 2.060812494350132418e-02 2.017679408506194150e-02 1.971901137034785811e-02 1.923829155610625591e-02 1.873848747045747318e-02 1.822379066222631558e-02 1.769872734813247861e-02 1.716814743520998429e-02 1.663720365319076161e-02 1.611131699325382693e-02 1.559612381869143923e-02 1.509739939216210060e-02 1.462095248614162651e-02 1.417248667630119190e-02 1.375742640512992582e-02 1.338071039411105334e-02 1.304656152984634380e-02 1.275825023922896526e-02 1.251787587227940618e-02 1.232619515637815855e-02 1.218252576510685421e-02 1.208474511209569474e-02 1.202939066793354446e-02 1.201185190795828889e-02 1.202663010788208517e-02 1.206763441659699371e-02 1.212848230873037232e-02 1.220277836145201335e-02 1.228435442720447572e-02 1.236746368411602813e-02 1.244692865978217974e-02 1.251824828499681873e-02 1.257767144689321548e-02 1.262224498160522713e-02 1.264984328775736223e-02 1.265918534583286049e-02 1.264984328775736744e-02 1.262224498160523407e-02 1.257767144689323977e-02 1.251824828499680659e-02 1.244692865978217627e-02 1.236746368411603333e-02 1.228435442720448266e-02 1.220277836145201335e-02 1.212848230873038967e-02 1.206763441659698677e-02 1.202663010788206262e-02 1.201185190795829756e-02 1.202939066793355313e-02 1.208474511209571035e-02 1.218252576510685942e-02 1.232619515637816722e-02 1.251787587227938189e-02 1.275825023922896005e-02 1.304656152984636809e-02 1.338071039411105334e-02 1.375742640512992755e-02 1.417248667630119190e-02 1.462095248614162131e-02 1.509739939216210060e-02 1.559612381869143402e-02 1.611131699325381306e-02 1.663720365319076161e-02 1.716814743520997388e-02 1.769872734813247514e-02 1.822379066222631558e-02 1.873848747045747318e-02 1.923829155610624203e-02 1.971901137034783383e-02 2.017679408506195884e-02 2.060812494350132765e-02 2.100982352308016290e-02 2.137903805211457606e-02 2.171323856983051540e-02 2.201020946423417127e-02 2.226804174333489247e-02 2.248512527243597819e-02 2.266014112801569350e-02 2.279205416528582578e-02 2.288010586272035130e-02 2.292380748647134328e-02 2.292293360609179084e-02 2.287751598736964195e-02 2.278783788638819377e-02 2.265442876987929649e-02 2.247805948979797463e-02 2.225973794436263489e-02 2.200070526315956940e-02 2.170243256015725111e-02 2.136661830486815197e-02 2.099518636787871609e-02 2.059028480098851546e-02 2.015428541222825595e-02 1.968978418855497209e-02 1.919960259902954436e-02 1.868678977112315717e-02 1.815462546164674576e-02 1.760662362629790076e-02 1.704653620746596210e-02 1.647835648155173555e-02 1.590632090221957146e-02 1.533490780866300640e-02 1.476883060701879129e-02 1.421302206762480209e-02 1.367260524930578695e-02 1.315284539582559260e-02 1.265907623265143285e-02 1.219659391426848594e-02 1.177051314026429825e-02 1.138558348663420636e-02 1.104597039568617177e-02 1.075501439500589282e-02 1.051499247962325856e-02 1.032691410054516201e-02 1.019038684749570822e-02 1.010358055861401358e-02 1.006330314473204146e-02 1.006518083828113197e-02 1.010391651463716720e-02 1.017358831392355285e-02 1.026794966496830802e-02 1.038069940130743017e-02 1.050570274151503211e-02 1.063715606936329987e-02 1.076969780025793279e-02 1.089847318621440728e-02 1.101916311450026192e-02 1.112798683334143175e-02 1.122168715573299003e-02 1.129750485384852648e-02 1.135314715208731243e-02 1.138675369269822636e-02 1.139686215538836950e-02 1.138237484369786744e-02 1.134252695129253467e-02 1.127685682754978047e-02 1.118517831710958213e-02 1.106755510643265411e-02 1.092427693745242311e-02 1.075583751939190001e-02 1.056291396782998299e-02 1.034634761382151671e-02 1.010712604817697036e-02 9.846366292505098761e-03 9.565299016966764128e-03 9.265253753971133127e-03 8.947645087365686464e-03 8.613959829044099889e-03 8.265745231420004377e-03 7.904598328031909454e-03 7.532156550698613368e-03 7.150089847790456858e-03 6.760094636277591724e-03 6.363890079533869593e-03 5.963217424374485896e-03 5.559843506567098241e-03 5.155570131482955544e-03 4.752252007378627435e-03 4.351827518087705501e-03 3.956369339768846249e-03 3.568166564591477956e-03 3.189858029825063269e-03 2.824650241482384166e-03 2.476675280775608723e-03 2.151572958488150861e-03 1.857390458934226121e-03 1.605753930704220851e-03 1.412589025122399722e-03 1.296003947075275190e-03 1.268357914355114314e-03 1.326491538334311979e-03 1.452123183423201149e-03 1.622494481590897736e-03 1.818774288546165909e-03 2.027949855190982944e-03 2.241636522816585573e-03 2.454530575248934331e-03 2.663277839049130007e-03 2.865759114980001056e-03 3.060656071722460143e-03 3.247186892367559616e-03 3.424941955094408866e-03 3.593778639282626999e-03 3.753751601772290034e-03 3.905064743607120081e-03 4.048036707894984466e-03 4.183074982932849864e-03 4.310655579856896048e-03 4.431306389779473762e-03 4.545593022908678976e-03 4.654106371769653992e-03
4.505052213351689455e-03 4.393455604453971354e-03 4.276687344351384583e-03 4.154115835608637730e-03 4.025119854483076055e-03 3.889100003182279896e-03 3.745491470720603219e-03 3.593778639282627432e-03 3.433512434266622337e-03 3.264331902216345126e-03 3.085992483318421818e-03 2.898405148732669141e-03 2.701693628540443887e-03 2.496282625009873992e-03 2.283040772886190447e-03 2.063523539762895671e-03 1.840404185053334547e-03 1.618265101432076521e-03 1.405065927117606257e-03 1.214711720960231448e-03 1.070410077161985940e-03 1.004305020153449480e-03 1.043075841530147077e-03 1.186483657692663247e-03 1.411085376984449807e-03 1.691345156666627068e-03 2.009276870930221982e-03 2.353703446584152863e-03 2.717646219434536724e-03 3.096478554853346592e-03 3.486874662640972091e-03 3.886236014472964004e-03 4.292375547316176938e-03 4.703339671111666197e-03 5.117305593761260589e-03 5.532521208239975924e-03 5.947269942401986996e-03 6.359850821827951403e-03 6.768568171734007204e-03 7.171727672563617782e-03 7.567636776574201626e-03 7.954608244299977982e-03 8.330966009038499528e-03 8.695052853452294936e-03 9.045239556409710030e-03 9.379935281399569280e-03 9.697599053931079544e-03 9.996752228821055228e-03 1.027599188799325006e-02 1.053400514092434938e-02 1.076958432682978938e-02 1.098164314241051320e-02 1.116923374281995548e-02 1.133156488730206572e-02 1.146802122460928441e-02 1.157818383599514868e-02 1.166185217344836884e-02 1.171906754421302675e-02 1.175013829375857154e-02 1.175566681906602476e-02 1.173657848849576218e-02 1.169415243355305042e-02 1.163005398306525377e-02 1.154636819342423279e-02 1.144563344099534634e-02 1.133087332811336112e-02 1.120562415727035903e-02 1.107395391546634258e-02 1.094046710784447006e-02 1.081028803048642885e-02 1.068901351652990980e-02 1.058262543526448246e-02 1.049735415571698832e-02 1.043948781962535273e-02 1.041512934999578970e-02 1.042991348061868273e-02 1.048870798651412722e-02 1.059533326834860741e-02 1.075233824466266877e-02 1.096086507369200234e-02 1.122062075829743585e-02 1.152995424269078265e-02 1.188601944891982953e-02 1.228499324982413807e-02 1.272231483067275820e-02 1.319291788753013638e-02 1.369143620601485575e-02 1.421237281816912536e-02 1.475023078708987030e-02 1.529960881281673679e-02 1.585526744863732795e-02 1.641217243061289521e-02 1.696552119713423679e-02 1.751075770873189094e-02 1.804357956717037026e-02 1.855994039640343138e-02 1.905604958142926089e-02 1.952837078601647736e-02 1.997362017065694093e-02 2.038876487738718393e-02 2.077102210555197004e-02 2.111785894301432265e-02 2.142699301699965350e-02 2.169639396959692837e-02 2.192428573168054076e-02 2.210914955611743837e-02 2.224972777007583682e-02 2.234502821270145656e-02 2.239432933534638709e-02 2.239718595524064007e-02 2.235343566874294780e-02 2.226320594633827976e-02 2.212692194785992675e-02 2.194531511218842171e-02 2.171943259003599608e-02 2.145064759933085208e-02 2.114067078763447183e-02 2.079156267960616949e-02 2.040574726276458625e-02 1.998602670959615663e-02 1.953559713149168389e-02 1.905806508477049521e-02 1.855746426627539677e-02 1.803827139856337136e-02 1.750541965339303188e-02 1.696430702947627697e-02 1.642079582341525457e-02 1.588119768180003277e-02 1.535223675539390022e-02 1.484098142490082248e-02 1.435473345261251664e-02 1.390086315300996002e-02 1.348658159216715308e-02 1.311864740294406417e-02 1.280301750613743565e-02 1.254446720299128362e-02 1.234622238895145309e-02 1.220965887371790529e-02 1.213412396857319574e-02 1.211691959937153014e-02 1.215345677129250727e-02 1.223755756062884503e-02 1.236185469862706096e-02 1.251822827592532876e-02 1.269822483023599034e-02 1.289342053534095478e-02 1.309570969840300435e-02 1.329751628843050051e-02 1.349193701648353227e-02 1.367282960063955465e-02 1.383486075940647438e-02 1.397352695372686658e-02 1.408515835956917518e-02 1.416691389770327776e-02 1.421677282305984329e-02 1.423352652851100908e-02 1.421677282305983635e-02 1.416691389770328297e-02 1.408515835956916130e-02 1.397352695372687699e-02 1.383486075940648652e-02 1.367282960063956332e-02 1.349193701648352881e-02 1.329751628843049878e-02 1.309570969840299394e-02 1.289342053534094437e-02 1.269822483023599728e-02 1.251822827592529754e-02 1.236185469862706096e-02 1.223755756062883636e-02 1.215345677129248472e-02 1.211691959937153014e-02 1.213412396857320788e-02 1.220965887371791396e-02 1.234622238895145829e-02 1.254446720299126801e-02 1.280301750613744780e-02 1.311864740294407458e-02 1.348658159216716348e-02 1.390086315300997737e-02 1.435473345261252184e-02 1.484098142490082074e-02 1.535223675539389675e-02 1.588119768180003971e-02 1.642079582341526497e-02 1.696430702947630126e-02 1.750541965339302841e-02 1.803827139856337136e-02 1.855746426627539677e-02 1.905806508477050215e-02 1.953559713149168042e-02 1.998602670959615316e-02 2.040574726276458972e-02 2.079156267960617643e-02 2.114067078763445795e-02 2.145064759933086596e-02 2.171943259003599261e-02 2.194531511218843559e-02 2.212692194785992328e-02 2.226320594633828670e-02 2.235343566874294780e-02 2.239718595524064701e-02 2.239432933534640097e-02 2.234502821270144962e-02 2.224972777007585764e-02 2.210914955611743490e-02 2.192428573168054770e-02 2.169639396959691102e-02 2.142699301699964309e-02 2.111785894301434346e-02 2.077102210555195616e-02 2.038876487738718046e-02 1.997362017065694439e-02 1.952837078601647736e-02 1.905604958142926089e-02 1.855994039640343485e-02 1.804357956717036679e-02 1.751075770873188400e-02 1.696552119713423679e-02 1.641217243061289521e-02 1.585526744863733489e-02 1.529960881281674547e-02 1.475023078708986857e-02 1.421237281816912189e-02 1.369143620601485575e-02 1.319291788753013811e-02 1.272231483067274953e-02 1.228499324982413807e-02 1.188601944891983821e-02 1.152995424269077571e-02 1.122062075829743759e-02 1.096086507369199714e-02 1.075233824466266877e-02 1.059533326834861088e-02 1.048870798651412375e-02 1.042991348061867753e-02 1.041512934999580010e-02 1.043948781962535099e-02 1.049735415571698485e-02 1.058262543526448940e-02 1.068901351652990980e-02 1.081028803048643752e-02 1.094046710784447353e-02 1.107395391546634258e-02 1.120562415727035729e-02 1.133087332811336112e-02 1.144563344099534113e-02 1.154636819342423106e-02 1.163005398306526071e-02 1.169415243355305042e-02 1.173657848849576218e-02 1.175566681906602996e-02 1.175013829375857327e-02 1.171906754421302502e-02 1.166185217344837058e-02 1.157818383599515041e-02 1.146802122460928094e-02 1.133156488730206746e-02 1.116923374281995548e-02 1.098164314241050800e-02 1.076958432682978938e-02 1.053400514092434938e-02 1.027599188799325006e-02 9.996752228821048289e-03 9.697599053931083013e-03 9.379935281399565811e-03 9.045239556409718704e-03 8.695052853452300140e-03 8.330966009038497794e-03 7.954608244299976247e-03 7.567636776574202494e-03 7.171727672563621252e-03 6.768568171734007204e-03 6.359850821827950536e-03 5.947269942401996537e-03 5.532521208239972454e-03 5.117305593761265793e-03 4.703339671111667931e-03 4.292375547316188214e-03 3.886236014472959667e-03 3.486874662640972525e-03 3.096478554853347893e-03 2.717646219434535423e-03 2.353703446584145056e-03 2.009276870930210273e-03 1.691345156666626852e-03 1.411085376984455662e-03 1.186483657692659777e-03 1.043075841530152498e-03 1.004305020153451215e-03 1.070410077161982254e-03 1.214711720960231231e-03 1.405065927117606908e-03 1.618265101432074136e-03 1.840404185053334763e-03 2.063523539762896538e-03 2.283040772886189580e-03 2.496282625009874426e-03 2.701693628540440418e-03 2.898405148732670876e-03 3.085992483318426155e-03 3.264331902216349897e-03 3.433512434266624072e-03 3.593778639282625698e-03 3.745491470720601485e-03 3.889100003182279462e-03 4.025119854483079525e-03 4.154115835608636863e-03 4.276687344351384583e-03 4.393455604453975691e-03 4.505052213351690323e-03
4.351768174171192008e-03 4.236088266505245656e-03 4.115921435630010179e-03 3.990613627288459517e-03 3.859505711573098241e-03 3.721944003115734700e-03 3.577291759114445153e-03 3.424941955094409733e-03 3.264331902216348162e-03 3.094960706324280646e-03 2.916411318170591700e-03 2.728380265639527603e-03 2.530720669111596616e-03 2.323509065506630580e-03 2.107156726224764139e-03 1.882608276340877506e-03 1.651721342302022539e-03 1.418044093644777078e-03 1.188510409400932687e-03 9.772329475205533082e-04 8.129640956549478341e-04 7.442760232281839033e-04 8.113071344902565403e-04 9.990067747061282238e-04 1.263877134942424695e-03 1.574713774184672470e-03 1.915020331631724386e-03 2.276137453955839624e-03 2.653075224035723097e-03 3.042584343741907421e-03 3.442272994677797720e-03 3.850183219280033878e-03 4.264576393966653528e-03 4.683819406606179805e-03 5.106322303218269881e-03 5.530503782322091638e-03 5.954772594097755903e-03 6.377518510681049954e-03 6.797109361624053582e-03 7.211892118107212507e-03 7.620196825756205689e-03 8.020342649441833394e-03 8.410645565377917673e-03 8.789427400358054698e-03 9.155026020690987254e-03 9.505806539782122103e-03 9.840173458035663887e-03 1.015658368068184277e-02 1.045356038350432788e-02 1.072970771674553771e-02 1.098372635583325096e-02 1.121442992542524830e-02 1.142076234147751737e-02 1.160181613496655446e-02 1.175685184045997811e-02 1.188531855215901184e-02 1.198687576769538569e-02 1.206141665305959960e-02 1.210909286564803081e-02 1.213034105932044374e-02 1.212591115413304624e-02 1.209689636775566207e-02 1.204476485198665778e-02 1.197139252448157533e-02 1.187909629126702657e-02 1.177066627001975910e-02 1.164939479444937823e-02 1.151909886399732873e-02 1.138413129541369397e-02 1.124937421088759333e-02 1.112020688567425149e-02 1.100243881987167383e-02 1.090219890102551298e-02 1.082577360327184254e-02 1.077939220872592418e-02 1.076896540030379025e-02 1.079979446217981323e-02 1.087627932340359989e-02 1.100166104415818344e-02 1.117783432558734288e-02 1.140525649369560253e-02 1.168296293794523523e-02 1.200868013377472295e-02 1.237901205055647047e-02 1.278966801242712586e-02 1.323570063997624342e-02 1.371172912892877280e-02 1.421213235994582373e-02 1.473120516461509308e-02 1.526327776332702703e-02 1.580280248079649411e-02 1.634441369261927304e-02 1.688296724217364098e-02 1.741356496049332320e-02 1.793156892935201738e-02 1.843260907028097806e-02 1.891258668860869643e-02 1.936767581921113035e-02 1.979432361834057227e-02 2.018925060399458238e-02 2.054945123604163398e-02 2.087219511667674429e-02 2.115502895541766445e-02 2.139577935988866766e-02 2.159255646818485086e-02 2.174375841904612264e-02 2.184807665443549637e-02 2.190450205982228185e-02 2.191233196702581376e-02 2.187117807071607689e-02 2.178097534130133545e-02 2.164199205332208858e-02 2.145484108910507282e-02 2.122049272165038580e-02 2.094028912702420447e-02 2.061596092216364667e-02 2.024964606314281004e-02 1.984391146184716348e-02 1.940177766829386322e-02 1.892674689351515893e-02 1.842283446887398729e-02 1.789460348301136899e-02 1.734720170480169230e-02 1.678639884607883298e-02 1.621862055382930143e-02 1.565097303352276648e-02 1.509124870947943335e-02 1.454789880877768900e-02 1.402995362072829814e-02 1.354686665917854450e-02 1.310825750760071483e-02 1.272353358317211518e-02 1.240138773309165318e-02 1.214919871351856882e-02 1.197240130373120569e-02 1.187392901049851707e-02 1.185384536220395781e-02 1.190925416472394215e-02 1.203451689511975641e-02 1.222173018749825139e-02 1.246136027641776313e-02 1.274291470942394075e-02 1.305555271479217315e-02 1.338857632884141342e-02 1.373178490504535151e-02 1.407570414896954294e-02 1.441171497190755352e-02 1.473211052405621994e-02 1.503010653696678321e-02 1.529982445845009045e-02 1.553626113877138934e-02 1.573525407904935794e-02 1.589344774566633922e-02 1.600826407149320840e-02 1.607787875948446868e-02 1.610120412586742850e-02 1.607787875948446521e-02 1.600826407149319452e-02 1.589344774566632187e-02 1.573525407904936835e-02 1.553626113877139454e-02 1.529982445845007831e-02 1.503010653696678495e-02 1.473211052405621994e-02 1.441171497190756219e-02 1.407570414896952560e-02 1.373178490504536019e-02 1.338857632884140822e-02 1.305555271479216101e-02 1.274291470942394075e-02 1.246136027641775793e-02 1.222173018749826180e-02 1.203451689511976508e-02 1.190925416472393347e-02 1.185384536220395434e-02 1.187392901049849625e-02 1.197240130373122477e-02 1.214919871351858270e-02 1.240138773309162196e-02 1.272353358317213426e-02 1.310825750760069575e-02 1.354686665917852542e-02 1.402995362072828774e-02 1.454789880877768726e-02 1.509124870947945937e-02 1.565097303352275607e-02 1.621862055382931184e-02 1.678639884607883992e-02 1.734720170480169577e-02 1.789460348301135859e-02 1.842283446887400117e-02 1.892674689351516240e-02 1.940177766829385975e-02 1.984391146184714613e-02 2.024964606314280310e-02 2.061596092216365361e-02 2.094028912702420794e-02 2.122049272165036846e-02 2.145484108910506241e-02 2.164199205332209899e-02 2.178097534130132504e-02 2.187117807071608383e-02 2.191233196702579988e-02 2.190450205982229573e-02 2.184807665443549984e-02 2.174375841904613998e-02 2.159255646818483698e-02 2.139577935988866766e-02 2.115502895541766099e-02 2.087219511667675470e-02 2.054945123604162011e-02 2.018925060399457891e-02 1.979432361834057227e-02 1.936767581921112341e-02 1.891258668860869643e-02 1.843260907028099194e-02 1.793156892935202432e-02 1.741356496049331973e-02 1.688296724217364445e-02 1.634441369261927651e-02 1.580280248079649758e-02 1.526327776332702703e-02 1.473120516461508440e-02 1.421213235994582720e-02 1.371172912892877106e-02 1.323570063997624863e-02 1.278966801242712413e-02 1.237901205055646527e-02 1.200868013377471601e-02 1.168296293794523349e-02 1.140525649369561294e-02 1.117783432558734462e-02 1.100166104415818344e-02 1.087627932340360336e-02 1.079979446217981323e-02 1.076896540030378852e-02 1.077939220872592418e-02 1.082577360327183560e-02 1.090219890102552339e-02 1.100243881987167383e-02 1.112020688567424628e-02 1.124937421088759160e-02 1.138413129541370437e-02 1.151909886399732699e-02 1.164939479444938170e-02 1.177066627001975736e-02 1.187909629126702830e-02 1.197139252448157533e-02 1.204476485198664910e-02 1.209689636775566034e-02 1.212591115413305144e-02 1.213034105932044721e-02 1.210909286564802734e-02 1.206141665305960134e-02 1.198687576769539263e-02 1.188531855215901357e-02 1.175685184045997811e-02 1.160181613496655967e-02 1.142076234147751564e-02 1.121442992542524830e-02 1.098372635583324576e-02 1.072970771674553424e-02 1.045356038350433656e-02 1.015658368068183930e-02 9.840173458035676030e-03 9.505806539782116898e-03 9.155026020690997662e-03 8.789427400358052964e-03 8.410645565377910735e-03 8.020342649441831659e-03 7.620196825756204821e-03 7.211892118107211640e-03 6.797109361624058786e-03 6.377518510681053424e-03 5.954772594097755903e-03 5.530503782322098577e-03 5.106322303218264677e-03 4.683819406606189346e-03 4.264576393966661334e-03 3.850183219280033445e-03 3.442272994677799455e-03 3.042584343741909590e-03 2.653075224035728302e-03 2.276137453955841359e-03 1.915020331631726120e-03 1.574713774184673988e-03 1.263877134942419057e-03 9.990067747061254048e-04 8.113071344902519867e-04 7.442760232281847707e-04 8.129640956549444731e-04 9.772329475205546092e-04 1.188510409400933120e-03 1.418044093644776427e-03 1.651721342302022539e-03 1.882608276340875554e-03 2.107156726224763271e-03 2.323509065506630580e-03 2.530720669111596183e-03 2.728380265639528471e-03 2.916411318170593001e-03 3.094960706324278478e-03 3.264331902216348162e-03 3.424941955094410167e-03 3.577291759114446020e-03 3.721944003115733399e-03 3.859505711573101277e-03 3.990613627288456047e-03 4.115921435630002373e-03 4.236088266505244788e-03 4.351768174171191141e-03
4.195571866994016012e-03 4.074639883439792366e-03 3.949972685345522899e-03 3.820915990232470923e-03 3.686794702775520252e-03 3.546922494715190784e-03 3.400612170949550428e-03 3.247186892367559183e-03 3.085992483318425288e-03 2.916411318170590398e-03 2.737878748237473729e-03 2.549903887517554740e-03 2.352098237547098694e-03 2.144219053648301673e-03 1.926241889316140888e-03 1.698494663149753255e-03 1.461932123514155489e-03 1.218763752547478638e-03 9.740825198966975539e-04 7.406893567710294904e-04 5.541148616512984624e-04 4.974443289426275748e-04 6.276451818688614679e-04 8.780739188083873858e-04 1.184575569644099680e-03 1.521418893437488781e-03 1.878518092565757604e-03 2.251128503046490124e-03 2.636506437889033026e-03 3.032732224508397339e-03 3.438240997715278410e-03 3.851614874980124111e-03 4.271483303213768727e-03 4.696472769186691050e-03 5.125181023061500113e-03 5.556164433150341704e-03 5.987932894716044806e-03 6.418949399519014408e-03 6.847632690083357843e-03 7.272362103058837603e-03 7.691484073429024314e-03 8.103319977371755897e-03 8.506175111372941619e-03 8.898348677132548318e-03 9.278144686603474051e-03 9.643883730672824992e-03 9.993915575162945833e-03 1.032663256291950146e-02 1.064048381333029987e-02 1.093399022217691856e-02 1.120576027640490108e-02 1.145450671083626283e-02 1.167906404752166484e-02 1.187840707344520880e-02 1.205167032847396895e-02 1.219816869214172469e-02 1.231741917373011322e-02 1.240916402284854281e-02 1.247339528341223809e-02 1.251038090672416600e-02 1.252069250996091371e-02 1.250523480156883090e-02 1.246527657546939172e-02 1.240248297518705897e-02 1.231894841180235581e-02 1.221722904229316509e-02 1.210037302795151370e-02 1.197194584977967838e-02 1.183604673436647846e-02 1.169731077029446432e-02 1.156088970886878786e-02 1.143240305387811448e-02 1.131785039561565391e-02 1.122347681537601283e-02 1.115558647214071400e-02 1.112030585650664559e-02 1.112330756521895218e-02 1.116951638476812968e-02 1.126282903385214529e-02 1.140588333424789880e-02 1.159990888051241203e-02 1.184467911480403465e-02 1.213856716125688052e-02 1.247869023444054572e-02 1.286111512290733817e-02 1.328109287463346763e-02 1.373329385981073014e-02 1.421202209872063707e-02 1.471139682665315203e-02 1.522549723526907955e-02 1.574847197468759105e-02 1.627461819993208589e-02 1.679843618540840036e-02 1.731466548193883598e-02 1.781830785055525668e-02 1.830464120440904521e-02 1.876922778382326268e-02 1.920791890873178517e-02 1.961685794325541965e-02 1.999248256790616893e-02 2.033152706377560140e-02 2.063102504118014685e-02 2.088831286480297839e-02 2.110103391486613245e-02 2.126714376072744508e-02 2.138491629592007004e-02 2.145295088225470173e-02 2.147018056882769518e-02 2.143588148567173932e-02 2.134968355932233275e-02 2.121158275816592553e-02 2.102195514948025298e-02 2.078157313852066132e-02 2.049162436374188725e-02 2.015373384124428957e-02 1.976999008336708524e-02 1.934297605337629081e-02 1.887580594371079598e-02 1.837216884523832847e-02 1.783638034738466160e-02 1.727344286396047951e-02 1.668911483296471598e-02 1.608998759526903549e-02 1.548356627151880466e-02 1.487834671347412416e-02 1.428387387938799546e-02 1.371075719385721550e-02 1.317060582291153942e-02 1.267583359990503283e-02 1.223927565557849685e-02 1.187356768094770081e-02 1.159027796359438436e-02 1.139885914505348735e-02 1.130558616640365242e-02 1.131272265792230593e-02 1.141815010898831161e-02 1.161557719928098774e-02 1.189526740266136362e-02 1.224507604670514033e-02 1.265154323012641739e-02 1.310084395978748997e-02 1.357949670372090439e-02 1.407482053092947577e-02 1.457518323882494790e-02 1.507010012108733234e-02 1.555023874372243008e-02 1.600737212681456814e-02 1.643430896540334918e-02 1.682481835278526808e-02 1.717355859793898501e-02 1.747601469381532269e-02 1.772844602857824234e-02 1.792784434072839869e-02 1.807190118057312028e-02 1.815898390391695177e-02 1.818811926908095108e-02 1.815898390391693443e-02 1.807190118057307865e-02 1.792784434072840216e-02 1.772844602857821111e-02 1.747601469381533656e-02 1.717355859793898848e-02 1.682481835278524726e-02 1.643430896540336653e-02 1.600737212681454733e-02 1.555023874372244222e-02 1.507010012108733060e-02 1.457518323882493749e-02 1.407482053092948618e-02 1.357949670372089572e-02 1.310084395978750905e-02 1.265154323012639831e-02 1.224507604670512645e-02 1.189526740266135842e-02 1.161557719928097386e-02 1.141815010898832028e-02 1.131272265792229378e-02 1.130558616640367151e-02 1.139885914505350470e-02 1.159027796359437396e-02 1.187356768094770428e-02 1.223927565557850206e-02 1.267583359990502763e-02 1.317060582291153768e-02 1.371075719385721030e-02 1.428387387938797465e-02 1.487834671347410681e-02 1.548356627151880813e-02 1.608998759526903202e-02 1.668911483296469170e-02 1.727344286396046910e-02 1.783638034738463732e-02 1.837216884523833194e-02 1.887580594371082027e-02 1.934297605337630468e-02 1.976999008336708177e-02 2.015373384124428263e-02 2.049162436374188032e-02 2.078157313852065785e-02 2.102195514948026339e-02 2.121158275816593594e-02 2.134968355932233969e-02 2.143588148567173238e-02 2.147018056882769518e-02 2.145295088225470867e-02 2.138491629592006310e-02 2.126714376072745549e-02 2.110103391486613592e-02 2.088831286480298879e-02 2.063102504118013644e-02 2.033152706377559793e-02 1.999248256790616893e-02 1.961685794325540230e-02 1.920791890873179558e-02 1.876922778382325227e-02 1.830464120440905215e-02 1.781830785055524280e-02 1.731466548193883251e-02 1.679843618540840383e-02 1.627461819993208589e-02 1.574847197468759452e-02 1.522549723526908649e-02 1.471139682665314856e-02 1.421202209872063013e-02 1.373329385981072841e-02 1.328109287463347804e-02 1.286111512290733470e-02 1.247869023444054572e-02 1.213856716125687706e-02 1.184467911480403465e-02 1.159990888051241897e-02 1.140588333424790053e-02 1.126282903385214529e-02 1.116951638476813141e-02 1.112330756521894524e-02 1.112030585650664906e-02 1.115558647214071747e-02 1.122347681537601803e-02 1.131785039561566085e-02 1.143240305387810928e-02 1.156088970886879827e-02 1.169731077029446432e-02 1.183604673436647672e-02 1.197194584977968358e-02 1.210037302795151370e-02 1.221722904229317203e-02 1.231894841180235407e-02 1.240248297518705724e-02 1.246527657546939345e-02 1.250523480156883784e-02 1.252069250996091024e-02 1.251038090672416600e-02 1.247339528341222768e-02 1.240916402284853760e-02 1.231741917373011669e-02 1.219816869214171776e-02 1.205167032847397415e-02 1.187840707344520880e-02 1.167906404752165964e-02 1.145450671083626457e-02 1.120576027640489414e-02 1.093399022217691682e-02 1.064048381333029640e-02 1.032663256291949799e-02 9.993915575162959711e-03 9.643883730672824992e-03 9.278144686603472316e-03 8.898348677132544848e-03 8.506175111372943354e-03 8.103319977371755897e-03 7.691484073429020844e-03 7.272362103058837603e-03 6.847632690083362179e-03 6.418949399519014408e-03 5.987932894716046540e-03 5.556164433150339102e-03 5.125181023061509654e-03 4.696472769186685846e-03 4.271483303213771329e-03 3.851614874980128014e-03 3.438240997715275808e-03 3.032732224508396038e-03 2.636506437889038230e-03 2.251128503046491858e-03 1.878518092565762375e-03 1.521418893437487697e-03 1.184575569644096427e-03 8.780739188083884700e-04 6.276451818688624437e-04 4.974443289426193349e-04 5.541148616512975951e-04 7.406893567710287314e-04 9.740825198966957107e-04 1.218763752547484059e-03 1.461932123514149851e-03 1.698494663149753905e-03 1.926241889316136118e-03 2.144219053648309479e-03 2.352098237547101296e-03 2.549903887517552138e-03 2.737878748237471561e-03 2.916411318170593001e-03 3.085992483318425288e-03 3.247186892367559183e-03 3.400612170949544356e-03 3.546922494715193386e-03 3.686794702775518084e-03 3.820915990232467887e-03 3.949972685345522899e-03 4.074639883439792366e-03 4.195571866994021216e-03
4.038133469713536469e-03 3.910611982370054696e-03 3.780149277144732086e-03 3.646117446557576441e-03 3.507852321620921407e-03 3.364662000694041213e-03 3.215836165819841060e-03 3.060656071722457974e-03 2.898405148732667840e-03 2.728380265639531940e-03 2.549903887517553005e-03 2.362337715723865535e-03 2.165099094322101101e-03 1.957682955622921158e-03 1.739695542339660247e-03 1.510915058350097368e-03 1.271420308032211385e-03 1.021916432640281990e-03 7.647566688966974790e-04 5.082548178731950347e-04 2.938802225486079043e-04 3.030717244666605707e-04 5.464619526989746533e-04 8.550791799965739778e-04 1.189225523855838400e-03 1.540321955480264881e-03 1.905334129328898132e-03 2.282649986325057962e-03 2.671097418560592317e-03 3.069634152743006515e-03 3.477230111528630072e-03 3.892817251901587502e-03 4.315266926905225210e-03 4.743379951901003158e-03 5.175883221855066482e-03 5.611430088043651947e-03 6.048603134693556274e-03 6.485918653997736413e-03 6.921832439551300897e-03 7.354746683731484304e-03 7.783017853337647653e-03 8.204965467226649559e-03 8.618881728074696130e-03 9.023041977297547450e-03 9.415715952736087788e-03 9.795179835903399662e-03 1.015972908115768923e-02 1.050769202420334669e-02 1.083744427262516366e-02 1.114742388723066399e-02 1.143614737022852559e-02 1.170222648503206966e-02 1.194438594283965191e-02 1.216148200324784767e-02 1.235252204971542915e-02 1.251668521519700393e-02 1.265334414770366567e-02 1.276208801795961426e-02 1.284274687874357307e-02 1.289541748306285464e-02 1.292049064867594951e-02 1.291868020874488432e-02 1.289105349685895283e-02 1.283906315723971035e-02 1.276457981801612691e-02 1.266992477898355729e-02 1.255790130014942420e-02 1.243182228666200179e-02 1.229553111306309725e-02 1.215341101371859682e-02 1.201037695999001599e-02 1.187184245270373265e-02 1.174365257959907906e-02 1.163197465449976667e-02 1.154313959242755754e-02 1.148343169664217851e-02 1.145883212807326766e-02 1.147473139564712981e-02 1.153563672512036842e-02 1.164490782819347856e-02 1.180455586743227661e-02 1.201513328322730174e-02 1.227572761766731677e-02 1.258405461984837131e-02 1.293663020352008551e-02 1.332899156037930383e-02 1.375593634178019255e-02 1.421175383727950325e-02 1.469043045948030014e-02 1.518582057905562555e-02 1.569178085640248951e-02 1.620227092209794093e-02 1.671142569783097900e-02 1.721360538923117148e-02 1.770342886597395596e-02 1.817579530413645714e-02 1.862589796253710447e-02 1.904923300690187712e-02 1.944160548010290604e-02 1.979913387168926592e-02 2.011825425705946954e-02 2.039572463194815749e-02 2.062862983362784633e-02 2.081438729085170747e-02 2.095075375911226515e-02 2.103583316044667362e-02 2.106808564656807367e-02 2.104633803346422569e-02 2.096979581106930834e-02 2.083805701231465635e-02 2.065112833351975125e-02 2.040944403642235699e-02 2.011388833690887570e-02 1.976582220385815492e-02 1.936711576072199653e-02 1.892018780817557311e-02 1.842805436713495018e-02 1.789438856075984546e-02 1.732359456090422009e-02 1.672089860241657636e-02 1.609245997717989943e-02 1.544550399976226535e-02 1.478847636329594199e-02 1.413121269805969749e-02 1.348510641865648466e-02 1.286323945174033291e-02 1.228041206999918450e-02 1.175297145367370719e-02 1.129830547360266384e-02 1.093386803901400493e-02 1.067568149211337893e-02 1.053645395088379476e-02 1.052371333003053466e-02 1.063853526986648958e-02 1.087533875873520142e-02 1.122282565252063179e-02 1.166569267570338048e-02 1.218653859609352720e-02 1.276749359480897072e-02 1.339135377085894953e-02 1.404222606552459930e-02 1.470580071437166229e-02 1.536938766127905927e-02 1.602182704211679160e-02 1.665334708787183024e-02 1.725541191254875012e-02 1.782058055738815205e-02 1.834238599204024087e-02 1.881523591858694916e-02 1.923433392661593605e-02 1.959561824597295943e-02 1.989571507840641462e-02 2.013190371425637240e-02 2.030209106422042192e-02 2.040479371506642714e-02 2.043912608772469400e-02 2.040479371506640285e-02 2.030209106422042886e-02 2.013190371425638281e-02 1.989571507840641809e-02 1.959561824597294902e-02 1.923433392661593605e-02 1.881523591858694569e-02 1.834238599204023393e-02 1.782058055738815205e-02 1.725541191254875359e-02 1.665334708787182677e-02 1.602182704211676037e-02 1.536938766127906621e-02 1.470580071437163454e-02 1.404222606552455073e-02 1.339135377085893565e-02 1.276749359480896552e-02 1.218653859609350812e-02 1.166569267570338221e-02 1.122282565252062658e-02 1.087533875873519622e-02 1.063853526986649999e-02 1.052371333003053119e-02 1.053645395088378262e-02 1.067568149211338586e-02 1.093386803901397024e-02 1.129830547360266210e-02 1.175297145367368463e-02 1.228041206999919838e-02 1.286323945174033291e-02 1.348510641865647251e-02 1.413121269805969228e-02 1.478847636329591771e-02 1.544550399976225841e-02 1.609245997717990290e-02 1.672089860241658676e-02 1.732359456090421315e-02 1.789438856075983852e-02 1.842805436713496059e-02 1.892018780817557311e-02 1.936711576072200694e-02 1.976582220385814798e-02 2.011388833690886876e-02 2.040944403642235352e-02 2.065112833351974431e-02 2.083805701231464941e-02 2.096979581106933610e-02 2.104633803346422222e-02 2.106808564656808408e-02 2.103583316044666321e-02 2.095075375911226861e-02 2.081438729085171094e-02 2.062862983362784980e-02 2.039572463194815749e-02 2.011825425705947301e-02 1.979913387168926939e-02 1.944160548010290257e-02 1.904923300690188059e-02 1.862589796253711141e-02 1.817579530413646408e-02 1.770342886597394555e-02 1.721360538923117495e-02 1.671142569783098247e-02 1.620227092209794439e-02 1.569178085640248951e-02 1.518582057905562555e-02 1.469043045948029147e-02 1.421175383727948591e-02 1.375593634178020122e-02 1.332899156037930209e-02 1.293663020352008551e-02 1.258405461984837131e-02 1.227572761766730289e-02 1.201513328322730521e-02 1.180455586743227488e-02 1.164490782819347162e-02 1.153563672512036668e-02 1.147473139564712287e-02 1.145883212807326419e-02 1.148343169664217678e-02 1.154313959242755754e-02 1.163197465449976320e-02 1.174365257959907906e-02 1.187184245270372744e-02 1.201037695999001426e-02 1.215341101371859509e-02 1.229553111306308510e-02 1.243182228666200179e-02 1.255790130014942593e-02 1.266992477898355209e-02 1.276457981801612344e-02 1.283906315723970515e-02 1.289105349685894589e-02 1.291868020874488432e-02 1.292049064867594778e-02 1.289541748306284770e-02 1.284274687874357307e-02 1.276208801795961773e-02 1.265334414770367781e-02 1.251668521519700393e-02 1.235252204971542221e-02 1.216148200324784594e-02 1.194438594283964671e-02 1.170222648503206272e-02 1.143614737022853080e-02 1.114742388723066746e-02 1.083744427262515846e-02 1.050769202420335363e-02 1.015972908115769270e-02 9.795179835903408336e-03 9.415715952736080849e-03 9.023041977297537042e-03 8.618881728074689191e-03 8.204965467226653028e-03 7.783017853337647653e-03 7.354746683731486039e-03 6.921832439551300897e-03 6.485918653997739015e-03 6.048603134693553672e-03 5.611430088043656284e-03 5.175883221855066482e-03 4.743379951901005760e-03 4.315266926905224343e-03 3.892817251901592706e-03 3.477230111528630506e-03 3.069634152743002612e-03 2.671097418560586245e-03 2.282649986325056227e-03 1.905334129328895313e-03 1.540321955480265965e-03 1.189225523855838833e-03 8.550791799965737610e-04 5.464619526989806164e-04 3.030717244666608417e-04 2.938802225486117532e-04 5.082548178731936253e-04 7.647566688966993221e-04 1.021916432640286110e-03 1.271420308032210301e-03 1.510915058350096500e-03 1.739695542339660030e-03 1.957682955622924194e-03 2.165099094322100667e-03 2.362337715723865101e-03 2.549903887517553872e-03 2.728380265639527603e-03 2.898405148732669575e-03 3.060656071722460143e-03 3.215836165819838891e-03 3.364662000694040780e-03 3.507852321620918371e-03 3.646117446557579911e-03 3.780149277144734254e-03 3.910611982370053828e-03 4.038133469713537337e-03
3.881537057200101001e-03 3.745931605350666382e-03 3.608185097345533842e-03 3.467726798100025706e-03 3.323935653960676494e-03 3.176147545377312580e-03 3.023663564084843290e-03 2.865759114980000188e-03 2.701693628540445188e-03 2.530720669111597484e-03 2.352098237547101296e-03 2.165099094322100667e-03 1.969020974955409085e-03 1.763196647186100361e-03 1.547003912353344919e-03 1.319876027668659673e-03 1.081314172663593379e-03 8.309080683221800471e-04 5.683952260622255476e-04 2.940278445874291643e-04 3.668548448599919654e-05 2.999167897791251889e-04 6.128811958168759681e-04 9.394684200422665377e-04 1.278929865385642316e-03 1.630873217310086073e-03 1.994878221554050989e-03 2.370441194156987837e-03 2.756961117352844069e-03 3.153735455365244602e-03 3.559959336976818104e-03 3.974726383877164905e-03 4.397030621161698155e-03 4.825769262419785273e-03 5.259746289007231380e-03 5.697676793493462385e-03 6.138192078845724001e-03 6.579845514213144252e-03 7.021119152060111175e-03 7.460431112509947546e-03 7.896143740584402396e-03 8.326572541123272025e-03 8.749995895107076996e-03 9.164665559969401368e-03 9.568817955751455703e-03 9.960686238556976102e-03 1.033851316310941022e-02 1.070056473739236687e-02 1.104514467456579191e-02 1.137060965084781515e-02 1.167538538294978466e-02 1.195798354520409904e-02 1.221701955475076179e-02 1.245123126316371315e-02 1.265949860448395761e-02 1.284086426245500089e-02 1.299455543296238434e-02 1.312000676985709477e-02 1.321688461105562096e-02 1.328511258323959721e-02 1.332489867177136592e-02 1.333676380870846105e-02 1.332157196324722410e-02 1.328056159738401180e-02 1.321537815001702122e-02 1.312810690248139220e-02 1.302130511712385960e-02 1.289803168258315917e-02 1.276187160271377401e-02 1.261695150791929468e-02 1.246794097566578108e-02 1.232003294410753506e-02 1.217889516774083719e-02 1.205058398548862833e-02 1.194141236060559594e-02 1.185776704127890907e-02 1.180587545443215376e-02 1.179153161850669471e-02 1.181980080575383354e-02 1.189473234459133451e-02 1.201911533303862654e-02 1.219431006184070604e-02 1.242017770394216077e-02 1.269511456789835027e-02 1.301617972415031188e-02 1.337929129048083185e-02 1.377946038521780762e-02 1.421103298811381838e-02 1.466791649770289585e-02 1.514377650791430031e-02 1.563219757984231698e-02 1.612680803997770460e-02 1.662137269509412693e-02 1.710985913801768565e-02 1.758648364000978820e-02 1.804574209345048696e-02 1.848243055239403437e-02 1.889165892184892573e-02 1.926886043481747593e-02 1.960979879990352309e-02 1.991057431583733578e-02 2.016762981847614739e-02 2.037775702559052951e-02 2.053810364876574798e-02 2.064618152682894461e-02 2.069987598361865480e-02 2.069745661205709894e-02 2.063758972896433813e-02 2.051935282832869842e-02 2.034225148669827760e-02 2.010623934954816269e-02 1.981174206332205617e-02 1.945968633148876387e-02 1.905153568761243366e-02 1.858933512415903225e-02 1.807576742794112998e-02 1.751422498772962216e-02 1.690890197912151699e-02 1.626491317140270690e-02 1.558844699435627153e-02 1.488696152564868841e-02 1.416943170500279715e-02 1.344665220556956302e-02 1.273158882923870576e-02 1.203974480668300838e-02 1.138945657707624362e-02 1.080194731793869024e-02 1.030085391436487766e-02 9.910864162048831083e-03 9.655200159730084261e-03 9.552133005248026817e-03 9.611462297981793190e-03 9.832407303933480419e-03 1.020394495522743486e-02 1.070737973775749870e-02 1.131987677097666227e-02 1.201762472434134837e-02 1.277795369590819900e-02 1.358039939149082061e-02 1.440702092553104545e-02 1.524230385816984640e-02 1.607288579986677207e-02 1.688724045381363725e-02 1.767538465669844794e-02 1.842863207790748983e-02 1.913939698480679116e-02 1.980104294497174802e-02 2.040776869492114814e-02 2.095452340966379515e-02 2.143694461586843208e-02 2.185131324324758942e-02 2.219452148981481548e-02 2.246405018332570461e-02 2.265795314189639198e-02 2.277484669546790338e-02 2.281390306034690799e-02 2.277484669546788257e-02 2.265795314189640933e-02 2.246405018332571155e-02 2.219452148981478773e-02 2.185131324324757554e-02 2.143694461586842515e-02 2.095452340966378127e-02 2.040776869492116896e-02 1.980104294497174108e-02 1.913939698480679810e-02 1.842863207790748983e-02 1.767538465669844447e-02 1.688724045381365460e-02 1.607288579986675472e-02 1.524230385816985854e-02 1.440702092553107667e-02 1.358039939149082581e-02 1.277795369590821462e-02 1.201762472434138307e-02 1.131987677097665880e-02 1.070737973775752645e-02 1.020394495522742098e-02 9.832407303933482154e-03 9.611462297981794925e-03 9.552133005248026817e-03 9.655200159730070383e-03 9.910864162048825879e-03 1.030085391436486898e-02 1.080194731793869545e-02 1.138945657707627138e-02 1.203974480668301879e-02 1.273158882923870749e-02 1.344665220556956822e-02 1.416943170500279715e-02 1.488696152564868147e-02 1.558844699435628194e-02 1.626491317140268955e-02 1.690890197912152046e-02 1.751422498772961175e-02 1.807576742794111263e-02 1.858933512415903225e-02 1.905153568761244406e-02 1.945968633148878121e-02 1.981174206332203883e-02 2.010623934954816269e-02 2.034225148669826719e-02 2.051935282832870536e-02 2.063758972896433813e-02 2.069745661205710241e-02 2.069987598361864786e-02 2.064618152682894114e-02 2.053810364876575492e-02 2.037775702559053298e-02 2.016762981847614045e-02 1.991057431583733578e-02 1.960979879990351962e-02 1.926886043481748981e-02 1.889165892184892920e-02 1.848243055239402396e-02 1.804574209345046962e-02 1.758648364000979514e-02 1.710985913801768218e-02 1.662137269509411999e-02 1.612680803997770806e-02 1.563219757984230657e-02 1.514377650791430378e-02 1.466791649770288718e-02 1.421103298811381838e-02 1.377946038521780762e-02 1.337929129048083011e-02 1.301617972415031708e-02 1.269511456789835721e-02 1.242017770394216424e-02 1.219431006184070951e-02 1.201911533303861614e-02 1.189473234459133104e-02 1.181980080575383528e-02 1.179153161850669818e-02 1.180587545443215376e-02 1.185776704127890213e-02 1.194141236060560808e-02 1.205058398548863006e-02 1.217889516774083025e-02 1.232003294410753333e-02 1.246794097566577587e-02 1.261695150791929468e-02 1.276187160271377574e-02 1.289803168258316438e-02 1.302130511712385960e-02 1.312810690248138699e-02 1.321537815001701775e-02 1.328056159738400660e-02 1.332157196324722757e-02 1.333676380870846973e-02 1.332489867177137112e-02 1.328511258323959374e-02 1.321688461105562096e-02 1.312000676985708263e-02 1.299455543296239302e-02 1.284086426245498874e-02 1.265949860448395067e-02 1.245123126316371662e-02 1.221701955475076873e-02 1.195798354520411638e-02 1.167538538294978293e-02 1.137060965084780995e-02 1.104514467456579538e-02 1.070056473739235993e-02 1.033851316310940155e-02 9.960686238556979571e-03 9.568817955751455703e-03 9.164665559969404837e-03 8.749995895107078731e-03 8.326572541123268556e-03 7.896143740584411069e-03 7.460431112509945811e-03 7.021119152060111175e-03 6.579845514213144252e-03 6.138192078845725735e-03 5.697676793493457181e-03 5.259746289007227044e-03 4.825769262419783538e-03 4.397030621161698155e-03 3.974726383877164905e-03 3.559959336976815068e-03 3.153735455365243301e-03 2.756961117352837998e-03 2.370441194156992608e-03 1.994878221554051857e-03 1.630873217310089326e-03 1.278929865385647520e-03 9.394684200422661041e-04 6.128811958168724986e-04 2.999167897791241047e-04 3.668548448599340961e-05 2.940278445874308449e-04 5.683952260622230539e-04 8.309080683221822155e-04 1.081314172663584922e-03 1.319876027668660974e-03 1.547003912353341884e-03 1.763196647186103614e-03 1.969020974955411254e-03 2.165099094322103269e-03 2.352098237547103465e-03 2.530720669111597050e-03 2.701693628540441719e-03 2.865759114979999755e-03 3.023663564084841122e-03 3.176147545377313013e-03 3.323935653960671290e-03 3.467726798100020068e-03 3.608185097345537311e-03 3.745931605350669418e-03 3.881537057200101001e-03
3.728345416990442706e-03 3.583035395293451223e-03 3.436340267728437911e-03 3.287780031010584421e-03 3.136813519190417669e-03 2.982844121603163423e-03 2.825227019160947168e-03 2.663277839049130874e-03 2.496282625009876160e-03 2.323509065506636651e-03 2.144219053648308178e-03 1.957682955622923326e-03 1.763196647186102530e-03 1.560104004734778633e-03 1.347831808130006562e-03 1.125956785869679884e-03 8.943699827123456365e-04 6.538102177206146521e-04 4.084154916301682963e-04 1.897692337636391750e-04 2.342930021842377366e-04 4.947528558670940971e-04 7.926804731547897965e-04 1.108750332895194410e-03 1.439533982530692875e-03 1.783837539536619731e-03 2.140966783502834016e-03 2.510332246355104387e-03 2.891325580406136925e-03 3.283272542989531216e-03 3.685412956756414435e-03 4.096891910000897627e-03 4.516756381137462112e-03 4.943954878045869923e-03 5.377339003599085517e-03 5.815666421665215483e-03 6.257604956888181483e-03 6.701737688166286254e-03 7.146568960727139180e-03 7.590531276121571108e-03 8.031993038134418658e-03 8.469267142734498641e-03 8.900620405574677721e-03 9.324283823392216439e-03 9.738463667079352848e-03 1.014135340505618529e-02 1.053114645637382059e-02 1.090604977410761754e-02 1.126429826141174886e-02 1.160417002531205846e-02 1.192400247727742196e-02 1.222220929486612061e-02 1.249729826564414947e-02 1.274789004303170277e-02 1.297273785385743422e-02 1.317074820878131984e-02 1.334100267898676376e-02 1.348278081435166399e-02 1.359558428802644554e-02 1.367916235680461008e-02 1.373353872133137310e-02 1.375903984783160075e-02 1.375632476334664317e-02 1.372641624445686270e-02 1.367073316418302223e-02 1.359112351547765024e-02 1.348989725641997622e-02 1.336985757981132457e-02 1.323432845362408801e-02 1.308717527368070260e-02 1.293281421146669566e-02 1.277620439062391797e-02 1.262281556626274580e-02 1.247856287044237823e-02 1.234970000352791052e-02 1.224266376762241440e-02 1.216386685688915052e-02 1.211944281168771467e-02 1.211495662835572300e-02 1.215510500095063652e-02 1.224343854657713310e-02 1.238214113380473741e-02 1.257189618799723144e-02 1.281185684903438961e-02 1.309971947345105886e-02 1.343188340621874477e-02 1.380366887622463262e-02 1.420956147928485735e-02 1.464345523259248313e-02 1.509887390575497326e-02 1.556915917568790775e-02 1.604762183329195777e-02 1.652765770202247950e-02 1.700283301796237309e-02 1.746694523212121222e-02 1.791406516219011535e-02 1.833856571154476520e-02 1.873514139961143452e-02 1.909882196253093536e-02 1.942498241552539917e-02 1.970935126721079164e-02 1.994801804417911315e-02 2.013744090287960739e-02 2.027445484990509153e-02 2.035628093654931817e-02 2.038053671927944968e-02 2.034524827059378677e-02 2.024886407734112839e-02 2.009027127514402197e-02 1.986881484452176008e-02 1.958432065127847788e-02 1.923712357548188270e-02 1.882810247829432015e-02 1.835872446043241776e-02 1.783110185143167020e-02 1.724806674814681126e-02 1.661326984589691844e-02 1.593131296242781061e-02 1.520792823121592217e-02 1.445022150659494922e-02 1.366700270332065967e-02 1.286922994829019749e-02 1.207059278561608932e-02 1.128824056118892666e-02 1.054360064001505330e-02 9.863083904459165469e-03 9.278194661165752380e-03 8.824182936822116269e-03 8.536220758027053199e-03 8.442878573931974009e-03 8.558832937702761517e-03 8.880696217257762551e-03 9.388691954029021805e-03 1.005287949283610073e-02 1.084008590010658753e-02 1.171874098694587751e-02 1.266112953544571394e-02 1.364385992220659705e-02 1.464746554937495712e-02 1.565573119150869344e-02 1.665502808298582188e-02 1.763375891570290524e-02 1.858192896095640922e-02 1.949082785408867008e-02 2.035279893234133788e-02 2.116107450654515498e-02 2.190965953427988916e-02 2.259325033199250515e-02 2.320717843657444518e-02 2.374737239496273189e-02 2.421033223574885554e-02 2.459311281681273581e-02 2.489331328965970272e-02 2.510907068661988664e-02 2.523905620533430094e-02 2.528247319696614454e-02 2.523905620533430441e-02 2.510907068661992134e-02 2.489331328965970272e-02 2.459311281681271846e-02 2.421033223574886595e-02 2.374737239496274577e-02 2.320717843657443130e-02 2.259325033199251903e-02 2.190965953427990304e-02 2.116107450654513417e-02 2.035279893234133788e-02 1.949082785408867355e-02 1.858192896095642310e-02 1.763375891570293993e-02 1.665502808298584617e-02 1.565573119150870385e-02 1.464746554937496059e-02 1.364385992220660572e-02 1.266112953544571741e-02 1.171874098694589313e-02 1.084008590010659273e-02 1.005287949283612155e-02 9.388691954029047826e-03 8.880696217257767755e-03 8.558832937702770191e-03 8.442878573931956662e-03 8.536220758027047995e-03 8.824182936822098922e-03 9.278194661165752380e-03 9.863083904459163734e-03 1.054360064001504463e-02 1.128824056118892666e-02 1.207059278561609626e-02 1.286922994829020443e-02 1.366700270332066314e-02 1.445022150659495443e-02 1.520792823121593432e-02 1.593131296242780368e-02 1.661326984589691497e-02 1.724806674814680432e-02 1.783110185143167367e-02 1.835872446043241082e-02 1.882810247829432362e-02 1.923712357548188270e-02 1.958432065127847094e-02 1.986881484452177049e-02 2.009027127514400463e-02 2.024886407734111798e-02 2.034524827059377983e-02 2.038053671927945315e-02 2.035628093654930429e-02 2.027445484990509153e-02 2.013744090287960045e-02 1.994801804417910621e-02 1.970935126721078123e-02 1.942498241552540958e-02 1.909882196253093536e-02 1.873514139961143452e-02 1.833856571154477907e-02 1.791406516219012229e-02 1.746694523212121569e-02 1.700283301796237656e-02 1.652765770202248644e-02 1.604762183329195083e-02 1.556915917568791469e-02 1.509887390575497673e-02 1.464345523259248660e-02 1.420956147928485735e-02 1.380366887622463956e-02 1.343188340621874477e-02 1.309971947345105713e-02 1.281185684903438267e-02 1.257189618799722970e-02 1.238214113380472527e-02 1.224343854657712963e-02 1.215510500095063132e-02 1.211495662835571779e-02 1.211944281168772335e-02 1.216386685688914532e-02 1.224266376762242134e-02 1.234970000352790705e-02 1.247856287044237650e-02 1.262281556626275794e-02 1.277620439062391970e-02 1.293281421146669566e-02 1.308717527368070434e-02 1.323432845362408801e-02 1.336985757981132804e-02 1.348989725641997275e-02 1.359112351547765718e-02 1.367073316418303090e-02 1.372641624445686097e-02 1.375632476334664664e-02 1.375903984783160942e-02 1.373353872133137137e-02 1.367916235680461702e-02 1.359558428802645422e-02 1.348278081435166399e-02 1.334100267898677243e-02 1.317074820878132504e-02 1.297273785385743249e-02 1.274789004303170104e-02 1.249729826564414947e-02 1.222220929486612061e-02 1.192400247727741502e-02 1.160417002531205846e-02 1.126429826141174366e-02 1.090604977410761060e-02 1.053114645637381885e-02 1.014135340505617662e-02 9.738463667079352848e-03 9.324283823392216439e-03 8.900620405574677721e-03 8.469267142734502110e-03 8.031993038134418658e-03 7.590531276121570241e-03 7.146568960727138313e-03 6.701737688166284519e-03 6.257604956888186687e-03 5.815666421665217217e-03 5.377339003599089853e-03 4.943954878045866454e-03 4.516756381137468183e-03 4.096891910000893290e-03 3.685412956756419205e-03 3.283272542989530349e-03 2.891325580406133890e-03 2.510332246355109591e-03 2.140966783502837052e-03 1.783837539536617563e-03 1.439533982530686370e-03 1.108750332895195494e-03 7.926804731547914228e-04 4.947528558670956150e-04 2.342930021842342943e-04 1.897692337636400694e-04 4.084154916301717115e-04 6.538102177206182300e-04 8.943699827123482386e-04 1.125956785869675113e-03 1.347831808130008297e-03 1.560104004734774296e-03 1.763196647186104915e-03 1.957682955622925061e-03 2.144219053648306443e-03 2.323509065506632314e-03 2.496282625009876594e-03 2.663277839049132175e-03 2.825227019160948903e-03 2.982844121603161688e-03 3.136813519190416368e-03 3.287780031010587023e-03 3.436340267728437911e-03 3.583035395293449055e-03 3.728345416990442272e-03
3.581660211948090554e-03 3.424959877147082821e-03 3.267520049791910932e-03 3.108984104766638907e-03 2.948929141291625842e-03 2.786870139985193895e-03 2.622266401875707458e-03 2.454530575248936499e-03 2.283040772886188279e-03 2.107156726224764139e-03 1.926241889316135901e-03 1.739695542339656995e-03 1.547003912353344052e-03 1.347831808130009381e-03 1.142211021076274587e-03 9.309922300609839961e-04 7.171424260115095289e-04 5.103704773830459703e-04 3.469240236373481289e-04 3.328962806778465303e-04 5.005259227897719326e-04 7.481838158388141782e-04 1.029738030224728413e-03 1.332407484790282650e-03 1.651862519525568217e-03 1.986217568250377066e-03 2.334416125623389911e-03 2.695695191188225530e-03 3.069375447646009291e-03 3.454768205833423211e-03 3.851130315199901254e-03 4.257641107214546645e-03 4.673390497289900587e-03 5.097373278905290017e-03 5.528487179423096504e-03 5.965533419203375431e-03 6.407219091954952789e-03 6.852160982866914961e-03 7.298890602527635142e-03 7.745860305263795390e-03 8.191450412668575820e-03 8.633977293842973535e-03 9.071702372125029640e-03 9.502842039060585555e-03 9.925578462978153216e-03 1.033807128362732378e-02 1.073847018704839930e-02 1.112492835700699262e-02 1.149561680147595001e-02 1.184873955522246572e-02 1.218254976296592740e-02 1.249536665202096407e-02 1.278559340912174824e-02 1.305173598337972148e-02 1.329242284611154359e-02 1.350642574842964710e-02 1.369268152870110021e-02 1.385031503340484853e-02 1.397866322521494620e-02 1.407730055889245060e-02 1.414606570526318746e-02 1.418508969031312406e-02 1.419482548216441549e-02 1.417607899079364846e-02 1.413004132693144663e-02 1.405832197358108937e-02 1.396298222522501450e-02 1.384656780709094849e-02 1.371213895627572919e-02 1.356329538573146885e-02 1.340419243591009328e-02 1.323954336551668928e-02 1.307460124678872307e-02 1.291511255861316904e-02 1.276723375795637411e-02 1.263740252264695073e-02 1.253215781205646584e-02 1.245790811327715866e-02 1.242065543192576865e-02 1.242569289323875413e-02 1.247730398954401479e-02 1.257849818379712381e-02 1.273081744532917822e-02 1.293423980018282120e-02 1.318719060369725332e-02 1.348665430726611429e-02 1.382836433305692503e-02 1.420704024368501205e-02 1.461664076773056507e-02 1.505060674890870871e-02 1.550207667573531324e-02 1.596406620228953827e-02 1.642961011100012303e-02 1.689186980048826281e-02 1.734421176467062023e-02 1.778026323279012846e-02 1.819395080086016331e-02 1.857952702795133068e-02 1.893158895350263715e-02 1.924509152201541590e-02 1.951535807678395074e-02 1.973808943495420493e-02 1.990937257557398934e-02 2.002568963890988957e-02 2.008392772389661768e-02 2.008138985957713327e-02 2.001580750014182383e-02 1.988535494391634878e-02 1.968866620543137727e-02 1.942485508788155402e-02 1.909353953560649977e-02 1.869487183539998015e-02 1.822957695084492444e-02 1.769900232487064615e-02 1.710518404338762233e-02 1.645093658377889609e-02 1.573997688846865556e-02 1.497709883169522950e-02 1.416842219721454847e-02 1.332175224862552215e-02 1.244710298948634858e-02 1.155745887746883159e-02 1.066986925715110099e-02 9.806960082114060326e-03 8.998828653412803413e-03 8.284872892287369409e-03 7.714119021612751703e-03 7.341155566225157289e-03 7.214760048341157216e-03 7.361500952506103493e-03 7.775100434636340874e-03 8.420931506012793721e-03 9.251002099959253905e-03 1.021755323237374773e-02 1.127973254453522658e-02 1.240485729634461902e-02 1.356728962169428607e-02 1.474678600784592314e-02 1.592704548077172183e-02 1.709461683076948096e-02 1.823812792786939571e-02 1.934775779662607428e-02 2.041487973183259141e-02 2.143182166265937896e-02 2.239170613261903461e-02 2.328834427507722044e-02 2.411616647552223408e-02 2.487017799942678464e-02 2.554593158687944524e-02 2.613951149840069293e-02 2.664752516534944077e-02 2.706709973375952261e-02 2.739588157488326639e-02 2.763203738868883971e-02 2.777425592619793895e-02 2.782174965515376436e-02 2.777425592619795630e-02 2.763203738868884318e-02 2.739588157488326639e-02 2.706709973375951914e-02 2.664752516534944424e-02 2.613951149840069293e-02 2.554593158687943483e-02 2.487017799942678464e-02 2.411616647552222020e-02 2.328834427507719962e-02 2.239170613261900339e-02 2.143182166265937549e-02 2.041487973183258448e-02 1.934775779662603959e-02 1.823812792786938877e-02 1.709461683076947056e-02 1.592704548077170101e-02 1.474678600784593008e-02 1.356728962169428607e-02 1.240485729634461728e-02 1.127973254453523179e-02 1.021755323237375120e-02 9.251002099959246966e-03 8.420931506012805864e-03 7.775100434636340874e-03 7.361500952506117371e-03 7.214760048341173695e-03 7.341155566225150350e-03 7.714119021612742162e-03 8.284872892287386756e-03 8.998828653412808617e-03 9.806960082114036040e-03 1.066986925715110099e-02 1.155745887746885067e-02 1.244710298948635552e-02 1.332175224862552909e-02 1.416842219721453112e-02 1.497709883169523644e-02 1.573997688846864515e-02 1.645093658377888221e-02 1.710518404338762927e-02 1.769900232487063921e-02 1.822957695084493138e-02 1.869487183539999403e-02 1.909353953560649630e-02 1.942485508788155055e-02 1.968866620543137727e-02 1.988535494391636613e-02 2.001580750014181342e-02 2.008138985957713674e-02 2.008392772389661421e-02 2.002568963890987916e-02 1.990937257557398934e-02 1.973808943495419452e-02 1.951535807678393686e-02 1.924509152201541243e-02 1.893158895350263715e-02 1.857952702795131680e-02 1.819395080086016331e-02 1.778026323279013193e-02 1.734421176467062370e-02 1.689186980048826281e-02 1.642961011100012303e-02 1.596406620228954173e-02 1.550207667573531845e-02 1.505060674890871218e-02 1.461664076773056854e-02 1.420704024368501552e-02 1.382836433305690248e-02 1.348665430726611082e-02 1.318719060369726026e-02 1.293423980018282293e-02 1.273081744532918169e-02 1.257849818379713075e-02 1.247730398954401479e-02 1.242569289323875760e-02 1.242065543192576518e-02 1.245790811327716040e-02 1.253215781205645717e-02 1.263740252264694379e-02 1.276723375795638278e-02 1.291511255861316904e-02 1.307460124678872654e-02 1.323954336551669622e-02 1.340419243591009849e-02 1.356329538573147753e-02 1.371213895627572919e-02 1.384656780709095023e-02 1.396298222522501103e-02 1.405832197358109110e-02 1.413004132693143448e-02 1.417607899079365540e-02 1.419482548216441202e-02 1.418508969031313099e-02 1.414606570526318573e-02 1.407730055889245060e-02 1.397866322521494793e-02 1.385031503340485373e-02 1.369268152870110368e-02 1.350642574842964710e-02 1.329242284611154880e-02 1.305173598337972148e-02 1.278559340912174998e-02 1.249536665202096754e-02 1.218254976296593954e-02 1.184873955522246745e-02 1.149561680147594828e-02 1.112492835700699262e-02 1.073847018704839583e-02 1.033807128362732898e-02 9.925578462978154951e-03 9.502842039060582086e-03 9.071702372125031374e-03 8.633977293842985679e-03 8.191450412668581024e-03 7.745860305263793655e-03 7.298890602527631673e-03 6.852160982866908889e-03 6.407219091954945850e-03 5.965533419203368493e-03 5.528487179423093034e-03 5.097373278905289150e-03 4.673390497289893648e-03 4.257641107214547513e-03 3.851130315199895182e-03 3.454768205833415404e-03 3.069375447646007990e-03 2.695695191188222494e-03 2.334416125623389043e-03 1.986217568250387040e-03 1.651862519525568217e-03 1.332407484790281565e-03 1.029738030224729931e-03 7.481838158388203581e-04 5.005259227897690053e-04 3.328962806778502166e-04 3.469240236373479121e-04 5.103704773830485724e-04 7.171424260115069269e-04 9.309922300609832372e-04 1.142211021076273069e-03 1.347831808130007646e-03 1.547003912353342534e-03 1.739695542339660247e-03 1.926241889316138503e-03 2.107156726224766307e-03 2.283040772886188279e-03 2.454530575248933897e-03 2.622266401875707025e-03 2.786870139985193895e-03 2.948929141291625408e-03 3.108984104766637606e-03 3.267520049791908330e-03 3.424959877147080653e-03 3.581660211948087952e-03
3.445161928471668442e-03 3.275424930830093430e-03 3.105404322700698171e-03 2.934891658626572353e-03 2.763615380143091566e-03 2.591244095831305057e-03 2.417393270485159330e-03 2.241636522816585139e-03 2.063523539762900441e-03 1.882608276340879240e-03 1.698494663149752604e-03 1.510915058350092597e-03 1.319876027668660757e-03 1.125956785869678799e-03 9.309922300609844298e-04 7.398388831957919323e-04 5.654493677038915185e-04 4.424577086000006662e-04 4.349920712441473938e-04 5.618498842230524237e-04 7.697679704610071050e-04 1.019287468385471481e-03 1.294451814505809435e-03 1.588912079624364444e-03 1.899827513891404239e-03 2.225730332345282354e-03 2.565719778282086506e-03 2.919122420849940090e-03 3.285334028762746522e-03 3.663739763510457607e-03 4.053671359622605143e-03 4.454383243468586565e-03 4.865039102593247088e-03 5.284704655228854124e-03 5.712344375824893183e-03 6.146820937898893854e-03 6.586896664740524848e-03 7.031236569330755887e-03 7.478412730432234916e-03 7.926909849177815950e-03 8.375131888972665514e-03 8.821409737459975572e-03 9.264009851456138367e-03 9.701143859630018823e-03 1.013097910628256611e-02 1.055165012495624423e-02 1.096127103408579828e-02 1.135794884933112245e-02 1.173979770927641511e-02 1.210495401340506288e-02 1.245159247393017553e-02 1.277794308666108103e-02 1.308230903076619024e-02 1.336308551330590323e-02 1.361877958192347741e-02 1.384803093798170869e-02 1.404963379259165611e-02 1.422255981882511802e-02 1.436598226389668165e-02 1.447930129353538695e-02 1.456217064424901973e-02 1.461452565327916661e-02 1.463661271406581366e-02 1.462902015706257254e-02 1.459271046748163679e-02 1.452905360327102699e-02 1.443986094136590591e-02 1.432741902365787176e-02 1.419452175459080638e-02 1.404449897512514457e-02 1.388123836483324929e-02 1.370919639271708963e-02 1.353339259472760743e-02 1.335937995599906225e-02 1.319318294045787252e-02 1.304119427805525838e-02 1.291002274110898684e-02 1.280628765033782479e-02 1.273636234796726892e-02 1.270607822371835893e-02 1.272041169140015332e-02 1.278318599114686843e-02 1.289682424187994086e-02 1.306218686907180751e-02 1.327851485502536816e-02 1.354348290993582539e-02 1.385334872843383726e-02 1.420317118742476896e-02 1.458706471056899802e-02 1.499845903189848777e-02 1.543034080963151186e-02 1.587546273295444704e-02 1.632651426403813541e-02 1.677625450130680942e-02 1.721761150036752591e-02 1.764375411632515198e-02 1.804814267873121325e-02 1.842456420471489179e-02 1.876715687465543847e-02 1.907042744513281693e-02 1.932926432216741305e-02 1.953894823448843604e-02 1.969516184546695262e-02 1.979399920962305465e-02 1.983197569103062677e-02 1.980603879266985140e-02 1.971358027965013776e-02 1.955245000524122659e-02 1.932097196783430851e-02 1.901796335327904375e-02 1.864275768309571479e-02 1.819523375369875781e-02 1.767585291608297568e-02 1.708570857888230821e-02 1.642659390615052242e-02 1.570109701121512671e-02 1.491273835858431332e-02 1.406617403987179583e-02 1.316750364614089480e-02 1.222474704487223722e-02 1.124859778671722516e-02 1.025363249307245997e-02 9.260262824992262012e-03 8.297829588496993813e-03 7.409153760248166423e-03 6.655805780752192813e-03 6.119543528733626184e-03 5.888671055996568329e-03 6.021637542491510738e-03 6.512617341138077914e-03 7.299586473598850510e-03 8.303065667678502862e-03 9.454044459261883721e-03 1.070104307440318536e-02 1.200727005389903151e-02 1.334612520381367635e-02 1.469766547032796793e-02 1.604626198229898784e-02 1.737913042793277907e-02 1.868542233068419198e-02 1.995566248739603921e-02 2.118139885278343820e-02 2.235498392330521542e-02 2.346943864853979697e-02 2.451836889406774217e-02 2.549591578418786836e-02 2.639672805807883119e-02 2.721594873679029913e-02 2.794921099384468921e-02 2.859263977230494871e-02 2.914285676250443977e-02 2.959698706575344604e-02 2.995266635306932657e-02 3.020804766617615766e-02 3.036180725236839462e-02 3.041314900829607606e-02 3.036180725236840502e-02 3.020804766617617501e-02 2.995266635306930575e-02 2.959698706575344604e-02 2.914285676250445364e-02 2.859263977230494524e-02 2.794921099384467533e-02 2.721594873679031995e-02 2.639672805807882772e-02 2.549591578418787877e-02 2.451836889406774217e-02 2.346943864853980391e-02 2.235498392330523623e-02 2.118139885278347290e-02 1.995566248739606002e-02 1.868542233068419545e-02 1.737913042793278601e-02 1.604626198229898437e-02 1.469766547032795405e-02 1.334612520381366421e-02 1.200727005389903498e-02 1.070104307440318536e-02 9.454044459261895864e-03 8.303065667678504597e-03 7.299586473598870459e-03 6.512617341138078782e-03 6.021637542491505533e-03 5.888671055996590013e-03 6.119543528733642664e-03 6.655805780752192813e-03 7.409153760248176832e-03 8.297829588497009426e-03 9.260262824992274155e-03 1.025363249307248079e-02 1.124859778671719913e-02 1.222474704487225630e-02 1.316750364614089480e-02 1.406617403987179063e-02 1.491273835858432546e-02 1.570109701121514059e-02 1.642659390615050855e-02 1.708570857888230127e-02 1.767585291608297568e-02 1.819523375369876822e-02 1.864275768309572867e-02 1.901796335327906110e-02 1.932097196783431545e-02 1.955245000524120924e-02 1.971358027965013082e-02 1.980603879266987569e-02 1.983197569103063024e-02 1.979399920962305465e-02 1.969516184546695262e-02 1.953894823448842910e-02 1.932926432216740958e-02 1.907042744513280999e-02 1.876715687465545235e-02 1.842456420471488485e-02 1.804814267873122713e-02 1.764375411632515198e-02 1.721761150036752591e-02 1.677625450130681983e-02 1.632651426403813541e-02 1.587546273295444704e-02 1.543034080963150145e-02 1.499845903189847909e-02 1.458706471056898935e-02 1.420317118742476202e-02 1.385334872843381991e-02 1.354348290993582192e-02 1.327851485502536122e-02 1.306218686907180578e-02 1.289682424187994086e-02 1.278318599114687711e-02 1.272041169140015852e-02 1.270607822371836240e-02 1.273636234796726545e-02 1.280628765033782999e-02 1.291002274110898337e-02 1.304119427805525838e-02 1.319318294045787425e-02 1.335937995599906572e-02 1.353339259472761263e-02 1.370919639271709484e-02 1.388123836483325796e-02 1.404449897512514110e-02 1.419452175459080985e-02 1.432741902365788043e-02 1.443986094136589897e-02 1.452905360327102699e-02 1.459271046748163679e-02 1.462902015706256040e-02 1.463661271406582060e-02 1.461452565327915794e-02 1.456217064424901626e-02 1.447930129353539215e-02 1.436598226389667818e-02 1.422255981882511455e-02 1.404963379259166131e-02 1.384803093798170175e-02 1.361877958192347741e-02 1.336308551330591191e-02 1.308230903076618330e-02 1.277794308666108103e-02 1.245159247393018073e-02 1.210495401340506809e-02 1.173979770927642031e-02 1.135794884933112245e-02 1.096127103408580002e-02 1.055165012495624770e-02 1.013097910628256611e-02 9.701143859630018823e-03 9.264009851456134897e-03 8.821409737459975572e-03 8.375131888972663780e-03 7.926909849177814216e-03 7.478412730432229712e-03 7.031236569330750683e-03 6.586896664740531787e-03 6.146820937898903395e-03 5.712344375824893183e-03 5.284704655228853257e-03 4.865039102593247088e-03 4.454383243468588299e-03 4.053671359622601673e-03 3.663739763510457607e-03 3.285334028762744787e-03 2.919122420849942258e-03 2.565719778282089109e-03 2.225730332345285823e-03 1.899827513891407492e-03 1.588912079624361408e-03 1.294451814505808785e-03 1.019287468385471698e-03 7.697679704610011419e-04 5.618498842230502553e-04 4.349920712441408344e-04 4.424577086000028346e-04 5.654493677038915185e-04 7.398388831957885712e-04 9.309922300609835624e-04 1.125956785869678149e-03 1.319876027668659239e-03 1.510915058350095416e-03 1.698494663149751737e-03 1.882608276340877939e-03 2.063523539762896538e-03 2.241636522816582971e-03 2.417393270485159330e-03 2.591244095831308960e-03 2.763615380143085495e-03 2.934891658626572353e-03 3.105404322700702074e-03 3.275424930830092129e-03 3.445161928471670177e-03
3.323103897427106580e-03 3.138884211539165730e-03 2.954565152884653864e-03 2.770093275855532375e-03 2.585364129878618862e-03 2.400226397632216745e-03 2.214491254054771433e-03 2.027949855190985112e-03 1.840404185053334763e-03 1.651721342302021455e-03 1.461932123514151369e-03 1.271420308032212253e-03 1.081314172663590777e-03 8.943699827123506238e-04 7.171424260115095289e-04 5.654493677038904343e-04 4.744893305750214887e-04 4.910745723080295073e-04 6.166040416196104075e-04 8.102621125029624196e-04 1.042203422289477918e-03 1.298852765989071947e-03 1.574329769462861012e-03 1.865929855037252484e-03 2.172301965250252303e-03 2.492692421291907955e-03 2.826604502937495392e-03 3.173631862373777531e-03 3.533370806477906245e-03 3.905371263618457288e-03 4.289108149174073945e-03 4.683964247106469497e-03 5.089220037888663763e-03 5.504048001631804167e-03 5.927510001373891869e-03 6.358556929847038360e-03 6.796030127063426400e-03 7.238664264490196794e-03 7.685091504678056087e-03 8.133846814956028140e-03 8.583374357677529473e-03 9.032034907517713304e-03 9.478114264240829895e-03 9.919832640882076530e-03 1.035535501449981986e-02 1.078280243121031677e-02 1.120026426000741461e-02 1.160581139166106703e-02 1.199751038039966085e-02 1.237343852747149059e-02 1.273169990747006521e-02 1.307044234086296441e-02 1.338787531965023210e-02 1.368228889786849041e-02 1.395207356479211645e-02 1.419574112634230424e-02 1.441194662920858294e-02 1.459951137225975852e-02 1.475744706023207099e-02 1.488498116413012468e-02 1.498158355909328179e-02 1.504699451028742099e-02 1.508125406524358017e-02 1.508473287918694720e-02 1.505816443653957420e-02 1.500267852056023921e-02 1.491983560109270968e-02 1.481166152752858879e-02 1.468068149209594310e-02 1.452995162308659376e-02 1.436308573364702794e-02 1.418427365681565640e-02 1.399828624600389648e-02 1.381046059356193408e-02 1.362665753199442456e-02 1.345318244055312105e-02 1.329666042355104501e-02 1.316385888589810885e-02 1.306145522962838881e-02 1.299575524557363380e-02 1.297237822184683226e-02 1.299593585716240195e-02 1.306974043206276387e-02 1.319557967163135191e-02 1.337358901429352466e-02 1.360223723881489634e-02 1.387842251145792079e-02 1.419765854140254101e-02 1.455431949154849941e-02 1.494190958661076492e-02 1.535332786676118014e-02 1.578110720695767230e-02 1.621761627549767396e-02 1.665522120126257388e-02 1.708640931363500717e-02 1.750388040002950202e-02 1.790061203709436555e-02 1.826990538516940280e-02 1.860541699507044927e-02 1.890118109043163047e-02 1.915162571577783482e-02 1.935158520899047524e-02 1.949631071247785383e-02 1.958147988005187051e-02 1.960320654552201100e-02 1.955805086825003827e-02 1.944303033809615180e-02 1.925563199214216925e-02 1.899382626516128714e-02 1.865608307541826924e-02 1.824139106837571397e-02 1.774928146510239280e-02 1.717985880244012400e-02 1.653384220975911284e-02 1.581262310526158205e-02 1.501834898056456612e-02 1.415404953649225875e-02 1.322383329243048515e-02 1.223320485668630449e-02 1.118959556043821676e-02 1.010328487344503215e-02 8.989063299960438694e-03 7.869342931641874414e-03 6.780102518521535261e-03 5.781951505417111392e-03 4.977192482335034834e-03 4.517868884899894216e-03 4.550732030408460513e-03 5.095607540569412411e-03 6.033809394574366457e-03 7.223836864184507781e-03 8.565196704402464056e-03 9.996117489567272682e-03 1.147834687510010387e-02 1.298658250619946775e-02 1.450266661672597150e-02 1.601252819407793584e-02 1.750455226683645185e-02 1.896868688729381677e-02 2.039594136587886269e-02 2.177809927916123101e-02 2.310755355937559041e-02 2.437721321437331945e-02 2.558045320597326575e-02 2.671109084343839188e-02 2.776337862997266953e-02 2.873200727940701180e-02 2.961211485683270736e-02 3.039929935905101577e-02 3.108963290383319131e-02 3.167967624675969290e-02 3.216649270923527260e-02 3.254766085146042209e-02 3.282128540201821598e-02 3.298600608750097002e-02 3.304100410794477694e-02 3.298600608750099777e-02 3.282128540201820904e-02 3.254766085146042209e-02 3.216649270923525872e-02 3.167967624675969290e-02 3.108963290383317049e-02 3.039929935905100189e-02 2.961211485683267267e-02 2.873200727940701180e-02 2.776337862997264525e-02 2.671109084343839188e-02 2.558045320597328656e-02 2.437721321437331598e-02 2.310755355937558694e-02 2.177809927916122407e-02 2.039594136587883841e-02 1.896868688729381677e-02 1.750455226683643450e-02 1.601252819407794972e-02 1.450266661672596803e-02 1.298658250619946254e-02 1.147834687510009520e-02 9.996117489567300438e-03 8.565196704402488342e-03 7.223836864184519924e-03 6.033809394574369059e-03 5.095607540569411543e-03 4.550732030408444033e-03 4.517868884899895084e-03 4.977192482334999273e-03 5.781951505417113127e-03 6.780102518521547404e-03 7.869342931641884822e-03 8.989063299960430020e-03 1.010328487344504950e-02 1.118959556043823585e-02 1.223320485668630796e-02 1.322383329243049035e-02 1.415404953649225528e-02 1.501834898056455918e-02 1.581262310526157164e-02 1.653384220975910590e-02 1.717985880244013094e-02 1.774928146510240667e-02 1.824139106837570357e-02 1.865608307541825189e-02 1.899382626516129061e-02 1.925563199214215190e-02 1.944303033809613099e-02 1.955805086825003480e-02 1.960320654552201447e-02 1.958147988005187745e-02 1.949631071247785383e-02 1.935158520899046830e-02 1.915162571577783829e-02 1.890118109043163741e-02 1.860541699507044927e-02 1.826990538516939933e-02 1.790061203709436555e-02 1.750388040002951243e-02 1.708640931363500023e-02 1.665522120126257388e-02 1.621761627549766355e-02 1.578110720695766536e-02 1.535332786676118014e-02 1.494190958661077012e-02 1.455431949154850114e-02 1.419765854140253927e-02 1.387842251145791558e-02 1.360223723881489807e-02 1.337358901429353333e-02 1.319557967163135191e-02 1.306974043206277081e-02 1.299593585716240715e-02 1.297237822184682879e-02 1.299575524557363554e-02 1.306145522962838881e-02 1.316385888589811926e-02 1.329666042355104154e-02 1.345318244055312279e-02 1.362665753199442803e-02 1.381046059356194101e-02 1.399828624600389822e-02 1.418427365681566160e-02 1.436308573364702447e-02 1.452995162308659202e-02 1.468068149209595004e-02 1.481166152752859573e-02 1.491983560109270447e-02 1.500267852056024441e-02 1.505816443653957247e-02 1.508473287918694720e-02 1.508125406524358537e-02 1.504699451028741752e-02 1.498158355909328526e-02 1.488498116413013682e-02 1.475744706023207967e-02 1.459951137225975852e-02 1.441194662920857773e-02 1.419574112634231465e-02 1.395207356479211645e-02 1.368228889786849041e-02 1.338787531965022863e-02 1.307044234086296441e-02 1.273169990747005827e-02 1.237343852747149059e-02 1.199751038039966085e-02 1.160581139166107049e-02 1.120026426000741288e-02 1.078280243121031851e-02 1.035535501449982680e-02 9.919832640882069591e-03 9.478114264240836834e-03 9.032034907517709835e-03 8.583374357677527738e-03 8.133846814956028140e-03 7.685091504678053485e-03 7.238664264490195926e-03 6.796030127063424665e-03 6.358556929847040962e-03 5.927510001373889267e-03 5.504048001631800698e-03 5.089220037888660293e-03 4.683964247106472099e-03 4.289108149174080016e-03 3.905371263618463793e-03 3.533370806477907980e-03 3.173631862373766689e-03 2.826604502937495392e-03 2.492692421291911858e-03 2.172301965250251436e-03 1.865929855037250749e-03 1.574329769462863397e-03 1.298852765989069779e-03 1.042203422289474666e-03 8.102621125029606849e-04 6.166040416196119254e-04 4.910745723080247368e-04 4.744893305750178566e-04 5.654493677038886995e-04 7.171424260115081195e-04 8.943699827123466123e-04 1.081314172663590777e-03 1.271420308032208783e-03 1.461932123514153971e-03 1.651721342302022106e-03 1.840404185053334980e-03 2.027949855190983811e-03 2.214491254054773168e-03 2.400226397632218480e-03 2.585364129878620597e-03 2.770093275855532375e-03 2.954565152884653430e-03 3.138884211539169199e-03 3.323103897427106580e-03
3.220224142333936567e-03 3.020498062430352054e-03 2.820524630991008176e-03 2.620384364562204551e-03 2.420123606154795347e-03 2.219761346249995472e-03 2.019304035018155887e-03 1.818774288546165041e-03 1.618265101432076088e-03 1.418044093644776427e-03 1.218763752547483842e-03 1.021916432640286761e-03 8.309080683221801555e-04 6.538102177206143268e-04 5.103704773830482471e-04 4.424577086000022383e-04 4.910745723080208337e-04 6.372222930589132965e-04 8.376030921649381400e-04 1.067994134617255121e-03 1.318262018709715801e-03 1.584180111077801607e-03 1.863919791123067136e-03 2.156681851446624713e-03 2.462123516331736570e-03 2.780094449842210238e-03 3.110503502742076407e-03 3.453245832236890699e-03 3.808160283544779340e-03 4.175003154001918036e-03 4.553431503642840252e-03 4.942992440195217302e-03 5.343116410407435651e-03 5.753113360738522190e-03 6.172171082567817768e-03 6.599355314592060193e-03 7.033611328105444233e-03 7.473766815502101354e-03 7.918535962896268779e-03 8.366524627697704761e-03 8.816236568757556541e-03 9.266080694954766800e-03 9.714379310482277458e-03 1.015937734340285718e-02 1.059925254950671095e-02 1.103212668694547247e-02 1.145607765919681199e-02 1.186915262512365683e-02 1.226938207568731114e-02 1.265479487760736745e-02 1.302343428526638903e-02 1.337337492377659032e-02 1.370274074856016322e-02 1.400972399043300988e-02 1.429260510003385783e-02 1.454977371189466497e-02 1.477975065623774419e-02 1.498121105581474814e-02 1.515300855512694868e-02 1.529420073935598527e-02 1.540407580869626418e-02 1.548218057786798947e-02 1.552834986630994597e-02 1.554273732558046454e-02 1.552584770750277052e-02 1.547857049602492131e-02 1.540221468851487620e-02 1.529854429216987236e-02 1.516981376424728252e-02 1.501880212869324480e-02 1.484884379910416524e-02 1.466385318414020755e-02 1.446833892191696537e-02 1.426740211039651332e-02 1.406671129545828194e-02 1.387244553196550177e-02 1.369119605248242041e-02 1.352981771243477911e-02 1.339522433152016100e-02 1.329412809500976796e-02 1.323273246776718835e-02 1.321639954192305871e-02 1.324932375863101947e-02 1.333425071541119097e-02 1.347227869532807362e-02 1.366277016482458570e-02 1.390338278220253770e-02 1.419020951150508532e-02 1.451800120800961560e-02 1.488043668594301976e-02 1.527040561451561973e-02 1.568027645249929838e-02 1.610213150318753547e-02 1.652796085480613686e-02 1.694981452034984015e-02 1.735991688241354108e-02 1.775074986592550461e-02 1.811511178847761624e-02 1.844615829253603428e-02 1.873743071571818894e-02 1.898287608189532655e-02 1.917686180733945561e-02 1.931418730605557674e-02 1.939009396986193443e-02 1.940027447832909022e-02 1.934088203439424114e-02 1.920853989480455354e-02 1.900035144781123814e-02 1.871391107022577979e-02 1.834731607116757077e-02 1.789918021661593070e-02 1.736864966880677374e-02 1.675542275181468588e-02 1.605977593060075800e-02 1.528260007459768949e-02 1.442545407695516868e-02 1.349064845935842895e-02 1.248138236813006036e-02 1.140197935930039631e-02 1.025831497230305853e-02 9.058639304237909445e-03 7.815273220637901364e-03 6.548404642417604213e-03 5.295400613445998446e-03 4.135476400760774301e-03 3.251053355904692712e-03 2.982826863055527706e-03 3.532601319019425690e-03 4.651671199843250039e-03 6.051181742728626092e-03 7.587611083644692049e-03 9.196000677428785991e-03 1.084279462025927038e-02 1.250744792699198110e-02 1.417533349116050986e-02 1.583478014634228867e-02 1.747573040658275539e-02 1.908909148215966536e-02 2.066640802398108170e-02 2.219969490003266196e-02 2.368135431010458605e-02 2.510413946266637497e-02 2.646114486370222674e-02 2.774581213085992176e-02 2.895194487527971705e-02 3.007372871875362008e-02 3.110575394669311267e-02 3.204303914074383558e-02 3.288105464918345683e-02 3.361574507837151310e-02 3.424355020215845424e-02 3.476142383265672098e-02 3.516685030109203969e-02 3.545785827726243011e-02 3.563303171994060270e-02 3.569151780428599791e-02 3.563303171994059576e-02 3.545785827726242317e-02 3.516685030109201193e-02 3.476142383265672792e-02 3.424355020215844037e-02 3.361574507837151310e-02 3.288105464918346377e-02 3.204303914074382864e-02 3.110575394669308491e-02 3.007372871875362008e-02 2.895194487527971358e-02 2.774581213085990788e-02 2.646114486370223368e-02 2.510413946266635069e-02 2.368135431010456871e-02 2.219969490003270013e-02 2.066640802398107477e-02 1.908909148215963761e-02 1.747573040658275192e-02 1.583478014634230255e-02 1.417533349116049425e-02 1.250744792699195855e-02 1.084279462025927211e-02 9.196000677428787726e-03 7.587611083644695519e-03 6.051181742728629562e-03 4.651671199843257845e-03 3.532601319019459084e-03 2.982826863055544619e-03 3.251053355904690544e-03 4.135476400760776036e-03 5.295400613446011456e-03 6.548404642417597274e-03 7.815273220637885751e-03 9.058639304237911180e-03 1.025831497230305853e-02 1.140197935930041019e-02 1.248138236813005689e-02 1.349064845935842895e-02 1.442545407695517042e-02 1.528260007459767388e-02 1.605977593060074066e-02 1.675542275181469282e-02 1.736864966880676681e-02 1.789918021661593070e-02 1.834731607116756730e-02 1.871391107022578326e-02 1.900035144781125201e-02 1.920853989480454660e-02 1.934088203439423767e-02 1.940027447832910062e-02 1.939009396986193096e-02 1.931418730605556286e-02 1.917686180733945908e-02 1.898287608189533696e-02 1.873743071571819588e-02 1.844615829253605163e-02 1.811511178847762318e-02 1.775074986592551154e-02 1.735991688241353414e-02 1.694981452034984709e-02 1.652796085480614033e-02 1.610213150318754588e-02 1.568027645249928451e-02 1.527040561451562667e-02 1.488043668594301629e-02 1.451800120800962254e-02 1.419020951150508532e-02 1.390338278220253944e-02 1.366277016482458570e-02 1.347227869532807536e-02 1.333425071541118924e-02 1.324932375863102467e-02 1.321639954192305871e-02 1.323273246776718662e-02 1.329412809500977836e-02 1.339522433152015579e-02 1.352981771243477738e-02 1.369119605248241694e-02 1.387244553196549657e-02 1.406671129545828368e-02 1.426740211039650638e-02 1.446833892191696364e-02 1.466385318414021449e-02 1.484884379910416177e-02 1.501880212869324653e-02 1.516981376424728599e-02 1.529854429216986542e-02 1.540221468851487620e-02 1.547857049602492131e-02 1.552584770750276184e-02 1.554273732558046454e-02 1.552834986630994771e-02 1.548218057786798253e-02 1.540407580869626938e-02 1.529420073935598007e-02 1.515300855512695388e-02 1.498121105581474814e-02 1.477975065623773725e-02 1.454977371189466497e-02 1.429260510003385262e-02 1.400972399043301335e-02 1.370274074856016322e-02 1.337337492377658858e-02 1.302343428526639771e-02 1.265479487760736398e-02 1.226938207568730767e-02 1.186915262512365683e-02 1.145607765919681373e-02 1.103212668694547073e-02 1.059925254950671268e-02 1.015937734340285371e-02 9.714379310482277458e-03 9.266080694954765065e-03 8.816236568757554806e-03 8.366524627697704761e-03 7.918535962896270514e-03 7.473766815502104824e-03 7.033611328105449437e-03 6.599355314592060193e-03 6.172171082567814299e-03 5.753113360738527395e-03 5.343116410407438253e-03 4.942992440195207761e-03 4.553431503642845456e-03 4.175003154001917169e-03 3.808160283544778906e-03 3.453245832236892434e-03 3.110503502742074239e-03 2.780094449842211973e-03 2.462123516331734402e-03 2.156681851446625581e-03 1.863919791123068437e-03 1.584180111077799656e-03 1.318262018709709946e-03 1.067994134617246231e-03 8.376030921649422600e-04 6.372222930589157902e-04 4.910745723080278810e-04 4.424577086000063041e-04 5.103704773830497650e-04 6.538102177206172542e-04 8.309080683221804807e-04 1.021916432640287411e-03 1.218763752547479505e-03 1.418044093644776861e-03 1.618265101432077389e-03 1.818774288546166342e-03 2.019304035018155020e-03 2.219761346249997640e-03 2.420123606154798383e-03 2.620384364562202816e-03 2.820524630991006441e-03 3.020498062430350319e-03 3.220224142333933531e-03
3.141534671493663704e-03 2.925967166317367234e-03 2.709670770108448326e-03 2.492810993189283238e-03 2.275530487821476357e-03 2.057956971561366189e-03 1.840221222387146633e-03 1.622494481590898820e-03 1.405065927117609510e-03 1.188510409400936807e-03 9.740825198966993970e-04 7.647566688966961779e-04 5.683952260622290170e-04 4.084154916301725247e-04 3.469240236373538752e-04 4.349920712441478817e-04 6.166040416196120338e-04 8.376030921649410673e-04 1.078521159189936660e-03 1.332895306693579343e-03 1.598446522317398429e-03 1.874422562571566959e-03 2.160694271643609412e-03 2.457396334295215354e-03 2.764762767592896398e-03 3.083041572351066621e-03 3.412445367891274797e-03 3.753120149439195807e-03 4.105124125695308254e-03 4.468412740688616075e-03 4.842827862668012615e-03 5.228090025753890681e-03 5.623793067547096583e-03 6.029400749773106312e-03 6.444245086321398301e-03 6.867526185278750341e-03 7.298313464090499386e-03 7.735548133074824674e-03 8.178046868619417292e-03 8.624506617227085947e-03 9.073510486910739067e-03 9.523534694461644606e-03 9.972956546388451679e-03 1.042006343843001302e-02 1.086306286372763080e-02 1.130009342348423963e-02 1.172923683641777064e-02 1.214853094499463403e-02 1.255598371743464614e-02 1.294958824537801104e-02 1.332733873788404313e-02 1.368724751371385058e-02 1.402736299569146312e-02 1.434578871372006736e-02 1.464070332701921696e-02 1.491038168148305088e-02 1.515321692488714664e-02 1.536774371100567763e-02 1.555266253323248603e-02 1.570686523851236999e-02 1.582946178211162153e-02 1.591980829107925502e-02 1.597753650609357381e-02 1.600258466269362592e-02 1.599522984649504043e-02 1.595612180164468138e-02 1.588631807185187511e-02 1.578732018662339434e-02 1.566111034189884149e-02 1.551018762536038320e-02 1.533760225557017666e-02 1.514698549004719723e-02 1.494257176702248543e-02 1.472920826464750414e-02 1.451234544286225323e-02 1.429800045415845385e-02 1.409268394056770353e-02 1.390328029845036388e-02 1.373687285915236103e-02 1.360050956604758055e-02 1.350091230631834081e-02 1.344414387781269968e-02 1.343525894904519166e-02 1.347797596557976686e-02 1.357441155887550814e-02 1.372491433279824161e-02 1.392802059477951659e-02 1.418053415734682118e-02 1.447771189833982515e-02 1.481352232707671725e-02 1.518093916534882064e-02 1.557223543051712393e-02 1.597925257031737253e-02 1.639363000564600034e-02 1.680699001494899078e-02 1.721107974983786260e-02 1.759787610320926593e-02 1.795966070578195600e-02 1.828907229686295779e-02 1.857914282230934896e-02 1.882332238304211189e-02 1.901549691319268098e-02 1.915000137182600037e-02 1.922163034609767132e-02 1.922564728840586365e-02 1.915779312001718304e-02 1.901429459488748405e-02 1.879187259741575688e-02 1.848775042046951755e-02 1.809966201728294144e-02 1.762586023477886663e-02 1.706512512053725075e-02 1.641677257379312721e-02 1.568066393536528963e-02 1.485721769573742149e-02 1.394742558292298533e-02 1.295287739281292261e-02 1.187580324515762412e-02 1.071915145682493867e-02 9.486742916350890398e-03 8.183602640061755223e-03 6.816747749460416207e-03 5.397339266074219211e-03 3.947870903008156122e-03 2.534780977269192586e-03 1.483233508898030521e-03 1.845282206491612609e-03 3.235406177976707289e-03 4.872135881131241415e-03 6.593643843018214858e-03 8.357533671430677005e-03 1.014477373156135766e-02 1.194294755090410769e-02 1.374201685838250669e-02 1.553294847319762126e-02 1.730719761364878789e-02 1.905649958999898128e-02 2.077278863997131936e-02 2.244817480569648652e-02 2.407494941012056078e-02 2.564560538827157649e-02 2.715286552615485405e-02 2.858971482863716801e-02 2.994943480934463345e-02 3.122563831856988228e-02 3.241230397796868168e-02 3.350380955237508562e-02 3.449496374811286681e-02 3.538103602980516293e-02 3.615778411848968171e-02 3.682147888659575291e-02 3.736892640787138620e-02 3.779748695699543942e-02 3.810509078725698995e-02 3.829025054661389788e-02 3.835207022373523372e-02 3.829025054661388400e-02 3.810509078725701076e-02 3.779748695699544636e-02 3.736892640787138620e-02 3.682147888659576679e-02 3.615778411848966090e-02 3.538103602980515600e-02 3.449496374811289456e-02 3.350380955237511338e-02 3.241230397796871637e-02 3.122563831856988575e-02 2.994943480934465774e-02 2.858971482863716107e-02 2.715286552615488874e-02 2.564560538827156955e-02 2.407494941012056425e-02 2.244817480569647264e-02 2.077278863997132977e-02 1.905649958999895005e-02 1.730719761364876708e-02 1.553294847319763687e-02 1.374201685838249802e-02 1.194294755090409554e-02 1.014477373156136460e-02 8.357533671430690883e-03 6.593643843018213123e-03 4.872135881131209323e-03 3.235406177976675630e-03 1.845282206491604803e-03 1.483233508898045699e-03 2.534780977269206030e-03 3.947870903008154388e-03 5.397339266074232221e-03 6.816747749460417942e-03 8.183602640061746550e-03 9.486742916350897337e-03 1.071915145682492305e-02 1.187580324515761891e-02 1.295287739281292955e-02 1.394742558292298013e-02 1.485721769573743190e-02 1.568066393536528963e-02 1.641677257379313068e-02 1.706512512053724381e-02 1.762586023477886663e-02 1.809966201728293450e-02 1.848775042046950715e-02 1.879187259741576382e-02 1.901429459488748405e-02 1.915779312001718998e-02 1.922564728840586018e-02 1.922163034609765744e-02 1.915000137182600037e-02 1.901549691319268792e-02 1.882332238304211536e-02 1.857914282230935590e-02 1.828907229686296126e-02 1.795966070578195600e-02 1.759787610320925552e-02 1.721107974983785913e-02 1.680699001494898731e-02 1.639363000564601075e-02 1.597925257031738294e-02 1.557223543051713434e-02 1.518093916534881717e-02 1.481352232707670857e-02 1.447771189833982342e-02 1.418053415734682292e-02 1.392802059477951659e-02 1.372491433279823293e-02 1.357441155887550294e-02 1.347797596557976166e-02 1.343525894904518646e-02 1.344414387781269274e-02 1.350091230631834081e-02 1.360050956604757708e-02 1.373687285915236103e-02 1.390328029845036562e-02 1.409268394056769659e-02 1.429800045415846078e-02 1.451234544286225669e-02 1.472920826464749720e-02 1.494257176702248023e-02 1.514698549004719202e-02 1.533760225557018013e-02 1.551018762536038320e-02 1.566111034189883455e-02 1.578732018662340128e-02 1.588631807185186123e-02 1.595612180164468138e-02 1.599522984649503696e-02 1.600258466269363980e-02 1.597753650609357728e-02 1.591980829107925155e-02 1.582946178211162153e-02 1.570686523851237346e-02 1.555266253323248603e-02 1.536774371100569324e-02 1.515321692488713623e-02 1.491038168148304567e-02 1.464070332701920656e-02 1.434578871372007083e-02 1.402736299569145792e-02 1.368724751371384538e-02 1.332733873788403620e-02 1.294958824537802318e-02 1.255598371743464094e-02 1.214853094499463229e-02 1.172923683641776543e-02 1.130009342348424137e-02 1.086306286372762386e-02 1.042006343843001129e-02 9.972956546388451679e-03 9.523534694461639402e-03 9.073510486910742537e-03 8.624506617227087682e-03 8.178046868619417292e-03 7.735548133074825541e-03 7.298313464090495049e-03 6.867526185278747738e-03 6.444245086321400903e-03 6.029400749773108914e-03 5.623793067547091379e-03 5.228090025753888079e-03 4.842827862668018686e-03 4.468412740688615208e-03 4.105124125695311724e-03 3.753120149439195807e-03 3.412445367891280435e-03 3.083041572351063585e-03 2.764762767592894230e-03 2.457396334295218390e-03 2.160694271643608978e-03 1.874422562571571079e-03 1.598446522317393658e-03 1.332895306693578042e-03 1.078521159189938178e-03 8.376030921649411758e-04 6.166040416196066128e-04 4.349920712441464722e-04 3.469240236373495926e-04 4.084154916301679168e-04 5.683952260622285833e-04 7.647566688966973706e-04 9.740825198967008065e-04 1.188510409400935506e-03 1.405065927117610811e-03 1.622494481590900555e-03 1.840221222387149452e-03 2.057956971561363153e-03 2.275530487821477224e-03 2.492810993189281937e-03 2.709670770108443556e-03 2.925967166317371138e-03 3.141534671493658067e-03
3.091961914937088173e-03 2.861165090234355293e-03 2.628922604065698186e-03 2.395431451233662797e-03 2.160863390325025619e-03 1.925366638323551104e-03 1.689073799799957736e-03 1.452123183423199414e-03 1.214711720960229713e-03 9.772329475205548260e-04 7.406893567710318756e-04 5.082548178731969863e-04 2.940278445874287849e-04 1.897692337636397984e-04 3.328962806778507045e-04 5.618498842230463522e-04 8.102621125029615522e-04 1.067994134617252519e-03 1.332895306693577609e-03 1.604598440494276086e-03 1.883303149533053925e-03 2.169425408290555444e-03 2.463464456077569219e-03 2.765939098147633928e-03 3.077350368171184476e-03 3.398155785474595448e-03 3.728749534018488236e-03 4.069446214794712399e-03 4.420467153750366578e-03 4.781928810128339806e-03 5.153833072523720561e-03 5.536059331251527368e-03 5.928358253614120915e-03 6.330347199076539165e-03 6.741507211364077164e-03 7.161181522066879281e-03 7.588575499209062290e-03 8.022757975458618546e-03 8.462663894423339689e-03 8.907098219157789584e-03 9.354741053930002576e-03 9.804153937750368156e-03 1.025378727552565296e-02 1.070198887951780142e-02 1.114701359980264754e-02 1.158703402744960635e-02 1.202015225819542954e-02 1.244441270752254074e-02 1.285781597050172226e-02 1.325833372159976493e-02 1.364392465132584914e-02 1.401255143825564514e-02 1.436219875693184843e-02 1.469089232477906182e-02 1.499671899472599691e-02 1.527784790492934218e-02 1.553255270314309391e-02 1.575923487092037098e-02 1.595644818189111483e-02 1.612292433863827049e-02 1.625759984332821734e-02 1.635964416700210616e-02 1.642848928893207369e-02 1.646386067703132366e-02 1.646580976714982075e-02 1.643474796449276645e-02 1.637148212144562409e-02 1.627725132439893085e-02 1.615376462184751546e-02 1.600323901272364402e-02 1.582843654328246891e-02 1.563269868087787534e-02 1.541997518919621668e-02 1.519484348058451791e-02 1.496251286640204806e-02 1.472880635340625272e-02 1.450011088671281957e-02 1.428328569381740083e-02 1.408551840037370814e-02 1.391412086918470369e-02 1.377626226795205557e-02 1.367864621460127342e-02 1.362715130494687038e-02 1.362646744905132712e-02 1.367977012099723735e-02 1.378847635369659548e-02 1.395211739072457942e-02 1.416834444716289637e-02 1.443306116257944000e-02 1.474065609608420611e-02 1.508429668882923028e-02 1.545624445218562841e-02 1.584815783959643912e-02 1.625136032441400549e-02 1.665706265418139681e-02 1.705653747137854739e-02 1.744125050068460678e-02 1.780295551403552820e-02 1.813376107644335683e-02 1.842617651550905455e-02 1.867314335038968223e-02 1.886805703321198235e-02 1.900478256201696900e-02 1.907766643697324238e-02 1.908154657938165855e-02 1.901176119820114502e-02 1.886415713550764969e-02 1.863509791064267215e-02 1.832147147730310219e-02 1.792069757916419856e-02 1.743073451557444406e-02 1.685008509314007627e-02 1.617780153067220270e-02 1.541348909762272311e-02 1.455730829845746678e-02 1.360997547256414218e-02 1.257276177988919837e-02 1.144749073526347624e-02 1.023653487076230627e-02 8.942813127801286024e-03 7.569793468318580971e-03 6.121514843063239654e-03 4.602683119048852148e-03 3.019136824521573802e-03 1.381875444585444271e-03 4.075735678102986666e-04 2.102992247421161393e-03 3.891441699905367427e-03 5.719022585808434568e-03 7.576066734401926649e-03 9.454560274830011921e-03 1.134663299548261013e-02 1.324433880138425543e-02 1.513962739174180838e-02 1.702436269537192098e-02 1.889035666763767135e-02 2.072940929087333309e-02 2.253335144865167838e-02 2.429408919249195428e-02 2.600364859140522414e-02 2.765422062541864068e-02 2.923820570290460580e-02 3.074825743796005817e-02 3.217732535389846577e-02 3.351869619734035993e-02 3.476603356139221918e-02 3.591341552935159442e-02 3.695537006388274759e-02 3.788690788160326700e-02 3.870355256980442110e-02 3.940136772087397127e-02 3.997698088079654904e-02 4.042760413090935867e-02 4.075105114661074779e-02 4.094575060288116464e-02 4.101075582393497870e-02 4.094575060288117158e-02 4.075105114661079636e-02 4.042760413090934479e-02 3.997698088079655598e-02 3.940136772087397127e-02 3.870355256980440029e-02 3.788690788160328088e-02 3.695537006388276841e-02 3.591341552935161524e-02 3.476603356139222611e-02 3.351869619734037381e-02 3.217732535389846577e-02 3.074825743796005817e-02 2.923820570290460927e-02 2.765422062541866496e-02 2.600364859140522414e-02 2.429408919249195428e-02 2.253335144865170961e-02 2.072940929087332615e-02 1.889035666763768523e-02 1.702436269537193486e-02 1.513962739174182920e-02 1.324433880138426931e-02 1.134663299548260146e-02 9.454560274830022329e-03 7.576066734401931853e-03 5.719022585808424160e-03 3.891441699905366560e-03 2.102992247421149249e-03 4.075735678102989919e-04 1.381875444585471159e-03 3.019136824521567296e-03 4.602683119048844342e-03 6.121514843063261338e-03 7.569793468318577502e-03 8.942813127801299902e-03 1.023653487076230106e-02 1.144749073526347277e-02 1.257276177988920704e-02 1.360997547256414218e-02 1.455730829845747719e-02 1.541348909762270576e-02 1.617780153067220270e-02 1.685008509314007974e-02 1.743073451557444406e-02 1.792069757916419856e-02 1.832147147730308831e-02 1.863509791064268256e-02 1.886415713550764969e-02 1.901176119820113114e-02 1.908154657938166202e-02 1.907766643697325626e-02 1.900478256201697594e-02 1.886805703321197542e-02 1.867314335038968917e-02 1.842617651550906149e-02 1.813376107644336030e-02 1.780295551403552820e-02 1.744125050068462066e-02 1.705653747137854739e-02 1.665706265418138293e-02 1.625136032441401937e-02 1.584815783959642871e-02 1.545624445218563535e-02 1.508429668882923375e-02 1.474065609608420958e-02 1.443306116257944000e-02 1.416834444716288943e-02 1.395211739072457421e-02 1.378847635369659548e-02 1.367977012099723388e-02 1.362646744905132712e-02 1.362715130494687038e-02 1.367864621460127515e-02 1.377626226795205730e-02 1.391412086918470022e-02 1.408551840037370988e-02 1.428328569381739389e-02 1.450011088671281784e-02 1.472880635340625272e-02 1.496251286640204285e-02 1.519484348058451791e-02 1.541997518919621495e-02 1.563269868087786840e-02 1.582843654328247585e-02 1.600323901272363708e-02 1.615376462184752587e-02 1.627725132439893085e-02 1.637148212144563103e-02 1.643474796449276298e-02 1.646580976714981381e-02 1.646386067703132366e-02 1.642848928893206675e-02 1.635964416700209229e-02 1.625759984332822428e-02 1.612292433863826702e-02 1.595644818189110442e-02 1.575923487092036404e-02 1.553255270314309912e-02 1.527784790492933871e-02 1.499671899472599344e-02 1.469089232477906876e-02 1.436219875693185710e-02 1.401255143825563647e-02 1.364392465132584220e-02 1.325833372159976146e-02 1.285781597050172573e-02 1.244441270752254594e-02 1.202015225819543474e-02 1.158703402744960982e-02 1.114701359980265968e-02 1.070198887951780142e-02 1.025378727552564949e-02 9.804153937750368156e-03 9.354741053930007780e-03 8.907098219157789584e-03 8.462663894423337954e-03 8.022757975458615076e-03 7.588575499209068362e-03 7.161181522066881015e-03 6.741507211364074562e-03 6.330347199076540900e-03 5.928358253614127854e-03 5.536059331251533440e-03 5.153833072523723163e-03 4.781928810128338071e-03 4.420467153750374384e-03 4.069446214794715001e-03 3.728749534018493874e-03 3.398155785474597183e-03 3.077350368171185777e-03 2.765939098147635229e-03 2.463464456077563147e-03 2.169425408290555444e-03 1.883303149533049805e-03 1.604598440494277170e-03 1.332895306693576741e-03 1.067994134617249050e-03 8.102621125029626364e-04 5.618498842230463522e-04 3.328962806778530898e-04 1.897692337636413163e-04 2.940278445874280801e-04 5.082548178731974200e-04 7.406893567710277557e-04 9.772329475205543924e-04 1.214711720960229063e-03 1.452123183423202233e-03 1.689073799799959688e-03 1.925366638323557393e-03 2.160863390325024752e-03 2.395431451233662364e-03 2.628922604065696885e-03 2.861165090234353992e-03 3.091961914937082535e-03
3.075855560985319998e-03 2.831550427852169878e-03 2.585059077372202623e-03 2.336602179295783639e-03 2.086373623559976964e-03 1.834535520810757787e-03 1.581213350809061204e-03 1.326491538334308292e-03 1.070410077161987024e-03 8.129640956549479425e-04 5.541148616512982456e-04 2.938802225486074706e-04 3.668548448599363322e-05 2.342930021842309874e-04 5.005259227897668368e-04 7.697679704610047198e-04 1.042203422289479653e-03 1.318262018709709729e-03 1.598446522317397995e-03 1.883303149533054575e-03 2.173406714579098706e-03 2.469347833433241032e-03 2.771719951466339489e-03 3.081105802714520069e-03 3.398063382910469603e-03 3.723111674298183998e-03 4.056716415459220987e-03 4.399276221150535959e-03 4.751109344241439061e-03 5.112441343053831556e-03 5.483393878337942777e-03 5.863974819500572533e-03 6.254069793531638957e-03 6.653435265837392976e-03 7.061693202367327719e-03 7.478327328761229936e-03 7.902680975596937038e-03 8.333956479279310686e-03 8.771216095204894397e-03 9.213384372679853801e-03 9.659251938590565287e-03 1.010748063786962372e-02 1.055660998222095540e-02 1.100506486351412669e-02 1.145116449377356523e-02 1.189313253939938524e-02 1.232910842252444954e-02 1.275715976720586710e-02 1.317529597229755156e-02 1.358148289637112725e-02 1.397365864312186297e-02 1.434975043856832541e-02 1.470769259412976586e-02 1.504544555285419229e-02 1.536101601977770542e-02 1.565247818210472805e-02 1.591799603072644592e-02 1.615584680193456191e-02 1.636444556696680860e-02 1.654237100734664082e-02 1.668839242526392111e-02 1.680149804984448422e-02 1.688092471027739794e-02 1.692618895278880098e-02 1.693711967604021734e-02 1.691389234172612291e-02 1.685706477384769572e-02 1.676761447611493233e-02 1.664697725052908042e-02 1.649708666141222815e-02 1.632041351767855863e-02 1.612000399147677648e-02 1.589951419439675218e-02 1.566323793493248906e-02 1.541612294413708881e-02 1.516376909762803121e-02 1.491240021395365094e-02 1.466879919948310684e-02 1.444019524665359801e-02 1.423409240322344102e-02 1.405803226539109954e-02 1.391929083498725031e-02 1.382452097736103051e-02 1.377936610595935536e-02 1.378808432666521477e-02 1.385323036967341798e-02 1.397544059365603622e-02 1.415335245745711658e-02 1.438366705940667158e-02 1.466133852440142972e-02 1.497985487115451216e-02 1.533156642833440747e-02 1.570802024392694771e-02 1.610026888406468695e-02 1.649913482370805873e-02 1.689542337899630972e-02 1.728008571491583892e-02 1.764433846382096674e-02 1.797974852097587034e-02 1.827829161592532323e-02 1.853239220163549819e-02 1.873495072249866875e-02 1.887936282419320003e-02 1.895953375819364045e-02 1.896989018515130021e-02 1.890539079583283474e-02 1.876153661506209380e-02 1.853438149411547678e-02 1.822054309691098495e-02 1.781721462507744949e-02 1.732217760647047911e-02 1.673381632156045740e-02 1.605113494398457616e-02 1.527377940425479232e-02 1.440206772799238616e-02 1.343703597471150937e-02 1.238051378682974817e-02 1.123525852187103047e-02 1.000521204736449718e-02 8.696034644559983567e-03 7.316331434171105888e-03 5.880859002276488459e-03 4.420520110727424457e-03 3.021796949387615602e-03 2.013346614017755536e-03 2.226243753325704046e-03 3.524525342708614666e-03 5.191898197001464967e-03 6.997707070021120558e-03 8.874957524662469011e-03 1.079525706539737236e-02 1.274177012632682869e-02 1.470190803126460513e-02 1.666488346468847706e-02 1.862076272906790231e-02 2.056006463794562630e-02 2.247358636925395406e-02 2.435233344210127951e-02 2.618750133090106194e-02 2.797048424529801486e-02 2.969289877860336463e-02 3.134661581360535104e-02 3.292379689682591037e-02 3.441693276855792988e-02 3.581888254522567344e-02 3.712291251430380190e-02 3.832273377950514565e-02 3.941253816826795903e-02 4.038703192906738931e-02 4.124146682749402215e-02 4.197166831159840350e-02 4.257406046686224715e-02 4.304568752422002070e-02 4.338423172383237131e-02 4.358802737442878106e-02 4.365607098415032195e-02 4.358802737442877412e-02 4.338423172383234355e-02 4.304568752421999989e-02 4.257406046686223328e-02 4.197166831159838962e-02 4.124146682749400133e-02 4.038703192906735462e-02 3.941253816826794515e-02 3.832273377950511789e-02 3.712291251430379496e-02 3.581888254522565262e-02 3.441693276855790906e-02 3.292379689682590344e-02 3.134661581360532329e-02 2.969289877860334381e-02 2.797048424529801486e-02 2.618750133090103072e-02 2.435233344210127951e-02 2.247358636925396100e-02 2.056006463794564018e-02 1.862076272906789190e-02 1.666488346468847359e-02 1.470190803126461380e-02 1.274177012632683563e-02 1.079525706539738797e-02 8.874957524662477684e-03 6.997707070021107548e-03 5.191898197001435476e-03 3.524525342708632013e-03 2.226243753325692770e-03 2.013346614017752067e-03 3.021796949387620806e-03 4.420520110727409711e-03 5.880859002276471979e-03 7.316331434171091143e-03 8.696034644559983567e-03 1.000521204736450238e-02 1.123525852187101659e-02 1.238051378682974643e-02 1.343703597471152325e-02 1.440206772799240177e-02 1.527377940425480099e-02 1.605113494398459004e-02 1.673381632156045046e-02 1.732217760647047564e-02 1.781721462507746684e-02 1.822054309691099883e-02 1.853438149411548025e-02 1.876153661506208339e-02 1.890539079583283127e-02 1.896989018515130368e-02 1.895953375819364045e-02 1.887936282419317921e-02 1.873495072249866528e-02 1.853239220163549125e-02 1.827829161592531976e-02 1.797974852097587034e-02 1.764433846382096327e-02 1.728008571491583198e-02 1.689542337899631666e-02 1.649913482370808301e-02 1.610026888406468348e-02 1.570802024392694424e-02 1.533156642833440227e-02 1.497985487115451216e-02 1.466133852440142452e-02 1.438366705940665943e-02 1.415335245745710964e-02 1.397544059365603969e-02 1.385323036967343012e-02 1.378808432666520957e-02 1.377936610595935536e-02 1.382452097736103051e-02 1.391929083498724858e-02 1.405803226539109954e-02 1.423409240322344102e-02 1.444019524665359974e-02 1.466879919948309990e-02 1.491240021395364400e-02 1.516376909762802948e-02 1.541612294413708707e-02 1.566323793493249253e-02 1.589951419439674177e-02 1.612000399147676954e-02 1.632041351767855170e-02 1.649708666141222815e-02 1.664697725052907348e-02 1.676761447611492886e-02 1.685706477384768184e-02 1.691389234172612291e-02 1.693711967604022428e-02 1.692618895278879057e-02 1.688092471027739447e-02 1.680149804984448422e-02 1.668839242526391417e-02 1.654237100734664428e-02 1.636444556696680167e-02 1.615584680193455497e-02 1.591799603072644592e-02 1.565247818210472111e-02 1.536101601977771236e-02 1.504544555285419229e-02 1.470769259412977627e-02 1.434975043856831674e-02 1.397365864312186991e-02 1.358148289637113072e-02 1.317529597229754636e-02 1.275715976720587577e-02 1.232910842252444433e-02 1.189313253939939044e-02 1.145116449377357216e-02 1.100506486351414057e-02 1.055660998222096580e-02 1.010748063786962025e-02 9.659251938590560083e-03 9.213384372679857270e-03 8.771216095204897867e-03 8.333956479279300278e-03 7.902680975596942242e-03 7.478327328761229936e-03 7.061693202367334658e-03 6.653435265837396445e-03 6.254069793531640692e-03 5.863974819500570798e-03 5.483393878337940175e-03 5.112441343053836761e-03 4.751109344241439929e-03 4.399276221150538561e-03 4.056716415459207976e-03 3.723111674298185299e-03 3.398063382910470036e-03 3.081105802714518335e-03 2.771719951466339923e-03 2.469347833433241900e-03 2.173406714579099140e-03 1.883303149533053708e-03 1.598446522317397128e-03 1.318262018709710163e-03 1.042203422289475099e-03 7.697679704610046114e-04 5.005259227897678126e-04 2.342930021842357308e-04 3.668548448599302336e-05 2.938802225486024833e-04 5.541148616513011729e-04 8.129640956549479425e-04 1.070410077161986807e-03 1.326491538334308076e-03 1.581213350809060119e-03 1.834535520810762340e-03 2.086373623559975663e-03 2.336602179295784940e-03 2.585059077372204358e-03 2.831550427852169878e-03 3.075855560985319998e-03
3.096451677448265518e-03 2.841438509204246860e-03 2.583751986270884423e-03 2.323723110441403613e-03 2.061704484086352308e-03 1.798095604764958586e-03 1.533399624303566052e-03 1.268357914355115182e-03 1.004305020153451215e-03 7.442760232281771813e-04 4.974443289426226959e-04 3.030717244666573181e-04 2.999167897791259478e-04 4.947528558670922540e-04 7.481838158388168887e-04 1.019287468385472349e-03 1.298852765989070429e-03 1.584180111077802475e-03 1.874422562571570862e-03 2.169425408290555010e-03 2.469347833433242333e-03 2.774511058049242834e-03 3.085325189826891492e-03 3.402247182586588380e-03 3.725752275624293931e-03 4.056311723183599754e-03 4.394373705983952751e-03 4.740346068620802933e-03 5.094580332208669023e-03 5.457356817377014176e-03 5.828870897071559282e-03 6.209220479487449415e-03 6.598394846625694511e-03 6.996264968602393039e-03 7.402575392540374985e-03 7.816937776525284542e-03 8.238826109344040208e-03 8.667573629152228176e-03 9.102371430805973954e-03 9.542268733372077927e-03 9.986174766402343070e-03 1.043286222555982190e-02 1.088097224444453150e-02 1.132902082902403386e-02 1.177540670316015725e-02 1.221842051736584354e-02 1.265625537755438526e-02 1.308701865551659127e-02 1.350874504782413610e-02 1.391941085463663588e-02 1.431694945429604765e-02 1.469926795377392466e-02 1.506426499904937009e-02 1.540984973362937403e-02 1.573396189784255148e-02 1.603459306670642834e-02 1.630980903019621508e-02 1.655777332713589955e-02 1.677677195276816233e-02 1.696523927048339264e-02 1.712178517015352369e-02 1.724522352846880047e-02 1.733460203967934071e-02 1.738923349626864123e-02 1.740872860515707554e-02 1.739303042095735261e-02 1.734245045546291275e-02 1.725770646998627672e-02 1.713996185637375533e-02 1.699086633813938485e-02 1.681259743953150351e-02 1.660790173057728400e-02 1.638013420108773086e-02 1.613329317918520481e-02 1.587204692645546519e-02 1.560174637761705882e-02 1.532841648893394811e-02 1.505871650734238835e-02 1.479985760916117249e-02 1.455946555983094956e-02 1.434537744776105336e-02 1.416536646131789576e-02 1.402679811090826872e-02 1.393623510518255185e-02 1.389902408973636531e-02 1.391891113331483916e-02 1.399773842788598274e-02 1.413526771041521447e-02 1.432915622596153161e-02 1.457508385906824099e-02 1.486700403337669341e-02 1.519747405915232961e-02 1.555801638544565199e-02 1.593946909540221862e-02 1.633229712821249874e-02 1.672684989866254912e-02 1.711356262064133577e-02 1.748310627884534091e-02 1.782649501881077708e-02 1.813516072284395222e-02 1.840100382979640084e-02 1.861642795109932566e-02 1.877436413807514332e-02 1.886828910028954046e-02 1.889224040789785203e-02 1.884083076928804584e-02 1.870926284455816727e-02 1.849334570850155735e-02 1.818951399946849845e-02 1.779485100045400878e-02 1.730711747002928319e-02 1.672478914454779420e-02 1.604710781914694268e-02 1.527415448323493803e-02 1.440695956023741592e-02 1.344767788861199291e-02 1.239988133642907185e-02 1.126907542980918990e-02 1.006366679210635683e-02 8.796898149803056288e-03 7.491015666155473839e-03 6.186966578891882687e-03 4.968239511864941220e-03 4.014810738530909771e-03 3.652020465914428311e-03 4.127843476772738440e-03 5.277792112341744314e-03 6.806699105834559255e-03 8.538935738794450198e-03 1.038916838395980390e-02 1.231272687248108691e-02 1.428256860860619912e-02 1.627977489951355425e-02 1.828946075711372979e-02 2.029889241773747896e-02 2.229656821678576567e-02 2.427175115778806500e-02 2.621422758959222887e-02 2.811418566134560662e-02 2.996216030604964553e-02 3.174901659165629830e-02 3.346595578853576308e-02 3.510453504333600067e-02 3.665669511739154396e-02 3.811479266988917342e-02 3.947163475320090292e-02 4.072051390844515228e-02 4.185524270200991631e-02 4.287018683813498265e-02 4.376029618177833258e-02 4.452113316659281339e-02 4.514889816714139775e-02 4.564045149581175131e-02 4.599333175191031020e-02 4.620577030820112452e-02 4.627670177221548248e-02 4.620577030820113840e-02 4.599333175191031020e-02 4.564045149581174438e-02 4.514889816714141857e-02 4.452113316659284115e-02 4.376029618177833258e-02 4.287018683813500347e-02 4.185524270200990243e-02 4.072051390844513147e-02 3.947163475320089598e-02 3.811479266988916648e-02 3.665669511739150926e-02 3.510453504333599373e-02 3.346595578853577696e-02 3.174901659165630524e-02 2.996216030604962124e-02 2.811418566134559968e-02 2.621422758959220806e-02 2.427175115778806500e-02 2.229656821678573791e-02 2.029889241773745814e-02 1.828946075711372285e-02 1.627977489951350915e-02 1.428256860860620259e-02 1.231272687248106609e-02 1.038916838395980737e-02 8.538935738794431116e-03 6.806699105834549714e-03 5.277792112341776407e-03 4.127843476772740175e-03 3.652020465914433515e-03 4.014810738530915843e-03 4.968239511864937751e-03 6.186966578891882687e-03 7.491015666155471237e-03 8.796898149803047615e-03 1.006366679210636897e-02 1.126907542980917949e-02 1.239988133642907359e-02 1.344767788861199291e-02 1.440695956023740724e-02 1.527415448323493803e-02 1.604710781914693574e-02 1.672478914454778726e-02 1.730711747002928319e-02 1.779485100045400878e-02 1.818951399946850539e-02 1.849334570850154000e-02 1.870926284455815339e-02 1.884083076928803890e-02 1.889224040789785203e-02 1.886828910028954739e-02 1.877436413807512944e-02 1.861642795109930137e-02 1.840100382979639390e-02 1.813516072284394182e-02 1.782649501881078055e-02 1.748310627884533050e-02 1.711356262064133923e-02 1.672684989866254912e-02 1.633229712821249874e-02 1.593946909540221515e-02 1.555801638544565373e-02 1.519747405915232788e-02 1.486700403337668126e-02 1.457508385906823925e-02 1.432915622596152988e-02 1.413526771041521621e-02 1.399773842788598274e-02 1.391891113331483222e-02 1.389902408973636011e-02 1.393623510518255879e-02 1.402679811090827219e-02 1.416536646131789576e-02 1.434537744776104989e-02 1.455946555983095997e-02 1.479985760916118116e-02 1.505871650734237968e-02 1.532841648893394464e-02 1.560174637761707270e-02 1.587204692645547213e-02 1.613329317918520481e-02 1.638013420108773086e-02 1.660790173057728747e-02 1.681259743953149657e-02 1.699086633813938138e-02 1.713996185637374145e-02 1.725770646998626978e-02 1.734245045546291969e-02 1.739303042095734914e-02 1.740872860515707554e-02 1.738923349626864123e-02 1.733460203967934071e-02 1.724522352846880047e-02 1.712178517015351675e-02 1.696523927048338917e-02 1.677677195276815886e-02 1.655777332713589955e-02 1.630980903019621855e-02 1.603459306670642487e-02 1.573396189784254801e-02 1.540984973362937577e-02 1.506426499904937703e-02 1.469926795377392292e-02 1.431694945429606153e-02 1.391941085463664282e-02 1.350874504782412916e-02 1.308701865551658260e-02 1.265625537755439393e-02 1.221842051736585569e-02 1.177540670316015552e-02 1.132902082902403386e-02 1.088097224444453323e-02 1.043286222555982364e-02 9.986174766402339600e-03 9.542268733372076192e-03 9.102371430805977423e-03 8.667573629152216033e-03 8.238826109344048881e-03 7.816937776525277604e-03 7.402575392540370648e-03 6.996264968602390437e-03 6.598394846625690174e-03 6.209220479487445946e-03 5.828870897071565353e-03 5.457356817377019380e-03 5.094580332208673359e-03 4.740346068620803800e-03 4.394373705983952751e-03 4.056311723183605826e-03 3.725752275624292197e-03 3.402247182586585778e-03 3.085325189826889757e-03 2.774511058049240232e-03 2.469347833433238864e-03 2.169425408290555878e-03 1.874422562571570862e-03 1.584180111077797704e-03 1.298852765989070429e-03 1.019287468385472349e-03 7.481838158388185150e-04 4.947528558670937718e-04 2.999167897791296341e-04 3.030717244666593780e-04 4.974443289426230212e-04 7.442760232281786991e-04 1.004305020153447312e-03 1.268357914355114748e-03 1.533399624303565184e-03 1.798095604764960538e-03 2.061704484086351440e-03 2.323723110441407082e-03 2.583751986270879653e-03 2.841438509204245993e-03 3.096451677448264217e-03
3.155435304925457984e-03 2.893332529082443851e-03 2.628558826922450242e-03 2.361731452530164543e-03 2.093636637375292150e-03 1.825359326190267861e-03 1.558548846620649983e-03 1.296003947075275841e-03 1.043075841530145560e-03 8.113071344902557814e-04 6.276451818688627690e-04 5.464619526989753038e-04 6.128811958168731491e-04 7.926804731547887123e-04 1.029738030224729064e-03 1.294451814505810519e-03 1.574329769462856892e-03 1.863919791123071906e-03 2.160694271643607677e-03 2.463464456077564882e-03 2.771719951466336020e-03 3.085325189826892359e-03 3.404365511342721546e-03 3.729060981029289241e-03 4.059712907813826759e-03 4.396667008552725305e-03 4.740285445070660346e-03 5.090923832051647870e-03 5.448911229023133650e-03 5.814532124067717765e-03 6.188009950710776988e-03 6.569491970002363374e-03 6.959035504939654893e-03 7.356595591091753296e-03 7.762014137155632577e-03 8.175010691196565177e-03 8.595174894478448471e-03 9.021960682779703311e-03 9.454682270390308077e-03 9.892511927956686851e-03 1.033447954412909306e-02 1.077947394382625101e-02 1.122624592311991833e-02 1.167341295224792914e-02 1.211946549358287537e-02 1.256277487979913163e-02 1.300160269838135027e-02 1.343411163119228972e-02 1.385837770158440847e-02 1.427240388588367666e-02 1.467413505080116670e-02 1.506147418313661876e-02 1.543229988303013861e-02 1.578448509704021008e-02 1.611591707258785977e-02 1.642451852117255556e-02 1.670826998430390703e-02 1.696523340388448806e-02 1.719357690788143878e-02 1.739160083289730332e-02 1.755776501785413432e-02 1.769071741710749948e-02 1.778932409659801997e-02 1.785270069183275340e-02 1.788024541932031058e-02 1.787167374003746645e-02 1.782705476831599259e-02 1.774684949297742828e-02 1.763195081512451343e-02 1.748372528772533518e-02 1.730405623543767452e-02 1.709538759698434746e-02 1.686076731071791193e-02 1.660388828733139893e-02 1.632912390384972517e-02 1.604155343999736499e-02 1.574697093228840522e-02 1.545186861632456832e-02 1.516338373297972976e-02 1.488919557300022282e-02 1.463735922393374911e-02 1.441606495496794600e-02 1.423331902635707746e-02 1.409655384196921435e-02 1.401219202018970378e-02 1.398520677442367625e-02 1.401873405744633212e-02 1.411379366976982068e-02 1.426916318672279312e-02 1.448142218259623228e-02 1.474515283081173286e-02 1.505325688334930613e-02 1.539733582643661169e-02 1.576808223803370657e-02 1.615564215832807418e-02 1.654992440651978022e-02 1.694084784075110262e-02 1.731852858228759284e-02 1.767341557578589600e-02 1.799638534341292673e-02 1.827880672242037860e-02 1.851258496564355677e-02 1.869019270461025686e-02 1.880469344693476777e-02 1.884976176028878986e-02 1.881970317870593906e-02 1.870947616884032633e-02 1.851471820922167416e-02 1.823177818214687107e-02 1.785775793174750395e-02 1.739056718536347371e-02 1.682899843673228354e-02 1.617283255546567503e-02 1.542299316788919676e-02 1.458178087224650324e-02 1.365324233042076660e-02 1.264377490611141679e-02 1.156315713147327076e-02 1.042637568031645236e-02 9.256983819089667498e-03 8.093418150323815688e-03 7.000658960600019548e-03 6.088747818319165291e-03 5.526230239861559465e-03 5.496954061502424757e-03 6.071073261914612142e-03 7.151493456938738669e-03 8.582800447486244044e-03 1.024223843799211900e-02 1.205085736302741357e-02 1.395892204652902750e-02 1.593332787471667816e-02 1.795020748680451264e-02 1.999092813761586124e-02 2.203993272518462582e-02 2.408355350261348615e-02 2.610934682010922561e-02 2.810571540962007384e-02 3.006169470892919304e-02 3.196683578669454878e-02 3.381114675817825654e-02 3.558507040051327175e-02 3.727948448032344236e-02 3.888571635778651642e-02 4.039556641474006254e-02 4.180133666627302430e-02 4.309586204565295925e-02 4.427254257687302658e-02 4.532537512660675394e-02 4.624898375148029511e-02 4.703864788424928778e-02 4.769032776816013730e-02 4.820068667464963430e-02 4.856710953923307900e-02 4.878771773324444561e-02 4.886137976059115595e-02 4.878771773324445948e-02 4.856710953923304430e-02 4.820068667464961348e-02 4.769032776816013730e-02 4.703864788424928778e-02 4.624898375148028123e-02 4.532537512660675394e-02 4.427254257687302658e-02 4.309586204565296619e-02 4.180133666627303818e-02 4.039556641474005561e-02 3.888571635778653030e-02 3.727948448032344930e-02 3.558507040051325093e-02 3.381114675817825654e-02 3.196683578669454878e-02 3.006169470892920345e-02 2.810571540962009812e-02 2.610934682010929153e-02 2.408355350261350697e-02 2.203993272518465704e-02 1.999092813761584736e-02 1.795020748680453346e-02 1.593332787471669204e-02 1.395892204652904312e-02 1.205085736302741878e-02 1.024223843799213114e-02 8.582800447486223228e-03 7.151493456938745608e-03 6.071073261914603468e-03 5.496954061502403073e-03 5.526230239861542118e-03 6.088747818319156617e-03 7.000658960600010874e-03 8.093418150323829566e-03 9.256983819089658824e-03 1.042637568031644889e-02 1.156315713147326209e-02 1.264377490611139597e-02 1.365324233042077874e-02 1.458178087224648589e-02 1.542299316788920370e-02 1.617283255546568890e-02 1.682899843673228354e-02 1.739056718536348065e-02 1.785775793174749701e-02 1.823177818214688148e-02 1.851471820922168457e-02 1.870947616884035061e-02 1.881970317870594947e-02 1.884976176028877945e-02 1.880469344693476777e-02 1.869019270461024992e-02 1.851258496564355330e-02 1.827880672242037860e-02 1.799638534341291979e-02 1.767341557578588906e-02 1.731852858228760672e-02 1.694084784075110955e-02 1.654992440651977675e-02 1.615564215832805683e-02 1.576808223803370657e-02 1.539733582643660822e-02 1.505325688334929572e-02 1.474515283081173460e-02 1.448142218259622707e-02 1.426916318672278965e-02 1.411379366976981894e-02 1.401873405744633039e-02 1.398520677442368319e-02 1.401219202018969510e-02 1.409655384196921608e-02 1.423331902635708267e-02 1.441606495496794774e-02 1.463735922393374564e-02 1.488919557300022803e-02 1.516338373297972802e-02 1.545186861632457873e-02 1.574697093228840522e-02 1.604155343999736499e-02 1.632912390384971824e-02 1.660388828733140934e-02 1.686076731071790499e-02 1.709538759698435093e-02 1.730405623543766758e-02 1.748372528772534212e-02 1.763195081512452037e-02 1.774684949297743522e-02 1.782705476831599953e-02 1.787167374003746645e-02 1.788024541932030712e-02 1.785270069183276034e-02 1.778932409659801997e-02 1.769071741710750295e-02 1.755776501785412738e-02 1.739160083289730332e-02 1.719357690788143878e-02 1.696523340388449499e-02 1.670826998430390703e-02 1.642451852117255556e-02 1.611591707258785977e-02 1.578448509704021355e-02 1.543229988303013688e-02 1.506147418313662570e-02 1.467413505080117364e-02 1.427240388588367319e-02 1.385837770158440153e-02 1.343411163119228799e-02 1.300160269838135027e-02 1.256277487979913163e-02 1.211946549358287710e-02 1.167341295224792741e-02 1.122624592311992180e-02 1.077947394382624581e-02 1.033447954412910173e-02 9.892511927956693790e-03 9.454682270390309812e-03 9.021960682779703311e-03 8.595174894478457145e-03 8.175010691196570381e-03 7.762014137155629108e-03 7.356595591091753296e-03 6.959035504939652290e-03 6.569491970002365976e-03 6.188009950710779590e-03 5.814532124067715163e-03 5.448911229023131048e-03 5.090923832051652206e-03 4.740285445070656876e-03 4.396667008552728774e-03 4.059712907813825024e-03 3.729060981029290109e-03 3.404365511342720245e-03 3.085325189826892793e-03 2.771719951466341224e-03 2.463464456077564448e-03 2.160694271643608111e-03 1.863919791123070822e-03 1.574329769462860578e-03 1.294451814505809869e-03 1.029738030224731015e-03 7.926804731547886038e-04 6.128811958168701134e-04 5.464619526989755206e-04 6.276451818688609258e-04 8.113071344902557814e-04 1.043075841530153149e-03 1.296003947075279961e-03 1.558548846620650850e-03 1.825359326190268512e-03 2.093636637375298221e-03 2.361731452530159772e-03 2.628558826922452844e-03 2.893332529082444718e-03 3.155435304925458852e-03
3.252746011051868558e-03 2.987559081960982580e-03 2.720282793688276208e-03 2.452008554383312573e-03 2.184230290042880884e-03 1.919120046341209153e-03 1.660047467084941036e-03 1.412589025122395602e-03 1.186483657692656742e-03 9.990067747061282238e-04 8.780739188083883616e-04 8.550791799965751705e-04 9.394684200422695735e-04 1.108750332895195494e-03 1.332407484790281782e-03 1.588912079624364227e-03 1.865929855037255737e-03 2.156681851446624713e-03 2.457396334295215787e-03 2.765939098147635229e-03 3.081105802714524840e-03 3.402247182586590115e-03 3.729060981029287940e-03 4.061469633707783140e-03 4.399543556098889710e-03 4.743449481000428999e-03 5.093412965508394875e-03 5.449689142870499901e-03 5.812538434353765535e-03 6.182205395091995223e-03 6.558899700370948715e-03 6.942778765261740405e-03 7.333931777611658355e-03 7.732365091899153810e-03 8.137989024594583301e-03 8.550606137239071328e-03 8.969901108493869013e-03 9.395432292059880189e-03 9.826625041539133534e-03 1.026276686142636903e-02 1.070300441966218381e-02 1.114634243408641097e-02 1.159164442466699245e-02 1.203763530640041164e-02 1.248290578480907090e-02 1.292591850679072028e-02 1.336501591404962858e-02 1.379842974373018602e-02 1.422429212071925179e-02 1.464064818780979986e-02 1.504547022290880949e-02 1.543667319645338452e-02 1.581213172684860224e-02 1.616969839686897489e-02 1.650722339970504479e-02 1.682257548956121729e-02 1.711366421888288816e-02 1.737846345241277762e-02 1.761503615786232449e-02 1.782156048420091912e-02 1.799635715174170356e-02 1.813791819339831760e-02 1.824493710360289289e-02 1.831634046973420679e-02 1.835132117920423508e-02 1.834937331109001701e-02 1.831032882992082722e-02 1.823439619406241191e-02 1.812220096072097650e-02 1.797482839707586003e-02 1.779386796701522278e-02 1.758145931891870115e-02 1.734033900105481571e-02 1.707388650994002416e-02 1.678616734969554450e-02 1.648196945502550942e-02 1.616682752722562247e-02 1.584702753051794519e-02 1.552958091202963006e-02 1.522215542023843196e-02 1.493294748614392917e-02 1.467048129068271659e-02 1.444332359341618348e-02 1.425971283087081216e-02 1.412711657358556479e-02 1.405175145736832498e-02 1.403811917706481588e-02 1.408862344672632758e-02 1.420332884067972840e-02 1.437990083504582690e-02 1.461373246998015109e-02 1.489822811997964722e-02 1.522519051186779770e-02 1.558524954157728022e-02 1.596827930931724732e-02 1.636376670346481252e-02 1.676111349604886974e-02 1.714986915263362957e-02 1.751990137668425415e-02 1.786151611170679401e-02 1.816553972956401822e-02 1.842337500489876073e-02 1.862704044614784879e-02 1.876920041235942416e-02 1.884319161309696775e-02 1.884305024715834595e-02 1.876354324293070738e-02 1.860020684045967515e-02 1.834939615147845871e-02 1.800835047785744394e-02 1.757528133650679281e-02 1.704949385250759814e-02 1.643155839219363409e-02 1.572355971632201019e-02 1.492946858194954020e-02 1.405571100573854357e-02 1.311206261977320049e-02 1.211308433297189797e-02 1.108045752784445580e-02 1.004676195172742037e-02 9.061297179257972456e-03 8.197703569912334967e-03 7.559183077028735522e-03 7.268046491910034636e-03 7.424009787725979574e-03 8.051261978956524012e-03 9.092661395299595287e-03 1.045530194221986654e-02 1.205226210830701548e-02 1.381673188144302844e-02 1.570030032421997415e-02 1.766760123296310173e-02 1.969176902666924106e-02 2.175136128650055276e-02 2.382842054481996291e-02 2.590728045527692161e-02 2.797383372101066787e-02 3.001508367193093246e-02 3.201887137581284348e-02 3.397371292479392513e-02 3.586870696642878442e-02 3.769348765047318001e-02 3.943820722326542988e-02 4.109353802239004011e-02 4.265068704932332977e-02 4.410141846392652554e-02 4.543808074235368422e-02 4.665363616098820027e-02 4.774169088953703760e-02 4.869652440484857625e-02 4.951311724077460397e-02 5.018717631160993925e-02 5.071515721463511206e-02 5.109428304936906862e-02 5.132255939901204933e-02 5.139878521151081125e-02 5.132255939901204933e-02 5.109428304936905474e-02 5.071515721463513982e-02 5.018717631160996007e-02 4.951311724077462478e-02 4.869652440484858319e-02 4.774169088953703066e-02 4.665363616098820720e-02 4.543808074235367034e-02 4.410141846392650472e-02 4.265068704932334365e-02 4.109353802239001235e-02 3.943820722326544376e-02 3.769348765047318695e-02 3.586870696642880524e-02 3.397371292479393901e-02 3.201887137581281573e-02 3.001508367193091859e-02 2.797383372101064705e-02 2.590728045527689732e-02 2.382842054481992475e-02 2.175136128650055276e-02 1.969176902666922718e-02 1.766760123296312601e-02 1.570030032421996027e-02 1.381673188144301803e-02 1.205226210830701895e-02 1.045530194221990297e-02 9.092661395299635185e-03 8.051261978956529217e-03 7.424009787725989983e-03 7.268046491910043309e-03 7.559183077028745930e-03 8.197703569912350580e-03 9.061297179257960313e-03 1.004676195172741864e-02 1.108045752784446274e-02 1.211308433297190144e-02 1.311206261977320743e-02 1.405571100573853663e-02 1.492946858194953846e-02 1.572355971632200672e-02 1.643155839219363756e-02 1.704949385250760160e-02 1.757528133650681015e-02 1.800835047785744047e-02 1.834939615147845524e-02 1.860020684045967168e-02 1.876354324293068657e-02 1.884305024715835636e-02 1.884319161309697815e-02 1.876920041235942763e-02 1.862704044614784879e-02 1.842337500489876767e-02 1.816553972956401822e-02 1.786151611170680442e-02 1.751990137668425415e-02 1.714986915263363304e-02 1.676111349604888362e-02 1.636376670346481252e-02 1.596827930931724385e-02 1.558524954157727328e-02 1.522519051186779944e-02 1.489822811997965242e-02 1.461373246998014935e-02 1.437990083504581997e-02 1.420332884067973533e-02 1.408862344672632064e-02 1.403811917706481761e-02 1.405175145736831978e-02 1.412711657358555438e-02 1.425971283087080523e-02 1.444332359341618521e-02 1.467048129068271312e-02 1.493294748614392223e-02 1.522215542023842676e-02 1.552958091202962486e-02 1.584702753051795213e-02 1.616682752722562594e-02 1.648196945502551289e-02 1.678616734969554450e-02 1.707388650994002069e-02 1.734033900105481918e-02 1.758145931891870808e-02 1.779386796701522278e-02 1.797482839707587043e-02 1.812220096072097997e-02 1.823439619406241885e-02 1.831032882992082375e-02 1.834937331109002395e-02 1.835132117920424202e-02 1.831634046973421373e-02 1.824493710360289289e-02 1.813791819339832107e-02 1.799635715174171050e-02 1.782156048420092259e-02 1.761503615786233490e-02 1.737846345241278109e-02 1.711366421888288122e-02 1.682257548956122076e-02 1.650722339970505173e-02 1.616969839686897489e-02 1.581213172684860224e-02 1.543667319645338452e-02 1.504547022290880949e-02 1.464064818780979639e-02 1.422429212071925179e-02 1.379842974373018775e-02 1.336501591404962684e-02 1.292591850679072202e-02 1.248290578480907090e-02 1.203763530640041164e-02 1.159164442466699418e-02 1.114634243408641097e-02 1.070300441966217687e-02 1.026276686142636035e-02 9.826625041539135269e-03 9.395432292059885393e-03 8.969901108493875952e-03 8.550606137239076532e-03 8.137989024594585036e-03 7.732365091899157279e-03 7.333931777611657488e-03 6.942778765261744742e-03 6.558899700370946113e-03 6.182205395091994356e-03 5.812538434353770739e-03 5.449689142870509442e-03 5.093412965508397477e-03 4.743449481000428999e-03 4.399543556098889710e-03 4.061469633707788345e-03 3.729060981029284905e-03 3.402247182586588380e-03 3.081105802714518335e-03 2.765939098147634796e-03 2.457396334295218390e-03 2.156681851446626882e-03 1.865929855037255086e-03 1.588912079624364660e-03 1.332407484790284818e-03 1.108750332895193759e-03 9.394684200422670798e-04 8.550791799965754957e-04 8.780739188083905300e-04 9.990067747061295248e-04 1.186483657692656308e-03 1.412589025122394735e-03 1.660047467084937783e-03 1.919120046341211321e-03 2.184230290042885655e-03 2.452008554383314307e-03 2.720282793688276208e-03 2.987559081960980845e-03 3.252746011051867257e-03
3.386686694795784137e-03 3.122348514510773013e-03 2.856995736198228442e-03 2.592299461393602743e-03 2.330573349947867405e-03 2.075148928121399797e-03 1.831001237784088713e-03 1.605753930704222803e-03 1.411085376984454361e-03 1.263877134942421659e-03 1.184575569644092524e-03 1.189225523855838617e-03 1.278929865385647520e-03 1.439533982530684635e-03 1.651862519525570385e-03 1.899827513891402938e-03 2.172301965250253604e-03 2.462123516331736570e-03 2.764762767592898567e-03 3.077350368171189246e-03 3.398063382910474373e-03 3.725752275624295232e-03 4.059712907813817218e-03 4.399543556098884506e-03 4.745051795686167258e-03 5.096190946729467833e-03 5.453014289733645881e-03 5.815640116853143873e-03 6.184223499509581244e-03 6.558932315021265107e-03 6.939926079421222110e-03 7.327336753566943486e-03 7.721251078149646632e-03 8.121694238017644271e-03 8.528614808543069636e-03 8.941871027804179639e-03 9.361218487691716147e-03 9.786299357734827911e-03 1.021663325661357515e-02 1.065160987473694199e-02 1.109048343188892734e-02 1.153236903083941327e-02 1.197624094369333612e-02 1.242093284486489070e-02 1.286513998422612361e-02 1.330742327698414967e-02 1.374621527355860545e-02 1.417982796308987770e-02 1.460646235792243362e-02 1.502421980306214815e-02 1.543111495374292243e-02 1.582509036528449708e-02 1.620403264213884573e-02 1.656579009692448617e-02 1.690819187528213793e-02 1.722906850841478613e-02 1.752627386226159045e-02 1.779770846059928330e-02 1.804134416914968120e-02 1.825525023938022462e-02 1.843762072433888927e-02 1.858680329496266437e-02 1.870132950383486883e-02 1.877994656429289241e-02 1.882165073533915295e-02 1.882572242555595118e-02 1.879176314917644502e-02 1.871973447967508267e-02 1.860999914232201388e-02 1.846336435394390491e-02 1.828112743519920078e-02 1.806512355746708182e-02 1.781777519849398958e-02 1.754214240601052049e-02 1.724197222369223265e-02 1.692174451644975000e-02 1.658670983032160123e-02 1.624291274428914245e-02 1.589719140685882590e-02 1.555714077877000563e-02 1.523102405438843572e-02 1.492761487013392029e-02 1.465595392600007631e-02 1.442500969682095242e-02 1.424324586558151431e-02 1.411811815817095098e-02 1.405554722198287289e-02 1.405943480139132222e-02 1.413129814265663524e-02 1.427008511082683735e-02 1.447220039614573184e-02 1.473173125342714523e-02 1.504082428438468372e-02 1.539014479856721726e-02 1.576935065774475592e-02 1.616752813250474027e-02 1.657355919918298420e-02 1.697641001033148300e-02 1.736534475264472910e-02 1.773007703412819019e-02 1.806087364834599307e-02 1.834862499926435964e-02 1.858489434556935896e-02 1.876195550816590549e-02 1.887282644003155860e-02 1.891130439152723455e-02 1.887200743027974900e-02 1.875042683627221179e-02 1.854299545064975671e-02 1.824717855618500709e-02 1.786159660575732666e-02 1.738619362987372033e-02 1.682247235153019188e-02 1.617382837328697198e-02 1.544603348392287537e-02 1.464794512346634207e-02 1.379255806818254632e-02 1.289856328735737925e-02 1.199261468400880833e-02 1.111243754046237729e-02 1.031048494485416016e-02 9.656527860605397529e-03 9.234954029390351343e-03 9.130663245176608850e-03 9.403273842479069333e-03 1.006497506508315619e-02 1.108145838295190519e-02 1.239317450724941767e-02 1.393720410894185371e-02 1.565863155494322256e-02 1.751310977301928987e-02 1.946549498166316033e-02 2.148758802344407151e-02 2.355613840799286596e-02 2.565135945091810005e-02 2.775589875211656107e-02 2.985414753890331882e-02 3.193178592162211615e-02 3.397548828265976872e-02 3.597273659804183649e-02 3.791170658819403849e-02 3.978120320005366223e-02 4.157062960240510974e-02 4.326997892304038779e-02 4.486984128185285414e-02 4.636142088323895460e-02 4.773655941609279002e-02 4.898776302210695183e-02 5.010823079492333215e-02 5.109188326860424761e-02 5.193338971224103345e-02 5.262819331308510318e-02 5.317253353324620513e-02 5.356346508486180269e-02 5.379887309926080496e-02 5.387748417648771659e-02 5.379887309926081884e-02 5.356346508486183738e-02 5.317253353324621207e-02 5.262819331308512399e-02 5.193338971224102651e-02 5.109188326860424068e-02 5.010823079492333215e-02 4.898776302210692407e-02 4.773655941609279696e-02 4.636142088323894767e-02 4.486984128185283333e-02 4.326997892304038779e-02 4.157062960240510974e-02 3.978120320005364835e-02 3.791170658819403849e-02 3.597273659804179485e-02 3.397548828265974097e-02 3.193178592162207452e-02 2.985414753890330841e-02 2.775589875211657148e-02 2.565135945091809311e-02 2.355613840799286249e-02 2.148758802344406110e-02 1.946549498166316727e-02 1.751310977301928987e-02 1.565863155494320522e-02 1.393720410894186412e-02 1.239317450724940380e-02 1.108145838295189131e-02 1.006497506508314925e-02 9.403273842479067599e-03 9.130663245176603646e-03 9.234954029390351343e-03 9.656527860605392324e-03 1.031048494485417751e-02 1.111243754046236688e-02 1.199261468400880486e-02 1.289856328735737231e-02 1.379255806818254111e-02 1.464794512346632820e-02 1.544603348392289445e-02 1.617382837328698239e-02 1.682247235153019535e-02 1.738619362987371339e-02 1.786159660575733360e-02 1.824717855618502096e-02 1.854299545064977059e-02 1.875042683627220833e-02 1.887200743027975594e-02 1.891130439152723455e-02 1.887282644003155860e-02 1.876195550816590549e-02 1.858489434556935202e-02 1.834862499926435964e-02 1.806087364834601042e-02 1.773007703412819019e-02 1.736534475264472910e-02 1.697641001033148994e-02 1.657355919918297726e-02 1.616752813250474374e-02 1.576935065774475592e-02 1.539014479856721032e-02 1.504082428438468719e-02 1.473173125342715217e-02 1.447220039614572663e-02 1.427008511082684256e-02 1.413129814265664044e-02 1.405943480139132222e-02 1.405554722198287809e-02 1.411811815817094577e-02 1.424324586558150911e-02 1.442500969682095763e-02 1.465595392600006590e-02 1.492761487013392549e-02 1.523102405438842531e-02 1.555714077876999696e-02 1.589719140685883284e-02 1.624291274428914592e-02 1.658670983032160817e-02 1.692174451644975000e-02 1.724197222369222918e-02 1.754214240601051703e-02 1.781777519849398611e-02 1.806512355746707488e-02 1.828112743519919731e-02 1.846336435394390144e-02 1.860999914232201041e-02 1.871973447967508614e-02 1.879176314917645890e-02 1.882572242555595465e-02 1.882165073533914601e-02 1.877994656429289588e-02 1.870132950383486536e-02 1.858680329496267825e-02 1.843762072433888927e-02 1.825525023938022462e-02 1.804134416914967426e-02 1.779770846059929024e-02 1.752627386226159739e-02 1.722906850841477919e-02 1.690819187528214834e-02 1.656579009692447230e-02 1.620403264213883879e-02 1.582509036528450402e-02 1.543111495374291896e-02 1.502421980306214641e-02 1.460646235792243709e-02 1.417982796308988463e-02 1.374621527355859851e-02 1.330742327698414794e-02 1.286513998422612881e-02 1.242093284486489070e-02 1.197624094369335000e-02 1.153236903083940980e-02 1.109048343188892387e-02 1.065160987473694892e-02 1.021663325661356647e-02 9.786299357734834850e-03 9.361218487691709209e-03 8.941871027804176170e-03 8.528614808543062697e-03 8.121694238017639067e-03 7.721251078149650102e-03 7.327336753566938282e-03 6.939926079421222110e-03 6.558932315021269444e-03 6.184223499509585581e-03 5.815640116853145608e-03 5.453014289733656289e-03 5.096190946729472170e-03 4.745051795686162054e-03 4.399543556098887975e-03 4.059712907813823289e-03 3.725752275624290462e-03 3.398063382910470470e-03 3.077350368171186210e-03 2.764762767592896398e-03 2.462123516331736137e-03 2.172301965250254471e-03 1.899827513891402071e-03 1.651862519525567783e-03 1.439533982530685286e-03 1.278929865385646002e-03 1.189225523855838617e-03 1.184575569644096861e-03 1.263877134942422743e-03 1.411085376984453927e-03 1.605753930704221502e-03 1.831001237784086327e-03 2.075148928121394593e-03 2.330573349947868706e-03 2.592299461393598407e-03 2.856995736198226273e-03 3.122348514510769977e-03 3.386686694795785005e-03
3.554277114761829164e-03 3.294298620516607039e-03 3.034672745136125956e-03 2.777633527364337367e-03 2.526222964917823003e-03 2.284671364938400950e-03 2.058938892935621018e-03 1.857390458934225471e-03 1.691345156666623165e-03 1.574713774184675072e-03 1.521418893437484878e-03 1.540321955480265098e-03 1.630873217310086941e-03 1.783837539536616045e-03 1.986217568250378800e-03 2.225730332345288859e-03 2.492692421291915327e-03 2.780094449842211973e-03 3.083041572351064886e-03 3.398155785474602387e-03 3.723111674298183998e-03 4.056311723183603224e-03 4.396667008552722702e-03 4.743449481000427265e-03 5.096190946729471302e-03 5.454612073858711857e-03 5.818570640646148449e-03 6.188022134827313864e-03 6.562988313970414406e-03 6.943530936381411486e-03 7.329728902607128560e-03 7.721657719508311264e-03 8.119370642554215450e-03 8.522881147623844952e-03 8.932146580584941417e-03 9.347052962442543855e-03 9.767401009634057649e-03 1.019289347656519330e-02 1.062312394987821422e-02 1.105756722819832213e-02 1.149557141252424523e-02 1.193635181532146788e-02 1.237898677422257475e-02 1.282241543185143155e-02 1.326543751883208985e-02 1.370671515418276330e-02 1.414477665701353859e-02 1.457802234651319959e-02 1.500473229372607104e-02 1.542307597870975697e-02 1.583112379996525279e-02 1.622686037928154287e-02 1.660819960393107933e-02 1.697300134910239081e-02 1.731908982632239177e-02 1.764427350812839204e-02 1.794636658537723459e-02 1.822321192131415649e-02 1.847270547605311952e-02 1.869282218665319767e-02 1.888164330185926332e-02 1.903738518718565975e-02 1.915842963562818663e-02 1.924335574209010483e-02 1.929097342547672622e-02 1.930035871064120917e-02 1.927089091120755271e-02 1.920229188054699970e-02 1.909466751595511116e-02 1.894855170060273306e-02 1.876495283326691521e-02 1.854540300265043393e-02 1.829200967372980602e-02 1.800750941322970186e-02 1.769532261235995732e-02 1.735960726343988014e-02 1.700530848392716246e-02 1.663819851743118458e-02 1.626489926702806219e-02 1.589287603782191943e-02 1.553038735395169401e-02 1.518637222269234206e-02 1.487025451158320230e-02 1.459164645217177723e-02 1.435994239578523672e-02 1.418381181191311589e-02 1.407062639812633152e-02 1.402588456141708705e-02 1.405271702494586931e-02 1.415155822609751729e-02 1.432004342456449052e-02 1.455314633333738318e-02 1.484352247920616742e-02 1.518198752519262472e-02 1.555804794453892990e-02 1.596041240692096241e-02 1.637743635106255966e-02 1.679747834639984394e-02 1.720916748861191919e-02 1.760159361478557880e-02 1.796443743963695855e-02 1.828805813735241009e-02 1.856355376125176301e-02 1.878280691528981874e-02 1.893852528008285740e-02 1.902428444243054600e-02 1.903457916650211704e-02 1.896488883070236373e-02 1.881176327731215112e-02 1.857293688659838321e-02 1.824748151561910933e-02 1.783601341805185134e-02 1.734097595339426090e-02 1.676702950809570714e-02 1.612159315519679295e-02 1.541559866416859770e-02 1.466453230499302658e-02 1.388983886233249344e-02 1.312070591449147720e-02 1.239604631830600739e-02 1.176600344869659955e-02 1.129141324810021586e-02 1.103877107901578281e-02 1.106898578128206502e-02 1.142249096567244868e-02 1.210879101664567858e-02 1.310750107639556059e-02 1.437907542350003523e-02 1.587722364632844843e-02 1.755729252430145507e-02 1.937990610584760034e-02 2.131157946544193910e-02 2.332400662918764772e-02 2.539300546612741419e-02 2.749753801727223071e-02 2.961893028163821440e-02 3.174029445209487071e-02 3.384611863066076809e-02 3.592198420314681589e-02 3.795437689317757157e-02 3.993056530640756718e-02 4.183852764226828752e-02 4.366691256913292352e-02 4.540502415690707283e-02 4.704282354801653243e-02 4.857094202150945977e-02 4.998070150202145456e-02 5.126413955934618072e-02 5.241403665856568528e-02 5.342394394079939129e-02 5.428821020000464820e-02 5.500200701283253918e-02 5.556135120478571804e-02 5.596312401649393420e-02 5.620508648279241848e-02 5.628589066422552689e-02 5.620508648279242542e-02 5.596312401649396889e-02 5.556135120478571804e-02 5.500200701283251836e-02 5.428821020000459963e-02 5.342394394079939129e-02 5.241403665856570609e-02 5.126413955934618766e-02 4.998070150202142681e-02 4.857094202150945977e-02 4.704282354801649774e-02 4.540502415690711446e-02 4.366691256913293739e-02 4.183852764226828752e-02 3.993056530640757412e-02 3.795437689317757157e-02 3.592198420314682977e-02 3.384611863066073340e-02 3.174029445209487071e-02 2.961893028163820746e-02 2.749753801727220642e-02 2.539300546612737255e-02 2.332400662918763037e-02 2.131157946544193563e-02 1.937990610584760034e-02 1.755729252430144466e-02 1.587722364632841374e-02 1.437907542350006472e-02 1.310750107639552936e-02 1.210879101664567685e-02 1.142249096567245041e-02 1.106898578128204767e-02 1.103877107901577240e-02 1.129141324810020372e-02 1.176600344869659434e-02 1.239604631830600046e-02 1.312070591449148414e-02 1.388983886233250212e-02 1.466453230499300923e-02 1.541559866416858902e-02 1.612159315519679989e-02 1.676702950809571060e-02 1.734097595339424702e-02 1.783601341805184440e-02 1.824748151561911280e-02 1.857293688659837974e-02 1.881176327731214765e-02 1.896488883070238454e-02 1.903457916650210663e-02 1.902428444243054947e-02 1.893852528008287128e-02 1.878280691528981527e-02 1.856355376125175954e-02 1.828805813735240315e-02 1.796443743963696549e-02 1.760159361478557533e-02 1.720916748861192960e-02 1.679747834639983353e-02 1.637743635106255619e-02 1.596041240692097629e-02 1.555804794453894031e-02 1.518198752519262992e-02 1.484352247920616916e-02 1.455314633333738839e-02 1.432004342456447837e-02 1.415155822609750341e-02 1.405271702494588146e-02 1.402588456141709225e-02 1.407062639812632979e-02 1.418381181191310896e-02 1.435994239578522978e-02 1.459164645217177897e-02 1.487025451158319883e-02 1.518637222269233859e-02 1.553038735395169401e-02 1.589287603782191596e-02 1.626489926702806219e-02 1.663819851743118458e-02 1.700530848392716246e-02 1.735960726343985933e-02 1.769532261235996079e-02 1.800750941322970533e-02 1.829200967372980949e-02 1.854540300265043393e-02 1.876495283326690480e-02 1.894855170060273999e-02 1.909466751595510423e-02 1.920229188054699623e-02 1.927089091120756659e-02 1.930035871064120223e-02 1.929097342547672969e-02 1.924335574209009789e-02 1.915842963562818663e-02 1.903738518718566322e-02 1.888164330185927026e-02 1.869282218665318726e-02 1.847270547605313340e-02 1.822321192131417036e-02 1.794636658537722765e-02 1.764427350812838510e-02 1.731908982632239177e-02 1.697300134910239774e-02 1.660819960393108627e-02 1.622686037928155675e-02 1.583112379996524932e-02 1.542307597870976044e-02 1.500473229372607971e-02 1.457802234651320306e-02 1.414477665701354032e-02 1.370671515418276677e-02 1.326543751883207944e-02 1.282241543185144023e-02 1.237898677422256781e-02 1.193635181532146788e-02 1.149557141252425217e-02 1.105756722819833601e-02 1.062312394987821769e-02 1.019289347656519330e-02 9.767401009634054179e-03 9.347052962442543855e-03 8.932146580584937948e-03 8.522881147623843218e-03 8.119370642554218920e-03 7.721657719508305193e-03 7.329728902607131162e-03 6.943530936381416691e-03 6.562988313970420477e-03 6.188022134827317333e-03 5.818570640646150184e-03 5.454612073858709255e-03 5.096190946729473037e-03 4.743449481000428999e-03 4.396667008552725305e-03 4.056311723183604091e-03 3.723111674298180962e-03 3.398155785474598484e-03 3.083041572351063585e-03 2.780094449842211539e-03 2.492692421291912725e-03 2.225730332345286690e-03 1.986217568250377066e-03 1.783837539536617780e-03 1.630873217310088892e-03 1.540321955480262496e-03 1.521418893437486829e-03 1.574713774184673988e-03 1.691345156666624033e-03 1.857390458934223953e-03 2.058938892935624487e-03 2.284671364938396614e-03 2.526222964917820401e-03 2.777633527364339536e-03 3.034672745136126389e-03 3.294298620516609207e-03 3.554277114761825694e-03
3.751716564824462800e-03 3.499011333462238513e-03 3.248097319179240900e-03 3.001659318457407417e-03 2.763250671165184708e-03 2.537605050390180379e-03 2.331001316627072297e-03 2.151572958488152162e-03 2.009276870930211574e-03 1.915020331631726771e-03 1.878518092565757604e-03 1.905334129328897699e-03 1.994878221554055760e-03 2.140966783502834449e-03 2.334416125623391212e-03 2.565719778282089976e-03 2.826604502937494091e-03 3.110503502742074673e-03 3.412445367891277399e-03 3.728749534018493440e-03 4.056716415459218385e-03 4.394373705983949281e-03 4.740285445070660346e-03 5.093412965508397477e-03 5.453014289733649350e-03 5.818570640646150184e-03 6.189731608656144982e-03 6.566272989283683352e-03 6.948063163175206836e-03 7.335035213860086056e-03 7.727162902532751752e-03 8.124439261664272507e-03 8.526857017491925109e-03 8.934390365986543542e-03 9.346977848447832193e-03 9.764506228137898383e-03 1.018679537659836903e-02 1.061358424931102551e-02 1.104451807395544390e-02 1.147913689682403086e-02 1.191686563896553891e-02 1.235700580739308718e-02 1.279872899162846217e-02 1.324107225503036792e-02 1.368293550626572055e-02 1.412308091104425706e-02 1.456013437966886294e-02 1.499258914312895548e-02 1.541881141047475416e-02 1.583704808336201808e-02 1.624543649031403442e-02 1.664201609329909667e-02 1.702474211251871206e-02 1.739150101164582685e-02 1.774012778473950738e-02 1.806842498759255594e-02 1.837418346006006870e-02 1.865520469197025702e-02 1.890932479349966694e-02 1.913444004171274346e-02 1.932853398836669942e-02 1.948970613076298972e-02 1.961620216744930020e-02 1.970644588467640457e-02 1.975907274770623973e-02 1.977296530343762224e-02 1.974729053659038044e-02 1.968153935907190205e-02 1.957556844741725061e-02 1.942964466964153258e-02 1.924449234881584966e-02 1.902134357726700462e-02 1.876199169230246058e-02 1.846884780534505804e-02 1.814499987238542625e-02 1.779427310592212805e-02 1.742128942362110994e-02 1.703152194033839481e-02 1.663133805889339956e-02 1.622802136677891152e-02 1.582975833258295009e-02 1.544557112766118713e-02 1.508517386587932343e-02 1.475872822898438574e-02 1.447647892046108851e-02 1.424826309694287620e-02 1.408291276682114429e-02 1.398760261779925969e-02 1.396722863937968802e-02 1.402392058005785813e-02 1.415678031244482250e-02 1.436189598697277039e-02 1.463262161933820762e-02 1.496005672996139971e-02 1.533363076701190451e-02 1.574169827432295860e-02 1.617207484461872027e-02 1.661247632389881851e-02 1.705085238274120507e-02 1.747562463747462727e-02 1.787584874478079580e-02 1.824132193407102670e-02 1.856265543781941002e-02 1.883132771181066437e-02 1.903973073448865169e-02 1.918121879625677567e-02 1.925016731748063759e-02 1.924204841977482719e-02 1.915353020333019143e-02 1.898260796073162476e-02 1.872877795246827987e-02 1.839326799938512461e-02 1.797934410247773590e-02 1.749271841442317024e-02 1.694209018178726919e-02 1.633985470925330280e-02 1.570300827909486968e-02 1.505424233180592368e-02 1.442312577114230471e-02 1.384707177749343668e-02 1.337144052569667375e-02 1.304772946563254737e-02 1.292875046925158998e-02 1.306070158925171261e-02 1.347430845624470602e-02 1.417909196543312017e-02 1.516372931918335762e-02 1.640170677096889490e-02 1.785871557261381123e-02 1.949866966512640853e-02 2.128725649625092670e-02 2.319341959666865183e-02 2.518959723762817862e-02 2.725138600546608489e-02 2.935702450171331912e-02 3.148688623813100662e-02 3.362305314808185924e-02 3.574898453407000104e-02 3.784927318128805673e-02 3.990947331112758983e-02 4.191598477273787704e-02 4.385597998449720925e-02 4.571736274629298324e-02 4.748875042957492743e-02 4.915947300905480072e-02 5.071958392659976084e-02 5.215987894026125060e-02 5.347191998766619159e-02 5.464806175311603259e-02 5.568147912768747071e-02 5.656619413464048646e-02 5.729710119044418432e-02 5.786998980845310669e-02 5.828156404489284736e-02 5.852945814800828567e-02 5.861224801034393972e-02 5.852945814800827873e-02 5.828156404489280573e-02 5.786998980845310669e-02 5.729710119044423289e-02 5.656619413464050727e-02 5.568147912768744295e-02 5.464806175311603953e-02 5.347191998766620546e-02 5.215987894026122978e-02 5.071958392659976778e-02 4.915947300905477990e-02 4.748875042957494130e-02 4.571736274629300406e-02 4.385597998449722312e-02 4.191598477273787010e-02 3.990947331112758290e-02 3.784927318128808449e-02 3.574898453406998022e-02 3.362305314808187312e-02 3.148688623813099274e-02 2.935702450171330871e-02 2.725138600546606060e-02 2.518959723762816821e-02 2.319341959666863795e-02 2.128725649625091976e-02 1.949866966512641894e-02 1.785871557261383205e-02 1.640170677096891572e-02 1.516372931918335762e-02 1.417909196543314793e-02 1.347430845624468174e-02 1.306070158925172649e-02 1.292875046925158651e-02 1.304772946563253870e-02 1.337144052569667896e-02 1.384707177749344188e-02 1.442312577114232552e-02 1.505424233180591848e-02 1.570300827909486274e-02 1.633985470925330974e-02 1.694209018178727613e-02 1.749271841442315983e-02 1.797934410247774631e-02 1.839326799938511767e-02 1.872877795246828334e-02 1.898260796073161089e-02 1.915353020333019490e-02 1.924204841977482719e-02 1.925016731748064799e-02 1.918121879625678955e-02 1.903973073448864128e-02 1.883132771181067824e-02 1.856265543781941696e-02 1.824132193407103364e-02 1.787584874478079233e-02 1.747562463747462727e-02 1.705085238274119813e-02 1.661247632389882545e-02 1.617207484461870293e-02 1.574169827432295860e-02 1.533363076701190625e-02 1.496005672996141532e-02 1.463262161933820936e-02 1.436189598697277907e-02 1.415678031244482250e-02 1.402392058005785813e-02 1.396722863937968802e-02 1.398760261779925969e-02 1.408291276682114082e-02 1.424826309694287620e-02 1.447647892046107637e-02 1.475872822898438748e-02 1.508517386587932517e-02 1.544557112766118019e-02 1.582975833258296050e-02 1.622802136677891152e-02 1.663133805889339956e-02 1.703152194033839134e-02 1.742128942362111688e-02 1.779427310592212111e-02 1.814499987238540890e-02 1.846884780534505804e-02 1.876199169230247446e-02 1.902134357726699421e-02 1.924449234881584619e-02 1.942964466964153258e-02 1.957556844741725061e-02 1.968153935907190205e-02 1.974729053659038738e-02 1.977296530343762571e-02 1.975907274770624319e-02 1.970644588467640110e-02 1.961620216744930020e-02 1.948970613076299319e-02 1.932853398836670289e-02 1.913444004171273652e-02 1.890932479349967388e-02 1.865520469197025355e-02 1.837418346006006523e-02 1.806842498759255247e-02 1.774012778473950738e-02 1.739150101164581297e-02 1.702474211251871206e-02 1.664201609329909320e-02 1.624543649031404136e-02 1.583704808336201461e-02 1.541881141047476804e-02 1.499258914312896589e-02 1.456013437966886294e-02 1.412308091104426053e-02 1.368293550626572576e-02 1.324107225503038006e-02 1.279872899162846044e-02 1.235700580739308545e-02 1.191686563896553197e-02 1.147913689682403780e-02 1.104451807395544390e-02 1.061358424931102377e-02 1.018679537659837250e-02 9.764506228137903587e-03 9.346977848447833928e-03 8.934390365986547011e-03 8.526857017491928578e-03 8.124439261664277712e-03 7.727162902532751752e-03 7.335035213860092128e-03 6.948063163175200764e-03 6.566272989283677280e-03 6.189731608656141512e-03 5.818570640646145847e-03 5.453014289733654554e-03 5.093412965508398345e-03 4.740285445070657744e-03 4.394373705983950149e-03 4.056716415459214048e-03 3.728749534018494741e-03 3.412445367891278700e-03 3.110503502742073371e-03 2.826604502937496693e-03 2.565719778282090410e-03 2.334416125623390344e-03 2.140966783502835750e-03 1.994878221554052290e-03 1.905334129328899433e-03 1.878518092565758905e-03 1.915020331631726554e-03 2.009276870930217212e-03 2.151572958488153029e-03 2.331001316627074466e-03 2.537605050390178210e-03 2.763250671165186443e-03 3.001659318457410019e-03 3.248097319179242201e-03 3.499011333462245018e-03 3.751716564824461499e-03
3.974821796360912020e-03 3.731686738707508909e-03 3.491679537051930841e-03 3.257782931664696645e-03 3.033821167368574209e-03 2.824676499914154267e-03 2.636482121303379122e-03 2.476675280775604820e-03 2.353703446584149827e-03 2.276137453955840925e-03 2.251128503046495328e-03 2.282649986325057528e-03 2.370441194156993475e-03 2.510332246355106121e-03 2.695695191188223795e-03 2.919122420849940523e-03 3.173631862373774062e-03 3.453245832236893735e-03 3.753120149439197108e-03 4.069446214794714134e-03 4.399276221150538561e-03 4.740346068620802933e-03 5.090923832051646135e-03 5.449689142870508575e-03 5.815640116853143006e-03 6.188022134827312996e-03 6.566272989283679883e-03 6.949979892647603630e-03 7.338844905135494083e-03 7.732656251744820380e-03 8.131263715292193217e-03 8.534556836235149269e-03 8.942445055845186369e-03 9.354839240976894899e-03 9.771634252689344671e-03 1.019269238703296096e-02 1.061782763850781762e-02 1.104679082476449879e-02 1.147925567220948843e-02 1.191480600149357263e-02 1.235292417331385582e-02 1.279298096215927306e-02 1.323422702125636591e-02 1.367578608898764418e-02 1.411665006771419505e-02 1.455567608262567716e-02 1.499158560293994968e-02 1.542296568212124692e-02 1.584827234920478320e-02 1.626583616085764544e-02 1.667386990412814129e-02 1.707047842340574800e-02 1.745367053216777264e-02 1.782137296052236156e-02 1.817144628338993040e-02 1.850170277116748585e-02 1.880992610477202898e-02 1.909389289994653169e-02 1.935139599161650112e-02 1.958026943800302358e-02 1.977841521639931571e-02 1.994383159826048843e-02 2.007464321112856567e-02 2.016913281936412103e-02 2.022577488529951964e-02 2.024327100764310161e-02 2.022058737490929278e-02 2.015699441757318883e-02 2.005210889186035891e-02 1.990593867622732563e-02 1.971893060112890270e-02 1.949202164958923136e-02 1.922669383764809975e-02 1.892503297217556016e-02 1.858979123067019956e-02 1.822445302462957425e-02 1.783330276656534125e-02 1.742149178473339707e-02 1.699509949794414734e-02 1.656118083809487301e-02 1.612778761989933432e-02 1.570394618111826610e-02 1.529956778516096058e-02 1.492526361524172673e-02 1.459203570319919478e-02 1.431082313211885608e-02 1.409190364781449933e-02 1.394418569701504247e-02 1.387446903786694087e-02 1.388678836525511148e-02 1.398196379717645335e-02 1.415745117291066293e-02 1.440751927249499242e-02 1.472370540561653875e-02 1.509544615068751823e-02 1.551076421318330414e-02 1.595691233868845246e-02 1.642091380964422545e-02 1.688997795091029541e-02 1.735179730754776717e-02 1.779474823091830790e-02 1.820802119927209667e-02 1.858170552679905274e-02 1.890684877408345746e-02 1.917550646081941576e-02 1.938079375558900141e-02 1.951694809701641151e-02 1.957941022665696598e-02 1.956493078349964485e-02 1.947171029381166568e-02 1.929958196358816033e-02 1.905024897990616889e-02 1.872759071216045790e-02 1.833805446796457281e-02 1.789114946696369196e-02 1.740005358515379214e-02 1.688232375579708927e-02 1.636065500423517990e-02 1.586354338285815221e-02 1.542556089725444050e-02 1.508676499137104159e-02 1.489064815353760216e-02 1.488021737389015435e-02 1.509251635504142361e-02 1.555301879812183603e-02 1.627200335113754975e-02 1.724437012867351127e-02 1.845263354334739439e-02 1.987143468949273753e-02 2.147181213464093019e-02 2.322427682372604080e-02 2.510057664308170539e-02 2.707446771498642560e-02 2.912188275188017789e-02 3.122079814684057542e-02 3.335098698994773403e-02 3.549375741281943913e-02 3.763172117219387713e-02 3.974860773812911863e-02 4.182912475328424279e-02 4.385885967777814615e-02 4.582421556633356485e-02 4.771237396391038443e-02 4.951127869415637012e-02 5.120963530118814028e-02 5.279692185162183221e-02 5.426340762426939968e-02 5.560017689310575023e-02 5.679915555684025147e-02 5.785313880714024887e-02 5.875581837928579160e-02 5.950180821344602800e-02 6.008666758797613638e-02 6.050692098115093009e-02 6.076007408449700387e-02 6.084462553736860735e-02 6.076007408449698305e-02 6.050692098115095785e-02 6.008666758797612945e-02 5.950180821344604187e-02 5.875581837928578466e-02 5.785313880714019336e-02 5.679915555684024453e-02 5.560017689310572248e-02 5.426340762426941355e-02 5.279692185162180446e-02 5.120963530118814028e-02 4.951127869415637012e-02 4.771237396391037056e-02 4.582421556633357873e-02 4.385885967777814615e-02 4.182912475328427054e-02 3.974860773812911169e-02 3.763172117219387713e-02 3.549375741281942526e-02 3.335098698994771321e-02 3.122079814684056848e-02 2.912188275188017789e-02 2.707446771498641172e-02 2.510057664308170886e-02 2.322427682372602692e-02 2.147181213464090938e-02 1.987143468949272365e-02 1.845263354334737704e-02 1.724437012867353555e-02 1.627200335113753588e-02 1.555301879812184124e-02 1.509251635504142881e-02 1.488021737389016649e-02 1.489064815353759175e-02 1.508676499137102077e-02 1.542556089725442663e-02 1.586354338285815915e-02 1.636065500423517644e-02 1.688232375579709274e-02 1.740005358515379214e-02 1.789114946696369196e-02 1.833805446796457281e-02 1.872759071216044749e-02 1.905024897990618277e-02 1.929958196358814992e-02 1.947171029381166221e-02 1.956493078349963791e-02 1.957941022665694517e-02 1.951694809701642191e-02 1.938079375558898407e-02 1.917550646081941576e-02 1.890684877408345746e-02 1.858170552679905968e-02 1.820802119927209667e-02 1.779474823091830096e-02 1.735179730754776370e-02 1.688997795091029888e-02 1.642091380964421851e-02 1.595691233868845246e-02 1.551076421318330414e-02 1.509544615068751129e-02 1.472370540561653528e-02 1.440751927249498549e-02 1.415745117291065946e-02 1.398196379717645509e-02 1.388678836525510628e-02 1.387446903786693914e-02 1.394418569701504768e-02 1.409190364781449933e-02 1.431082313211886128e-02 1.459203570319919131e-02 1.492526361524173888e-02 1.529956778516096058e-02 1.570394618111826610e-02 1.612778761989932738e-02 1.656118083809487301e-02 1.699509949794414387e-02 1.742149178473339707e-02 1.783330276656534819e-02 1.822445302462956732e-02 1.858979123067020650e-02 1.892503297217556016e-02 1.922669383764809281e-02 1.949202164958923136e-02 1.971893060112889229e-02 1.990593867622732216e-02 2.005210889186037279e-02 2.015699441757319230e-02 2.022058737490929972e-02 2.024327100764309814e-02 2.022577488529952311e-02 2.016913281936412450e-02 2.007464321112856567e-02 1.994383159826049537e-02 1.977841521639930877e-02 1.958026943800303746e-02 1.935139599161649765e-02 1.909389289994654557e-02 1.880992610477203245e-02 1.850170277116749279e-02 1.817144628338993387e-02 1.782137296052236156e-02 1.745367053216777958e-02 1.707047842340575494e-02 1.667386990412814823e-02 1.626583616085764891e-02 1.584827234920477973e-02 1.542296568212125560e-02 1.499158560293996009e-02 1.455567608262567023e-02 1.411665006771420199e-02 1.367578608898764245e-02 1.323422702125636417e-02 1.279298096215927306e-02 1.235292417331385235e-02 1.191480600149356223e-02 1.147925567220949017e-02 1.104679082476450053e-02 1.061782763850782109e-02 1.019269238703295749e-02 9.771634252689349875e-03 9.354839240976898368e-03 8.942445055845191573e-03 8.534556836235154473e-03 8.131263715292198421e-03 7.732656251744816911e-03 7.338844905135494950e-03 6.949979892647599293e-03 6.566272989283682485e-03 6.188022134827313864e-03 5.815640116853142139e-03 5.449689142870512912e-03 5.090923832051649604e-03 4.740346068620800331e-03 4.399276221150543766e-03 4.069446214794715869e-03 3.753120149439197542e-03 3.453245832236892434e-03 3.173631862373772761e-03 2.919122420849939222e-03 2.695695191188222928e-03 2.510332246355103953e-03 2.370441194156992174e-03 2.282649986325059697e-03 2.251128503046495328e-03 2.276137453955840925e-03 2.353703446584154597e-03 2.476675280775608289e-03 2.636482121303382591e-03 2.824676499914154700e-03 3.033821167368574642e-03 3.257782931664701849e-03 3.491679537051923903e-03 3.731686738707506740e-03 3.974821796360905081e-03
4.219361167046849909e-03 3.987554147974700994e-03 3.760006965603124567e-03 3.539852001250552195e-03 3.330983621260814962e-03 3.138186748467457991e-03 2.967204136207452631e-03 2.824650241482388070e-03 2.717646219434539327e-03 2.653075224035732638e-03 2.636506437889037796e-03 2.671097418560591449e-03 2.756961117352834095e-03 2.891325580406136492e-03 3.069375447646010592e-03 3.285334028762743053e-03 3.533370806477909715e-03 3.808160283544776304e-03 4.105124125695308254e-03 4.420467153750374384e-03 4.751109344241439061e-03 5.094580332208677696e-03 5.448911229023134517e-03 5.812538434353770739e-03 6.184223499509581244e-03 6.562988313970417008e-03 6.948063163175206836e-03 7.338844905135494083e-03 7.734862786806913360e-03 8.135749868697738155e-03 8.541218478202097439e-03 8.951038507725240026e-03 9.365017699340323284e-03 9.782983318311181536e-03 1.020476482375139507e-02 1.063017730606323138e-02 1.105900558662762691e-02 1.149098897191343054e-02 1.192580672698849778e-02 1.236306438602953299e-02 1.280228105278683956e-02 1.324287786452371836e-02 1.368416780093591190e-02 1.412534701693380149e-02 1.456548786713311033e-02 1.500353377225212108e-02 1.543829605549771472e-02 1.586845285206066325e-02 1.629255016881683490e-02 1.670900514555906727e-02 1.711611154480716449e-02 1.751204747520761218e-02 1.789488533454933888e-02 1.826260394266577061e-02 1.861310282236688929e-02 1.894421857794697031e-02 1.925374331587888233e-02 1.953944505090805112e-02 1.979909004296936947e-02 2.003046701619050698e-02 2.023141322100418388e-02 2.039984231428631709e-02 2.053377405106698861e-02 2.063136580526608518e-02 2.069094596688978924e-02 2.071104929997421781e-02 2.069045438989702487e-02 2.062822336102303894e-02 2.052374410540525745e-02 2.037677532873293645e-02 2.018749478637229047e-02 1.995655114118091017e-02 1.968511990943652701e-02 1.937496394341344311e-02 1.902849878164017752e-02 1.864886290553138468e-02 1.823999235752568615e-02 1.780669812947070774e-02 1.735474298201935411e-02 1.689091160295741120e-02 1.642306392923999214e-02 1.596015582216893727e-02 1.551220425179470654e-02 1.509016672238874292e-02 1.470569935776331986e-02 1.437075936677002785e-02 1.409703162990504945e-02 1.389519114826557288e-02 1.377406245085386303e-02 1.373979161906799425e-02 1.379518216069877852e-02 1.393933674342111122e-02 1.416768418210304949e-02 1.447237592875491065e-02 1.484294975649113647e-02 1.526711544495984452e-02 1.573152633207788170e-02 1.622244412166370248e-02 1.672625614735143498e-02 1.722984538242072761e-02 1.772083716277104287e-02 1.818775509521602246e-02 1.862011757019119140e-02 1.900850090996696398e-02 1.934458891088734409e-02 1.962122313320667846e-02 1.983246437442241425e-02 1.997367335701120961e-02 2.004161755132488273e-02 2.003461095119563398e-02 1.995269420873557395e-02 1.979786342327418888e-02 1.957435645539939983e-02 1.928900481437455586e-02 1.895165498068158635e-02 1.857565207561985912e-02 1.817835572212605361e-02 1.778161565695517837e-02 1.741206704319086043e-02 1.710101580757615591e-02 1.688360219670416787e-02 1.679693059755781037e-02 1.687704598681165000e-02 1.715508317840979888e-02 1.765347278787053956e-02 1.838337002631375630e-02 1.934413175267584925e-02 2.052482571002552797e-02 2.190698810369153676e-02 2.346762069105406967e-02 2.518170252108394361e-02 2.702393618018560095e-02 2.896977535473060916e-02 3.099592077248736893e-02 3.308048206034912980e-02 3.520295847429121688e-02 3.734413871702257220e-02 3.948597801205572244e-02 4.161148246111739946e-02 4.370461381961283226e-02 4.575021852184933679e-02 4.773398010428976657e-02 4.964239210746550224e-02 5.146274785893609899e-02 5.318314354747630951e-02 5.479249130897567016e-02 5.628053945907622591e-02 5.763789743015006878e-02 5.885606335939259914e-02 5.992745261670640033e-02 6.084542585511977519e-02 6.160431541790813842e-02 6.219944915235660343e-02 6.262717086723734727e-02 6.288485683615832600e-02 6.297092789726578543e-02 6.288485683615832600e-02 6.262717086723734727e-02 6.219944915235654792e-02 6.160431541790813148e-02 6.084542585511977519e-02 5.992745261670642115e-02 5.885606335939259914e-02 5.763789743015004796e-02 5.628053945907619121e-02 5.479249130897567016e-02 5.318314354747633033e-02 5.146274785893608511e-02 4.964239210746549530e-02 4.773398010428975963e-02 4.575021852184933679e-02 4.370461381961281144e-02 4.161148246111739252e-02 3.948597801205570162e-02 3.734413871702253751e-02 3.520295847429120301e-02 3.308048206034909511e-02 3.099592077248735159e-02 2.896977535473058141e-02 2.702393618018561483e-02 2.518170252108390544e-02 2.346762069105405232e-02 2.190698810369153676e-02 2.052482571002551756e-02 1.934413175267582843e-02 1.838337002631373895e-02 1.765347278787054996e-02 1.715508317840980235e-02 1.687704598681166041e-02 1.679693059755780343e-02 1.688360219670417134e-02 1.710101580757612469e-02 1.741206704319083615e-02 1.778161565695517837e-02 1.817835572212605014e-02 1.857565207561984177e-02 1.895165498068158288e-02 1.928900481437454545e-02 1.957435645539939290e-02 1.979786342327417847e-02 1.995269420873555660e-02 2.003461095119563398e-02 2.004161755132488273e-02 1.997367335701120961e-02 1.983246437442242466e-02 1.962122313320668540e-02 1.934458891088735102e-02 1.900850090996695704e-02 1.862011757019118793e-02 1.818775509521602940e-02 1.772083716277103940e-02 1.722984538242073455e-02 1.672625614735142804e-02 1.622244412166371288e-02 1.573152633207787823e-02 1.526711544495983758e-02 1.484294975649113127e-02 1.447237592875490544e-02 1.416768418210305816e-02 1.393933674342110428e-02 1.379518216069877679e-02 1.373979161906798731e-02 1.377406245085385783e-02 1.389519114826557461e-02 1.409703162990505118e-02 1.437075936677002785e-02 1.470569935776332507e-02 1.509016672238873424e-02 1.551220425179470307e-02 1.596015582216893727e-02 1.642306392923998520e-02 1.689091160295740079e-02 1.735474298201935758e-02 1.780669812947070774e-02 1.823999235752567574e-02 1.864886290553138468e-02 1.902849878164018099e-02 1.937496394341344311e-02 1.968511990943652701e-02 1.995655114118091364e-02 2.018749478637229394e-02 2.037677532873293298e-02 2.052374410540525052e-02 2.062822336102304588e-02 2.069045438989702487e-02 2.071104929997421087e-02 2.069094596688978924e-02 2.063136580526607824e-02 2.053377405106699208e-02 2.039984231428631709e-02 2.023141322100417694e-02 2.003046701619050698e-02 1.979909004296936254e-02 1.953944505090805112e-02 1.925374331587887539e-02 1.894421857794695990e-02 1.861310282236689623e-02 1.826260394266575673e-02 1.789488533454934582e-02 1.751204747520761218e-02 1.711611154480718183e-02 1.670900514555906727e-02 1.629255016881683837e-02 1.586845285206065631e-02 1.543829605549771472e-02 1.500353377225212975e-02 1.456548786713311901e-02 1.412534701693380149e-02 1.368416780093592057e-02 1.324287786452373050e-02 1.280228105278683783e-02 1.236306438602952605e-02 1.192580672698848911e-02 1.149098897191343401e-02 1.105900558662763385e-02 1.063017730606322792e-02 1.020476482375139160e-02 9.782983318311181536e-03 9.365017699340326754e-03 8.951038507725243495e-03 8.541218478202097439e-03 8.135749868697743359e-03 7.734862786806913360e-03 7.338844905135494950e-03 6.948063163175204233e-03 6.562988313970420477e-03 6.184223499509579509e-03 5.812538434353769004e-03 5.448911229023126711e-03 5.094580332208677696e-03 4.751109344241437327e-03 4.420467153750375251e-03 4.105124125695309989e-03 3.808160283544777605e-03 3.533370806477907980e-03 3.285334028762744787e-03 3.069375447646006255e-03 2.891325580406133890e-03 2.756961117352837998e-03 2.671097418560587113e-03 2.636506437889036929e-03 2.653075224035728735e-03 2.717646219434534556e-03 2.824650241482386769e-03 2.967204136207452197e-03 3.138186748467456256e-03 3.330983621260817564e-03 3.539852001250552629e-03 3.760006965603120664e-03 3.987554147974700994e-03 4.219361167046851643e-03
4.481266408562389891e-03 4.262122103710603606e-03 4.048124435625055292e-03 3.842434671482329849e-03 3.648875420441313050e-03 3.471992390832693166e-03 3.317044383023421902e-03 3.189858029825061534e-03 3.096478554853351797e-03 3.042584343741917829e-03 3.032732224508398206e-03 3.069634152743005648e-03 3.153735455365244168e-03 3.283272542989534252e-03 3.454768205833421910e-03 3.663739763510458908e-03 3.905371263618457722e-03 4.175003154001920638e-03 4.468412740688618677e-03 4.781928810128338071e-03 5.112441343053837628e-03 5.457356817377020247e-03 5.814532124067714296e-03 6.182205395091995223e-03 6.558932315021270311e-03 6.943530936381420160e-03 7.335035213860085189e-03 7.732656251744815176e-03 8.135749868697738155e-03 8.543789089633973405e-03 8.956340345127175237e-03 9.373042380173961588e-03 9.793587094197121756e-03 1.021770173233830896e-02 1.064513201843168659e-02 1.107562596310712570e-02 1.150891819881478921e-02 1.194471479022862770e-02 1.238267854620076630e-02 1.282241492025153022e-02 1.326345863234168997e-02 1.370526117674444010e-02 1.414717940056366315e-02 1.458846534611806835e-02 1.502825754946024439e-02 1.546557397810452948e-02 1.589930677528595543e-02 1.632821895730669423e-02 1.675094318639721788e-02 1.716598271557028335e-02 1.757171457554198776e-02 1.796639504823758018e-02 1.834816744757147844e-02 1.871507220700297652e-02 1.906505925529884682e-02 1.939600264743299510e-02 1.970571740678995001e-02 1.999197852813230925e-02 2.025254208808079798e-02 2.048516841144597950e-02 2.068764724782402864e-02 2.085782492372163441e-02 2.099363345172561984e-02 2.109312160043779263e-02 2.115448795806443641e-02 2.117611605963149943e-02 2.115661169401231861e-02 2.109484256344693401e-02 2.098998053574855846e-02 2.084154680807850588e-02 2.064946038933406641e-02 2.041409040105613554e-02 2.013631278426245702e-02 1.981757206180279757e-02 1.945994880760720455e-02 1.906623335516519080e-02 1.864000593850412280e-02 1.818572274332363320e-02 1.770880601766864487e-02 1.721573411630716519e-02 1.671412370084511545e-02 1.621279082777392008e-02 1.572177003478772081e-02 1.525226109099678089e-02 1.481646347911676209e-02 1.442725294057005392e-02 1.409765949904295823e-02 1.384013102348301619e-02 1.366561636825826785e-02 1.358257185129192919e-02 1.359606042121097418e-02 1.370713693057381763e-02 1.391266684882537519e-02 1.420561663839304059e-02 1.457572908323445313e-02 1.501041364708426834e-02 1.549566934036169553e-02 1.601690289935271336e-02 1.655957293709667613e-02 1.710964983513639862e-02 1.765391747332232392e-02 1.818015729116023715e-02 1.867725510928986560e-02 1.913526426642402425e-02 1.954545013993298080e-02 1.990033365425883383e-02 2.019374584501398839e-02 2.042090193656110469e-02 2.057850134047618795e-02 2.066485902500619920e-02 2.068007335327918736e-02 2.062623519271015310e-02 2.050768213663334977e-02 2.033129897270501835e-02 2.010685942083188099e-02 1.984739221018759145e-02 1.956953362843057154e-02 1.929379578652580876e-02 1.904463484451133018e-02 1.885015441826313684e-02 1.874125020268095979e-02 1.875003581117973619e-02 1.890753531793265205e-02 1.924089304367052056e-02 1.977064598290688077e-02 2.050874462637161666e-02 2.145784096363725565e-02 2.261193268223210193e-02 2.395800624414639798e-02 2.547810284491100821e-02 2.715129213489141796e-02 2.895525422606809104e-02 3.086738697920522745e-02 3.286549250792639848e-02 3.492815035706481330e-02 3.703488507331270663e-02 3.916621339475155616e-02 4.130362991542009532e-02 4.342956803195494736e-02 4.552735719149062638e-02 4.758118718557140941e-02 4.957608400822692551e-02 5.149789826044804536e-02 5.333330522214686786e-02 5.506981484217821077e-02 5.669578958520126583e-02 5.820046806095906244e-02 5.957399249614548503e-02 6.080743830720533594e-02 6.189284424955451835e-02 6.282324183242866955e-02 6.359268288941724578e-02 6.419626437952551112e-02 6.463014966286914631e-02 6.489158565069057250e-02 6.497891537394283323e-02 6.489158565069054474e-02 6.463014966286914631e-02 6.419626437952548337e-02 6.359268288941730130e-02 6.282324183242864180e-02 6.189284424955453917e-02 6.080743830720533594e-02 5.957399249614549891e-02 5.820046806095902081e-02 5.669578958520127276e-02 5.506981484217825240e-02 5.333330522214686092e-02 5.149789826044804536e-02 4.957608400822691164e-02 4.758118718557140941e-02 4.552735719149061250e-02 4.342956803195491267e-02 4.130362991542012308e-02 3.916621339475154923e-02 3.703488507331270663e-02 3.492815035706479249e-02 3.286549250792639154e-02 3.086738697920525173e-02 2.895525422606809104e-02 2.715129213489140408e-02 2.547810284491103597e-02 2.395800624414641880e-02 2.261193268223209152e-02 2.145784096363727994e-02 2.050874462637161666e-02 1.977064598290686689e-02 1.924089304367053790e-02 1.890753531793265205e-02 1.875003581117975354e-02 1.874125020268095285e-02 1.885015441826312296e-02 1.904463484451132324e-02 1.929379578652580529e-02 1.956953362843057848e-02 1.984739221018758798e-02 2.010685942083187405e-02 2.033129897270501835e-02 2.050768213663334630e-02 2.062623519271013922e-02 2.068007335327917695e-02 2.066485902500618879e-02 2.057850134047618795e-02 2.042090193656108735e-02 2.019374584501398839e-02 1.990033365425881995e-02 1.954545013993298427e-02 1.913526426642403813e-02 1.867725510928985866e-02 1.818015729116021981e-02 1.765391747332232739e-02 1.710964983513639515e-02 1.655957293709669001e-02 1.601690289935272377e-02 1.549566934036168513e-02 1.501041364708426487e-02 1.457572908323445313e-02 1.420561663839306314e-02 1.391266684882537692e-02 1.370713693057382110e-02 1.359606042121097244e-02 1.358257185129192746e-02 1.366561636825826438e-02 1.384013102348300751e-02 1.409765949904296344e-02 1.442725294057005565e-02 1.481646347911676383e-02 1.525226109099677395e-02 1.572177003478771734e-02 1.621279082777391314e-02 1.671412370084512586e-02 1.721573411630716519e-02 1.770880601766864834e-02 1.818572274332362279e-02 1.864000593850412973e-02 1.906623335516518386e-02 1.945994880760720455e-02 1.981757206180279757e-02 2.013631278426246396e-02 2.041409040105613554e-02 2.064946038933406294e-02 2.084154680807851975e-02 2.098998053574855846e-02 2.109484256344694442e-02 2.115661169401232555e-02 2.117611605963149596e-02 2.115448795806444335e-02 2.109312160043779610e-02 2.099363345172563025e-02 2.085782492372163441e-02 2.068764724782402517e-02 2.048516841144597603e-02 2.025254208808080145e-02 1.999197852813231271e-02 1.970571740678995695e-02 1.939600264743299510e-02 1.906505925529884335e-02 1.871507220700297652e-02 1.834816744757148191e-02 1.796639504823757325e-02 1.757171457554199817e-02 1.716598271557028335e-02 1.675094318639722135e-02 1.632821895730670464e-02 1.589930677528595890e-02 1.546557397810452948e-02 1.502825754946025827e-02 1.458846534611806661e-02 1.414717940056366315e-02 1.370526117674444010e-02 1.326345863234169691e-02 1.282241492025153196e-02 1.238267854620076977e-02 1.194471479022862423e-02 1.150891819881478921e-02 1.107562596310712223e-02 1.064513201843169179e-02 1.021770173233831416e-02 9.793587094197126960e-03 9.373042380173959853e-03 8.956340345127178706e-03 8.543789089633982078e-03 8.135749868697746828e-03 7.732656251744814309e-03 7.335035213860080852e-03 6.943530936381421895e-03 6.558932315021266841e-03 6.182205395091989152e-03 5.814532124067712561e-03 5.457356817377019380e-03 5.112441343053836761e-03 4.781928810128337204e-03 4.468412740688620412e-03 4.175003154001917169e-03 3.905371263618462058e-03 3.663739763510457173e-03 3.454768205833417139e-03 3.283272542989533384e-03 3.153735455365242434e-03 3.069634152743007816e-03 3.032732224508395170e-03 3.042584343741913059e-03 3.096478554853344424e-03 3.189858029825060233e-03 3.317044383023420601e-03 3.471992390832694900e-03 3.648875420441314351e-03 3.842434671482328982e-03 4.048124435625052690e-03 4.262122103710603606e-03 4.481266408562389024e-03
4.756741080627065014e-03 4.551286211936783101e-03 4.351621378026301196e-03 4.160848959166128444e-03 3.982631258324072568e-03 3.821207371079324896e-03 3.681342135175474754e-03 3.568166564591479257e-03 3.486874662640969055e-03 3.442272994677797286e-03 3.438240997715280144e-03 3.477230111528628338e-03 3.559959336976808563e-03 3.685412956756422675e-03 3.851130315199901254e-03 4.053671359622599071e-03 4.289108149174075679e-03 4.553431503642839384e-03 4.842827862668012615e-03 5.153833072523717959e-03 5.483393878337948849e-03 5.828870897071562751e-03 6.188009950710776988e-03 6.558899700370946113e-03 6.939926079421225580e-03 7.329728902607122488e-03 7.727162902532749150e-03 8.131263715292196687e-03 8.541218478202090500e-03 8.956340345127171768e-03 9.376046136566579953e-03 9.799836386557689641e-03 1.022727715181887161e-02 1.065798307093386924e-02 1.109160128376003585e-02 1.152779593478893590e-02 1.196623308571106818e-02 1.240656595093268637e-02 1.284842044566904956e-02 1.329138109964420576e-02 1.373497744111766214e-02 1.417867099628259721e-02 1.462184307852130299e-02 1.506378356105479883e-02 1.550368083596516226e-02 1.594061316308009388e-02 1.637354160495257949e-02 1.680130473028368376e-02 1.722261524895636609e-02 1.763605871885715742e-02 1.804009443912941990e-02 1.843305861803449380e-02 1.881316987713898062e-02 1.917853712849865166e-02 1.952716983853938076e-02 1.985699067234108009e-02 2.016585049552226117e-02 2.045154569831366884e-02 2.071183779814157050e-02 2.094447527335823248e-02 2.114721758199569063e-02 2.131786132614631180e-02 2.145426853510832774e-02 2.155439705978966572e-02 2.161633309787032789e-02 2.163832590515115534e-02 2.161882479497218359e-02 2.155651858616811078e-02 2.145037773268165804e-02 2.129969945613065935e-02 2.110415630726198213e-02 2.086384870214267467e-02 2.057936210943760516e-02 2.025182969467406030e-02 1.988300133193805080e-02 1.947531992862738467e-02 1.903200589536485979e-02 1.855715019715282327e-02 1.805581552614789892e-02 1.753414340560779591e-02 1.699946198448131982e-02 1.646038428187623914e-02 1.592687901666410902e-02 1.541028552286164560e-02 1.492323123890887046e-02 1.447939778283284518e-02 1.409307640914144594e-02 1.377846676521783491e-02 1.354871667579640379e-02 1.341477943222528675e-02 1.338426130368126563e-02 1.346050093076285072e-02 1.364211082030089561e-02 1.392309997422167683e-02 1.429352915320502432e-02 1.474050986932543515e-02 1.524930754896333673e-02 1.580435020603757762e-02 1.639003149336613896e-02 1.699128148978545569e-02 1.759393347890023801e-02 1.818493807465089429e-02 1.875247737404059714e-02 1.928602272014157473e-02 1.977636798454173589e-02 2.021565996324811709e-02 2.059743980763363916e-02 2.091670431637183275e-02 2.116999281821889400e-02 2.135550359693860062e-02 2.147324269062835661e-02 2.152520678703919582e-02 2.151560010199453019e-02 2.145108164036219761e-02 2.134103287239199134e-02 2.119782509005904009e-02 2.103704899657389202e-02 2.087764573209138080e-02 2.074185053534157233e-02 2.065483514919650224e-02 2.064392887342239580e-02 2.073733441329799962e-02 2.096235425801234314e-02 2.134330228711282806e-02 2.189944256565757794e-02 2.264338140816806594e-02 2.358026337301521308e-02 2.470789664636037150e-02 2.601766612701048031e-02 2.749591401291541504e-02 2.912543842162642477e-02 3.088684817506894692e-02 3.275964036919817163e-02 3.472297554519891694e-02 3.675618938221270754e-02 3.883910420840838013e-02 4.095220314528177918e-02 4.307671807413051418e-02 4.519466852958566733e-02 4.728887621674814079e-02 4.934297040177412774e-02 5.134139284373193113e-02 5.326940663155493860e-02 5.511311062100086172e-02 5.685945959837368502e-02 5.849628943684229143e-02 6.001234608832176076e-02 6.139731709294555390e-02 6.264186427823398295e-02 6.373765639311829156e-02 6.467740053774255482e-02 6.545487138490894974e-02 6.606493733069478125e-02 6.650358285324525776e-02 6.676792649730049767e-02 6.685623403661304642e-02 6.676792649730048379e-02 6.650358285324520224e-02 6.606493733069478125e-02 6.545487138490894974e-02 6.467740053774256870e-02 6.373765639311830544e-02 6.264186427823398295e-02 6.139731709294555390e-02 6.001234608832173301e-02 5.849628943684227755e-02 5.685945959837367114e-02 5.511311062100083397e-02 5.326940663155491779e-02 5.134139284373190337e-02 4.934297040177412080e-02 4.728887621674814773e-02 4.519466852958562569e-02 4.307671807413050030e-02 4.095220314528176531e-02 3.883910420840837319e-02 3.675618938221267284e-02 3.472297554519891694e-02 3.275964036919817163e-02 3.088684817506891916e-02 2.912543842162646293e-02 2.749591401291545320e-02 2.601766612701045603e-02 2.470789664636035068e-02 2.358026337301522696e-02 2.264338140816806594e-02 2.189944256565757447e-02 2.134330228711283153e-02 2.096235425801235355e-02 2.073733441329796839e-02 2.064392887342239233e-02 2.065483514919649877e-02 2.074185053534157580e-02 2.087764573209138774e-02 2.103704899657389202e-02 2.119782509005906090e-02 2.134103287239199481e-02 2.145108164036217333e-02 2.151560010199454059e-02 2.152520678703919582e-02 2.147324269062836355e-02 2.135550359693858327e-02 2.116999281821890788e-02 2.091670431637183275e-02 2.059743980763364610e-02 2.021565996324811709e-02 1.977636798454172201e-02 1.928602272014157126e-02 1.875247737404059714e-02 1.818493807465090470e-02 1.759393347890022413e-02 1.699128148978545916e-02 1.639003149336615284e-02 1.580435020603759150e-02 1.524930754896333673e-02 1.474050986932544209e-02 1.429352915320501044e-02 1.392309997422166816e-02 1.364211082030089214e-02 1.346050093076284204e-02 1.338426130368125522e-02 1.341477943222528675e-02 1.354871667579641246e-02 1.377846676521783838e-02 1.409307640914143900e-02 1.447939778283284865e-02 1.492323123890887393e-02 1.541028552286164734e-02 1.592687901666410555e-02 1.646038428187623220e-02 1.699946198448132675e-02 1.753414340560778897e-02 1.805581552614789198e-02 1.855715019715283021e-02 1.903200589536485979e-02 1.947531992862739855e-02 1.988300133193805080e-02 2.025182969467408112e-02 2.057936210943760516e-02 2.086384870214266773e-02 2.110415630726198213e-02 2.129969945613066629e-02 2.145037773268168232e-02 2.155651858616810732e-02 2.161882479497217666e-02 2.163832590515116228e-02 2.161633309787033483e-02 2.155439705978966225e-02 2.145426853510831386e-02 2.131786132614630486e-02 2.114721758199568716e-02 2.094447527335824982e-02 2.071183779814156009e-02 2.045154569831367578e-02 2.016585049552226463e-02 1.985699067234107662e-02 1.952716983853938423e-02 1.917853712849865166e-02 1.881316987713899450e-02 1.843305861803449380e-02 1.804009443912941643e-02 1.763605871885716783e-02 1.722261524895636609e-02 1.680130473028367682e-02 1.637354160495257949e-02 1.594061316308009735e-02 1.550368083596515879e-02 1.506378356105480404e-02 1.462184307852130820e-02 1.417867099628259894e-02 1.373497744111765867e-02 1.329138109964421791e-02 1.284842044566904783e-02 1.240656595093268116e-02 1.196623308571106124e-02 1.152779593478893590e-02 1.109160128376003064e-02 1.065798307093387617e-02 1.022727715181886293e-02 9.799836386557689641e-03 9.376046136566583422e-03 8.956340345127175237e-03 8.541218478202093969e-03 8.131263715292200156e-03 7.727162902532752620e-03 7.329728902607122488e-03 6.939926079421222110e-03 6.558899700370947848e-03 6.188009950710776988e-03 5.828870897071562751e-03 5.483393878337946246e-03 5.153833072523717959e-03 4.842827862668012615e-03 4.553431503642842854e-03 4.289108149174081751e-03 4.053671359622603408e-03 3.851130315199901254e-03 3.685412956756420073e-03 3.559959336976815936e-03 3.477230111528630506e-03 3.438240997715280578e-03 3.442272994677799021e-03 3.486874662640969489e-03 3.568166564591480992e-03 3.681342135175474321e-03 3.821207371079323161e-03 3.982631258324075170e-03 4.160848959166129311e-03 4.351621378026302063e-03 4.551286211936781366e-03 4.756741080627070219e-03
5.042297476323481797e-03 4.851346972734349970e-03 4.666611735851798962e-03 4.491076723378901146e-03 4.328195021130146203e-03 4.181877390048907746e-03 4.056423406237269491e-03 3.956369339768846249e-03 3.886236014472966172e-03 3.850183219280036914e-03 3.851614874980128014e-03 3.892817251901592272e-03 3.974726383877164905e-03 4.096891910000895025e-03 4.257641107214543176e-03 4.454383243468586565e-03 4.683964247106474701e-03 4.942992440195209496e-03 5.228090025753894150e-03 5.536059331251528236e-03 5.863974819500570798e-03 6.209220479487445078e-03 6.569491970002367710e-03 6.942778765261741272e-03 7.327336753566939150e-03 7.721657719508308662e-03 8.124439261664277712e-03 8.534556836235156208e-03 8.951038507725243495e-03 9.373042380173963323e-03 9.799836386557689641e-03 1.023078000145961376e-02 1.066530743146181306e-02 1.110291188026111577e-02 1.154313055298863619e-02 1.198553014083740022e-02 1.242969260459727242e-02 1.287520114943809489e-02 1.332162635121372785e-02 1.376851245523226519e-02 1.421536392142220238e-02 1.466163233445716418e-02 1.510670383353546024e-02 1.554988724387470697e-02 1.599040311065063821e-02 1.642737384622966132e-02 1.685981520358278279e-02 1.728662928330600146e-02 1.770659926976866569e-02 1.811838607440710222e-02 1.852052704252614423e-02 1.891143685528387519e-02 1.928941073223488720e-02 1.965263001307199914e-02 1.999917017121921256e-02 2.032701128774025076e-02 2.063405099249461180e-02 2.091811986133772922e-02 2.117699924411280132e-02 2.140844148871101985e-02 2.161019252220637218e-02 2.178001675150461822e-02 2.191572425380683073e-02 2.201520024239567858e-02 2.207643681672209757e-02 2.209756703922669679e-02 2.207690142622339632e-02 2.201296699901839418e-02 2.190454911657813142e-02 2.175073640551025006e-02 2.155096921953112907e-02 2.130509220126954040e-02 2.101341168394610034e-02 2.067675885525584872e-02 2.029655979726383008e-02 1.987491368555078727e-02 1.941468052042958498e-02 1.891957966654158468e-02 1.839430000811786634e-02 1.784462137434195475e-02 1.727754455898397601e-02 1.670142302317500008e-02 1.612608227088385346e-02 1.556290191235057928e-02 1.502482010201101024e-02 1.452620170923431091e-02 1.408249563098950934e-02 1.370960485284511421e-02 1.342292315126676627e-02 1.323607098277483629e-02 1.315948620195518150e-02 1.319914883784920057e-02 1.335576505091608766e-02 1.362464269397359144e-02 1.399628132420677011e-02 1.445748128572892782e-02 1.499266337422652112e-02 1.558511594010656559e-02 1.621799768499599531e-02 1.687504492582292057e-02 1.754101424622120028e-02 1.820192715691590704e-02 1.884518638603431898e-02 1.945962081857713008e-02 2.003549978117746475e-02 2.056454311534893289e-02 2.103994303678992026e-02 2.145640690662285049e-02 2.181022583972538897e-02 2.209937157372211455e-02 2.232362236756790796e-02 2.248471715094596882e-02 2.258653499941844917e-02 2.263529351221888614e-02 2.263975397694457242e-02 2.261141245243536435e-02 2.256464347783739693e-02 2.251674730398263435e-02 2.248783461778184126e-02 2.250047036354036606e-02 2.257900040206231237e-02 2.274851411547563693e-02 2.303346206759145434e-02 2.345604578415778213e-02 2.403459846380765971e-02 2.478223331672083779e-02 2.570600792783422905e-02 2.680673476308139541e-02 2.807940619606065502e-02 2.951406735269454171e-02 3.109691055234458865e-02 3.281138431570685549e-02 3.463917608774724072e-02 3.656100243781586906e-02 3.855719847836303060e-02 4.060813196479703263e-02 4.269448070047375532e-02 4.479741200281807390e-02 4.689869686046183039e-02 4.898078349407717497e-02 5.102684765376427206e-02 5.302083103784387824e-02 5.494747482088452317e-02 5.679235221802358263e-02 5.854190198128304129e-02 6.018346343394870290e-02 6.170531286979528962e-02 6.309670070449419077e-02 6.434788854692988225e-02 6.545018527789703278e-02 6.639598122915413292e-02 6.717877961326487735e-02 6.779322444232520339e-02 6.823512427852834739e-02 6.850147127342824660e-02 6.859045507140994202e-02 6.850147127342824660e-02 6.823512427852834739e-02 6.779322444232517564e-02 6.717877961326483571e-02 6.639598122915410516e-02 6.545018527789706053e-02 6.434788854692986837e-02 6.309670070449419077e-02 6.170531286979528962e-02 6.018346343394866127e-02 5.854190198128302741e-02 5.679235221802358957e-02 5.494747482088452317e-02 5.302083103784385049e-02 5.102684765376426512e-02 4.898078349407716109e-02 4.689869686046185121e-02 4.479741200281803920e-02 4.269448070047374838e-02 4.060813196479701875e-02 3.855719847836300285e-02 3.656100243781584130e-02 3.463917608774722684e-02 3.281138431570686242e-02 3.109691055234459559e-02 2.951406735269451742e-02 2.807940619606064808e-02 2.680673476308139888e-02 2.570600792783419783e-02 2.478223331672085861e-02 2.403459846380765971e-02 2.345604578415779948e-02 2.303346206759144046e-02 2.274851411547564733e-02 2.257900040206231237e-02 2.250047036354035218e-02 2.248783461778184473e-02 2.251674730398263435e-02 2.256464347783740387e-02 2.261141245243536435e-02 2.263975397694458977e-02 2.263529351221890695e-02 2.258653499941843876e-02 2.248471715094594453e-02 2.232362236756790103e-02 2.209937157372213190e-02 2.181022583972538897e-02 2.145640690662283315e-02 2.103994303678991332e-02 2.056454311534894330e-02 2.003549978117747862e-02 1.945962081857714049e-02 1.884518638603432245e-02 1.820192715691590704e-02 1.754101424622119335e-02 1.687504492582291363e-02 1.621799768499598490e-02 1.558511594010657253e-02 1.499266337422653500e-02 1.445748128572892782e-02 1.399628132420678572e-02 1.362464269397358624e-02 1.335576505091608419e-02 1.319914883784920057e-02 1.315948620195518497e-02 1.323607098277483109e-02 1.342292315126677842e-02 1.370960485284512288e-02 1.408249563098950240e-02 1.452620170923429703e-02 1.502482010201101024e-02 1.556290191235057754e-02 1.612608227088384652e-02 1.670142302317500355e-02 1.727754455898398642e-02 1.784462137434196169e-02 1.839430000811786634e-02 1.891957966654158121e-02 1.941468052042958151e-02 1.987491368555079074e-02 2.029655979726384396e-02 2.067675885525584178e-02 2.101341168394611075e-02 2.130509220126953693e-02 2.155096921953111866e-02 2.175073640551025006e-02 2.190454911657813142e-02 2.201296699901838377e-02 2.207690142622339632e-02 2.209756703922668292e-02 2.207643681672211144e-02 2.201520024239567164e-02 2.191572425380683073e-02 2.178001675150462862e-02 2.161019252220637912e-02 2.140844148871103025e-02 2.117699924411280132e-02 2.091811986133773615e-02 2.063405099249461527e-02 2.032701128774025770e-02 1.999917017121919868e-02 1.965263001307200955e-02 1.928941073223489414e-02 1.891143685528389254e-02 1.852052704252615117e-02 1.811838607440709528e-02 1.770659926976867263e-02 1.728662928330599452e-02 1.685981520358278279e-02 1.642737384622964397e-02 1.599040311065064515e-02 1.554988724387471391e-02 1.510670383353544984e-02 1.466163233445716071e-02 1.421536392142220932e-02 1.376851245523227039e-02 1.332162635121372091e-02 1.287520114943810703e-02 1.242969260459727068e-02 1.198553014083739675e-02 1.154313055298863619e-02 1.110291188026111923e-02 1.066530743146182000e-02 1.023078000145961723e-02 9.799836386557696580e-03 9.373042380173959853e-03 8.951038507725248700e-03 8.534556836235149269e-03 8.124439261664275977e-03 7.721657719508314734e-03 7.327336753566942619e-03 6.942778765261743874e-03 6.569491970002372914e-03 6.209220479487445078e-03 5.863974819500570798e-03 5.536059331251538644e-03 5.228090025753892416e-03 4.942992440195209496e-03 4.683964247106475569e-03 4.454383243468588299e-03 4.257641107214541441e-03 4.096891910000895892e-03 3.974726383877168374e-03 3.892817251901589670e-03 3.851614874980122810e-03 3.850183219280036047e-03 3.886236014472962269e-03 3.956369339768846249e-03 4.056423406237272961e-03 4.181877390048910348e-03 4.328195021130142733e-03 4.491076723378895942e-03 4.666611735851801564e-03 4.851346972734344766e-03 5.042297476323485267e-03
5.334751290798514164e-03 5.158980521000578259e-03 4.989667328520884688e-03 4.829643206261317705e-03 4.682129436410911033e-03 4.550711709994867404e-03 4.439266949682423719e-03 4.351827518087706369e-03 4.292375547316185612e-03 4.264576393966651793e-03 4.271483303213771329e-03 4.315266926905224343e-03 4.397030621161697288e-03 4.516756381137466449e-03 4.673390497289903189e-03 4.865039102593245353e-03 5.089220037888660293e-03 5.343116410407432182e-03 5.623793067547093114e-03 5.928358253614129589e-03 6.254069793531637222e-03 6.598394846625694511e-03 6.959035504939655760e-03 7.333931777611658355e-03 7.721251078149649234e-03 8.119370642554218920e-03 8.526857017491942456e-03 8.942445055845188104e-03 9.365017699340326754e-03 9.793587094197132165e-03 1.022727715181886640e-02 1.066530743146182000e-02 1.110697811259741402e-02 1.155165579184444340e-02 1.199875985106481358e-02 1.244774917959165679e-02 1.289810908253034502e-02 1.334933826129972023e-02 1.380093580777326523e-02 1.425238820680111394e-02 1.470315639174725290e-02 1.515266294279285671e-02 1.560027955708625721e-02 1.604531495271699360e-02 1.648700339431258266e-02 1.692449404649323114e-02 1.735684137230632945e-02 1.778299679721435239e-02 1.820180185560802549e-02 1.861198302677690916e-02 1.901214845162405367e-02 1.940078670123752957e-02 1.977626774482936153e-02 2.013684623881224767e-02 2.048066723207833326e-02 2.080577435613868362e-02 2.111012054376104272e-02 2.139158129709422748e-02 2.164797050703377163e-02 2.187705881043684741e-02 2.207659446170638293e-02 2.224432669087794343e-02 2.237803152264302917e-02 2.247554004069333630e-02 2.253476910061987318e-02 2.255375452399242808e-02 2.253068684815073136e-02 2.246394976329528156e-02 2.235216144380361425e-02 2.219421907825841825e-02 2.198934702680524142e-02 2.173714918995706125e-02 2.143766636401935391e-02 2.109143958700879923e-02 2.069958074234717546e-02 2.026385197133879004e-02 1.978675571374405306e-02 1.927163737251536696e-02 1.872280253660786598e-02 1.814565012629538315e-02 1.754682128505116734e-02 1.693436057582966767e-02 1.631787991041925776e-02 1.570870513843855565e-02 1.511996880290562145e-02 1.456658976032793387e-02 1.406505422032136229e-02 1.363289379064691262e-02 1.328776568027324224e-02 1.304610707427272115e-02 1.292147642088332764e-02 1.292287827166946346e-02 1.305349782802561580e-02 1.331022886566329312e-02 1.368413605856958273e-02 1.416167255005632009e-02 1.472626239095402127e-02 1.535984853602457081e-02 1.604414734208834195e-02 1.676152275398047967e-02 1.749551545954981108e-02 1.823111580620187175e-02 1.895487376078668768e-02 1.965492087032066210e-02 2.032095602155407216e-02 2.094422714282907425e-02 2.151752701128383655e-02 2.203521239763142278e-02 2.249325046882611270e-02 2.288929329181322442e-02 2.322277933633976749e-02 2.349505921529356986e-02 2.370954084175434448e-02 2.387184611201438947e-02 2.398996657528738863e-02 2.407439886015013200e-02 2.413823174408744748e-02 2.419714624790905017e-02 2.426927992089561448e-02 2.437490045441849038e-02 2.453583799403273938e-02 2.477464708274853405e-02 2.511351270582187073e-02 2.557297725446119538e-02 2.617063095833025918e-02 2.691995149105052068e-02 2.782947383682567860e-02 2.890241118674197196e-02 3.013675016312045499e-02 3.152574607576107829e-02 3.305868071430421301e-02 3.472173055944970110e-02 3.649881864638922918e-02 3.837236807491737484e-02 4.032391993580811823e-02 4.233461206280483141e-02 4.438553477358310462e-02 4.645798796760070015e-02 4.853366461732388365e-02 5.059478245553707815e-02 5.262418104039848915e-02 5.460539679762855397e-02 5.652272473902925781e-02 5.836127251733282117e-02 6.010701024680106808e-02 6.174681795569982035e-02 6.326853148488252587e-02 6.466098696829210291e-02 6.591406361671559022e-02 6.701872429335596626e-02 6.796705325987466295e-02 6.875229044344952078e-02 6.936886160075281249e-02 6.981240381507748671e-02 7.007978584515013598e-02 7.016912294073117395e-02 7.007978584515014986e-02 6.981240381507744508e-02 6.936886160075278474e-02 6.875229044344952078e-02 6.796705325987467683e-02 6.701872429335596626e-02 6.591406361671561798e-02 6.466098696829213066e-02 6.326853148488253975e-02 6.174681795569982035e-02 6.010701024680104726e-02 5.836127251733282117e-02 5.652272473902926475e-02 5.460539679762857479e-02 5.262418104039855160e-02 5.059478245553713366e-02 4.853366461732388365e-02 4.645798796760070015e-02 4.438553477358311156e-02 4.233461206280485223e-02 4.032391993580813905e-02 3.837236807491738178e-02 3.649881864638925000e-02 3.472173055944969416e-02 3.305868071430421301e-02 3.152574607576105054e-02 3.013675016312044458e-02 2.890241118674195114e-02 2.782947383682567513e-02 2.691995149105052068e-02 2.617063095833025918e-02 2.557297725446119191e-02 2.511351270582186032e-02 2.477464708274853059e-02 2.453583799403273244e-02 2.437490045441849038e-02 2.426927992089562489e-02 2.419714624790906751e-02 2.413823174408744401e-02 2.407439886015014588e-02 2.398996657528737475e-02 2.387184611201439988e-02 2.370954084175434448e-02 2.349505921529358721e-02 2.322277933633978830e-02 2.288929329181322789e-02 2.249325046882609883e-02 2.203521239763142625e-02 2.151752701128382267e-02 2.094422714282906037e-02 2.032095602155407563e-02 1.965492087032066904e-02 1.895487376078670155e-02 1.823111580620188563e-02 1.749551545954981802e-02 1.676152275398048661e-02 1.604414734208833154e-02 1.535984853602456561e-02 1.472626239095402821e-02 1.416167255005632356e-02 1.368413605856958794e-02 1.331022886566329486e-02 1.305349782802560539e-02 1.292287827166945652e-02 1.292147642088332590e-02 1.304610707427271421e-02 1.328776568027323357e-02 1.363289379064692650e-02 1.406505422032136056e-02 1.456658976032792693e-02 1.511996880290560757e-02 1.570870513843855912e-02 1.631787991041925429e-02 1.693436057582966073e-02 1.754682128505117775e-02 1.814565012629537968e-02 1.872280253660787291e-02 1.927163737251536349e-02 1.978675571374404960e-02 2.026385197133877270e-02 2.069958074234717199e-02 2.109143958700880270e-02 2.143766636401935391e-02 2.173714918995706125e-02 2.198934702680523101e-02 2.219421907825842866e-02 2.235216144380361078e-02 2.246394976329528156e-02 2.253068684815073830e-02 2.255375452399243502e-02 2.253476910061986971e-02 2.247554004069334324e-02 2.237803152264303957e-02 2.224432669087794343e-02 2.207659446170639680e-02 2.187705881043685435e-02 2.164797050703376816e-02 2.139158129709422401e-02 2.111012054376104272e-02 2.080577435613868362e-02 2.048066723207834713e-02 2.013684623881226848e-02 1.977626774482936847e-02 1.940078670123752957e-02 1.901214845162405714e-02 1.861198302677691610e-02 1.820180185560802896e-02 1.778299679721435933e-02 1.735684137230633639e-02 1.692449404649323808e-02 1.648700339431259307e-02 1.604531495271697972e-02 1.560027955708625201e-02 1.515266294279285671e-02 1.470315639174724770e-02 1.425238820680111047e-02 1.380093580777325482e-02 1.334933826129972197e-02 1.289810908253035196e-02 1.244774917959165506e-02 1.199875985106481531e-02 1.155165579184444860e-02 1.110697811259741749e-02 1.066530743146181653e-02 1.022727715181886467e-02 9.793587094197132165e-03 9.365017699340326754e-03 8.942445055845186369e-03 8.526857017491932048e-03 8.119370642554218920e-03 7.721251078149644030e-03 7.333931777611652283e-03 6.959035504939656627e-03 6.598394846625695379e-03 6.254069793531643294e-03 5.928358253614126987e-03 5.623793067547088777e-03 5.343116410407434784e-03 5.089220037888659426e-03 4.865039102593240149e-03 4.673390497289897985e-03 4.516756381137465581e-03 4.397030621161698155e-03 4.315266926905227812e-03 4.271483303213771329e-03 4.264576393966655263e-03 4.292375547316187347e-03 4.351827518087705501e-03 4.439266949682424586e-03 4.550711709994867404e-03 4.682129436410912768e-03 4.829643206261322042e-03 4.989667328520878617e-03 5.158980521000578259e-03 5.334751290798521103e-03
5.631195444184288607e-03 5.471190487810366661e-03 5.317739663872695678e-03 5.173500866648463210e-03 5.041457133429910406e-03 4.924884429762914524e-03 4.827281343507651250e-03 4.752252007378625701e-03 4.703339671111667931e-03 4.683819406606179805e-03 4.696472769186691050e-03 4.743379951901004893e-03 4.825769262419787008e-03 4.943954878045863852e-03 5.097373278905294354e-03 5.284704655228854991e-03 5.504048001631805034e-03 5.753113360738524792e-03 6.029400749773108914e-03 6.330347199076537430e-03 6.653435265837393843e-03 6.996264968602389570e-03 7.356595591091749826e-03 7.732365091899154677e-03 8.121694238017640802e-03 8.522881147623844952e-03 8.934390365986547011e-03 9.354839240976900103e-03 9.782983318311183271e-03 1.021770173233831590e-02 1.065798307093386924e-02 1.110291188026112270e-02 1.155165579184444860e-02 1.200345315836762183e-02 1.245760104538640167e-02 1.291344342302125185e-02 1.337035942060685496e-02 1.382775153941327197e-02 1.428503375779898582e-02 1.474161950574950052e-02 1.519690952902273511e-02 1.565027970508709940e-02 1.610106891232072207e-02 1.654856708925294892e-02 1.699200365106117230e-02 1.743053645519982223e-02 1.786324152644653759e-02 1.828910376331107854e-02 1.870700885260075802e-02 1.911573661712162586e-02 1.951395601336008631e-02 1.990022198221742464e-02 2.027297433734745469e-02 2.063053885332193430e-02 2.097113069097779683e-02 2.129286027099172585e-02 2.159374168028749610e-02 2.187170367044884156e-02 2.212460328409398755e-02 2.235024212522690804e-02 2.254638527395448275e-02 2.271078283580735616e-02 2.284119411214219700e-02 2.293541438217936920e-02 2.299130430037736247e-02 2.300682193706086662e-02 2.298005752753667225e-02 2.290927104850271068e-02 2.279293281381548561e-02 2.262976737952630130e-02 2.241880117611928444e-02 2.215941445104727472e-02 2.185139831471541103e-02 2.149501794563847892e-02 2.109108333144715450e-02 2.064102930132860961e-02 2.014700702738229238e-02 1.961198959240821604e-02 1.903989453621975081e-02 1.843572628995804319e-02 1.780574068583592323e-02 1.715763156841707687e-02 1.650073472759270785e-02 1.584623507192390451e-02 1.520734670653405528e-02 1.459941001263496616e-02 1.403981494868797829e-02 1.354762285235933117e-02 1.314274160953196949e-02 1.284455062278167838e-02 1.267001508086368529e-02 1.263157217340303562e-02 1.273531293645130055e-02 1.298003655459953332e-02 1.335750070047792525e-02 1.385374265024637980e-02 1.445098505093041566e-02 1.512956674589022339e-02 1.586951451432792523e-02 1.665161910245331611e-02 1.745805944597254161e-02 1.827269684881599465e-02 1.908116550545823492e-02 1.987085794817065182e-02 2.063087081540584955e-02 2.135194939271800596e-02 2.202645102193594509e-02 2.264833626247831494e-02 2.321319034501695064e-02 2.371827400987549725e-02 2.416260083817366525e-02 2.454703667865636846e-02 2.487441505873823344e-02 2.514966003080126161e-02 2.537990435222438682e-02 2.557458598902140334e-02 2.574549970946380176e-02 2.590677356456408398e-02 2.607473376769739795e-02 2.626761847982485992e-02 2.650510502200175214e-02 2.680763019476333983e-02 2.719551229001337250e-02 2.768792430587208031e-02 2.830181238519831333e-02 2.905088695333393062e-02 2.994482075582959035e-02 3.098875977476924296e-02 3.218319560361469767e-02 3.352417997677248351e-02 3.500380625694845399e-02 3.661085392863247523e-02 3.833149272556714282e-02 4.014996448033584381e-02 4.204919076509079645e-02 4.401128265935515260e-02 4.601795004455851157e-02 4.805082051595304521e-02 5.009168370812877580e-02 5.212267780852755661e-02 5.412643337878923766e-02 5.608618684079405559e-02 5.798587304444094426e-02 5.981020369331700726e-02 6.154473624489581463e-02 6.317593624241545081e-02 6.469123481901123407e-02 6.607908225796993440e-02 6.732899791380762833e-02 6.843161642587915205e-02 6.937872993292201751e-02 7.016332587991720715e-02 7.077961996631443320e-02 7.122308379395238254e-02 7.149046681767885769e-02 7.157981227030210669e-02 7.149046681767884381e-02 7.122308379395236866e-02 7.077961996631441932e-02 7.016332587991723491e-02 6.937872993292203139e-02 6.843161642587911042e-02 6.732899791380764221e-02 6.607908225796994828e-02 6.469123481901123407e-02 6.317593624241546468e-02 6.154473624489581463e-02 5.981020369331700726e-02 5.798587304444091650e-02 5.608618684079406946e-02 5.412643337878925848e-02 5.212267780852755661e-02 5.009168370812878274e-02 4.805082051595307990e-02 4.601795004455847687e-02 4.401128265935517342e-02 4.204919076509081033e-02 4.014996448033584381e-02 3.833149272556714976e-02 3.661085392863247523e-02 3.500380625694842623e-02 3.352417997677248351e-02 3.218319560361467685e-02 3.098875977476922908e-02 2.994482075582959035e-02 2.905088695333393062e-02 2.830181238519831333e-02 2.768792430587206643e-02 2.719551229001340373e-02 2.680763019476334330e-02 2.650510502200176255e-02 2.626761847982486686e-02 2.607473376769740836e-02 2.590677356456407704e-02 2.574549970946379135e-02 2.557458598902139293e-02 2.537990435222437294e-02 2.514966003080127896e-02 2.487441505873825426e-02 2.454703667865635458e-02 2.416260083817367912e-02 2.371827400987549725e-02 2.321319034501697146e-02 2.264833626247831494e-02 2.202645102193593121e-02 2.135194939271801984e-02 2.063087081540584955e-02 1.987085794817065876e-02 1.908116550545822798e-02 1.827269684881600506e-02 1.745805944597254161e-02 1.665161910245329530e-02 1.586951451432793217e-02 1.512956674589022166e-02 1.445098505093042780e-02 1.385374265024638674e-02 1.335750070047793045e-02 1.298003655459953332e-02 1.273531293645130402e-02 1.263157217340303042e-02 1.267001508086369223e-02 1.284455062278167664e-02 1.314274160953197122e-02 1.354762285235932597e-02 1.403981494868798870e-02 1.459941001263497309e-02 1.520734670653405875e-02 1.584623507192390104e-02 1.650073472759271132e-02 1.715763156841706993e-02 1.780574068583592670e-02 1.843572628995805707e-02 1.903989453621975775e-02 1.961198959240820910e-02 2.014700702738229585e-02 2.064102930132861655e-02 2.109108333144715450e-02 2.149501794563847892e-02 2.185139831471540756e-02 2.215941445104727819e-02 2.241880117611928097e-02 2.262976737952630824e-02 2.279293281381548214e-02 2.290927104850271762e-02 2.298005752753667572e-02 2.300682193706087356e-02 2.299130430037735207e-02 2.293541438217937267e-02 2.284119411214218659e-02 2.271078283580736309e-02 2.254638527395447928e-02 2.235024212522691844e-02 2.212460328409399449e-02 2.187170367044884156e-02 2.159374168028749610e-02 2.129286027099173625e-02 2.097113069097779683e-02 2.063053885332194123e-02 2.027297433734745469e-02 1.990022198221741770e-02 1.951395601336009325e-02 1.911573661712162239e-02 1.870700885260075802e-02 1.828910376331109588e-02 1.786324152644654106e-02 1.743053645519981529e-02 1.699200365106117230e-02 1.654856708925294198e-02 1.610106891232072554e-02 1.565027970508709246e-02 1.519690952902273857e-02 1.474161950574950572e-02 1.428503375779898582e-02 1.382775153941326676e-02 1.337035942060686190e-02 1.291344342302124491e-02 1.245760104538639820e-02 1.200345315836762530e-02 1.155165579184445207e-02 1.110291188026111923e-02 1.065798307093387444e-02 1.021770173233831416e-02 9.782983318311181536e-03 9.354839240976896633e-03 8.934390365986548746e-03 8.522881147623844952e-03 8.121694238017642536e-03 7.732365091899156412e-03 7.356595591091753296e-03 6.996264968602392172e-03 6.653435265837395578e-03 6.330347199076540032e-03 6.029400749773112383e-03 5.753113360738528262e-03 5.504048001631803300e-03 5.284704655228852389e-03 5.097373278905288282e-03 4.943954878045867321e-03 4.825769262419784406e-03 4.743379951901005760e-03 4.696472769186685846e-03 4.683819406606185010e-03 4.703339671111664462e-03 4.752252007378622231e-03 4.827281343507647780e-03 4.924884429762911922e-03 5.041457133429907804e-03 5.173500866648460608e-03 5.317739663872700882e-03 5.471190487810362324e-03 5.631195444184284270e-03
5.928966532490786631e-03 5.785256863115239775e-03 5.648087019890504594e-03 5.519931786424967304e-03 5.403538731434281463e-03 5.301894144846136525e-03 5.218159030041391241e-03 5.155570131482955544e-03 5.117305593761264058e-03 5.106322303218270749e-03 5.125181023061503582e-03 5.175883221855066482e-03 5.259746289007230513e-03 5.377339003599087251e-03 5.528487179423089565e-03 5.712344375824896653e-03 5.927510001373894472e-03 6.172171082567817768e-03 6.444245086321401771e-03 6.741507211364074562e-03 7.061693202367329454e-03 7.402575392540370648e-03 7.762014137155630843e-03 8.137989024594588505e-03 8.528614808543071371e-03 8.932146580584937948e-03 9.346977848447833928e-03 9.771634252689346406e-03 1.020476482375139680e-02 1.064513201843168312e-02 1.109160128376003758e-02 1.154313055298863445e-02 1.199875985106481878e-02 1.245760104538639820e-02 1.291882769722826549e-02 1.338166493103020230e-02 1.384537922919682265e-02 1.430926806958700108e-02 1.477264934466811404e-02 1.523485053095422273e-02 1.569519761133221850e-02 1.615300378896628378e-02 1.660755806771030407e-02 1.705811380886492964e-02 1.750387740640153497e-02 1.794399725130696802e-02 1.837755317960556092e-02 1.880354661705802011e-02 1.922089164602614267e-02 1.962840722624308726e-02 2.002481080107382932e-02 2.040871351469506281e-02 2.077861725371364654e-02 2.113291371000001334e-02 2.146988564065934607e-02 2.178771047732424096e-02 2.208446641137696773e-02 2.235814105560822093e-02 2.260664275750383367e-02 2.282781461595540309e-02 2.301945123318745873e-02 2.317931821822651062e-02 2.330517444871116686e-02 2.339479709572524213e-02 2.344600942330405877e-02 2.345671139228813762e-02 2.342491312982316817e-02 2.334877137420075452e-02 2.322662907400148413e-02 2.305705841597158884e-02 2.283890768456481313e-02 2.257135252623584595e-02 2.225395241401669291e-02 2.188671339508595562e-02 2.147015856954900478e-02 2.100540820433935418e-02 2.049427193694492583e-02 1.993935615503759570e-02 1.934419029251724723e-02 1.871337631357907275e-02 1.805276574665539563e-02 1.736966764779731068e-02 1.667308764762257325e-02 1.597399075052035808e-02 1.528556566912140161e-02 1.462344208189525312e-02 1.400577084235542225e-02 1.345302302709852280e-02 1.298731471941397438e-02 1.263106645345914332e-02 1.240493018522181336e-02 1.232520840198061615e-02 1.240136896297490757e-02 1.263446940896310877e-02 1.301708356496736330e-02 1.353471825024090205e-02 1.416812347665970945e-02 1.489571395924995691e-02 1.569553953392917311e-02 1.654660080389476484e-02 1.742957179052852940e-02 1.832710098642960014e-02 1.922386315728632708e-02 2.010649081653251291e-02 2.096346663857615727e-02 2.178502157837606049e-02 2.256305994117253216e-02 2.329111909559140187e-02 2.396436437108950129e-02 2.457961615060522825e-02 2.513540441614389720e-02 2.563204488066415931e-02 2.607172963546413799e-02 2.645862350904891816e-02 2.679895478967886727e-02 2.710108548648857904e-02 2.737554199888253895e-02 2.763498240386973864e-02 2.789407257926615480e-02 2.816924177434900964e-02 2.847829138016090902e-02 2.883984108005448188e-02 2.927261593975536216e-02 2.979460556338936125e-02 3.042215762478199872e-02 3.116909444431942983e-02 3.204595283303936226e-02 3.305943706296100154e-02 3.421214267783834889e-02 3.550256350599084038e-02 3.692534929832342466e-02 3.847174937211389478e-02 4.013016471970453497e-02 4.188673596833337315e-02 4.372591105397431732e-02 4.563095701157816181e-02 4.758439911264511490e-02 4.956838469762194638e-02 5.156497784654498484e-02 5.355639532280809939e-02 5.552519534771471060e-02 5.745443000095125374e-02 5.932777037535226505e-02 6.112961168401237488e-02 6.284516368487384763e-02 6.446053021913276948e-02 6.596278040416120314e-02 6.734001306527381825e-02 6.858141529224977273e-02 6.967731551709671622e-02 7.061923118285445833e-02 7.139991086969171841e-02 7.201337063219792611e-02 7.245492425596691821e-02 7.272120714340352121e-02 7.281019357409697357e-02 7.272120714340349346e-02 7.245492425596689046e-02 7.201337063219793999e-02 7.139991086969171841e-02 7.061923118285447221e-02 6.967731551709673010e-02 6.858141529224977273e-02 6.734001306527385988e-02 6.596278040416118926e-02 6.446053021913275560e-02 6.284516368487387539e-02 6.112961168401237488e-02 5.932777037535226505e-02 5.745443000095127456e-02 5.552519534771472448e-02 5.355639532280808551e-02 5.156497784654497790e-02 4.956838469762195332e-02 4.758439911264507327e-02 4.563095701157812711e-02 4.372591105397433814e-02 4.188673596833339396e-02 4.013016471970453497e-02 3.847174937211390172e-02 3.692534929832341772e-02 3.550256350599084038e-02 3.421214267783831420e-02 3.305943706296101542e-02 3.204595283303934838e-02 3.116909444431942289e-02 3.042215762478199872e-02 2.979460556338938207e-02 2.927261593975535175e-02 2.883984108005448882e-02 2.847829138016089168e-02 2.816924177434902352e-02 2.789407257926613745e-02 2.763498240386973170e-02 2.737554199888253895e-02 2.710108548648856516e-02 2.679895478967886380e-02 2.645862350904891469e-02 2.607172963546413105e-02 2.563204488066416972e-02 2.513540441614388332e-02 2.457961615060521091e-02 2.396436437108950129e-02 2.329111909559139493e-02 2.256305994117255645e-02 2.178502157837607089e-02 2.096346663857614340e-02 2.010649081653249903e-02 1.922386315728633402e-02 1.832710098642958627e-02 1.742957179052853633e-02 1.654660080389476137e-02 1.569553953392916965e-02 1.489571395924994823e-02 1.416812347665969904e-02 1.353471825024089858e-02 1.301708356496737717e-02 1.263446940896311224e-02 1.240136896297489716e-02 1.232520840198061962e-02 1.240493018522181336e-02 1.263106645345914332e-02 1.298731471941397438e-02 1.345302302709851759e-02 1.400577084235541531e-02 1.462344208189524791e-02 1.528556566912140681e-02 1.597399075052036502e-02 1.667308764762258366e-02 1.736966764779732456e-02 1.805276574665539563e-02 1.871337631357907968e-02 1.934419029251725070e-02 1.993935615503760958e-02 2.049427193694492583e-02 2.100540820433936459e-02 2.147015856954900825e-02 2.188671339508594521e-02 2.225395241401668597e-02 2.257135252623584248e-02 2.283890768456481313e-02 2.305705841597158884e-02 2.322662907400150148e-02 2.334877137420075452e-02 2.342491312982317511e-02 2.345671139228813068e-02 2.344600942330405877e-02 2.339479709572524907e-02 2.330517444871115645e-02 2.317931821822651756e-02 2.301945123318744832e-02 2.282781461595541003e-02 2.260664275750384408e-02 2.235814105560822093e-02 2.208446641137697120e-02 2.178771047732425831e-02 2.146988564065935301e-02 2.113291371000002722e-02 2.077861725371365695e-02 2.040871351469506281e-02 2.002481080107383626e-02 1.962840722624308726e-02 1.922089164602613920e-02 1.880354661705801317e-02 1.837755317960554705e-02 1.794399725130698189e-02 1.750387740640153150e-02 1.705811380886492964e-02 1.660755806771031101e-02 1.615300378896628378e-02 1.569519761133221503e-02 1.523485053095422273e-02 1.477264934466810883e-02 1.430926806958699588e-02 1.384537922919681745e-02 1.338166493103020230e-02 1.291882769722826202e-02 1.245760104538640167e-02 1.199875985106481531e-02 1.154313055298863619e-02 1.109160128376003411e-02 1.064513201843168659e-02 1.020476482375139334e-02 9.771634252689344671e-03 9.346977848447833928e-03 8.932146580584939682e-03 8.528614808543071371e-03 8.137989024594583301e-03 7.762014137155632577e-03 7.402575392540368046e-03 7.061693202367329454e-03 6.741507211364074562e-03 6.444245086321401771e-03 6.172171082567821238e-03 5.927510001373894472e-03 5.712344375824895785e-03 5.528487179423093034e-03 5.377339003599084649e-03 5.259746289007227911e-03 5.175883221855065615e-03 5.125181023061501848e-03 5.106322303218269881e-03 5.117305593761264058e-03 5.155570131482953809e-03 5.218159030041390374e-03 5.301894144846141729e-03 5.403538731434277993e-03 5.519931786424967304e-03 5.648087019890503727e-03 5.785256863115243245e-03 5.928966532490785764e-03
6.225611422267363256e-03 6.098689545672815980e-03 5.978213167245479201e-03 5.866471225418405135e-03 5.765983422848356722e-03 5.679467216901113065e-03 5.609781416140527735e-03 5.559843506567105180e-03 5.532521208239977659e-03 5.530503782322092506e-03 5.556164433150341704e-03 5.611430088043656284e-03 5.697676793493455447e-03 5.815666421665219819e-03 5.965533419203371962e-03 6.146820937898903395e-03 6.358556929847041829e-03 6.599355314592064529e-03 6.867526185278745136e-03 7.161181522066886219e-03 7.478327328761230804e-03 7.816937776525275869e-03 8.175010691196568646e-03 8.550606137239078267e-03 8.941871027804172700e-03 9.347052962442542121e-03 9.764506228137903587e-03 1.019269238703296443e-02 1.063017730606322271e-02 1.107562596310712223e-02 1.152779593478893763e-02 1.198553014083739848e-02 1.244774917959165506e-02 1.291344342302124491e-02 1.338166493103020577e-02 1.385151917931471202e-02 1.432215656115913734e-02 1.479276361211751684e-02 1.526255391121403293e-02 1.573075862801317365e-02 1.619661670822121480e-02 1.665936471868219651e-02 1.711822640357149594e-02 1.757240203564787787e-02 1.802105767805203471e-02 1.846331450210406816e-02 1.889823833372339737e-02 1.932482962437900853e-02 1.974201406116085633e-02 2.014863404387364984e-02 2.054344126460543388e-02 2.092509062682337481e-02 2.129213573671821444e-02 2.164302618961159996e-02 2.197610685929856159e-02 2.228961937906350291e-02 2.258170598066284313e-02 2.285041583314353919e-02 2.309371399795399904e-02 2.330949309206311118e-02 2.349558772786059999e-02 2.364979177911027963e-02 2.376987850774181510e-02 2.385362357828724189e-02 2.389883098754431653e-02 2.390336194842987080e-02 2.386516679209925787e-02 2.378231999435957700e-02 2.365305849602598182e-02 2.347582357766101260e-02 2.324930667510317212e-02 2.297249969306735390e-02 2.264475060316283039e-02 2.226582541609156696e-02 2.183597801590091841e-02 2.135602985970965623e-02 2.082746220211183219e-02 2.025252431401258421e-02 1.963436211897116521e-02 1.897717269015030198e-02 1.828639092046259809e-02 1.756891489596458522e-02 1.683337502318122195e-02 1.609044677778048715e-02 1.535319451199076111e-02 1.463740853198539776e-02 1.396185267784899250e-02 1.334827064313290519e-02 1.282091636776820642e-02 1.240532261887895837e-02 1.212609950076924334e-02 1.200387197984536559e-02 1.205200294482377740e-02 1.227419470343242731e-02 1.266394591208533892e-02 1.320605451737140272e-02 1.387944329959210112e-02 1.466021398471955076e-02 1.552411513265105486e-02 1.644813433440410130e-02 1.741131271312469989e-02 1.839502778792148283e-02 1.938297967901333324e-02 2.036104707907278669e-02 2.131711147777495818e-02 2.224089966829149653e-02 2.312386536107548587e-02 2.395911509267652575e-02 2.474137609348418809e-02 2.546700056477659707e-02 2.613399959680516235e-02 2.674209942197115081e-02 2.729281211642210769e-02 2.778951184412907158e-02 2.823750607574536733e-02 2.864408885574919530e-02 2.901856025482267565e-02 2.937219300048798248e-02 2.971812464933198950e-02 3.007115269705329733e-02 3.044741225370053636e-02 3.086392299350637289e-02 3.133800519402398649e-02 3.188658361677212949e-02 3.252542033338911426e-02 3.326833846559700686e-02 3.412651176450766377e-02 3.510789436224049515e-02 3.621684879362526560e-02 3.745400162199989669e-02 3.881632227556149756e-02 4.029739099916521128e-02 4.188780293999010834e-02 4.357564968971492508e-02 4.534702516798784500e-02 4.718651513775752593e-02 4.907764419054048977e-02 5.100326723341937207e-02 5.294590253967147719e-02 5.488800990583125178e-02 5.681222087047385627e-02 5.870152912084524582e-02 6.053944897011115378e-02 6.231014879421235136e-02 6.399856503284762077e-02 6.559050106386207779e-02 6.707271410125166533e-02 6.843299230401662936e-02 6.966022352494385950e-02 7.074445655784175613e-02 7.167695533064423474e-02 7.245024621007278842e-02 7.305815840332099964e-02 7.349585733962002432e-02 7.375987087005567155e-02 7.384810812174917583e-02 7.375987087005567155e-02 7.349585733962001044e-02 7.305815840332102740e-02 7.245024621007281618e-02 7.167695533064424862e-02 7.074445655784175613e-02 6.966022352494385950e-02 6.843299230401660160e-02 6.707271410125166533e-02 6.559050106386207779e-02 6.399856503284760689e-02 6.231014879421236524e-02 6.053944897011110521e-02 5.870152912084524582e-02 5.681222087047383545e-02 5.488800990583126566e-02 5.294590253967149107e-02 5.100326723341938595e-02 4.907764419054048977e-02 4.718651513775752593e-02 4.534702516798782418e-02 4.357564968971493202e-02 4.188780293999010140e-02 4.029739099916519740e-02 3.881632227556149062e-02 3.745400162199988975e-02 3.621684879362529336e-02 3.510789436224049515e-02 3.412651176450765683e-02 3.326833846559699298e-02 3.252542033338911426e-02 3.188658361677212255e-02 3.133800519402396567e-02 3.086392299350637983e-02 3.044741225370051207e-02 3.007115269705331814e-02 2.971812464933199990e-02 2.937219300048798248e-02 2.901856025482267912e-02 2.864408885574920224e-02 2.823750607574535346e-02 2.778951184412907158e-02 2.729281211642213545e-02 2.674209942197114734e-02 2.613399959680515541e-02 2.546700056477657625e-02 2.474137609348418462e-02 2.395911509267652229e-02 2.312386536107547547e-02 2.224089966829148959e-02 2.131711147777494778e-02 2.036104707907278669e-02 1.938297967901331936e-02 1.839502778792148283e-02 1.741131271312468948e-02 1.644813433440409783e-02 1.552411513265105486e-02 1.466021398471954729e-02 1.387944329959211673e-02 1.320605451737140966e-02 1.266394591208534412e-02 1.227419470343243252e-02 1.205200294482377740e-02 1.200387197984536906e-02 1.212609950076924681e-02 1.240532261887896358e-02 1.282091636776821510e-02 1.334827064313289652e-02 1.396185267784899424e-02 1.463740853198539776e-02 1.535319451199075418e-02 1.609044677778047328e-02 1.683337502318122195e-02 1.756891489596458522e-02 1.828639092046259809e-02 1.897717269015032279e-02 1.963436211897115480e-02 2.025252431401257727e-02 2.082746220211182872e-02 2.135602985970964929e-02 2.183597801590092882e-02 2.226582541609157737e-02 2.264475060316283733e-02 2.297249969306735043e-02 2.324930667510315824e-02 2.347582357766102301e-02 2.365305849602598529e-02 2.378231999435956659e-02 2.386516679209924746e-02 2.390336194842987080e-02 2.389883098754431653e-02 2.385362357828725230e-02 2.376987850774182551e-02 2.364979177911026922e-02 2.349558772786060346e-02 2.330949309206312506e-02 2.309371399795398863e-02 2.285041583314352878e-02 2.258170598066286047e-02 2.228961937906351332e-02 2.197610685929856159e-02 2.164302618961159302e-02 2.129213573671821444e-02 2.092509062682336787e-02 2.054344126460543735e-02 2.014863404387364984e-02 1.974201406116086327e-02 1.932482962437900506e-02 1.889823833372342166e-02 1.846331450210406122e-02 1.802105767805204165e-02 1.757240203564786399e-02 1.711822640357149941e-02 1.665936471868219304e-02 1.619661670822121133e-02 1.573075862801317365e-02 1.526255391121403987e-02 1.479276361211751684e-02 1.432215656115913387e-02 1.385151917931470855e-02 1.338166493103020230e-02 1.291344342302123971e-02 1.244774917959165679e-02 1.198553014083739848e-02 1.152779593478893763e-02 1.107562596310712570e-02 1.063017730606323138e-02 1.019269238703295749e-02 9.764506228137907057e-03 9.347052962442549059e-03 8.941871027804176170e-03 8.550606137239083471e-03 8.175010691196572116e-03 7.816937776525277604e-03 7.478327328761226467e-03 7.161181522066881015e-03 6.867526185278752075e-03 6.599355314592065397e-03 6.358556929847040962e-03 6.146820937898902527e-03 5.965533419203371962e-03 5.815666421665219819e-03 5.697676793493458916e-03 5.611430088043651079e-03 5.556164433150340837e-03 5.530503782322095975e-03 5.532521208239981995e-03 5.559843506567099108e-03 5.609781416140527735e-03 5.679467216901113065e-03 5.765983422848359324e-03 5.866471225418408604e-03 5.978213167245472262e-03 6.098689545672821184e-03 6.225611422267356317e-03
6.518857641198983963e-03 6.409189526450471790e-03 6.305818890474609341e-03 6.210850237973372309e-03 6.126585194657071208e-03 6.055492125849993613e-03 6.000157509340472463e-03 5.963217424374481559e-03 5.947269942401993068e-03 5.954772594097755903e-03 5.987932894716047408e-03 6.048603134693556274e-03 6.138192078845720531e-03 6.257604956888186687e-03 6.407219091954944115e-03 6.586896664740525716e-03 6.796030127063435074e-03 7.033611328105450304e-03 7.298313464090498519e-03 7.588575499209071831e-03 7.902680975596942242e-03 8.238826109344047147e-03 8.595174894478455410e-03 8.969901108493865544e-03 9.361218487691716147e-03 9.767401009634059383e-03 1.018679537659836903e-02 1.061782763850781588e-02 1.105900558662763211e-02 1.150891819881479615e-02 1.196623308571105777e-02 1.242969260459727415e-02 1.289810908253034329e-02 1.337035942060685149e-02 1.384537922919682092e-02 1.432215656115914081e-02 1.479972525785505123e-02 1.527715789417231733e-02 1.575355829796037943e-02 1.622805362167271254e-02 1.669978595626629356e-02 1.716790349666595314e-02 1.763155129226083584e-02 1.808986164326565477e-02 1.854194423265846658e-02 1.898687611263181682e-02 1.942369169267628426e-02 1.985137290253525741e-02 2.026883972618995222e-02 2.067494132201782089e-02 2.106844795836322268e-02 2.144804400268229827e-02 2.181232220562562621e-02 2.215977951899091025e-02 2.248881467855989510e-02 2.279772776982445792e-02 2.308472197728543909e-02 2.334790769724183132e-02 2.358530917086428327e-02 2.379487377024657249e-02 2.397448404631790167e-02 2.412197262571654649e-02 2.423514002553110377e-02 2.431177544210029462e-02 2.434968056507838194e-02 2.434669647296076531e-02 2.430073368438790196e-02 2.420980547450934592e-02 2.407206462214291076e-02 2.388584383796925684e-02 2.364970024463433629e-02 2.336246444772925590e-02 2.302329496704771938e-02 2.263173910981821496e-02 2.218780178760485985e-02 2.169202433839993727e-02 2.114557615391648299e-02 2.055036287016509533e-02 1.990915608937105646e-02 1.922575105763628389e-02 1.850516031877451339e-02 1.775385275868132315e-02 1.698004780401455791e-02 1.619407201038492589e-02 1.540877622664151882e-02 1.463998940468236830e-02 1.390693979170477476e-02 1.323249418231927516e-02 1.264294943792619932e-02 1.216699418712585343e-02 1.183345809493400666e-02 1.166777112046690074e-02 1.168775996378108167e-02 1.190018983709735870e-02 1.229956363498786384e-02 1.286970427795170249e-02 1.358724992444966008e-02 1.442552641211901701e-02 1.535762811545137579e-02 1.635831603187251626e-02 1.740490110034503476e-02 1.847746963123505018e-02 1.955876860978543463e-02 2.063396112498033438e-02 2.169036706154189170e-02 2.271724171647773391e-02 2.370561023006186041e-02 2.464815872148612419e-02 2.553917583058108731e-02 2.637453598964058926e-02 2.715171540096111835e-02 2.786983193774585088e-02 2.852970031118979080e-02 2.913389352434839902e-02 2.968680073056548588e-02 3.019467012587572982e-02 3.066562355264487380e-02 3.110962736379110222e-02 3.153840230678291862e-02 3.196525451643768972e-02 3.240481118566304608e-02 3.287264923892609103e-02 3.338481424434112249e-02 3.395723998219662976e-02 3.460509533348875288e-02 3.534210163571150504e-02 3.617987626267817752e-02 3.712736266884658631e-02 3.819040079619689249e-02 3.937147488321351974e-02 4.066965198917860125e-02 4.208069975702743992e-02 4.359735187144516549e-02 4.520967806095330804e-02 4.690551310917330519e-02 4.867090439847964606e-02 5.049054692161273478e-02 5.234818537299685409e-02 5.422697260857820695e-02 5.610978125173986947e-02 5.797947023875301559e-02 5.981911092346527820e-02 6.161217852891835711e-02 6.334271480062776682e-02 6.499546715080593839e-02 6.655600872637706944e-02 6.801084290812273170e-02 6.934749488158582775e-02 7.055459217415543938e-02 7.162193544768323539e-02 7.254056036867655155e-02 7.330279103358691706e-02 7.390228518551116010e-02 7.433407130099053961e-02 7.459457753312456751e-02 7.468165245414716547e-02 7.459457753312456751e-02 7.433407130099055349e-02 7.390228518551114623e-02 7.330279103358695869e-02 7.254056036867653767e-02 7.162193544768317988e-02 7.055459217415543938e-02 6.934749488158584163e-02 6.801084290812270394e-02 6.655600872637705556e-02 6.499546715080588288e-02 6.334271480062776682e-02 6.161217852891832936e-02 5.981911092346527126e-02 5.797947023875296702e-02 5.610978125173982783e-02 5.422697260857820001e-02 5.234818537299681940e-02 5.049054692161274172e-02 4.867090439847960442e-02 4.690551310917333988e-02 4.520967806095334274e-02 4.359735187144517937e-02 4.208069975702744686e-02 4.066965198917858043e-02 3.937147488321348504e-02 3.819040079619690636e-02 3.712736266884658631e-02 3.617987626267815671e-02 3.534210163571149116e-02 3.460509533348875288e-02 3.395723998219658812e-02 3.338481424434115025e-02 3.287264923892607715e-02 3.240481118566304608e-02 3.196525451643768972e-02 3.153840230678291862e-02 3.110962736379110569e-02 3.066562355264487380e-02 3.019467012587572982e-02 2.968680073056548588e-02 2.913389352434840596e-02 2.852970031118976998e-02 2.786983193774584394e-02 2.715171540096113570e-02 2.637453598964059620e-02 2.553917583058107690e-02 2.464815872148613113e-02 2.370561023006186041e-02 2.271724171647773391e-02 2.169036706154188823e-02 2.063396112498033091e-02 1.955876860978542423e-02 1.847746963123504671e-02 1.740490110034502783e-02 1.635831603187253361e-02 1.535762811545137926e-02 1.442552641211903436e-02 1.358724992444965834e-02 1.286970427795169555e-02 1.229956363498785690e-02 1.190018983709736911e-02 1.168775996378108688e-02 1.166777112046689727e-02 1.183345809493401707e-02 1.216699418712585690e-02 1.264294943792620279e-02 1.323249418231926822e-02 1.390693979170476956e-02 1.463998940468236830e-02 1.540877622664152402e-02 1.619407201038492589e-02 1.698004780401456137e-02 1.775385275868132315e-02 1.850516031877452380e-02 1.922575105763628736e-02 1.990915608937106340e-02 2.055036287016509533e-02 2.114557615391647952e-02 2.169202433839994421e-02 2.218780178760486679e-02 2.263173910981822190e-02 2.302329496704770898e-02 2.336246444772924896e-02 2.364970024463434323e-02 2.388584383796925684e-02 2.407206462214292117e-02 2.420980547450933898e-02 2.430073368438791584e-02 2.434669647296076531e-02 2.434968056507838541e-02 2.431177544210029462e-02 2.423514002553110724e-02 2.412197262571654649e-02 2.397448404631788779e-02 2.379487377024655514e-02 2.358530917086426940e-02 2.334790769724182091e-02 2.308472197728544256e-02 2.279772776982446486e-02 2.248881467855989510e-02 2.215977951899091025e-02 2.181232220562563662e-02 2.144804400268228786e-02 2.106844795836322268e-02 2.067494132201781742e-02 2.026883972618995222e-02 1.985137290253526782e-02 1.942369169267628773e-02 1.898687611263181335e-02 1.854194423265845965e-02 1.808986164326565824e-02 1.763155129226082543e-02 1.716790349666595314e-02 1.669978595626629356e-02 1.622805362167271254e-02 1.575355829796037596e-02 1.527715789417231559e-02 1.479972525785505817e-02 1.432215656115914081e-02 1.384537922919681745e-02 1.337035942060684802e-02 1.289810908253034502e-02 1.242969260459727762e-02 1.196623308571105430e-02 1.150891819881479788e-02 1.105900558662763211e-02 1.061782763850781935e-02 1.018679537659837077e-02 9.767401009634054179e-03 9.361218487691714413e-03 8.969901108493867278e-03 8.595174894478460614e-03 8.238826109344043677e-03 7.902680975596940507e-03 7.588575499209064025e-03 7.298313464090499386e-03 7.033611328105447702e-03 6.796030127063434206e-03 6.586896664740528318e-03 6.407219091954945850e-03 6.257604956888181483e-03 6.138192078845721399e-03 6.048603134693556274e-03 5.987932894716043071e-03 5.954772594097755035e-03 5.947269942401993068e-03 5.963217424374489366e-03 6.000157509340475065e-03 6.055492125849991879e-03 6.126585194657066004e-03 6.210850237973378381e-03 6.305818890474609341e-03 6.409189526450471790e-03 6.518857641198983963e-03
6.806588957891134169e-03 6.714618202163863230e-03 6.628765230242244545e-03 6.550953944319460286e-03 6.483278361457222964e-03 6.427975613583170218e-03 6.387384703134432913e-03 6.363890079533869593e-03 6.359850821827947934e-03 6.377518510681049954e-03 6.418949399519017877e-03 6.485918653997743352e-03 6.579845514213147721e-03 6.701737688166284519e-03 6.852160982866914961e-03 7.031236569330753285e-03 7.238664264490196794e-03 7.473766815502098752e-03 7.735548133074818603e-03 8.022757975458622015e-03 8.333956479279303747e-03 8.667573629152221237e-03 9.021960682779698107e-03 9.395432292059878454e-03 9.786299357734836585e-03 1.019289347656519157e-02 1.061358424931102377e-02 1.104679082476449879e-02 1.149098897191343227e-02 1.194471479022863464e-02 1.240656595093268463e-02 1.287520114943809489e-02 1.334933826129972370e-02 1.382775153941326503e-02 1.430926806958699414e-02 1.479276361211751684e-02 1.527715789417231733e-02 1.576140937696267688e-02 1.624450949852323384e-02 1.672547638377144125e-02 1.720334801530030294e-02 1.767717486863781828e-02 1.814601203240093219e-02 1.860891085520802873e-02 1.906491018592416237e-02 1.951302730040796116e-02 1.995224863529423617e-02 2.038152047616980517e-02 2.079973977282165848e-02 2.120574527700975001e-02 2.159830921742008150e-02 2.197612974152721166e-02 2.233782436416199488e-02 2.268192466751216968e-02 2.300687249667071263e-02 2.331101788894967414e-02 2.359261896422428298e-02 2.384984398824820453e-02 2.408077580198842924e-02 2.428341878867252071e-02 2.445570852778710183e-02 2.459552426308696249e-02 2.470070429172784021e-02 2.476906436563818328e-02 2.479841918664821981e-02 2.478660707621796119e-02 2.473151791210289122e-02 2.463112445190745667e-02 2.448351721226765115e-02 2.428694314908019791e-02 2.403984849759430165e-02 2.374092629341171407e-02 2.338916932278541430e-02 2.298392956539956414e-02 2.252498562516797379e-02 2.201262023481319677e-02 2.144771072048556534e-02 2.083183638855946526e-02 2.016740822104402461e-02 1.945782810262223703e-02 1.870768705833548637e-02 1.792301449431919422e-02 1.711159262392785221e-02 1.628335061201901732e-02 1.545084804347604708e-02 1.462984009782547674e-02 1.383987458070545622e-02 1.310478484397394408e-02 1.245279582067158886e-02 1.191577037960864921e-02 1.152700962446348218e-02 1.131725854936756204e-02 1.130943080840990031e-02 1.151379979855823854e-02 1.192590066031963374e-02 1.252819588869389690e-02 1.329445760863469730e-02 1.419469852828241820e-02 1.519899315960292034e-02 1.627969254351969638e-02 1.741232881834767210e-02 1.857572681176698770e-02 1.975174506161933574e-02 2.092490370905783839e-02 2.208202734242256313e-02 2.321195346073939847e-02 2.430531801976509171e-02 2.535441249214103951e-02 2.635310100764069394e-02 2.729678521634756883e-02 2.818240538704093814e-02 2.900846744621518938e-02 2.977508655019615522e-02 3.048403812680949496e-02 3.113880706975407850e-02 3.174462496208022011e-02 3.230848397227138735e-02 3.283911463953653742e-02 3.334691351802469839e-02 3.384380612917211456e-02 3.434303158862278549e-02 3.485883842356392315e-02 3.540608716046669130e-02 3.599976450253557919e-02 3.665442580294842045e-02 3.738359548958945094e-02 3.819916651452757994e-02 3.911084671110903743e-02 4.012569956662426912e-02 4.124781837174811006e-02 4.247815725011635374e-02 4.381452350262701051e-02 4.525171728012657851e-02 4.678179058340895674e-02 4.839439009501400601e-02 5.007714748544318112e-02 5.181608514178951547e-02 5.359601253825200390e-02 5.540089657638144760e-02 5.721419661257406974e-02 5.901916072116871609e-02 6.079908378213218917e-02 6.253753039704437744e-02 6.421852677853670532e-02 6.582672601579159233e-02 6.734755083509097462e-02 6.876731741084682326e-02 7.007334311893571865e-02 7.125404047096263460e-02 7.229899888567481447e-02 7.319905546782547179e-02 7.394635558055065450e-02 7.453440370780821389e-02 7.495810489635683360e-02 7.521379692756115232e-02 7.529927328368196671e-02 7.521379692756118007e-02 7.495810489635683360e-02 7.453440370780825552e-02 7.394635558055064062e-02 7.319905546782549954e-02 7.229899888567482835e-02 7.125404047096263460e-02 7.007334311893570478e-02 6.876731741084682326e-02 6.734755083509091911e-02 6.582672601579160621e-02 6.421852677853666369e-02 6.253753039704436356e-02 6.079908378213221692e-02 5.901916072116868139e-02 5.721419661257406281e-02 5.540089657638142678e-02 5.359601253825200390e-02 5.181608514178955710e-02 5.007714748544318112e-02 4.839439009501400601e-02 4.678179058340895674e-02 4.525171728012659239e-02 4.381452350262699663e-02 4.247815725011634680e-02 4.124781837174808230e-02 4.012569956662424830e-02 3.911084671110902355e-02 3.819916651452757300e-02 3.738359548958945788e-02 3.665442580294839964e-02 3.599976450253557919e-02 3.540608716046668436e-02 3.485883842356390233e-02 3.434303158862276467e-02 3.384380612917212844e-02 3.334691351802468451e-02 3.283911463953653048e-02 3.230848397227140123e-02 3.174462496208019929e-02 3.113880706975410279e-02 3.048403812680948455e-02 2.977508655019615522e-02 2.900846744621516510e-02 2.818240538704093467e-02 2.729678521634756883e-02 2.635310100764069047e-02 2.535441249214103604e-02 2.430531801976511252e-02 2.321195346073939847e-02 2.208202734242257007e-02 2.092490370905783492e-02 1.975174506161933574e-02 1.857572681176697382e-02 1.741232881834766863e-02 1.627969254351969638e-02 1.519899315960293422e-02 1.419469852828241820e-02 1.329445760863468690e-02 1.252819588869390037e-02 1.192590066031962853e-02 1.151379979855824028e-02 1.130943080840990031e-02 1.131725854936755683e-02 1.152700962446347697e-02 1.191577037960864748e-02 1.245279582067158712e-02 1.310478484397393194e-02 1.383987458070544581e-02 1.462984009782547501e-02 1.545084804347604188e-02 1.628335061201902079e-02 1.711159262392784874e-02 1.792301449431919422e-02 1.870768705833547596e-02 1.945782810262222315e-02 2.016740822104403155e-02 2.083183638855946873e-02 2.144771072048556881e-02 2.201262023481320371e-02 2.252498562516797379e-02 2.298392956539956761e-02 2.338916932278541430e-02 2.374092629341171407e-02 2.403984849759430512e-02 2.428694314908018750e-02 2.448351721226766156e-02 2.463112445190746014e-02 2.473151791210289469e-02 2.478660707621796119e-02 2.479841918664821981e-02 2.476906436563818675e-02 2.470070429172785409e-02 2.459552426308696249e-02 2.445570852778710183e-02 2.428341878867251030e-02 2.408077580198844311e-02 2.384984398824820800e-02 2.359261896422428298e-02 2.331101788894968108e-02 2.300687249667073692e-02 2.268192466751218703e-02 2.233782436416199488e-02 2.197612974152721166e-02 2.159830921742007803e-02 2.120574527700974307e-02 2.079973977282165848e-02 2.038152047616979129e-02 1.995224863529422576e-02 1.951302730040795769e-02 1.906491018592416584e-02 1.860891085520801833e-02 1.814601203240093566e-02 1.767717486863782522e-02 1.720334801530030294e-02 1.672547638377143778e-02 1.624450949852323384e-02 1.576140937696267688e-02 1.527715789417232253e-02 1.479276361211750816e-02 1.430926806958699588e-02 1.382775153941326329e-02 1.334933826129972197e-02 1.287520114943810357e-02 1.240656595093268116e-02 1.194471479022863117e-02 1.149098897191343227e-02 1.104679082476450053e-02 1.061358424931102204e-02 1.019289347656519330e-02 9.786299357734831381e-03 9.395432292059881924e-03 9.021960682779698107e-03 8.667573629152221237e-03 8.333956479279305482e-03 8.022757975458620280e-03 7.735548133074822072e-03 7.473766815502104824e-03 7.238664264490196794e-03 7.031236569330759356e-03 6.852160982866912359e-03 6.701737688166284519e-03 6.579845514213144252e-03 6.485918653997739883e-03 6.418949399519017010e-03 6.377518510681052556e-03 6.359850821827943597e-03 6.363890079533868725e-03 6.387384703134431178e-03 6.427975613583165881e-03 6.483278361457222964e-03 6.550953944319458551e-03 6.628765230242244545e-03 6.714618202163869301e-03 6.806588957891128097e-03
7.086826341325139222e-03 7.012974203493848452e-03 6.945046640948947421e-03 6.884792112020104819e-03 6.834107366325182717e-03 6.795014088936161649e-03 6.769624395758300391e-03 6.760094636277593459e-03 6.768568171734001132e-03 6.797109361624049245e-03 6.847632690083354373e-03 6.921832439551300897e-03 7.021119152060114645e-03 7.146568960727138313e-03 7.298890602527631673e-03 7.478412730432233181e-03 7.685091504678052618e-03 7.918535962896273983e-03 8.178046868619420762e-03 8.462663894423339689e-03 8.771216095204897867e-03 9.102371430805965280e-03 9.454682270390304608e-03 9.826625041539143943e-03 1.021663325661356474e-02 1.062312394987821075e-02 1.104451807395544216e-02 1.147925567220949017e-02 1.192580672698849084e-02 1.238267854620076977e-02 1.284842044566904783e-02 1.332162635121372611e-02 1.380093580777326696e-02 1.428503375779898582e-02 1.477264934466811404e-02 1.526255391121403814e-02 1.575355829796037596e-02 1.624450949852323384e-02 1.673428669824221157e-02 1.722179670406967164e-02 1.770596876672837425e-02 1.818574879817513174e-02 1.866009299669357802e-02 1.912796090703894683e-02 1.958830796263249727e-02 2.004007757955171901e-02 2.048219289699521398e-02 2.091354828478722908e-02 2.133300076429294617e-02 2.173936151386649668e-02 2.213138765257311943e-02 2.250777451558355971e-02 2.286714865044352576e-02 2.320806177485792293e-02 2.352898594305764118e-02 2.382831016915331127e-02 2.410433875200328549e-02 2.435529153733488258e-02 2.457930633973420473e-02 2.477444373038341363e-02 2.493869437723083768e-02 2.506998910398039460e-02 2.516621181449027814e-02 2.522521541184071653e-02 2.524484082881012920e-02 2.522293928136112168e-02 2.515739786261501215e-02 2.504616861538741177e-02 2.488730126245818769e-02 2.467897984188774027e-02 2.441956359944469357e-02 2.410763264422688401e-02 2.374203909420800548e-02 2.332196475028940758e-02 2.284698677396707414e-02 2.231715345201105288e-02 2.173307297560093249e-02 2.109601932740046495e-02 2.040806096823262472e-02 1.967222017475424994e-02 1.889267372110554205e-02 1.807500914915829288e-02 1.722655485654865995e-02 1.635680557066406318e-02 1.547796452047559522e-02 1.460561284542564488e-02 1.375948110264732689e-02 1.296421147927493724e-02 1.224982828109830862e-02 1.165136614747210725e-02 1.120684280330332475e-02 1.095286013951693276e-02 1.091810050151922375e-02 1.111680868084345512e-02 1.154549600638995512e-02 1.218471924939588079e-02 1.300465818510677246e-02 1.397140922451306153e-02 1.505167422677745025e-02 1.621526788675377653e-02 1.743596272947954898e-02 1.869141202628232454e-02 1.996269725984903959e-02 2.123380222375841411e-02 2.249114675150767212e-02 2.372322197785668718e-02 2.492032790232309378e-02 2.607439893243066603e-02 2.717889975394689392e-02 2.822877506215032764e-02 2.922043909433352793e-02 3.015179317843053389e-02 3.102226118464537427e-02 3.183283373237989766e-02 3.258611230280435145e-02 3.328634413645933238e-02 3.393943809618300139e-02 3.455295074646610315e-02 3.513603102409194184e-02 3.569931144372340270e-02 3.625473430057025298e-02 3.681530337619307730e-02 3.739475575996002721e-02 3.800715488025315641e-02 3.866641454275927814e-02 3.938577386101833888e-02 4.017725284467597163e-02 4.105112594180646696e-02 4.201545385017162876e-02 4.307571096910754738e-02 4.423453687624109842e-02 4.549162669624343125e-02 4.684375992313034170e-02 4.828495326968196971e-02 4.980671295150543992e-02 5.139835671294814418e-02 5.304737572972874349e-02 5.473981011406534036e-02 5.646061748845705025e-02 5.819402045154781905e-02 5.992382460543446004e-02 6.163370351902916489e-02 6.330745036686699634e-02 6.492919809847970403e-02 6.648361109948790204e-02 6.795605168336814328e-02 6.933272466030411529e-02 7.060080287249594078e-02 7.174853611169589029e-02 7.276534534080258965e-02 7.364190368392295460e-02 7.437020525646954872e-02 7.494362258815129296e-02 7.535695314577890713e-02 7.560645528130920112e-02 7.568987380296351986e-02 7.560645528130922888e-02 7.535695314577890713e-02 7.494362258815129296e-02 7.437020525646954872e-02 7.364190368392298236e-02 7.276534534080254801e-02 7.174853611169591805e-02 7.060080287249595465e-02 6.933272466030411529e-02 6.795605168336818491e-02 6.648361109948790204e-02 6.492919809847969015e-02 6.330745036686699634e-02 6.163370351902912325e-02 5.992382460543441841e-02 5.819402045154781905e-02 5.646061748845706413e-02 5.473981011406534036e-02 5.304737572972874349e-02 5.139835671294813724e-02 4.980671295150543992e-02 4.828495326968196971e-02 4.684375992313034170e-02 4.549162669624341737e-02 4.423453687624110536e-02 4.307571096910756125e-02 4.201545385017161488e-02 4.105112594180646696e-02 4.017725284467593694e-02 3.938577386101832500e-02 3.866641454275931283e-02 3.800715488025317723e-02 3.739475575996004802e-02 3.681530337619309118e-02 3.625473430057023910e-02 3.569931144372338883e-02 3.513603102409194878e-02 3.455295074646611703e-02 3.393943809618300139e-02 3.328634413645933238e-02 3.258611230280435145e-02 3.183283373237989766e-02 3.102226118464536039e-02 3.015179317843052001e-02 2.922043909433351752e-02 2.822877506215031723e-02 2.717889975394689392e-02 2.607439893243066603e-02 2.492032790232309378e-02 2.372322197785670106e-02 2.249114675150766865e-02 2.123380222375840717e-02 1.996269725984905000e-02 1.869141202628232801e-02 1.743596272947953163e-02 1.621526788675376959e-02 1.505167422677745892e-02 1.397140922451306846e-02 1.300465818510677593e-02 1.218471924939587038e-02 1.154549600638994818e-02 1.111680868084345165e-02 1.091810050151922201e-02 1.095286013951693276e-02 1.120684280330332995e-02 1.165136614747210551e-02 1.224982828109830169e-02 1.296421147927493724e-02 1.375948110264732689e-02 1.460561284542563100e-02 1.547796452047558134e-02 1.635680557066405971e-02 1.722655485654865301e-02 1.807500914915829288e-02 1.889267372110554205e-02 1.967222017475424301e-02 2.040806096823263513e-02 2.109601932740046495e-02 2.173307297560092555e-02 2.231715345201106676e-02 2.284698677396707761e-02 2.332196475028942145e-02 2.374203909420800201e-02 2.410763264422688401e-02 2.441956359944469357e-02 2.467897984188774027e-02 2.488730126245819116e-02 2.504616861538741870e-02 2.515739786261501562e-02 2.522293928136112168e-02 2.524484082881011879e-02 2.522521541184072347e-02 2.516621181449027814e-02 2.506998910398040153e-02 2.493869437723083768e-02 2.477444373038341363e-02 2.457930633973421167e-02 2.435529153733487565e-02 2.410433875200327508e-02 2.382831016915331127e-02 2.352898594305763771e-02 2.320806177485792640e-02 2.286714865044352576e-02 2.250777451558354930e-02 2.213138765257310556e-02 2.173936151386650709e-02 2.133300076429293923e-02 2.091354828478722214e-02 2.048219289699521398e-02 2.004007757955171554e-02 1.958830796263249727e-02 1.912796090703894336e-02 1.866009299669358495e-02 1.818574879817513867e-02 1.770596876672837772e-02 1.722179670406967164e-02 1.673428669824221504e-02 1.624450949852323384e-02 1.575355829796037249e-02 1.526255391121403293e-02 1.477264934466810883e-02 1.428503375779898756e-02 1.380093580777326003e-02 1.332162635121371744e-02 1.284842044566904956e-02 1.238267854620076977e-02 1.192580672698848390e-02 1.147925567220949190e-02 1.104451807395544216e-02 1.062312394987821422e-02 1.021663325661357168e-02 9.826625041539142208e-03 9.454682270390302873e-03 9.102371430805968749e-03 8.771216095204896132e-03 8.462663894423339689e-03 8.178046868619419027e-03 7.918535962896270514e-03 7.685091504678050883e-03 7.478412730432238385e-03 7.298890602527631673e-03 7.146568960727138313e-03 7.021119152060112042e-03 6.921832439551300897e-03 6.847632690083357843e-03 6.797109361624056184e-03 6.768568171733999397e-03 6.760094636277589990e-03 6.769624395758302125e-03 6.795014088936167720e-03 6.834107366325180115e-03 6.884792112020107421e-03 6.945046640948943951e-03 7.012974203493855391e-03 7.086826341325142692e-03
7.357713919898915822e-03 7.302376723279032332e-03 7.252772214024724370e-03 7.210479226650765537e-03 7.177207071444139351e-03 7.154775802740276532e-03 7.145087731327317768e-03 7.150089847790456858e-03 7.171727672563613445e-03 7.211892118107214242e-03 7.272362103058836735e-03 7.354746683731484304e-03 7.460431112509950148e-03 7.590531276121572843e-03 7.745860305263795390e-03 7.926909849177815950e-03 8.133846814956029875e-03 8.366524627697708230e-03 8.624506617227084213e-03 8.907098219157793054e-03 9.213384372679848597e-03 9.542268733372083131e-03 9.892511927956690321e-03 1.026276686142636209e-02 1.065160987473694199e-02 1.105756722819833081e-02 1.147913689682403433e-02 1.191480600149356223e-02 1.236306438602953299e-02 1.282241492025153022e-02 1.329138109964421097e-02 1.376851245523226866e-02 1.425238820680110874e-02 1.474161950574950572e-02 1.523485053095422620e-02 1.573075862801317365e-02 1.622805362167271601e-02 1.672547638377144125e-02 1.722179670406967511e-02 1.771581048775715608e-02 1.820633628998360662e-02 1.869221119297265199e-02 1.917228603393995173e-02 1.964542000105154104e-02 2.011047462867069854e-02 2.056630724145919534e-02 2.101176391827690865e-02 2.144567207037862203e-02 2.186683275322901313e-02 2.227401285624417901e-02 2.266593733905894470e-02 2.304128170554613567e-02 2.339866492680943086e-02 2.373664304110552001e-02 2.405370367119006800e-02 2.434826170772217552e-02 2.461865641050273515e-02 2.486315017759037349e-02 2.507992922585325357e-02 2.526710641577854799e-02 2.542272643912788302e-02 2.554477357143937477e-02 2.563118217388834705e-02 2.567985011236981543e-02 2.568865524813276555e-02 2.565547514659058392e-02 2.557821015239909040e-02 2.545480999380407214e-02 2.528330411296856456e-02 2.506183597879085498e-02 2.478870173404534513e-02 2.446239367293940106e-02 2.408164925647584068e-02 2.364550667741735848e-02 2.315336842059457362e-02 2.260507488006598814e-02 2.200099096599989965e-02 2.134210986540261215e-02 2.063017985528461246e-02 1.986786249429571549e-02 1.905893386853281524e-02 1.820854506050050350e-02 1.732356370047336697e-02 1.641302479944171250e-02 1.548872384259957630e-02 1.456598209582660522e-02 1.366458824251910557e-02 1.280984060483321071e-02 1.203342771873072703e-02 1.137353954791175265e-02 1.087315492184432950e-02 1.057531356557757200e-02 1.051521134492794905e-02 1.071152886931564518e-02 1.116156592182681977e-02 1.184321761279690834e-02 1.272218395997733523e-02 1.375999842305461983e-02 1.491968795803510529e-02 1.616849306506487269e-02 1.747853176760308033e-02 1.882644252282707903e-02 2.019268746718742499e-02 2.156085091555409380e-02 2.291705799182210471e-02 2.424953792678061215e-02 2.554831752544374501e-02 2.680501964188907252e-02 2.801274200136353795e-02 2.916599560512911360e-02 3.026068613566841939e-02 3.129412520139683573e-02 3.226506069883369743e-02 3.317371709419514314e-02 3.402183718293429193e-02 3.481271703349314572e-02 3.555122552124723168e-02 3.624379929088567681e-02 3.689840337380168728e-02 3.752444732206955402e-02 3.813264696825060390e-02 3.873482320583365029e-02 3.934363193305371459e-02 3.997222382603919655e-02 4.063383895018739950e-02 4.134134899128296542e-02 4.210676815873756057e-02 4.294076115169057767e-02 4.385218130846482015e-02 4.484767271151154228e-02 4.593136584986833720e-02 4.710468780265172212e-02 4.836629627415964944e-02 4.971213439466942718e-02 5.113559229598660383e-02 5.262775380395354197e-02 5.417770292781720620e-02 5.577286495063601274e-02 5.739935991323433934e-02 5.904235091820052295e-02 6.068637481101914199e-02 6.231564756641168323e-02 6.391434062329726107e-02 6.546682729397788891e-02 6.695790026631917580e-02 6.837296228799601139e-02 6.969819257781427468e-02 7.092069155024949278e-02 7.202860623153789499e-02 7.301123841254310298e-02 7.385913720989426001e-02 7.456417734500203620e-02 7.511962412916758924e-02 7.552018587411077344e-02 7.576205423229630254e-02 7.584293280529544323e-02 7.576205423229627478e-02 7.552018587411075956e-02 7.511962412916761700e-02 7.456417734500200845e-02 7.385913720989424613e-02 7.301123841254310298e-02 7.202860623153793662e-02 7.092069155024949278e-02 6.969819257781428856e-02 6.837296228799598363e-02 6.695790026631918967e-02 6.546682729397790279e-02 6.391434062329726107e-02 6.231564756641169017e-02 6.068637481101909342e-02 5.904235091820052989e-02 5.739935991323438097e-02 5.577286495063599192e-02 5.417770292781719232e-02 5.262775380395352809e-02 5.113559229598658301e-02 4.971213439466943412e-02 4.836629627415964944e-02 4.710468780265174293e-02 4.593136584986833026e-02 4.484767271151157003e-02 4.385218130846482015e-02 4.294076115169056379e-02 4.210676815873756057e-02 4.134134899128299317e-02 4.063383895018739256e-02 3.997222382603918961e-02 3.934363193305372153e-02 3.873482320583365029e-02 3.813264696825057615e-02 3.752444732206954708e-02 3.689840337380166646e-02 3.624379929088567681e-02 3.555122552124721086e-02 3.481271703349313185e-02 3.402183718293429887e-02 3.317371709419515008e-02 3.226506069883367661e-02 3.129412520139684961e-02 3.026068613566841592e-02 2.916599560512912054e-02 2.801274200136354489e-02 2.680501964188907946e-02 2.554831752544373460e-02 2.424953792678061215e-02 2.291705799182211511e-02 2.156085091555410768e-02 2.019268746718744234e-02 1.882644252282707903e-02 1.747853176760306992e-02 1.616849306506487616e-02 1.491968795803510182e-02 1.375999842305462503e-02 1.272218395997733523e-02 1.184321761279690487e-02 1.116156592182683018e-02 1.071152886931563998e-02 1.051521134492795426e-02 1.057531356557757200e-02 1.087315492184432603e-02 1.137353954791175785e-02 1.203342771873073223e-02 1.280984060483320724e-02 1.366458824251910384e-02 1.456598209582660869e-02 1.548872384259957456e-02 1.641302479944172291e-02 1.732356370047336350e-02 1.820854506050049310e-02 1.905893386853280483e-02 1.986786249429571202e-02 2.063017985528461593e-02 2.134210986540261215e-02 2.200099096599987536e-02 2.260507488006598467e-02 2.315336842059458403e-02 2.364550667741735848e-02 2.408164925647583721e-02 2.446239367293940106e-02 2.478870173404534860e-02 2.506183597879085498e-02 2.528330411296856109e-02 2.545480999380406173e-02 2.557821015239909734e-02 2.565547514659057352e-02 2.568865524813276208e-02 2.567985011236981890e-02 2.563118217388834705e-02 2.554477357143936783e-02 2.542272643912787261e-02 2.526710641577855493e-02 2.507992922585325357e-02 2.486315017759037349e-02 2.461865641050273515e-02 2.434826170772217552e-02 2.405370367119005759e-02 2.373664304110552348e-02 2.339866492680944474e-02 2.304128170554613567e-02 2.266593733905894470e-02 2.227401285624417207e-02 2.186683275322901313e-02 2.144567207037862550e-02 2.101176391827691212e-02 2.056630724145919187e-02 2.011047462867069507e-02 1.964542000105153757e-02 1.917228603393995173e-02 1.869221119297265893e-02 1.820633628998360662e-02 1.771581048775715955e-02 1.722179670406967164e-02 1.672547638377144125e-02 1.622805362167270560e-02 1.573075862801317712e-02 1.523485053095422273e-02 1.474161950574950572e-02 1.425238820680110874e-02 1.376851245523227386e-02 1.329138109964421964e-02 1.282241492025153196e-02 1.236306438602953299e-02 1.191480600149356049e-02 1.147913689682403780e-02 1.105756722819833601e-02 1.065160987473694199e-02 1.026276686142635862e-02 9.892511927956692055e-03 9.542268733372081396e-03 9.213384372679852066e-03 8.907098219157789584e-03 8.624506617227089417e-03 8.366524627697708230e-03 8.133846814956029875e-03 7.926909849177817685e-03 7.745860305263797124e-03 7.590531276121566771e-03 7.460431112509946679e-03 7.354746683731485171e-03 7.272362103058834133e-03 7.211892118107205568e-03 7.171727672563621252e-03 7.150089847790457726e-03 7.145087731327312564e-03 7.154775802740281736e-03 7.177207071444138484e-03 7.210479226650762068e-03 7.252772214024724370e-03 7.302376723279028863e-03 7.357713919898918424e-03
7.617509341396872316e-03 7.581054278766969842e-03 7.550153339418346279e-03 7.526221828322119702e-03 7.510790789592491912e-03 7.505490723777100831e-03 7.512028401845148758e-03 7.532156550698609031e-03 7.567636776574198157e-03 7.620196825756201352e-03 7.691484073429018242e-03 7.783017853337651989e-03 7.896143740584402396e-03 8.031993038134422128e-03 8.191450412668577555e-03 8.375131888972658575e-03 8.583374357677522534e-03 8.816236568757551337e-03 9.073510486910746006e-03 9.354741053929995637e-03 9.659251938590572226e-03 9.986174766402344805e-03 1.033447954412909826e-02 1.070300441966217861e-02 1.109048343188892560e-02 1.149557141252425044e-02 1.191686563896553371e-02 1.235292417331385062e-02 1.280228105278683783e-02 1.326345863234169170e-02 1.373497744111765867e-02 1.421536392142220932e-02 1.470315639174724770e-02 1.519690952902274551e-02 1.569519761133221156e-02 1.619661670822120439e-02 1.669978595626628662e-02 1.720334801530030988e-02 1.770596876672837425e-02 1.820633628998360662e-02 1.870315913600863883e-02 1.919516390710565221e-02 1.968109214995556952e-02 2.015969657209303392e-02 2.062973660110040131e-02 2.108997331927183957e-02 2.153916382386240197e-02 2.197605508335818622e-02 2.239937738279663623e-02 2.280783747503797865e-02 2.320011157927971690e-02 2.357483839203966536e-02 2.393061229847325347e-02 2.426597699234179020e-02 2.457941973044417555e-02 2.486936646113754174e-02 2.513417807624835146e-02 2.537214804075839727e-02 2.558150165511741472e-02 2.576039720099586663e-02 2.590692921320353337e-02 2.601913410918698169e-02 2.609499839405858210e-02 2.613246964518880708e-02 2.612947046792617536e-02 2.608391560564379472e-02 2.599373238636176059e-02 2.585688469880779300e-02 2.567140071846523916e-02 2.543540465617308288e-02 2.514715288793128306e-02 2.480507495826965100e-02 2.440782014974306885e-02 2.395431060485293806e-02 2.344380241260891201e-02 2.287595668640129629e-02 2.225092354474289547e-02 2.156944318106962521e-02 2.083297004557488688e-02 2.004382880522465743e-02 1.920541452953472561e-02 1.832245488043685380e-02 1.740135936269740502e-02 1.645068996833876779e-02 1.548179756836073895e-02 1.450967414629347578e-02 1.355405799158260725e-02 1.264076232813767312e-02 1.180300703966832669e-02 1.108211664350941886e-02 1.052628488973430913e-02 1.018562059599703064e-02 1.010264517217196976e-02 1.030091184329639913e-02 1.077812111441657852e-02 1.150847987811421010e-02 1.245215617242556930e-02 1.356547340826721321e-02 1.480758248243159610e-02 1.614323402407678160e-02 1.754309658629515933e-02 1.898301842168308856e-02 2.044304132679397590e-02 2.190651047877621369e-02 2.335937929607380739e-02 2.478970698914296708e-02 2.618731485543000087e-02 2.754356383730068719e-02 2.885122137100311693e-02 3.010439259281119662e-02 3.129849703678862921e-02 3.243027650849445581e-02 3.349782295907067359e-02 3.450061718388365561e-02 3.543957029314653839e-02 3.631706036927137560e-02 3.713695672176144102e-02 3.790462384760509562e-02 3.862689678900046997e-02 3.931201927219982184e-02 3.996953608285096216e-02 4.061013190186824051e-02 4.124541062653278717e-02 4.188761232107317961e-02 4.254926951886612435e-02 4.324281050592878456e-02 4.398012395049759327e-02 4.477210589880211561e-02 4.562821551502118517e-02 4.655606872511069971e-02 4.756109815059653134e-02 4.864630306774887780e-02 4.981210513697346270e-02 5.105631564464514771e-02 5.237420976160047509e-02 5.375869458160611319e-02 5.520055169770740622e-02 5.668873230202248897e-02 5.821068302736806532e-02 5.975268325012839110e-02 6.130017839639460148e-02 6.283809804399803634e-02 6.435115161506721471e-02 6.582409780074328920e-02 6.724198638898987168e-02 6.859037289194645781e-02 6.985550740731204244e-02 7.102449965672466559e-02 7.208546228122725275e-02 7.302763437582279749e-02 7.384148701701678807e-02 7.451881225400465436e-02 7.505279674397906386e-02 7.543808094309972789e-02 7.567080452985286421e-02 7.574863854014822484e-02 7.567080452985286421e-02 7.543808094309974177e-02 7.505279674397907774e-02 7.451881225400465436e-02 7.384148701701677420e-02 7.302763437582279749e-02 7.208546228122721111e-02 7.102449965672463783e-02 6.985550740731204244e-02 6.859037289194643006e-02 6.724198638898985780e-02 6.582409780074326144e-02 6.435115161506720083e-02 6.283809804399803634e-02 6.130017839639461535e-02 5.975268325012837722e-02 5.821068302736807920e-02 5.668873230202249591e-02 5.520055169770741316e-02 5.375869458160614095e-02 5.237420976160047509e-02 5.105631564464512689e-02 4.981210513697346964e-02 4.864630306774887086e-02 4.756109815059652440e-02 4.655606872511074829e-02 4.562821551502118517e-02 4.477210589880211561e-02 4.398012395049760020e-02 4.324281050592877068e-02 4.254926951886613823e-02 4.188761232107316573e-02 4.124541062653280105e-02 4.061013190186821276e-02 3.996953608285095522e-02 3.931201927219981490e-02 3.862689678900048385e-02 3.790462384760509562e-02 3.713695672176146184e-02 3.631706036927136866e-02 3.543957029314654533e-02 3.450061718388365561e-02 3.349782295907067359e-02 3.243027650849444193e-02 3.129849703678865003e-02 3.010439259281118621e-02 2.885122137100313081e-02 2.754356383730068719e-02 2.618731485543000434e-02 2.478970698914294626e-02 2.335937929607379351e-02 2.190651047877620328e-02 2.044304132679398284e-02 1.898301842168308856e-02 1.754309658629516280e-02 1.614323402407679200e-02 1.480758248243158742e-02 1.356547340826718892e-02 1.245215617242556930e-02 1.150847987811420316e-02 1.077812111441657679e-02 1.030091184329638872e-02 1.010264517217197844e-02 1.018562059599702890e-02 1.052628488973432475e-02 1.108211664350943274e-02 1.180300703966833710e-02 1.264076232813767485e-02 1.355405799158261593e-02 1.450967414629346537e-02 1.548179756836073548e-02 1.645068996833876085e-02 1.740135936269739808e-02 1.832245488043685033e-02 1.920541452953472561e-02 2.004382880522464355e-02 2.083297004557489035e-02 2.156944318106960787e-02 2.225092354474289894e-02 2.287595668640129629e-02 2.344380241260891548e-02 2.395431060485294500e-02 2.440782014974306885e-02 2.480507495826966141e-02 2.514715288793128653e-02 2.543540465617307941e-02 2.567140071846524610e-02 2.585688469880780341e-02 2.599373238636176753e-02 2.608391560564379472e-02 2.612947046792616496e-02 2.613246964518882789e-02 2.609499839405856128e-02 2.601913410918697822e-02 2.590692921320352296e-02 2.576039720099585276e-02 2.558150165511740778e-02 2.537214804075839727e-02 2.513417807624836187e-02 2.486936646113753480e-02 2.457941973044418596e-02 2.426597699234180408e-02 2.393061229847327775e-02 2.357483839203966189e-02 2.320011157927971690e-02 2.280783747503798212e-02 2.239937738279663276e-02 2.197605508335818969e-02 2.153916382386240197e-02 2.108997331927184998e-02 2.062973660110039437e-02 2.015969657209303045e-02 1.968109214995555911e-02 1.919516390710564527e-02 1.870315913600862495e-02 1.820633628998360662e-02 1.770596876672837425e-02 1.720334801530030641e-02 1.669978595626629356e-02 1.619661670822120439e-02 1.569519761133221156e-02 1.519690952902273337e-02 1.470315639174724770e-02 1.421536392142220932e-02 1.373497744111766214e-02 1.326345863234168997e-02 1.280228105278683956e-02 1.235292417331385062e-02 1.191686563896553024e-02 1.149557141252425044e-02 1.109048343188892734e-02 1.070300441966217861e-02 1.033447954412909826e-02 9.986174766402343070e-03 9.659251938590565287e-03 9.354741053929995637e-03 9.073510486910744272e-03 8.816236568757554806e-03 8.583374357677527738e-03 8.375131888972662045e-03 8.191450412668575820e-03 8.031993038134413454e-03 7.896143740584407600e-03 7.783017853337651122e-03 7.691484073429021712e-03 7.620196825756203954e-03 7.567636776574202494e-03 7.532156550698609031e-03 7.512028401845147890e-03 7.505490723777099964e-03 7.510790789592497116e-03 7.526221828322122304e-03 7.550153339418342810e-03 7.581054278766969842e-03 7.617509341396873183e-03
7.864577898961598937e-03 7.847337941895746530e-03 7.835496470730392987e-03 7.830311420632925581e-03 7.833144082275110553e-03 7.845446015240172682e-03 7.868740496253304878e-03 7.904598328031909454e-03 7.954608244299971043e-03 8.020342649441829924e-03 8.103319977371754163e-03 8.204965467226651293e-03 8.326572541123277230e-03 8.469267142734493437e-03 8.633977293842975270e-03 8.821409737459979042e-03 9.032034907517715039e-03 9.266080694954766800e-03 9.523534694461648076e-03 9.804153937750362952e-03 1.010748063786961505e-02 1.043286222555982884e-02 1.077947394382624581e-02 1.114634243408641097e-02 1.153236903083941327e-02 1.193635181532147482e-02 1.235700580739309239e-02 1.279298096215927306e-02 1.324287786452372530e-02 1.370526117674444010e-02 1.417867099628260415e-02 1.466163233445715725e-02 1.515266294279286538e-02 1.565027970508709593e-02 1.615300378896627684e-02 1.665936471868219651e-02 1.716790349666596355e-02 1.767717486863781134e-02 1.818574879817513520e-02 1.869221119297265199e-02 1.919516390710564874e-02 1.969322403167618821e-02 2.018502248004993768e-02 2.066920187332750222e-02 2.114441373610020242e-02 2.160931502169728680e-02 2.206256399928357634e-02 2.250281555184817373e-02 2.292871595370139792e-02 2.333889721781739340e-02 2.373197112654808899e-02 2.410652308309275960e-02 2.446110594475482680e-02 2.479423402175124497e-02 2.510437744617479566e-02 2.538995713404459606e-02 2.564934057838129736e-02 2.588083872252581671e-02 2.608270416996079019e-02 2.625313098968088538e-02 2.639025637476975425e-02 2.649216440673517539e-02 2.655689217021261345e-02 2.658243845299324351e-02 2.656677525697765524e-02 2.650786233856424617e-02 2.640366499574243325e-02 2.625217532732089520e-02 2.605143721315918495e-02 2.579957530975383884e-02 2.549482843325839854e-02 2.513558782528304072e-02 2.472044098521464575e-02 2.424822203369321472e-02 2.371806998591107982e-02 2.312949691963532908e-02 2.248246890994478470e-02 2.177750390219325427e-02 2.101579260417716852e-02 2.019935129057482542e-02 1.933121955378857421e-02 1.841572209919904377e-02 1.745882241512221669e-02 1.646860824448813376e-02 1.545596411718415213e-02 1.443550147746723751e-02 1.342681950523042129e-02 1.245612319237993613e-02 1.155804314556159451e-02 1.077702613588467015e-02 1.016675908833310563e-02 9.785117849219898689e-03 9.682830660415102722e-03 9.888684223557136360e-03 1.040009611340662020e-02 1.118622345899187784e-02 1.220050649370665354e-02 1.339348143897261048e-02 1.472038465107224428e-02 1.614371406775895121e-02 1.763299977708109381e-02 1.916358610322676723e-02 2.071532493358754085e-02 2.227149664819507921e-02 2.381801117938664794e-02 2.534285109113712867e-02 2.683570031912532738e-02 2.828770825696102012e-02 2.969135021424787468e-02 3.104035562349933414e-02 3.232968327460994384e-02 3.355552842405385566e-02 3.471535035542942099e-02 3.580791134190499519e-02 3.683331935892727310e-02 3.779306759583091896e-02 3.869006402586133708e-02 3.952864418473290425e-02 4.031456003848831599e-02 4.105493756605276684e-02 4.175819564483587709e-02 4.243391924846545010e-02 4.309268110623244025e-02 4.374580808368520174e-02 4.440509179804420087e-02 4.508244739732877870e-02 4.578952977885941689e-02 4.653732226592093013e-02 4.733571807123417019e-02 4.819311874312331295e-02 4.911607524725983276e-02 5.010899573821015612e-02 5.117393934172841108e-02 5.231050799296844966e-02 5.351583971762772368e-02 5.478469814188701575e-02 5.610964581585212163e-02 5.748128405919331746e-02 5.888853983027035610e-02 6.031898037038077587e-02 6.175913848708242809e-02 6.319483455835565866e-02 6.461148494540101817e-02 6.599438994196257791e-02 6.732899731771428697e-02 6.860113978072027163e-02 6.979724628234260098e-02 7.090452809870857742e-02 7.191114116801114453e-02 7.280632637003284224e-02 7.358052941737405761e-02 7.422550187768833796e-02 7.473438462928505555e-02 7.510177481330655713e-02 7.532377711097029693e-02 7.539803995769775447e-02 7.532377711097026918e-02 7.510177481330662652e-02 7.473438462928504167e-02 7.422550187768828245e-02 7.358052941737409924e-02 7.280632637003285612e-02 7.191114116801114453e-02 7.090452809870857742e-02 6.979724628234261485e-02 6.860113978072028551e-02 6.732899731771430085e-02 6.599438994196261954e-02 6.461148494540100429e-02 6.319483455835561703e-02 6.175913848708242809e-02 6.031898037038081056e-02 5.888853983027034222e-02 5.748128405919330358e-02 5.610964581585210081e-02 5.478469814188700882e-02 5.351583971762771674e-02 5.231050799296842885e-02 5.117393934172841108e-02 5.010899573821015612e-02 4.911607524725983276e-02 4.819311874312328520e-02 4.733571807123414243e-02 4.653732226592091625e-02 4.578952977885941689e-02 4.508244739732875095e-02 4.440509179804420781e-02 4.374580808368521562e-02 4.309268110623245412e-02 4.243391924846547092e-02 4.175819564483587015e-02 4.105493756605273908e-02 4.031456003848832292e-02 3.952864418473292507e-02 3.869006402586132320e-02 3.779306759583093284e-02 3.683331935892727310e-02 3.580791134190500907e-02 3.471535035542941405e-02 3.355552842405385566e-02 3.232968327460993690e-02 3.104035562349931679e-02 2.969135021424787468e-02 2.828770825696104441e-02 2.683570031912533085e-02 2.534285109113713561e-02 2.381801117938664100e-02 2.227149664819508615e-02 2.071532493358752697e-02 1.916358610322676723e-02 1.763299977708109034e-02 1.614371406775894427e-02 1.472038465107225122e-02 1.339348143897262436e-02 1.220050649370664660e-02 1.118622345899187090e-02 1.040009611340662367e-02 9.888684223557143299e-03 9.682830660415088844e-03 9.785117849219903893e-03 1.016675908833310563e-02 1.077702613588466668e-02 1.155804314556160145e-02 1.245612319237992920e-02 1.342681950523042129e-02 1.443550147746722537e-02 1.545596411718415386e-02 1.646860824448812682e-02 1.745882241512222016e-02 1.841572209919904030e-02 1.933121955378856033e-02 2.019935129057482889e-02 2.101579260417717893e-02 2.177750390219324733e-02 2.248246890994478470e-02 2.312949691963532561e-02 2.371806998591107982e-02 2.424822203369321472e-02 2.472044098521464922e-02 2.513558782528303379e-02 2.549482843325840201e-02 2.579957530975384578e-02 2.605143721315919883e-02 2.625217532732089520e-02 2.640366499574243672e-02 2.650786233856424270e-02 2.656677525697765524e-02 2.658243845299325045e-02 2.655689217021261345e-02 2.649216440673516151e-02 2.639025637476974384e-02 2.625313098968087844e-02 2.608270416996080407e-02 2.588083872252580978e-02 2.564934057838129736e-02 2.538995713404461688e-02 2.510437744617479566e-02 2.479423402175125885e-02 2.446110594475482680e-02 2.410652308309276307e-02 2.373197112654808899e-02 2.333889721781739687e-02 2.292871595370139792e-02 2.250281555184818413e-02 2.206256399928357634e-02 2.160931502169728680e-02 2.114441373610020242e-02 2.066920187332748834e-02 2.018502248004993768e-02 1.969322403167618821e-02 1.919516390710565221e-02 1.869221119297265199e-02 1.818574879817512827e-02 1.767717486863781828e-02 1.716790349666595661e-02 1.665936471868219304e-02 1.615300378896627684e-02 1.565027970508709246e-02 1.515266294279286018e-02 1.466163233445716765e-02 1.417867099628259894e-02 1.370526117674443316e-02 1.324287786452372356e-02 1.279298096215927306e-02 1.235700580739309065e-02 1.193635181532146962e-02 1.153236903083940633e-02 1.114634243408641097e-02 1.077947394382624408e-02 1.043286222555982710e-02 1.010748063786961852e-02 9.804153937750366421e-03 9.523534694461644606e-03 9.266080694954765065e-03 9.032034907517716774e-03 8.821409737459977307e-03 8.633977293842975270e-03 8.469267142734496906e-03 8.326572541123268556e-03 8.204965467226658232e-03 8.103319977371755897e-03 8.020342649441836863e-03 7.954608244299972777e-03 7.904598328031912924e-03 7.868740496253304878e-03 7.845446015240174417e-03 7.833144082275112288e-03 7.830311420632920377e-03 7.835496470730384314e-03 7.847337941895741326e-03 7.864577898961604141e-03
8.097389838143956992e-03 8.099658222901168908e-03 8.107199940972390981e-03 8.121121685800234552e-03 8.142622913394454223e-03 8.172985666595871182e-03 8.213560054233258467e-03 8.265745231420007846e-03 8.330966009038490855e-03 8.410645565377910735e-03 8.506175111372946823e-03 8.618881728074696130e-03 8.749995895107078731e-03 8.900620405574677721e-03 9.071702372125031374e-03 9.264009851456133163e-03 9.478114264240836834e-03 9.714379310482277458e-03 9.972956546388455148e-03 1.025378727552565296e-02 1.055660998222096233e-02 1.088097224444452282e-02 1.122624592311991833e-02 1.159164442466698551e-02 1.197624094369334653e-02 1.237898677422256954e-02 1.279872899162846217e-02 1.323422702125637979e-02 1.368416780093591710e-02 1.414717940056366662e-02 1.462184307852130473e-02 1.510670383353544984e-02 1.560027955708625201e-02 1.610106891232072554e-02 1.660755806771031101e-02 1.711822640357150288e-02 1.763155129226082196e-02 1.814601203240093219e-02 1.866009299669358149e-02 1.917228603393994132e-02 1.968109214995556605e-02 2.018502248004993768e-02 2.068259855802024455e-02 2.117235188330671147e-02 2.165282278907835339e-02 2.212255861941102644e-02 2.258011123303179865e-02 2.302403386412548922e-02 2.345287738689860735e-02 2.386518604948916281e-02 2.425949276389910772e-02 2.463431406120392825e-02 2.498814484467714800e-02 2.531945309694486057e-02 2.562667472003843372e-02 2.590820870852788768e-02 2.616241287501642684e-02 2.638760036352931146e-02 2.658203719916819169e-02 2.674394113158059041e-02 2.687148203496147331e-02 2.696278412887156278e-02 2.701593028245788050e-02 2.702896866060018263e-02 2.699992196567035235e-02 2.692679952481864813e-02 2.680761247292924934e-02 2.664039228942907678e-02 2.642321296807586747e-02 2.615421713981202004e-02 2.583164653947138054e-02 2.545387732100485786e-02 2.501946090255780658e-02 2.452717129009857749e-02 2.397606022776596971e-02 2.336552211644791002e-02 2.269537152241128675e-02 2.196593740756342533e-02 2.117818017005883291e-02 2.033384052444398710e-02 1.943563368647297993e-02 1.848750902593105164e-02 1.749500540026574860e-02 1.646574715021218230e-02 1.541014635946471451e-02 1.434240234158597194e-02 1.328190976796156213e-02 1.225516719113158882e-02 1.129811893596412153e-02 1.045834660898324088e-02 9.795354421528564698e-03 9.375572389683504634e-03 9.258882618454080879e-03 9.479510992318968335e-03 1.003348234593162518e-02 1.088315131908253706e-02 1.197395484643682360e-02 1.325023681151441500e-02 1.466350926887779148e-02 1.617442789821070190e-02 1.775179554393257683e-02 1.937078615788326644e-02 2.101130931443573324e-02 2.265675762875710153e-02 2.429312280257666518e-02 2.590839991702801465e-02 2.749220019370763810e-02 2.903550975661627412e-02 3.053054937218121698e-02 3.197070365923056906e-02 3.335049777309171543e-02 3.466560596070293598e-02 3.591288055237380761e-02 3.709039258955575818e-02 3.819747686921765029e-02 3.923477504221537654e-02 4.020427076208091949e-02 4.110931090975519786e-02 4.195460676093761693e-02 4.274620875618642679e-02 4.349144843569897889e-02 4.419884129189841082e-02 4.487794497673603528e-02 4.553916868592281647e-02 4.619353180612400384e-02 4.685237314383759039e-02 4.752701619228475588e-02 4.822840065550681315e-02 4.896669531274303738e-02 4.975091153692346585e-02 5.058853954977694800e-02 5.148523006819108461e-02 5.244454194781431738e-02 5.346777181596215622e-02 5.455387509071629726e-02 5.569948021047341213e-02 5.689899053085485658e-02 5.814476225531459846e-02 5.942734267199804160e-02 6.073575112652732783e-02 6.205778538419820523e-02 6.338033783654058173e-02 6.468970876736257480e-02 6.597190701839937554e-02 6.721293141730216858e-02 6.839902894949563550e-02 6.951692772663524422e-02 7.055404430620332290e-02 7.149866590556736012e-02 7.234010862485010240e-02 7.306885305111164575e-02 7.367665865849716555e-02 7.415665832434673033e-02 7.450343410966828173e-02 7.471307524466501426e-02 7.478321904193620251e-02 7.471307524466504202e-02 7.450343410966824009e-02 7.415665832434675808e-02 7.367665865849716555e-02 7.306885305111165962e-02 7.234010862485014404e-02 7.149866590556733237e-02 7.055404430620330902e-02 6.951692772663525810e-02 6.839902894949560774e-02 6.721293141730216858e-02 6.597190701839937554e-02 6.468970876736258868e-02 6.338033783654058173e-02 6.205778538419820523e-02 6.073575112652733476e-02 5.942734267199801385e-02 5.814476225531461928e-02 5.689899053085482883e-02 5.569948021047339826e-02 5.455387509071631114e-02 5.346777181596215622e-02 5.244454194781433126e-02 5.148523006819107767e-02 5.058853954977696882e-02 4.975091153692346585e-02 4.896669531274304432e-02 4.822840065550679928e-02 4.752701619228475588e-02 4.685237314383757651e-02 4.619353180612398996e-02 4.553916868592281647e-02 4.487794497673602834e-02 4.419884129189841082e-02 4.349144843569895807e-02 4.274620875618641985e-02 4.195460676093761693e-02 4.110931090975517010e-02 4.020427076208091255e-02 3.923477504221537654e-02 3.819747686921767110e-02 3.709039258955575818e-02 3.591288055237380067e-02 3.466560596070292211e-02 3.335049777309175012e-02 3.197070365923058294e-02 3.053054937218122045e-02 2.903550975661626718e-02 2.749220019370764503e-02 2.590839991702800077e-02 2.429312280257665477e-02 2.265675762875710500e-02 2.101130931443573671e-02 1.937078615788326644e-02 1.775179554393257683e-02 1.617442789821069496e-02 1.466350926887778454e-02 1.325023681151442194e-02 1.197395484643682707e-02 1.088315131908253706e-02 1.003348234593162518e-02 9.479510992318978743e-03 9.258882618454073940e-03 9.375572389683494226e-03 9.795354421528573372e-03 1.045834660898323568e-02 1.129811893596411633e-02 1.225516719113158189e-02 1.328190976796155172e-02 1.434240234158597020e-02 1.541014635946471451e-02 1.646574715021217536e-02 1.749500540026575554e-02 1.848750902593103082e-02 1.943563368647297993e-02 2.033384052444398710e-02 2.117818017005881209e-02 2.196593740756342186e-02 2.269537152241129715e-02 2.336552211644787880e-02 2.397606022776597665e-02 2.452717129009856362e-02 2.501946090255779270e-02 2.545387732100486133e-02 2.583164653947136319e-02 2.615421713981200616e-02 2.642321296807587094e-02 2.664039228942907678e-02 2.680761247292926322e-02 2.692679952481864467e-02 2.699992196567035582e-02 2.702896866060018263e-02 2.701593028245788397e-02 2.696278412887155931e-02 2.687148203496148025e-02 2.674394113158058695e-02 2.658203719916818128e-02 2.638760036352931146e-02 2.616241287501641991e-02 2.590820870852788074e-02 2.562667472003842331e-02 2.531945309694486751e-02 2.498814484467716188e-02 2.463431406120393866e-02 2.425949276389909731e-02 2.386518604948915587e-02 2.345287738689860735e-02 2.302403386412547534e-02 2.258011123303180559e-02 2.212255861941102644e-02 2.165282278907834645e-02 2.117235188330671841e-02 2.068259855802024802e-02 2.018502248004993421e-02 1.968109214995556605e-02 1.917228603393994132e-02 1.866009299669357802e-02 1.814601203240093219e-02 1.763155129226082890e-02 1.711822640357149941e-02 1.660755806771030407e-02 1.610106891232072207e-02 1.560027955708625375e-02 1.510670383353545330e-02 1.462184307852130473e-02 1.414717940056366835e-02 1.368416780093591537e-02 1.323422702125636417e-02 1.279872899162846044e-02 1.237898677422257475e-02 1.197624094369334480e-02 1.159164442466698725e-02 1.122624592311992180e-02 1.088097224444452282e-02 1.055660998222096580e-02 1.025378727552564949e-02 9.972956546388462087e-03 9.714379310482279192e-03 9.478114264240829895e-03 9.264009851456136632e-03 9.071702372125029640e-03 8.900620405574675986e-03 8.749995895107075261e-03 8.618881728074692661e-03 8.506175111372945088e-03 8.410645565377909000e-03 8.330966009038492590e-03 8.265745231419999173e-03 8.213560054233260202e-03 8.172985666595872917e-03 8.142622913394457693e-03 8.121121685800238021e-03 8.107199940972394450e-03 8.099658222901168908e-03 8.097389838143956992e-03
8.314520344901240104e-03 8.336544949271829097e-03 8.363754017707001817e-03 8.397109069416928626e-03 8.437655151017285984e-03 8.486513280072070786e-03 8.544869418738769429e-03 8.613959829044101624e-03 8.695052853452300140e-03 8.789427400358049494e-03 8.898348677132541379e-03 9.023041977297537042e-03 9.164665559969403102e-03 9.324283823392225112e-03 9.502842039060582086e-03 9.701143859630020558e-03 9.919832640882071326e-03 1.015937734340285024e-02 1.042006343843000955e-02 1.070198887951780142e-02 1.100506486351413363e-02 1.132902082902403386e-02 1.167341295224792221e-02 1.203763530640041685e-02 1.242093284486489244e-02 1.282241543185143849e-02 1.324107225503038006e-02 1.367578608898764765e-02 1.412534701693379802e-02 1.458846534611807008e-02 1.506378356105480577e-02 1.554988724387471564e-02 1.604531495271698666e-02 1.654856708925294545e-02 1.705811380886492964e-02 1.757240203564787093e-02 1.808986164326565824e-02 1.860891085520801486e-02 1.912796090703895030e-02 1.964542000105153410e-02 2.015969657209302698e-02 2.066920187332750222e-02 2.117235188330671147e-02 2.166756853136527980e-02 2.215328023746964900e-02 2.262792176522224544e-02 2.308993339295432878e-02 2.353775941744123273e-02 2.396984601764586345e-02 2.438463852172314053e-02 2.478057813890259184e-02 2.515609823835331799e-02 2.550962027918638603e-02 2.583954951875066727e-02 2.614427064965204467e-02 2.642214353878685751e-02 2.667149926340897995e-02 2.689063665915659290e-02 2.707781961244038610e-02 2.723127534414184620e-02 2.734919394286006167e-02 2.742972941384091978e-02 2.747100251452042063e-02 2.747110564981282768e-02 2.742811010099942964e-02 2.734007586298915424e-02 2.720506436833426342e-02 2.702115438606192757e-02 2.678646140412124441e-02 2.649916084267177688e-02 2.615751551101829636e-02 2.575990782721066658e-02 2.530487748531504155e-02 2.479116550944723482e-02 2.421776601771182674e-02 2.358398759654370749e-02 2.288952705365517037e-02 2.213455962630779886e-02 2.131985170715122030e-02 2.044690518518174627e-02 1.951814717514771536e-02 1.853718615335891301e-02 1.750916675573177539e-02 1.644127277786714900e-02 1.534345374908550018e-02 1.422948629642077981e-02 1.311852190929825232e-02 1.203728653474314160e-02 1.102297775611729355e-02 1.012637016170926663e-02 9.413184431539902558e-03 8.959310416023375315e-03 8.834780586815894898e-03 9.079183353467544515e-03 9.685447438055825795e-03 1.060695865225277403e-02 1.177992350418207400e-02 1.314239113667727346e-02 1.464262593750436693e-02 1.624002636125891630e-02 1.790315905214977590e-02 1.960738620867258017e-02 2.133292247619184706e-02 2.306344046468174896e-02 2.478512815619153195e-02 2.648607314659278192e-02 2.815587192406262401e-02 2.978539146116045491e-02 3.136663356617333531e-02 3.289266864588778067e-02 3.435761628436375531e-02 3.575665700156964444e-02 3.708606399032012002e-02 3.834324640436408138e-02 3.952679744893387165e-02 4.063654147141685519e-02 4.167357470247753937e-02 4.264029442227679212e-02 4.354041124994560003e-02 4.437893909258677771e-02 4.516215716326734547e-02 4.589753852230686604e-02 4.659363996909746813e-02 4.725994898146004819e-02 4.790668492814665474e-02 4.854455408728101246e-02 4.918446111925612457e-02 4.983718345424912460e-02 5.051301926477733822e-02 5.122142381163244385e-02 5.197065233692224617e-02 5.276742964936771002e-02 5.361666653975381835e-02 5.452124089850536592e-02 5.548185700724241054e-02 5.649699049007458895e-02 5.756291970660042806e-02 5.867383793671977765e-02 5.982203542668880492e-02 6.099813682086119987e-02 6.219137789621179135e-02 6.338990569179592249e-02 6.458108767599315958e-02 6.575181800217966277e-02 6.688881166418345070e-02 6.797888007102026453e-02 6.900918394539007350e-02 6.996746137379124264e-02 7.084223026467380280e-02 7.162296544225869865e-02 7.230025119244809506e-02 7.286591037129303006e-02 7.331311126889963892e-02 7.363645336289054155e-02 7.383203294981413589e-02 7.389748944836332933e-02 7.383203294981412201e-02 7.363645336289052767e-02 7.331311126889968055e-02 7.286591037129307169e-02 7.230025119244806731e-02 7.162296544225869865e-02 7.084223026467383055e-02 6.996746137379124264e-02 6.900918394539010126e-02 6.797888007102029229e-02 6.688881166418349233e-02 6.575181800217966277e-02 6.458108767599317346e-02 6.338990569179588086e-02 6.219137789621178442e-02 6.099813682086122069e-02 5.982203542668883267e-02 5.867383793671980541e-02 5.756291970660045582e-02 5.649699049007460977e-02 5.548185700724239666e-02 5.452124089850536592e-02 5.361666653975381142e-02 5.276742964936771002e-02 5.197065233692224617e-02 5.122142381163245078e-02 5.051301926477733822e-02 4.983718345424911073e-02 4.918446111925612457e-02 4.854455408728100552e-02 4.790668492814664087e-02 4.725994898146002737e-02 4.659363996909745426e-02 4.589753852230686604e-02 4.516215716326732466e-02 4.437893909258674996e-02 4.354041124994560696e-02 4.264029442227679212e-02 4.167357470247753243e-02 4.063654147141684825e-02 3.952679744893386471e-02 3.834324640436408138e-02 3.708606399032014084e-02 3.575665700156963750e-02 3.435761628436372755e-02 3.289266864588778067e-02 3.136663356617332837e-02 2.978539146116045838e-02 2.815587192406263442e-02 2.648607314659277151e-02 2.478512815619156318e-02 2.306344046468175243e-02 2.133292247619184359e-02 1.960738620867258711e-02 1.790315905214977937e-02 1.624002636125890589e-02 1.464262593750436173e-02 1.314239113667726652e-02 1.177992350418206706e-02 1.060695865225278617e-02 9.685447438055817121e-03 9.079183353467551454e-03 8.834780586815891429e-03 8.959310416023375315e-03 9.413184431539911232e-03 1.012637016170927357e-02 1.102297775611730049e-02 1.203728653474312946e-02 1.311852190929824712e-02 1.422948629642079368e-02 1.534345374908550712e-02 1.644127277786715594e-02 1.750916675573177539e-02 1.853718615335893383e-02 1.951814717514772229e-02 2.044690518518174280e-02 2.131985170715121683e-02 2.213455962630779886e-02 2.288952705365516344e-02 2.358398759654370749e-02 2.421776601771183368e-02 2.479116550944722441e-02 2.530487748531505196e-02 2.575990782721064923e-02 2.615751551101829636e-02 2.649916084267176300e-02 2.678646140412124094e-02 2.702115438606193104e-02 2.720506436833426689e-02 2.734007586298913689e-02 2.742811010099943311e-02 2.747110564981284503e-02 2.747100251452042410e-02 2.742972941384093019e-02 2.734919394286008595e-02 2.723127534414185313e-02 2.707781961244038263e-02 2.689063665915658249e-02 2.667149926340896954e-02 2.642214353878684710e-02 2.614427064965203426e-02 2.583954951875066033e-02 2.550962027918637562e-02 2.515609823835331452e-02 2.478057813890259184e-02 2.438463852172314053e-02 2.396984601764587039e-02 2.353775941744122926e-02 2.308993339295431838e-02 2.262792176522224544e-02 2.215328023746965941e-02 2.166756853136527633e-02 2.117235188330670453e-02 2.066920187332750916e-02 2.015969657209303045e-02 1.964542000105154451e-02 1.912796090703894336e-02 1.860891085520801833e-02 1.808986164326566864e-02 1.757240203564787440e-02 1.705811380886493311e-02 1.654856708925294545e-02 1.604531495271698666e-02 1.554988724387471564e-02 1.506378356105480404e-02 1.458846534611807008e-02 1.412534701693380843e-02 1.367578608898765112e-02 1.324107225503038006e-02 1.282241543185144023e-02 1.242093284486488723e-02 1.203763530640041685e-02 1.167341295224792914e-02 1.132902082902403386e-02 1.100506486351413710e-02 1.070198887951779622e-02 1.042006343843000782e-02 1.015937734340285718e-02 9.919832640882074795e-03 9.701143859630018823e-03 9.502842039060582086e-03 9.324283823392221643e-03 9.164665559969406572e-03 9.023041977297537042e-03 8.898348677132543114e-03 8.789427400358051229e-03 8.695052853452296671e-03 8.613959829044099889e-03 8.544869418738762490e-03 8.486513280072065582e-03 8.437655151017289454e-03 8.397109069416926891e-03 8.363754017706996613e-03 8.336544949271830832e-03 8.314520344901241838e-03
8.514651808162042312e-03 8.556629625109378814e-03 8.603743583943839965e-03 8.656816047807582015e-03 8.716744698408033024e-03 8.784497315002283424e-03 8.861103769399997221e-03 8.947645087365688199e-03 9.045239556409710030e-03 9.155026020690992458e-03 9.278144686603472316e-03 9.415715952736082583e-03 9.568817955751450499e-03 9.738463667079351113e-03 9.925578462978154951e-03 1.013097910628256611e-02 1.035535501449981639e-02 1.059925254950671442e-02 1.086306286372762560e-02 1.114701359980265101e-02 1.145116449377357043e-02 1.177540670316015552e-02 1.211946549358288577e-02 1.248290578480906916e-02 1.286513998422612361e-02 1.326543751883207944e-02 1.368293550626572402e-02 1.411665006771419505e-02 1.456548786713311901e-02 1.502825754946025653e-02 1.550368083596515532e-02 1.599040311065063821e-02 1.648700339431258960e-02 1.699200365106117924e-02 1.750387740640152803e-02 1.802105767805204165e-02 1.854194423265845965e-02 1.906491018592417624e-02 1.958830796263249380e-02 2.011047462867070548e-02 2.062973660110040131e-02 2.114441373610019895e-02 2.165282278907835339e-02 2.215328023746964900e-02 2.264410445511862852e-02 2.312361722813102705e-02 2.359014460604741056e-02 2.404201708895692055e-02 2.447756916117021370e-02 2.489513819477428072e-02 2.529306276191030031e-02 2.566968041255394961e-02 2.602332499451838477e-02 2.635232361398989059e-02 2.665499335754732343e-02 2.692963791970918661e-02 2.717454430303779464e-02 2.738797977995795219e-02 2.756818932621133561e-02 2.771339375460666818e-02 2.782178879402829458e-02 2.789154537230340361e-02 2.792081137243106539e-02 2.790771514009811327e-02 2.785037102733730480e-02 2.774688726355376694e-02 2.759537645352359153e-02 2.739396901493953290e-02 2.714082989058064221e-02 2.683417890810205902e-02 2.647231522329126022e-02 2.605364638305549332e-02 2.557672270171764892e-02 2.504027788625563106e-02 2.444327721520966196e-02 2.378497513638100358e-02 2.306498500014401987e-02 2.228336494521775471e-02 2.144072595352467664e-02 2.053837119583719339e-02 1.957848066185268951e-02 1.856436278744095711e-02 1.750080710782070045e-02 1.639459162354764757e-02 1.525522952177337660e-02 1.409608654208048886e-02 1.293606249069128786e-02 1.180208419246388078e-02 1.073259344677651023e-02 9.781687430429807095e-03 9.021816273809135298e-03 8.539389295663647739e-03 8.415592641220348905e-03 8.694819343262327749e-03 9.364409789038533050e-03 1.036625648323460762e-02 1.162636702538813807e-02 1.307683916956734090e-02 1.466348301992208107e-02 1.634517380154630259e-02 1.809077740017469085e-02 1.987619991885206799e-02 2.168218975876197441e-02 2.349284677052279960e-02 2.529465240293309047e-02 2.707585379966743686e-02 2.882608182708294720e-02 3.053612295953778491e-02 3.219779283392239233e-02 3.380387745118659110e-02 3.534811952497108473e-02 3.682523471341628274e-02 3.823094699159999832e-02 3.956203522315548948e-02 4.081638468799173719e-02 4.199303830228136997e-02 4.309224276929426306e-02 4.411548508492756787e-02 4.506551480565693796e-02 4.594634736469992847e-02 4.676324358840952544e-02 4.752266052224787124e-02 4.823216884244282271e-02 4.890033263875878666e-02 4.953654834391792855e-02 5.015084117962371330e-02 5.075361976448738294e-02 5.135539247478219244e-02 5.196645262652281605e-02 5.259654326152732318e-02 5.325451582226817249e-02 5.394799973475013916e-02 5.468310132007610930e-02 5.546415008072788644e-02 5.629350806861609796e-02 5.717145389333487537e-02 5.809614747227611481e-02 5.906367561468409133e-02 6.006817281261900981e-02 6.110200692608696443e-02 6.215601629041268145e-02 6.321978331491626135e-02 6.428192975585633739e-02 6.533042019098130038e-02 6.635286235489512574e-02 6.733679547504070606e-02 6.826996021685521887e-02 6.914054605461601721e-02 6.993741369620457005e-02 7.065029156284870215e-02 7.126994628148981825e-02 7.178832774700946717e-02 7.219868962786574196e-02 7.249568629482967819e-02 7.267544711176480987e-02 7.273562889008929055e-02 7.267544711176486538e-02 7.249568629482966431e-02 7.219868962786576971e-02 7.178832774700943942e-02 7.126994628148979050e-02 7.065029156284868828e-02 6.993741369620455617e-02 6.914054605461604497e-02 6.826996021685519112e-02 6.733679547504070606e-02 6.635286235489512574e-02 6.533042019098124487e-02 6.428192975585629576e-02 6.321978331491620584e-02 6.215601629041265369e-02 6.110200692608692280e-02 6.006817281261902369e-02 5.906367561468411215e-02 5.809614747227614256e-02 5.717145389333486843e-02 5.629350806861604245e-02 5.546415008072786562e-02 5.468310132007610236e-02 5.394799973475013222e-02 5.325451582226817249e-02 5.259654326152730930e-02 5.196645262652280911e-02 5.135539247478219937e-02 5.075361976448740375e-02 5.015084117962374105e-02 4.953654834391792855e-02 4.890033263875880054e-02 4.823216884244282271e-02 4.752266052224787818e-02 4.676324358840951156e-02 4.594634736469991459e-02 4.506551480565695877e-02 4.411548508492756093e-02 4.309224276929427694e-02 4.199303830228137691e-02 4.081638468799172331e-02 3.956203522315551724e-02 3.823094699159999138e-02 3.682523471341630356e-02 3.534811952497105003e-02 3.380387745118659110e-02 3.219779283392238539e-02 3.053612295953777797e-02 2.882608182708296454e-02 2.707585379966744726e-02 2.529465240293309047e-02 2.349284677052279960e-02 2.168218975876198482e-02 1.987619991885208187e-02 1.809077740017468738e-02 1.634517380154630953e-02 1.466348301992208975e-02 1.307683916956733916e-02 1.162636702538815021e-02 1.036625648323460762e-02 9.364409789038524376e-03 8.694819343262322545e-03 8.415592641220341966e-03 8.539389295663654678e-03 9.021816273809135298e-03 9.781687430429812299e-03 1.073259344677651370e-02 1.180208419246387384e-02 1.293606249069128092e-02 1.409608654208049233e-02 1.525522952177338180e-02 1.639459162354764063e-02 1.750080710782070392e-02 1.856436278744096405e-02 1.957848066185267563e-02 2.053837119583720727e-02 2.144072595352468705e-02 2.228336494521775818e-02 2.306498500014402681e-02 2.378497513638100358e-02 2.444327721520966196e-02 2.504027788625563800e-02 2.557672270171764545e-02 2.605364638305548292e-02 2.647231522329126022e-02 2.683417890810206596e-02 2.714082989058063874e-02 2.739396901493953290e-02 2.759537645352359500e-02 2.774688726355377041e-02 2.785037102733728398e-02 2.790771514009809592e-02 2.792081137243105152e-02 2.789154537230339320e-02 2.782178879402828070e-02 2.771339375460665083e-02 2.756818932621133561e-02 2.738797977995795913e-02 2.717454430303779117e-02 2.692963791970918661e-02 2.665499335754733384e-02 2.635232361398988365e-02 2.602332499451838824e-02 2.566968041255394961e-02 2.529306276191030031e-02 2.489513819477428419e-02 2.447756916117021023e-02 2.404201708895692749e-02 2.359014460604740362e-02 2.312361722813103052e-02 2.264410445511863199e-02 2.215328023746964900e-02 2.165282278907836033e-02 2.114441373610020242e-02 2.062973660110038743e-02 2.011047462867069854e-02 1.958830796263249727e-02 1.906491018592416931e-02 1.854194423265845965e-02 1.802105767805204511e-02 1.750387740640153150e-02 1.699200365106117230e-02 1.648700339431258960e-02 1.599040311065062780e-02 1.550368083596515706e-02 1.502825754946025827e-02 1.456548786713311554e-02 1.411665006771419505e-02 1.368293550626572402e-02 1.326543751883207944e-02 1.286513998422612361e-02 1.248290578480906396e-02 1.211946549358287710e-02 1.177540670316015552e-02 1.145116449377356869e-02 1.114701359980265274e-02 1.086306286372762560e-02 1.059925254950670921e-02 1.035535501449981986e-02 1.013097910628256611e-02 9.925578462978153216e-03 9.738463667079351113e-03 9.568817955751447030e-03 9.415715952736080849e-03 9.278144686603472316e-03 9.155026020690987254e-03 9.045239556409710030e-03 8.947645087365689934e-03 8.861103769400002425e-03 8.784497315002283424e-03 8.716744698408033024e-03 8.656816047807588954e-03 8.603743583943839965e-03 8.556629625109380549e-03 8.514651808162037108e-03
8.696578041861384098e-03 8.758649880125563003e-03 8.825852989413308577e-03 8.898876579373203935e-03 8.978477743454024371e-03 9.065478304143276614e-03 9.160759413121737429e-03 9.265253753971122719e-03 9.379935281399569280e-03 9.505806539782120368e-03 9.643883730672826726e-03 9.795179835903399662e-03 9.960686238556976102e-03 1.014135340505618529e-02 1.033807128362732031e-02 1.055165012495625117e-02 1.078280243121031851e-02 1.103212668694547247e-02 1.130009342348424484e-02 1.158703402744960462e-02 1.189313253939939044e-02 1.221842051736585742e-02 1.256277487979913163e-02 1.292591850679072896e-02 1.330742327698415488e-02 1.370671515418276330e-02 1.412308091104426747e-02 1.455567608262567023e-02 1.500353377225212455e-02 1.546557397810452428e-02 1.594061316308009735e-02 1.642737384622965785e-02 1.692449404649324848e-02 1.743053645519982223e-02 1.794399725130698189e-02 1.846331450210406816e-02 1.898687611263180988e-02 1.951302730040795075e-02 2.004007757955171554e-02 2.056630724145918840e-02 2.108997331927184651e-02 2.160931502169728333e-02 2.212255861941102991e-02 2.262792176522225931e-02 2.312361722813102358e-02 2.360785602196537741e-02 2.407884991187375645e-02 2.453481328687352053e-02 2.497396439412235061e-02 2.539452594067302671e-02 2.579472508116001719e-02 2.617279282506569660e-02 2.652696291469964704e-02 2.685547024453506515e-02 2.715654891363596807e-02 2.742843002524827586e-02 2.766933937056046885e-02 2.787749515673643846e-02 2.805110596191128652e-02 2.818836912146784404e-02 2.828746976999637480e-02 2.834658078159244324e-02 2.836386386734802284e-02 2.833747210317843351e-02 2.826555417395027955e-02 2.814626063227725419e-02 2.797775248403112577e-02 2.775821243030302671e-02 2.748585912118697849e-02 2.715896481635836704e-02 2.677587690947606097e-02 2.633504387065277799e-02 2.583504631205258556e-02 2.527463411397322043e-02 2.465277090457785106e-02 2.396868773079992646e-02 2.322194859284377327e-02 2.241253180297333655e-02 2.154093313508706822e-02 2.060829989013852892e-02 1.961661004053408264e-02 1.856891875841668385e-02 1.746970794544219427e-02 1.632539630966562197e-02 1.514510356392461191e-02 1.394182010568511577e-02 1.273421942412431528e-02 1.154945080735493221e-02 1.042726011321568405e-02 9.425300612131669309e-03 8.623428717625716486e-03 8.119824663401309026e-03 8.007744560530744016e-03 8.335048215475948999e-03 9.080020399613709589e-03 1.017037480023321068e-02 1.152150284944778239e-02 1.306046003094843422e-02 1.473169398463001524e-02 1.649438344693574324e-02 1.831822613893478030e-02 2.017999460939912809e-02 2.206116388063894193e-02 2.394637862216777643e-02 2.582248889007867851e-02 2.767795307212916195e-02 2.950247549108809056e-02 3.128679475523071102e-02 3.302257006707694231e-02 3.470233194245243152e-02 3.631947557774704849e-02 3.786828232825625862e-02 3.934395920232294092e-02 4.074268900354373335e-02 4.206168540698321939e-02 4.329924822207367741e-02 4.445481461254267158e-02 4.552900226378394505e-02 4.652364051468638184e-02 4.744178538418182545e-02 4.828771429621125932e-02 4.906689621748789448e-02 4.978593295882319247e-02 5.045246765467684830e-02 5.107505703961641441e-02 5.166300519712814510e-02 5.222615805884329998e-02 5.277466012672176604e-02 5.331867764114414654e-02 5.386809557526165554e-02 5.443219911905271269e-02 5.501935332002744899e-02 5.563669678829790549e-02 5.628986637614698946e-02 5.698276914855793934e-02 5.771741563958359550e-02 5.849382450140247491e-02 5.931000365055275059e-02 6.016200756160543228e-02 6.104406518429014716e-02 6.194876871095452570e-02 6.286731052994935787e-02 6.378975432667022272e-02 6.470532633744544015e-02 6.560271393131471285e-02 6.647036060555974735e-02 6.729674874264186812e-02 6.807066376069946523e-02 6.878143536295350247e-02 6.941915331831138847e-02 6.997485653547470819e-02 7.044069513618977929e-02 7.081006583665966359e-02 7.107772127293640607e-02 7.123985402135830924e-02 7.129415602813501951e-02 7.123985402135826761e-02 7.107772127293643383e-02 7.081006583665969134e-02 7.044069513618982092e-02 6.997485653547474982e-02 6.941915331831136071e-02 6.878143536295348859e-02 6.807066376069945135e-02 6.729674874264190976e-02 6.647036060555970571e-02 6.560271393131471285e-02 6.470532633744544015e-02 6.378975432667023659e-02 6.286731052994935787e-02 6.194876871095453263e-02 6.104406518429014716e-02 6.016200756160543228e-02 5.931000365055275059e-02 5.849382450140246797e-02 5.771741563958357468e-02 5.698276914855791853e-02 5.628986637614694089e-02 5.563669678829792631e-02 5.501935332002741430e-02 5.443219911905271269e-02 5.386809557526162778e-02 5.331867764114414654e-02 5.277466012672177298e-02 5.222615805884329304e-02 5.166300519712809652e-02 5.107505703961639359e-02 5.045246765467683442e-02 4.978593295882318553e-02 4.906689621748790142e-02 4.828771429621123157e-02 4.744178538418181157e-02 4.652364051468638184e-02 4.552900226378392423e-02 4.445481461254267852e-02 4.329924822207366353e-02 4.206168540698324021e-02 4.074268900354372641e-02 3.934395920232294785e-02 3.786828232825626556e-02 3.631947557774703461e-02 3.470233194245244540e-02 3.302257006707694231e-02 3.128679475523071796e-02 2.950247549108809056e-02 2.767795307212918623e-02 2.582248889007867851e-02 2.394637862216777643e-02 2.206116388063892805e-02 2.017999460939914544e-02 1.831822613893479071e-02 1.649438344693573283e-02 1.473169398463001177e-02 1.306046003094843422e-02 1.152150284944779800e-02 1.017037480023320374e-02 9.080020399613714793e-03 8.335048215475955938e-03 8.007744560530749220e-03 8.119824663401314230e-03 8.623428717625721690e-03 9.425300612131646757e-03 1.042726011321568926e-02 1.154945080735493221e-02 1.273421942412432048e-02 1.394182010568511577e-02 1.514510356392460497e-02 1.632539630966561156e-02 1.746970794544219427e-02 1.856891875841668385e-02 1.961661004053408264e-02 2.060829989013852892e-02 2.154093313508708210e-02 2.241253180297334696e-02 2.322194859284377327e-02 2.396868773079992992e-02 2.465277090457785106e-02 2.527463411397321350e-02 2.583504631205258903e-02 2.633504387065278840e-02 2.677587690947606097e-02 2.715896481635836704e-02 2.748585912118697849e-02 2.775821243030300589e-02 2.797775248403111883e-02 2.814626063227726113e-02 2.826555417395028649e-02 2.833747210317843351e-02 2.836386386734801243e-02 2.834658078159245712e-02 2.828746976999636786e-02 2.818836912146784404e-02 2.805110596191130734e-02 2.787749515673645581e-02 2.766933937056047579e-02 2.742843002524828627e-02 2.715654891363596807e-02 2.685547024453506515e-02 2.652696291469964704e-02 2.617279282506570007e-02 2.579472508116001719e-02 2.539452594067302324e-02 2.497396439412234367e-02 2.453481328687351359e-02 2.407884991187375645e-02 2.360785602196537741e-02 2.312361722813104092e-02 2.262792176522225585e-02 2.212255861941102644e-02 2.160931502169728680e-02 2.108997331927184998e-02 2.056630724145919881e-02 2.004007757955170860e-02 1.951302730040796116e-02 1.898687611263181682e-02 1.846331450210406469e-02 1.794399725130697495e-02 1.743053645519982570e-02 1.692449404649324501e-02 1.642737384622965785e-02 1.594061316308009735e-02 1.546557397810452428e-02 1.500353377225212108e-02 1.455567608262567023e-02 1.412308091104426400e-02 1.370671515418276330e-02 1.330742327698415661e-02 1.292591850679072722e-02 1.256277487979913163e-02 1.221842051736585742e-02 1.189313253939938350e-02 1.158703402744960982e-02 1.130009342348423963e-02 1.103212668694547247e-02 1.078280243121032371e-02 1.055165012495624770e-02 1.033807128362732204e-02 1.014135340505618356e-02 9.960686238556979571e-03 9.795179835903399662e-03 9.643883730672814583e-03 9.505806539782122103e-03 9.379935281399569280e-03 9.265253753971129658e-03 9.160759413121735695e-03 9.065478304143271410e-03 8.978477743454020901e-03 8.898876579373202200e-03 8.825852989413315516e-03 8.758649880125561268e-03 8.696578041861389302e-03
8.859210235892664084e-03 8.941455723310315351e-03 9.028872743420542427e-03 9.122023384532634838e-03 9.221530767495387040e-03 9.328077705403232944e-03 9.442403542320555038e-03 9.565299016966758924e-03 9.697599053931079544e-03 9.840173458035670825e-03 9.993915575162945833e-03 1.015972908115768576e-02 1.033851316310940155e-02 1.053114645637381885e-02 1.073847018704839930e-02 1.096127103408580349e-02 1.120026426000741288e-02 1.145607765919681546e-02 1.172923683641776717e-02 1.202015225819542954e-02 1.232910842252444607e-02 1.265625537755438006e-02 1.300160269838135027e-02 1.336501591404963205e-02 1.374621527355860719e-02 1.414477665701353512e-02 1.456013437966886467e-02 1.499158560293995489e-02 1.543829605549771299e-02 1.589930677528595543e-02 1.637354160495257949e-02 1.685981520358278279e-02 1.735684137230632945e-02 1.786324152644653759e-02 1.837755317960555745e-02 1.889823833372340431e-02 1.942369169267627732e-02 1.995224863529422230e-02 2.048219289699520704e-02 2.101176391827690865e-02 2.153916382386239850e-02 2.206256399928357981e-02 2.258011123303179865e-02 2.308993339295431838e-02 2.359014460604742097e-02 2.407884991187375645e-02 2.455414936211622323e-02 2.501414154256767497e-02 2.545692649965154361e-02 2.588060806147896020e-02 2.628329555368148773e-02 2.666310492286338291e-02 2.701815929538417191e-02 2.734658901631874944e-02 2.764653123240538510e-02 2.791612910355842705e-02 2.815353074947594958e-02 2.835688806070687726e-02 2.852435552676776259e-02 2.865408925700702047e-02 2.874424639247292676e-02 2.879298512862671355e-02 2.879846558914281318e-02 2.875885181022841408e-02 2.867231511315833023e-02 2.853703916074976088e-02 2.835122701288431829e-02 2.811311051905016414e-02 2.782096241591654542e-02 2.747311154069749517e-02 2.706796163438761338e-02 2.660401430525379668e-02 2.607989686994011125e-02 2.549439601489675994e-02 2.484649856612642163e-02 2.413544118612084843e-02 2.336077163695688200e-02 2.252242552546126694e-02 2.162082445636163280e-02 2.065700472470112167e-02 1.963279086836813153e-02 1.855103693895879258e-02 1.741597261626686918e-02 1.623371544590597806e-02 1.501305162101488309e-02 1.376665711610541853e-02 1.251304258195583101e-02 1.127965929424419589e-02 1.010770695893175100e-02 9.058773124116490522e-03 8.221023903516838649e-03 7.705883545498106064e-03 7.619320201952817923e-03 8.010122440909303587e-03 8.842987856092221488e-03 1.002901275538724442e-02 1.147344089328064878e-02 1.309980507096783660e-02 1.485249833510292848e-02 1.669183995273931798e-02 1.858883721746225695e-02 2.052139101115028202e-02 2.247184673642073707e-02 2.442547582178909715e-02 2.636954756767952851e-02 2.829276711019695564e-02 3.018494110605787067e-02 3.203678701021807351e-02 3.383983447091423041e-02 3.558638677540215678e-02 3.726952185139500995e-02 3.888311928909984200e-02 4.042190407228933580e-02 4.188150028106751160e-02 4.325848958856488846e-02 4.455047029415530602e-02 4.575611314321286621e-02 4.687521041866203608e-02 4.790871484532945729e-02 4.885876479182035825e-02 4.972869214397183935e-02 5.052300911622182450e-02 5.124737022758594357e-02 5.190850577279971373e-02 5.251412345479117977e-02 5.307277550650876113e-02 5.359368971039433355e-02 5.408656429290090162e-02 5.456132875426333850e-02 5.502787524083995602e-02 5.549576792966396527e-02 5.597394081068735039e-02 5.647039685814450594e-02 5.699192345561034795e-02 5.754383967198150457e-02 5.812979027904971452e-02 5.875159915544300726e-02 5.940919109049274532e-02 6.010058638903699457e-02 6.082196766935274446e-02 6.156781348839676649e-02 6.233108949605082466e-02 6.310348510669031019e-02 6.387568233817464414e-02 6.463764343141735480e-02 6.537890487955334839e-02 6.608886722387959101e-02 6.675707206083582312e-02 6.737345984490605844e-02 6.792860404204235925e-02 6.841391885035733034e-02 6.882183900133016785e-02 6.914597108523322377e-02 6.938121644610027727e-02 6.952386601990777348e-02 6.957166760557344232e-02 6.952386601990780124e-02 6.938121644610027727e-02 6.914597108523320990e-02 6.882183900133016785e-02 6.841391885035733034e-02 6.792860404204233149e-02 6.737345984490605844e-02 6.675707206083580925e-02 6.608886722387960488e-02 6.537890487955336227e-02 6.463764343141734092e-02 6.387568233817464414e-02 6.310348510669035182e-02 6.233108949605085242e-02 6.156781348839675261e-02 6.082196766935273752e-02 6.010058638903700151e-02 5.940919109049274532e-02 5.875159915544300726e-02 5.812979027904969370e-02 5.754383967198151151e-02 5.699192345561033407e-02 5.647039685814454063e-02 5.597394081068733651e-02 5.549576792966396527e-02 5.502787524083995602e-02 5.456132875426334544e-02 5.408656429290092937e-02 5.359368971039434743e-02 5.307277550650873338e-02 5.251412345479117283e-02 5.190850577279972761e-02 5.124737022758592969e-02 5.052300911622182450e-02 4.972869214397183935e-02 4.885876479182033050e-02 4.790871484532945729e-02 4.687521041866205690e-02 4.575611314321288009e-02 4.455047029415533377e-02 4.325848958856490928e-02 4.188150028106752548e-02 4.042190407228932192e-02 3.888311928909985588e-02 3.726952185139501689e-02 3.558638677540216372e-02 3.383983447091423041e-02 3.203678701021808045e-02 3.018494110605785680e-02 2.829276711019697993e-02 2.636954756767952851e-02 2.442547582178908327e-02 2.247184673642074401e-02 2.052139101115029590e-02 1.858883721746225695e-02 1.669183995273931798e-02 1.485249833510291981e-02 1.309980507096785048e-02 1.147344089328064705e-02 1.002901275538723574e-02 8.842987856092218019e-03 8.010122440909303587e-03 7.619320201952814453e-03 7.705883545498090452e-03 8.221023903516835180e-03 9.058773124116495726e-03 1.010770695893174753e-02 1.127965929424418895e-02 1.251304258195583795e-02 1.376665711610542547e-02 1.501305162101487789e-02 1.623371544590598500e-02 1.741597261626685877e-02 1.855103693895880299e-02 1.963279086836813153e-02 2.065700472470111820e-02 2.162082445636163280e-02 2.252242552546126694e-02 2.336077163695687506e-02 2.413544118612084843e-02 2.484649856612642857e-02 2.549439601489676341e-02 2.607989686994011125e-02 2.660401430525381056e-02 2.706796163438760644e-02 2.747311154069751252e-02 2.782096241591654889e-02 2.811311051905015720e-02 2.835122701288430441e-02 2.853703916074976435e-02 2.867231511315833717e-02 2.875885181022841408e-02 2.879846558914282012e-02 2.879298512862673784e-02 2.874424639247294064e-02 2.865408925700702394e-02 2.852435552676778341e-02 2.835688806070688073e-02 2.815353074947594958e-02 2.791612910355840971e-02 2.764653123240536775e-02 2.734658901631874944e-02 2.701815929538417191e-02 2.666310492286338638e-02 2.628329555368150855e-02 2.588060806147894979e-02 2.545692649965154014e-02 2.501414154256768191e-02 2.455414936211622323e-02 2.407884991187375645e-02 2.359014460604741056e-02 2.308993339295432878e-02 2.258011123303180212e-02 2.206256399928357634e-02 2.153916382386239850e-02 2.101176391827690865e-02 2.048219289699520010e-02 1.995224863529422230e-02 1.942369169267628426e-02 1.889823833372339737e-02 1.837755317960556092e-02 1.786324152644654106e-02 1.735684137230633292e-02 1.685981520358278279e-02 1.637354160495258643e-02 1.589930677528594849e-02 1.543829605549771819e-02 1.499158560293995662e-02 1.456013437966885773e-02 1.414477665701353512e-02 1.374621527355860545e-02 1.336501591404963205e-02 1.300160269838135027e-02 1.265625537755438526e-02 1.232910842252445648e-02 1.202015225819542607e-02 1.172923683641777064e-02 1.145607765919681199e-02 1.120026426000741461e-02 1.096127103408580696e-02 1.073847018704840450e-02 1.053114645637382579e-02 1.033851316310941196e-02 1.015972908115768750e-02 9.993915575162949302e-03 9.840173458035669091e-03 9.697599053931081278e-03 9.565299016966758924e-03 9.442403542320553303e-03 9.328077705403231210e-03 9.221530767495383571e-03 9.122023384532631368e-03 9.028872743420537222e-03 8.941455723310315351e-03 8.859210235892665819e-03
9.001584483056475003e-03 9.104017406984530117e-03 9.211707823126283681e-03 9.325096809985781304e-03 9.444680068302992171e-03 9.571008161108314830e-03 9.704685266890184653e-03 9.846366292505093556e-03 9.996752228821051758e-03 1.015658368068183583e-02 1.032663256291949279e-02 1.050769202420334843e-02 1.070056473739236687e-02 1.090604977410761060e-02 1.112492835700699782e-02 1.135794884933112245e-02 1.160581139166106703e-02 1.186915262512365683e-02 1.214853094499462709e-02 1.244441270752254594e-02 1.275715976720587057e-02 1.308701865551658260e-02 1.343411163119228972e-02 1.379842974373018429e-02 1.417982796308988463e-02 1.457802234651318918e-02 1.499258914312896242e-02 1.542296568212125560e-02 1.586845285206066325e-02 1.632821895730669770e-02 1.680130473028368029e-02 1.728662928330600146e-02 1.778299679721435239e-02 1.828910376331107507e-02 1.880354661705802011e-02 1.932482962437899812e-02 1.985137290253525741e-02 2.038152047616979823e-02 2.091354828478722908e-02 2.144567207037862203e-02 2.197605508335819316e-02 2.250281555184817373e-02 2.302403386412547187e-02 2.353775941744123273e-02 2.404201708895692749e-02 2.453481328687351359e-02 2.501414154256769926e-02 2.547798760803815163e-02 2.592433402781151031e-02 2.635116416082206731e-02 2.675646563609142270e-02 2.713823323630929277e-02 2.749447121589638707e-02 2.782319507472620634e-02 2.812243282534019825e-02 2.839022581012603380e-02 2.862462914520482946e-02 2.882371188946289756e-02 2.898555705994774329e-02 2.910826163822426496e-02 2.918993673599975386e-02 2.922870811197997992e-02 2.922271725522695984e-02 2.917012327322394266e-02 2.906910584556422067e-02 2.891786952728025648e-02 2.871464971048413861e-02 2.845772058117109968e-02 2.814540544311933470e-02 2.777608982764698600e-02 2.734823787437728679e-02 2.686041256551775433e-02 2.631130054212183975e-02 2.569974245225870035e-02 2.502477011949924904e-02 2.428565234160159902e-02 2.348195193889491758e-02 2.261359794222194894e-02 2.168097882885567512e-02 2.068506597103289199e-02 1.962758180573078923e-02 1.851123616965176868e-02 1.734006947299567003e-02 1.611996780867739482e-02 1.485946153599033807e-02 1.357100058817743704e-02 1.227303958614649367e-02 1.099348126206322815e-02 9.775245001895888075e-03 8.684426841074082207e-03 7.818707457582863354e-03 7.304447780384388557e-03 7.260349597119661151e-03 7.731865484031296039e-03 8.664678239993766490e-03 9.951724987168035150e-03 1.148973266653444299e-02 1.320075722995475535e-02 1.503051606995947989e-02 1.694122138478121667e-02 1.890556581588646173e-02 2.090275960842204184e-02 2.291610563095790656e-02 2.493154617951515162e-02 2.693679581566947936e-02 2.892082629547740660e-02 3.087356596779160245e-02 3.278573254066445564e-02 3.464875063624700546e-02 3.645472432249288047e-02 3.819644577177970513e-02 3.986742769387612018e-02 4.146195109399979789e-02 4.297512227206121138e-02 4.440293441130650776e-02 4.574232995578380451e-02 4.699126045597654816e-02 4.814874079824423003e-02 4.921489480843276726e-02 5.019098918980069435e-02 5.107945266539296730e-02 5.188387708801597831e-02 5.260899720347603226e-02 5.326064575972581927e-02 5.384568081157297542e-02 5.437188245301353279e-02 5.484781689748628730e-02 5.528266689600907363e-02 5.568602898839696697e-02 5.606768003554434693e-02 5.643731782614583303e-02 5.680428314701308629e-02 5.717727331324757439e-02 5.756405944779776490e-02 5.797122140607451762e-02 5.840391480355484888e-02 5.886568386302819950e-02 5.935833166800199429e-02 5.988185602698999077e-02 6.043445487741053862e-02 6.101260050827396475e-02 6.161117743866856289e-02 6.222367507896705424e-02 6.284242369372129711e-02 6.345886083965532332e-02 6.406381532137254975e-02 6.464779657942527902e-02 6.520127899558345042e-02 6.571497254292867074e-02 6.618007323419250465e-02 6.658848871089552424e-02 6.693303592870074314e-02 6.720760916508462801e-02 6.740731749534317752e-02 6.752859148235818010e-02 6.756925915617847944e-02 6.752859148235818010e-02 6.740731749534316364e-02 6.720760916508461413e-02 6.693303592870077090e-02 6.658848871089555199e-02 6.618007323419251853e-02 6.571497254292867074e-02 6.520127899558345042e-02 6.464779657942526514e-02 6.406381532137256363e-02 6.345886083965535107e-02 6.284242369372128323e-02 6.222367507896705424e-02 6.161117743866858371e-02 6.101260050827396475e-02 6.043445487741053862e-02 5.988185602698996302e-02 5.935833166800204286e-02 5.886568386302822031e-02 5.840391480355485582e-02 5.797122140607453150e-02 5.756405944779776490e-02 5.717727331324760215e-02 5.680428314701307241e-02 5.643731782614581916e-02 5.606768003554433999e-02 5.568602898839696697e-02 5.528266689600909445e-02 5.484781689748628730e-02 5.437188245301349809e-02 5.384568081157298236e-02 5.326064575972579151e-02 5.260899720347603920e-02 5.188387708801596443e-02 5.107945266539296730e-02 5.019098918980070129e-02 4.921489480843276726e-02 4.814874079824421615e-02 4.699126045597654122e-02 4.574232995578377675e-02 4.440293441130650776e-02 4.297512227206123914e-02 4.146195109399978401e-02 3.986742769387610630e-02 3.819644577177971900e-02 3.645472432249289435e-02 3.464875063624699852e-02 3.278573254066445564e-02 3.087356596779159551e-02 2.892082629547741701e-02 2.693679581566946896e-02 2.493154617951515162e-02 2.291610563095790656e-02 2.090275960842203490e-02 1.890556581588646520e-02 1.694122138478122361e-02 1.503051606995948683e-02 1.320075722995476403e-02 1.148973266653445340e-02 9.951724987168033415e-03 8.664678239993757816e-03 7.731865484031278692e-03 7.260349597119680233e-03 7.304447780384396363e-03 7.818707457582865089e-03 8.684426841074085676e-03 9.775245001895881136e-03 1.099348126206324029e-02 1.227303958614650234e-02 1.357100058817743704e-02 1.485946153599034328e-02 1.611996780867740869e-02 1.734006947299567697e-02 1.851123616965177562e-02 1.962758180573078576e-02 2.068506597103288852e-02 2.168097882885567512e-02 2.261359794222195588e-02 2.348195193889492799e-02 2.428565234160159209e-02 2.502477011949927332e-02 2.569974245225870035e-02 2.631130054212184669e-02 2.686041256551776127e-02 2.734823787437731454e-02 2.777608982764699641e-02 2.814540544311932083e-02 2.845772058117109968e-02 2.871464971048413861e-02 2.891786952728026688e-02 2.906910584556422414e-02 2.917012327322392531e-02 2.922271725522697372e-02 2.922870811197996604e-02 2.918993673599975386e-02 2.910826163822426496e-02 2.898555705994774676e-02 2.882371188946289409e-02 2.862462914520483639e-02 2.839022581012604074e-02 2.812243282534019131e-02 2.782319507472621328e-02 2.749447121589638707e-02 2.713823323630929971e-02 2.675646563609141923e-02 2.635116416082206731e-02 2.592433402781151724e-02 2.547798760803814816e-02 2.501414154256768885e-02 2.453481328687351359e-02 2.404201708895692749e-02 2.353775941744122926e-02 2.302403386412547534e-02 2.250281555184818413e-02 2.197605508335820704e-02 2.144567207037862897e-02 2.091354828478722561e-02 2.038152047616980517e-02 1.985137290253525741e-02 1.932482962437900506e-02 1.880354661705800970e-02 1.828910376331108548e-02 1.778299679721435239e-02 1.728662928330599799e-02 1.680130473028368029e-02 1.632821895730670117e-02 1.586845285206065631e-02 1.542296568212125213e-02 1.499258914312896589e-02 1.457802234651319612e-02 1.417982796308987770e-02 1.379842974373018602e-02 1.343411163119228799e-02 1.308701865551658780e-02 1.275715976720587577e-02 1.244441270752253727e-02 1.214853094499462709e-02 1.186915262512365683e-02 1.160581139166106703e-02 1.135794884933112071e-02 1.112492835700699262e-02 1.090604977410760540e-02 1.070056473739235819e-02 1.050769202420334843e-02 1.032663256291949626e-02 1.015658368068183236e-02 9.996752228821055228e-03 9.846366292505097026e-03 9.704685266890186388e-03 9.571008161108316564e-03 9.444680068302999110e-03 9.325096809985783039e-03 9.211707823126281947e-03 9.104017406984528382e-03 9.001584483056475003e-03
9.122870801043314951e-03 9.245434786201463598e-03 9.373387456419114694e-03 9.507055121743502799e-03 9.646812639839222672e-03 9.793085018884862408e-03 9.946347796987716622e-03 1.010712604817696168e-02 1.027599188799325006e-02 1.045356038350433309e-02 1.064048381333029814e-02 1.083744427262516540e-02 1.104514467456578844e-02 1.126429826141174539e-02 1.149561680147595001e-02 1.173979770927641164e-02 1.199751038039966085e-02 1.226938207568730767e-02 1.255598371743464094e-02 1.285781597050173267e-02 1.317529597229756023e-02 1.350874504782413610e-02 1.385837770158440847e-02 1.422429212071924312e-02 1.460646235792243883e-02 1.500473229372609012e-02 1.541881141047476284e-02 1.584827234920477973e-02 1.629255016881683490e-02 1.675094318639721094e-02 1.722261524895636609e-02 1.770659926976866569e-02 1.820180185560802549e-02 1.870700885260075802e-02 1.922089164602614614e-02 1.974201406116084939e-02 2.026883972618995222e-02 2.079973977282165154e-02 2.133300076429292536e-02 2.186683275322901313e-02 2.239937738279664664e-02 2.292871595370139792e-02 2.345287738689860735e-02 2.396984601764585651e-02 2.447756916117021370e-02 2.497396439412233674e-02 2.545692649965154361e-02 2.592433402781150684e-02 2.637405542749889434e-02 2.680395471167111229e-02 2.721189662444443991e-02 2.759575128721291487e-02 2.795339831122264571e-02 2.828273037634458642e-02 2.858165629007188360e-02 2.884810355705328191e-02 2.908002050767590982e-02 2.927537805411023486e-02 2.943217116374002157e-02 2.954842016257438683e-02 2.962217200499624170e-02 2.965150167063144993e-02 2.963451387410396057e-02 2.956934529885938898e-02 2.945416759226938963e-02 2.928719138637045707e-02 2.906667163781206931e-02 2.879091461379697584e-02 2.845828689083257715e-02 2.806722678479589561e-02 2.761625870122152993e-02 2.710401099511709419e-02 2.652923807701770484e-02 2.589084772290899117e-02 2.518793488168932435e-02 2.441982379124852526e-02 2.358612102027540791e-02 2.268678332530963543e-02 2.172220625116187687e-02 2.069334272552822082e-02 1.960186642006263302e-02 1.845040402137278907e-02 1.724287681912767614e-02 1.598502086957328400e-02 1.468520714258069251e-02 1.335577823556646261e-02 1.201528965122663530e-02 1.069233025582898462e-02 9.431954035303760989e-03 8.305599882393854480e-03 7.422050408856813337e-03 6.924432145616745554e-03 6.942990497263296958e-03 7.513331873779171242e-03 8.556446733489212614e-03 9.947274536986948704e-03 1.157688729164708767e-02 1.336819886397192132e-02 1.526951920840811418e-02 1.724553465758475040e-02 1.927086437785309123e-02 2.132611863269779154e-02 2.339558713394024325e-02 2.546589085797865484e-02 2.752519297675403223e-02 2.956273779503487686e-02 3.156858648174296761e-02 3.353347402925397486e-02 3.544874287341858582e-02 3.730632611249125319e-02 3.909876333375527507e-02 4.081923796186651132e-02 4.246162856448730538e-02 4.402056867606841950e-02 4.549151098723409198e-02 4.687079251680816711e-02 4.815569782531432808e-02 4.934451755703132825e-02 5.043659968380419245e-02 5.143239081556393727e-02 5.233346487539665415e-02 5.314253634271302873e-02 5.386345517934246901e-02 5.450118050881982978e-02 5.506173016564474415e-02 5.555210342548492358e-02 5.598017463401321753e-02 5.635455613996926544e-02 5.668442997009940504e-02 5.697934910306966944e-02 5.724901101115958957e-02 5.750300828834249006e-02 5.775056354036967043e-02 5.800025806146698326e-02 5.825976587274858676e-02 5.853560611702732924e-02 5.883292727427307661e-02 5.915533594628831493e-02 5.950478097532826277e-02 5.988150052298644305e-02 6.028403575532108316e-02 6.070931042265713395e-02 6.115277141664935551e-02 6.160858182278752815e-02 6.206985542111547599e-02 6.252892019392476686e-02 6.297759815519891891e-02 6.340748954444849761e-02 6.381025085243634265e-02 6.417785796382331764e-02 6.450284763308263003e-02 6.477853233659185139e-02 6.499918512182062402e-02 6.516019233089136165e-02 6.525817299641346880e-02 6.529106431945119748e-02 6.525817299641349656e-02 6.516019233089137552e-02 6.499918512182062402e-02 6.477853233659187915e-02 6.450284763308264391e-02 6.417785796382330377e-02 6.381025085243634265e-02 6.340748954444848373e-02 6.297759815519889115e-02 6.252892019392472522e-02 6.206985542111542742e-02 6.160858182278747958e-02 6.115277141664932081e-02 6.070931042265708538e-02 6.028403575532103459e-02 5.988150052298642223e-02 5.950478097532829053e-02 5.915533594628832881e-02 5.883292727427307661e-02 5.853560611702732924e-02 5.825976587274858676e-02 5.800025806146696938e-02 5.775056354036967043e-02 5.750300828834249006e-02 5.724901101115957569e-02 5.697934910306968331e-02 5.668442997009941198e-02 5.635455613996927238e-02 5.598017463401323141e-02 5.555210342548493052e-02 5.506173016564474415e-02 5.450118050881980897e-02 5.386345517934244820e-02 5.314253634271307036e-02 5.233346487539668190e-02 5.143239081556393033e-02 5.043659968380417857e-02 4.934451755703132131e-02 4.815569782531432808e-02 4.687079251680816017e-02 4.549151098723409892e-02 4.402056867606841950e-02 4.246162856448731232e-02 4.081923796186651826e-02 3.909876333375527507e-02 3.730632611249125319e-02 3.544874287341858582e-02 3.353347402925400261e-02 3.156858648174294679e-02 2.956273779503488380e-02 2.752519297675404264e-02 2.546589085797865484e-02 2.339558713394022937e-02 2.132611863269778807e-02 1.927086437785308082e-02 1.724553465758475040e-02 1.526951920840811418e-02 1.336819886397190744e-02 1.157688729164708073e-02 9.947274536986940030e-03 8.556446733489191797e-03 7.513331873779164304e-03 6.942990497263300427e-03 6.924432145616754228e-03 7.422050408856815940e-03 8.305599882393857950e-03 9.431954035303760989e-03 1.069233025582897768e-02 1.201528965122663530e-02 1.335577823556646261e-02 1.468520714258070466e-02 1.598502086957329094e-02 1.724287681912767267e-02 1.845040402137279947e-02 1.960186642006262261e-02 2.069334272552820694e-02 2.172220625116187687e-02 2.268678332530964584e-02 2.358612102027542179e-02 2.441982379124851138e-02 2.518793488168932435e-02 2.589084772290898423e-02 2.652923807701770484e-02 2.710401099511708031e-02 2.761625870122152993e-02 2.806722678479590602e-02 2.845828689083258409e-02 2.879091461379696196e-02 2.906667163781206931e-02 2.928719138637045707e-02 2.945416759226940698e-02 2.956934529885942020e-02 2.963451387410396751e-02 2.965150167063146033e-02 2.962217200499623823e-02 2.954842016257438683e-02 2.943217116374001116e-02 2.927537805411023139e-02 2.908002050767590982e-02 2.884810355705329232e-02 2.858165629007188707e-02 2.828273037634458295e-02 2.795339831122264224e-02 2.759575128721291140e-02 2.721189662444442603e-02 2.680395471167110535e-02 2.637405542749887352e-02 2.592433402781151031e-02 2.545692649965154361e-02 2.497396439412234367e-02 2.447756916117021717e-02 2.396984601764586692e-02 2.345287738689860735e-02 2.292871595370139098e-02 2.239937738279663623e-02 2.186683275322902700e-02 2.133300076429293576e-02 2.079973977282165848e-02 2.026883972618995569e-02 1.974201406116085286e-02 1.922089164602613920e-02 1.870700885260075802e-02 1.820180185560802549e-02 1.770659926976866222e-02 1.722261524895636262e-02 1.675094318639721094e-02 1.629255016881683837e-02 1.584827234920477626e-02 1.541881141047476630e-02 1.500473229372608491e-02 1.460646235792243709e-02 1.422429212071924312e-02 1.385837770158440847e-02 1.350874504782413263e-02 1.317529597229755850e-02 1.285781597050173267e-02 1.255598371743463920e-02 1.226938207568730420e-02 1.199751038039966085e-02 1.173979770927641338e-02 1.149561680147595001e-02 1.126429826141174192e-02 1.104514467456579364e-02 1.083744427262515846e-02 1.064048381333029987e-02 1.045356038350433482e-02 1.027599188799324485e-02 1.010712604817696342e-02 9.946347796987718357e-03 9.793085018884864143e-03 9.646812639839219203e-03 9.507055121743502799e-03 9.373387456419111224e-03 9.245434786201456659e-03 9.122870801043311481e-03
9.222383636993557524e-03 9.364948129951691444e-03 9.513076312134861878e-03 9.666986145038969358e-03 9.826938322314465388e-03 9.993239033014168771e-03 1.016624170913079522e-02 1.034634761382151671e-02 1.053400514092434938e-02 1.072970771674553077e-02 1.093399022217691335e-02 1.114742388723066746e-02 1.137060965084782209e-02 1.160417002531205499e-02 1.184873955522246745e-02 1.210495401340506809e-02 1.237343852747148712e-02 1.265479487760736398e-02 1.294958824537801971e-02 1.325833372159976320e-02 1.358148289637112725e-02 1.391941085463663588e-02 1.427240388588367319e-02 1.464064818780979639e-02 1.502421980306214815e-02 1.542307597870977084e-02 1.583704808336200767e-02 1.626583616085764544e-02 1.670900514555906380e-02 1.716598271557027988e-02 1.763605871885716089e-02 1.811838607440709181e-02 1.861198302677690916e-02 1.911573661712161545e-02 1.962840722624309073e-02 2.014863404387366372e-02 2.067494132201782436e-02 2.120574527700974307e-02 2.173936151386650709e-02 2.227401285624417207e-02 2.280783747503797518e-02 2.333889721781738646e-02 2.386518604948915587e-02 2.438463852172313359e-02 2.489513819477428419e-02 2.539452594067302671e-02 2.588060806147896367e-02 2.635116416082206384e-02 2.680395471167110535e-02 2.723672826842752151e-02 2.764722827750764125e-02 2.803319944776692593e-02 2.839239365078519498e-02 2.872257533127784909e-02 2.902152642003851674e-02 2.928705075575109909e-02 2.951697803795914551e-02 2.970916735127685990e-02 2.986151032056467633e-02 2.997193397808115348e-02 3.003840344647626739e-02 3.005892456569060622e-02 3.003154661728663771e-02 2.995436532646590308e-02 2.982552635013285824e-02 2.964322948943267505e-02 2.940573389806292945e-02 2.911136459510056673e-02 2.875852063588010821e-02 2.834568535095551706e-02 2.787143913851828497e-02 2.733447540038784138e-02 2.673362036292075208e-02 2.606785774803894312e-02 2.533635959793542614e-02 2.453852507704605557e-02 2.367402988656298890e-02 2.274289021425373800e-02 2.174554721995630366e-02 2.068298147522997996e-02 1.955687252119120076e-02 1.836982859618990424e-02 1.712572903439033706e-02 1.583025342820549783e-02 1.449173021498240468e-02 1.312254774869075699e-02 1.174157854417354208e-02 1.037843744112556393e-02 9.080919297727120532e-03 7.926978166665373665e-03 7.038536919393591391e-03 6.577196762255470980e-03 6.681438890897097894e-03 7.368059571938831084e-03 8.528726865259463399e-03 1.002293676579201105e-02 1.173992417171422671e-02 1.360573086588535117e-02 1.557224450119896672e-02 1.760697810036917360e-02 1.968657200601709595e-02 2.179303890438881106e-02 2.391163203658780781e-02 2.602962715936833413e-02 2.813562018695358810e-02 3.021912235482225942e-02 3.227033214031160835e-02 3.428001550221776439e-02 3.623945449558560461e-02 3.814044016642550994e-02 3.997529465314392932e-02 4.173691267294432627e-02 4.341881568787215456e-02 4.501521392096700935e-02 4.652107252941770771e-02 4.793217892530677454e-02 4.924520863341673438e-02 5.045778729024157777e-02 5.156854648051666101e-02 5.257717111759980383e-02 5.348443602999137375e-02 5.429222934163144970e-02 5.500356015107051716e-02 5.562254795038906741e-02 5.615439121089298852e-02 5.660531263928571949e-02 5.698247882397310810e-02 5.729389240224802560e-02 5.754825554438396801e-02 5.775480452368143142e-02 5.792311645865848291e-02 5.806289097724766368e-02 5.818371151397364743e-02 5.829479309342539689e-02 5.840472558562608690e-02 5.852122328288906355e-02 5.865089294461291181e-02 5.879903289522851739e-02 5.896947511936496966e-02 5.916448048733995851e-02 5.938469434788324480e-02 5.962916601144857554e-02 5.989543153103801115e-02 6.017965515450772462e-02 6.047682133798373827e-02 6.078096662977504339e-02 6.108543924763248922e-02 6.138317378820004611e-02 6.166696907978411191e-02 6.192975847052480110e-02 6.216486354659575553e-02 6.236622412734910831e-02 6.252859916707843857e-02 6.264773475772285327e-02 6.272049669545388950e-02 6.274496603065914113e-02 6.272049669545387562e-02 6.264773475772288103e-02 6.252859916707843857e-02 6.236622412734910831e-02 6.216486354659575553e-02 6.192975847052480110e-02 6.166696907978413966e-02 6.138317378820003917e-02 6.108543924763251004e-02 6.078096662977508502e-02 6.047682133798373133e-02 6.017965515450773850e-02 5.989543153103800421e-02 5.962916601144857554e-02 5.938469434788325174e-02 5.916448048733997239e-02 5.896947511936496966e-02 5.879903289522853821e-02 5.865089294461287017e-02 5.852122328288905662e-02 5.840472558562605915e-02 5.829479309342537607e-02 5.818371151397364743e-02 5.806289097724766368e-02 5.792311645865844127e-02 5.775480452368141754e-02 5.754825554438396801e-02 5.729389240224801866e-02 5.698247882397308034e-02 5.660531263928573337e-02 5.615439121089293995e-02 5.562254795038906741e-02 5.500356015107051716e-02 5.429222934163142888e-02 5.348443602999137375e-02 5.257717111759982465e-02 5.156854648051666101e-02 5.045778729024159165e-02 4.924520863341675520e-02 4.793217892530676066e-02 4.652107252941770077e-02 4.501521392096696772e-02 4.341881568787216844e-02 4.173691267294431240e-02 3.997529465314393626e-02 3.814044016642553075e-02 3.623945449558561155e-02 3.428001550221779214e-02 3.227033214031162223e-02 3.021912235482227330e-02 2.813562018695359504e-02 2.602962715936833413e-02 2.391163203658781822e-02 2.179303890438882840e-02 1.968657200601707860e-02 1.760697810036916319e-02 1.557224450119897539e-02 1.360573086588534944e-02 1.173992417171422671e-02 1.002293676579200411e-02 8.528726865259480747e-03 7.368059571938858840e-03 6.681438890897100497e-03 6.577196762255477051e-03 7.038536919393591391e-03 7.926978166665377135e-03 9.080919297727110123e-03 1.037843744112556740e-02 1.174157854417353514e-02 1.312254774869076393e-02 1.449173021498241162e-02 1.583025342820550130e-02 1.712572903439034400e-02 1.836982859618990077e-02 1.955687252119119729e-02 2.068298147522997302e-02 2.174554721995629672e-02 2.274289021425375881e-02 2.367402988656299584e-02 2.453852507704604516e-02 2.533635959793544001e-02 2.606785774803895353e-02 2.673362036292076596e-02 2.733447540038783444e-02 2.787143913851829191e-02 2.834568535095551706e-02 2.875852063588011515e-02 2.911136459510055979e-02 2.940573389806292251e-02 2.964322948943266117e-02 2.982552635013285477e-02 2.995436532646592390e-02 3.003154661728663771e-02 3.005892456569059928e-02 3.003840344647626739e-02 2.997193397808116735e-02 2.986151032056467633e-02 2.970916735127684949e-02 2.951697803795916286e-02 2.928705075575109909e-02 2.902152642003851674e-02 2.872257533127784215e-02 2.839239365078519498e-02 2.803319944776693287e-02 2.764722827750766207e-02 2.723672826842752151e-02 2.680395471167111229e-02 2.635116416082206731e-02 2.588060806147896367e-02 2.539452594067302324e-02 2.489513819477428072e-02 2.438463852172313359e-02 2.386518604948917321e-02 2.333889721781740034e-02 2.280783747503797865e-02 2.227401285624416860e-02 2.173936151386649321e-02 2.120574527700974654e-02 2.067494132201781395e-02 2.014863404387365331e-02 1.962840722624309420e-02 1.911573661712162586e-02 1.861198302677690916e-02 1.811838607440709875e-02 1.763605871885715048e-02 1.716598271557028335e-02 1.670900514555906380e-02 1.626583616085764891e-02 1.583704808336201114e-02 1.542307597870976911e-02 1.502421980306215508e-02 1.464064818780979292e-02 1.427240388588367145e-02 1.391941085463663588e-02 1.358148289637112205e-02 1.325833372159976493e-02 1.294958824537802144e-02 1.265479487760736918e-02 1.237343852747149059e-02 1.210495401340506288e-02 1.184873955522246919e-02 1.160417002531205499e-02 1.137060965084781862e-02 1.114742388723066746e-02 1.093399022217691335e-02 1.072970771674553771e-02 1.053400514092434938e-02 1.034634761382151845e-02 1.016624170913079349e-02 9.993239033014168771e-03 9.826938322314470592e-03 9.666986145038971093e-03 9.513076312134858409e-03 9.364948129951689709e-03 9.222383636993554054e-03
9.299593909225732993e-03 9.461950407560917528e-03 9.630087096528522003e-03 9.804120233252959851e-03 9.984203196114404752e-03 1.017053021899540222e-02 1.036333927395609658e-02 1.056291396782998125e-02 1.076958432682978591e-02 1.098372635583325096e-02 1.120576027640490108e-02 1.143614737022853080e-02 1.167538538294978466e-02 1.192400247727742196e-02 1.218254976296593260e-02 1.245159247393017206e-02 1.273169990747005827e-02 1.302343428526639771e-02 1.332733873788404487e-02 1.364392465132584220e-02 1.397365864312186644e-02 1.431694945429606153e-02 1.467413505080116323e-02 1.504547022290880949e-02 1.543111495374292243e-02 1.583112379996524932e-02 1.624543649031405176e-02 1.667386990412815517e-02 1.711611154480718183e-02 1.757171457554199123e-02 1.804009443912941643e-02 1.852052704252614770e-02 1.901214845162405367e-02 1.951395601336011060e-02 2.002481080107382239e-02 2.054344126460543388e-02 2.106844795836321921e-02 2.159830921742007803e-02 2.213138765257311943e-02 2.266593733905894470e-02 2.320011157927972037e-02 2.373197112654809593e-02 2.425949276389910772e-02 2.478057813890260225e-02 2.529306276191030378e-02 2.579472508116000679e-02 2.628329555368149467e-02 2.675646563609141229e-02 2.721189662444442603e-02 2.764722827750766554e-02 2.806008716344138287e-02 2.844809467628833452e-02 2.880887467604410085e-02 2.914006071481801616e-02 2.943930282173943744e-02 2.970427383118711198e-02 2.993267525257024830e-02 3.012224269553590711e-02 3.027075088189383825e-02 3.037601829507581563e-02 3.043591153918163636e-02 3.044834950286649800e-02 3.041130744832249572e-02 3.032282117253773737e-02 3.018099141717072581e-02 2.998398873516746818e-02 2.973005905778582439e-02 2.941753024651753978e-02 2.904481996328149920e-02 2.861044525355710411e-02 2.811303431761226490e-02 2.755134105540621783e-02 2.692426312784688622e-02 2.623086450744202894e-02 2.547040383739754624e-02 2.464237044881394806e-02 2.374653071483615388e-02 2.278298874094526402e-02 2.175226753482701128e-02 2.065542035717640029e-02 1.949418799924534582e-02 1.827122827045922493e-02 1.699046286719561177e-02 1.565762163998292086e-02 1.428113038355498070e-02 1.287361652702209529e-02 1.145455741340031808e-02 1.005506520383842202e-02 8.726526750685531172e-03 7.555008890929821447e-03 6.678073764375879080e-03 6.276810390497290608e-03 6.491343931237195976e-03 7.308878593013840713e-03 8.590010288277261791e-03 1.018388329538596170e-02 1.198203835741572069e-02 1.391548178629579795e-02 1.594026710808294986e-02 1.802684218924091239e-02 2.015382615497648619e-02 2.230456033250162104e-02 2.446519493191070052e-02 2.662361135487845837e-02 2.876880736184066548e-02 3.089054656078972505e-02 3.297916414672776714e-02 3.502546826732843427e-02 3.702070184288055316e-02 3.895654368845322124e-02 4.082513571531014296e-02 4.261912758364667930e-02 4.433173289776498605e-02 4.595679266963337978e-02 4.748884276841127544e-02 4.892318267363762740e-02 5.025594320515870683e-02 5.148415110114349519e-02 5.260578841016187029e-02 5.361984468806437615e-02 5.452635996818810948e-02 5.532645642149293386e-02 5.602235655742537207e-02 5.661738575358021136e-02 5.711595686367748614e-02 5.752353466558460943e-02 5.784657800825580842e-02 5.809245774013249708e-02 5.826934890006434109e-02 5.838609627597166757e-02 5.845205333330753816e-02 5.847689571705370903e-02 5.847041204103081702e-02 5.844227645603013166e-02 5.840180943384163520e-02 5.835773515151001373e-02 5.831794558033357584e-02 5.828928260787925864e-02 5.827734997856431898e-02 5.828636631325124356e-02 5.831906885616205960e-02 5.837667494922222505e-02 5.845890477100734728e-02 5.856406496598890593e-02 5.868918887962203818e-02 5.883022565323847708e-02 5.898226778127496628e-02 5.913980510569628868e-02 5.929699266167483968e-02 5.944792018305817410e-02 5.958687220556520281e-02 5.970856929923543804e-02 5.980838275357733963e-02 5.988251680922920817e-02 5.992815412686956084e-02 5.994356152862821696e-02 5.992815412686953308e-02 5.988251680922920817e-02 5.980838275357735351e-02 5.970856929923541723e-02 5.958687220556520281e-02 5.944792018305817410e-02 5.929699266167486743e-02 5.913980510569628868e-02 5.898226778127496628e-02 5.883022565323847708e-02 5.868918887962205899e-02 5.856406496598891981e-02 5.845890477100736810e-02 5.837667494922221811e-02 5.831906885616207348e-02 5.828636631325125050e-02 5.827734997856429122e-02 5.828928260787923782e-02 5.831794558033356196e-02 5.835773515151001373e-02 5.840180943384160051e-02 5.844227645603013166e-02 5.847041204103081702e-02 5.847689571705372291e-02 5.845205333330758674e-02 5.838609627597166757e-02 5.826934890006434803e-02 5.809245774013250402e-02 5.784657800825580842e-02 5.752353466558459555e-02 5.711595686367748614e-02 5.661738575358020442e-02 5.602235655742537901e-02 5.532645642149292692e-02 5.452635996818810948e-02 5.361984468806436921e-02 5.260578841016185642e-02 5.148415110114348825e-02 5.025594320515869989e-02 4.892318267363762740e-02 4.748884276841129626e-02 4.595679266963335896e-02 4.433173289776499298e-02 4.261912758364668624e-02 4.082513571531014296e-02 3.895654368845319349e-02 3.702070184288054622e-02 3.502546826732842733e-02 3.297916414672776714e-02 3.089054656078971464e-02 2.876880736184065160e-02 2.662361135487843061e-02 2.446519493191070399e-02 2.230456033250162451e-02 2.015382615497648966e-02 1.802684218924092627e-02 1.594026710808295333e-02 1.391548178629578580e-02 1.198203835741573804e-02 1.018388329538596170e-02 8.590010288277265260e-03 7.308878593013850254e-03 6.491343931237213323e-03 6.276810390497289741e-03 6.678073764375873876e-03 7.555008890929815375e-03 8.726526750685531172e-03 1.005506520383842202e-02 1.145455741340030940e-02 1.287361652702209355e-02 1.428113038355498937e-02 1.565762163998292086e-02 1.699046286719561177e-02 1.827122827045923534e-02 1.949418799924533194e-02 2.065542035717640029e-02 2.175226753482702516e-02 2.278298874094525361e-02 2.374653071483615041e-02 2.464237044881394459e-02 2.547040383739755665e-02 2.623086450744202894e-02 2.692426312784688622e-02 2.755134105540620396e-02 2.811303431761229960e-02 2.861044525355711104e-02 2.904481996328149573e-02 2.941753024651752937e-02 2.973005905778581745e-02 2.998398873516747512e-02 3.018099141717072234e-02 3.032282117253771656e-02 3.041130744832250959e-02 3.044834950286651534e-02 3.043591153918164677e-02 3.037601829507579482e-02 3.027075088189383825e-02 3.012224269553590711e-02 2.993267525257026218e-02 2.970427383118708770e-02 2.943930282173943397e-02 2.914006071481799187e-02 2.880887467604410085e-02 2.844809467628834493e-02 2.806008716344138981e-02 2.764722827750766554e-02 2.721189662444443644e-02 2.675646563609142270e-02 2.628329555368150855e-02 2.579472508116000679e-02 2.529306276191030378e-02 2.478057813890260225e-02 2.425949276389910772e-02 2.373197112654808552e-02 2.320011157927972731e-02 2.266593733905895858e-02 2.213138765257311597e-02 2.159830921742008150e-02 2.106844795836322268e-02 2.054344126460543041e-02 2.002481080107382239e-02 1.951395601336010713e-02 1.901214845162405714e-02 1.852052704252614423e-02 1.804009443912941990e-02 1.757171457554198082e-02 1.711611154480717836e-02 1.667386990412814823e-02 1.624543649031404829e-02 1.583112379996524932e-02 1.543111495374292416e-02 1.504547022290881123e-02 1.467413505080117017e-02 1.431694945429605632e-02 1.397365864312187164e-02 1.364392465132584220e-02 1.332733873788403967e-02 1.302343428526639771e-02 1.273169990747005480e-02 1.245159247393016859e-02 1.218254976296593434e-02 1.192400247727741676e-02 1.167538538294978466e-02 1.143614737022853080e-02 1.120576027640490108e-02 1.098372635583325617e-02 1.076958432682979631e-02 1.056291396782997952e-02 1.036333927395609485e-02 1.017053021899540048e-02 9.984203196114404752e-03 9.804120233252963321e-03 9.630087096528523738e-03 9.461950407560919263e-03 9.299593909225736463e-03
[truncated: 2,021,501 more chars]
