# Supplementary material for: Intelligent wireless power transfer via a 2-bit compact reconfigurable transmissive-metasurface-based router
Source: Nat Commun. 2024 Apr 1;15:2807. doi: 10.1038/s41467-024-46984-4 (PMC10984985; doi:10.1038/s41467-024-46984-4)
Supplement: Supplementary file 12 — Source Data [file 41467_2024_46984_MOESM12_ESM.zip › source_data/figure_s20b_d1000_2.txt]

# x = -1007.50:1007.50:311
# y = -1007.50:1007.50:311
1.359818266333963702e-02 1.343089175125410269e-02 1.326747418794130273e-02 1.311177564438661090e-02 1.296793395213992166e-02 1.284032226355068945e-02 1.273346646154028226e-02 1.265193487129612736e-02 1.260020110796569032e-02 1.258248475849811122e-02 1.260257908184440369e-02 1.266367911830070837e-02 1.276822632657324819e-02 1.291778598853260407e-02 1.311297057128550311e-02 1.335341638350802211e-02 1.363781351590852460e-02 1.396398202437771144e-02 1.432898223299865215e-02 1.472924479128023129e-02 1.516070667033273672e-02 1.561894186140131910e-02 1.609927908977928576e-02 1.659690242541225422e-02 1.710693363327386168e-02 1.762449719738218637e-02 1.814477018231470604e-02 1.866301962835525963e-02 1.917463022259440278e-02 1.967512474441624956e-02 2.016017940073326284e-02 2.062563574582721923e-02 2.106751048258294345e-02 2.148200409563778487e-02 2.186550898237668225e-02 2.221461752344607368e-02 2.252613036356566553e-02 2.279706504709759149e-02 2.302466506230343296e-02 2.320640928580357601e-02 2.334002177795524088e-02 2.342348185596759488e-02 2.345503436073590603e-02 2.343320003333000667e-02 2.335678592618971663e-02 2.322489579187463418e-02 2.303694041886711341e-02 2.279264792056871075e-02 2.249207403224745550e-02 2.213561253462266454e-02 2.172400600654444611e-02 2.125835721982123963e-02 2.074014163609522871e-02 2.017122166244062278e-02 1.955386358810208558e-02 1.889075848639732227e-02 1.818504886068393958e-02 1.744036349273039507e-02 1.666086388411035235e-02 1.585130695152806718e-02 1.501713033780344500e-02 1.416456889515706544e-02 1.330081351822648764e-02 1.243422609522097308e-02 1.157462547001989264e-02 1.073365528308406827e-02 9.925227051894382896e-03 9.165984303880849587e-03 8.475629310704967112e-03 7.876768559495268829e-03 7.393701621252296054e-03 7.049519825657617547e-03 6.861455036326771263e-03 6.835857157561343184e-03 6.965471139932961908e-03 7.230914327524698079e-03 7.605492268440573744e-03 8.060590388389781563e-03 8.569494163097988657e-03 9.109184049171707709e-03 9.660685713610233857e-03 1.020869994153608684e-02 1.074099971481622465e-02 1.124783471642063284e-02 1.172143073768572470e-02 1.215559844182001817e-02 1.254543813341483724e-02 1.288712029253302922e-02 1.317772285387145727e-02 1.341510979657923631e-02 1.359783930966839902e-02 1.372509289949839020e-02 1.379661920251978001e-02 1.381268805352915512e-02 1.377405167588446021e-02 1.368191083286673243e-02 1.353788451080760631e-02 1.334398227268223172e-02 1.310257888486564444e-02 1.281639122552651229e-02 1.248845786859603506e-02 1.212212213604600859e-02 1.172101985581894268e-02 1.128907358631555356e-02 1.083049570398308091e-02 1.034980352580163951e-02 9.851850559692685097e-03 9.341878989101194686e-03 8.825599404635613154e-03 8.309304078028057969e-03 7.800018562340919198e-03 7.305690712194272407e-03 6.835401994985469513e-03 6.399556532103465277e-03 6.009951846882255651e-03 5.679564499095896349e-03 5.421828490118173541e-03 5.249236472617192784e-03 5.171370484095392898e-03 5.192943399307024289e-03 5.312747221454429923e-03 5.524101738210123250e-03 5.816573324036441138e-03 6.178110995897511705e-03 6.596800236624926136e-03 7.061904680017970677e-03 7.564269762841536668e-03 8.096316339357884778e-03 8.651833280233835535e-03 9.225704763571275155e-03 9.813643137596870028e-03 1.041195712034323831e-02 1.101736344856380119e-02 1.162684032372826581e-02 1.223751743381944722e-02 1.284659661352285411e-02 1.345129762631314813e-02 1.404882431481219857e-02 1.463634714123384674e-02 1.521099881508724584e-02 1.576988025981208505e-02 1.631007461615341034e-02 1.682866733915383897e-02 1.732277073760587344e-02 1.778955154555046311e-02 1.822626031713677972e-02 1.863026160726715535e-02 1.899906404740290752e-02 1.933034955327060309e-02 1.962200101244048270e-02 1.987212789784384079e-02 2.007908934035768436e-02 2.024151427173355097e-02 2.035831832000978281e-02 2.042871720459661297e-02 2.045223643877870645e-02 2.042871720459658869e-02 2.035831832000977240e-02 2.024151427173355097e-02 2.007908934035769130e-02 1.987212789784380609e-02 1.962200101244048964e-02 1.933034955327056839e-02 1.899906404740290405e-02 1.863026160726714495e-02 1.822626031713677278e-02 1.778955154555043883e-02 1.732277073760587344e-02 1.682866733915383203e-02 1.631007461615345891e-02 1.576988025981211974e-02 1.521099881508721982e-02 1.463634714123383807e-02 1.404882431481221765e-02 1.345129762631313772e-02 1.284659661352285931e-02 1.223751743381944028e-02 1.162684032372826234e-02 1.101736344856381680e-02 1.041195712034325045e-02 9.813643137596854416e-03 9.225704763571289033e-03 8.651833280233849413e-03 8.096316339357867431e-03 7.564269762841534933e-03 7.061904680017985422e-03 6.596800236624908789e-03 6.178110995897529052e-03 5.816573324036421189e-03 5.524101738210137127e-03 5.312747221454432525e-03 5.192943399307048576e-03 5.171370484095372949e-03 5.249236472617199722e-03 5.421828490118186551e-03 5.679564499095898084e-03 6.009951846882270396e-03 6.399556532103455736e-03 6.835401994985470381e-03 7.305690712194253325e-03 7.800018562340916596e-03 8.309304078028059704e-03 8.825599404635613154e-03 9.341878989101205094e-03 9.851850559692690301e-03 1.034980352580163084e-02 1.083049570398309132e-02 1.128907358631555703e-02 1.172101985581895135e-02 1.212212213604600859e-02 1.248845786859601598e-02 1.281639122552651229e-02 1.310257888486564097e-02 1.334398227268224907e-02 1.353788451080761152e-02 1.368191083286673243e-02 1.377405167588446368e-02 1.381268805352914991e-02 1.379661920251978521e-02 1.372509289949839714e-02 1.359783930966840595e-02 1.341510979657924499e-02 1.317772285387145380e-02 1.288712029253303443e-02 1.254543813341484244e-02 1.215559844182000949e-02 1.172143073768572297e-02 1.124783471642064325e-02 1.074099971481621944e-02 1.020869994153609031e-02 9.660685713610228653e-03 9.109184049171726791e-03 8.569494163097973044e-03 8.060590388389788502e-03 7.605492268440563336e-03 7.230914327524690273e-03 6.965471139932956704e-03 6.835857157561345786e-03 6.861455036326766926e-03 7.049519825657612343e-03 7.393701621252287380e-03 7.876768559495258420e-03 8.475629310704956704e-03 9.165984303880861730e-03 9.925227051894388100e-03 1.073365528308406480e-02 1.157462547001988917e-02 1.243422609522097481e-02 1.330081351822649631e-02 1.416456889515707411e-02 1.501713033780344500e-02 1.585130695152805677e-02 1.666086388411034888e-02 1.744036349273039507e-02 1.818504886068393958e-02 1.889075848639732227e-02 1.955386358810208558e-02 2.017122166244064360e-02 2.074014163609522177e-02 2.125835721982124310e-02 2.172400600654444611e-02 2.213561253462266454e-02 2.249207403224746937e-02 2.279264792056870728e-02 2.303694041886711341e-02 2.322489579187464112e-02 2.335678592618971663e-02 2.343320003332999973e-02 2.345503436073590950e-02 2.342348185596759141e-02 2.334002177795524435e-02 2.320640928580357601e-02 2.302466506230342949e-02 2.279706504709759149e-02 2.252613036356566206e-02 2.221461752344607368e-02 2.186550898237668919e-02 2.148200409563778834e-02 2.106751048258294345e-02 2.062563574582722270e-02 2.016017940073327325e-02 1.967512474441624956e-02 1.917463022259440278e-02 1.866301962835526657e-02 1.814477018231470951e-02 1.762449719738218637e-02 1.710693363327386168e-02 1.659690242541224381e-02 1.609927908977928229e-02 1.561894186140132777e-02 1.516070667033274193e-02 1.472924479128022608e-02 1.432898223299865388e-02 1.396398202437771491e-02 1.363781351590852807e-02 1.335341638350801691e-02 1.311297057128550138e-02 1.291778598853260060e-02 1.276822632657325166e-02 1.266367911830070837e-02 1.260257908184440369e-02 1.258248475849811122e-02 1.260020110796569032e-02 1.265193487129612562e-02 1.273346646154028053e-02 1.284032226355068945e-02 1.296793395213992339e-02 1.311177564438661264e-02 1.326747418794130794e-02 1.343089175125410789e-02 1.359818266333963355e-02
1.406186675523796864e-02 1.389970718267424105e-02 1.373910274424208940e-02 1.358366081134957520e-02 1.343729945868079624e-02 1.330420546983784001e-02 1.318876966431557080e-02 1.309549670122371265e-02 1.302888843911317873e-02 1.299330290981013519e-02 1.299279481128041806e-02 1.303094757735690293e-02 1.311071061316902882e-02 1.323425709915394474e-02 1.340287697583942422e-02 1.361691606387763383e-02 1.387576635235078341e-02 1.417790565395415404e-02 1.452097871080646092e-02 1.490190775965846356e-02 1.531701911753435320e-02 1.576217331294484103e-02 1.623288889352476200e-02 1.672445334328572994e-02 1.723201774040040296e-02 1.775067438078566789e-02 1.827551839303646203e-02 1.880169541046189732e-02 1.932443779978168519e-02 1.983909196125609523e-02 2.034113898186830707e-02 2.082621057186268346e-02 2.129010183289525501e-02 2.172878204492485407e-02 2.213840434427897033e-02 2.251531490563763935e-02 2.285606203509263357e-02 2.315740542381229672e-02 2.341632569467301528e-02 2.363003428974267198e-02 2.379598368790727947e-02 2.391187790361681137e-02 2.397568319535802253e-02 2.398563890271588825e-02 2.394026833189791953e-02 2.383838961986900831e-02 2.367912652672697627e-02 2.346191913504153473e-02 2.318653447511895282e-02 2.285307714912325136e-02 2.246200009862441005e-02 2.201411575541857915e-02 2.151060794277253468e-02 2.095304506588952301e-02 2.034339536409444579e-02 1.968404531828741102e-02 1.897782275257464332e-02 1.822802679144926510e-02 1.743846770910154401e-02 1.661352094131411314e-02 1.575820126562174281e-02 1.487826556858789021e-02 1.398035588673479136e-02 1.307219858236740619e-02 1.216288017339603456e-02 1.126322367232871803e-02 1.038628600433159389e-02 9.547973974653433879e-03 8.767704972195285509e-03 8.068870372897213664e-03 7.478548740871573085e-03 7.025541450060644733e-03 6.735828715608850950e-03 6.625825838125065127e-03 6.696347017880278051e-03 6.931336436790990277e-03 7.302506212224505605e-03 7.776680006771451679e-03 8.321822978841457094e-03 8.910165377395600286e-03 9.518991408808474136e-03 1.013022225822584992e-02 1.072960448178448406e-02 1.130590028056675453e-02 1.185021721702782249e-02 1.235549612023721655e-02 1.281613412324582486e-02 1.322771140281653497e-02 1.358679359241959060e-02 1.389078801084488689e-02 1.413783762613197992e-02 1.432674124497881549e-02 1.445689179489944437e-02 1.452822698885938499e-02 1.454118838249894921e-02 1.449668605871140895e-02 1.439606705705006803e-02 1.424108631643028131e-02 1.403387939720743272e-02 1.377693664940358304e-02 1.347307883991091457e-02 1.312543457670930537e-02 1.273742020249491423e-02 1.231272320306961258e-02 1.185529061907507169e-02 1.136932449918150873e-02 1.085928712821494606e-02 1.032991964339969107e-02 9.786278735376179039e-03 9.233797375077949787e-03 8.678376704688378629e-03 8.126516786915073329e-03 7.585492399373165717e-03 7.063573446508074512e-03 6.570272040886703142e-03 6.116560625741044102e-03 5.714937901948922462e-03 5.379125961926719060e-03 5.123115935530742418e-03 4.959378329965933446e-03 4.896474467747751608e-03 4.936939865489130448e-03 5.076568632989567932e-03 5.305572849890670580e-03 5.610969150749736852e-03 5.979020900316559840e-03 6.396938090935087168e-03 6.853690478145262922e-03 7.340172384568282443e-03 7.849019754771251189e-03 8.374295878366551718e-03 8.911164042988747175e-03 9.455598326148777211e-03 1.000414771653081528e-02 1.055375256982780084e-02 1.110160657589340065e-02 1.164505626878786435e-02 1.218153076847959884e-02 1.270849560161062958e-02 1.322342559217495883e-02 1.372379277699762624e-02 1.420706606529590146e-02 1.467071995464736336e-02 1.511225007610529983e-02 1.552919370311628931e-02 1.591915364918761178e-02 1.627982421688242004e-02 1.660901805946179630e-02 1.690469298541808982e-02 1.716497788195931948e-02 1.738819706075594301e-02 1.757289244153506513e-02 1.771784308914643030e-02 1.782208170970228656e-02 1.788490779343286999e-02 1.790589716756310623e-02 1.788490779343288734e-02 1.782208170970228309e-02 1.771784308914643030e-02 1.757289244153506860e-02 1.738819706075595689e-02 1.716497788195931948e-02 1.690469298541808635e-02 1.660901805946178242e-02 1.627982421688242351e-02 1.591915364918762565e-02 1.552919370311629452e-02 1.511225007610531024e-02 1.467071995464733908e-02 1.420706606529589626e-02 1.372379277699762451e-02 1.322342559217496404e-02 1.270849560161060529e-02 1.218153076847960925e-02 1.164505626878787996e-02 1.110160657589341279e-02 1.055375256982778870e-02 1.000414771653081875e-02 9.455598326148739047e-03 8.911164042988752379e-03 8.374295878366546514e-03 7.849019754771256394e-03 7.340172384568279841e-03 6.853690478145300219e-03 6.396938090935082831e-03 5.979020900316589331e-03 5.610969150749713433e-03 5.305572849890699202e-03 5.076568632989597422e-03 4.936939865489142591e-03 4.896474467747757679e-03 4.959378329965959467e-03 5.123115935530749357e-03 5.379125961926711254e-03 5.714937901948932870e-03 6.116560625741046704e-03 6.570272040886703142e-03 7.063573446508074512e-03 7.585492399373173524e-03 8.126516786915064655e-03 8.678376704688385568e-03 9.233797375077948053e-03 9.786278735376196386e-03 1.032991964339970842e-02 1.085928712821494779e-02 1.136932449918151219e-02 1.185529061907507169e-02 1.231272320306960044e-02 1.273742020249490903e-02 1.312543457670930884e-02 1.347307883991092498e-02 1.377693664940358997e-02 1.403387939720743792e-02 1.424108631643028131e-02 1.439606705705007844e-02 1.449668605871143150e-02 1.454118838249894921e-02 1.452822698885938846e-02 1.445689179489944784e-02 1.432674124497880508e-02 1.413783762613197992e-02 1.389078801084488862e-02 1.358679359241958887e-02 1.322771140281654365e-02 1.281613412324584048e-02 1.235549612023721482e-02 1.185021721702781902e-02 1.130590028056676320e-02 1.072960448178447712e-02 1.013022225822585165e-02 9.518991408808484544e-03 8.910165377395610695e-03 8.321822978841451890e-03 7.776680006771455149e-03 7.302506212224491727e-03 6.931336436790987675e-03 6.696347017880273714e-03 6.625825838125065995e-03 6.735828715608837940e-03 7.025541450060657743e-03 7.478548740871562676e-03 8.068870372897222337e-03 8.767704972195273366e-03 9.547973974653428675e-03 1.038628600433158695e-02 1.126322367232870936e-02 1.216288017339603109e-02 1.307219858236740619e-02 1.398035588673478963e-02 1.487826556858787980e-02 1.575820126562173240e-02 1.661352094131411661e-02 1.743846770910155788e-02 1.822802679144926510e-02 1.897782275257464679e-02 1.968404531828741102e-02 2.034339536409443538e-02 2.095304506588951260e-02 2.151060794277253815e-02 2.201411575541857221e-02 2.246200009862441005e-02 2.285307714912325483e-02 2.318653447511894589e-02 2.346191913504152779e-02 2.367912652672698320e-02 2.383838961986901178e-02 2.394026833189792647e-02 2.398563890271588825e-02 2.397568319535801906e-02 2.391187790361681137e-02 2.379598368790727600e-02 2.363003428974268932e-02 2.341632569467301181e-02 2.315740542381231754e-02 2.285606203509263357e-02 2.251531490563764282e-02 2.213840434427898074e-02 2.172878204492485754e-02 2.129010183289525848e-02 2.082621057186267999e-02 2.034113898186830360e-02 1.983909196125610216e-02 1.932443779978168172e-02 1.880169541046190079e-02 1.827551839303645856e-02 1.775067438078566789e-02 1.723201774040040296e-02 1.672445334328572647e-02 1.623288889352476894e-02 1.576217331294483756e-02 1.531701911753435320e-02 1.490190775965847050e-02 1.452097871080646439e-02 1.417790565395416619e-02 1.387576635235077474e-02 1.361691606387763383e-02 1.340287697583941555e-02 1.323425709915394474e-02 1.311071061316903402e-02 1.303094757735689252e-02 1.299279481128042327e-02 1.299330290981013519e-02 1.302888843911317873e-02 1.309549670122371265e-02 1.318876966431557947e-02 1.330420546983784001e-02 1.343729945868079104e-02 1.358366081134957000e-02 1.373910274424208940e-02 1.389970718267423931e-02 1.406186675523796691e-02
1.452559678918029229e-02 1.436969132170346983e-02 1.421318438667808562e-02 1.405944098355977646e-02 1.391214836667559532e-02 1.377528656646547639e-02 1.365307929921239470e-02 1.354992196470877416e-02 1.347028465877437957e-02 1.341859028972452669e-02 1.339907098163804072e-02 1.341560968492142188e-02 1.347157766304109446e-02 1.356968136929956152e-02 1.371183320603977691e-02 1.389905911710687808e-02 1.413145189547180929e-02 1.440817325493967682e-02 1.472750144972362861e-02 1.508691596576827894e-02 1.548320759499475716e-02 1.591260138774167748e-02 1.637088123127668909e-02 1.685350737534982088e-02 1.735572128218708030e-02 1.787263504526653488e-02 1.839930490093969612e-02 1.893078991432129918e-02 1.946219780534552690e-02 1.998872023566315714e-02 2.050565986918431380e-02 2.100845129710908477e-02 2.149267759518042401e-02 2.195408393240416353e-02 2.238858932139816543e-02 2.279229731323077768e-02 2.316150620165896221e-02 2.349271911234039611e-02 2.378265420674623848e-02 2.402825512139551700e-02 2.422670168402477411e-02 2.437542089322514496e-02 2.447209811208905100e-02 2.451468840551698086e-02 2.450142794236317631e-02 2.443084538567052641e-02 2.430177320595701754e-02 2.411335887393037392e-02 2.386507592089002344e-02 2.355673489947651342e-02 2.318849433746683619e-02 2.276087185794446049e-02 2.227475574767545305e-02 2.173141740250097986e-02 2.113252527967570890e-02 2.048016126516439411e-02 1.977684075275408862e-02 1.902553828145775797e-02 1.822972136225340170e-02 1.739339625455425808e-02 1.652117108782904034e-02 1.561834409438649617e-02 1.469102813637938702e-02 1.374632754340549337e-02 1.279258981475476543e-02 1.183976270410828403e-02 1.089989435117127634e-02 9.987812634620087809e-03 9.121988161719787880e-03 8.325472870531439029e-03 7.626521579686852161e-03 7.057965239315780112e-03 6.653818073410790179e-03 6.441996563486363653e-03 6.434882465612415219e-03 6.623417135552173152e-03 6.979647184836298458e-03 7.465800637596952533e-03 8.043488721766578475e-03 8.679046577992937522e-03 9.345140169740008551e-03 1.002034257672283421e-02 1.068803701070121862e-02 1.133530856951327041e-02 1.195204280458235513e-02 1.253025417805820989e-02 1.306360483014097455e-02 1.354706489186965380e-02 1.397667316002016227e-02 1.434936734819543779e-02 1.466286205069988399e-02 1.491555923026649175e-02 1.510648076160795057e-02 1.523521582576941973e-02 1.530187819097252565e-02 1.530706995996154555e-02 1.525184943986062323e-02 1.513770155396280959e-02 1.496650977086302035e-02 1.474052894686377069e-02 1.446235881277233189e-02 1.413491812268081321e-02 1.376141974932911655e-02 1.334534728368848809e-02 1.289043400176374463e-02 1.240064542906357120e-02 1.188016719985906036e-02 1.133340052254693496e-02 1.076496838654210364e-02 1.017973675709807173e-02 9.582856484127008287e-03 8.979833549198006082e-03 8.376637504356522837e-03 7.779860027031130359e-03 7.196935916794908010e-03 6.636433756997938034e-03 6.108404329231350953e-03 5.624725524868617009e-03 5.199280246429554414e-03 4.847640973823546390e-03 4.585789703959378474e-03 4.427540195597071300e-03 4.381093305795669135e-03 4.446304548877470265e-03 4.614470934177656095e-03 4.870885063158828139e-03 5.198531609149092438e-03 5.581084187283561968e-03 6.004480957332546109e-03 6.457333797165024092e-03 6.930702518999453179e-03 7.417638640217316497e-03 7.912711824676531280e-03 8.411602555863420191e-03 8.910779904515947134e-03 9.407257569729514032e-03 9.898414173463735907e-03 1.038186388596667488e-02 1.085536577779914851e-02 1.131676284268747466e-02 1.176394378034710010e-02 1.219482226524469352e-02 1.260732962619184709e-02 1.299941772923994543e-02 1.336906948804311712e-02 1.371431489453668953e-02 1.403325082041738392e-02 1.432406312157529470e-02 1.458504980659493765e-02 1.481464422214584693e-02 1.501143737215141633e-02 1.517419863101601533e-02 1.530189423826771103e-02 1.539370307609719268e-02 1.544902933522280912e-02 1.546751177022401627e-02 1.544902933522282473e-02 1.539370307609718228e-02 1.530189423826769889e-02 1.517419863101601533e-02 1.501143737215143541e-02 1.481464422214587469e-02 1.458504980659492550e-02 1.432406312157527041e-02 1.403325082041739259e-02 1.371431489453669300e-02 1.336906948804309804e-02 1.299941772923996972e-02 1.260732962619184189e-02 1.219482226524469873e-02 1.176394378034709316e-02 1.131676284268747987e-02 1.085536577779914330e-02 1.038186388596665059e-02 9.898414173463754989e-03 9.407257569729500155e-03 8.910779904515961011e-03 8.411602555863425396e-03 7.912711824676534750e-03 7.417638640217335579e-03 6.930702518999438434e-03 6.457333797165015418e-03 6.004480957332517486e-03 5.581084187283558498e-03 5.198531609149069019e-03 4.870885063158842017e-03 4.614470934177650890e-03 4.446304548877469398e-03 4.381093305795670870e-03 4.427540195597105994e-03 4.585789703959392352e-03 4.847640973823570676e-03 5.199280246429578700e-03 5.624725524868598794e-03 6.108404329231337943e-03 6.636433756997963188e-03 7.196935916794916684e-03 7.779860027031123421e-03 8.376637504356515898e-03 8.979833549198013021e-03 9.582856484127010022e-03 1.017973675709806132e-02 1.076496838654211405e-02 1.133340052254692455e-02 1.188016719985904128e-02 1.240064542906357294e-02 1.289043400176374116e-02 1.334534728368847942e-02 1.376141974932911481e-02 1.413491812268082709e-02 1.446235881277233536e-02 1.474052894686378457e-02 1.496650977086302556e-02 1.513770155396281826e-02 1.525184943986061629e-02 1.530706995996154382e-02 1.530187819097252391e-02 1.523521582576942840e-02 1.510648076160796272e-02 1.491555923026649175e-02 1.466286205069988920e-02 1.434936734819543432e-02 1.397667316002014840e-02 1.354706489186966248e-02 1.306360483014098670e-02 1.253025417805820295e-02 1.195204280458235166e-02 1.133530856951328950e-02 1.068803701070122035e-02 1.002034257672283594e-02 9.345140169739998143e-03 8.679046577992940992e-03 8.043488721766583679e-03 7.465800637596956869e-03 6.979647184836301060e-03 6.623417135552185295e-03 6.434882465612410014e-03 6.441996563486359316e-03 6.653818073410785842e-03 7.057965239315774908e-03 7.626521579686855630e-03 8.325472870531447703e-03 9.121988161719784410e-03 9.987812634620091279e-03 1.089989435117127287e-02 1.183976270410826842e-02 1.279258981475475156e-02 1.374632754340550898e-02 1.469102813637938529e-02 1.561834409438649617e-02 1.652117108782903687e-02 1.739339625455426155e-02 1.822972136225339476e-02 1.902553828145775103e-02 1.977684075275408515e-02 2.048016126516439758e-02 2.113252527967571931e-02 2.173141740250097292e-02 2.227475574767544958e-02 2.276087185794445009e-02 2.318849433746682925e-02 2.355673489947652036e-02 2.386507592089001997e-02 2.411335887393037392e-02 2.430177320595701754e-02 2.443084538567052294e-02 2.450142794236317631e-02 2.451468840551698433e-02 2.447209811208905794e-02 2.437542089322516231e-02 2.422670168402477411e-02 2.402825512139551700e-02 2.378265420674624195e-02 2.349271911234040305e-02 2.316150620165896915e-02 2.279229731323077768e-02 2.238858932139817237e-02 2.195408393240416353e-02 2.149267759518042747e-02 2.100845129710908823e-02 2.050565986918431380e-02 1.998872023566316755e-02 1.946219780534552690e-02 1.893078991432129224e-02 1.839930490093969959e-02 1.787263504526653488e-02 1.735572128218708030e-02 1.685350737534982088e-02 1.637088123127669603e-02 1.591260138774167748e-02 1.548320759499475542e-02 1.508691596576827026e-02 1.472750144972362341e-02 1.440817325493967682e-02 1.413145189547180408e-02 1.389905911710687808e-02 1.371183320603977344e-02 1.356968136929956499e-02 1.347157766304108925e-02 1.341560968492141320e-02 1.339907098163804940e-02 1.341859028972452843e-02 1.347028465877438130e-02 1.354992196470877416e-02 1.365307929921239297e-02 1.377528656646547639e-02 1.391214836667559011e-02 1.405944098355977646e-02 1.421318438667808735e-02 1.436969132170347503e-02 1.452559678918029229e-02
1.498906803404067775e-02 1.484040502265921053e-02 1.468914686374541041e-02 1.453841487145315567e-02 1.439165843849771718e-02 1.425263598879416768e-02 1.412537923442327981e-02 1.401413729517602194e-02 1.392329792938551240e-02 1.385728459001940929e-02 1.382043036370585697e-02 1.381683298378995686e-02 1.385019866125937124e-02 1.392368577600742660e-02 1.403976164610496770e-02 1.420008582874015234e-02 1.440543126705863888e-02 1.465565028077673963e-02 1.494968676691542722e-02 1.528563030029996689e-02 1.566080334277086816e-02 1.607187028701046252e-02 1.651495674137060110e-02 1.698576890789539259e-02 1.747970540712929371e-02 1.799195672320922854e-02 1.851759001650697678e-02 1.905161906133720148e-02 1.958906042008470155e-02 2.012497772109174063e-02 2.065451619874834888e-02 2.117292962917361257e-02 2.167560158402118825e-02 2.215806262687751438e-02 2.261600475751807462e-02 2.304529410812547474e-02 2.344198263206815833e-02 2.380231930687216543e-02 2.412276119798039201e-02 2.439998459440281819e-02 2.463089632547661029e-02 2.481264529384053300e-02 2.494263420789016861e-02 2.501853146316932591e-02 2.503828310277591770e-02 2.500012477963463320e-02 2.490259364683132179e-02 2.474454011552032484e-02 2.452513944348851463e-02 2.424390315259049994e-02 2.390069032233939003e-02 2.349571887393882633e-02 2.302957705000183500e-02 2.250323541902278165e-02 2.191805990381495012e-02 2.127582656922193810e-02 2.057873923621745746e-02 1.982945146162661335e-02 1.903109510287388784e-02 1.818731867903643218e-02 1.730234020121221294e-02 1.638102131856148183e-02 1.542897287408281568e-02 1.445270681211879849e-02 1.345985652685370744e-02 1.245949791881884733e-02 1.146261673851065900e-02 1.048278151266714663e-02 9.537083554668191604e-03 8.647359233826522676e-03 7.841521271430399592e-03 7.154318464245888048e-03 6.625884664966131925e-03 6.295616566535057988e-03 6.190561795516866597e-03 6.313497382214061995e-03 6.640281158891593941e-03 7.129254482282151514e-03 7.734596665327719833e-03 8.415290665717684720e-03 9.138238473737654924e-03 9.877936547223352057e-03 1.061498959279527643e-02 1.133458353653691783e-02 1.202526773090932533e-02 1.267807276146808680e-02 1.328589644018582198e-02 1.384308247613757689e-02 1.434513153538449597e-02 1.478850157949230040e-02 1.517046798559742136e-02 1.548902359497716756e-02 1.574280537061247681e-02 1.593103869855846261e-02 1.605349326352740330e-02 1.611044636656455351e-02 1.610265086393030884e-02 1.603130580853654938e-02 1.589802850922216945e-02 1.570482718136449393e-02 1.545407370605783245e-02 1.514847628639731658e-02 1.479105201834675712e-02 1.438509960405547246e-02 1.393417264790633263e-02 1.344205421197157933e-02 1.291273359364028539e-02 1.235038665838865748e-02 1.175936156441967188e-02 1.114417242553257005e-02 1.050950448304942102e-02 9.860235859391960553e-03 9.201483181988075535e-03 8.538681622463704934e-03 7.877714574980291748e-03 7.225114541536198191e-03 6.588364198520124150e-03 5.976331538933970892e-03 5.399863403958765282e-03 4.872504981490144958e-03 4.411138006459926555e-03 4.035940738971179401e-03 3.768529948324937737e-03 3.627181033198463231e-03 3.620065667603556206e-03 3.740866653355718729e-03 3.970830849355472085e-03 4.285608996443480458e-03 4.661682868041570373e-03 5.079593502350016054e-03 5.524496815022050984e-03 5.985485310955131026e-03 6.454629426739535124e-03 6.926127512598799149e-03 7.395655266347067776e-03 7.859896764224915885e-03 8.316214655754765317e-03 8.762420582247899131e-03 9.196616430475599083e-03 9.617085751100200308e-03 1.002222113626659999e-02 1.041047778044139512e-02 1.078034638367976646e-02 1.113034047942675422e-02 1.145899453268890179e-02 1.176486999759657898e-02 1.204656710125575833e-02 1.230274053230654210e-02 1.253211751968429793e-02 1.273351702802905973e-02 1.290586899455855273e-02 1.304823270227445028e-02 1.315981353478995301e-02 1.323997749430267691e-02 1.328826298985841953e-02 1.330438952055939920e-02 1.328826298985841953e-02 1.323997749430265089e-02 1.315981353478995301e-02 1.304823270227447284e-02 1.290586899455852497e-02 1.273351702802906320e-02 1.253211751968430661e-02 1.230274053230651608e-02 1.204656710125575660e-02 1.176486999759658938e-02 1.145899453268890873e-02 1.113034047942676463e-02 1.078034638367976299e-02 1.041047778044140032e-02 1.002222113626659479e-02 9.617085751100189900e-03 9.196616430475583470e-03 8.762420582247883519e-03 8.316214655754768786e-03 7.859896764224902008e-03 7.395655266347085123e-03 6.926127512598820833e-03 6.454629426739553338e-03 5.985485310955149241e-03 5.524496815022083944e-03 5.079593502350014320e-03 4.661682868041570373e-03 4.285608996443481325e-03 3.970830849355475554e-03 3.740866653355732607e-03 3.620065667603511537e-03 3.627181033198463665e-03 3.768529948324930365e-03 4.035940738971161186e-03 4.411138006459905739e-03 4.872504981490135417e-03 5.399863403958772221e-03 5.976331538933983903e-03 6.588364198520126752e-03 7.225114541536216406e-03 7.877714574980290013e-03 8.538681622463689322e-03 9.201483181988075535e-03 9.860235859391965757e-03 1.050950448304943143e-02 1.114417242553256485e-02 1.175936156441967535e-02 1.235038665838865748e-02 1.291273359364029406e-02 1.344205421197158107e-02 1.393417264790634304e-02 1.438509960405548287e-02 1.479105201834676753e-02 1.514847628639731832e-02 1.545407370605783072e-02 1.570482718136450781e-02 1.589802850922217292e-02 1.603130580853653550e-02 1.610265086393030190e-02 1.611044636656457432e-02 1.605349326352741371e-02 1.593103869855847995e-02 1.574280537061247681e-02 1.548902359497716756e-02 1.517046798559742657e-02 1.478850157949231255e-02 1.434513153538450637e-02 1.384308247613757169e-02 1.328589644018581678e-02 1.267807276146810241e-02 1.202526773090931665e-02 1.133458353653690569e-02 1.061498959279528337e-02 9.877936547223355526e-03 9.138238473737656659e-03 8.415290665717691659e-03 7.734596665327722435e-03 7.129254482282147178e-03 6.640281158891591339e-03 6.313497382214049852e-03 6.190561795516874403e-03 6.295616566535067529e-03 6.625884664966121516e-03 7.154318464245881110e-03 7.841521271430399592e-03 8.647359233826522676e-03 9.537083554668179461e-03 1.048278151266712928e-02 1.146261673851066767e-02 1.245949791881884733e-02 1.345985652685370224e-02 1.445270681211879328e-02 1.542897287408281047e-02 1.638102131856148183e-02 1.730234020121220601e-02 1.818731867903642524e-02 1.903109510287388784e-02 1.982945146162662375e-02 2.057873923621745746e-02 2.127582656922192769e-02 2.191805990381495359e-02 2.250323541902277472e-02 2.302957705000184888e-02 2.349571887393882633e-02 2.390069032233938656e-02 2.424390315259049300e-02 2.452513944348851810e-02 2.474454011552032137e-02 2.490259364683132873e-02 2.500012477963463320e-02 2.503828310277591424e-02 2.501853146316930857e-02 2.494263420789016167e-02 2.481264529384053300e-02 2.463089632547661723e-02 2.439998459440281819e-02 2.412276119798040241e-02 2.380231930687217584e-02 2.344198263206815833e-02 2.304529410812547474e-02 2.261600475751808850e-02 2.215806262687751785e-02 2.167560158402119172e-02 2.117292962917361257e-02 2.065451619874834541e-02 2.012497772109174410e-02 1.958906042008470155e-02 1.905161906133719801e-02 1.851759001650696637e-02 1.799195672320922507e-02 1.747970540712929025e-02 1.698576890789538912e-02 1.651495674137060457e-02 1.607187028701045212e-02 1.566080334277086469e-02 1.528563030029997556e-02 1.494968676691542549e-02 1.465565028077673616e-02 1.440543126705863888e-02 1.420008582874014713e-02 1.403976164610496770e-02 1.392368577600742140e-02 1.385019866125936604e-02 1.381683298378996207e-02 1.382043036370584656e-02 1.385728459001941103e-02 1.392329792938550720e-02 1.401413729517603582e-02 1.412537923442327460e-02 1.425263598879416768e-02 1.439165843849771372e-02 1.453841487145315740e-02 1.468914686374541388e-02 1.484040502265921053e-02 1.498906803404068296e-02
1.545211015898530563e-02 1.531153986798803115e-02 1.516654392414196889e-02 1.502000091535755054e-02 1.487511866030564837e-02 1.473542376615912496e-02 1.460473717018834737e-02 1.448713229477124366e-02 1.438687274147940065e-02 1.430832735418416726e-02 1.425586214815556703e-02 1.423371107143717521e-02 1.424583067128771911e-02 1.429574704816206042e-02 1.438640630594663176e-02 1.452004124852955547e-02 1.469806666534581238e-02 1.492101295027496201e-02 1.518850336675439151e-02 1.549927491780873912e-02 1.585123768437292704e-02 1.624156371221000331e-02 1.666679465601958801e-02 1.712295745558390161e-02 1.760567888616761112e-02 1.811029223107728930e-02 1.863193192179771196e-02 1.916561430612503947e-02 1.970630448424092948e-02 2.024897033532402010e-02 2.078862550686741764e-02 2.132036337837559664e-02 2.183938397325297515e-02 2.234101559255126379e-02 2.282073266842977316e-02 2.327417104151133578e-02 2.369714158953724337e-02 2.408564289197171956e-02 2.443587341284350276e-02 2.474424352168256777e-02 2.500738754603408845e-02 2.522217595363427517e-02 2.538572769260935905e-02 2.549542266922283015e-02 2.554891431092029888e-02 2.554414214456293339e-02 2.547934431382264248e-02 2.535306996442463282e-02 2.516419144102440345e-02 2.491191626557353808e-02 2.459579890569724148e-02 2.421575239607779220e-02 2.377205995066818470e-02 2.326538680638886789e-02 2.269679268060071156e-02 2.206774542192191726e-02 2.138013671184206196e-02 2.063630107149730733e-02 1.983904000281537169e-02 1.899165393794268950e-02 1.809798592935329270e-02 1.716248291328560660e-02 1.619028328158236482e-02 1.518734396926715857e-02 1.416062717900183447e-02 1.311837748068912270e-02 1.207053589923243360e-02 1.102935970162930920e-02 1.001034172971232081e-02 9.033532362625069229e-03 8.125293796265616389e-03 7.320177801654751890e-03 6.661663487086030323e-03 6.198768837920053988e-03 5.974812366730894268e-03 6.009837746721118611e-03 6.289045893614617251e-03 6.769012899492595457e-03 7.395579671508774149e-03 8.118542022745551395e-03 8.897523107823561775e-03 9.701994675270419685e-03 1.050926392318310594e-02 1.130235437461318306e-02 1.206835246339650614e-02 1.279724635592008157e-02 1.348114305177100340e-02 1.411374712283479209e-02 1.469001318546354386e-02 1.520591209521178488e-02 1.565827137439810765e-02 1.604466416256857333e-02 1.636332992302741082e-02 1.661311588717839446e-02 1.679343192285296174e-02 1.690421392252108856e-02 1.694589239592090776e-02 1.691936401659113742e-02 1.682596459963122890e-02 1.666744249711487116e-02 1.644593176355019226e-02 1.616392471625990868e-02 1.582424372766605414e-02 1.543001226161736308e-02 1.498462532179173530e-02 1.449171963234645831e-02 1.395514403482432490e-02 1.337893077995399617e-02 1.276726864449582478e-02 1.212447915103555436e-02 1.145499767540085478e-02 1.076336199530307514e-02 1.005421203977490373e-02 9.332306543827526696e-03 8.602565528331952358e-03 7.870152959822964214e-03 7.140623297455835593e-03 6.420171900830071686e-03 5.716057411652000764e-03 5.037310843141061881e-03 4.395912434634545451e-03 3.808661573626467584e-03 3.299757243623869726e-03 2.902866736875947453e-03 2.657992616191838086e-03 2.595986980890245110e-03 2.716430858182707769e-03 2.984964001518387085e-03 3.354904028469221904e-03 3.786486404074197211e-03 4.251950673179604942e-03 4.733320168208710911e-03 5.219127822241255606e-03 5.701971833321572460e-03 6.176961581322796234e-03 6.640769727566124027e-03 7.091052851171868697e-03 7.526090640041365430e-03 7.944555995079677357e-03 8.345365657311093130e-03 8.727582132220027683e-03 9.090349591767453788e-03 9.432853170653874436e-03 9.754294930118751275e-03 1.005388200327424555e-02 1.033082376077976150e-02 1.058433563737772205e-02 1.081364776206562850e-02 1.101801686608551781e-02 1.119674017806557807e-02 1.134917019753334949e-02 1.147472939141496936e-02 1.157292399646854195e-02 1.164335624167683360e-02 1.168573443179522602e-02 1.169988045873141154e-02 1.168573443179522948e-02 1.164335624167679370e-02 1.157292399646854021e-02 1.147472939141497630e-02 1.134917019753334082e-02 1.119674017806557981e-02 1.101801686608554903e-02 1.081364776206563370e-02 1.058433563737772726e-02 1.033082376077975977e-02 1.005388200327424382e-02 9.754294930118761683e-03 9.432853170653903926e-03 9.090349591767432971e-03 8.727582132220036357e-03 8.345365657311101804e-03 7.944555995079672153e-03 7.526090640041385380e-03 7.091052851171868697e-03 6.640769727566116221e-03 6.176961581322798836e-03 5.701971833321573327e-03 5.219127822241266881e-03 4.733320168208719585e-03 4.251950673179584993e-03 3.786486404074191139e-03 3.354904028469255731e-03 2.984964001518397060e-03 2.716430858182721647e-03 2.595986980890245977e-03 2.657992616191861505e-03 2.902866736875955693e-03 3.299757243623875798e-03 3.808661573626454140e-03 4.395912434634535043e-03 5.037310843141067952e-03 5.716057411651996427e-03 6.420171900830063012e-03 7.140623297455813909e-03 7.870152959822971153e-03 8.602565528331959296e-03 9.332306543827528431e-03 1.005421203977489679e-02 1.076336199530308554e-02 1.145499767540085305e-02 1.212447915103555957e-02 1.276726864449582652e-02 1.337893077995399617e-02 1.395514403482431276e-02 1.449171963234644964e-02 1.498462532179172316e-02 1.543001226161736308e-02 1.582424372766602638e-02 1.616392471625990521e-02 1.644593176355019573e-02 1.666744249711486076e-02 1.682596459963123584e-02 1.691936401659115477e-02 1.694589239592090776e-02 1.690421392252108856e-02 1.679343192285295827e-02 1.661311588717841528e-02 1.636332992302741429e-02 1.604466416256857680e-02 1.565827137439809724e-02 1.520591209521178488e-02 1.469001318546354559e-02 1.411374712283479382e-02 1.348114305177101208e-02 1.279724635592009198e-02 1.206835246339650614e-02 1.130235437461318652e-02 1.050926392318310941e-02 9.701994675270414481e-03 8.897523107823549632e-03 8.118542022745565273e-03 7.395579671508779353e-03 6.769012899492585916e-03 6.289045893614615516e-03 6.009837746721116009e-03 5.974812366730890799e-03 6.198768837920049651e-03 6.661663487086031191e-03 7.320177801654745818e-03 8.125293796265616389e-03 9.033532362625074433e-03 1.001034172971232081e-02 1.102935970162931961e-02 1.207053589923242840e-02 1.311837748068911402e-02 1.416062717900183100e-02 1.518734396926715337e-02 1.619028328158236482e-02 1.716248291328559966e-02 1.809798592935329617e-02 1.899165393794269990e-02 1.983904000281537863e-02 2.063630107149730733e-02 2.138013671184205503e-02 2.206774542192193114e-02 2.269679268060071850e-02 2.326538680638886789e-02 2.377205995066818123e-02 2.421575239607778526e-02 2.459579890569724148e-02 2.491191626557352767e-02 2.516419144102439651e-02 2.535306996442463282e-02 2.547934431382264248e-02 2.554414214456292298e-02 2.554891431092030235e-02 2.549542266922284056e-02 2.538572769260936599e-02 2.522217595363427170e-02 2.500738754603408845e-02 2.474424352168258859e-02 2.443587341284349929e-02 2.408564289197172303e-02 2.369714158953723296e-02 2.327417104151133578e-02 2.282073266842977663e-02 2.234101559255126032e-02 2.183938397325296821e-02 2.132036337837560358e-02 2.078862550686741417e-02 2.024897033532402704e-02 1.970630448424092254e-02 1.916561430612504641e-02 1.863193192179771196e-02 1.811029223107729277e-02 1.760567888616760765e-02 1.712295745558389815e-02 1.666679465601959495e-02 1.624156371221001025e-02 1.585123768437292704e-02 1.549927491780874952e-02 1.518850336675439151e-02 1.492101295027495680e-02 1.469806666534581238e-02 1.452004124852955547e-02 1.438640630594663003e-02 1.429574704816205868e-02 1.424583067128771738e-02 1.423371107143717521e-02 1.425586214815556876e-02 1.430832735418416726e-02 1.438687274147940065e-02 1.448713229477123846e-02 1.460473717018834910e-02 1.473542376615913016e-02 1.487511866030565878e-02 1.502000091535754880e-02 1.516654392414196889e-02 1.531153986798802769e-02 1.545211015898531430e-02
1.591469346292394629e-02 1.578292507219115556e-02 1.564506295066120725e-02 1.550374582010316353e-02 1.536193898678080323e-02 1.522293092921564624e-02 1.509031827165786648e-02 1.496797597802244223e-02 1.486000962168114968e-02 1.477068706178802891e-02 1.470434795432279916e-02 1.466529135700455309e-02 1.465764422977675931e-02 1.468521665551694895e-02 1.475135263088956858e-02 1.485878762723560724e-02 1.500952507800570185e-02 1.520474299726896558e-02 1.544473899868519830e-02 1.572891754068923842e-02 1.605581819355758263e-02 1.642317918510321009e-02 1.682802731507230046e-02 1.726678396449197322e-02 1.773537728913623587e-02 1.822935232214098478e-02 1.874397300754124598e-02 1.927431257807180401e-02 1.981533077801281989e-02 2.036193801352300520e-02 2.090904755111053226e-02 2.145161744595759645e-02 2.198468407919474538e-02 2.250338913583097705e-02 2.300300166508403160e-02 2.347893660861992415e-02 2.392677091103453946e-02 2.434225807126930152e-02 2.472134176914082132e-02 2.506016901335465091e-02 2.535510310597981556e-02 2.560273660017452907e-02 2.579990433826744381e-02 2.594369659157809774e-02 2.603147227729250834e-02 2.606087219785776718e-02 2.602983223197482751e-02 2.593659640174994854e-02 2.577972974672589762e-02 2.555813095262933488e-02 2.527104471138918659e-02 2.491807383180435695e-02 2.449919118052932762e-02 2.401475161695867597e-02 2.346550420186322913e-02 2.285260512199466590e-02 2.217763200202676685e-02 2.144260060301605986e-02 2.064998538259597491e-02 1.980274609442640027e-02 1.890436365725705822e-02 1.795889012825463427e-02 1.697102009847253554e-02 1.594619472893152659e-02 1.489075584849465853e-02 1.381217747483063675e-02 1.271941802783128038e-02 1.162346146446327326e-02 1.053815237899992895e-02 9.481475371264312321e-03 8.477450884098357980e-03 7.558690221830061118e-03 6.768995241560574368e-03 6.163498231654045666e-03 5.800845499146219802e-03 5.723015708963268000e-03 5.932267919445630491e-03 6.387939883319598486e-03 7.027282288539106817e-03 7.788652714652878617e-03 8.622370646995702534e-03 9.491628489621612569e-03 1.036977686490565473e-02 1.123736082451989166e-02 1.207986200715840258e-02 1.288616660516400496e-02 1.364756767228104094e-02 1.435712198154372697e-02 1.500923375729679328e-02 1.559938224038617122e-02 1.612394062317148644e-02 1.658005336099450250e-02 1.696555097021807193e-02 1.727888892620421321e-02 1.751910196138073417e-02 1.768576802956108029e-02 1.777897811017955035e-02 1.779930927551549164e-02 1.774779927853888106e-02 1.762592148861271205e-02 1.743555940030686383e-02 1.717898022576690165e-02 1.685880729179074777e-02 1.647799112358505971e-02 1.603977922529239986e-02 1.554768467469515650e-02 1.500545374573747370e-02 1.441703286607123186e-02 1.378653531755073304e-02 1.311820820789647880e-02 1.241640040090159769e-02 1.168553232212699716e-02 1.093006891188316211e-02 1.015449757781529926e-02 9.363313995147717547e-03 8.561020387877772350e-03 7.752144270738662267e-03 6.941292209909505524e-03 6.133266791817950682e-03 5.333304967322218502e-03 4.547566441130623631e-03 3.784179246198524169e-03 3.055635401322330091e-03 2.384704706171027113e-03 1.819385695789073462e-03 1.461088325358076128e-03 1.441737617121828258e-03 1.747088789247585412e-03 2.227495674909556970e-03 2.776694588512656700e-03 3.346588798159395514e-03 3.915860963283840888e-03 4.474210137146921590e-03 5.016200548094284541e-03 5.538765527214145785e-03 6.040097876408237129e-03 6.519107723486581955e-03 6.975133364509962693e-03 7.407774457916720817e-03 7.816789170480425986e-03 8.202027427217860669e-03 8.563386204706296273e-03 8.900779371924299674e-03 9.214117840368138759e-03 9.503297448581896414e-03 9.768192868699843157e-03 1.000865627186297777e-02 1.022451972373101745e-02 1.041560040649354771e-02 1.058170783777365349e-02 1.072265231186614841e-02 1.083825384246337765e-02 1.092835094749010708e-02 1.099280869009361394e-02 1.103152547574522829e-02 1.104443820334165792e-02 1.103152547574523350e-02 1.099280869009361741e-02 1.092835094749011401e-02 1.083825384246339500e-02 1.072265231186615361e-02 1.058170783777367084e-02 1.041560040649357893e-02 1.022451972373102091e-02 1.000865627186298817e-02 9.768192868699827544e-03 9.503297448581877332e-03 9.214117840368131820e-03 8.900779371924282327e-03 8.563386204706285865e-03 8.202027427217869343e-03 7.816789170480432924e-03 7.407774457916720817e-03 6.975133364509973101e-03 6.519107723486572414e-03 6.040097876408251874e-03 5.538765527214132775e-03 5.016200548094276734e-03 4.474210137146912916e-03 3.915860963283848695e-03 3.346588798159385973e-03 2.776694588512670144e-03 2.227495674909555669e-03 1.747088789247599723e-03 1.441737617121817200e-03 1.461088325358107136e-03 1.819385695789077799e-03 2.384704706171029715e-03 3.055635401322316647e-03 3.784179246198553226e-03 4.547566441130621029e-03 5.333304967322215033e-03 6.133266791817961958e-03 6.941292209909509861e-03 7.752144270738677012e-03 8.561020387877779289e-03 9.363313995147731425e-03 1.015449757781528538e-02 1.093006891188315691e-02 1.168553232212700584e-02 1.241640040090159249e-02 1.311820820789647360e-02 1.378653531755075039e-02 1.441703286607121971e-02 1.500545374573747891e-02 1.554768467469515476e-02 1.603977922529239639e-02 1.647799112358506318e-02 1.685880729179075124e-02 1.717898022576688777e-02 1.743555940030686383e-02 1.762592148861271205e-02 1.774779927853888106e-02 1.779930927551548123e-02 1.777897811017954341e-02 1.768576802956107336e-02 1.751910196138075151e-02 1.727888892620421321e-02 1.696555097021807540e-02 1.658005336099450944e-02 1.612394062317149684e-02 1.559938224038616948e-02 1.500923375729678461e-02 1.435712198154373044e-02 1.364756767228104961e-02 1.288616660516400496e-02 1.207986200715838697e-02 1.123736082451988819e-02 1.036977686490565820e-02 9.491628489621612569e-03 8.622370646995702534e-03 7.788652714652865607e-03 7.027282288539102480e-03 6.387939883319601088e-03 5.932267919445638298e-03 5.723015708963261929e-03 5.800845499146205925e-03 6.163498231654043064e-03 6.768995241560580439e-03 7.558690221830059383e-03 8.477450884098361450e-03 9.481475371264294974e-03 1.053815237899993762e-02 1.162346146446328193e-02 1.271941802783127691e-02 1.381217747483063675e-02 1.489075584849466893e-02 1.594619472893151965e-02 1.697102009847253901e-02 1.795889012825463774e-02 1.890436365725706169e-02 1.980274609442640374e-02 2.064998538259597838e-02 2.144260060301605292e-02 2.217763200202678073e-02 2.285260512199466243e-02 2.346550420186322913e-02 2.401475161695868291e-02 2.449919118052932762e-02 2.491807383180435348e-02 2.527104471138917619e-02 2.555813095262933488e-02 2.577972974672589068e-02 2.593659640174994160e-02 2.602983223197483098e-02 2.606087219785777412e-02 2.603147227729250834e-02 2.594369659157809080e-02 2.579990433826745075e-02 2.560273660017452907e-02 2.535510310597980863e-02 2.506016901335466132e-02 2.472134176914082132e-02 2.434225807126929458e-02 2.392677091103453252e-02 2.347893660861992415e-02 2.300300166508403160e-02 2.250338913583097705e-02 2.198468407919474538e-02 2.145161744595759298e-02 2.090904755111052532e-02 2.036193801352300520e-02 1.981533077801281642e-02 1.927431257807180748e-02 1.874397300754124598e-02 1.822935232214099865e-02 1.773537728913624281e-02 1.726678396449197322e-02 1.682802731507229352e-02 1.642317918510321356e-02 1.605581819355757917e-02 1.572891754068923842e-02 1.544473899868520350e-02 1.520474299726896038e-02 1.500952507800569664e-02 1.485878762723561244e-02 1.475135263088956511e-02 1.468521665551694895e-02 1.465764422977675931e-02 1.466529135700455309e-02 1.470434795432280610e-02 1.477068706178802891e-02 1.486000962168115315e-02 1.496797597802244570e-02 1.509031827165787341e-02 1.522293092921564277e-02 1.536193898678081017e-02 1.550374582010316353e-02 1.564506295066120725e-02 1.578292507219115209e-02 1.591469346292394629e-02
1.637693417074328681e-02 1.625453361381279729e-02 1.612453193040074353e-02 1.598933246037346698e-02 1.585165939795195322e-02 1.571456006769737096e-02 1.558139769874895136e-02 1.545583181295812590e-02 1.534178318214688211e-02 1.524338047245903972e-02 1.516488633827817005e-02 1.511060199560342737e-02 1.508475126216305903e-02 1.509134761974120602e-02 1.513405074788344747e-02 1.521602169251681271e-02 1.533978771761184724e-02 1.550712831671011496e-02 1.571899245860641434e-02 1.597545397308147014e-02 1.627570760458783503e-02 1.661810357946942943e-02 1.700021451421146815e-02 1.741892586430173612e-02 1.787054016878924720e-02 1.835088593404465840e-02 1.885542366593466468e-02 1.937934374177388910e-02 1.991765301640932573e-02 2.046524894444163092e-02 2.101698141235861655e-02 2.156770339023794669e-02 2.211231199974182660e-02 2.264578175788443254e-02 2.316319170161834640e-02 2.365974791776010583e-02 2.413080276385475356e-02 2.457187181407380350e-02 2.497864932713093900e-02 2.534702282462406378e-02 2.567308719318022250e-02 2.595315858218163324e-02 2.618378825786641870e-02 2.636177649004871684e-02 2.648418648564542302e-02 2.654835833959086691e-02 2.655192294575962203e-02 2.649281579558277269e-02 2.636929058889436392e-02 2.617993258936926471e-02 2.592367167607072601e-02 2.559979507443743349e-02 2.520795979723777433e-02 2.474820489304179263e-02 2.422096369371926766e-02 2.362707638421697454e-02 2.296780340415564142e-02 2.224484045745979757e-02 2.146033629377193386e-02 2.061691499795613100e-02 1.971770538486952370e-02 1.876638141459158540e-02 1.776721959896762626e-02 1.672518263615355855e-02 1.564604379200284362e-02 1.453657522909158027e-02 1.340483793011678672e-02 1.226063499505971460e-02 1.111622986202517351e-02 9.987493058112069041e-03 8.895722480618772215e-03 7.870425468249543643e-03 6.953091763936517129e-03 6.200602488571386843e-03 5.683038162133422638e-03 5.466223386810583652e-03 5.578509621585551852e-03 5.990119352587731927e-03 6.631083606113832157e-03 7.425718060915588968e-03 8.312308443259665974e-03 9.246077183066976624e-03 1.019556692257297600e-02 1.113845947824502851e-02 1.205847141635911328e-02 1.294332654324003087e-02 1.378348486491466109e-02 1.457135125899313571e-02 1.530077906715408310e-02 1.596675435823984371e-02 1.656519168915073295e-02 1.709279940207960799e-02 1.754698869256864080e-02 1.792581036328860788e-02 1.822790903919008915e-02 1.845248822919152640e-02 1.859928188588782713e-02 1.866852956738795574e-02 1.866095325654752377e-02 1.857773452980522599e-02 1.842049120428657788e-02 1.819125289815011481e-02 1.789243515962601200e-02 1.752681198258922504e-02 1.709748664943721089e-02 1.660786093682584813e-02 1.606160279465221330e-02 1.546261266857012866e-02 1.481498868480451633e-02 1.412299095557499433e-02 1.339100529561639517e-02 1.262350666650283518e-02 1.182502268676665844e-02 1.100009756352770228e-02 1.015325681734575124e-02 9.288973189937039035e-03 8.411634151319787728e-03 7.525511475344179302e-03 6.634733469776101129e-03 5.743260733433373094e-03 4.854867073243061479e-03 3.973129465643041210e-03 3.101438717589004475e-03 2.243076109199011476e-03 1.401611132849044572e-03 5.846790020866587034e-04 2.688233903142201917e-04 1.026177492133579410e-03 1.781253812896626968e-03 2.512905241061602710e-03 3.218439532272296573e-03 3.896524269388746721e-03 4.546280036318467964e-03 5.167102600490245008e-03 5.758598664476467961e-03 6.320548931881018150e-03 6.852879585566396675e-03 7.355637027185903641e-03 7.828964412094468681e-03 8.273079684534952183e-03 8.688255219464976337e-03 9.074799301455042932e-03 9.433039679215174389e-03 9.763309387642450654e-03 1.006593495491268572e-02 1.034122702454079619e-02 1.058947333102677919e-02 1.081093387988029363e-02 1.100583810423914725e-02 1.117438370574871422e-02 1.131673684027982400e-02 1.143303328188550148e-02 1.152338019221093267e-02 1.158785813733933384e-02 1.162652302858953150e-02 1.163940771584433091e-02 1.162652302858952977e-02 1.158785813733934252e-02 1.152338019221091359e-02 1.143303328188547546e-02 1.131673684027981359e-02 1.117438370574872636e-02 1.100583810423915940e-02 1.081093387988030750e-02 1.058947333102675664e-02 1.034122702454078405e-02 1.006593495491268746e-02 9.763309387642443715e-03 9.433039679215177858e-03 9.074799301455041198e-03 8.688255219464974602e-03 8.273079684534945244e-03 7.828964412094468681e-03 7.355637027185908845e-03 6.852879585566381930e-03 6.320548931881025956e-03 5.758598664476461890e-03 5.167102600490266692e-03 4.546280036318499189e-03 3.896524269388748022e-03 3.218439532272301343e-03 2.512905241061580593e-03 1.781253812896628269e-03 1.026177492133568134e-03 2.688233903142405205e-04 5.846790020866767012e-04 1.401611132849042186e-03 2.243076109199041834e-03 3.101438717588999271e-03 3.973129465643041210e-03 4.854867073243057142e-03 5.743260733433384370e-03 6.634733469776103731e-03 7.525511475344181904e-03 8.411634151319805075e-03 9.288973189937037300e-03 1.015325681734575818e-02 1.100009756352770401e-02 1.182502268676665844e-02 1.262350666650283518e-02 1.339100529561639170e-02 1.412299095557500300e-02 1.481498868480451286e-02 1.546261266857013733e-02 1.606160279465222371e-02 1.660786093682585160e-02 1.709748664943721089e-02 1.752681198258922851e-02 1.789243515962601200e-02 1.819125289815010788e-02 1.842049120428657441e-02 1.857773452980523293e-02 1.866095325654753417e-02 1.866852956738795921e-02 1.859928188588783407e-02 1.845248822919152293e-02 1.822790903919009262e-02 1.792581036328859401e-02 1.754698869256864774e-02 1.709279940207960799e-02 1.656519168915072948e-02 1.596675435823984718e-02 1.530077906715407964e-02 1.457135125899314092e-02 1.378348486491465935e-02 1.294332654324002567e-02 1.205847141635911848e-02 1.113845947824502157e-02 1.019556692257298815e-02 9.246077183066985297e-03 8.312308443259665974e-03 7.425718060915582029e-03 6.631083606113834759e-03 5.990119352587712845e-03 5.578509621585558791e-03 5.466223386810592326e-03 5.683038162133421771e-03 6.200602488571385976e-03 6.953091763936513660e-03 7.870425468249552317e-03 8.895722480618779154e-03 9.987493058112075980e-03 1.111622986202516830e-02 1.226063499505971981e-02 1.340483793011679539e-02 1.453657522909158548e-02 1.564604379200283668e-02 1.672518263615356202e-02 1.776721959896762626e-02 1.876638141459159581e-02 1.971770538486952370e-02 2.061691499795612753e-02 2.146033629377193039e-02 2.224484045745978716e-02 2.296780340415564142e-02 2.362707638421696760e-02 2.422096369371926766e-02 2.474820489304179263e-02 2.520795979723776392e-02 2.559979507443744043e-02 2.592367167607072601e-02 2.617993258936926471e-02 2.636929058889436045e-02 2.649281579558275881e-02 2.655192294575962203e-02 2.654835833959087385e-02 2.648418648564542302e-02 2.636177649004872031e-02 2.618378825786640829e-02 2.595315858218163671e-02 2.567308719318022250e-02 2.534702282462405684e-02 2.497864932713095287e-02 2.457187181407380350e-02 2.413080276385475703e-02 2.365974791776011624e-02 2.316319170161834640e-02 2.264578175788442560e-02 2.211231199974182660e-02 2.156770339023795363e-02 2.101698141235862696e-02 2.046524894444163092e-02 1.991765301640933267e-02 1.937934374177388563e-02 1.885542366593467509e-02 1.835088593404465493e-02 1.787054016878924720e-02 1.741892586430174306e-02 1.700021451421146468e-02 1.661810357946943290e-02 1.627570760458783503e-02 1.597545397308147014e-02 1.571899245860641781e-02 1.550712831671011670e-02 1.533978771761184724e-02 1.521602169251681617e-02 1.513405074788345094e-02 1.509134761974120081e-02 1.508475126216305556e-02 1.511060199560343431e-02 1.516488633827816658e-02 1.524338047245903972e-02 1.534178318214688211e-02 1.545583181295813111e-02 1.558139769874894963e-02 1.571456006769737443e-02 1.585165939795194628e-02 1.598933246037346698e-02 1.612453193040075047e-02 1.625453361381279729e-02 1.637693417074329028e-02
1.683909850643859965e-02 1.672648733247070543e-02 1.660492553679188479e-02 1.647658698476308498e-02 1.634395816267813356e-02 1.620984500977341869e-02 1.607737207914407968e-02 1.594997145864417154e-02 1.583135861287580243e-02 1.572549225447649607e-02 1.563651565453771583e-02 1.556867760294755078e-02 1.552623264222442040e-02 1.551332224617077600e-02 1.553384116712576077e-02 1.559129590470480567e-02 1.568866463895875890e-02 1.582826941175480978e-02 1.601167130108748990e-02 1.623959756596577916e-02 1.651190642378635651e-02 1.682759086565170648e-02 1.718481858761298359e-02 1.758100157688356757e-02 1.801288673138294258e-02 1.847665829094480294e-02 1.896804361603939351e-02 1.948241551805198271e-02 2.001488641212413599e-02 2.056039159529680915e-02 2.111376066520020273e-02 2.166977736005170491e-02 2.222322891270675158e-02 2.276894643628996767e-02 2.330183799313179441e-02 2.381691593902817566e-02 2.430931996290875211e-02 2.477433701846550387e-02 2.520741910990293225e-02 2.560419967316335949e-02 2.596050909934019199e-02 2.627238978320515714e-02 2.653611094682477994e-02 2.674818338366184017e-02 2.690537418863133204e-02 2.700472148075062223e-02 2.704354908382674422e-02 2.701948110428731634e-02 2.693045633187503632e-02 2.677474238713024521e-02 2.655094954912464583e-02 2.625804421833363364e-02 2.589536200463932181e-02 2.546262048250248419e-02 2.495993172977570632e-02 2.438781487190060451e-02 2.374720900256624065e-02 2.303948706583809625e-02 2.226647159555803640e-02 2.143045366687445358e-02 2.053421710532007949e-02 1.958107105791168437e-02 1.857489568839259739e-02 1.752020840818320144e-02 1.642226238129935317e-02 1.528719625945666738e-02 1.412226639159156957e-02 1.293621403130601130e-02 1.173985726913188803e-02 1.054706196624951089e-02 9.376352560149374057e-03 8.253571378536170636e-03 7.216069878681343266e-03 6.318323709649603659e-03 5.635711641603965115e-03 5.255236490006563038e-03 5.239234809691419546e-03 5.581338032025743960e-03 6.209082258799368537e-03 7.030126647480245891e-03 7.967027667674979330e-03 8.964714664449409051e-03 9.985801391265005517e-03 1.100463106276257028e-02 1.200297247347087426e-02 1.296732614607384523e-02 1.388730488894815603e-02 1.475466280532175545e-02 1.556270606595391327e-02 1.630592911513291735e-02 1.697978578488195875e-02 1.758054242517458413e-02 1.810518158833465327e-02 1.855133714952986873e-02 1.891724898703914248e-02 1.920172968654882892e-02 1.940413839551840408e-02 1.952435862464802288e-02 1.956277786791858764e-02 1.952026762088650627e-02 1.939816285582516078e-02 1.919824034526584206e-02 1.892269546377943826e-02 1.857411727415199734e-02 1.815546183925422982e-02 1.767002380918840723e-02 1.712140642459579129e-02 1.651349015945786924e-02 1.585040030772449579e-02 1.513647390670117519e-02 1.437622649855521337e-02 1.357431937987728203e-02 1.273552821250925095e-02 1.186471423120915268e-02 1.096679990827301686e-02 1.004675207093735402e-02 9.109577641492030281e-03 8.160341565381592013e-03 7.204225941965340663e-03 6.246671203379504725e-03 5.293695168867363840e-03 4.352639668223584266e-03 3.434084764172373825e-03 2.557498968118564545e-03 1.771164493015979806e-03 1.226985395800462382e-03 1.244748864796051775e-03 1.776157482780927211e-03 2.488736842438802818e-03 3.244795966120448370e-03 4.001816202486825104e-03 4.743686170660475765e-03 5.462869641097025698e-03 6.155262043362985831e-03 6.818398740608211731e-03 7.450722397401210798e-03 8.051240466916640207e-03 8.619344865332582636e-03 9.154705940976889250e-03 9.657203382090405810e-03 1.012687692939690486e-02 1.056388855686587677e-02 1.096849187661899823e-02 1.134100652950447569e-02 1.168179634212238721e-02 1.199125055895532838e-02 1.226976773043111577e-02 1.251774197325467713e-02 1.273555138112284976e-02 1.292354838739200561e-02 1.308205188672150257e-02 1.321134092277766181e-02 1.331164975095592423e-02 1.338316409336673916e-02 1.342601841987415938e-02 1.344029411446775492e-02 1.342601841987416458e-02 1.338316409336672876e-02 1.331164975095588607e-02 1.321134092277769650e-02 1.308205188672147481e-02 1.292354838739201775e-02 1.273555138112284109e-02 1.251774197325469969e-02 1.226976773043112791e-02 1.199125055895531450e-02 1.168179634212240976e-02 1.134100652950445834e-02 1.096849187661896007e-02 1.056388855686588545e-02 1.012687692939688924e-02 9.657203382090431831e-03 9.154705940976875372e-03 8.619344865332580902e-03 8.051240466916648880e-03 7.450722397401195185e-03 6.818398740608224741e-03 6.155262043363009250e-03 5.462869641097013555e-03 4.743686170660468826e-03 4.001816202486814696e-03 3.244795966120452273e-03 2.488736842438787639e-03 1.776157482780909647e-03 1.244748864796064568e-03 1.226985395800503365e-03 1.771164493015974818e-03 2.557498968118576688e-03 3.434084764172368187e-03 4.352639668223610286e-03 5.293695168867341289e-03 6.246671203379522939e-03 7.204225941965353673e-03 8.160341565381588544e-03 9.109577641492012934e-03 1.004675207093735402e-02 1.096679990827302727e-02 1.186471423120915095e-02 1.273552821250924401e-02 1.357431937987730285e-02 1.437622649855520469e-02 1.513647390670119081e-02 1.585040030772451314e-02 1.651349015945786577e-02 1.712140642459579129e-02 1.767002380918840029e-02 1.815546183925423329e-02 1.857411727415200428e-02 1.892269546377942438e-02 1.919824034526583512e-02 1.939816285582514691e-02 1.952026762088652015e-02 1.956277786791857723e-02 1.952435862464802635e-02 1.940413839551840061e-02 1.920172968654884627e-02 1.891724898703914248e-02 1.855133714952985832e-02 1.810518158833465674e-02 1.758054242517457372e-02 1.697978578488194834e-02 1.630592911513290347e-02 1.556270606595392195e-02 1.475466280532175024e-02 1.388730488894815950e-02 1.296732614607384870e-02 1.200297247347088467e-02 1.100463106276255466e-02 9.985801391265003782e-03 8.964714664449405582e-03 7.967027667674979330e-03 7.030126647480246758e-03 6.209082258799364200e-03 5.581338032025730082e-03 5.239234809691424750e-03 5.255236490006556099e-03 5.635711641603970319e-03 6.318323709649607128e-03 7.216069878681344134e-03 8.253571378536177575e-03 9.376352560149379262e-03 1.054706196624951610e-02 1.173985726913188456e-02 1.293621403130600610e-02 1.412226639159156957e-02 1.528719625945666218e-02 1.642226238129934276e-02 1.752020840818319797e-02 1.857489568839259739e-02 1.958107105791168784e-02 2.053421710532009684e-02 2.143045366687446052e-02 2.226647159555804681e-02 2.303948706583808931e-02 2.374720900256623718e-02 2.438781487190060104e-02 2.495993172977570632e-02 2.546262048250248766e-02 2.589536200463932181e-02 2.625804421833363364e-02 2.655094954912465624e-02 2.677474238713025215e-02 2.693045633187504326e-02 2.701948110428731634e-02 2.704354908382675463e-02 2.700472148075062223e-02 2.690537418863133551e-02 2.674818338366184017e-02 2.653611094682478688e-02 2.627238978320514673e-02 2.596050909934020240e-02 2.560419967316336989e-02 2.520741910990294266e-02 2.477433701846550040e-02 2.430931996290874864e-02 2.381691593902817566e-02 2.330183799313180135e-02 2.276894643628996073e-02 2.222322891270675158e-02 2.166977736005171531e-02 2.111376066520020967e-02 2.056039159529680915e-02 2.001488641212413599e-02 1.948241551805198271e-02 1.896804361603939698e-02 1.847665829094480641e-02 1.801288673138294258e-02 1.758100157688355022e-02 1.718481858761298706e-02 1.682759086565169954e-02 1.651190642378635651e-02 1.623959756596577222e-02 1.601167130108749337e-02 1.582826941175480631e-02 1.568866463895875890e-02 1.559129590470479700e-02 1.553384116712575556e-02 1.551332224617077774e-02 1.552623264222441520e-02 1.556867760294755251e-02 1.563651565453771236e-02 1.572549225447649954e-02 1.583135861287580243e-02 1.594997145864416460e-02 1.607737207914407621e-02 1.620984500977341869e-02 1.634395816267813356e-02 1.647658698476308151e-02 1.660492553679189173e-02 1.672648733247070543e-02 1.683909850643859271e-02
1.730160523305519088e-02 1.719906070105001183e-02 1.708637006423834037e-02 1.696548490257703337e-02 1.683865914973753375e-02 1.670845953258483230e-02 1.657776990728337257e-02 1.644978724498197958e-02 1.632800669287437154e-02 1.621619294418209789e-02 1.611833520578262111e-02 1.603858348709109177e-02 1.598116487662074037e-02 1.595028000590431594e-02 1.594998200543148656e-02 1.598404275896075574e-02 1.605581380169463987e-02 1.616809127065095900e-02 1.632299534186041484e-02 1.652187414196366194e-02 1.676524006681179985e-02 1.705274304577113556e-02 1.738318119377304724e-02 1.775454531540931330e-02 1.816409062165432256e-02 1.860842726196343735e-02 1.908362095616355711e-02 1.958529589314106714e-02 2.010873371494186629e-02 2.064896435964707136e-02 2.120084641346502152e-02 2.175913618151953388e-02 2.231854582619318544e-02 2.287379164516696595e-02 2.341963393352124861e-02 2.395090998458342113e-02 2.446256172055659775e-02 2.494965927987207593e-02 2.540742167810339583e-02 2.583123544001300620e-02 2.621667189367040893e-02 2.655950363520297522e-02 2.685572051885797007e-02 2.710154540173784557e-02 2.729344977367798367e-02 2.742816932693375315e-02 2.750271946449708849e-02 2.751441070675486947e-02 2.746086393155696206e-02 2.734002537071211422e-02 2.715018128563569805e-02 2.688997225611833297e-02 2.655840704004496303e-02 2.615487600048172628e-02 2.567916415393308241e-02 2.513146397606758412e-02 2.451238821916147670e-02 2.382298316474362396e-02 2.306474298069570439e-02 2.223962621468922318e-02 2.135007600058659930e-02 2.039904638949368784e-02 1.939003852493853888e-02 1.832715247664072275e-02 1.721516398436863035e-02 1.605964114283390740e-02 1.486712602584568284e-02 1.364542386950380430e-02 1.240407429553298628e-02 1.115513756789714497e-02 9.914536160268857048e-03 8.704379773577804180e-03 7.556974688159590232e-03 6.521321014764396365e-03 5.671374044777408203e-03 5.107705494873868157e-03 4.929486945116570359e-03 5.169794090926251896e-03 5.764383482460955395e-03 6.602633703897061411e-03 7.586399329407906081e-03 8.647056961818383805e-03 9.739784166135162513e-03 1.083498872266550062e-02 1.191228152583670083e-02 1.295687913941503955e-02 1.395753921057294247e-02 1.490537222452495772e-02 1.579314552221048468e-02 1.661486676751545641e-02 1.736552926798868440e-02 1.804095307558742367e-02 1.863768383696447553e-02 1.915292691808395328e-02 1.958450316760912413e-02 1.993081783934127008e-02 2.019083728224790528e-02 2.036406990638103126e-02 2.045054913373789071e-02 2.045081682373169757e-02 2.036590618599000771e-02 2.019732355596115525e-02 1.994702867083778669e-02 1.961741328242848012e-02 1.921127810502005692e-02 1.873180823848992482e-02 1.818254734529923394e-02 1.756737101048915298e-02 1.689045989640093615e-02 1.615627354734689575e-02 1.536952605045881215e-02 1.453516529590755633e-02 1.365835844189107820e-02 1.274448763242280042e-02 1.179916252436065231e-02 1.082826071280045856e-02 9.838015672319115612e-03 8.835188593469617963e-03 7.827395033585109532e-03 6.823732137249075708e-03 5.836022556141536206e-03 4.881393759498903369e-03 3.987849410283913522e-03 3.206211781943483965e-03 2.630541607242165535e-03 2.398437370510929454e-03 2.584523960307432994e-03 3.095004033418199789e-03 3.782540367302709983e-03 4.550430823608006721e-03 5.348279546042191551e-03 6.149851711410879440e-03 6.940547457021156198e-03 7.711612098341825636e-03 8.457450715173397970e-03 9.174313921347992604e-03 9.859611670205683381e-03 1.051153065253917877e-02 1.112880669102126949e-02 1.171058040245285398e-02 1.225629975305600992e-02 1.276565023744131652e-02 1.323850208390508869e-02 1.367486847168410992e-02 1.407487125598975986e-02 1.443871211297193327e-02 1.476664783475461692e-02 1.505896898511419058e-02 1.531598141140875363e-02 1.553799027855224182e-02 1.572528639272350454e-02 1.587813464437937833e-02 1.599676443890742095e-02 1.608136200970410740e-02 1.613206452889421813e-02 1.614895594923346916e-02 1.613206452889422160e-02 1.608136200970409352e-02 1.599676443890745217e-02 1.587813464437940608e-02 1.572528639272352535e-02 1.553799027855224876e-02 1.531598141140876751e-02 1.505896898511419751e-02 1.476664783475458223e-02 1.443871211297194541e-02 1.407487125598974945e-02 1.367486847168407869e-02 1.323850208390509736e-02 1.276565023744130785e-02 1.225629975305602033e-02 1.171058040245284877e-02 1.112880669102128163e-02 1.051153065253915796e-02 9.859611670205662565e-03 9.174313921347976991e-03 8.457450715173397970e-03 7.711612098341775329e-03 6.940547457021151861e-03 6.149851711410928012e-03 5.348279546042182010e-03 4.550430823608031007e-03 3.782540367302709983e-03 3.095004033418167263e-03 2.584523960307414780e-03 2.398437370510906903e-03 2.630541607242149922e-03 3.206211781943497843e-03 3.987849410283917859e-03 4.881393759498895563e-03 5.836022556141544880e-03 6.823732137249083514e-03 7.827395033585109532e-03 8.835188593469643983e-03 9.838015672319120816e-03 1.082826071280046550e-02 1.179916252436063843e-02 1.274448763242280042e-02 1.365835844189107820e-02 1.453516529590755980e-02 1.536952605045881215e-02 1.615627354734689228e-02 1.689045989640095002e-02 1.756737101048914951e-02 1.818254734529925476e-02 1.873180823848994217e-02 1.921127810502004651e-02 1.961741328242847665e-02 1.994702867083779016e-02 2.019732355596116913e-02 2.036590618599000771e-02 2.045081682373170104e-02 2.045054913373788724e-02 2.036406990638103473e-02 2.019083728224791222e-02 1.993081783934126314e-02 1.958450316760912066e-02 1.915292691808396716e-02 1.863768383696447900e-02 1.804095307558742367e-02 1.736552926798868787e-02 1.661486676751547029e-02 1.579314552221048468e-02 1.490537222452497160e-02 1.395753921057294247e-02 1.295687913941502914e-02 1.191228152583671644e-02 1.083498872266550582e-02 9.739784166135165983e-03 8.647056961818371662e-03 7.586399329407911285e-03 6.602633703897050135e-03 5.764383482460940650e-03 5.169794090926243223e-03 4.929486945116572962e-03 5.107705494873875963e-03 5.671374044777407336e-03 6.521321014764403304e-03 7.556974688159586763e-03 8.704379773577800711e-03 9.914536160268863987e-03 1.115513756789713803e-02 1.240407429553299669e-02 1.364542386950380777e-02 1.486712602584568284e-02 1.605964114283391433e-02 1.721516398436861994e-02 1.832715247664072275e-02 1.939003852493854235e-02 2.039904638949368784e-02 2.135007600058659583e-02 2.223962621468921277e-02 2.306474298069570786e-02 2.382298316474361355e-02 2.451238821916147670e-02 2.513146397606758412e-02 2.567916415393309282e-02 2.615487600048172628e-02 2.655840704004495609e-02 2.688997225611833297e-02 2.715018128563569458e-02 2.734002537071210728e-02 2.746086393155694472e-02 2.751441070675487988e-02 2.750271946449708155e-02 2.742816932693374968e-02 2.729344977367798367e-02 2.710154540173784557e-02 2.685572051885795966e-02 2.655950363520299257e-02 2.621667189367040893e-02 2.583123544001299579e-02 2.540742167810339583e-02 2.494965927987207593e-02 2.446256172055659775e-02 2.395090998458342113e-02 2.341963393352124861e-02 2.287379164516696248e-02 2.231854582619318544e-02 2.175913618151954082e-02 2.120084641346502152e-02 2.064896435964707830e-02 2.010873371494186282e-02 1.958529589314107408e-02 1.908362095616356752e-02 1.860842726196343735e-02 1.816409062165432950e-02 1.775454531540932371e-02 1.738318119377304724e-02 1.705274304577113903e-02 1.676524006681178944e-02 1.652187414196366541e-02 1.632299534186041484e-02 1.616809127065096593e-02 1.605581380169463987e-02 1.598404275896076268e-02 1.594998200543148309e-02 1.595028000590431247e-02 1.598116487662074037e-02 1.603858348709109524e-02 1.611833520578261417e-02 1.621619294418210483e-02 1.632800669287437501e-02 1.644978724498197958e-02 1.657776990728337257e-02 1.670845953258482883e-02 1.683865914973753722e-02 1.696548490257703684e-02 1.708637006423834037e-02 1.719906070105000837e-02 1.730160523305519435e-02
1.776502633620026181e-02 1.767268296265275124e-02 1.756914692762269123e-02 1.745615589994913355e-02 1.733573798036044250e-02 1.721022495761089649e-02 1.708226079103982581e-02 1.695480338280862601e-02 1.683111735539198281e-02 1.671475527614751933e-02 1.660952465868379552e-02 1.651943823271780770e-02 1.644864553472267024e-02 1.640134494069007617e-02 1.638167689195439355e-02 1.639360119745356809e-02 1.644076371847726092e-02 1.652636007430841394e-02 1.665300574850976309e-02 1.682262262060096186e-02 1.703635115037947095e-02 1.729449516546436444e-02 1.759650278501130247e-02 1.794098309966798629e-02 1.832575458649011307e-02 1.874791852540142606e-02 1.920394927164019092e-02 1.968979315008295358e-02 2.020096871081612441e-02 2.073266270766606356e-02 2.127981800901649831e-02 2.183721138846296539e-02 2.239952056725628970e-02 2.296138091085385066e-02 2.351743282921305370e-02 2.406236125795740283e-02 2.459092868784222910e-02 2.509800314325229958e-02 2.557858235337243102e-02 2.602781516143792481e-02 2.644102101134561053e-02 2.681370815673483551e-02 2.714159106603099281e-02 2.742060735175977024e-02 2.764693443388945016e-02 2.781700605307188198e-02 2.792752867762645155e-02 2.797549779483529675e-02 2.795821404003193469e-02 2.787329909381365892e-02 2.771871126702063481e-02 2.749276069426826938e-02 2.719412406982651964e-02 2.682185888603980800e-02 2.637541717677238662e-02 2.585465883137946785e-02 2.525986463611525762e-02 2.459174933174717442e-02 2.385147516781804811e-02 2.304066671634566119e-02 2.216142813102974646e-02 2.121636468541666931e-02 2.020861143578586705e-02 1.914187347533820999e-02 1.802048490788467003e-02 1.684949815902495041e-02 1.563482303453314626e-02 1.438344886453613199e-02 1.310380873248120394e-02 1.180639343020808453e-02 1.050481707393863956e-02 9.217719981598593293e-03 7.972236544474039371e-03 6.810269463541511470e-03 5.798844267040868632e-03 5.041433208590618414e-03 4.668267621056687230e-03 4.767105901883444442e-03 5.301557242124112571e-03 6.144473713765194640e-03 7.170494874131884411e-03 8.292769919992892813e-03 9.456964228571245260e-03 1.062878736736470008e-02 1.178544850999871385e-02 1.291082103412194773e-02 1.399280729509607898e-02 1.502188836156186612e-02 1.599030621608136388e-02 1.689159010237982136e-02 1.772027538176358316e-02 1.847173311294579220e-02 1.914206486026036325e-02 1.972803660422100744e-02 2.022703628417582208e-02 2.063704554921575590e-02 2.095661983078214025e-02 2.118487298319865486e-02 2.132146406422086304e-02 2.136658467884772900e-02 2.132094587627219803e-02 2.118576398370969685e-02 2.096274505031220717e-02 2.065406780311398668e-02 2.026236521538990476e-02 1.979070498030233854e-02 1.924256939251008797e-02 1.862183539558122033e-02 1.793275589182720398e-02 1.717994389325199281e-02 1.636836181418337491e-02 1.550331933234434627e-02 1.459048506344521635e-02 1.363592032353186378e-02 1.264614845422684306e-02 1.162828238773414707e-02 1.059024990106190688e-02 9.541187458693469944e-03 8.492133880901340387e-03 7.457271771394357804e-03 6.456183067696047440e-03 5.517931920525639446e-03 4.687966749682697873e-03 4.036795364477104020e-03 3.658638753473741380e-03 3.631625547982548965e-03 3.950976187185486002e-03 4.530206744632760997e-03 5.269776880419451207e-03 6.097022799654297325e-03 6.966550625904565329e-03 7.850704918101936505e-03 8.732170341354903581e-03 9.599626163117477851e-03 1.044534225906443639e-02 1.126384065032217351e-02 1.205112737425107980e-02 1.280423391268715148e-02 1.352093127930411101e-02 1.419954346228319286e-02 1.483881988763821776e-02 1.543784407159433901e-02 1.599596518891212293e-02 1.651274465591700061e-02 1.698791292916616846e-02 1.742133355664024497e-02 1.781297262849637630e-02 1.816287245758368973e-02 1.847112874633979537e-02 1.873787076527766784e-02 1.896324423873105292e-02 1.914739674185907126e-02 1.929046548203674008e-02 1.939256738197922894e-02 1.945379141053992997e-02 1.947419312608965683e-02 1.945379141053994732e-02 1.939256738197923588e-02 1.929046548203672620e-02 1.914739674185907473e-02 1.896324423873102516e-02 1.873787076527768866e-02 1.847112874633978497e-02 1.816287245758366198e-02 1.781297262849638671e-02 1.742133355664026925e-02 1.698791292916617540e-02 1.651274465591701102e-02 1.599596518891211946e-02 1.543784407159434595e-02 1.483881988763822990e-02 1.419954346228318939e-02 1.352093127930408673e-02 1.280423391268715669e-02 1.205112737425107459e-02 1.126384065032220473e-02 1.044534225906444853e-02 9.599626163117470912e-03 8.732170341354900112e-03 7.850704918101919158e-03 6.966550625904560125e-03 6.097022799654304263e-03 5.269776880419430390e-03 4.530206744632766201e-03 3.950976187185496410e-03 3.631625547982560240e-03 3.658638753473751788e-03 4.036795364477104887e-03 4.687966749682684862e-03 5.517931920525623833e-03 6.456183067696051776e-03 7.457271771394351732e-03 8.492133880901340387e-03 9.541187458693473414e-03 1.059024990106190688e-02 1.162828238773414187e-02 1.264614845422684132e-02 1.363592032353186552e-02 1.459048506344521635e-02 1.550331933234433759e-02 1.636836181418337491e-02 1.717994389325199975e-02 1.793275589182719704e-02 1.862183539558121687e-02 1.924256939251008797e-02 1.979070498030233854e-02 2.026236521538991170e-02 2.065406780311397975e-02 2.096274505031220370e-02 2.118576398370969338e-02 2.132094587627219803e-02 2.136658467884772900e-02 2.132146406422085264e-02 2.118487298319866874e-02 2.095661983078214718e-02 2.063704554921576284e-02 2.022703628417582208e-02 1.972803660422101091e-02 1.914206486026036325e-02 1.847173311294579220e-02 1.772027538176359704e-02 1.689159010237982483e-02 1.599030621608136041e-02 1.502188836156186959e-02 1.399280729509607898e-02 1.291082103412195814e-02 1.178544850999871559e-02 1.062878736736469314e-02 9.456964228571238321e-03 8.292769919992871996e-03 7.170494874131879207e-03 6.144473713765189436e-03 5.301557242124119509e-03 4.767105901883433167e-03 4.668267621056690700e-03 5.041433208590619282e-03 5.798844267040852152e-03 6.810269463541509735e-03 7.972236544474034167e-03 9.217719981598595028e-03 1.050481707393864129e-02 1.180639343020810188e-02 1.310380873248121088e-02 1.438344886453613546e-02 1.563482303453314279e-02 1.684949815902494347e-02 1.802048490788467003e-02 1.914187347533820652e-02 2.020861143578586011e-02 2.121636468541666931e-02 2.216142813102974993e-02 2.304066671634565772e-02 2.385147516781805158e-02 2.459174933174716401e-02 2.525986463611526456e-02 2.585465883137947826e-02 2.637541717677238662e-02 2.682185888603980800e-02 2.719412406982651964e-02 2.749276069426827979e-02 2.771871126702063134e-02 2.787329909381366932e-02 2.795821404003192429e-02 2.797549779483529328e-02 2.792752867762644461e-02 2.781700605307187504e-02 2.764693443388944669e-02 2.742060735175976330e-02 2.714159106603099281e-02 2.681370815673483551e-02 2.644102101134561053e-02 2.602781516143792481e-02 2.557858235337243102e-02 2.509800314325229958e-02 2.459092868784225686e-02 2.406236125795741324e-02 2.351743282921305370e-02 2.296138091085384372e-02 2.239952056725630011e-02 2.183721138846296192e-02 2.127981800901649484e-02 2.073266270766607050e-02 2.020096871081613482e-02 1.968979315008294317e-02 1.920394927164019092e-02 1.874791852540142259e-02 1.832575458649011654e-02 1.794098309966798283e-02 1.759650278501130941e-02 1.729449516546436444e-02 1.703635115037947095e-02 1.682262262060096533e-02 1.665300574850976656e-02 1.652636007430841741e-02 1.644076371847727133e-02 1.639360119745356809e-02 1.638167689195439702e-02 1.640134494069007270e-02 1.644864553472267371e-02 1.651943823271781811e-02 1.660952465868380246e-02 1.671475527614751239e-02 1.683111735539198281e-02 1.695480338280862601e-02 1.708226079103982581e-02 1.721022495761090690e-02 1.733573798036044250e-02 1.745615589994913355e-02 1.756914692762268429e-02 1.767268296265275818e-02 1.776502633620025834e-02
1.823008552404543556e-02 1.814793830952139003e-02 1.805369441791838600e-02 1.794888710160770506e-02 1.783532677606087385e-02 1.771511643494916299e-02 1.759066341099212172e-02 1.746468583389492249e-02 1.734021179284412489e-02 1.722056889788564985e-02 1.710936171731048533e-02 1.701043453726785656e-02 1.692781715564739206e-02 1.686565209978358945e-02 1.682810283676481125e-02 1.681924424838846660e-02 1.684293877701280653e-02 1.690270397002843761e-02 1.700157926722987989e-02 1.714200130683884646e-02 1.732569732524886705e-02 1.755360513058379715e-02 1.782582568813990617e-02 1.814161095579744365e-02 1.849938589139670658e-02 1.889680023050929053e-02 1.933080327060760287e-02 1.979773378132382647e-02 2.029341725902714111e-02 2.081326378202875624e-02 2.135236130788445430e-02 2.190556100127355119e-02 2.246755279473561587e-02 2.303293069092978221e-02 2.359624825093672301e-02 2.415206529507289701e-02 2.469498713193787193e-02 2.521969770473327099e-02 2.572098797476790599e-02 2.619378071121230417e-02 2.663315266825419872e-02 2.703435493620942945e-02 2.739283206988215799e-02 2.770424043522545093e-02 2.796446607787968219e-02 2.816964230453770923e-02 2.831616707871892694e-02 2.840072026374393724e-02 2.842028069486479680e-02 2.837214302718063172e-02 2.825393428421499320e-02 2.806363002264491285e-02 2.779957003118419673e-02 2.746047349645182670e-02 2.704545359758939171e-02 2.655403153751002832e-02 2.598615008771638576e-02 2.534218682447361010e-02 2.462296738129603896e-02 2.382977925940316447e-02 2.296438706183405801e-02 2.202905051095709402e-02 2.102654737916246144e-02 1.996020469227004906e-02 1.883394358108444674e-02 1.765234655604231567e-02 1.642076188891997482e-02 1.514547039738968308e-02 1.383395965828475814e-02 1.249538871029482259e-02 1.114140229591983021e-02 9.787610182154913088e-03 8.456373182959563833e-03 7.182186349936738566e-03 6.021933087112863944e-03 5.071666932848802392e-03 4.477979625117752688e-03 4.389631535616438963e-03 4.827386815210196573e-03 5.657541566239475753e-03 6.719614216677631188e-03 7.901677142085233516e-03 9.136944872585430269e-03 1.038543421749858232e-02 1.162166724898461637e-02 1.282811840024701382e-02 1.399184462565518372e-02 1.510272005477570657e-02 1.615248048208044185e-02 1.713418883948299859e-02 1.804192758549237260e-02 1.887061773883244933e-02 1.961591072206688921e-02 2.027412300204635767e-02 2.084219619281254751e-02 2.131767228269511663e-02 2.169867764426795451e-02 2.198391184801348416e-02 2.217263874528416223e-02 2.226467820296184480e-02 2.226039747944002015e-02 2.216070165619319146e-02 2.196702285803670690e-02 2.168130825845723114e-02 2.130600711012967455e-02 2.084405729647927086e-02 2.029887220099536871e-02 1.967432907972149758e-02 1.897476066082692467e-02 1.820495248019993878e-02 1.737014965165138702e-02 1.647607863018325444e-02 1.552899251464733878e-02 1.453575335591712758e-02 1.350397322564149752e-02 1.244225005472047486e-02 1.136055915170168344e-02 1.027090505012010109e-02 9.188413785394665412e-03 8.133166035364498489e-03 7.133214994153909937e-03 6.229180110137515387e-03 5.479607948374597658e-03 4.961540151999411716e-03 4.752521226946568311e-03 4.888389740447054294e-03 5.334925825789768941e-03 6.012803577338621079e-03 6.841581344480783533e-03 7.760277122301047215e-03 8.727508935530110118e-03 9.715858940327504190e-03 1.070687594649836517e-02 1.168775618925797961e-02 1.264931033163871170e-02 1.358473569299440027e-02 1.448886503674362385e-02 1.535769518924845652e-02 1.618808183010696927e-02 1.697753485987258185e-02 1.772407601183941667e-02 1.842613590626916709e-02 1.908247672780866502e-02 1.969213200144455042e-02 2.025435812671033675e-02 2.076859428281960934e-02 2.123442853689870222e-02 2.165156876097214245e-02 2.201981746016586777e-02 2.233904993679988737e-02 2.260919542499844476e-02 2.283022096737528928e-02 2.300211789423285344e-02 2.312489082266454277e-02 2.319854912870352240e-02 2.322310086745222810e-02 2.319854912870352587e-02 2.312489082266452889e-02 2.300211789423287426e-02 2.283022096737526499e-02 2.260919542499841006e-02 2.233904993679990472e-02 2.201981746016585736e-02 2.165156876097213898e-02 2.123442853689869528e-02 2.076859428281960934e-02 2.025435812671028818e-02 1.969213200144454348e-02 1.908247672780867543e-02 1.842613590626916015e-02 1.772407601183946177e-02 1.697753485987264083e-02 1.618808183010694152e-02 1.535769518924845999e-02 1.448886503674359783e-02 1.358473569299436384e-02 1.264931033163870129e-02 1.168775618925800043e-02 1.070687594649838772e-02 9.715858940327521537e-03 8.727508935530099710e-03 7.760277122301048082e-03 6.841581344480761849e-03 6.012803577338620212e-03 5.334925825789759400e-03 4.888389740447015262e-03 4.752521226946589128e-03 4.961540151999421257e-03 5.479607948374596790e-03 6.229180110137506714e-03 7.133214994153905600e-03 8.133166035364507163e-03 9.188413785394672351e-03 1.027090505012011844e-02 1.136055915170168344e-02 1.244225005472045578e-02 1.350397322564150099e-02 1.453575335591712064e-02 1.552899251464735265e-02 1.647607863018326138e-02 1.737014965165136968e-02 1.820495248019992837e-02 1.897476066082691773e-02 1.967432907972149064e-02 2.029887220099535830e-02 2.084405729647926045e-02 2.130600711012968149e-02 2.168130825845724155e-02 2.196702285803671731e-02 2.216070165619317064e-02 2.226039747944000627e-02 2.226467820296183786e-02 2.217263874528417611e-02 2.198391184801349804e-02 2.169867764426798573e-02 2.131767228269510622e-02 2.084219619281254404e-02 2.027412300204635420e-02 1.961591072206689268e-02 1.887061773883245974e-02 1.804192758549235179e-02 1.713418883948298818e-02 1.615248048208043144e-02 1.510272005477569096e-02 1.399184462565518025e-02 1.282811840024701729e-02 1.162166724898460422e-02 1.038543421749858232e-02 9.136944872585437208e-03 7.901677142085230046e-03 6.719614216677618178e-03 5.657541566239468814e-03 4.827386815210203512e-03 4.389631535616436361e-03 4.477979625117744882e-03 5.071666932848805862e-03 6.021933087112858740e-03 7.182186349936738566e-03 8.456373182959563833e-03 9.787610182154904415e-03 1.114140229591982847e-02 1.249538871029482259e-02 1.383395965828475294e-02 1.514547039738967787e-02 1.642076188891997829e-02 1.765234655604229833e-02 1.883394358108444674e-02 1.996020469227004906e-02 2.102654737916246144e-02 2.202905051095709749e-02 2.296438706183406495e-02 2.382977925940316447e-02 2.462296738129603896e-02 2.534218682447361704e-02 2.598615008771639617e-02 2.655403153751002832e-02 2.704545359758939171e-02 2.746047349645180935e-02 2.779957003118419673e-02 2.806363002264490591e-02 2.825393428421498626e-02 2.837214302718062478e-02 2.842028069486480374e-02 2.840072026374392336e-02 2.831616707871892000e-02 2.816964230453769535e-02 2.796446607787969260e-02 2.770424043522545787e-02 2.739283206988216493e-02 2.703435493620942251e-02 2.663315266825419525e-02 2.619378071121230417e-02 2.572098797476790599e-02 2.521969770473325365e-02 2.469498713193787193e-02 2.415206529507289701e-02 2.359624825093672995e-02 2.303293069092979262e-02 2.246755279473560893e-02 2.190556100127355812e-02 2.135236130788445777e-02 2.081326378202874583e-02 2.029341725902714111e-02 1.979773378132382647e-02 1.933080327060759593e-02 1.889680023050929053e-02 1.849938589139671005e-02 1.814161095579744365e-02 1.782582568813990270e-02 1.755360513058380409e-02 1.732569732524887052e-02 1.714200130683883605e-02 1.700157926722988336e-02 1.690270397002843761e-02 1.684293877701280653e-02 1.681924424838846660e-02 1.682810283676480431e-02 1.686565209978358945e-02 1.692781715564740247e-02 1.701043453726786003e-02 1.710936171731048880e-02 1.722056889788564638e-02 1.734021179284412142e-02 1.746468583389492249e-02 1.759066341099211825e-02 1.771511643494916993e-02 1.783532677606087039e-02 1.794888710160769812e-02 1.805369441791838600e-02 1.814793830952139003e-02 1.823008552404543556e-02
1.869765422490593521e-02 1.862556377926189236e-02 1.854060739339598307e-02 1.844412447298276331e-02 1.833771722383131103e-02 1.822326767868511985e-02 1.810295200634596050e-02 1.797925071457099830e-02 1.785495303360072616e-02 1.773315344383377332e-02 1.761723803565710261e-02 1.751085823084461146e-02 1.741788944503844597e-02 1.734237263629304082e-02 1.728843746941336260e-02 1.726020709947995863e-02 1.726168633422574608e-02 1.729663704917722492e-02 1.736844693356769803e-02 1.747999954276773654e-02 1.763355477077446429e-02 1.783064884546405396e-02 1.807202160485052791e-02 1.835757625180389763e-02 1.868637343292393893e-02 1.905665797255717830e-02 1.946591356551452892e-02 1.991093868027041247e-02 2.038793606088534077e-02 2.089260846665037807e-02 2.142025437120594761e-02 2.196585888648211471e-02 2.252417683039727517e-02 2.308980635995827591e-02 2.365725279418450996e-02 2.422098310499487192e-02 2.477547207968491469e-02 2.531524141491958355e-02 2.583489306095243521e-02 2.632913806364622217e-02 2.679282200643466269e-02 2.722094797550494299e-02 2.760869778687263451e-02 2.795145204028918334e-02 2.824480941094922176e-02 2.848460545917157888e-02 2.866693113089443037e-02 2.878815103638771022e-02 2.884492152873202597e-02 2.883420855490360230e-02 2.875330521858570146e-02 2.859984897331958181e-02 2.837183835648140334e-02 2.806764917830737241e-02 2.768605009684226709e-02 2.722621754107882111e-02 2.668774999461211161e-02 2.607068172734921738e-02 2.537549617367130736e-02 2.460313931911338806e-02 2.375503370191639832e-02 2.283309400694756922e-02 2.183974580556698880e-02 2.077794991105011771e-02 1.965123631532051524e-02 1.846375418821588274e-02 1.722034878526751064e-02 1.592668394852812808e-02 1.458944349886502102e-02 1.321667319430400861e-02 1.181838247198806549e-02 1.040764717273936872e-02 9.002723546348212133e-03 7.631289238207633607e-03 6.339218951988368107e-03 5.208170745510995632e-03 4.382087150068106167e-03 4.059839708677670349e-03 4.352107630443376347e-03 5.144698682231865251e-03 6.234326480815004234e-03 7.473768136194609835e-03 8.779493812653187124e-03 1.010450078834898915e-02 1.142028718327280264e-02 1.270787944155313265e-02 1.395351193087263943e-02 1.514648407631961381e-02 1.627805097562371947e-02 1.734082532940402557e-02 1.832844427074114060e-02 1.923537940431790591e-02 2.005682709408397602e-02 2.078864495632180495e-02 2.142731539321065387e-02 2.196992498169160479e-02 2.241415298323492025e-02 2.275826481823135794e-02 2.300110790050569412e-02 2.314210820136395827e-02 2.318126655546190115e-02 2.311915417392099506e-02 2.295690717906532369e-02 2.269622027607874626e-02 2.233933997238436026e-02 2.188905808477603632e-02 2.134870668182508452e-02 2.072215615471753244e-02 2.001381888191925210e-02 1.922866209115094149e-02 1.837223525159093623e-02 1.745072002433243480e-02 1.647101509113391149e-02 1.544087514543737369e-02 1.436913480138377920e-02 1.326606724331415646e-02 1.214395903097556691e-02 1.101803332609376830e-02 9.907928331302403788e-03 8.840016677638484408e-03 7.850810995490856148e-03 6.991077837185725313e-03 6.327925741664619345e-03 5.937256370791287562e-03 5.877993255084548729e-03 6.158860771152808652e-03 6.732361246034693561e-03 7.523767912673374157e-03 8.462008341936194666e-03 9.492202934379766199e-03 1.057535322781165757e-02 1.168426825289490233e-02 1.279975874126205483e-02 1.390793617831504250e-02 1.499845465235134095e-02 1.606339259095040592e-02 1.709653865408511733e-02 1.809292788529938759e-02 1.904853311155883105e-02 1.996005377373933146e-02 2.082476689461701391e-02 2.164041841236385294e-02 2.240514126934254821e-02 2.311739163323050031e-02 2.377589772089758885e-02 2.437961764445796542e-02 2.492770394559473690e-02 2.541947329244676965e-02 2.585438034323412487e-02 2.623199513112577097e-02 2.655198355737866181e-02 2.681409073409157795e-02 2.701812701952232415e-02 2.716395665483001959e-02 2.725148895258389103e-02 2.728067201235645153e-02 2.725148895258389797e-02 2.716395665483001265e-02 2.701812701952230333e-02 2.681409073409156407e-02 2.655198355737866875e-02 2.623199513112578138e-02 2.585438034323412834e-02 2.541947329244676965e-02 2.492770394559472302e-02 2.437961764445797930e-02 2.377589772089758538e-02 2.311739163323053500e-02 2.240514126934257250e-02 2.164041841236383906e-02 2.082476689461703820e-02 1.996005377373931758e-02 1.904853311155883799e-02 1.809292788529937718e-02 1.709653865408513468e-02 1.606339259095038510e-02 1.499845465235130106e-02 1.390793617831502342e-02 1.279975874126204963e-02 1.168426825289489365e-02 1.057535322781168012e-02 9.492202934379747117e-03 8.462008341936187727e-03 7.523767912673368953e-03 6.732361246034678816e-03 6.158860771152806050e-03 5.877993255084533117e-03 5.937256370791276286e-03 6.327925741664635825e-03 6.991077837185701895e-03 7.850810995490859617e-03 8.840016677638482673e-03 9.907928331302403788e-03 1.101803332609377871e-02 1.214395903097557211e-02 1.326606724331415126e-02 1.436913480138375665e-02 1.544087514543739104e-02 1.647101509113390802e-02 1.745072002433242786e-02 1.837223525159092929e-02 1.922866209115094149e-02 2.001381888191925904e-02 2.072215615471750816e-02 2.134870668182507758e-02 2.188905808477602938e-02 2.233933997238438107e-02 2.269622027607875320e-02 2.295690717906530981e-02 2.311915417392099853e-02 2.318126655546191156e-02 2.314210820136394786e-02 2.300110790050568371e-02 2.275826481823134753e-02 2.241415298323492719e-02 2.196992498169160132e-02 2.142731539321065387e-02 2.078864495632180495e-02 2.005682709408397255e-02 1.923537940431791285e-02 1.832844427074113366e-02 1.734082532940403251e-02 1.627805097562371253e-02 1.514648407631961208e-02 1.395351193087263596e-02 1.270787944155311877e-02 1.142028718327279049e-02 1.010450078834898742e-02 8.779493812653178450e-03 7.473768136194611569e-03 6.234326480815021582e-03 5.144698682231859180e-03 4.352107630443377215e-03 4.059839708677676420e-03 4.382087150068096626e-03 5.208170745511005173e-03 6.339218951988358566e-03 7.631289238207635342e-03 9.002723546348210398e-03 1.040764717273936872e-02 1.181838247198805508e-02 1.321667319430401208e-02 1.458944349886502276e-02 1.592668394852812461e-02 1.722034878526751064e-02 1.846375418821588274e-02 1.965123631532050830e-02 2.077794991105010730e-02 2.183974580556699227e-02 2.283309400694757269e-02 2.375503370191640526e-02 2.460313931911338806e-02 2.537549617367129001e-02 2.607068172734922085e-02 2.668774999461211161e-02 2.722621754107882111e-02 2.768605009684227056e-02 2.806764917830736547e-02 2.837183835648140334e-02 2.859984897331957834e-02 2.875330521858570146e-02 2.883420855490359536e-02 2.884492152873200863e-02 2.878815103638771369e-02 2.866693113089443037e-02 2.848460545917157194e-02 2.824480941094922176e-02 2.795145204028918334e-02 2.760869778687264145e-02 2.722094797550494993e-02 2.679282200643466269e-02 2.632913806364622911e-02 2.583489306095244561e-02 2.531524141491958008e-02 2.477547207968492163e-02 2.422098310499486845e-02 2.365725279418451343e-02 2.308980635995827244e-02 2.252417683039727170e-02 2.196585888648211124e-02 2.142025437120595455e-02 2.089260846665038154e-02 2.038793606088534077e-02 1.991093868027041247e-02 1.946591356551453239e-02 1.905665797255717483e-02 1.868637343292393546e-02 1.835757625180389069e-02 1.807202160485052791e-02 1.783064884546404702e-02 1.763355477077446082e-02 1.747999954276773307e-02 1.736844693356770497e-02 1.729663704917723185e-02 1.726168633422574608e-02 1.726020709947995863e-02 1.728843746941336260e-02 1.734237263629304082e-02 1.741788944503844944e-02 1.751085823084461493e-02 1.761723803565709567e-02 1.773315344383377332e-02 1.785495303360072616e-02 1.797925071457100177e-02 1.810295200634596050e-02 1.822326767868511985e-02 1.833771722383131797e-02 1.844412447298275984e-02 1.854060739339598307e-02 1.862556377926189236e-02 1.869765422490593521e-02
1.916874478637277390e-02 1.910644455479226442e-02 1.903063458581271891e-02 1.894247204619177449e-02 1.884336165847100286e-02 1.873497388230227489e-02 1.861926115827608821e-02 1.849847105575386230e-02 1.837515486966236414e-02 1.825216989705616757e-02 1.813267332409579033e-02 1.802010541856981923e-02 1.791815962430849327e-02 1.783073728351123460e-02 1.776188517307464645e-02 1.771571492293985001e-02 1.769630473757824451e-02 1.770758563271481942e-02 1.775321647596600494e-02 1.783645419581178157e-02 1.796002720418947082e-02 1.812602094090163402e-02 1.833578416155539834e-02 1.858986303895121539e-02 1.888796750628124813e-02 1.922897098836191462e-02 1.961094135230005003e-02 2.003119815464541459e-02 2.048638948520678169e-02 2.097258106010879697e-02 2.148535059135469813e-02 2.201988157274465882e-02 2.257105212216321127e-02 2.313351608798657616e-02 2.370177503101049063e-02 2.427024080510342685e-02 2.483328924192373596e-02 2.538530592145496478e-02 2.592072523795401623e-02 2.643406401698055602e-02 2.691995086635413231e-02 2.737315230303889388e-02 2.778859652698138782e-02 2.816139553694737424e-02 2.848686611801091659e-02 2.876055008353403664e-02 2.897823402961429914e-02 2.913596875719602283e-02 2.923008843515569749e-02 2.925722951434595390e-02 2.921434935577805342e-02 2.909874450378246991e-02 2.890806851569362179e-02 2.864034925240686175e-02 2.829400553923814773e-02 2.786786312465136181e-02 2.736116989827981280e-02 2.677361038353885322e-02 2.610531960148441966e-02 2.535689652377422568e-02 2.452941751362390163e-02 2.362445042789770855e-02 2.264407047712405432e-02 2.159087961040397421e-02 2.046803228082673745e-02 1.927927226844050601e-02 1.802898838471284418e-02 1.672230251507052928e-02 1.536521393881358152e-02 1.396484423491992782e-02 1.252986859695538052e-02 1.107130852361311139e-02 9.604063087173033905e-03 8.150039156478584845e-03 6.744928678253138410e-03 5.453403496977404438e-03 4.400676423599037858e-03 3.806768178894563530e-03 3.891431668958045091e-03 4.610317735627924088e-03 5.715533634054303924e-03 7.009206650928159060e-03 8.384554444315763660e-03 9.785736707309214411e-03 1.118082680378130328e-02 1.254936599726332730e-02 1.387680564636179469e-02 1.515191421704456358e-02 1.636549857175152375e-02 1.750974141894706335e-02 1.857784470471908825e-02 1.956383291222170071e-02 2.046244358000631064e-02 2.126906696307290928e-02 2.197971395851542470e-02 2.259100037741181705e-02 2.310014052206062901e-02 2.350494579646222534e-02 2.380382571823238050e-02 2.399578971901526747e-02 2.408044879160030696e-02 2.405801652000296234e-02 2.392930940703451304e-02 2.369574675444849690e-02 2.335935070273071137e-02 2.292274744840835238e-02 2.238917118357140398e-02 2.176247302333123371e-02 2.104713822034580753e-02 2.024831649544718559e-02 1.937187263670844123e-02 1.842446812029448558e-02 1.741369018252724929e-02 1.634825383389262865e-02 1.523831686408179918e-02 1.409597115978774434e-02 1.293600981604549165e-02 1.177712118865192371e-02 1.064371780059461016e-02 9.568606126916474192e-03 8.596411479778380202e-03 7.786482799047163457e-03 7.211078035099977718e-03 6.941457335473626145e-03 7.020128649345138902e-03 7.437864609576318869e-03 8.139938495911637484e-03 9.054307304271976692e-03 1.011492490214136765e-02 1.127021619304651931e-02 1.248243255272026009e-02 1.372433281281087991e-02 1.497603218543904283e-02 1.622268099239304248e-02 1.745289509374607292e-02 1.865772294672331244e-02 1.982996653588843181e-02 2.096372958403402986e-02 2.205411118897307454e-02 2.309699314836580891e-02 2.408888837222556562e-02 2.502682972216312834e-02 2.590828605775631621e-02 2.673109694272718731e-02 2.749342043035856234e-02 2.819369025582395619e-02 2.883058000615245850e-02 2.940297265809503624e-02 2.990993441971210448e-02 3.035069217756228982e-02 3.072461409755744902e-02 3.103119309328680048e-02 3.127003298603480558e-02 3.144083725329559209e-02 3.154340030886545326e-02 3.157760128572314334e-02 3.154340030886539081e-02 3.144083725329561291e-02 3.127003298603482639e-02 3.103119309328678313e-02 3.072461409755743861e-02 3.035069217756227941e-02 2.990993441971209407e-02 2.940297265809501542e-02 2.883058000615241687e-02 2.819369025582395619e-02 2.749342043035857275e-02 2.673109694272720119e-02 2.590828605775629193e-02 2.502682972216310753e-02 2.408888837222552745e-02 2.309699314836582626e-02 2.205411118897307454e-02 2.096372958403403333e-02 1.982996653588846997e-02 1.865772294672330550e-02 1.745289509374607986e-02 1.622268099239306677e-02 1.497603218543905150e-02 1.372433281281087991e-02 1.248243255272027917e-02 1.127021619304652798e-02 1.011492490214138326e-02 9.054307304272000978e-03 8.139938495911628810e-03 7.437864609576314533e-03 7.020128649345138902e-03 6.941457335473635686e-03 7.211078035099955166e-03 7.786482799047170396e-03 8.596411479778374998e-03 9.568606126916465518e-03 1.064371780059461016e-02 1.177712118865192024e-02 1.293600981604549685e-02 1.409597115978775302e-02 1.523831686408179745e-02 1.634825383389262518e-02 1.741369018252725970e-02 1.842446812029447864e-02 1.937187263670844817e-02 2.024831649544717171e-02 2.104713822034581794e-02 2.176247302333124758e-02 2.238917118357139358e-02 2.292274744840836279e-02 2.335935070273070444e-02 2.369574675444848996e-02 2.392930940703451997e-02 2.405801652000296928e-02 2.408044879160030696e-02 2.399578971901525706e-02 2.380382571823238744e-02 2.350494579646221840e-02 2.310014052206063248e-02 2.259100037741181705e-02 2.197971395851542817e-02 2.126906696307290581e-02 2.046244358000632452e-02 1.956383291222171111e-02 1.857784470471906743e-02 1.750974141894705294e-02 1.636549857175150294e-02 1.515191421704456011e-02 1.387680564636178428e-02 1.254936599726332556e-02 1.118082680378129287e-02 9.785736707309228288e-03 8.384554444315754987e-03 7.009206650928149519e-03 5.715533634054312598e-03 4.610317735627927557e-03 3.891431668958043790e-03 3.806768178894556157e-03 4.400676423599049134e-03 5.453403496977391428e-03 6.744928678253134940e-03 8.150039156478579641e-03 9.604063087173042579e-03 1.107130852361311313e-02 1.252986859695537532e-02 1.396484423491992435e-02 1.536521393881358152e-02 1.672230251507052581e-02 1.802898838471285459e-02 1.927927226844050601e-02 2.046803228082674092e-02 2.159087961040397768e-02 2.264407047712405779e-02 2.362445042789770855e-02 2.452941751362390163e-02 2.535689652377422568e-02 2.610531960148441966e-02 2.677361038353886363e-02 2.736116989827981280e-02 2.786786312465136181e-02 2.829400553923814773e-02 2.864034925240686175e-02 2.890806851569362179e-02 2.909874450378248031e-02 2.921434935577803954e-02 2.925722951434595390e-02 2.923008843515570790e-02 2.913596875719602283e-02 2.897823402961430608e-02 2.876055008353403664e-02 2.848686611801091659e-02 2.816139553694737424e-02 2.778859652698139476e-02 2.737315230303889388e-02 2.691995086635413925e-02 2.643406401698055602e-02 2.592072523795400929e-02 2.538530592145497172e-02 2.483328924192373596e-02 2.427024080510341991e-02 2.370177503101048716e-02 2.313351608798659698e-02 2.257105212216320780e-02 2.201988157274465882e-02 2.148535059135469813e-02 2.097258106010879003e-02 2.048638948520678169e-02 2.003119815464541112e-02 1.961094135230004656e-02 1.922897098836191115e-02 1.888796750628124813e-02 1.858986303895122233e-02 1.833578416155539140e-02 1.812602094090162708e-02 1.796002720418947776e-02 1.783645419581177463e-02 1.775321647596600841e-02 1.770758563271482289e-02 1.769630473757824451e-02 1.771571492293985348e-02 1.776188517307464645e-02 1.783073728351123113e-02 1.791815962430849674e-02 1.802010541856982270e-02 1.813267332409579380e-02 1.825216989705616757e-02 1.837515486966236067e-02 1.849847105575386577e-02 1.861926115827608821e-02 1.873497388230228183e-02 1.884336165847099939e-02 1.894247204619178143e-02 1.903063458581271197e-02 1.910644455479226095e-02 1.916874478637277390e-02
1.964450062010749537e-02 1.959160638117872499e-02 1.952467321482949381e-02 1.944468865489503567e-02 1.935287185122190612e-02 1.925069252047229007e-02 1.913988860742118353e-02 1.902248169846532458e-02 1.890078896466435357e-02 1.877743011855229766e-02 1.865532756744128426e-02 1.853769767118089787e-02 1.842803081848119751e-02 1.833005799709563205e-02 1.824770174035240250e-02 1.818500988130443072e-02 1.814607151501157825e-02 1.813491598809065242e-02 1.815539754451629337e-02 1.821107028182988863e-02 1.830506001268212765e-02 1.843994109635825260e-02 1.861762691323405952e-02 1.883928212517860593e-02 1.910526314241929938e-02 1.941509052504835492e-02 1.976745384901350960e-02 2.016024644553079948e-02 2.059062491832253095e-02 2.105508680891252787e-02 2.154955931726263568e-02 2.206949246089142877e-02 2.260995118716589009e-02 2.316570241025100660e-02 2.373129443360096763e-02 2.430112753444260004e-02 2.486951551851858400e-02 2.543073877286588722e-02 2.597908977812829479e-02 2.650891224475741825e-02 2.701463507251729637e-02 2.749080225811803210e-02 2.793209973898456988e-02 2.833337999681631234e-02 2.868968507617335184e-02 2.899626851507164371e-02 2.924861654405479586e-02 2.944246879042131462e-02 2.957383862562491458e-02 2.963903321494495285e-02 2.963467326747139599e-02 2.955771243931620482e-02 2.940545631178914654e-02 2.917558084796801829e-02 2.886615022478890638e-02 2.847563394385114674e-02 2.800292314369970045e-02 2.744734607231714626e-02 2.680868273595986631e-02 2.608717882778710528e-02 2.528355917110683415e-02 2.439904111091200506e-02 2.343534859333183326e-02 2.239472815361938721e-02 2.127996880981036440e-02 2.009442914967612612e-02 1.884207711446651487e-02 1.752755192604392442e-02 1.615626490543704830e-02 1.473457006447767732e-02 1.327006411221945750e-02 1.177213743001192907e-02 1.025303952037100175e-02 8.730070964873413303e-03 7.230428950501842714e-03 5.802729287544819078e-03 4.545313702598843299e-03 3.663513354953176412e-03 3.469615999911089370e-03 4.061305004384346481e-03 5.164577820751647258e-03 6.508339227978839937e-03 7.952258754837529531e-03 9.429086014851718531e-03 1.090298921326191169e-02 1.235200718605839951e-02 1.376086968677061109e-02 1.511787150799412220e-02 1.641341133496963811e-02 1.763926638689780613e-02 1.878821607734583801e-02 1.985384167044839873e-02 2.083041923852899449e-02 2.171286400796947763e-02 2.249670372629627296e-02 2.317806856830182186e-02 2.375369034848880470e-02 2.422090672724968446e-02 2.457766780112255814e-02 2.482254351526166219e-02 2.495473102604052473e-02 2.497406163964886044e-02 2.488100735816784273e-02 2.467668744576283560e-02 2.436287583934673012e-02 2.394201072703495276e-02 2.341720827362929816e-02 2.279228338427267270e-02 2.207178171352505713e-02 2.126102907974585648e-02 2.036620740291163190e-02 1.939447084063238361e-02 1.835412290257079290e-02 1.725488647536583056e-02 1.610831613645980626e-02 1.492842883663629723e-02 1.373266740210532695e-02 1.254335746595471035e-02 1.138984230973184679e-02 1.031136802564991406e-02 9.360221332372513359e-03 8.602973397568512703e-03 8.114780631427205917e-03 7.961014709420666940e-03 8.170518814086979997e-03 8.721447999521944605e-03 9.554372346526347759e-03 1.059862180998823351e-02 1.179087718288664155e-02 1.308129729650048430e-02 1.443263566427814386e-02 1.581733156257166331e-02 1.721474841563092051e-02 1.860909516914880171e-02 1.998798580263482644e-02 2.134146922476613806e-02 2.266137856262346109e-02 2.394089094236845003e-02 2.517422499936600860e-02 2.635642884448168369e-02 2.748322799120108198e-02 2.855091352005200561e-02 2.955625763436530926e-02 3.049644816985894874e-02 3.136903647078963936e-02 3.217189490804932273e-02 3.290318154548068502e-02 3.356131028273625500e-02 3.414492535696463105e-02 3.465287946142188436e-02 3.508421499480812028e-02 3.543814812902635475e-02 3.571405550032446391e-02 3.591146340681087429e-02 3.603003944577843481e-02 3.606958655566536165e-02 3.603003944577848339e-02 3.591146340681088817e-02 3.571405550032446391e-02 3.543814812902634087e-02 3.508421499480816191e-02 3.465287946142191211e-02 3.414492535696463799e-02 3.356131028273622030e-02 3.290318154548067114e-02 3.217189490804931579e-02 3.136903647078964630e-02 3.049644816985896262e-02 2.955625763436535436e-02 2.855091352005200561e-02 2.748322799120108545e-02 2.635642884448166287e-02 2.517422499936603289e-02 2.394089094236847778e-02 2.266137856262348538e-02 2.134146922476613806e-02 1.998798580263483685e-02 1.860909516914877396e-02 1.721474841563089969e-02 1.581733156257167025e-02 1.443263566427816814e-02 1.308129729650047215e-02 1.179087718288665022e-02 1.059862180998821270e-02 9.554372346526361637e-03 8.721447999521982769e-03 8.170518814086993875e-03 7.961014709420649593e-03 8.114780631427216326e-03 8.602973397568533520e-03 9.360221332372518563e-03 1.031136802564991926e-02 1.138984230973186761e-02 1.254335746595469647e-02 1.373266740210532348e-02 1.492842883663627815e-02 1.610831613645981319e-02 1.725488647536583056e-02 1.835412290257079290e-02 1.939447084063237667e-02 2.036620740291162149e-02 2.126102907974585995e-02 2.207178171352503632e-02 2.279228338427266923e-02 2.341720827362930163e-02 2.394201072703494582e-02 2.436287583934673012e-02 2.467668744576280784e-02 2.488100735816784273e-02 2.497406163964885004e-02 2.495473102604054555e-02 2.482254351526167954e-02 2.457766780112254426e-02 2.422090672724969834e-02 2.375369034848881511e-02 2.317806856830184961e-02 2.249670372629627643e-02 2.171286400796948804e-02 2.083041923852899449e-02 1.985384167044839526e-02 1.878821607734583801e-02 1.763926638689781654e-02 1.641341133496962076e-02 1.511787150799412741e-02 1.376086968677061109e-02 1.235200718605840471e-02 1.090298921326191169e-02 9.429086014851713327e-03 7.952258754837520857e-03 6.508339227978840805e-03 5.164577820751648993e-03 4.061305004384347349e-03 3.469615999911092839e-03 3.663513354953175111e-03 4.545313702598838962e-03 5.802729287544827752e-03 7.230428950501839244e-03 8.730070964873418507e-03 1.025303952037102430e-02 1.177213743001193080e-02 1.327006411221945750e-02 1.473457006447768426e-02 1.615626490543704830e-02 1.752755192604392095e-02 1.884207711446651140e-02 2.009442914967612959e-02 2.127996880981037134e-02 2.239472815361938374e-02 2.343534859333183673e-02 2.439904111091199465e-02 2.528355917110683415e-02 2.608717882778710528e-02 2.680868273595986284e-02 2.744734607231716361e-02 2.800292314369971433e-02 2.847563394385114674e-02 2.886615022478889944e-02 2.917558084796802870e-02 2.940545631178914654e-02 2.955771243931620829e-02 2.963467326747139946e-02 2.963903321494493898e-02 2.957383862562491458e-02 2.944246879042130768e-02 2.924861654405479933e-02 2.899626851507164024e-02 2.868968507617335184e-02 2.833337999681632274e-02 2.793209973898458029e-02 2.749080225811802863e-02 2.701463507251729637e-02 2.650891224475742172e-02 2.597908977812829825e-02 2.543073877286588722e-02 2.486951551851857706e-02 2.430112753444259310e-02 2.373129443360096069e-02 2.316570241025099272e-02 2.260995118716588315e-02 2.206949246089143571e-02 2.154955931726263915e-02 2.105508680891253134e-02 2.059062491832253441e-02 2.016024644553078560e-02 1.976745384901350960e-02 1.941509052504836186e-02 1.910526314241929938e-02 1.883928212517861286e-02 1.861762691323405258e-02 1.843994109635825260e-02 1.830506001268212071e-02 1.821107028182988863e-02 1.815539754451628990e-02 1.813491598809065242e-02 1.814607151501157825e-02 1.818500988130443072e-02 1.824770174035239903e-02 1.833005799709562164e-02 1.842803081848119057e-02 1.853769767118089093e-02 1.865532756744129467e-02 1.877743011855229766e-02 1.890078896466435357e-02 1.902248169846532458e-02 1.913988860742118700e-02 1.925069252047229007e-02 1.935287185122190959e-02 1.944468865489503567e-02 1.952467321482949381e-02 1.959160638117872152e-02 1.964450062010749884e-02
2.012618309577332565e-02 2.008220485716710052e-02 2.002376063431865819e-02 1.995168187955504921e-02 1.986701519680899794e-02 1.977104173331921746e-02 1.966529581933929016e-02 1.955158206954606820e-02 1.943198992853088086e-02 1.930890437733462014e-02 1.918501123014641069e-02 1.906329516320905137e-02 1.894702837030692519e-02 1.883974758794395091e-02 1.874521725408960851e-02 1.866737684608353598e-02 1.861027107486237786e-02 1.857796265953783749e-02 1.857442887802104869e-02 1.860344490494064695e-02 1.866845891150445066e-02 1.877246570501133957e-02 1.891788695269078918e-02 1.910646640885433137e-02 1.933918782050472393e-02 1.961622132422502149e-02 1.993690142738848564e-02 2.029973656046504121e-02 2.070244725114903789e-02 2.114202769370182242e-02 2.161482416674167725e-02 2.211662344800927396e-02 2.264274493354758236e-02 2.318813131153359824e-02 2.374743405577574296e-02 2.431509142241984611e-02 2.488539787070754433e-02 2.545256479007435707e-02 2.601077308048176107e-02 2.655421852915466549e-02 2.707715110784093826e-02 2.757390933982326389e-02 2.803895080967495207e-02 2.846687975514818059e-02 2.885247252191681933e-02 2.919070149987725710e-02 2.947675800767780852e-02 2.970607445699390003e-02 2.987434601279133697e-02 2.997755187059046936e-02 3.001197619549996962e-02 2.997422870867972114e-02 2.986126486311654546e-02 2.967040552045676488e-02 2.939935602308182266e-02 2.904622454998336337e-02 2.860953965179068720e-02 2.808826688096094371e-02 2.748182447080587537e-02 2.679009807741082605e-02 2.601345469110528594e-02 2.515275596501714145e-02 2.420937142453530311e-02 2.318519235963409017e-02 2.208264774392814864e-02 2.090472441804509807e-02 1.965499529738332432e-02 1.833766205267807481e-02 1.695762365257034998e-02 1.552059165405940237e-02 1.403329233230564410e-02 1.250383690607289114e-02 1.094243545170378237e-02 9.362863549721368167e-03 7.785720363170863488e-03 6.246369808541834059e-03 4.816173529972074020e-03 3.659718669970146807e-03 3.123041542537141526e-03 3.509120204812648299e-03 4.583437831088806383e-03 5.971704092630174786e-03 7.482942788689497630e-03 9.034707010159239229e-03 1.058668048029467144e-02 1.211541503064129943e-02 1.360500867130207472e-02 1.504335561115433505e-02 1.642049452942920609e-02 1.772782588073941110e-02 1.895772155766816888e-02 2.010332498494513120e-02 2.115844918218970361e-02 2.211752751233732328e-02 2.297559361762240016e-02 2.372827773062059081e-02 2.437181208128667148e-02 2.490304113671808206e-02 2.531943414222725258e-02 2.561909848877582871e-02 2.580079312867766816e-02 2.586394177277993867e-02 2.580864603261763188e-02 2.563569909256116497e-02 2.534660097087442290e-02 2.494357702042409447e-02 2.442960211322750194e-02 2.380843406767925788e-02 2.308466149414865193e-02 2.226377363457018865e-02 2.135226339702635603e-02 2.035778033511207244e-02 1.928935888166767934e-02 1.815776035304669106e-02 1.697598733617501979e-02 1.576005838972699413e-02 1.453016928139754492e-02 1.331240187485116348e-02 1.214112027973672688e-02 1.106195228275395383e-02 1.013440746495450177e-02 9.431219374711266590e-03 9.029067027148755462e-03 8.987258976493184628e-03 9.323339100483607478e-03 1.000601716970215410e-02 1.097228866670188659e-02 1.215194472279007565e-02 1.348302747051081593e-02 1.491646540235599949e-02 1.641500833453712893e-02 1.795055665215695637e-02 1.950164399558471096e-02 2.105151883404494939e-02 2.258679322987837412e-02 2.409651827464272256e-02 2.557155515157616063e-02 2.700414466717925357e-02 2.838760880165247871e-02 2.971614022330091795e-02 3.098465084139282247e-02 3.218866039629283277e-02 3.332421253927274341e-02 3.438781005740017965e-02 3.537636365466906296e-02 3.628715052400558611e-02 3.711778016342753145e-02 3.786616571208117898e-02 3.853049964132222727e-02 3.910923301919860817e-02 3.960105782977341171e-02 4.000489200926036354e-02 4.031986698407462322e-02 4.054531757865264402e-02 4.068077421538375538e-02 4.072595736358229634e-02 4.068077421538378313e-02 4.054531757865264402e-02 4.031986698407460240e-02 4.000489200926032884e-02 3.960105782977342559e-02 3.910923301919862205e-02 3.853049964132224114e-02 3.786616571208117898e-02 3.711778016342751757e-02 3.628715052400559998e-02 3.537636365466903521e-02 3.438781005740022129e-02 3.332421253927270177e-02 3.218866039629284664e-02 3.098465084139281206e-02 2.971614022330097346e-02 2.838760880165249606e-02 2.700414466717926398e-02 2.557155515157616063e-02 2.409651827464275031e-02 2.258679322987839494e-02 2.105151883404496327e-02 1.950164399558472136e-02 1.795055665215695290e-02 1.641500833453713240e-02 1.491646540235600470e-02 1.348302747051077603e-02 1.215194472279007044e-02 1.097228866670187791e-02 1.000601716970215237e-02 9.323339100483626560e-03 8.987258976493193302e-03 9.029067027148753727e-03 9.431219374711270059e-03 1.013440746495451392e-02 1.106195228275394862e-02 1.214112027973674249e-02 1.331240187485114787e-02 1.453016928139756400e-02 1.576005838972699760e-02 1.697598733617501979e-02 1.815776035304668412e-02 1.928935888166766199e-02 2.035778033511207244e-02 2.135226339702636991e-02 2.226377363457018518e-02 2.308466149414865193e-02 2.380843406767924053e-02 2.442960211322750888e-02 2.494357702042411182e-02 2.534660097087442637e-02 2.563569909256117885e-02 2.580864603261763188e-02 2.586394177277993867e-02 2.580079312867766470e-02 2.561909848877583912e-02 2.531943414222725258e-02 2.490304113671806471e-02 2.437181208128668189e-02 2.372827773062060816e-02 2.297559361762238975e-02 2.211752751233732328e-02 2.115844918218971055e-02 2.010332498494512773e-02 1.895772155766817582e-02 1.772782588073941110e-02 1.642049452942921303e-02 1.504335561115433852e-02 1.360500867130207299e-02 1.211541503064129943e-02 1.058668048029465930e-02 9.034707010159239229e-03 7.482942788689495028e-03 5.971704092630168714e-03 4.583437831088812454e-03 3.509120204812647432e-03 3.123041542537142827e-03 3.659718669970130761e-03 4.816173529972074020e-03 6.246369808541842733e-03 7.785720363170871294e-03 9.362863549721368167e-03 1.094243545170377717e-02 1.250383690607289287e-02 1.403329233230563716e-02 1.552059165405941278e-02 1.695762365257034998e-02 1.833766205267808175e-02 1.965499529738332432e-02 2.090472441804510154e-02 2.208264774392814864e-02 2.318519235963409364e-02 2.420937142453531352e-02 2.515275596501713798e-02 2.601345469110528594e-02 2.679009807741083299e-02 2.748182447080586496e-02 2.808826688096095758e-02 2.860953965179068373e-02 2.904622454998337377e-02 2.939935602308182613e-02 2.967040552045676835e-02 2.986126486311655240e-02 2.997422870867972114e-02 3.001197619549996268e-02 2.997755187059046589e-02 2.987434601279133004e-02 2.970607445699388963e-02 2.947675800767781198e-02 2.919070149987726751e-02 2.885247252191682280e-02 2.846687975514816671e-02 2.803895080967496942e-02 2.757390933982326389e-02 2.707715110784092785e-02 2.655421852915467590e-02 2.601077308048176800e-02 2.545256479007435707e-02 2.488539787070754086e-02 2.431509142241984611e-02 2.374743405577574643e-02 2.318813131153360171e-02 2.264274493354758583e-02 2.211662344800928437e-02 2.161482416674167031e-02 2.114202769370181548e-02 2.070244725114903789e-02 2.029973656046504121e-02 1.993690142738848564e-02 1.961622132422502843e-02 1.933918782050471699e-02 1.910646640885433831e-02 1.891788695269078918e-02 1.877246570501134651e-02 1.866845891150445760e-02 1.860344490494065042e-02 1.857442887802104869e-02 1.857796265953784443e-02 1.861027107486237786e-02 1.866737684608353598e-02 1.874521725408961198e-02 1.883974758794395091e-02 1.894702837030691825e-02 1.906329516320905831e-02 1.918501123014641069e-02 1.930890437733463055e-02 1.943198992853088086e-02 1.955158206954606820e-02 1.966529581933929016e-02 1.977104173331922093e-02 1.986701519680900488e-02 1.995168187955504574e-02 2.002376063431865819e-02 2.008220485716710399e-02 2.012618309577332912e-02
2.061515506722401067e-02 2.057951142350116641e-02 2.052906278313458219e-02 2.046449893845909279e-02 2.038670801000281446e-02 2.029679599371606372e-02 2.019610600216008300e-02 2.008623655953805168e-02 1.996905811118783111e-02 1.984672667308296293e-02 1.972169328177157330e-02 1.959670762396513097e-02 1.947481395384986075e-02 1.935933718672617349e-02 1.925385694936361872e-02 1.916216744657357404e-02 1.908822135656026986e-02 1.903605667573934901e-02 1.900970654928864356e-02 1.901309363748701284e-02 1.904991237841338267e-02 1.912350440215111400e-02 1.923673401725595894e-02 1.939187176462464982e-02 1.959049419452120466e-02 1.983340709107445435e-02 2.012059739222372967e-02 2.045121632324213568e-02 2.082359325136656780e-02 2.123527700696967169e-02 2.168309934499461009e-02 2.216325408889607482e-02 2.267138533081511365e-02 2.320267868937507527e-02 2.375195077523896761e-02 2.431373338979824633e-02 2.488235033705238006e-02 2.545198589676349668e-02 2.601674490633977196e-02 2.657070501532766277e-02 2.710796203959452838e-02 2.762266950381467301e-02 2.810907347696935121e-02 2.856154372757830490e-02 2.897460209428281627e-02 2.934294881346773132e-02 2.966148738908159707e-02 2.992534844297073393e-02 3.012991285360921631e-02 3.027083437959706899e-02 3.034406187212264697e-02 3.034586110655327837e-02 3.027283620588812341e-02 3.012195058613395537e-02 2.989054732433022582e-02 2.957636883289990748e-02 2.917757571876119366e-02 2.869276471284803315e-02 2.812098557687697439e-02 2.746175693296474055e-02 2.671508102414220376e-02 2.588145751047206400e-02 2.496189655442044436e-02 2.395793168097654080e-02 2.287163326710415709e-02 2.170562411835048194e-02 2.046309960884696438e-02 1.914785664229781692e-02 1.776433893466998828e-02 1.631771229405403617e-02 1.481399594357255163e-02 1.326030220962262293e-02 1.166529665177963235e-02 1.004013795116857552e-02 8.400555772467389187e-03 6.771931128405984761e-03 5.203335921653051525e-03 3.811064118404983592e-03 2.900735001112982308e-03 2.973914859735306629e-03 3.975122453427642859e-03 5.400040706782943851e-03 6.977166339208298526e-03 8.602997393982405108e-03 1.023203181691946344e-02 1.183940257857272853e-02 1.340870283410921897e-02 1.492751746110127821e-02 1.638558167072219629e-02 1.777395181065915750e-02 1.908460928952903507e-02 2.031026630635272140e-02 2.144427215678912368e-02 2.248057228699897395e-02 2.341369598400711016e-02 2.423875986483437633e-02 2.495148001650491359e-02 2.554818867680782105e-02 2.602585306443660693e-02 2.638209500834176255e-02 2.661521071632694246e-02 2.672419054017186740e-02 2.670873904590424786e-02 2.656929615883396600e-02 2.630706069052006837e-02 2.592401824326094617e-02 2.542297642498307295e-02 2.480761163494768148e-02 2.408253361268266474e-02 2.325337681004650131e-02 2.232693196503378330e-02 2.131133782519537001e-02 2.021636299849623175e-02 1.905382312627980010e-02 1.783820108420254569e-02 1.658756909508190755e-02 1.532494778193090393e-02 1.408025587508896295e-02 1.289292767359814448e-02 1.181489290280690434e-02 1.091250870813639112e-02 1.026389751356314439e-02 9.946476338667090134e-03 1.001378031819446894e-02 1.047390233434744231e-02 1.128805541768648432e-02 1.239017722943623785e-02 1.370986509691781222e-02 1.518564249389124481e-02 1.676857347856645572e-02 1.842104920703030793e-02 2.011425874211761680e-02 2.182582955759909682e-02 2.353801696443763927e-02 2.523641500312128264e-02 2.690906463151280376e-02 2.854584109138945044e-02 3.013803124855613316e-02 3.167803886383006168e-02 3.315917603929775109e-02 3.457551305308521894e-02 3.592176810799634773e-02 3.719322466034451907e-02 3.838566804428287377e-02 3.949533579095745178e-02 4.051887783552682309e-02 4.145332401467988898e-02 4.229605708040076045e-02 4.304479002022008893e-02 4.369754686372688546e-02 4.425264642467123533e-02 4.470868861458599658e-02 4.506454309216478132e-02 4.531934010008002722e-02 4.547246339916455327e-02 4.552354524793290891e-02 4.547246339916454633e-02 4.531934010008006192e-02 4.506454309216478826e-02 4.470868861458600352e-02 4.425264642467123533e-02 4.369754686372685770e-02 4.304479002022008199e-02 4.229605708040073270e-02 4.145332401467990285e-02 4.051887783552681616e-02 3.949533579095743790e-02 3.838566804428285295e-02 3.719322466034450519e-02 3.592176810799637549e-02 3.457551305308519118e-02 3.315917603929775109e-02 3.167803886383006862e-02 3.013803124855613316e-02 2.854584109138945738e-02 2.690906463151281763e-02 2.523641500312128957e-02 2.353801696443765662e-02 2.182582955759906906e-02 2.011425874211758211e-02 1.842104920703030446e-02 1.676857347856644878e-02 1.518564249389119797e-02 1.370986509691779487e-02 1.239017722943622918e-02 1.128805541768647391e-02 1.047390233434745271e-02 1.001378031819447588e-02 9.946476338667091868e-03 1.026389751356320164e-02 1.091250870813640500e-02 1.181489290280689219e-02 1.289292767359814448e-02 1.408025587508897336e-02 1.532494778193090566e-02 1.658756909508191449e-02 1.783820108420254569e-02 1.905382312627980357e-02 2.021636299849620746e-02 2.131133782519539430e-02 2.232693196503377636e-02 2.325337681004648396e-02 2.408253361268266474e-02 2.480761163494768148e-02 2.542297642498309376e-02 2.592401824326094964e-02 2.630706069052008225e-02 2.656929615883395560e-02 2.670873904590424786e-02 2.672419054017187434e-02 2.661521071632694593e-02 2.638209500834176602e-02 2.602585306443661040e-02 2.554818867680783145e-02 2.495148001650490319e-02 2.423875986483437633e-02 2.341369598400711016e-02 2.248057228699899476e-02 2.144427215678909940e-02 2.031026630635272140e-02 1.908460928952903507e-02 1.777395181065917484e-02 1.638558167072220670e-02 1.492751746110127301e-02 1.340870283410922244e-02 1.183940257857273026e-02 1.023203181691946691e-02 8.602997393982412047e-03 6.977166339208302863e-03 5.400040706782949923e-03 3.975122453427637655e-03 2.973914859735316604e-03 2.900735001112984043e-03 3.811064118404981858e-03 5.203335921653039382e-03 6.771931128405982159e-03 8.400555772467385718e-03 1.004013795116858246e-02 1.166529665177964796e-02 1.326030220962262120e-02 1.481399594357256204e-02 1.631771229405404311e-02 1.776433893466997441e-02 1.914785664229780651e-02 2.046309960884696438e-02 2.170562411835047847e-02 2.287163326710416403e-02 2.395793168097654774e-02 2.496189655442044089e-02 2.588145751047206053e-02 2.671508102414220029e-02 2.746175693296474749e-02 2.812098557687696398e-02 2.869276471284803315e-02 2.917757571876119366e-02 2.957636883289990748e-02 2.989054732433022582e-02 3.012195058613394497e-02 3.027283620588812341e-02 3.034586110655327143e-02 3.034406187212264350e-02 3.027083437959706205e-02 3.012991285360922672e-02 2.992534844297072699e-02 2.966148738908159707e-02 2.934294881346773826e-02 2.897460209428280586e-02 2.856154372757829102e-02 2.810907347696936162e-02 2.762266950381467648e-02 2.710796203959451797e-02 2.657070501532766277e-02 2.601674490633977196e-02 2.545198589676349321e-02 2.488235033705238700e-02 2.431373338979824633e-02 2.375195077523896761e-02 2.320267868937507180e-02 2.267138533081511018e-02 2.216325408889606788e-02 2.168309934499461009e-02 2.123527700696967516e-02 2.082359325136657127e-02 2.045121632324214261e-02 2.012059739222373661e-02 1.983340709107446129e-02 1.959049419452119772e-02 1.939187176462464982e-02 1.923673401725595547e-02 1.912350440215111400e-02 1.904991237841338267e-02 1.901309363748701631e-02 1.900970654928864009e-02 1.903605667573934901e-02 1.908822135656027333e-02 1.916216744657357057e-02 1.925385694936362566e-02 1.935933718672617695e-02 1.947481395384986075e-02 1.959670762396512750e-02 1.972169328177158371e-02 1.984672667308296293e-02 1.996905811118782417e-02 2.008623655953805168e-02 2.019610600216009341e-02 2.029679599371605331e-02 2.038670801000282140e-02 2.046449893845909279e-02 2.052906278313458219e-02 2.057951142350116641e-02 2.061515506722400720e-02
2.111286101354177547e-02 2.108489595457939056e-02 2.104185928183179358e-02 2.098431431286732277e-02 2.091300567993785095e-02 2.082887877955770170e-02 2.073309928656276446e-02 2.062707221588269343e-02 2.051245984560981506e-02 2.039119761055156049e-02 2.026550683754572285e-02 2.013790293004808982e-02 2.001119733604959580e-02 1.988849137925773058e-02 1.977315984294869891e-02 1.966882213042853503e-02 1.957929896210914081e-02 1.950855298980223862e-02 1.946061248775856137e-02 1.943947845596646559e-02 1.944901701795175367e-02 1.949284079252451216e-02 1.957418474036608236e-02 1.969578351709843494e-02 1.985975825775137399e-02 2.006752068351064580e-02 2.031970132585858915e-02 2.061610659377200935e-02 2.095570668205209985e-02 2.133665340409309982e-02 2.175632443207660069e-02 2.221138854131944271e-02 2.269788549059811172e-02 2.321131411961530402e-02 2.374672293000797477e-02 2.429879856777352257e-02 2.486194896374472121e-02 2.543037918637320802e-02 2.599815916789336920e-02 2.655928330954762315e-02 2.710772254549512553e-02 2.763746977896336735e-02 2.814257974824782571e-02 2.861720438802932767e-02 2.905562467147405903e-02 2.945227978938673441e-02 2.980179437256751454e-02 3.009900431155123485e-02 3.033898158549745011e-02 3.051705838550504771e-02 3.062885070936939569e-02 3.067028151514660655e-02 3.063760344880750441e-02 3.052742110510517706e-02 3.033671273906028698e-02 3.006285131663565327e-02 2.970362477634923976e-02 2.925725536841911403e-02 2.872241794514414706e-02 2.809825709734299973e-02 2.738440307059256465e-02 2.658098645811572680e-02 2.568865176606399334e-02 2.470857010108963581e-02 2.364245147400829278e-02 2.249255760860914208e-02 2.126171680494471153e-02 1.995334354894518630e-02 1.857146761719740205e-02 1.712078129756720857e-02 1.560672101209023208e-02 1.403561571299769516e-02 1.241497054465697664e-02 1.075404220957692711e-02 9.065098540301894103e-03 7.366468562142942586e-03 5.690981530597418771e-03 4.113546193124188559e-03 2.853426438774441746e-03 2.492834036319172258e-03 3.344543377824242981e-03 4.794300791109817016e-03 6.435740051429532198e-03 8.134627659399122288e-03 9.839427189852482242e-03 1.152400529577898500e-02 1.317162497295518674e-02 1.476967330168855487e-02 1.630764665737036850e-02 1.777629318302055908e-02 1.916722227822049290e-02 2.047272236529921324e-02 2.168567902770822398e-02 2.279954441704221124e-02 2.380833390615143264e-02 2.470663750606290343e-02 2.548963923815967744e-02 2.615314062052919233e-02 2.669358608318975895e-02 2.710808912530504947e-02 2.739445869601859693e-02 2.755122579542081118e-02 2.757767076044229104e-02 2.747385219955241625e-02 2.724063914200725717e-02 2.687974875517840784e-02 2.639379306967103850e-02 2.578633970041180681e-02 2.506199381097224538e-02 2.422651192029232764e-02 2.328696318504677384e-02 2.225196140474828069e-02 2.113200250999689236e-02 1.993995948270154903e-02 1.869181137921048855e-02 1.740771550850750415e-02 1.611356405667313529e-02 1.484316486989096726e-02 1.364104704028397744e-02 1.256536290801894655e-02 1.168902036530747139e-02 1.109499508281525625e-02 1.086103884723951286e-02 1.103537574336722026e-02 1.161805016570174008e-02 1.256401358074337241e-02 1.380437478781119769e-02 1.526805189825788424e-02 1.689344771983487120e-02 1.863132260454632497e-02 2.044345154531698391e-02 2.230017706495372731e-02 2.417815234579624023e-02 2.605860360090619943e-02 2.792608411539508964e-02 2.976760574611525545e-02 3.157203828132272572e-02 3.332969288771965577e-02 3.503203067851242553e-02 3.667145626935904013e-02 3.824116933796303797e-02 3.973505607557077657e-02 4.114760833278303942e-02 4.247386219926027606e-02 4.370935038943647016e-02 4.485006457961113191e-02 4.589242504636313613e-02 4.683325578153069851e-02 4.766976382880946939e-02 4.839952198273545642e-02 4.902045426661992555e-02 4.953082379830572174e-02 4.992922278607348635e-02 5.021456448890612712e-02 5.038607703760066003e-02 5.044329905462229674e-02 5.038607703760071554e-02 5.021456448890611324e-02 4.992922278607348635e-02 4.953082379830570092e-02 4.902045426661992555e-02 4.839952198273546335e-02 4.766976382880948326e-02 4.683325578153068464e-02 4.589242504636317083e-02 4.485006457961112497e-02 4.370935038943649098e-02 4.247386219926024137e-02 4.114760833278303248e-02 3.973505607557074881e-02 3.824116933796302409e-02 3.667145626935906094e-02 3.503203067851240471e-02 3.332969288771964189e-02 3.157203828132272572e-02 2.976760574611525198e-02 2.792608411539510005e-02 2.605860360090619943e-02 2.417815234579626452e-02 2.230017706495373425e-02 2.044345154531695616e-02 1.863132260454635966e-02 1.689344771983485732e-02 1.526805189825788944e-02 1.380437478781119075e-02 1.256401358074334812e-02 1.161805016570176957e-02 1.103537574336721852e-02 1.086103884723952327e-02 1.109499508281524237e-02 1.168902036530748006e-02 1.256536290801893614e-02 1.364104704028398438e-02 1.484316486989097419e-02 1.611356405667314570e-02 1.740771550850750762e-02 1.869181137921049202e-02 1.993995948270154209e-02 2.113200250999688196e-02 2.225196140474828416e-02 2.328696318504678078e-02 2.422651192029233458e-02 2.506199381097224538e-02 2.578633970041180681e-02 2.639379306967104891e-02 2.687974875517840784e-02 2.724063914200725717e-02 2.747385219955242319e-02 2.757767076044228757e-02 2.755122579542080077e-02 2.739445869601859693e-02 2.710808912530503906e-02 2.669358608318977977e-02 2.615314062052920968e-02 2.548963923815967744e-02 2.470663750606290343e-02 2.380833390615143610e-02 2.279954441704222512e-02 2.168567902770823091e-02 2.047272236529921324e-02 1.916722227822047903e-02 1.777629318302054867e-02 1.630764665737036503e-02 1.476967330168856007e-02 1.317162497295519888e-02 1.152400529577897632e-02 9.839427189852492650e-03 8.134627659399122288e-03 6.435740051429547810e-03 4.794300791109817016e-03 3.344543377824259027e-03 2.492834036319162283e-03 2.853426438774432205e-03 4.113546193124194630e-03 5.690981530597404893e-03 7.366468562142937382e-03 9.065098540301892369e-03 1.075404220957691670e-02 1.241497054465697143e-02 1.403561571299770036e-02 1.560672101209023034e-02 1.712078129756721204e-02 1.857146761719739858e-02 1.995334354894518283e-02 2.126171680494472194e-02 2.249255760860915249e-02 2.364245147400827890e-02 2.470857010108963234e-02 2.568865176606399334e-02 2.658098645811573027e-02 2.738440307059257159e-02 2.809825709734300320e-02 2.872241794514414706e-02 2.925725536841912791e-02 2.970362477634924323e-02 3.006285131663564286e-02 3.033671273906029392e-02 3.052742110510518747e-02 3.063760344880749747e-02 3.067028151514659962e-02 3.062885070936938875e-02 3.051705838550505465e-02 3.033898158549743276e-02 3.009900431155123485e-02 2.980179437256752495e-02 2.945227978938674482e-02 2.905562467147405903e-02 2.861720438802934502e-02 2.814257974824783265e-02 2.763746977896335347e-02 2.710772254549512553e-02 2.655928330954763356e-02 2.599815916789337267e-02 2.543037918637320802e-02 2.486194896374471774e-02 2.429879856777351563e-02 2.374672293000797824e-02 2.321131411961530056e-02 2.269788549059810132e-02 2.221138854131944618e-02 2.175632443207660416e-02 2.133665340409310329e-02 2.095570668205211026e-02 2.061610659377200935e-02 2.031970132585858568e-02 2.006752068351065274e-02 1.985975825775137746e-02 1.969578351709844535e-02 1.957418474036607889e-02 1.949284079252450869e-02 1.944901701795175020e-02 1.943947845596647947e-02 1.946061248775855790e-02 1.950855298980224209e-02 1.957929896210914081e-02 1.966882213042854544e-02 1.977315984294869197e-02 1.988849137925772712e-02 2.001119733604959580e-02 2.013790293004809329e-02 2.026550683754572285e-02 2.039119761055156743e-02 2.051245984560981506e-02 2.062707221588270037e-02 2.073309928656275752e-02 2.082887877955771211e-02 2.091300567993785789e-02 2.098431431286732277e-02 2.104185928183179011e-02 2.108489595457939056e-02 2.111286101354177547e-02
2.162080389474657638e-02 2.159980596389082103e-02 2.156352510579889400e-02 2.151241396787816063e-02 2.144708948727289816e-02 2.136835201313536797e-02 2.127720480186738247e-02 2.117487347203157733e-02 2.106282486273890545e-02 2.094278456399753172e-02 2.081675217845095627e-02 2.068701313405143030e-02 2.055614560552083275e-02 2.042702083773887539e-02 2.030279492772355324e-02 2.018688996051696410e-02 2.008296237104669271e-02 1.999485659494167761e-02 1.992654255589699358e-02 1.988203638111454147e-02 1.986530496571912302e-02 1.988015657903303285e-02 1.993012148354444610e-02 2.001832828377149084e-02 2.014738312272349591e-02 2.031925956750781428e-02 2.053520681493915465e-02 2.079568260765019688e-02 2.110031510528397394e-02 2.144789523823621008e-02 2.183639824972518143e-02 2.226303068074243774e-02 2.272429733306060434e-02 2.321608192793581105e-02 2.373373523020600590e-02 2.427216514187546456e-02 2.482592442173583991e-02 2.538929299340678125e-02 2.595635305130562093e-02 2.652105622672763438e-02 2.707728287272727352e-02 2.761889406267592495e-02 2.813977720528210158e-02 2.863388630709160637e-02 2.909527791355654217e-02 2.951814367754217877e-02 2.989684037614347492e-02 3.022591804961531278e-02 3.050014678786015787e-02 3.071454255129851471e-02 3.086439228962566464e-02 3.094527851649091568e-02 3.095310341060088927e-02 3.088411244316179374e-02 3.073491747659097550e-02 3.050251923820778213e-02 3.018432904415351004e-02 2.977818963183143444e-02 2.928239495368695211e-02 2.869570879154596105e-02 2.801738207102016931e-02 2.724716879314511078e-02 2.638534056249857221e-02 2.543269978913117318e-02 2.439059179682791581e-02 2.326091631965731751e-02 2.204613928091236907e-02 2.074930645290747055e-02 1.937406184807191969e-02 1.792467601739378483e-02 1.640609397346180429e-02 1.482402184567205294e-02 1.318509213315079663e-02 1.149719711002366272e-02 9.770210977427772059e-03 8.017711238472639487e-03 6.261662030155544165e-03 4.547721791579169628e-03 3.008484219745325306e-03 2.133155200133411439e-03 2.700707210527533448e-03 4.155662875152652674e-03 5.859766284085054719e-03 7.630587831273128764e-03 9.409538911045189219e-03 1.116950690053286968e-02 1.289365996215473438e-02 1.456932034498986152e-02 1.618581706498124773e-02 1.773362788363730402e-02 1.920400914073247534e-02 2.058883314934284794e-02 2.188052211673934683e-02 2.307203001801501341e-02 2.415684938627719533e-02 2.512903134507259162e-02 2.598321264727867716e-02 2.671464627216621132e-02 2.731923366851974830e-02 2.779355765773194528e-02 2.813491564156863842e-02 2.834135326335389046e-02 2.841169915219048797e-02 2.834560191528228898e-02 2.814357120976400048e-02 2.780702561457358557e-02 2.733835126180733655e-02 2.674097696282905917e-02 2.601947416035972627e-02 2.517969388835488570e-02 2.422895868991173027e-02 2.317633612421691330e-02 2.203303350536770649e-02 2.081297265120460316e-02 1.953363019570885858e-02 1.821726207586794183e-02 1.689265771496827051e-02 1.559754435993271002e-02 1.438155510714848005e-02 1.330899637601261516e-02 1.245910667940087514e-02 1.191936509434717885e-02 1.176769559198010719e-02 1.204751247518491379e-02 1.275187014546409064e-02 1.383026350640755540e-02 1.521105966478815408e-02 1.682212836352692947e-02 1.860132143244353636e-02 2.049877923110119196e-02 2.247546888982558319e-02 2.450077990538150619e-02 2.655033266335285816e-02 2.860428948474963082e-02 3.064613817324415151e-02 3.266183979785756281e-02 3.463923671116801717e-02 3.656764072343566402e-02 3.843754458740029911e-02 4.024041777848749030e-02 4.196856012778824724e-02 4.361499542583387179e-02 4.517339286874384047e-02 4.663800807729081427e-02 4.800363801751982712e-02 4.926558591271834597e-02 5.041963344002862307e-02 5.146201833425956967e-02 5.238941609724986903e-02 5.319892491323771622e-02 5.388805315276298802e-02 5.445470904556966307e-02 5.489719224159116118e-02 5.521418707551492555e-02 5.540475741679463939e-02 5.546834303199960070e-02 5.540475741679463939e-02 5.521418707551490473e-02 5.489719224159114036e-02 5.445470904556968389e-02 5.388805315276299496e-02 5.319892491323771622e-02 5.238941609724988985e-02 5.146201833425959049e-02 5.041963344002863001e-02 4.926558591271832516e-02 4.800363801751980630e-02 4.663800807729080039e-02 4.517339286874380577e-02 4.361499542583387873e-02 4.196856012778822642e-02 4.024041777848749724e-02 3.843754458740030605e-02 3.656764072343566402e-02 3.463923671116804492e-02 3.266183979785756974e-02 3.064613817324413070e-02 2.860428948474964123e-02 2.655033266335286857e-02 2.450077990538150619e-02 2.247546888982560054e-02 2.049877923110119543e-02 1.860132143244354330e-02 1.682212836352692947e-02 1.521105966478815928e-02 1.383026350640752071e-02 1.275187014546410105e-02 1.204751247518490512e-02 1.176769559198011239e-02 1.191936509434715283e-02 1.245910667940085780e-02 1.330899637601263945e-02 1.438155510714846964e-02 1.559754435993272736e-02 1.689265771496824622e-02 1.821726207586796265e-02 1.953363019570884124e-02 2.081297265120459969e-02 2.203303350536770649e-02 2.317633612421692024e-02 2.422895868991173721e-02 2.517969388835488570e-02 2.601947416035973321e-02 2.674097696282905917e-02 2.733835126180734695e-02 2.780702561457359598e-02 2.814357120976400048e-02 2.834560191528229592e-02 2.841169915219049144e-02 2.834135326335388699e-02 2.813491564156863842e-02 2.779355765773195222e-02 2.731923366851975871e-02 2.671464627216622867e-02 2.598321264727868063e-02 2.512903134507257774e-02 2.415684938627719533e-02 2.307203001801501688e-02 2.188052211673934336e-02 2.058883314934284448e-02 1.920400914073246840e-02 1.773362788363729362e-02 1.618581706498124079e-02 1.456932034498985284e-02 1.289365996215475173e-02 1.116950690053287142e-02 9.409538911045201362e-03 7.630587831273138305e-03 5.859766284085054719e-03 4.155662875152659613e-03 2.700707210527519570e-03 2.133155200133417945e-03 3.008484219745329209e-03 4.547721791579180904e-03 6.261662030155544165e-03 8.017711238472627344e-03 9.770210977427765120e-03 1.149719711002365752e-02 1.318509213315078449e-02 1.482402184567205815e-02 1.640609397346179735e-02 1.792467601739378136e-02 1.937406184807193010e-02 2.074930645290747749e-02 2.204613928091237254e-02 2.326091631965732098e-02 2.439059179682791581e-02 2.543269978913116625e-02 2.638534056249855833e-02 2.724716879314511078e-02 2.801738207102016931e-02 2.869570879154597146e-02 2.928239495368695211e-02 2.977818963183143444e-02 3.018432904415351004e-02 3.050251923820777866e-02 3.073491747659098244e-02 3.088411244316178333e-02 3.095310341060088927e-02 3.094527851649091568e-02 3.086439228962566464e-02 3.071454255129849042e-02 3.050014678786015787e-02 3.022591804961531278e-02 2.989684037614347492e-02 2.951814367754217877e-02 2.909527791355655951e-02 2.863388630709158902e-02 2.813977720528210158e-02 2.761889406267591801e-02 2.707728287272728393e-02 2.652105622672764132e-02 2.595635305130563134e-02 2.538929299340678125e-02 2.482592442173583991e-02 2.427216514187546109e-02 2.373373523020601283e-02 2.321608192793580758e-02 2.272429733306061128e-02 2.226303068074243774e-02 2.183639824972519183e-02 2.144789523823620661e-02 2.110031510528397394e-02 2.079568260765019688e-02 2.053520681493916505e-02 2.031925956750782122e-02 2.014738312272349244e-02 2.001832828377148391e-02 1.993012148354444610e-02 1.988015657903303632e-02 1.986530496571911955e-02 1.988203638111454494e-02 1.992654255589700399e-02 1.999485659494167761e-02 2.008296237104668577e-02 2.018688996051696410e-02 2.030279492772354630e-02 2.042702083773887192e-02 2.055614560552084316e-02 2.068701313405143030e-02 2.081675217845096668e-02 2.094278456399752825e-02 2.106282486273890198e-02 2.117487347203158080e-02 2.127720480186738247e-02 2.136835201313536103e-02 2.144708948727290163e-02 2.151241396787816063e-02 2.156352510579889400e-02 2.159980596389082450e-02 2.162080389474657291e-02
2.214051895267754241e-02 2.212574255414266264e-02 2.209550887310729114e-02 2.205017612377225406e-02 2.199024996648714370e-02 2.191640209023046695e-02 2.182948942521723348e-02 2.173057365899179819e-02 2.162094060995371769e-02 2.150211886362906472e-02 2.137589689622643868e-02 2.124433769698135660e-02 2.110978965933114557e-02 2.097489225213611252e-02 2.084257472664675231e-02 2.071604589649360048e-02 2.059877289562113759e-02 2.049444683705010234e-02 2.040693353894220546e-02 2.034020802936009273e-02 2.029827244497380695e-02 2.028505821558741415e-02 2.030431501772735070e-02 2.035949073527742667e-02 2.045360833667153946e-02 2.058914685416432522e-02 2.076793421714010976e-02 2.099105932008099237e-02 2.125880933774118228e-02 2.157063609020618347e-02 2.192515255865569446e-02 2.232015791913709996e-02 2.275268714678385651e-02 2.321907967333058584e-02 2.371506089418944432e-02 2.423583046375682448e-02 2.477615209494369100e-02 2.533044073195065901e-02 2.589284424212223365e-02 2.645731797543305480e-02 2.701769154535811970e-02 2.756772793878201760e-02 2.810117556545173312e-02 2.861181414188831290e-02 2.909349541845577744e-02 2.954017975089485992e-02 2.994596943289997218e-02 3.030513957883235535e-02 3.061216720082973047e-02 3.086175897916467598e-02 3.104887808897256046e-02 3.116877032590429503e-02 3.121698966998548083e-02 3.118942334113955842e-02 3.108231633055710819e-02 3.089229533778941120e-02 3.061639200271766212e-02 3.025206529298575184e-02 2.979722289016481507e-02 2.925024141161569266e-02 2.860998531006427731e-02 2.787582431121916199e-02 2.704764928475900804e-02 2.612588650232589363e-02 2.511151032969730426e-02 2.400605455010741338e-02 2.281162276062909111e-02 2.153089869635388051e-02 2.016715806003492595e-02 1.872428475721675534e-02 1.720679697879974948e-02 1.561989374200757792e-02 1.396954372238546661e-02 1.226266453374398775e-02 1.050750847058212235e-02 8.714567553163630673e-03 6.898975728060561391e-03 5.088143025809717911e-03 3.353461329484583569e-03 1.993309661852498121e-03 2.063113129608336749e-03 3.485556108654808572e-03 5.250707149985667406e-03 7.092256666631121739e-03 8.943375304219616448e-03 1.077647140447455035e-02 1.257492760482857748e-02 1.432615439357947870e-02 1.601938874386782050e-02 1.764487545437652682e-02 1.919353571411169454e-02 2.065683269136576322e-02 2.202672534757568051e-02 2.329566481778477458e-02 2.445661238932013079e-02 2.550306871956315585e-02 2.642910887631445480e-02 2.722942026878571661e-02 2.789934189391427705e-02 2.843490414617304285e-02 2.883286901651612583e-02 2.909077099129313282e-02 2.920695945119553688e-02 2.918064394049996527e-02 2.901194440746461198e-02 2.870194950850752866e-02 2.825278746336018151e-02 2.766771595648653478e-02 2.695124052088506209e-02 2.610927520151991657e-02 2.514936581553035844e-02 2.408100589547747597e-02 2.291608993203471736e-02 2.166956960858621578e-02 2.036040744567972280e-02 1.901295561977403223e-02 1.765890821684558409e-02 1.633992416485673810e-02 1.511073939899863425e-02 1.404176005779862214e-02 1.321840275416245533e-02 1.273244067432109661e-02 1.266195732529534594e-02 1.304603964774747951e-02 1.387155470013467715e-02 1.508307820097661012e-02 1.660625172461398930e-02 1.836761052884115092e-02 2.030413815335519942e-02 2.236512103309718294e-02 2.451057327264454661e-02 2.670884733823658888e-02 2.893448170666591129e-02 3.116654312573102423e-02 3.338742962968666711e-02 3.558202931959307536e-02 3.773713448475114751e-02 3.984103343526505109e-02 4.188322461839572713e-02 4.385421473928798747e-02 4.574537478139179686e-02 4.754883616719791928e-02 4.925741494388662794e-02 5.086455568614529216e-02 5.236428938596391497e-02 5.375120135538714872e-02 5.502040637421236335e-02 5.616752914957075932e-02 5.718868873683230492e-02 5.808048598024163900e-02 5.883999332002039923e-02 5.946474651648817750e-02 5.995273798553497208e-02 6.030241154087556676e-02 6.051265840912248978e-02 6.058281443264366267e-02 6.051265840912252447e-02 6.030241154087558064e-02 5.995273798553494432e-02 5.946474651648817750e-02 5.883999332002040616e-02 5.808048598024163206e-02 5.718868873683229798e-02 5.616752914957079401e-02 5.502040637421237029e-02 5.375120135538711402e-02 5.236428938596385946e-02 5.086455568614525746e-02 4.925741494388661407e-02 4.754883616719787764e-02 4.574537478139176910e-02 4.385421473928798053e-02 4.188322461839572713e-02 3.984103343526500945e-02 3.773713448475116139e-02 3.558202931959310311e-02 3.338742962968666017e-02 3.116654312573101382e-02 2.893448170666594252e-02 2.670884733823655766e-02 2.451057327264455007e-02 2.236512103309719335e-02 2.030413815335517166e-02 1.836761052884113704e-02 1.660625172461397195e-02 1.508307820097661532e-02 1.387155470013466847e-02 1.304603964774749339e-02 1.266195732529534594e-02 1.273244067432111049e-02 1.321840275416248482e-02 1.404176005779859959e-02 1.511073939899864466e-02 1.633992416485673463e-02 1.765890821684559103e-02 1.901295561977404264e-02 2.036040744567974015e-02 2.166956960858621231e-02 2.291608993203472777e-02 2.408100589547748638e-02 2.514936581553033762e-02 2.610927520151990616e-02 2.695124052088505862e-02 2.766771595648654519e-02 2.825278746336017111e-02 2.870194950850753560e-02 2.901194440746462586e-02 2.918064394049995833e-02 2.920695945119554729e-02 2.909077099129314670e-02 2.883286901651612930e-02 2.843490414617304285e-02 2.789934189391427705e-02 2.722942026878572008e-02 2.642910887631446520e-02 2.550306871956315238e-02 2.445661238932013079e-02 2.329566481778477111e-02 2.202672534757569092e-02 2.065683269136577016e-02 1.919353571411170495e-02 1.764487545437653376e-02 1.601938874386781356e-02 1.432615439357948391e-02 1.257492760482857228e-02 1.077647140447455035e-02 8.943375304219621652e-03 7.092256666631120872e-03 5.250707149985669141e-03 3.485556108654815077e-03 2.063113129608321137e-03 1.993309661852489013e-03 3.353461329484579232e-03 5.088143025809707502e-03 6.898975728060560524e-03 8.714567553163635877e-03 1.050750847058211715e-02 1.226266453374399816e-02 1.396954372238546661e-02 1.561989374200757792e-02 1.720679697879974948e-02 1.872428475721675534e-02 2.016715806003491901e-02 2.153089869635386663e-02 2.281162276062909458e-02 2.400605455010741338e-02 2.511151032969731120e-02 2.612588650232588669e-02 2.704764928475901498e-02 2.787582431121916199e-02 2.860998531006427037e-02 2.925024141161570307e-02 2.979722289016483242e-02 3.025206529298575184e-02 3.061639200271766212e-02 3.089229533778940079e-02 3.108231633055710125e-02 3.118942334113955842e-02 3.121698966998547389e-02 3.116877032590428462e-02 3.104887808897256393e-02 3.086175897916467598e-02 3.061216720082974088e-02 3.030513957883234841e-02 2.994596943289996177e-02 2.954017975089486686e-02 2.909349541845577744e-02 2.861181414188831290e-02 2.810117556545175047e-02 2.756772793878202107e-02 2.701769154535811970e-02 2.645731797543305480e-02 2.589284424212223365e-02 2.533044073195064860e-02 2.477615209494369794e-02 2.423583046375681754e-02 2.371506089418944779e-02 2.321907967333057890e-02 2.275268714678387386e-02 2.232015791913710689e-02 2.192515255865569446e-02 2.157063609020618347e-02 2.125880933774118228e-02 2.099105932008098196e-02 2.076793421714010976e-02 2.058914685416431481e-02 2.045360833667153946e-02 2.035949073527743014e-02 2.030431501772735070e-02 2.028505821558740721e-02 2.029827244497380695e-02 2.034020802936009273e-02 2.040693353894220546e-02 2.049444683705010581e-02 2.059877289562114105e-02 2.071604589649360742e-02 2.084257472664674538e-02 2.097489225213611599e-02 2.110978965933113863e-02 2.124433769698135660e-02 2.137589689622643868e-02 2.150211886362906819e-02 2.162094060995371769e-02 2.173057365899180166e-02 2.182948942521723001e-02 2.191640209023047042e-02 2.199024996648714023e-02 2.205017612377226099e-02 2.209550887310729114e-02 2.212574255414266264e-02 2.214051895267754241e-02
2.267354482552623451e-02 2.266423337550652756e-02 2.263930790874409821e-02 2.259904864401643745e-02 2.254386679276872488e-02 2.247432240258511252e-02 2.239114304473702535e-02 2.229524309190263065e-02 2.218774323300624560e-02 2.206998974715995362e-02 2.194357290445989386e-02 2.181034367562392426e-02 2.167242771564897169e-02 2.153223534418197485e-02 2.139246598967900828e-02 2.125610531836552228e-02 2.112641306870937166e-02 2.100689950814615958e-02 2.090128848670087802e-02 2.081346535607644238e-02 2.074740862446084605e-02 2.070710517658579108e-02 2.069645020745318476e-02 2.071913462466662414e-02 2.077852440378659751e-02 2.087753797975364090e-02 2.101852891575947332e-02 2.120318151154491557e-02 2.143242649553453796e-02 2.170638246301864055e-02 2.202432645803007599e-02 2.238469441156075435e-02 2.278510949711694961e-02 2.322243427329174353e-02 2.369284104798593041e-02 2.419189432901685394e-02 2.471463944894600195e-02 2.525569226762327049e-02 2.580932601036396018e-02 2.636955255147908558e-02 2.693019661715281496e-02 2.748496234516882575e-02 2.802749235547724593e-02 2.855141995859471205e-02 2.905041539203823478e-02 2.951822707539273824e-02 2.994871885988817720e-02 3.033590416073982804e-02 3.067397773294868249e-02 3.095734570785230871e-02 3.118065436450082051e-02 3.133881797648813139e-02 3.142704595644874727e-02 3.144086941890791159e-02 3.137616719774504598e-02 3.122919128617627701e-02 3.099659161341534325e-02 3.067544003158746702e-02 3.026325335759929430e-02 2.975801529666641590e-02 2.915819706648720144e-02 2.846277654411191738e-02 2.767125577267970371e-02 2.678367669558718786e-02 2.580063503727194132e-02 2.472329233354480724e-02 2.355338625046029047e-02 2.229323955659969630e-02 2.094576850226461534e-02 1.951449205691532102e-02 1.800354477272837414e-02 1.641769866894226410e-02 1.476240511971728224e-02 1.304388054500852864e-02 1.126929189624308394e-02 9.447188481907630581e-03 7.588621618943855625e-03 5.710565991932496123e-03 3.849473419815478779e-03 2.143715014554580228e-03 1.483611575890227130e-03 2.785711774074726803e-03 4.610510308099928338e-03 6.521510249090285184e-03 8.442347183939017882e-03 1.034578406116078153e-02 1.221580996561000276e-02 1.404008992686558294e-02 1.580784193814246952e-02 1.750911094804993157e-02 1.913449754144693968e-02 2.067506065626412495e-02 2.212229517130775633e-02 2.346814452956505481e-02 2.470503069853059383e-02 2.582589294530365787e-02 2.682423106515412561e-02 2.769415075805402998e-02 2.843040996727637729e-02 2.902846568765937024e-02 2.948452126199393314e-02 2.979557464354998936e-02 2.995946859731315332e-02 2.997494441585306715e-02 2.984170152055906286e-02 2.956046641411153031e-02 2.913307600236935552e-02 2.856258254790168885e-02 2.785339080928955768e-02 2.701144280198298012e-02 2.604447290307038143e-02 2.496236690127546370e-02 2.377767466708420596e-02 2.250634914933879321e-02 2.116881503361136424e-02 1.979150378754493053e-02 1.840900513337377642e-02 1.706690621304678135e-02 1.582503645218469313e-02 1.475986096491871055e-02 1.396287801727396673e-02 1.353004986095566846e-02 1.353969913544536725e-02 1.402702708561166280e-02 1.497332793919458477e-02 1.631862481227863010e-02 1.798581542791475793e-02 1.989987630657582759e-02 2.199668405432341975e-02 2.422449544120320111e-02 2.654226086753976380e-02 2.891722987843644080e-02 3.132281873686262180e-02 3.373697098938822914e-02 3.614097243081861727e-02 3.851861688086358204e-02 4.085562446963784261e-02 4.313923633566940641e-02 4.535793119779697735e-02 4.750122596349968390e-02 4.955953444710142070e-02 5.152406647485136687e-02 5.338675522815747310e-02 5.514020445392851105e-02 5.677764973929531195e-02 5.829292980504450356e-02 5.968046498370610520e-02 6.093524089034432767e-02 6.205279588415920505e-02 6.302921133508597451e-02 6.386110400451390501e-02 6.454562005896757881e-02 6.508043038475207209e-02 6.546372697747906977e-02 6.569422025546607646e-02 6.577113719902558109e-02 6.569422025546604871e-02 6.546372697747908365e-02 6.508043038475205821e-02 6.454562005896757881e-02 6.386110400451387725e-02 6.302921133508594675e-02 6.205279588415922587e-02 6.093524089034430685e-02 5.968046498370612601e-02 5.829292980504450356e-02 5.677764973929533276e-02 5.514020445392853187e-02 5.338675522815751473e-02 5.152406647485136687e-02 4.955953444710142763e-02 4.750122596349968390e-02 4.535793119779697735e-02 4.313923633566943416e-02 4.085562446963784955e-02 3.851861688086358204e-02 3.614097243081860339e-02 3.373697098938824301e-02 3.132281873686258711e-02 2.891722987843644774e-02 2.654226086753977421e-02 2.422449544120320111e-02 2.199668405432343016e-02 1.989987630657582413e-02 1.798581542791474405e-02 1.631862481227863010e-02 1.497332793919458824e-02 1.402702708561164024e-02 1.353969913544537766e-02 1.353004986095567019e-02 1.396287801727396846e-02 1.475986096491872269e-02 1.582503645218473823e-02 1.706690621304676053e-02 1.840900513337380071e-02 1.979150378754492706e-02 2.116881503361137812e-02 2.250634914933879321e-02 2.377767466708421290e-02 2.496236690127546370e-02 2.604447290307038490e-02 2.701144280198298359e-02 2.785339080928957503e-02 2.856258254790169232e-02 2.913307600236934858e-02 2.956046641411152684e-02 2.984170152055907327e-02 2.997494441585308103e-02 2.995946859731315332e-02 2.979557464355000324e-02 2.948452126199394008e-02 2.902846568765937371e-02 2.843040996727637035e-02 2.769415075805402304e-02 2.682423106515412561e-02 2.582589294530366480e-02 2.470503069853060424e-02 2.346814452956504787e-02 2.212229517130775980e-02 2.067506065626412148e-02 1.913449754144693968e-02 1.750911094804993851e-02 1.580784193814246952e-02 1.404008992686558814e-02 1.221580996560999756e-02 1.034578406116078327e-02 8.442347183939017882e-03 6.521510249090273041e-03 4.610510308099940481e-03 2.785711774074748921e-03 1.483611575890230599e-03 2.143715014554557242e-03 3.849473419815476610e-03 5.710565991932505664e-03 7.588621618943853023e-03 9.447188481907637519e-03 1.126929189624307527e-02 1.304388054500853385e-02 1.476240511971728224e-02 1.641769866894225716e-02 1.800354477272837414e-02 1.951449205691531408e-02 2.094576850226461534e-02 2.229323955659969630e-02 2.355338625046029047e-02 2.472329233354480724e-02 2.580063503727194479e-02 2.678367669558720521e-02 2.767125577267970024e-02 2.846277654411191391e-02 2.915819706648720491e-02 2.975801529666640896e-02 3.026325335759929430e-02 3.067544003158746702e-02 3.099659161341535366e-02 3.122919128617627008e-02 3.137616719774504598e-02 3.144086941890792547e-02 3.142704595644875420e-02 3.133881797648813833e-02 3.118065436450081704e-02 3.095734570785229831e-02 3.067397773294868249e-02 3.033590416073982804e-02 2.994871885988817720e-02 2.951822707539273824e-02 2.905041539203823478e-02 2.855141995859470511e-02 2.802749235547724593e-02 2.748496234516882228e-02 2.693019661715281496e-02 2.636955255147908558e-02 2.580932601036396018e-02 2.525569226762325314e-02 2.471463944894601236e-02 2.419189432901686088e-02 2.369284104798592000e-02 2.322243427329174353e-02 2.278510949711694614e-02 2.238469441156076128e-02 2.202432645803008640e-02 2.170638246301863708e-02 2.143242649553453796e-02 2.120318151154491210e-02 2.101852891575947679e-02 2.087753797975363049e-02 2.077852440378659751e-02 2.071913462466662414e-02 2.069645020745318822e-02 2.070710517658579455e-02 2.074740862446084605e-02 2.081346535607644932e-02 2.090128848670087802e-02 2.100689950814615958e-02 2.112641306870937513e-02 2.125610531836551881e-02 2.139246598967901175e-02 2.153223534418196791e-02 2.167242771564897169e-02 2.181034367562393120e-02 2.194357290445990427e-02 2.206998974715996056e-02 2.218774323300625601e-02 2.229524309190263065e-02 2.239114304473701841e-02 2.247432240258511599e-02 2.254386679276872835e-02 2.259904864401643398e-02 2.263930790874409821e-02 2.266423337550653103e-02 2.267354482552623798e-02
2.322139248146076751e-02 2.321680299309576007e-02 2.319644038075639389e-02 2.316052323199586926e-02 2.310938528750912380e-02 2.304349235809811242e-02 2.296346026216772654e-02 2.287007359141244103e-02 2.276430503023900084e-02 2.264733485016337186e-02 2.252057007016821169e-02 2.238566261432882454e-02 2.224452560741295090e-02 2.209934672896521693e-02 2.195259730302282636e-02 2.180703554835805927e-02 2.166570217764294398e-02 2.153190635122766150e-02 2.140919991493845514e-02 2.130133794751500054e-02 2.121222398515527907e-02 2.114583894586258284e-02 2.110615378710302761e-02 2.109702728766954180e-02 2.112209196358574501e-02 2.118463283191657220e-02 2.128746526530796851e-02 2.143281922835711673e-02 2.162223747263818455e-02 2.185649461585659897e-02 2.213554244517732320e-02 2.245848447142851853e-02 2.282358009202124435e-02 2.322827614294794424e-02 2.366926154012433114e-02 2.414253939592287540e-02 2.464351053177244247e-02 2.516706260357567254e-02 2.570765990816446800e-02 2.625943009613565873e-02 2.681624524773463733e-02 2.737179589969438928e-02 2.791965753827210794e-02 2.845334975717628626e-02 2.896638872537440901e-02 2.945233385368030074e-02 2.990482963669556168e-02 3.031764362480363767e-02 3.068470138990337520e-02 3.100011922024746569e-02 3.125823513711859652e-02 3.145363868427079879e-02 3.158119980934814136e-02 3.163609703965170744e-02 3.161384505449307825e-02 3.151032167296806408e-02 3.132179420835067701e-02 3.104494508685385831e-02 3.067689658791460106e-02 3.021523453374585014e-02 2.965803073688559957e-02 2.900386400501137052e-02 2.825183950254833015e-02 2.740160627944857041e-02 2.645337280134721705e-02 2.540792035681677802e-02 2.426661428573812299e-02 2.303141308463097295e-02 2.170487563320210034e-02 2.029016711621855346e-02 1.879106482235017722e-02 1.721196618528847769e-02 1.555790389187427548e-02 1.383457838307765135e-02 1.204843150579873977e-02 1.020682160554145165e-02 8.318474460120820965e-03 6.394814236174565548e-03 4.454904125862559072e-03 2.553136021206150671e-03 1.117331625796972889e-03 2.058316536274854090e-03 3.941869117610368248e-03 5.920902937039989461e-03 7.908364507516401493e-03 9.878705407467679167e-03 1.181698487142046963e-02 1.371128338022139376e-02 1.555085925038155077e-02 1.732558000101588197e-02 1.902573328566503630e-02 2.064197473184524803e-02 2.216533225643133043e-02 2.358723599165905155e-02 2.489956055939449714e-02 2.609467346394548498e-02 2.716548648158804979e-02 2.810550844333088022e-02 2.890889864452266672e-02 2.957052065903059690e-02 3.008599677157248325e-02 3.045176367206955600e-02 3.066513055411004829e-02 3.072434139573183842e-02 3.062864405969212278e-02 3.037837004955666262e-02 2.997503046925431916e-02 2.942143621628454109e-02 2.872185408640462456e-02 2.788221587773162188e-02 2.691040564908332364e-02 2.581666229748298680e-02 2.461415226766086248e-02 2.331979222774097082e-02 2.195543408758195841e-02 2.054955805943659702e-02 1.913962512786560738e-02 1.777513253107180016e-02 1.652098604231229048e-02 1.545967991203955373e-02 1.468874195282754945e-02 1.430829449275844434e-02 1.439703447594412045e-02 1.498667291116059785e-02 1.605340756042537495e-02 1.753296457769842193e-02 1.934546502784719596e-02 2.141415057227892549e-02 2.367360993662796786e-02 2.607093774462913849e-02 2.856393678749546972e-02 3.111870292848875272e-02 3.370749817073075832e-02 3.630711979242572107e-02 3.889772156187300267e-02 4.146198347829003344e-02 4.398453277372662423e-02 4.645154092164677923e-02 4.885044259647146336e-02 5.116973895992796284e-02 5.339885939950497762e-02 5.552806396320614929e-02 5.754837427070629702e-02 5.945152444559544808e-02 6.122992618157631350e-02 6.287664381828585169e-02 6.438537652200003458e-02 6.575044551721741237e-02 6.696678491320727511e-02 6.802993509330686195e-02 6.893603793641217559e-02 6.968183335594498040e-02 7.026465679624022131e-02 7.068243743732134654e-02 7.093369693863507686e-02 7.101754860984856033e-02 7.093369693863507686e-02 7.068243743732133266e-02 7.026465679624023519e-02 6.968183335594498040e-02 6.893603793641218946e-02 6.802993509330688970e-02 6.696678491320727511e-02 6.575044551721744013e-02 6.438537652200004846e-02 6.287664381828585169e-02 6.122992618157632044e-02 5.945152444559547583e-02 5.754837427070631090e-02 5.552806396320611459e-02 5.339885939950495680e-02 5.116973895992796284e-02 4.885044259647148418e-02 4.645154092164673759e-02 4.398453277372660342e-02 4.146198347829004038e-02 3.889772156187303043e-02 3.630711979242572107e-02 3.370749817073078608e-02 3.111870292848875272e-02 2.856393678749550094e-02 2.607093774462912461e-02 2.367360993662794705e-02 2.141415057227891161e-02 1.934546502784720984e-02 1.753296457769843580e-02 1.605340756042539577e-02 1.498667291116060132e-02 1.439703447594411524e-02 1.430829449275844607e-02 1.468874195282752516e-02 1.545967991203953638e-02 1.652098604231230089e-02 1.777513253107180710e-02 1.913962512786559350e-02 2.054955805943658662e-02 2.195543408758197923e-02 2.331979222774097429e-02 2.461415226766085554e-02 2.581666229748298680e-02 2.691040564908331323e-02 2.788221587773163923e-02 2.872185408640463150e-02 2.942143621628453068e-02 2.997503046925431222e-02 3.037837004955667303e-02 3.062864405969212278e-02 3.072434139573184189e-02 3.066513055411004829e-02 3.045176367206955600e-02 3.008599677157249366e-02 2.957052065903060037e-02 2.890889864452265978e-02 2.810550844333088716e-02 2.716548648158803592e-02 2.609467346394549192e-02 2.489956055939449714e-02 2.358723599165905502e-02 2.216533225643133390e-02 2.064197473184526538e-02 1.902573328566502936e-02 1.732558000101589585e-02 1.555085925038155771e-02 1.371128338022139896e-02 1.181698487142047310e-02 9.878705407467675698e-03 7.908364507516387615e-03 5.920902937039981655e-03 3.941869117610381258e-03 2.058316536274860595e-03 1.117331625796973756e-03 2.553136021206150238e-03 4.454904125862558205e-03 6.394814236174560344e-03 8.318474460120831374e-03 1.020682160554145512e-02 1.204843150579874497e-02 1.383457838307764788e-02 1.555790389187427548e-02 1.721196618528847769e-02 1.879106482235017722e-02 2.029016711621855346e-02 2.170487563320211075e-02 2.303141308463098336e-02 2.426661428573814033e-02 2.540792035681678149e-02 2.645337280134723440e-02 2.740160627944856001e-02 2.825183950254833015e-02 2.900386400501135317e-02 2.965803073688559957e-02 3.021523453374586055e-02 3.067689658791461493e-02 3.104494508685387219e-02 3.132179420835068395e-02 3.151032167296807102e-02 3.161384505449309906e-02 3.163609703965171438e-02 3.158119980934813442e-02 3.145363868427079879e-02 3.125823513711860346e-02 3.100011922024745875e-02 3.068470138990338214e-02 3.031764362480363767e-02 2.990482963669557209e-02 2.945233385368029727e-02 2.896638872537440207e-02 2.845334975717629319e-02 2.791965753827210447e-02 2.737179589969437540e-02 2.681624524773463733e-02 2.625943009613564832e-02 2.570765990816446800e-02 2.516706260357568295e-02 2.464351053177243206e-02 2.414253939592287193e-02 2.366926154012433461e-02 2.322827614294793730e-02 2.282358009202123394e-02 2.245848447142850465e-02 2.213554244517731973e-02 2.185649461585659550e-02 2.162223747263818802e-02 2.143281922835712019e-02 2.128746526530796157e-02 2.118463283191658261e-02 2.112209196358574848e-02 2.109702728766955221e-02 2.110615378710302414e-02 2.114583894586258284e-02 2.121222398515526866e-02 2.130133794751500748e-02 2.140919991493846902e-02 2.153190635122766497e-02 2.166570217764293357e-02 2.180703554835806621e-02 2.195259730302282289e-02 2.209934672896522734e-02 2.224452560741295090e-02 2.238566261432882107e-02 2.252057007016821516e-02 2.264733485016337186e-02 2.276430503023899043e-02 2.287007359141244450e-02 2.296346026216773001e-02 2.304349235809810895e-02 2.310938528750912380e-02 2.316052323199587273e-02 2.319644038075639042e-02 2.321680299309576700e-02 2.322139248146076751e-02
2.378551260331504200e-02 2.378494119925051234e-02 2.376841494087231915e-02 2.373610676333349351e-02 2.368828976456454835e-02 2.362535302068579507e-02 2.354781856454020439e-02 2.345635938767996059e-02 2.335181825827173374e-02 2.323522706071285207e-02 2.310782625354338912e-02 2.297108390661306565e-02 2.282671361361992418e-02 2.267669038078773056e-02 2.252326336893669886e-02 2.236896412209284785e-02 2.221660866679121826e-02 2.206929163895559112e-02 2.193037042951054630e-02 2.180343729013533779e-02 2.169227747329913539e-02 2.160081186812726553e-02 2.153302329948125760e-02 2.149286671686089292e-02 2.148416489303545465e-02 2.151049288252860139e-02 2.157505616991949732e-02 2.168056890184405852e-02 2.182913954269668014e-02 2.202217145517698649e-02 2.226028513226583141e-02 2.254326712663043755e-02 2.287004836455553206e-02 2.323871187580012557e-02 2.364652745887193749e-02 2.409000882037747732e-02 2.456498752096845234e-02 2.506669769039523640e-02 2.558986583710043394e-02 2.612880096361450480e-02 2.667748136123208533e-02 2.722963567276310073e-02 2.777881691569985406e-02 2.831846905426768993e-02 2.884198636314978803e-02 2.934276624799899910e-02 2.981425641388332770e-02 3.024999734847154398e-02 3.064366105747564142e-02 3.098908689508970971e-02 3.128031520238388347e-02 3.151161932400124016e-02 3.167753643247615825e-02 3.177289745890656686e-02 3.179285631301078524e-02 3.173291847643899127e-02 3.158896897061767156e-02 3.135729963323853620e-02 3.103463558428078486e-02 3.061816072164215766e-02 3.010554205652810414e-02 2.949495267847938515e-02 2.878509312852440757e-02 2.797521095596019330e-02 2.706511824006325312e-02 2.605520687375564512e-02 2.494646143495249033e-02 2.374046951874510605e-02 2.243942948124825684e-02 2.104615567693727401e-02 1.956408150285342609e-02 1.799726099794084558e-02 1.635037061966141889e-02 1.462871471425843117e-02 1.283824267576296786e-02 1.098559753524875997e-02 9.078250816048774943e-03 7.124903150278890165e-03 5.136897544487681148e-03 3.135249649842351480e-03 1.228631802573258930e-03 1.306696301249579304e-03 3.248834188387017281e-03 5.293988369684982619e-03 7.343982908040065649e-03 9.376944991200817509e-03 1.137946809712245787e-02 1.334016067648062347e-02 1.524834592469448066e-02 1.709371533660830611e-02 1.886623916100399131e-02 2.055616385293323675e-02 2.215404394231855131e-02 2.365078905927284550e-02 2.503771809300752577e-02 2.630661679004770229e-02 2.744979697373996913e-02 2.846015649092891939e-02 2.933123952968565845e-02 3.005729734330609207e-02 3.063334977716792792e-02 3.105524839755739730e-02 3.131974252486068727e-02 3.142455014325122586e-02 3.136843658296835369e-02 3.115130517489670195e-02 3.077430594835293617e-02 3.023997116546247796e-02 2.955239049183495947e-02 2.871744454811928429e-02 2.774312444565140215e-02 2.663997807191422970e-02 2.542174314914203218e-02 2.410625415406313435e-02 2.271674470451713959e-02 2.128370029300311050e-02 1.984741407517285131e-02 1.846126093620251846e-02 1.719519731181347669e-02 1.613772382549328449e-02 1.539237905007301635e-02 1.506347069990520565e-02 1.523023724598067397e-02 1.592125040962524482e-02 1.710798625363758874e-02 1.872205703830641735e-02 2.068077150157172223e-02 2.290549945730810041e-02 2.532940528229463487e-02 2.789832274024226302e-02 3.056884487143938026e-02 3.330587622264397779e-02 3.608050035204637268e-02 3.886835009814559871e-02 4.164843070773426720e-02 4.440229126090643186e-02 4.711344734097604181e-02 4.976698000411624440e-02 5.234925716055655043e-02 5.484773977721730392e-02 5.725084697901713926e-02 5.954786220503720251e-02 6.172886809780989137e-02 6.378470156905480248e-02 6.570692306024476792e-02 6.748779578886969499e-02 6.912027200085789358e-02 7.059798410983564310e-02 7.191523921083987914e-02 7.306701588742030296e-02 7.404896253987597321e-02 7.485739668434686356e-02 7.548930483293860016e-02 7.594234268124476495e-02 7.621483541419951657e-02 7.630577800324801763e-02 7.621483541419951657e-02 7.594234268124477882e-02 7.548930483293861404e-02 7.485739668434684968e-02 7.404896253987595933e-02 7.306701588742030296e-02 7.191523921083992077e-02 7.059798410983568473e-02 6.912027200085786582e-02 6.748779578886972275e-02 6.570692306024478180e-02 6.378470156905480248e-02 6.172886809780989831e-02 5.954786220503723720e-02 5.725084697901716008e-02 5.484773977721730392e-02 5.234925716055657124e-02 4.976698000411626521e-02 4.711344734097605569e-02 4.440229126090641104e-02 4.164843070773426026e-02 3.886835009814557790e-02 3.608050035204637962e-02 3.330587622264396391e-02 3.056884487143934209e-02 2.789832274024224221e-02 2.532940528229462099e-02 2.290549945730810041e-02 2.068077150157173263e-02 1.872205703830639653e-02 1.710798625363756792e-02 1.592125040962522400e-02 1.523023724598066356e-02 1.506347069990521606e-02 1.539237905007300941e-02 1.613772382549327755e-02 1.719519731181348710e-02 1.846126093620253580e-02 1.984741407517286518e-02 2.128370029300310010e-02 2.271674470451715347e-02 2.410625415406313782e-02 2.542174314914205646e-02 2.663997807191422970e-02 2.774312444565140562e-02 2.871744454811930164e-02 2.955239049183494907e-02 3.023997116546247102e-02 3.077430594835292577e-02 3.115130517489669154e-02 3.136843658296835369e-02 3.142455014325123974e-02 3.131974252486068727e-02 3.105524839755740077e-02 3.063334977716792792e-02 3.005729734330608860e-02 2.933123952968564457e-02 2.846015649092890898e-02 2.744979697373996913e-02 2.630661679004769188e-02 2.503771809300753964e-02 2.365078905927283856e-02 2.215404394231856172e-02 2.055616385293324716e-02 1.886623916100400519e-02 1.709371533660831305e-02 1.524834592469449628e-02 1.334016067648063734e-02 1.137946809712247521e-02 9.376944991200808835e-03 7.343982908040065649e-03 5.293988369684999966e-03 3.248834188387011643e-03 1.306696301249586026e-03 1.228631802573267387e-03 3.135249649842354516e-03 5.136897544487681148e-03 7.124903150278881492e-03 9.078250816048774943e-03 1.098559753524875650e-02 1.283824267576297827e-02 1.462871471425845026e-02 1.635037061966142583e-02 1.799726099794084211e-02 1.956408150285344344e-02 2.104615567693726361e-02 2.243942948124826031e-02 2.374046951874509565e-02 2.494646143495249380e-02 2.605520687375565206e-02 2.706511824006325659e-02 2.797521095596019330e-02 2.878509312852441104e-02 2.949495267847939209e-02 3.010554205652810761e-02 3.061816072164217500e-02 3.103463558428078140e-02 3.135729963323853620e-02 3.158896897061767156e-02 3.173291847643897740e-02 3.179285631301079218e-02 3.177289745890658074e-02 3.167753643247615825e-02 3.151161932400124710e-02 3.128031520238388347e-02 3.098908689508970971e-02 3.064366105747564142e-02 3.024999734847153357e-02 2.981425641388333464e-02 2.934276624799900604e-02 2.884198636314979497e-02 2.831846905426767952e-02 2.777881691569984712e-02 2.722963567276310073e-02 2.667748136123208186e-02 2.612880096361451174e-02 2.558986583710043394e-02 2.506669769039523640e-02 2.456498752096845581e-02 2.409000882037747038e-02 2.364652745887194096e-02 2.323871187580012904e-02 2.287004836455552512e-02 2.254326712663044449e-02 2.226028513226583488e-02 2.202217145517698649e-02 2.182913954269668361e-02 2.168056890184405852e-02 2.157505616991949732e-02 2.151049288252860139e-02 2.148416489303545465e-02 2.149286671686088945e-02 2.153302329948125760e-02 2.160081186812726900e-02 2.169227747329913192e-02 2.180343729013533779e-02 2.193037042951053936e-02 2.206929163895559806e-02 2.221660866679121826e-02 2.236896412209285478e-02 2.252326336893669886e-02 2.267669038078772709e-02 2.282671361361992765e-02 2.297108390661306565e-02 2.310782625354339259e-02 2.323522706071284513e-02 2.335181825827173374e-02 2.345635938767996059e-02 2.354781856454020439e-02 2.362535302068579160e-02 2.368828976456454488e-02 2.373610676333349698e-02 2.376841494087232609e-02 2.378494119925051581e-02 2.378551260331505240e-02
2.436726216244942955e-02 2.437006992791883320e-02 2.435669843384645136e-02 2.432729021675563222e-02 2.428207407475387394e-02 2.422137962165636649e-02 2.414565311469036440e-02 2.405547446195613337e-02 2.395157525964438511e-02 2.383485763729246282e-02 2.370641359820122723e-02 2.356754442803214028e-02 2.341977960377692944e-02 2.326489446526926186e-02 2.310492571139957652e-02 2.294218355633346335e-02 2.277925913601294011e-02 2.261902550921554567e-02 2.246463037872035301e-02 2.231947850856028787e-02 2.218720178853496663e-02 2.207161506463875891e-02 2.197665628464708087e-02 2.190631026197245243e-02 2.186451646627204232e-02 2.185506267708710662e-02 2.188146797856173678e-02 2.194686023174636721e-02 2.205385456552732409e-02 2.220444027928920872e-02 2.239988359652238942e-02 2.264065281937418031e-02 2.292637066402437168e-02 2.325579615286522961e-02 2.362683579203588360e-02 2.403658130720600500e-02 2.448136931737976765e-02 2.495685721767888429e-02 2.545810925888329287e-02 2.597968723740013211e-02 2.651574112946172845e-02 2.706009617365311842e-02 2.760633410988383094e-02 2.814786736392766234e-02 2.867800583611586004e-02 2.919001658145571956e-02 2.967717706911571218e-02 3.013282291858819864e-02 3.055039107373760943e-02 3.092345933916399239e-02 3.124578310407887666e-02 3.151132994706283552e-02 3.171431267169039225e-02 3.184922118220503973e-02 3.191085347836019465e-02 3.189434593358539405e-02 3.179520292216115457e-02 3.160932577909520563e-02 3.133304100958384658e-02 3.096312761193583535e-02 3.049684333690195343e-02 2.993194967594517419e-02 2.926673534977385430e-02 2.850003805526892323e-02 2.763126422308984781e-02 2.666040653913645878e-02 2.558805899089690306e-02 2.441542921513787864e-02 2.314434794853867036e-02 2.177727542211909187e-02 2.031730460304824459e-02 1.876816129405070935e-02 1.713420129725895871e-02 1.542040524725339472e-02 1.363237260886432552e-02 1.177631856093779190e-02 9.859083811104243922e-03 7.888188515121583380e-03 5.872049747945923791e-03 3.821003897706573907e-03 1.755887242985769339e-03 5.419657741843129494e-04 2.538499645730195493e-03 4.645928449283507657e-03 6.752635369262013215e-03 8.842765361135027091e-03 1.090466802994291898e-02 1.292745055639212860e-02 1.490045313311771230e-02 1.681315501477716884e-02 1.865518452546362921e-02 2.041636231742875035e-02 2.208675747265075387e-02 2.365674924464737303e-02 2.511709146705235624e-02 2.645897824464311238e-02 2.767411024543492068e-02 2.875476129694485433e-02 2.969384526716789888e-02 3.048498347420931440e-02 3.112257317099500695e-02 3.160185803598906246e-02 3.191900211486412703e-02 3.207116936506596017e-02 3.205661194575912254e-02 3.187477180488458572e-02 3.152640214622474957e-02 3.101371832255038138e-02 3.034059206729113056e-02 2.951280946097325705e-02 2.853842268859232631e-02 2.742823997908379330e-02 2.619651902434251556e-02 2.486195835265649079e-02 2.344911773414395592e-02 2.199043205594538100e-02 2.052897315334292760e-02 1.912194659007121489e-02 1.784432379052827006e-02 1.679059170666180947e-02 1.607030416708391321e-02 1.579201694855757870e-02 1.603569392951094061e-02 1.682707839491095342e-02 1.813322469201198925e-02 1.988176719784538402e-02 2.198717104312930548e-02 2.436883045793343527e-02 2.695838498433893171e-02 2.970033644166167677e-02 3.255002446491002399e-02 3.547113646259002218e-02 3.843356098919409325e-02 4.141175344544228976e-02 4.438355783608886884e-02 4.732937820073736257e-02 5.023160223501028920e-02 5.307420205060741497e-02 5.584245810663821669e-02 5.852276861537428210e-02 6.110251837295573030e-02 6.356998903951885382e-02 6.591429842107099368e-02 6.812536008112241026e-02 7.019385719796558676e-02 7.211122636837928590e-02 7.386964829972673952e-02 7.546204320295181456e-02 7.688206931495547569e-02 7.812412341828536833e-02 7.918334254189710042e-02 8.005560625523454321e-02 8.073753913417952566e-02 8.122651309901424144e-02 8.152064941430613165e-02 8.161882020752758704e-02 8.152064941430610390e-02 8.122651309901431083e-02 8.073753913417953954e-02 8.005560625523454321e-02 7.918334254189712818e-02 7.812412341828535445e-02 7.688206931495548957e-02 7.546204320295180068e-02 7.386964829972676727e-02 7.211122636837931366e-02 7.019385719796558676e-02 6.812536008112239638e-02 6.591429842107099368e-02 6.356998903951882607e-02 6.110251837295574417e-02 5.852276861537428904e-02 5.584245810663823750e-02 5.307420205060742885e-02 5.023160223501029614e-02 4.732937820073738339e-02 4.438355783608887578e-02 4.141175344544228282e-02 3.843356098919407937e-02 3.547113646259001524e-02 3.255002446491003093e-02 2.970033644166167330e-02 2.695838498433892824e-02 2.436883045793341793e-02 2.198717104312929854e-02 1.988176719784538055e-02 1.813322469201198231e-02 1.682707839491093954e-02 1.603569392951093020e-02 1.579201694855757870e-02 1.607030416708390627e-02 1.679059170666180253e-02 1.784432379052826659e-02 1.912194659007121489e-02 2.052897315334292414e-02 2.199043205594539488e-02 2.344911773414395245e-02 2.486195835265649079e-02 2.619651902434250862e-02 2.742823997908378636e-02 2.853842268859234713e-02 2.951280946097325705e-02 3.034059206729112362e-02 3.101371832255036404e-02 3.152640214622474263e-02 3.187477180488457879e-02 3.205661194575915723e-02 3.207116936506596711e-02 3.191900211486414785e-02 3.160185803598906246e-02 3.112257317099501042e-02 3.048498347420931440e-02 2.969384526716789888e-02 2.875476129694486474e-02 2.767411024543493456e-02 2.645897824464311585e-02 2.511709146705235624e-02 2.365674924464736262e-02 2.208675747265073999e-02 2.041636231742876076e-02 1.865518452546363962e-02 1.681315501477716190e-02 1.490045313311771751e-02 1.292745055639213901e-02 1.090466802994292245e-02 8.842765361135025357e-03 6.752635369261998470e-03 4.645928449283525004e-03 2.538499645730201999e-03 5.419657741843158768e-04 1.755887242985768905e-03 3.821003897706578677e-03 5.872049747945923791e-03 7.888188515121600727e-03 9.859083811104243922e-03 1.177631856093779537e-02 1.363237260886430470e-02 1.542040524725340166e-02 1.713420129725895177e-02 1.876816129405071629e-02 2.031730460304823419e-02 2.177727542211909881e-02 2.314434794853865995e-02 2.441542921513787517e-02 2.558805899089690306e-02 2.666040653913645184e-02 2.763126422308984087e-02 2.850003805526891976e-02 2.926673534977384389e-02 2.993194967594518113e-02 3.049684333690194649e-02 3.096312761193582147e-02 3.133304100958383964e-02 3.160932577909521257e-02 3.179520292216115457e-02 3.189434593358539405e-02 3.191085347836020158e-02 3.184922118220505360e-02 3.171431267169040613e-02 3.151132994706282858e-02 3.124578310407888360e-02 3.092345933916399239e-02 3.055039107373760943e-02 3.013282291858817782e-02 2.967717706911569830e-02 2.919001658145571956e-02 2.867800583611586004e-02 2.814786736392766928e-02 2.760633410988382053e-02 2.706009617365311842e-02 2.651574112946173886e-02 2.597968723740013558e-02 2.545810925888329287e-02 2.495685721767889470e-02 2.448136931737976765e-02 2.403658130720600500e-02 2.362683579203589401e-02 2.325579615286522961e-02 2.292637066402437862e-02 2.264065281937418031e-02 2.239988359652239289e-02 2.220444027928919137e-02 2.205385456552732062e-02 2.194686023174636721e-02 2.188146797856173678e-02 2.185506267708710662e-02 2.186451646627204579e-02 2.190631026197244549e-02 2.197665628464707741e-02 2.207161506463875197e-02 2.218720178853497704e-02 2.231947850856029134e-02 2.246463037872034607e-02 2.261902550921554914e-02 2.277925913601292623e-02 2.294218355633345988e-02 2.310492571139957999e-02 2.326489446526925492e-02 2.341977960377692944e-02 2.356754442803214375e-02 2.370641359820123070e-02 2.383485763729246629e-02 2.395157525964438511e-02 2.405547446195613337e-02 2.414565311469035747e-02 2.422137962165636649e-02 2.428207407475388435e-02 2.432729021675563569e-02 2.435669843384645136e-02 2.437006992791884014e-02 2.436726216244943649e-02
2.496787099610774108e-02 2.497350952748837033e-02 2.496268235646392081e-02 2.493551579513314173e-02 2.489220984106819273e-02 2.483305133018333735e-02 2.475842844193062303e-02 2.466884650345570890e-02 2.456494499298823159e-02 2.444751558337618716e-02 2.431752099096205072e-02 2.417611429957416264e-02 2.402465831035796584e-02 2.386474432227783313e-02 2.369820957282111479e-02 2.352715236376295635e-02 2.335394366646600245e-02 2.318123375487365218e-02 2.301195217078267491e-02 2.284929911496140498e-02 2.269672622285737185e-02 2.255790468229152551e-02 2.243667885059830516e-02 2.233700400025132732e-02 2.226286762179856618e-02 2.221819486299857899e-02 2.220674014508260477e-02 2.223196865215830084e-02 2.229693303104948038e-02 2.240415199051857056e-02 2.255549825527293842e-02 2.275210326960020943e-02 2.299428504855808436e-02 2.328150371794148604e-02 2.361234683362307615e-02 2.398454392499280163e-02 2.439500729784339905e-02 2.483989431550262181e-02 2.531468535588150132e-02 2.581427143929839949e-02 2.633304600828394182e-02 2.686499629616082713e-02 2.740379090324170791e-02 2.794286139713290582e-02 2.847547681705452777e-02 2.899481080916194164e-02 2.949400172602167566e-02 2.996620640430690263e-02 3.040464852840754628e-02 3.080266253998702186e-02 3.115373400876006796e-02 3.145153727565235674e-02 3.168997104470018533e-02 3.186319245538075939e-02 3.196565002573144298e-02 3.199211572668949483e-02 3.193771633343309851e-02 3.179796410157492009e-02 3.156878673447798683e-02 3.124655654167686827e-02 3.082811863569242389e-02 3.031081797386503407e-02 2.969252502150297041e-02 2.897165979127776930e-02 2.814721400007607829e-02 2.721877107754005001e-02 2.618652375922643494e-02 2.505128900124528255e-02 2.381451996160718551e-02 2.247831480601213475e-02 2.104542211199675328e-02 1.951924266496416621e-02 1.790382746239280523e-02 1.620387176848843078e-02 1.442470509089900307e-02 1.257227698535977149e-02 1.065313863810771894e-02 8.674420248511015979e-03 6.643804420926551109e-03 4.569496600119659843e-03 2.460200586645332633e-03 3.255278001356058724e-04 1.826771966094342149e-03 3.984736331758920690e-03 6.139014180800123933e-03 8.279133609927425558e-03 1.039445860340085931e-02 1.247422598137544816e-02 1.450760525702634446e-02 1.648376288787225044e-02 1.839192885135921759e-02 2.022146489307123998e-02 2.196193404790997353e-02 2.360317111485033675e-02 2.513535382036244381e-02 2.654907446732015369e-02 2.783541194815733130e-02 2.898600411261923263e-02 2.999312063263733300e-02 3.084973671411209498e-02 3.154960828843388770e-02 3.208734970505762452e-02 3.245851548400890962e-02 3.265968843828424145e-02 3.268857753713441672e-02 3.254413039734756208e-02 3.222666748143567655e-02 3.173804828477636703e-02 3.108188452052557116e-02 3.026382233556235146e-02 2.929192605923284717e-02 2.817721151239074850e-02 2.693439950001748698e-02 2.558299148315034549e-02 2.414880826404871075e-02 2.266616620407489388e-02 2.118084805048467759e-02 1.975382805680129389e-02 1.846504511736017304e-02 1.741495062408293312e-02 1.671913235591692554e-02 1.649048073407479234e-02 1.680987516721850136e-02 1.770050631287696519e-02 1.912525188541379026e-02 2.100787494863830263e-02 2.325997505064255830e-02 2.579889658890627616e-02 2.855468427161858211e-02 3.147046052692362844e-02 3.450028429073845326e-02 3.760661100177332267e-02 4.075812518986424854e-02 4.392809726410409205e-02 4.709320146331630319e-02 5.023268611050204363e-02 5.332779775107848036e-02 5.636138369081834104e-02 5.931761869317988406e-02 6.218181792259273866e-02 6.494030989636062623e-02 6.758035130439830895e-02 7.009007110431114684e-02 7.245843509410680727e-02 7.467522476940488541e-02 7.673102607166883138e-02 7.861722488775381434e-02 8.032600704243346434e-02 8.185036115088344111e-02 8.318408314570994999e-02 8.432178161618791856e-02 8.525888333246046946e-02 8.599163849967801643e-02 8.651712541444991911e-02 8.683325429097868420e-02 8.693877009640309239e-02 8.683325429097868420e-02 8.651712541444991911e-02 8.599163849967805806e-02 8.525888333246048334e-02 8.432178161618791856e-02 8.318408314570994999e-02 8.185036115088345499e-02 8.032600704243346434e-02 7.861722488775381434e-02 7.673102607166881750e-02 7.467522476940487153e-02 7.245843509410680727e-02 7.009007110431113297e-02 6.758035130439835059e-02 6.494030989636061235e-02 6.218181792259274560e-02 5.931761869317990488e-02 5.636138369081834104e-02 5.332779775107846648e-02 5.023268611050201587e-02 4.709320146331628931e-02 4.392809726410405735e-02 4.075812518986424854e-02 3.760661100177334348e-02 3.450028429073846020e-02 3.147046052692361456e-02 2.855468427161858211e-02 2.579889658890627269e-02 2.325997505064253748e-02 2.100787494863832691e-02 1.912525188541379373e-02 1.770050631287695478e-02 1.680987516721849442e-02 1.649048073407479928e-02 1.671913235591694635e-02 1.741495062408292618e-02 1.846504511736017304e-02 1.975382805680128001e-02 2.118084805048466718e-02 2.266616620407487653e-02 2.414880826404871075e-02 2.558299148315034896e-02 2.693439950001748698e-02 2.817721151239075197e-02 2.929192605923285758e-02 3.026382233556234105e-02 3.108188452052557116e-02 3.173804828477637396e-02 3.222666748143568349e-02 3.254413039734756208e-02 3.268857753713442366e-02 3.265968843828423451e-02 3.245851548400892350e-02 3.208734970505763839e-02 3.154960828843388770e-02 3.084973671411209151e-02 2.999312063263733300e-02 2.898600411261923263e-02 2.783541194815733130e-02 2.654907446732016410e-02 2.513535382036243687e-02 2.360317111485034716e-02 2.196193404790998741e-02 2.022146489307123651e-02 1.839192885135922106e-02 1.648376288787225044e-02 1.450760525702633058e-02 1.247422598137545163e-02 1.039445860340086972e-02 8.279133609927429027e-03 6.139014180800116995e-03 3.984736331758921557e-03 1.826771966094337162e-03 3.255278001356110766e-04 2.460200586645330898e-03 4.569496600119665915e-03 6.643804420926553711e-03 8.674420248511031592e-03 1.065313863810772067e-02 1.257227698535976455e-02 1.442470509089900307e-02 1.620387176848842731e-02 1.790382746239280523e-02 1.951924266496417315e-02 2.104542211199676369e-02 2.247831480601214516e-02 2.381451996160718204e-02 2.505128900124527908e-02 2.618652375922643147e-02 2.721877107754005695e-02 2.814721400007608523e-02 2.897165979127776583e-02 2.969252502150296347e-02 3.031081797386503060e-02 3.082811863569243430e-02 3.124655654167687868e-02 3.156878673447799377e-02 3.179796410157492009e-02 3.193771633343309158e-02 3.199211572668950176e-02 3.196565002573144298e-02 3.186319245538075939e-02 3.168997104470017839e-02 3.145153727565234980e-02 3.115373400876005755e-02 3.080266253998701492e-02 3.040464852840754628e-02 2.996620640430693039e-02 2.949400172602167913e-02 2.899481080916194511e-02 2.847547681705452430e-02 2.794286139713290582e-02 2.740379090324170097e-02 2.686499629616082713e-02 2.633304600828393488e-02 2.581427143929839949e-02 2.531468535588150479e-02 2.483989431550262181e-02 2.439500729784339905e-02 2.398454392499278776e-02 2.361234683362307615e-02 2.328150371794148604e-02 2.299428504855807395e-02 2.275210326960020943e-02 2.255549825527294536e-02 2.240415199051857056e-02 2.229693303104948732e-02 2.223196865215829737e-02 2.220674014508260477e-02 2.221819486299857899e-02 2.226286762179856965e-02 2.233700400025132732e-02 2.243667885059830516e-02 2.255790468229152551e-02 2.269672622285736144e-02 2.284929911496141539e-02 2.301195217078267491e-02 2.318123375487365218e-02 2.335394366646598857e-02 2.352715236376296329e-02 2.369820957282111132e-02 2.386474432227783660e-02 2.402465831035795196e-02 2.417611429957416264e-02 2.431752099096205072e-02 2.444751558337618716e-02 2.456494499298822465e-02 2.466884650345570890e-02 2.475842844193061262e-02 2.483305133018333041e-02 2.489220984106818926e-02 2.493551579513314867e-02 2.496268235646391387e-02 2.497350952748836339e-02 2.496787099610774108e-02
2.558840924134031525e-02 2.559644521610674947e-02 2.558764883928400097e-02 2.556214293990640915e-02 2.552011300246779038e-02 2.546181880404094905e-02 2.538760745011522935e-02 2.529792779211743198e-02 2.519334617135932791e-02 2.507456338508721669e-02 2.494243270768796428e-02 2.479797872065772971e-02 2.464241660514520857e-02 2.447717142708796118e-02 2.430389679382160759e-02 2.412449208056145419e-02 2.394111721553498703e-02 2.375620377832358618e-02 2.357246091783095354e-02 2.339287435429631898e-02 2.322069652524063471e-02 2.305942581366002275e-02 2.291277281690328946e-02 2.278461184520090554e-02 2.267891634928580896e-02 2.259967782059954522e-02 2.255080890166221569e-02 2.253603294152974404e-02 2.255876390282827298e-02 2.262198215641963647e-02 2.272811300612012642e-02 2.287891547501400696e-02 2.307538872539645694e-02 2.331770238460327896e-02 2.360515510646120710e-02 2.393616319649393559e-02 2.430827847651523613e-02 2.471823219029948074e-02 2.516200000147069196e-02 2.563488219280133165e-02 2.613159304872231248e-02 2.664635394879973432e-02 2.717298569312546347e-02 2.770499677884924461e-02 2.823566554344733581e-02 2.875811514112163597e-02 2.926538114730522361e-02 2.975047217274431541e-02 3.020642423132956222e-02 3.062634978440500685e-02 3.100348242495517756e-02 3.133121811193912559e-02 3.160315375518888553e-02 3.181312381296089176e-02 3.195523541740630247e-02 3.202390240094322299e-02 3.201387846614733856e-02 3.192028962731817410e-02 3.173866595423679299e-02 3.146497256769545392e-02 3.109563977074599611e-02 3.062759214786995796e-02 3.005827642464548727e-02 2.938568785160886043e-02 2.860839485640695457e-02 2.772556169720317293e-02 2.673696884682012428e-02 2.564303084131247870e-02 2.444481133887672561e-02 2.314403515734547376e-02 2.174309709485421419e-02 2.024506739789570797e-02 1.865369384405447112e-02 1.697340059996477885e-02 1.520928441455804067e-02 1.336710962632288273e-02 1.145330584100841785e-02 9.474979212698003000e-03 7.439973464304598140e-03 5.357132621406801576e-03 3.237726840663141328e-03 1.113985375446199799e-03 1.164950639675977435e-03 3.324020614218752695e-03 5.509727203612378547e-03 7.689949265638716495e-03 9.851279457148887433e-03 1.198195698105027941e-02 1.407053260516192769e-02 1.610565192981658691e-02 1.807604039512828581e-02 1.997054306907398991e-02 2.177818376665931893e-02 2.348823247387323010e-02 2.509027694668362896e-02 2.657429670398400029e-02 2.793073858582476726e-02 2.915059352808680934e-02 3.022547452894337044e-02 3.114769608016335761e-02 3.191035567580399052e-02 3.250741844419167276e-02 3.293380653255909007e-02 3.318549568122764609e-02 3.325962256204637729e-02 3.315460808171368651e-02 3.287030420320945223e-02 3.240817528092372612e-02 3.177152999052998417e-02 3.096582749966692374e-02 2.999909280677450288e-02 2.888249290761776486e-02 2.763114977506729922e-02 2.626529979652448069e-02 2.481195057143945060e-02 2.330722031335471719e-02 2.179952065905979910e-02 2.035351686762661150e-02 1.905405386515844277e-02 1.800751915628749991e-02 1.733555909309319673e-02 1.715549818881271366e-02 1.754932031230621234e-02 1.853790902095531906e-02 2.008017053685224457e-02 2.209608640472079596e-02 2.449438159171164753e-02 2.719030362080410851e-02 3.011225933592376336e-02 3.320196539499833954e-02 3.641218775640626959e-02 3.970414557760162250e-02 4.304531791376928901e-02 4.640778835884733916e-02 4.976705745498977845e-02 5.310121101090983092e-02 5.639034456986503907e-02 5.961616785519811140e-02 6.276173453066100083e-02 6.581125906135684711e-02 6.874999420401901873e-02 7.156415079554914738e-02 7.424084708898780194e-02 7.676807870567201042e-02 7.913470289688452619e-02 8.133043262395056594e-02 8.334583723282251722e-02 8.517234739162181378e-02 8.680226259437176517e-02 8.822875998996225488e-02 8.944590362577202469e-02 9.044865343711064321e-02 9.123287349209904806e-02 9.179533913476796425e-02 9.213374276984669098e-02 9.224669811026109389e-02 9.213374276984667710e-02 9.179533913476800588e-02 9.123287349209904806e-02 9.044865343711064321e-02 8.944590362577201081e-02 8.822875998996226876e-02 8.680226259437176517e-02 8.517234739162182766e-02 8.334583723282251722e-02 8.133043262395053818e-02 7.913470289688454007e-02 7.676807870567196879e-02 7.424084708898780194e-02 7.156415079554916125e-02 6.874999420401901873e-02 6.581125906135684711e-02 6.276173453066097307e-02 5.961616785519810446e-02 5.639034456986504601e-02 5.310121101090985174e-02 4.976705745498980621e-02 4.640778835884735304e-02 4.304531791376931676e-02 3.970414557760160168e-02 3.641218775640627653e-02 3.320196539499834648e-02 3.011225933592377377e-02 2.719030362080410851e-02 2.449438159171161977e-02 2.209608640472079596e-02 2.008017053685224457e-02 1.853790902095532600e-02 1.754932031230623315e-02 1.715549818881268937e-02 1.733555909309319326e-02 1.800751915628748950e-02 1.905405386515842889e-02 2.035351686762662884e-02 2.179952065905979910e-02 2.330722031335472760e-02 2.481195057143944713e-02 2.626529979652448415e-02 2.763114977506729575e-02 2.888249290761775445e-02 2.999909280677447859e-02 3.096582749966692374e-02 3.177152999052999804e-02 3.240817528092370531e-02 3.287030420320945917e-02 3.315460808171370038e-02 3.325962256204637729e-02 3.318549568122764609e-02 3.293380653255909007e-02 3.250741844419165194e-02 3.191035567580400439e-02 3.114769608016334720e-02 3.022547452894337738e-02 2.915059352808681975e-02 2.793073858582477767e-02 2.657429670398400723e-02 2.509027694668363243e-02 2.348823247387323010e-02 2.177818376665932240e-02 1.997054306907398297e-02 1.807604039512827540e-02 1.610565192981659038e-02 1.407053260516193810e-02 1.198195698105026727e-02 9.851279457148880495e-03 7.689949265638730373e-03 5.509727203612379415e-03 3.324020614218744889e-03 1.164950639675973749e-03 1.113985375446192643e-03 3.237726840663141328e-03 5.357132621406802443e-03 7.439973464304599875e-03 9.474979212698013409e-03 1.145330584100841959e-02 1.336710962632288793e-02 1.520928441455804934e-02 1.697340059996478925e-02 1.865369384405446418e-02 2.024506739789571491e-02 2.174309709485422806e-02 2.314403515734545294e-02 2.444481133887673602e-02 2.564303084131248217e-02 2.673696884682013122e-02 2.772556169720317640e-02 2.860839485640694069e-02 2.938568785160886390e-02 3.005827642464549768e-02 3.062759214786994408e-02 3.109563977074598570e-02 3.146497256769545392e-02 3.173866595423678605e-02 3.192028962731816716e-02 3.201387846614733856e-02 3.202390240094321605e-02 3.195523541740630941e-02 3.181312381296088482e-02 3.160315375518888553e-02 3.133121811193910478e-02 3.100348242495518103e-02 3.062634978440500685e-02 3.020642423132956222e-02 2.975047217274432582e-02 2.926538114730522708e-02 2.875811514112163597e-02 2.823566554344732540e-02 2.770499677884925502e-02 2.717298569312545653e-02 2.664635394879973432e-02 2.613159304872232289e-02 2.563488219280133165e-02 2.516200000147068502e-02 2.471823219029947380e-02 2.430827847651525001e-02 2.393616319649393559e-02 2.360515510646120363e-02 2.331770238460328243e-02 2.307538872539645000e-02 2.287891547501399656e-02 2.272811300612012642e-02 2.262198215641963647e-02 2.255876390282827298e-02 2.253603294152974404e-02 2.255080890166220875e-02 2.259967782059953828e-02 2.267891634928581937e-02 2.278461184520090207e-02 2.291277281690329293e-02 2.305942581366002622e-02 2.322069652524063818e-02 2.339287435429631898e-02 2.357246091783095007e-02 2.375620377832358271e-02 2.394111721553498703e-02 2.412449208056146113e-02 2.430389679382160759e-02 2.447717142708796118e-02 2.464241660514521898e-02 2.479797872065771930e-02 2.494243270768797122e-02 2.507456338508721669e-02 2.519334617135932097e-02 2.529792779211742504e-02 2.538760745011522935e-02 2.546181880404094211e-02 2.552011300246779038e-02 2.556214293990640915e-02 2.558764883928400097e-02 2.559644521610675988e-02 2.558840924134031525e-02
2.622975647498380219e-02 2.623989457267260003e-02 2.623273698348483132e-02 2.620841402742270926e-02 2.616710939066809252e-02 2.610907016386162030e-02 2.603461829229147123e-02 2.594416345374577632e-02 2.583821734848280177e-02 2.571740934548744431e-02 2.558250337749017056e-02 2.543441591151048009e-02 2.527423473851379832e-02 2.510323822177690234e-02 2.492291451491747412e-02 2.473498010424400942e-02 2.454139684416136932e-02 2.434438643959027995e-02 2.414644109072094230e-02 2.395032876479274639e-02 2.375909131788932899e-02 2.357603349035519019e-02 2.340470068914088375e-02 2.324884350979813941e-02 2.311236720967676031e-02 2.299926489112824601e-02 2.291353404079673334e-02 2.285907730934729279e-02 2.283958995091541280e-02 2.285843803423582080e-02 2.291853316213659369e-02 2.302221070558924110e-02 2.317111917873433333e-02 2.336612812959013019e-02 2.360726072154827049e-02 2.389365515073945886e-02 2.422355648537189224e-02 2.459433784383272675e-02 2.500254747859055257e-02 2.544397663791975531e-02 2.591374220737144643e-02 2.640637807763307129e-02 2.691592979141447725e-02 2.743604805632370025e-02 2.796007793027872890e-02 2.848114168660159651e-02 2.899221440892375476e-02 2.948619217996107170e-02 2.995595329739396059e-02 3.039441329592655269e-02 3.079457471841942628e-02 3.114957260770554598e-02 3.145271662858629969e-02 3.169753061313168585e-02 3.187779017973000478e-02 3.198755892676041074e-02 3.202122355786479746e-02 3.197352816479372140e-02 3.183960777924189217e-02 3.161502120791834930e-02 3.129578308503865036e-02 3.087839501218783353e-02 3.035987560568301907e-02 2.973778923470345517e-02 2.901027320855114819e-02 2.817606315762713129e-02 2.723451635042362096e-02 2.618563269918916178e-02 2.503007323350766797e-02 2.376917587093368284e-02 2.240496840188057129e-02 2.094017876233867856e-02 1.937824295755653445e-02 1.772331156823511375e-02 1.598025696864969342e-02 1.415468612716231332e-02 1.225297077464019592e-02 1.028232640222788083e-02 8.251037018066056591e-03 6.169193432702001732e-03 4.051880902840350115e-03 1.943899756082477026e-03 7.842538555596685222e-04 2.689502557303606774e-03 4.874469739670198552e-03 7.080397242148071986e-03 9.278277356652984628e-03 1.145258000136153628e-02 1.359031167832329932e-02 1.567921140749027262e-02 1.770731703652387093e-02 1.966286268506219417e-02 2.153428156808459212e-02 2.331024937929109669e-02 2.497974575619786933e-02 2.653212487422685825e-02 2.795719123163570644e-02 2.924527881519612543e-02 3.038733289298466492e-02 3.137499433201822868e-02 3.220068686540586422e-02 3.285770828003446026e-02 3.334032716174534228e-02 3.364388771862592692e-02 3.376492642798778476e-02 3.370130599288548301e-02 3.345237460841313931e-02 3.301916221807341817e-02 3.240463088182560930e-02 3.161400448040382199e-02 3.065521507566046702e-02 2.953952119742558891e-02 2.828237942241910649e-02 2.690468665230802414e-02 2.543455438625386381e-02 2.390981169040732462e-02 2.238140280199776150e-02 2.091758986013171964e-02 1.960804630345770391e-02 1.856505644552132461e-02 1.791634812728048337e-02 1.778378285026811778e-02 1.825063095531031382e-02 1.933568822192729617e-02 2.099406603457564316e-02 2.314204694673020757e-02 2.568548835529568808e-02 2.853751986739814367e-02 3.162489223269245725e-02 3.488790942885301727e-02 3.827804637371681751e-02 4.175529193886665796e-02 4.528592595746543104e-02 4.884084942408516844e-02 5.239439023566404979e-02 5.592346918480006757e-02 5.940702479134824660e-02 6.282561991548508973e-02 6.616117495382302371e-02 6.939678904170701323e-02 7.251662252355010885e-02 7.550582215265594366e-02 7.835047610239835592e-02 8.103758971916825982e-02 8.355507559371515292e-02 8.589175336013483986e-02 8.803735591224826074e-02 8.998253963067197325e-02 9.171889685796615066e-02 9.323896932327957465e-02 9.453626155557441624e-02 9.560525357295519833e-02 9.644141232041728018e-02 9.704120146753872356e-02 9.740208928414573197e-02 9.752255439530858883e-02 9.740208928414573197e-02 9.704120146753866805e-02 9.644141232041730794e-02 9.560525357295519833e-02 9.453626155557441624e-02 9.323896932327958853e-02 9.171889685796612290e-02 8.998253963067195937e-02 8.803735591224828849e-02 8.589175336013486761e-02 8.355507559371515292e-02 8.103758971916824594e-02 7.835047610239836979e-02 7.550582215265594366e-02 7.251662252355010885e-02 6.939678904170698548e-02 6.616117495382302371e-02 6.282561991548508973e-02 5.940702479134827435e-02 5.592346918480005369e-02 5.239439023566407061e-02 4.884084942408518926e-02 4.528592595746542410e-02 4.175529193886666490e-02 3.827804637371683139e-02 3.488790942885301033e-02 3.162489223269247113e-02 2.853751986739813673e-02 2.568548835529566379e-02 2.314204694673021451e-02 2.099406603457563275e-02 1.933568822192728923e-02 1.825063095531031729e-02 1.778378285026812472e-02 1.791634812728050419e-02 1.856505644552130033e-02 1.960804630345769350e-02 2.091758986013174393e-02 2.238140280199777538e-02 2.390981169040731422e-02 2.543455438625387421e-02 2.690468665230803455e-02 2.828237942241910649e-02 2.953952119742557850e-02 3.065521507566047743e-02 3.161400448040382199e-02 3.240463088182560930e-02 3.301916221807341817e-02 3.345237460841312543e-02 3.370130599288548995e-02 3.376492642798779864e-02 3.364388771862591998e-02 3.334032716174532840e-02 3.285770828003444638e-02 3.220068686540587116e-02 3.137499433201824256e-02 3.038733289298467879e-02 2.924527881519612543e-02 2.795719123163571684e-02 2.653212487422686866e-02 2.497974575619785545e-02 2.331024937929108629e-02 2.153428156808458865e-02 1.966286268506220458e-02 1.770731703652388481e-02 1.567921140749028303e-02 1.359031167832329932e-02 1.145258000136153628e-02 9.278277356653000241e-03 7.080397242148078057e-03 4.874469739670195083e-03 2.689502557303599835e-03 7.842538555596609328e-04 1.943899756082480930e-03 4.051880902840343177e-03 6.169193432702013875e-03 8.251037018066042714e-03 1.028232640222788603e-02 1.225297077464019592e-02 1.415468612716230812e-02 1.598025696864970382e-02 1.772331156823511722e-02 1.937824295755653098e-02 2.094017876233868203e-02 2.240496840188056435e-02 2.376917587093367590e-02 2.503007323350768878e-02 2.618563269918915137e-02 2.723451635042362096e-02 2.817606315762711394e-02 2.901027320855114125e-02 2.973778923470346558e-02 3.035987560568300173e-02 3.087839501218782312e-02 3.129578308503865036e-02 3.161502120791835624e-02 3.183960777924189217e-02 3.197352816479371446e-02 3.202122355786481134e-02 3.198755892676039686e-02 3.187779017973001172e-02 3.169753061313166503e-02 3.145271662858629275e-02 3.114957260770554598e-02 3.079457471841941935e-02 3.039441329592654922e-02 2.995595329739394325e-02 2.948619217996106823e-02 2.899221440892375823e-02 2.848114168660159304e-02 2.796007793027873584e-02 2.743604805632370025e-02 2.691592979141447725e-02 2.640637807763306089e-02 2.591374220737143602e-02 2.544397663791974837e-02 2.500254747859055257e-02 2.459433784383272675e-02 2.422355648537189918e-02 2.389365515073945540e-02 2.360726072154827049e-02 2.336612812959013019e-02 2.317111917873433333e-02 2.302221070558924804e-02 2.291853316213659369e-02 2.285843803423582080e-02 2.283958995091540586e-02 2.285907730934729279e-02 2.291353404079672987e-02 2.299926489112823214e-02 2.311236720967677072e-02 2.324884350979813941e-02 2.340470068914087681e-02 2.357603349035519366e-02 2.375909131788932899e-02 2.395032876479273945e-02 2.414644109072092495e-02 2.434438643959028689e-02 2.454139684416136932e-02 2.473498010424400942e-02 2.492291451491746718e-02 2.510323822177689887e-02 2.527423473851379832e-02 2.543441591151048009e-02 2.558250337749017056e-02 2.571740934548743737e-02 2.583821734848280177e-02 2.594416345374577632e-02 2.603461829229147123e-02 2.610907016386162030e-02 2.616710939066809599e-02 2.620841402742270579e-02 2.623273698348483132e-02 2.623989457267260003e-02 2.622975647498380219e-02
2.689257336199439921e-02 2.690467690360174441e-02 2.689891040524063776e-02 2.687542058685622390e-02 2.683440014287755832e-02 2.677609613563007931e-02 2.670081977996893383e-02 2.660895766435896967e-02 2.650098442844463567e-02 2.637747688437442478e-02 2.623912952691126454e-02 2.608677132323834746e-02 2.592138360465334398e-02 2.574411879563416952e-02 2.555631960749856282e-02 2.535953819055778921e-02 2.515555457698150088e-02 2.494639355511900705e-02 2.473433889557922691e-02 2.452194360574362630e-02 2.431203463511466545e-02 2.410771021127244493e-02 2.391232778998051908e-02 2.372948050182330931e-02 2.356296003402197359e-02 2.341670417070807961e-02 2.329472779728746987e-02 2.320103710413825779e-02 2.313952800862334458e-02 2.311387139040388394e-02 2.312738945496214255e-02 2.318292916853322352e-02 2.328273994958602114e-02 2.342836336206839676e-02 2.362054221741074697e-02 2.385915519418791222e-02 2.414318096262148619e-02 2.447069317585543954e-02 2.483888499202107844e-02 2.524411945320086115e-02 2.568200039789051217e-02 2.614745777894696144e-02 2.663484127407191038e-02 2.713801674383249304e-02 2.765046117256783273e-02 2.816535297419751893e-02 2.867565575571151548e-02 2.917419467121432422e-02 2.965372530216502100e-02 3.010699555354860030e-02 3.052680138560358997e-02 3.090603734986860363e-02 3.123774291466996020e-02 3.151514549310865249e-02 3.173170096303292581e-02 3.188113232048853801e-02 3.195746695519304653e-02 3.195507289063108380e-02 3.186869419943587356e-02 3.169348569011215533e-02 3.142504686478434645e-02 3.105945506920129023e-02 3.059329769451745590e-02 3.002370324444900845e-02 2.934837105031311288e-02 2.856559940016458951e-02 2.767431184776143749e-02 2.667408148575095908e-02 2.556515301183944280e-02 2.434846250038167487e-02 2.302565494127008228e-02 2.159909987642485291e-02 2.007190596311304864e-02 1.844793626767997352e-02 1.673182811668886757e-02 1.492902585273946960e-02 1.304584586425195682e-02 1.108962320157171229e-02 9.069082549187692729e-03 6.995428360166565558e-03 4.886394937751928694e-03 2.789190372798296558e-03 1.098650226129421672e-03 2.134758864846828755e-03 4.248178876341523677e-03 6.457508880907890728e-03 8.679511107326435063e-03 1.088859141687746265e-02 1.306841609701482089e-02 1.520513930789970866e-02 1.728580997362112737e-02 1.929790328213445982e-02 2.122918434909728744e-02 2.306769207729225668e-02 2.480177355162818675e-02 2.642014243157575840e-02 2.791195006035827875e-02 2.926686413110769422e-02 3.047515251861415003e-02 3.152777133287886641e-02 3.241645717799955528e-02 3.313382436704780110e-02 3.367346864855359084e-02 3.403007999031070624e-02 3.419956829396160469e-02 3.417920777586973269e-02 3.396780842789978716e-02 3.356592688778714528e-02 3.297613484176128290e-02 3.220337171810302296e-02 3.125542133681953605e-02 3.014357135759797995e-02 2.888354226689197543e-02 2.749681116643442128e-02 2.601250237201160193e-02 2.447005377497840292e-02 2.292283166613704251e-02 2.144258375975420863e-02 2.012371625058283556e-02 1.908435554489576469e-02 1.845832501047002180e-02 1.837212109277694405e-02 1.891047085999144131e-02 2.009027869286717644e-02 2.186301826008666890e-02 2.414135587059239654e-02 2.682830710899651930e-02 2.983488822240541738e-02 3.308619921773901795e-02 3.652114303408671853e-02 4.008991929004497579e-02 4.375130284989899726e-02 4.747038849006444960e-02 5.121690519421391585e-02 5.496401463852026298e-02 5.868747480603191818e-02 6.236506541866816689e-02 6.597619709877862448e-02 6.950164844519934881e-02 7.292339204185473156e-02 7.622448237295437190e-02 7.938898688877957244e-02 8.240194713210205468e-02 8.524936071505852253e-02 8.791817760517679770e-02 9.039630602879415722e-02 9.267262459400023300e-02 9.473699814956497434e-02 9.658029554961983232e-02 9.819440796583700504e-02 9.957226673380821513e-02 1.007078599755207166e-01 1.015962474310022345e-01 1.022335730776623569e-01 1.026170752284088494e-01 1.027450938890338838e-01 1.026170752284088494e-01 1.022335730776623985e-01 1.015962474310022901e-01 1.007078599755207443e-01 9.957226673380821513e-02 9.819440796583701891e-02 9.658029554961980456e-02 9.473699814956500209e-02 9.267262459400023300e-02 9.039630602879419885e-02 8.791817760517683933e-02 8.524936071505845314e-02 8.240194713210206856e-02 7.938898688877953080e-02 7.622448237295438578e-02 7.292339204185473156e-02 6.950164844519937657e-02 6.597619709877862448e-02 6.236506541866816689e-02 5.868747480603193206e-02 5.496401463852026992e-02 5.121690519421388116e-02 4.747038849006442879e-02 4.375130284989899726e-02 4.008991929004496885e-02 3.652114303408670465e-02 3.308619921773902489e-02 2.983488822240541738e-02 2.682830710899651583e-02 2.414135587059241736e-02 2.186301826008666890e-02 2.009027869286715909e-02 1.891047085999145172e-02 1.837212109277694752e-02 1.845832501047001833e-02 1.908435554489578551e-02 2.012371625058287372e-02 2.144258375975424680e-02 2.292283166613704251e-02 2.447005377497838904e-02 2.601250237201160193e-02 2.749681116643441781e-02 2.888354226689199278e-02 3.014357135759799036e-02 3.125542133681954299e-02 3.220337171810302990e-02 3.297613484176128984e-02 3.356592688778714528e-02 3.396780842789980104e-02 3.417920777586973269e-02 3.419956829396162551e-02 3.403007999031070624e-02 3.367346864855359084e-02 3.313382436704781497e-02 3.241645717799956916e-02 3.152777133287888028e-02 3.047515251861415350e-02 2.926686413110767687e-02 2.791195006035828569e-02 2.642014243157575840e-02 2.480177355162817635e-02 2.306769207729225668e-02 2.122918434909730132e-02 1.929790328213447370e-02 1.728580997362111349e-02 1.520513930789971040e-02 1.306841609701483477e-02 1.088859141687747133e-02 8.679511107326435063e-03 6.457508880907890728e-03 4.248178876341533218e-03 2.134758864846842200e-03 1.098650226129412998e-03 2.789190372798299594e-03 4.886394937751940837e-03 6.995428360166561221e-03 9.069082549187699668e-03 1.108962320157169668e-02 1.304584586425196722e-02 1.492902585273945919e-02 1.673182811668886757e-02 1.844793626767998740e-02 2.007190596311307293e-02 2.159909987642485291e-02 2.302565494127007881e-02 2.434846250038167487e-02 2.556515301183946015e-02 2.667408148575098684e-02 2.767431184776144790e-02 2.856559940016458257e-02 2.934837105031313023e-02 3.002370324444900151e-02 3.059329769451744896e-02 3.105945506920128329e-02 3.142504686478436726e-02 3.169348569011215533e-02 3.186869419943590132e-02 3.195507289063108380e-02 3.195746695519304653e-02 3.188113232048854495e-02 3.173170096303292581e-02 3.151514549310866636e-02 3.123774291466997061e-02 3.090603734986861403e-02 3.052680138560359344e-02 3.010699555354860030e-02 2.965372530216501060e-02 2.917419467121432075e-02 2.867565575571152936e-02 2.816535297419752587e-02 2.765046117256784314e-02 2.713801674383250345e-02 2.663484127407190344e-02 2.614745777894696491e-02 2.568200039789050523e-02 2.524411945320086115e-02 2.483888499202107497e-02 2.447069317585543954e-02 2.414318096262147578e-02 2.385915519418792263e-02 2.362054221741074697e-02 2.342836336206840717e-02 2.328273994958602114e-02 2.318292916853321659e-02 2.312738945496212520e-02 2.311387139040389088e-02 2.313952800862334111e-02 2.320103710413824044e-02 2.329472779728747681e-02 2.341670417070808308e-02 2.356296003402197359e-02 2.372948050182331278e-02 2.391232778998052255e-02 2.410771021127245534e-02 2.431203463511467239e-02 2.452194360574363324e-02 2.473433889557922691e-02 2.494639355511900705e-02 2.515555457698151129e-02 2.535953819055778921e-02 2.555631960749856976e-02 2.574411879563416605e-02 2.592138360465334398e-02 2.608677132323834053e-02 2.623912952691126454e-02 2.637747688437441784e-02 2.650098442844463220e-02 2.660895766435896967e-02 2.670081977996893383e-02 2.677609613563008625e-02 2.683440014287755832e-02 2.687542058685622390e-02 2.689891040524064469e-02 2.690467690360174441e-02 2.689257336199439921e-02
2.757727652644320626e-02 2.759138526963818977e-02 2.758692681803073116e-02 2.756407089084446024e-02 2.752302779680870087e-02 2.746405517815504391e-02 2.738746609138495089e-02 2.729363849602890052e-02 2.718302620299415523e-02 2.705617130806674611e-02 2.691371810208301532e-02 2.675642840528764943e-02 2.658519821705934358e-02 2.640107550059928726e-02 2.620527883204823091e-02 2.599921653111615313e-02 2.578450575219269278e-02 2.556299084782965095e-02 2.533676011907339334e-02 2.510815984053943462e-02 2.487980419860992207e-02 2.465457952200171207e-02 2.443564093862358316e-02 2.422639939741170340e-02 2.403049689921270965e-02 2.385176785108017450e-02 2.369418476631859199e-02 2.356178714812388192e-02 2.345859336657989819e-02 2.338849666990064011e-02 2.335514809284757257e-02 2.336183078022053758e-02 2.341133188508481497e-02 2.350581942634806173e-02 2.364673199908443393e-02 2.383468881130387101e-02 2.406942612354462385e-02 2.434976394761377214e-02 2.467360415775081070e-02 2.503795842700303267e-02 2.543900206236309261e-02 2.587214819811184049e-02 2.633213606251141176e-02 2.681312711800590623e-02 2.730880360881571267e-02 2.781246518214413807e-02 2.831712052994760087e-02 2.881557222547156960e-02 2.930049397092582275e-02 2.976450026780302557e-02 3.020020906206287090e-02 3.060029823112316374e-02 3.095755691374814378e-02 3.126493268710175272e-02 3.151557551245624117e-02 3.170287923902216642e-02 3.182052130141561214e-02 3.186250108919546492e-02 3.182317731854725912e-02 3.169730460323392368e-02 3.148006930757150934e-02 3.116712466930345385e-02 3.075462510461004356e-02 3.023925955047292516e-02 2.961828366076995137e-02 2.888955065227172270e-02 2.805154059714907652e-02 2.710338798473502925e-02 2.604490743675307377e-02 2.487661757651792038e-02 2.359976326050484963e-02 2.221633675341301226e-02 2.072909911550799636e-02 1.914160439630811783e-02 1.745823192843926758e-02 1.568423789263497653e-02 1.382585118181548292e-02 1.189047462245289115e-02 9.887158645624965006e-03 7.827881988890009884e-03 5.731775328013822418e-03 3.644317178193180479e-03 1.791954289127714942e-03 1.770230636674634045e-03 3.654997433715433466e-03 5.831071056597587031e-03 8.060255407857656179e-03 1.029317694634985896e-02 1.250678284233223102e-02 1.468448209945017423e-02 1.681185127863538478e-02 1.887537968459014615e-02 2.086204951723835688e-02 2.275920198809048764e-02 2.455451818203555070e-02 2.623605204364816423e-02 2.779228970580753869e-02 2.921222358633702651e-02 3.048543580009083903e-02 3.160218839345822761e-02 3.255351957012840580e-02 3.333134622995687774e-02 3.392857417151599886e-02 3.433921845026941672e-02 3.455853783827465830e-02 3.458318932624753622e-02 3.441141145439546162e-02 3.404324940885494755e-02 3.348084096006223587e-02 3.272879148090033358e-02 3.179467999409969770e-02 3.068975860374321268e-02 2.942993739671731848e-02 2.803718799486435570e-02 2.654154878079879529e-02 2.498395381872546214e-02 2.342006672088113584e-02 2.192499162349286282e-02 2.059775140186264134e-02 1.956224011521464495e-02 1.895837496214751797e-02 1.891737253912531905e-02 1.952557064649042273e-02 2.079815813500291571e-02 2.268311570537661498e-02 2.508958257900657449e-02 2.791777968389938872e-02 3.107664027599536805e-02 3.448964202147047908e-02 3.809431658660365760e-02 4.183961770741122937e-02 4.568313292006261073e-02 4.958879429407109241e-02 5.352517611932747221e-02 5.746428604559446901e-02 6.138072657502076368e-02 6.525112152127530984e-02 6.905372821486513435e-02 7.276817897080911646e-02 7.637531240738633376e-02 7.985706729229742618e-02 8.319641993970322558e-02 8.637735189598982899e-02 8.938483856401320538e-02 9.220485210680935684e-02 9.482437383790735808e-02 9.723141261196807661e-02 9.941502665422820295e-02 1.013653469292186970e-01 1.030736006290660089e-01 1.045321337136867063e-01 1.057344316971604303e-01 1.066751380722137793e-01 1.073500699165602507e-01 1.077562303437961527e-01 1.078918175571403487e-01 1.077562303437961805e-01 1.073500699165602784e-01 1.066751380722137377e-01 1.057344316971604303e-01 1.045321337136866924e-01 1.030736006290660089e-01 1.013653469292187664e-01 9.941502665422824458e-02 9.723141261196807661e-02 9.482437383790731644e-02 9.220485210680931520e-02 8.938483856401321925e-02 8.637735189598984287e-02 8.319641993970321170e-02 7.985706729229744005e-02 7.637531240738636151e-02 7.276817897080911646e-02 6.905372821486512047e-02 6.525112152127524046e-02 6.138072657502072205e-02 5.746428604559444819e-02 5.352517611932747221e-02 4.958879429407109934e-02 4.568313292006261767e-02 4.183961770741121550e-02 3.809431658660362291e-02 3.448964202147049296e-02 3.107664027599534029e-02 2.791777968389936443e-02 2.508958257900657102e-02 2.268311570537660457e-02 2.079815813500291571e-02 1.952557064649040885e-02 1.891737253912531905e-02 1.895837496214752144e-02 1.956224011521465189e-02 2.059775140186264134e-02 2.192499162349287670e-02 2.342006672088111849e-02 2.498395381872546561e-02 2.654154878079880223e-02 2.803718799486435223e-02 2.942993739671732542e-02 3.068975860374319534e-02 3.179467999409969076e-02 3.272879148090032664e-02 3.348084096006222893e-02 3.404324940885497530e-02 3.441141145439547550e-02 3.458318932624754316e-02 3.455853783827467218e-02 3.433921845026942365e-02 3.392857417151602661e-02 3.333134622995687080e-02 3.255351957012841968e-02 3.160218839345822761e-02 3.048543580009083209e-02 2.921222358633703345e-02 2.779228970580753175e-02 2.623605204364816423e-02 2.455451818203556111e-02 2.275920198809047723e-02 2.086204951723834647e-02 1.887537968459013921e-02 1.681185127863539866e-02 1.468448209945017770e-02 1.250678284233223102e-02 1.029317694634984334e-02 8.060255407857649240e-03 5.831071056597596572e-03 3.654997433715426094e-03 1.770230636674623419e-03 1.791954289127721013e-03 3.644317178193171806e-03 5.731775328013814612e-03 7.827881988890009884e-03 9.887158645624959802e-03 1.189047462245288594e-02 1.382585118181548986e-02 1.568423789263497653e-02 1.745823192843926411e-02 1.914160439630811783e-02 2.072909911550798595e-02 2.221633675341300879e-02 2.359976326050486004e-02 2.487661757651791344e-02 2.604490743675307377e-02 2.710338798473502578e-02 2.805154059714907652e-02 2.888955065227174004e-02 2.961828366076996177e-02 3.023925955047291822e-02 3.075462510461004356e-02 3.116712466930344691e-02 3.148006930757152322e-02 3.169730460323389593e-02 3.182317731854727993e-02 3.186250108919546492e-02 3.182052130141561908e-02 3.170287923902218030e-02 3.151557551245625505e-02 3.126493268710173884e-02 3.095755691374815766e-02 3.060029823112317415e-02 3.020020906206287090e-02 2.976450026780303598e-02 2.930049397092582275e-02 2.881557222547156960e-02 2.831712052994760087e-02 2.781246518214413807e-02 2.730880360881570226e-02 2.681312711800590623e-02 2.633213606251140135e-02 2.587214819811184049e-02 2.543900206236310302e-02 2.503795842700303614e-02 2.467360415775078988e-02 2.434976394761378948e-02 2.406942612354462385e-02 2.383468881130387795e-02 2.364673199908442700e-02 2.350581942634807561e-02 2.341133188508481497e-02 2.336183078022053758e-02 2.335514809284756910e-02 2.338849666990064705e-02 2.345859336657989125e-02 2.356178714812387498e-02 2.369418476631859199e-02 2.385176785108017450e-02 2.403049689921270965e-02 2.422639939741169299e-02 2.443564093862358316e-02 2.465457952200170860e-02 2.487980419860991860e-02 2.510815984053943462e-02 2.533676011907339334e-02 2.556299084782964401e-02 2.578450575219269278e-02 2.599921653111616007e-02 2.620527883204824479e-02 2.640107550059929767e-02 2.658519821705934358e-02 2.675642840528763902e-02 2.691371810208302573e-02 2.705617130806674611e-02 2.718302620299417605e-02 2.729363849602889358e-02 2.738746609138495089e-02 2.746405517815504391e-02 2.752302779680869740e-02 2.756407089084446718e-02 2.758692681803073116e-02 2.759138526963818977e-02 2.757727652644320626e-02
2.828401723707946527e-02 2.830036186215169683e-02 2.829731041952352963e-02 2.827505973950533019e-02 2.823384391747969444e-02 2.817393944801742031e-02 2.809567160884298212e-02 2.799942218794479118e-02 2.788563863275989388e-02 2.775484468053804679e-02 2.760765250227056877e-02 2.744477635755776523e-02 2.726704771221404033e-02 2.707543171209053634e-02 2.687104483237541183e-02 2.665517342816000473e-02 2.642929279574316240e-02 2.619508621115284458e-02 2.595446323977974520e-02 2.570957640726261040e-02 2.546283508841949358e-02 2.521691521452584100e-02 2.497476313374941831e-02 2.473959170949206060e-02 2.451486654452354405e-02 2.430428012770119092e-02 2.411171178126693751e-02 2.394117161510654623e-02 2.379672734144434865e-02 2.368241381770002166e-02 2.360212656692705843e-02 2.355950219961589279e-02 2.355779046029186918e-02 2.359972428939015321e-02 2.368739551072817501e-02 2.382214422187069885e-02 2.400446946759747166e-02 2.423396727755518232e-02 2.450929982133346480e-02 2.482819663872213103e-02 2.518748610369478391e-02 2.558315292541012836e-02 2.601041590079791396e-02 2.646381944509220915e-02 2.693733258302805425e-02 2.742444988842817483e-02 2.791829005192175001e-02 2.841168907936402616e-02 2.889728637418630466e-02 2.936760300644331370e-02 2.981511226194622985e-02 3.023230309396426549e-02 3.061173739960644166e-02 3.094610216169368239e-02 3.122825748585431396e-02 3.145128146786291268e-02 3.160851268473882647e-02 3.169359094223969664e-02 3.170049674959363184e-02 3.162358984127599387e-02 3.145764693182083460e-02 3.119789877613686133e-02 3.084006651565427554e-02 3.038039721994594683e-02 2.981569848444892354e-02 2.914337191848530295e-02 2.836144535690378679e-02 2.746860365960502107e-02 2.646421803858300253e-02 2.534837399544470973e-02 2.412189820910047577e-02 2.278638517107392514e-02 2.134422520191982253e-02 1.979863706958550490e-02 1.815371160031848188e-02 1.641447939954341143e-02 1.458703115901572103e-02 1.267875735526230625e-02 1.069888101870295621e-02 8.659801135355367496e-03 6.581106615241302978e-03 4.505026782122762904e-03 2.585382739536566752e-03 1.749343302312191548e-03 3.134984646335685007e-03 5.215106099120554381e-03 7.427459892574119621e-03 9.670395104789080223e-03 1.190790082663801749e-02 1.411868491351288973e-02 1.628608679536727374e-02 1.839526656253982762e-02 2.043225536953086757e-02 2.238360994425644263e-02 2.423629917603225062e-02 2.597769213968594351e-02 2.759559546305170516e-02 2.907831718443149721e-02 3.041474640044643241e-02 3.159444360632671783e-02 3.260773954050803086e-02 3.344584213128232175e-02 3.410095252092756185e-02 3.456639250013421316e-02 3.483674729968391781e-02 3.490802983079890204e-02 3.477787548475178708e-02 3.444578098619245632e-02 3.391340727456837456e-02 3.318497606527573418e-02 3.226780424841389078e-02 3.117304191302939023e-02 2.991671136841819734e-02 2.852118828851389967e-02 2.701731928074999761e-02 2.544741178300191642e-02 2.386928798239690286e-02 2.236126088520501431e-02 2.102683169925559370e-02 1.999556380026506000e-02 1.941344412128966079e-02 1.941647430532175353e-02 2.009273612090552164e-02 2.145585988519897735e-02 2.345047157668181045e-02 2.598228427956987552e-02 2.894879550780357982e-02 3.225691241594975944e-02 3.582854176173224520e-02 3.959989175980224013e-02 4.351871343415212451e-02 4.754144429554706813e-02 5.163088456085640487e-02 5.575447824763285487e-02 5.988309734803472922e-02 6.399020175183435521e-02 6.805126734061069105e-02 7.204340184120572310e-02 7.594509126091396334e-02 7.973603705665682773e-02 8.339705641735878361e-02 8.691002646606521553e-02 9.025785895124438518e-02 9.342449593998458646e-02 9.639491973839239836e-02 9.915517214605812368e-02 1.016923794699492872e-01 1.039947806573307820e-01 1.060517565776920718e-01 1.078538589707701972e-01 1.093928379367960918e-01 1.106616671136465002e-01 1.116545658898464854e-01 1.123670181606350460e-01 1.127957872598755878e-01 1.129389268026915055e-01 1.127957872598756017e-01 1.123670181606350599e-01 1.116545658898464993e-01 1.106616671136465141e-01 1.093928379367960779e-01 1.078538589707702111e-01 1.060517565776920024e-01 1.039947806573308098e-01 1.016923794699492872e-01 9.915517214605812368e-02 9.639491973839241223e-02 9.342449593998460033e-02 9.025785895124439906e-02 8.691002646606524329e-02 8.339705641735878361e-02 7.973603705665682773e-02 7.594509126091396334e-02 7.204340184120573698e-02 6.805126734061067717e-02 6.399020175183434134e-02 5.988309734803471535e-02 5.575447824763281324e-02 5.163088456085638406e-02 4.754144429554706119e-02 4.351871343415210369e-02 3.959989175980223319e-02 3.582854176173224520e-02 3.225691241594971781e-02 2.894879550780356248e-02 2.598228427956987552e-02 2.345047157668179311e-02 2.145585988519896695e-02 2.009273612090552510e-02 1.941647430532175353e-02 1.941344412128963998e-02 1.999556380026504612e-02 2.102683169925560064e-02 2.236126088520503860e-02 2.386928798239688204e-02 2.544741178300192683e-02 2.701731928074999761e-02 2.852118828851389620e-02 2.991671136841816611e-02 3.117304191302938329e-02 3.226780424841390466e-02 3.318497606527574806e-02 3.391340727456837456e-02 3.444578098619245632e-02 3.477787548475180096e-02 3.490802983079889510e-02 3.483674729968392475e-02 3.456639250013422704e-02 3.410095252092756879e-02 3.344584213128233563e-02 3.260773954050803780e-02 3.159444360632671783e-02 3.041474640044643241e-02 2.907831718443151803e-02 2.759559546305170516e-02 2.597769213968594004e-02 2.423629917603225062e-02 2.238360994425644263e-02 2.043225536953086757e-02 1.839526656253983455e-02 1.628608679536726681e-02 1.411868491351288453e-02 1.190790082663801229e-02 9.670395104789080223e-03 7.427459892574123958e-03 5.215106099120543105e-03 3.134984646335685441e-03 1.749343302312190681e-03 2.585382739536576727e-03 4.505026782122758568e-03 6.581106615241304712e-03 8.659801135355374435e-03 1.069888101870294581e-02 1.267875735526230105e-02 1.458703115901572624e-02 1.641447939954340796e-02 1.815371160031847841e-02 1.979863706958552919e-02 2.134422520191981559e-02 2.278638517107393208e-02 2.412189820910048618e-02 2.534837399544470973e-02 2.646421803858301294e-02 2.746860365960501760e-02 2.836144535690377638e-02 2.914337191848531336e-02 2.981569848444890619e-02 3.038039721994594683e-02 3.084006651565427554e-02 3.119789877613686133e-02 3.145764693182082072e-02 3.162358984127601469e-02 3.170049674959364572e-02 3.169359094223968970e-02 3.160851268473882647e-02 3.145128146786290574e-02 3.122825748585434519e-02 3.094610216169367545e-02 3.061173739960644860e-02 3.023230309396425855e-02 2.981511226194623679e-02 2.936760300644331370e-02 2.889728637418629426e-02 2.841168907936401228e-02 2.791829005192175348e-02 2.742444988842818177e-02 2.693733258302805425e-02 2.646381944509221609e-02 2.601041590079790702e-02 2.558315292541011102e-02 2.518748610369477003e-02 2.482819663872213797e-02 2.450929982133345439e-02 2.423396727755518579e-02 2.400446946759746819e-02 2.382214422187070579e-02 2.368739551072818195e-02 2.359972428939014974e-02 2.355779046029186224e-02 2.355950219961590320e-02 2.360212656692706190e-02 2.368241381770003900e-02 2.379672734144434865e-02 2.394117161510655317e-02 2.411171178126693751e-02 2.430428012770117011e-02 2.451486654452354405e-02 2.473959170949206060e-02 2.497476313374941484e-02 2.521691521452584100e-02 2.546283508841950052e-02 2.570957640726261387e-02 2.595446323977975214e-02 2.619508621115284111e-02 2.642929279574315199e-02 2.665517342815999779e-02 2.687104483237541183e-02 2.707543171209053634e-02 2.726704771221403339e-02 2.744477635755776870e-02 2.760765250227056877e-02 2.775484468053803638e-02 2.788563863275989388e-02 2.799942218794479118e-02 2.809567160884298212e-02 2.817393944801742031e-02 2.823384391747970831e-02 2.827505973950533713e-02 2.829731041952352269e-02 2.830036186215171418e-02 2.828401723707945833e-02
2.901266435208094824e-02 2.903167729142418912e-02 2.903032774862688084e-02 2.900884118744723530e-02 2.896747906701662920e-02 2.890654244996315736e-02 2.882637674372366676e-02 2.872737768591070509e-02 2.860999867532024177e-02 2.847475953620375380e-02 2.832225678347671805e-02 2.815317542961967220e-02 2.796830233809152050e-02 2.776854108145043742e-02 2.755492820216998845e-02 2.732865069756320112e-02 2.709106445368972965e-02 2.684371323285031016e-02 2.658834767151779105e-02 2.632694356720241199e-02 2.606171852226797647e-02 2.579514577177746681e-02 2.552996375777894303e-02 2.526917973876902437e-02 2.501606546582340815e-02 2.477414275539337532e-02 2.454715669762256788e-02 2.433903432748847281e-02 2.415382693177939646e-02 2.399563484170135624e-02 2.386851461820706580e-02 2.377636997333027954e-02 2.372282950555182693e-02 2.371111618319555678e-02 2.374391521620108220e-02 2.382324818507938063e-02 2.395036173106960750e-02 2.412563854073920475e-02 2.434853675247206778e-02 2.461756146397816453e-02 2.493026911414325877e-02 2.528330263531308394e-02 2.567245288456847935e-02 2.609274028895694486e-02 2.653851000438238461e-02 2.700353411880649854e-02 2.748111531436016330e-02 2.796418766424069169e-02 2.844541161458188916e-02 2.891726148329626031e-02 2.937210487021208252e-02 2.980227416217200859e-02 3.020013083535982509e-02 3.055812354161348970e-02 3.086884106762636387e-02 3.112506122936535558e-02 3.131979665582881878e-02 3.144633826415147576e-02 3.149829705923348072e-02 3.146964472406872659e-02 3.135475331315838027e-02 3.114843422712762835e-02 3.084597653520065180e-02 3.044318462474157605e-02 2.993641509475601994e-02 2.932261277446238795e-02 2.859934574255497408e-02 2.776483925487753177e-02 2.681800857230230359e-02 2.575849084357939925e-02 2.458667649039625661e-02 2.330374106099391066e-02 2.191167945675227824e-02 2.041334619068014417e-02 1.881250877239379685e-02 1.711392842874861001e-02 1.532349812573746348e-02 1.344850569803659850e-02 1.149819030526398438e-02 9.485062716290008911e-03 7.428533233748056686e-03 5.367159791207847322e-03 3.414564703875316246e-03 2.101092341683957754e-03 2.751783148021424812e-03 4.630213063181328435e-03 6.790450199252117368e-03 9.025442798065042710e-03 1.127493249656495895e-02 1.350965678221734655e-02 1.570951658059329889e-02 1.785782708781081737e-02 1.993942387888798795e-02 2.193995598882137257e-02 2.384561601337116532e-02 2.564305440365432370e-02 2.731938037025107707e-02 2.886220764681935932e-02 3.025972585013501220e-02 3.150078817614003490e-02 3.257501110624134305e-02 3.347288458311113019e-02 3.418589302295285681e-02 3.470664919778890245e-02 3.502904484397927065e-02 3.514842417133751118e-02 3.506178964968892364e-02 3.476805406759594236e-02 3.426835967153375739e-02 3.356649537493885255e-02 3.266945831267408645e-02 3.158822886035630995e-02 3.033886168514241324e-02 2.894404188254448562e-02 2.743531199157324407e-02 2.585622044888953586e-02 2.426659555317585079e-02 2.274779283954737885e-02 2.140762944816856569e-02 2.038121181378554220e-02 1.982054352992945051e-02 1.986644829527267619e-02 2.060885951420391229e-02 2.205998798828983504e-02 2.416124167276531912e-02 2.681502516550793649e-02 2.991621070360570359e-02 3.336976386056128563e-02 3.709609531591344378e-02 4.103015590729981038e-02 4.511855110315276390e-02 4.931661661630180188e-02 5.358606052594336311e-02 5.789322849456519926e-02 6.220788181201347689e-02 6.650235658726644239e-02 7.075099426092454347e-02 7.492976181638308364e-02 7.901600381978469978e-02 8.298828601365698665e-02 8.682630255752654680e-02 9.051082751500889867e-02 9.402369699638991885e-02 9.734781233806093226e-02 1.004671574320654959e-01 1.033668252144109290e-01 1.060330496497075559e-01 1.084532404926881188e-01 1.106160187849540011e-01 1.125112515394323803e-01 1.141300844306692291e-01 1.154649715842214069e-01 1.165097017692171277e-01 1.172594204631205728e-01 1.177106473899322825e-01 1.178612892421624647e-01 1.177106473899322686e-01 1.172594204631205450e-01 1.165097017692171694e-01 1.154649715842213376e-01 1.141300844306692569e-01 1.125112515394324358e-01 1.106160187849540427e-01 1.084532404926880911e-01 1.060330496497075142e-01 1.033668252144109290e-01 1.004671574320654959e-01 9.734781233806097389e-02 9.402369699638990497e-02 9.051082751500882928e-02 8.682630255752654680e-02 8.298828601365700053e-02 7.901600381978469978e-02 7.492976181638308364e-02 7.075099426092455734e-02 6.650235658726642851e-02 6.220788181201345607e-02 5.789322849456524089e-02 5.358606052594336311e-02 4.931661661630178800e-02 4.511855110315272921e-02 4.103015590729980344e-02 3.709609531591345072e-02 3.336976386056128563e-02 2.991621070360572093e-02 2.681502516550795384e-02 2.416124167276533299e-02 2.205998798828982810e-02 2.060885951420389842e-02 1.986644829527266579e-02 1.982054352992941929e-02 2.038121181378556995e-02 2.140762944816855529e-02 2.274779283954737538e-02 2.426659555317587855e-02 2.585622044888952892e-02 2.743531199157324754e-02 2.894404188254449603e-02 3.033886168514239590e-02 3.158822886035630995e-02 3.266945831267410033e-02 3.356649537493884561e-02 3.426835967153377821e-02 3.476805406759596317e-02 3.506178964968893752e-02 3.514842417133752506e-02 3.502904484397926371e-02 3.470664919778892327e-02 3.418589302295284987e-02 3.347288458311113019e-02 3.257501110624134305e-02 3.150078817614003490e-02 3.025972585013501220e-02 2.886220764681934892e-02 2.731938037025107707e-02 2.564305440365432370e-02 2.384561601337115838e-02 2.193995598882137604e-02 1.993942387888798101e-02 1.785782708781083472e-02 1.570951658059329889e-02 1.350965678221735002e-02 1.127493249656496242e-02 9.025442798065047914e-03 6.790450199252116500e-03 4.630213063181327568e-03 2.751783148021434786e-03 2.101092341683967295e-03 3.414564703875303670e-03 5.367159791207840383e-03 7.428533233748067094e-03 9.485062716289998502e-03 1.149819030526398091e-02 1.344850569803657421e-02 1.532349812573745480e-02 1.711392842874861001e-02 1.881250877239380379e-02 2.041334619068013723e-02 2.191167945675227477e-02 2.330374106099390372e-02 2.458667649039626701e-02 2.575849084357938190e-02 2.681800857230229318e-02 2.776483925487753177e-02 2.859934574255498449e-02 2.932261277446239489e-02 2.993641509475602688e-02 3.044318462474158299e-02 3.084597653520063792e-02 3.114843422712763529e-02 3.135475331315838027e-02 3.146964472406871965e-02 3.149829705923348766e-02 3.144633826415148964e-02 3.131979665582881878e-02 3.112506122936535558e-02 3.086884106762638122e-02 3.055812354161350011e-02 3.020013083535982509e-02 2.980227416217200859e-02 2.937210487021208252e-02 2.891726148329625684e-02 2.844541161458190651e-02 2.796418766424069863e-02 2.748111531436017024e-02 2.700353411880647772e-02 2.653851000438238808e-02 2.609274028895694486e-02 2.567245288456847588e-02 2.528330263531308048e-02 2.493026911414325184e-02 2.461756146397814718e-02 2.434853675247206084e-02 2.412563854073920128e-02 2.395036173106960750e-02 2.382324818507938410e-02 2.374391521620107873e-02 2.371111618319554637e-02 2.372282950555181652e-02 2.377636997333027261e-02 2.386851461820707274e-02 2.399563484170135971e-02 2.415382693177938606e-02 2.433903432748847281e-02 2.454715669762257482e-02 2.477414275539336838e-02 2.501606546582340815e-02 2.526917973876901743e-02 2.552996375777893262e-02 2.579514577177746681e-02 2.606171852226797647e-02 2.632694356720241199e-02 2.658834767151778758e-02 2.684371323285029975e-02 2.709106445368972965e-02 2.732865069756320806e-02 2.755492820216998845e-02 2.776854108145043742e-02 2.796830233809152050e-02 2.815317542961966873e-02 2.832225678347670417e-02 2.847475953620374339e-02 2.860999867532024524e-02 2.872737768591069815e-02 2.882637674372367023e-02 2.890654244996316430e-02 2.896747906701662226e-02 2.900884118744722490e-02 2.903032774862688084e-02 2.903167729142419259e-02 2.901266435208094824e-02
2.976279180676162997e-02 2.978511420037191840e-02 2.978596754751293429e-02 2.976560485672312753e-02 2.972431585078212993e-02 2.966242917488061751e-02 2.958031559573807284e-02 2.947839231508619928e-02 2.935712851656140446e-02 2.921705225661724165e-02 2.905875879655811858e-02 2.888292045329277774e-02 2.869029801932379900e-02 2.848175376625388180e-02 2.825826599847401990e-02 2.802094506210132258e-02 2.777105063554443851e-02 2.751001002867639947e-02 2.723943709356307571e-02 2.696115119718413972e-02 2.667719552225314081e-02 2.638985374456825558e-02 2.610166388586537128e-02 2.581542786687513608e-02 2.553421500132000560e-02 2.526135740432754184e-02 2.500043507897820386e-02 2.475524834945029562e-02 2.452977540059626468e-02 2.432811304319404400e-02 2.415439952855601494e-02 2.401271933754033777e-02 2.390699136467650671e-02 2.384084372305160862e-02 2.381748032207782820e-02 2.383954613253021909e-02 2.390899930636105133e-02 2.402699873356690594e-02 2.419381497691985503e-02 2.440877080586742465e-02 2.467021496570569183e-02 2.497552977984219061e-02 2.532117020480151304e-02 2.570272951939790371e-02 2.611502526027654342e-02 2.655219843173991720e-02 2.700781932883651593e-02 2.747499428570377225e-02 2.794646900365837724e-02 2.841472555032267117e-02 2.887207144277443779e-02 2.931072030865362540e-02 2.972286441015622310e-02 3.010073982489075775e-02 3.043668534617730015e-02 3.072319624958105150e-02 3.095297402852170005e-02 3.111897307848739483e-02 3.121444514518264407e-02 3.123298217423121220e-02 3.116855802741035075e-02 3.101556937397750846e-02 3.076887593193645618e-02 3.042384012646272978e-02 2.997636615320527914e-02 2.942293838528977148e-02 2.876065904861014461e-02 2.798728511859512394e-02 2.710126447855245105e-02 2.610177155355649509e-02 2.498874294828378612e-02 2.376291417321342928e-02 2.242585953890530517e-02 2.098003913271502194e-02 1.942886031780725539e-02 1.777676832627636885e-02 1.602939586400147290e-02 1.419383720103733343e-02 1.227920236391642946e-02 1.029786261310986807e-02 8.268633888720171299e-03 6.226434143353913250e-03 4.259389320144990956e-03 2.693032929973237458e-03 2.586950976080141379e-03 4.106877598527134202e-03 6.161994451850126391e-03 8.365046327100590651e-03 1.061188494687149465e-02 1.285985798514555946e-02 1.508354620340481705e-02 1.726364734691725883e-02 1.938344675832569600e-02 2.142751119633873325e-02 2.338116777964806617e-02 2.523030233755002918e-02 2.696130322894953885e-02 2.856107814705808115e-02 3.001711108444423196e-02 3.131754374988773154e-02 3.245127385594211850e-02 3.340806701770510090e-02 3.417868170242518988e-02 3.475500877762943003e-02 3.513022930495728752e-02 3.529899675307838353e-02 3.525765320410045173e-02 3.500449398210215418e-02 3.454010227320965243e-02 3.386778597763229204e-02 3.299416508112162222e-02 3.192998187305427088e-02 3.069124164829605678e-02 2.930084080949408448e-02 2.779089979864879725e-02 2.620606677913974239e-02 2.460801042903520280e-02 2.308094348597937093e-02 2.173681100326554580e-02 2.071610443192730203e-02 2.017675540619791666e-02 2.026441101668749120e-02 2.107093313637090765e-02 2.260723429547350366e-02 2.481164389383569424e-02 2.758339705968405192e-02 3.081486876353749932e-02 3.440919659321959451e-02 3.828539404479423119e-02 4.237723930438089259e-02 4.663026377206068440e-02 5.099876087317825601e-02 5.544339550760284119e-02 5.992945479916075152e-02 6.442562129545259531e-02 6.890313254781678387e-02 7.333521499700840218e-02 7.769670935390138311e-02 8.196382893988243823e-02 8.611401031017673624e-02 9.012582798861935862e-02 9.397895372287726201e-02 9.765414652076319368e-02 1.011332637259536871e-01 1.043992861397854272e-01 1.074363521026267670e-01 1.102297967861111949e-01 1.127661938978454792e-01 1.150333976846820289e-01 1.170205836211337808e-01 1.187182865414949523e-01 1.201184352556933232e-01 1.212143829063120071e-01 1.220009324958959696e-01 1.224743571528352087e-01 1.226324148202753428e-01 1.224743571528352087e-01 1.220009324958960112e-01 1.212143829063120626e-01 1.201184352556932816e-01 1.187182865414949107e-01 1.170205836211337946e-01 1.150333976846820150e-01 1.127661938978454792e-01 1.102297967861112227e-01 1.074363521026267670e-01 1.043992861397854549e-01 1.011332637259537010e-01 9.765414652076320756e-02 9.397895372287726201e-02 9.012582798861933087e-02 8.611401031017675012e-02 8.196382893988239660e-02 7.769670935390136923e-02 7.333521499700841606e-02 6.890313254781678387e-02 6.442562129545259531e-02 5.992945479916075152e-02 5.544339550760284119e-02 5.099876087317828377e-02 4.663026377206069828e-02 4.237723930438089259e-02 3.828539404479423119e-02 3.440919659321960145e-02 3.081486876353750973e-02 2.758339705968405539e-02 2.481164389383572547e-02 2.260723429547350019e-02 2.107093313637092152e-02 2.026441101668747732e-02 2.017675540619791666e-02 2.071610443192730897e-02 2.173681100326553539e-02 2.308094348597936052e-02 2.460801042903520627e-02 2.620606677913973545e-02 2.779089979864878684e-02 2.930084080949408795e-02 3.069124164829603943e-02 3.192998187305424312e-02 3.299416508112160834e-02 3.386778597763227816e-02 3.454010227320965937e-02 3.500449398210214030e-02 3.525765320410045867e-02 3.529899675307839740e-02 3.513022930495728058e-02 3.475500877762943697e-02 3.417868170242518988e-02 3.340806701770510090e-02 3.245127385594211850e-02 3.131754374988773154e-02 3.001711108444423889e-02 2.856107814705809850e-02 2.696130322894954232e-02 2.523030233755002918e-02 2.338116777964805576e-02 2.142751119633872978e-02 1.938344675832570294e-02 1.726364734691725189e-02 1.508354620340481185e-02 1.285985798514555078e-02 1.061188494687149292e-02 8.365046327100595855e-03 6.161994451850120319e-03 4.106877598527119456e-03 2.586950976080131404e-03 2.693032929973237458e-03 4.259389320144986620e-03 6.226434143353921924e-03 8.268633888720162625e-03 1.029786261310986807e-02 1.227920236391642599e-02 1.419383720103734557e-02 1.602939586400147984e-02 1.777676832627637926e-02 1.942886031780725539e-02 2.098003913271502541e-02 2.242585953890529477e-02 2.376291417321341887e-02 2.498874294828378612e-02 2.610177155355650203e-02 2.710126447855245105e-02 2.798728511859512394e-02 2.876065904861014114e-02 2.942293838528977148e-02 2.997636615320527914e-02 3.042384012646271937e-02 3.076887593193645618e-02 3.101556937397750846e-02 3.116855802741034381e-02 3.123298217423122261e-02 3.121444514518264407e-02 3.111897307848739483e-02 3.095297402852171392e-02 3.072319624958105150e-02 3.043668534617730015e-02 3.010073982489076816e-02 2.972286441015622657e-02 2.931072030865361847e-02 2.887207144277443432e-02 2.841472555032266076e-02 2.794646900365838765e-02 2.747499428570376531e-02 2.700781932883652287e-02 2.655219843173991720e-02 2.611502526027654342e-02 2.570272951939790371e-02 2.532117020480150610e-02 2.497552977984219408e-02 2.467021496570570224e-02 2.440877080586742465e-02 2.419381497691985156e-02 2.402699873356690594e-02 2.390899930636105480e-02 2.383954613253020521e-02 2.381748032207781779e-02 2.384084372305160862e-02 2.390699136467650671e-02 2.401271933754034471e-02 2.415439952855602188e-02 2.432811304319404053e-02 2.452977540059625428e-02 2.475524834945029909e-02 2.500043507897821426e-02 2.526135740432754184e-02 2.553421500132001601e-02 2.581542786687513261e-02 2.610166388586538169e-02 2.638985374456825558e-02 2.667719552225314775e-02 2.696115119718413972e-02 2.723943709356306878e-02 2.751001002867639947e-02 2.777105063554443157e-02 2.802094506210132605e-02 2.825826599847401990e-02 2.848175376625388180e-02 2.869029801932379553e-02 2.888292045329278815e-02 2.905875879655812205e-02 2.921705225661724165e-02 2.935712851656139752e-02 2.947839231508619928e-02 2.958031559573808672e-02 2.966242917488062444e-02 2.972431585078213340e-02 2.976560485672312753e-02 2.978596754751293429e-02 2.978511420037191840e-02 2.976279180676162997e-02
3.053367076543476305e-02 3.056015545708818879e-02 3.056392501291295416e-02 3.054525634446342286e-02 3.050446566142757041e-02 3.044190944338746874e-02 3.035798624020378395e-02 3.025313943158668487e-02 3.012786107664230939e-02 2.998269698099891717e-02 2.981825310169921445e-02 2.963520339748395779e-02 2.943429921316429235e-02 2.921638026006389763e-02 2.898238721824985750e-02 2.873337593809592236e-02 2.847053315613022606e-02 2.819519355962855217e-02 2.790885793247089436e-02 2.761321198724625559e-02 2.731014533126626537e-02 2.700176982373533180e-02 2.669043635589798610e-02 2.637874882695707621e-02 2.606957380308656466e-02 2.576604405013055432e-02 2.547155385000767283e-02 2.518974378864484789e-02 2.492447259895071848e-02 2.467977373165097799e-02 2.445979469549639657e-02 2.426871793818640918e-02 2.411066318582846119e-02 2.398957272007231495e-02 2.390908295903250783e-02 2.387238772213145024e-02 2.388210039725865291e-02 2.394012352544844235e-02 2.404753472564761033e-02 2.420449717273163298e-02 2.441020099902948062e-02 2.466283924663932592e-02 2.495961879968465816e-02 2.529680361904841981e-02 2.566978509181198909e-02 2.607317273133346117e-02 2.650089793001890806e-02 2.694632386614896277e-02 2.740235574160298712e-02 2.786154696575797798e-02 2.831619841331012299e-02 2.875844925531376162e-02 2.918035896842907304e-02 2.957398092297583089e-02 2.993142845011403583e-02 3.024493454000883735e-02 3.050690638696788165e-02 3.070997593398274231e-02 3.084704742863446716e-02 3.091134282442505044e-02 3.089644567407445405e-02 3.079634398268770584e-02 3.060547233031706005e-02 3.031875344174619555e-02 2.993163928042414171e-02 2.944015167678566691e-02 2.884092247341731030e-02 2.813123318929561939e-02 2.730905428853391478e-02 2.637308431489261695e-02 2.532278947597148971e-02 2.415844483127945960e-02 2.288117925100717487e-02 2.149302815365723707e-02 1.999700150659901657e-02 1.839718145032947019e-02 1.669887830622437952e-02 1.490890598825339065e-02 1.303611625322825297e-02 1.109254178082497329e-02 9.096138124010945750e-03 7.078389995673210582e-03 5.109854267279775181e-03 3.406454489601729984e-03 2.696006063209241584e-03 3.688601585270754289e-03 5.559870551489431122e-03 7.698042550855744258e-03 9.923856058273167538e-03 1.217242037592583190e-02 1.441005395819942685e-02 1.661367902841202199e-02 1.876451611539238506e-02 2.084580221772958791e-02 2.284187457888457382e-02 2.473779109040934870e-02 2.651918765875087292e-02 2.817225099642089309e-02 2.968375293440203913e-02 3.104112075124218842e-02 3.223253108336179146e-02 3.324702162643423248e-02 3.407461870373990759e-02 3.470648151419890998e-02 3.513506634498311104e-02 3.535431681668203124e-02 3.535988985075193269e-02 3.514943214565970087e-02 3.472292941009134243e-02 3.408316174712495983e-02 3.323631536795731978e-02 3.219282602372694480e-02 3.096856670307397696e-02 2.958654425278643349e-02 2.807933405147890540e-02 2.649253461755079683e-02 2.488947662544363851e-02 2.335702573271694615e-02 2.201103994836449765e-02 2.099720221943457074e-02 2.047924143254067214e-02 2.060758557682380865e-02 2.147606512073740870e-02 2.309439736460741285e-02 2.539797928002749880e-02 2.828304150275841311e-02 3.163962280255312037e-02 3.536917717948009215e-02 3.938944480325032999e-02 4.363313513022738094e-02 4.804479173593976388e-02 5.257773694933449982e-02 5.719165109268369712e-02 6.185081087752256068e-02 6.652285949659710040e-02 7.117796799131662078e-02 7.578827363504420100e-02 8.032751139479893387e-02 8.477077932363601132e-02 8.909439684698090833e-02 9.327582753837714014e-02 9.729364662607381531e-02 1.011275393589192162e-01 1.047583203779616917e-01 1.081679670009243477e-01 1.113396612423134119e-01 1.142578367363077801e-01 1.169082276858762898e-01 1.192779176516348960e-01 1.213553865001200521e-01 1.231305542089854016e-01 1.245948205143084658e-01 1.257410996090803090e-01 1.265638492804497250e-01 1.270590940195414908e-01 1.272244417612887757e-01 1.270590940195414631e-01 1.265638492804496973e-01 1.257410996090803368e-01 1.245948205143085352e-01 1.231305542089853877e-01 1.213553865001200521e-01 1.192779176516348960e-01 1.169082276858763036e-01 1.142578367363077801e-01 1.113396612423133702e-01 1.081679670009243199e-01 1.047583203779616778e-01 1.011275393589192301e-01 9.729364662607382919e-02 9.327582753837712626e-02 8.909439684698088058e-02 8.477077932363601132e-02 8.032751139479893387e-02 7.578827363504420100e-02 7.117796799131667629e-02 6.652285949659708653e-02 6.185081087752257456e-02 5.719165109268369712e-02 5.257773694933449288e-02 4.804479173593976388e-02 4.363313513022737400e-02 3.938944480325030917e-02 3.536917717948007134e-02 3.163962280255311343e-02 2.828304150275838189e-02 2.539797928002748839e-02 2.309439736460743714e-02 2.147606512073739829e-02 2.060758557682378089e-02 2.047924143254065826e-02 2.099720221943457074e-02 2.201103994836448724e-02 2.335702573271693921e-02 2.488947662544364198e-02 2.649253461755081418e-02 2.807933405147889500e-02 2.958654425278641961e-02 3.096856670307399431e-02 3.219282602372695173e-02 3.323631536795731978e-02 3.408316174712495983e-02 3.472292941009132161e-02 3.514943214565971474e-02 3.535988985075193269e-02 3.535431681668203124e-02 3.513506634498313186e-02 3.470648151419892385e-02 3.407461870373990759e-02 3.324702162643425329e-02 3.223253108336177758e-02 3.104112075124216760e-02 2.968375293440203913e-02 2.817225099642089656e-02 2.651918765875087639e-02 2.473779109040934870e-02 2.284187457888457382e-02 2.084580221772958444e-02 1.876451611539238853e-02 1.661367902841203240e-02 1.441005395819942164e-02 1.217242037592584057e-02 9.923856058273177946e-03 7.698042550855742523e-03 5.559870551489424183e-03 3.688601585270745616e-03 2.696006063209241584e-03 3.406454489601750367e-03 5.109854267279789058e-03 7.078389995673213184e-03 9.096138124010950954e-03 1.109254178082498543e-02 1.303611625322824777e-02 1.490890598825338545e-02 1.669887830622437258e-02 1.839718145032947019e-02 1.999700150659900616e-02 2.149302815365723707e-02 2.288117925100716793e-02 2.415844483127945266e-02 2.532278947597150012e-02 2.637308431489261695e-02 2.730905428853391825e-02 2.813123318929561245e-02 2.884092247341731377e-02 2.944015167678565650e-02 2.993163928042414171e-02 3.031875344174619555e-02 3.060547233031706005e-02 3.079634398268769196e-02 3.089644567407446099e-02 3.091134282442505044e-02 3.084704742863446369e-02 3.070997593398275965e-02 3.050690638696788165e-02 3.024493454000884429e-02 2.993142845011402542e-02 2.957398092297583089e-02 2.918035896842906263e-02 2.875844925531376162e-02 2.831619841331013340e-02 2.786154696575798145e-02 2.740235574160298712e-02 2.694632386614897318e-02 2.650089793001891500e-02 2.607317273133346117e-02 2.566978509181198215e-02 2.529680361904841635e-02 2.495961879968464775e-02 2.466283924663931551e-02 2.441020099902947368e-02 2.420449717273164686e-02 2.404753472564759992e-02 2.394012352544844582e-02 2.388210039725865638e-02 2.387238772213144677e-02 2.390908295903251130e-02 2.398957272007231148e-02 2.411066318582846119e-02 2.426871793818640224e-02 2.445979469549638963e-02 2.467977373165098839e-02 2.492447259895070807e-02 2.518974378864485830e-02 2.547155385000766936e-02 2.576604405013055432e-02 2.606957380308655425e-02 2.637874882695706927e-02 2.669043635589798610e-02 2.700176982373532833e-02 2.731014533126626537e-02 2.761321198724625905e-02 2.790885793247090130e-02 2.819519355962855217e-02 2.847053315613022606e-02 2.873337593809592930e-02 2.898238721824986097e-02 2.921638026006390110e-02 2.943429921316428194e-02 2.963520339748395779e-02 2.981825310169921445e-02 2.998269698099891717e-02 3.012786107664231286e-02 3.025313943158669180e-02 3.035798624020378395e-02 3.044190944338747914e-02 3.050446566142757041e-02 3.054525634446341245e-02 3.056392501291296110e-02 3.056015545708819919e-02 3.053367076543476305e-02
3.132426640546136232e-02 3.135597702018571437e-02 3.136359066200369861e-02 3.134740208236764386e-02 3.130774960519368266e-02 3.124501505653993691e-02 3.115962434704160414e-02 3.105204883918290942e-02 3.092280763593922149e-02 3.077247092903257625e-02 3.060166454326481225e-02 3.041107580734391663e-02 3.020146087024446271e-02 2.997365356425110358e-02 2.972857588986254490e-02 2.946725016184967988e-02 2.919081280756345362e-02 2.890052974534470728e-02 2.859781318913655335e-02 2.828423962123804286e-02 2.796156854435800920e-02 2.763176146215892692e-02 2.729700034080179138e-02 2.695970457020268815e-02 2.662254517413454105e-02 2.628845471965149741e-02 2.596063106413714142e-02 2.564253278048174434e-02 2.533786386136304553e-02 2.505054518440973446e-02 2.478467030125565060e-02 2.454444348604178233e-02 2.433409873127853271e-02 2.415779957164826408e-02 2.401952125061733792e-02 2.392291872780407877e-02 2.387118614741934319e-02 2.386691532663454476e-02 2.391196218629191086e-02 2.400733046200128132e-02 2.415308125900551134e-02 2.434827503516355518e-02 2.459094966934269322e-02 2.487813488038208634e-02 2.520589999333343670e-02 2.556942944189774178e-02 2.596311880027721980e-02 2.638068365518387443e-02 2.681527412791108109e-02 2.725958905166584248e-02 2.770598536215951313e-02 2.814657986342587737e-02 2.857334196365026585e-02 2.897817711294616017e-02 2.935300147783954927e-02 2.968980887729480433e-02 2.998073123749943683e-02 3.021809386386827001e-02 3.039446674264740730e-02 3.050271292442244611e-02 3.053603484840489504e-02 3.048801926810410651e-02 3.035268125434295236e-02 3.012450759223740324e-02 2.979849976155636918e-02 2.937021660006580714e-02 2.883581670255324497e-02 2.819210061316101273e-02 2.743655294111945961e-02 2.656738469886783111e-02 2.558357647943034288e-02 2.448492365451624547e-02 2.327208577099422818e-02 2.194664411337516816e-02 2.051117472244344195e-02 1.896935059657699207e-02 1.732609993649435187e-02 1.558787580929180475e-02 1.376315926449734467e-02 1.186348827774086519e-02 9.905790269661660444e-03 7.918376851537303751e-03 5.958996140523900066e-03 4.179868820670265897e-03 3.058982723078366734e-03 3.429931656557617080e-03 5.008938117021141147e-03 7.036239857360473103e-03 9.217395066099995024e-03 1.145131765741257308e-02 1.369148182372045483e-02 1.590929424851529259e-02 1.808316169878714658e-02 2.019463961696305737e-02 2.222690127856425876e-02 2.416408885735796611e-02 2.599104234022023285e-02 2.769320735129959105e-02 2.925663559769385580e-02 3.066803772519685958e-02 3.191486900205423721e-02 3.298543837111789223e-02 3.386903698321876155e-02 3.455608595529799376e-02 3.503830607609061815e-02 3.530891529065043749e-02 3.536286367002291348e-02 3.519712092234611456e-02 3.481103928072733222e-02 3.420682620664815959e-02 3.339017884314745416e-02 3.237115849845160348e-02 3.116542242160065881e-02 2.979598508712389543e-02 2.829574979061518641e-02 2.671110886024977149e-02 2.510686473739350347e-02 2.357231303971004180e-02 2.222698179517329509e-02 2.122151294047023434e-02 2.072525292762536844e-02 2.089331566453211247e-02 2.182149705887312038e-02 2.351840301612106998e-02 2.591665450658780720e-02 2.890967326415390046e-02 3.238535938562820543e-02 3.624366045050284729e-02 4.040119319691597155e-02 4.478972212132532188e-02 4.935290445566210826e-02 5.404317472608659995e-02 5.881929733152322509e-02 6.364459542131258030e-02 6.848572007240039117e-02 7.331181512448019244e-02 7.809396135369539582e-02 8.280481502436393138e-02 8.741838113778230279e-02 9.190988003994991773e-02 9.625567879252970582e-02 1.004332674105008344e-01 1.044212659833352319e-01 1.081994527278920676e-01 1.117488057898431697e-01 1.150515535310563109e-01 1.180912293891061282e-01 1.208527283554476500e-01 1.233223628132926741e-01 1.254879159872044347e-01 1.273386916396402613e-01 1.288655589432810000e-01 1.300609916881904637e-01 1.309191011682823980e-01 1.314356622450595646e-01 1.316081322177943824e-01 1.314356622450596201e-01 1.309191011682823980e-01 1.300609916881904637e-01 1.288655589432809445e-01 1.273386916396402058e-01 1.254879159872044625e-01 1.233223628132926741e-01 1.208527283554476361e-01 1.180912293891061282e-01 1.150515535310562831e-01 1.117488057898431697e-01 1.081994527278920815e-01 1.044212659833352319e-01 1.004332674105008344e-01 9.625567879252973358e-02 9.190988003994990385e-02 8.741838113778227504e-02 8.280481502436391750e-02 7.809396135369539582e-02 7.331181512448017856e-02 6.848572007240034953e-02 6.364459542131258030e-02 5.881929733152320428e-02 5.404317472608658607e-02 4.935290445566212214e-02 4.478972212132527331e-02 4.040119319691597155e-02 3.624366045050283341e-02 3.238535938562821237e-02 2.890967326415390046e-02 2.591665450658779679e-02 2.351840301612105610e-02 2.182149705887313773e-02 2.089331566453209166e-02 2.072525292762536844e-02 2.122151294047021700e-02 2.222698179517329509e-02 2.357231303971003833e-02 2.510686473739347571e-02 2.671110886024977496e-02 2.829574979061517254e-02 2.979598508712389890e-02 3.116542242160066575e-02 3.237115849845163817e-02 3.339017884314744028e-02 3.420682620664815959e-02 3.481103928072734610e-02 3.519712092234612844e-02 3.536286367002291348e-02 3.530891529065043055e-02 3.503830607609060427e-02 3.455608595529801458e-02 3.386903698321874767e-02 3.298543837111791305e-02 3.191486900205424415e-02 3.066803772519686999e-02 2.925663559769387315e-02 2.769320735129957023e-02 2.599104234022022591e-02 2.416408885735795223e-02 2.222690127856426223e-02 2.019463961696305043e-02 1.808316169878714658e-02 1.590929424851529952e-02 1.369148182372045310e-02 1.145131765741257829e-02 9.217395066099993289e-03 7.036239857360473103e-03 5.008938117021148953e-03 3.429931656557620983e-03 3.058982723078384081e-03 4.179868820670246815e-03 5.958996140523900933e-03 7.918376851537305486e-03 9.905790269661655240e-03 1.186348827774087386e-02 1.376315926449733253e-02 1.558787580929179954e-02 1.732609993649435187e-02 1.896935059657699554e-02 2.051117472244343848e-02 2.194664411337517856e-02 2.327208577099423165e-02 2.448492365451623853e-02 2.558357647943033247e-02 2.656738469886783111e-02 2.743655294111947349e-02 2.819210061316101273e-02 2.883581670255324497e-02 2.937021660006580714e-02 2.979849976155635530e-02 3.012450759223739630e-02 3.035268125434295930e-02 3.048801926810412039e-02 3.053603484840488463e-02 3.050271292442244264e-02 3.039446674264740730e-02 3.021809386386827001e-02 2.998073123749943683e-02 2.968980887729479393e-02 2.935300147783954927e-02 2.897817711294616017e-02 2.857334196365027973e-02 2.814657986342586696e-02 2.770598536215952354e-02 2.725958905166584248e-02 2.681527412791108109e-02 2.638068365518386402e-02 2.596311880027721980e-02 2.556942944189774178e-02 2.520589999333343670e-02 2.487813488038207940e-02 2.459094966934270016e-02 2.434827503516355865e-02 2.415308125900550093e-02 2.400733046200127091e-02 2.391196218629190740e-02 2.386691532663454129e-02 2.387118614741934666e-02 2.392291872780407877e-02 2.401952125061732751e-02 2.415779957164826408e-02 2.433409873127853618e-02 2.454444348604177192e-02 2.478467030125565407e-02 2.505054518440974487e-02 2.533786386136304553e-02 2.564253278048173046e-02 2.596063106413715876e-02 2.628845471965148700e-02 2.662254517413453758e-02 2.695970457020268815e-02 2.729700034080180179e-02 2.763176146215891651e-02 2.796156854435800573e-02 2.828423962123805327e-02 2.859781318913655335e-02 2.890052974534470034e-02 2.919081280756345362e-02 2.946725016184968335e-02 2.972857588986255184e-02 2.997365356425110705e-02 3.020146087024445924e-02 3.041107580734391316e-02 3.060166454326481572e-02 3.077247092903256584e-02 3.092280763593921802e-02 3.105204883918288861e-02 3.115962434704159720e-02 3.124501505653994732e-02 3.130774960519367572e-02 3.134740208236762998e-02 3.136359066200369167e-02 3.135597702018570743e-02 3.132426640546136926e-02
3.213323916668323760e-02 3.217144542262118101e-02 3.218404388191926230e-02 3.217133884741254363e-02 3.213368394239702469e-02 3.207148121524269757e-02 3.198518071434655607e-02 3.187528066158099027e-02 3.174232836052209156e-02 3.158692198180278188e-02 3.140971337126343549e-02 3.121141202651090546e-02 3.099279038309504103e-02 3.075469054169376742e-02 3.049803255129837284e-02 3.022382433854920239e-02 2.993317333843980785e-02 2.962729983387103749e-02 2.930755194821543438e-02 2.897542215252821296e-02 2.863256504321068721e-02 2.828081601218923949e-02 2.792221026536470876e-02 2.755900144191693324e-02 2.719367884446707503e-02 2.682898200866745686e-02 2.646791102698560841e-02 2.611373071061907913e-02 2.576996635406986202e-02 2.544038860414019054e-02 2.512898479425479739e-02 2.483991417053365083e-02 2.457744480604189680e-02 2.434587077026691138e-02 2.414940936088462095e-02 2.399207992022914585e-02 2.387756785520828151e-02 2.380907973502668223e-02 2.378919741001838187e-02 2.381974055360873074e-02 2.390164747272013890e-02 2.403488319513725005e-02 2.421838171096686587e-02 2.445002610075734314e-02 2.472666665409199369e-02 2.504417361062980657e-02 2.539751841988386813e-02 2.578087578709299318e-02 2.618773834461979658e-02 2.661103640336010684e-02 2.704325657642861480e-02 2.747655475759414739e-02 2.790286065168745902e-02 2.831397256156270581e-02 2.870164231204038602e-02 2.905765100348936189e-02 2.937387676693192784e-02 2.964235590262453979e-02 2.985533879860961110e-02 3.000534191346629007e-02 3.008519692479939139e-02 3.008809793406681810e-02 3.000764740830525606e-02 2.983790134906778163e-02 2.957341402030534694e-02 2.920928244786412734e-02 2.874119083082607787e-02 2.816545498808948125e-02 2.747906701797960330e-02 2.667974050155328888e-02 2.576595688165842640e-02 2.473701419117394634e-02 2.359308025666615252e-02 2.233525419826803624e-02 2.096564314365719633e-02 1.948746695578778415e-02 1.790521548813694269e-02 1.622490757184881852e-02 1.445455659946210877e-02 1.260508350754881504e-02 1.069228347126621737e-02 8.741555766204773051e-03 6.800912334596463486e-03 4.982606044734551667e-03 3.604044916540694293e-03 3.380577604820101615e-03 4.543109041597191006e-03 6.395657987677735509e-03 8.501037292264113435e-03 1.070161236702651258e-02 1.293096250498153299e-02 1.515235854607334919e-02 1.734029783606933980e-02 1.947415164550252153e-02 2.153568447378257852e-02 2.350800032272571533e-02 2.537508269046708995e-02 2.712160805881915979e-02 2.873289713640202539e-02 3.019494170507663194e-02 3.149447703972638873e-02 3.261908516618954035e-02 3.355732227939368928e-02 3.429886854428752796e-02 3.483470217760110954e-02 3.515730323812157887e-02 3.526089672847947804e-02 3.514175023275085269e-02 3.479854940909311162e-02 3.423288670131882649e-02 3.344991680924411931e-02 3.245925989901443653e-02 3.127627429521983443e-02 2.992387818766137353e-02 2.843517269188650110e-02 2.685718128952207379e-02 2.525597711739283741e-02 2.372304466702929854e-02 2.238131033177821055e-02 2.138610022888329243e-02 2.091214290470243264e-02 2.111908145390951549e-02 2.210462342797652607e-02 2.387632645779116936e-02 2.636420578282837671e-02 2.945910525082511694e-02 3.304702391462272654e-02 3.702661503470487669e-02 4.131354905573763475e-02 4.583878985479826473e-02 5.054522555057328753e-02 5.538449869502076045e-02 6.031453688062823199e-02 6.529777568037363478e-02 7.029992956929445591e-02 7.528916219092485207e-02 8.023553778211237053e-02 8.511066791909220608e-02 8.988749347714949933e-02 9.454016023958269899e-02 9.904395942175707457e-02 1.033753131121180613e-01 1.075117905600939394e-01 1.114321452776313726e-01 1.151163656916159850e-01 1.185457340061904924e-01 1.217028892840254228e-01 1.245718917181421331e-01 1.271382857633171215e-01 1.293891603110466637e-01 1.313132044800050247e-01 1.329007578930667122e-01 1.341438545484850420e-01 1.350362595850652658e-01 1.355734984020989797e-01 1.357528777338295467e-01 1.355734984020989797e-01 1.350362595850652658e-01 1.341438545484850420e-01 1.329007578930667122e-01 1.313132044800050247e-01 1.293891603110467192e-01 1.271382857633171215e-01 1.245718917181421331e-01 1.217028892840254228e-01 1.185457340061904785e-01 1.151163656916159989e-01 1.114321452776313448e-01 1.075117905600939672e-01 1.033753131121180890e-01 9.904395942175710232e-02 9.454016023958267123e-02 8.988749347714951321e-02 8.511066791909221996e-02 8.023553778211235665e-02 7.528916219092483819e-02 7.029992956929448367e-02 6.529777568037363478e-02 6.031453688062823199e-02 5.538449869502076045e-02 5.054522555057326672e-02 4.583878985479827861e-02 4.131354905573764169e-02 3.702661503470486976e-02 3.304702391462269878e-02 2.945910525082513429e-02 2.636420578282835589e-02 2.387632645779119364e-02 2.210462342797651220e-02 2.111908145390951896e-02 2.091214290470244652e-02 2.138610022888330284e-02 2.238131033177823137e-02 2.372304466702928813e-02 2.525597711739282353e-02 2.685718128952204603e-02 2.843517269188650803e-02 2.992387818766138047e-02 3.127627429521982749e-02 3.245925989901439490e-02 3.344991680924411237e-02 3.423288670131882649e-02 3.479854940909310468e-02 3.514175023275085963e-02 3.526089672847946416e-02 3.515730323812157887e-02 3.483470217760110954e-02 3.429886854428752796e-02 3.355732227939367540e-02 3.261908516618954035e-02 3.149447703972638180e-02 3.019494170507663541e-02 2.873289713640202886e-02 2.712160805881915285e-02 2.537508269046708301e-02 2.350800032272572226e-02 2.153568447378257852e-02 1.947415164550251807e-02 1.734029783606934674e-02 1.515235854607334745e-02 1.293096250498152779e-02 1.070161236702652299e-02 8.501037292264111700e-03 6.395657987677736377e-03 4.543109041597191006e-03 3.380577604820093809e-03 3.604044916540701665e-03 4.982606044734552535e-03 6.800912334596473027e-03 8.741555766204778255e-03 1.069228347126622604e-02 1.260508350754880290e-02 1.445455659946210877e-02 1.622490757184882545e-02 1.790521548813694616e-02 1.948746695578777721e-02 2.096564314365719980e-02 2.233525419826804664e-02 2.359308025666614211e-02 2.473701419117394634e-02 2.576595688165841599e-02 2.667974050155328195e-02 2.747906701797961371e-02 2.816545498808946391e-02 2.874119083082608828e-02 2.920928244786412040e-02 2.957341402030533653e-02 2.983790134906779551e-02 3.000764740830524219e-02 3.008809793406681463e-02 3.008519692479939139e-02 3.000534191346628313e-02 2.985533879860961110e-02 2.964235590262452938e-02 2.937387676693192784e-02 2.905765100348936189e-02 2.870164231204036867e-02 2.831397256156270581e-02 2.790286065168746249e-02 2.747655475759414392e-02 2.704325657642861480e-02 2.661103640336011725e-02 2.618773834461979658e-02 2.578087578709300359e-02 2.539751841988388201e-02 2.504417361062979963e-02 2.472666665409199716e-02 2.445002610075734661e-02 2.421838171096685546e-02 2.403488319513725699e-02 2.390164747272013543e-02 2.381974055360873421e-02 2.378919741001838187e-02 2.380907973502668223e-02 2.387756785520828151e-02 2.399207992022915625e-02 2.414940936088463136e-02 2.434587077026689750e-02 2.457744480604188292e-02 2.483991417053365430e-02 2.512898479425480433e-02 2.544038860414019054e-02 2.576996635406986202e-02 2.611373071061906873e-02 2.646791102698560147e-02 2.682898200866745686e-02 2.719367884446707850e-02 2.755900144191692283e-02 2.792221026536470529e-02 2.828081601218923949e-02 2.863256504321069762e-02 2.897542215252820602e-02 2.930755194821542745e-02 2.962729983387104443e-02 2.993317333843980785e-02 3.022382433854920239e-02 3.049803255129837631e-02 3.075469054169376742e-02 3.099279038309504797e-02 3.121141202651090893e-02 3.140971337126343549e-02 3.158692198180278188e-02 3.174232836052208462e-02 3.187528066158099027e-02 3.198518071434655607e-02 3.207148121524269063e-02 3.213368394239702469e-02 3.217133884741253669e-02 3.218404388191926924e-02 3.217144542262118795e-02 3.213323916668323760e-02
3.295895018958494571e-02 3.300511969076123930e-02 3.302405108824894159e-02 3.301604796989287410e-02 3.298147021743896151e-02 3.292073251682457041e-02 3.283430315689795514e-02 3.272270323584954010e-02 3.258650640569590862e-02 3.242633929488070860e-02 3.224288275682124505e-02 3.203687409748534609e-02 3.180911043690905909e-02 3.156045335719451228e-02 3.129183498169962191e-02 3.100426561553282570e-02 3.069884305448272732e-02 3.037676363591599107e-02 3.003933505862732209e-02 2.968799093584882989e-02 2.932430696296889350e-02 2.895001847460453373e-02 2.856703902954461569e-02 2.817747949166276786e-02 2.778366686533569399e-02 2.738816189199132223e-02 2.699377411994515960e-02 2.660357282847665081e-02 2.622089183412466482e-02 2.584932586095185086e-02 2.549271586380436744e-02 2.515512052258734102e-02 2.484077116634817936e-02 2.455400774479973847e-02 2.429919424831338340e-02 2.408061326502293487e-02 2.390234116934994435e-02 2.376810766594489657e-02 2.368114583273545071e-02 2.364404104318325664e-02 2.365858873791941430e-02 2.372567151148384512e-02 2.384516508536474802e-02 2.401588043417172622e-02 2.423554592738271299e-02 2.450082942944254577e-02 2.480739657367319814e-02 2.514999852438903546e-02 2.552258086371483534e-02 2.591840487227467169e-02 2.633017322593627849e-02 2.675015364064317613e-02 2.717029585429033001e-02 2.758233918374419780e-02 2.797790949261569696e-02 2.834860562762456584e-02 2.868607620465946778e-02 2.898208809144244696e-02 2.922858811693481926e-02 2.941775952029281049e-02 2.954207450910461760e-02 2.959434408767104910e-02 2.956776608536104342e-02 2.945597209238464201e-02 2.925307381530423481e-02 2.895370920945435078e-02 2.855308863989673013e-02 2.804704127621837975e-02 2.743206195453844198e-02 2.670535886799557321e-02 2.586490272071459082e-02 2.490947848371017834e-02 2.383874177936256070e-02 2.265328348866898697e-02 2.135470900096535229e-02 1.994574379334083936e-02 1.843038727954238176e-02 1.681415788519962165e-02 1.510451810813400603e-02 1.331167561225349467e-02 1.145023015447525598e-02 9.542908676401761978e-03 7.630075132061099087e-03 5.797295670393677255e-03 4.261980345055219055e-03 3.557863599224117025e-03 4.204976195927173817e-03 5.798171023903148959e-03 7.786098745239237486e-03 9.929821991245637788e-03 1.213250232427788219e-02 1.434533164147457247e-02 1.653728494548712194e-02 1.868482602931854919e-02 2.076796405383726438e-02 2.276859288957622934e-02 2.466975435941266143e-02 2.645531583073829768e-02 2.810985108255904807e-02 2.961862962608934058e-02 3.096766921107311707e-02 3.214382922454304958e-02 3.313493436016072546e-02 3.392992464409344544e-02 3.451903254099567692e-02 3.489399194965838585e-02 3.504828844029247298e-02 3.497746600653008076e-02 3.467951401958815211e-02 3.415537054232116454e-02 3.340959698417715618e-02 3.245130756553475659e-02 3.129547954290334139e-02 2.996483073446711692e-02 2.849252797242116803e-02 2.692605832994458478e-02 2.533255494148691639e-02 2.380543279899416734e-02 2.247071587486026631e-02 2.148809423072332858e-02 2.103738016046069817e-02 2.128251749077622948e-02 2.232301280519047651e-02 2.416541594286547925e-02 2.673732411835844092e-02 2.992727478513287909e-02 3.361964755065956212e-02 3.771205071377760343e-02 4.211941409890995747e-02 4.677206663530122238e-02 5.161226083074014342e-02 5.659095605639254817e-02 6.166533308111513123e-02 6.679701542832744421e-02 7.195084517843169936e-02 7.709406091704322506e-02 8.219575803901239819e-02 8.722654488621597868e-02 9.215833431911692186e-02 9.696422902445499259e-02 1.016184717497654599e-01 1.060964404082654494e-01 1.103746739263661014e-01 1.144309187386691185e-01 1.182441886010124898e-01 1.217948323102458069e-01 1.250646052676419873e-01 1.280367417850465928e-01 1.306960257319065011e-01 1.330288576389540289e-01 1.350233167664390832e-01 1.366692169490605346e-01 1.379581552723611326e-01 1.388835528343969339e-01 1.394406870149995092e-01 1.396267148218469922e-01 1.394406870149995092e-01 1.388835528343969339e-01 1.379581552723611049e-01 1.366692169490605069e-01 1.350233167664391110e-01 1.330288576389540289e-01 1.306960257319065011e-01 1.280367417850466205e-01 1.250646052676419873e-01 1.217948323102457653e-01 1.182441886010125592e-01 1.144309187386691185e-01 1.103746739263660875e-01 1.060964404082655049e-01 1.016184717497654599e-01 9.696422902445499259e-02 9.215833431911690798e-02 8.722654488621600644e-02 8.219575803901241207e-02 7.709406091704326669e-02 7.195084517843171323e-02 6.679701542832745809e-02 6.166533308111513817e-02 5.659095605639250653e-02 5.161226083074013649e-02 4.677206663530123626e-02 4.211941409890996441e-02 3.771205071377758261e-02 3.361964755065958294e-02 2.992727478513288950e-02 2.673732411835845132e-02 2.416541594286545150e-02 2.232301280519048692e-02 2.128251749077622948e-02 2.103738016046068776e-02 2.148809423072332164e-02 2.247071587486026284e-02 2.380543279899419162e-02 2.533255494148694414e-02 2.692605832994460560e-02 2.849252797242116803e-02 2.996483073446711692e-02 3.129547954290333445e-02 3.245130756553474966e-02 3.340959698417714924e-02 3.415537054232116454e-02 3.467951401958815905e-02 3.497746600653008076e-02 3.504828844029247992e-02 3.489399194965839973e-02 3.451903254099567692e-02 3.392992464409343850e-02 3.313493436016073240e-02 3.214382922454304958e-02 3.096766921107312401e-02 2.961862962608933364e-02 2.810985108255906542e-02 2.645531583073830462e-02 2.466975435941266837e-02 2.276859288957621200e-02 2.076796405383725050e-02 1.868482602931855266e-02 1.653728494548711153e-02 1.434533164147457421e-02 1.213250232427787872e-02 9.929821991245625645e-03 7.786098745239217536e-03 5.798171023903154163e-03 4.204976195927174684e-03 3.557863599224103581e-03 4.261980345055209514e-03 5.797295670393692001e-03 7.630075132061098220e-03 9.542908676401749835e-03 1.145023015447524384e-02 1.331167561225349120e-02 1.510451810813400950e-02 1.681415788519961124e-02 1.843038727954237135e-02 1.994574379334085670e-02 2.135470900096535576e-02 2.265328348866898697e-02 2.383874177936256417e-02 2.490947848371017834e-02 2.586490272071460123e-02 2.670535886799557668e-02 2.743206195453844198e-02 2.804704127621838322e-02 2.855308863989673013e-02 2.895370920945435772e-02 2.925307381530421053e-02 2.945597209238463507e-02 2.956776608536104689e-02 2.959434408767106645e-02 2.954207450910460719e-02 2.941775952029283825e-02 2.922858811693481926e-02 2.898208809144245043e-02 2.868607620465947472e-02 2.834860562762457278e-02 2.797790949261570737e-02 2.758233918374419780e-02 2.717029585429032654e-02 2.675015364064316920e-02 2.633017322593626808e-02 2.591840487227468209e-02 2.552258086371482840e-02 2.514999852438903200e-02 2.480739657367319814e-02 2.450082942944253189e-02 2.423554592738270952e-02 2.401588043417173662e-02 2.384516508536474108e-02 2.372567151148384165e-02 2.365858873791941083e-02 2.364404104318324970e-02 2.368114583273544724e-02 2.376810766594490351e-02 2.390234116934995823e-02 2.408061326502293140e-02 2.429919424831338687e-02 2.455400774479974541e-02 2.484077116634817589e-02 2.515512052258734102e-02 2.549271586380435703e-02 2.584932586095184046e-02 2.622089183412466828e-02 2.660357282847665081e-02 2.699377411994515960e-02 2.738816189199132223e-02 2.778366686533570093e-02 2.817747949166275051e-02 2.856703902954461569e-02 2.895001847460456149e-02 2.932430696296889003e-02 2.968799093584885418e-02 3.003933505862732209e-02 3.037676363591599801e-02 3.069884305448272732e-02 3.100426561553283264e-02 3.129183498169960803e-02 3.156045335719451228e-02 3.180911043690905909e-02 3.203687409748534609e-02 3.224288275682125199e-02 3.242633929488070860e-02 3.258650640569591556e-02 3.272270323584955398e-02 3.283430315689796208e-02 3.292073251682457041e-02 3.298147021743896845e-02 3.301604796989288798e-02 3.302405108824894853e-02 3.300511969076123236e-02 3.295895018958494571e-02
3.379947058380516900e-02 3.385525741180082232e-02 3.388206829450932100e-02 3.388019414562151721e-02 3.384999010336046943e-02 3.379187368186777757e-02 3.370632303628894044e-02 3.359387544770568029e-02 3.345512614725538320e-02 3.329072761135049019e-02 3.310138947127500703e-02 3.288787919014883598e-02 3.265102366752444668e-02 3.239171193599429260e-02 3.211089911410364844e-02 3.180961177445096322e-02 3.148895487367094764e-02 3.115012037026311867e-02 3.079439762481313986e-02 3.042318563238060811e-02 3.003800707540047951e-02 2.964052410347545879e-02 2.923255563918473326e-02 2.881609587125286143e-02 2.839333342237238336e-02 2.796667046323321124e-02 2.753874078264849021e-02 2.711242551504559201e-02 2.669086487561520699e-02 2.627746387431308811e-02 2.587588960105636354e-02 2.549005734366439901e-02 2.512410258879537936e-02 2.478233596076867898e-02 2.446917848969201725e-02 2.418907538862736725e-02 2.394638785366571404e-02 2.374526430682022404e-02 2.358949488845465958e-02 2.348235562755410927e-02 2.342645116906412472e-02 2.342356670520888071e-02 2.347454033825084607e-02 2.357916615632164523e-02 2.373613580098780235e-02 2.394302258652900722e-02 2.419630795058740069e-02 2.449144596630794049e-02 2.482295853255777826e-02 2.518455211370330613e-02 2.556924660389359866e-02 2.596950781200892469e-02 2.637737678456114968e-02 2.678459124501171920e-02 2.718269644081677816e-02 2.756314439546784720e-02 2.791738183972330631e-02 2.823692793081799060e-02 2.851344331659053447e-02 2.873879225117472250e-02 2.890509941294054641e-02 2.900480289545152163e-02 2.903070460256782295e-02 2.897601902555482084e-02 2.883442114418382704e-02 2.860009399525834453e-02 2.826777630445813372e-02 2.783281049253455430e-02 2.729119135934500451e-02 2.663961584253625101e-02 2.587553448329234923e-02 2.499720568431700388e-02 2.400375465248551915e-02 2.289524033776894896e-02 2.167273620824836100e-02 2.033843533442803234e-02 1.889579908200800934e-02 1.734978633656438646e-02 1.570723739392498181e-02 1.397757051405663746e-02 1.217415314744722289e-02 1.031725213295636365e-02 8.441058697817126547e-03 6.612408953399145396e-03 4.985228214152595365e-03 3.935442245588844333e-03 4.038698524029629873e-03 5.273230531658474468e-03 7.087836385079051248e-03 9.144471024933098491e-03 1.130125215163434518e-02 1.349141154793083441e-02 1.567601347753929189e-02 1.782756387170834900e-02 1.992382156249098563e-02 2.194522687089973945e-02 2.387375916545441887e-02 2.569241905480568189e-02 2.738500928938227691e-02 2.893607083188613413e-02 3.033090657183663136e-02 3.155565955484010421e-02 3.259742953747207794e-02 3.344442096743836801e-02 3.408612146718349722e-02 3.451351473198473879e-02 3.471933675859530805e-02 3.469839058474160493e-02 3.444794346448383504e-02 3.396824328722977682e-02 3.326321048415616100e-02 3.234139114369446316e-02 3.121730119046244381e-02 2.991335479813011719e-02 2.846265157622381373e-02 2.691297107668106162e-02 2.533228754316369652e-02 2.381567194661620909e-02 2.249191583337901285e-02 2.152470459924235580e-02 2.109856570234943871e-02 2.138143276102102974e-02 2.247443095850720080e-02 2.438311797662301786e-02 2.703288193651421159e-02 3.031027122015712144e-02 3.409837563838721830e-02 3.829404757109269863e-02 4.281171176334713779e-02 4.758124996458455019e-02 5.254442935787927149e-02 5.765164830601481744e-02 6.285944199102526386e-02 6.812870734761510005e-02 7.342348737245084356e-02 7.871015929504635023e-02 8.395690555580966052e-02 8.913338062322238853e-02 9.421051312124420485e-02 9.916040154652296101e-02 1.039562747656714164e-01 1.085724972280458500e-01 1.129846047424118982e-01 1.171693606830174483e-01 1.211048252437728207e-01 1.247704322684711625e-01 1.281470695275186977e-01 1.312171592712159662e-01 1.339647365881806995e-01 1.363755236168848473e-01 1.384369980536535039e-01 1.401384547094129129e-01 1.414710591158946928e-01 1.424278923879170600e-01 1.430039867242820506e-01 1.431963510850982890e-01 1.430039867242820506e-01 1.424278923879170877e-01 1.414710591158947484e-01 1.401384547094129129e-01 1.384369980536535316e-01 1.363755236168849305e-01 1.339647365881807273e-01 1.312171592712160217e-01 1.281470695275187532e-01 1.247704322684711764e-01 1.211048252437727790e-01 1.171693606830174900e-01 1.129846047424118982e-01 1.085724972280458500e-01 1.039562747656714303e-01 9.916040154652296101e-02 9.421051312124419097e-02 8.913338062322238853e-02 8.395690555580968828e-02 7.871015929504632247e-02 7.342348737245084356e-02 6.812870734761511393e-02 6.285944199102522223e-02 5.765164830601483131e-02 5.254442935787925761e-02 4.758124996458456407e-02 4.281171176334708228e-02 3.829404757109271251e-02 3.409837563838723218e-02 3.031027122015711797e-02 2.703288193651421853e-02 2.438311797662303868e-02 2.247443095850717651e-02 2.138143276102101586e-02 2.109856570234943177e-02 2.152470459924232804e-02 2.249191583337900938e-02 2.381567194661620215e-02 2.533228754316369652e-02 2.691297107668108243e-02 2.846265157622380679e-02 2.991335479813012413e-02 3.121730119046247504e-02 3.234139114369447010e-02 3.326321048415616100e-02 3.396824328722976294e-02 3.444794346448382116e-02 3.469839058474156329e-02 3.471933675859530805e-02 3.451351473198473879e-02 3.408612146718348335e-02 3.344442096743835413e-02 3.259742953747209182e-02 3.155565955484011809e-02 3.033090657183662442e-02 2.893607083188612372e-02 2.738500928938227691e-02 2.569241905480569924e-02 2.387375916545442234e-02 2.194522687089974639e-02 1.992382156249099950e-02 1.782756387170836287e-02 1.567601347753929883e-02 1.349141154793083441e-02 1.130125215163435559e-02 9.144471024933105430e-03 7.087836385079054717e-03 5.273230531658482274e-03 4.038698524029629006e-03 3.935442245588841731e-03 4.985228214152588426e-03 6.612408953399148866e-03 8.441058697817135220e-03 1.031725213295635844e-02 1.217415314744722810e-02 1.397757051405663226e-02 1.570723739392498181e-02 1.734978633656438299e-02 1.889579908200800240e-02 2.033843533442803234e-02 2.167273620824837141e-02 2.289524033776894896e-02 2.400375465248552262e-02 2.499720568431699000e-02 2.587553448329234229e-02 2.663961584253625101e-02 2.729119135934499410e-02 2.783281049253454736e-02 2.826777630445813025e-02 2.860009399525833412e-02 2.883442114418381316e-02 2.897601902555482431e-02 2.903070460256781254e-02 2.900480289545151122e-02 2.890509941294056029e-02 2.873879225117472250e-02 2.851344331659053447e-02 2.823692793081798713e-02 2.791738183972329590e-02 2.756314439546784026e-02 2.718269644081679551e-02 2.678459124501174002e-02 2.637737678456114968e-02 2.596950781200892469e-02 2.556924660389359519e-02 2.518455211370331306e-02 2.482295853255777479e-02 2.449144596630794049e-02 2.419630795058741110e-02 2.394302258652900722e-02 2.373613580098780235e-02 2.357916615632163829e-02 2.347454033825083913e-02 2.342356670520889111e-02 2.342645116906413513e-02 2.348235562755410927e-02 2.358949488845466999e-02 2.374526430682022751e-02 2.394638785366570016e-02 2.418907538862734991e-02 2.446917848969202766e-02 2.478233596076867204e-02 2.512410258879539324e-02 2.549005734366439901e-02 2.587588960105634966e-02 2.627746387431308117e-02 2.669086487561521739e-02 2.711242551504560588e-02 2.753874078264849368e-02 2.796667046323322164e-02 2.839333342237239377e-02 2.881609587125286143e-02 2.923255563918474367e-02 2.964052410347545533e-02 3.003800707540047604e-02 3.042318563238062198e-02 3.079439762481313986e-02 3.115012037026311173e-02 3.148895487367094070e-02 3.180961177445097016e-02 3.211089911410366232e-02 3.239171193599427873e-02 3.265102366752444668e-02 3.288787919014883598e-02 3.310138947127500009e-02 3.329072761135050407e-02 3.345512614725539707e-02 3.359387544770568029e-02 3.370632303628894738e-02 3.379187368186775675e-02 3.384999010336045555e-02 3.388019414562151721e-02 3.388206829450931407e-02 3.385525741180081538e-02 3.379947058380518288e-02
3.465259411584257349e-02 3.471982458681240058e-02 3.475624779656406871e-02 3.476212864084204934e-02 3.473780485072628516e-02 3.468368501676567101e-02 3.460024656507269813e-02 3.448803377504876255e-02 3.434765594294198615e-02 3.417978580990391896e-02 3.398515838726294536e-02 3.376457032493115906e-02 3.351887998054538242e-02 3.324900835654411718e-02 3.295594107899851855e-02 3.264073159459014023e-02 3.230450575963102200e-02 3.194846798569347252e-02 3.157390908870682383e-02 3.118221595975007032e-02 3.077488313371247106e-02 3.035352627277652926e-02 2.991989750137492160e-02 2.947590242265974228e-02 2.902361850800521878e-02 2.856531437415768884e-02 2.810346924114083891e-02 2.764079159249032205e-02 2.718023573553271857e-02 2.672501458627622034e-02 2.627860659398675858e-02 2.584475430232836130e-02 2.542745166557915798e-02 2.503091697450009895e-02 2.465954820047687457e-02 2.431785786622828530e-02 2.401038533310534059e-02 2.374158577241309437e-02 2.351569710471808003e-02 2.333658876315775760e-02 2.320759900708432855e-02 2.313137023781806564e-02 2.310969377462671406e-02 2.314337625868774506e-02 2.323213886636180461e-02 2.337455777933160686e-02 2.356805025562776212e-02 2.380890591328906070e-02 2.409235837947381123e-02 2.441268907148598510e-02 2.476335304241068791e-02 2.513711661437404224e-02 2.552619765400562790e-02 2.592240132944491002e-02 2.631724650249521805e-02 2.670208012263997760e-02 2.706817882591141047e-02 2.740683828141833242e-02 2.770945167292042724e-02 2.796757912612842650e-02 2.817300999940503675e-02 2.831781985155302703e-02 2.839442367613232918e-02 2.839562671578269026e-02 2.831467389140090996e-02 2.814529863123949038e-02 2.788177168539548653e-02 2.751895037664018467e-02 2.705232868460737475e-02 2.647808860841560294e-02 2.579315343959546342e-02 2.499524396797143944e-02 2.408293935691043289e-02 2.305574568177994749e-02 2.191417734580367732e-02 2.065986059521390458e-02 1.929567583739164385e-02 1.782597004158916962e-02 1.625690037428741130e-02 1.459703517426830764e-02 1.285848962143594509e-02 1.105925443399858633e-02 9.228422516952605736e-03 7.419140527283068186e-03 5.743594007443285875e-03 4.463018530969809806e-03 4.073938534790930328e-03 4.858380961455467141e-03 6.427046643008218346e-03 8.356931037479647592e-03 1.044391950042253270e-02 1.259474793953707303e-02 1.475902322839642115e-02 1.690375235814408489e-02 1.900372889086258607e-02 2.103759153183435218e-02 2.298608446727300886e-02 2.483125774796553567e-02 2.655610626061683660e-02 2.814443076020029660e-02 2.958082076713187264e-02 3.085071059436527915e-02 3.194048443126732556e-02 3.283761940901738785e-02 3.353086343594344210e-02 3.401045044258128869e-02 3.426836128062168280e-02 3.429864519202099199e-02 3.409782586155517964e-02 3.366542935303559747e-02 3.300469124327315429e-02 3.212353067467840773e-02 3.103592474237113971e-02 2.976388257495543588e-02 2.834030405809071299e-02 2.681308806872620756e-02 2.525082454385432426e-02 2.374995120816164249e-02 2.244166819471867316e-02 2.149323643967168684e-02 2.109345202828493207e-02 2.141383330589904932e-02 2.255686601365458968e-02 2.452710414344350803e-02 2.724796103456071303e-02 3.060436485973502818e-02 3.447849758923646202e-02 3.876678689066548333e-02 4.338341916142683663e-02 4.825803957157949464e-02 5.333209752863204978e-02 5.855556632328767774e-02 6.388444840591529783e-02 6.927900989249335950e-02 7.470257750822034692e-02 8.012073981510083043e-02 8.550083082428829029e-02 9.081160886734181148e-02 9.602307026199437268e-02 1.011063561582463965e-01 1.060337238405799493e-01 1.107785624710233702e-01 1.153154391360709241e-01 1.196201650491196256e-01 1.236698744922489351e-01 1.274431109754145808e-01 1.309199164240048008e-01 1.340819201596477328e-01 1.369124251354672528e-01 1.393964894065930771e-01 1.415210012146233542e-01 1.432747463777294117e-01 1.446484669321023153e-01 1.456349101830024528e-01 1.462288675071979349e-01 1.464272024121562876e-01 1.462288675071979349e-01 1.456349101830024528e-01 1.446484669321023153e-01 1.432747463777294117e-01 1.415210012146233265e-01 1.393964894065931326e-01 1.369124251354672250e-01 1.340819201596477050e-01 1.309199164240048285e-01 1.274431109754145808e-01 1.236698744922488935e-01 1.196201650491195839e-01 1.153154391360709657e-01 1.107785624710233563e-01 1.060337238405799076e-01 1.011063561582463965e-01 9.602307026199441431e-02 9.081160886734182536e-02 8.550083082428833192e-02 8.012073981510083043e-02 7.470257750822031917e-02 6.927900989249334562e-02 6.388444840591527008e-02 5.855556632328767774e-02 5.333209752863207753e-02 4.825803957157948076e-02 4.338341916142683663e-02 3.876678689066548333e-02 3.447849758923642732e-02 3.060436485973499002e-02 2.724796103456070262e-02 2.452710414344351150e-02 2.255686601365461397e-02 2.141383330589905279e-02 2.109345202828492166e-02 2.149323643967169031e-02 2.244166819471868010e-02 2.374995120816165636e-02 2.525082454385433120e-02 2.681308806872620409e-02 2.834030405809072339e-02 2.976388257495544629e-02 3.103592474237117441e-02 3.212353067467841466e-02 3.300469124327314735e-02 3.366542935303560441e-02 3.409782586155519352e-02 3.429864519202099893e-02 3.426836128062166892e-02 3.401045044258131644e-02 3.353086343594342822e-02 3.283761940901740173e-02 3.194048443126732556e-02 3.085071059436527915e-02 2.958082076713186223e-02 2.814443076020030007e-02 2.655610626061681925e-02 2.483125774796555996e-02 2.298608446727299845e-02 2.103759153183436259e-02 1.900372889086256872e-02 1.690375235814407795e-02 1.475902322839640901e-02 1.259474793953706956e-02 1.044391950042252923e-02 8.356931037479640653e-03 6.427046643008214877e-03 4.858380961455461070e-03 4.073938534790937267e-03 4.463018530969813276e-03 5.743594007443285007e-03 7.419140527283077727e-03 9.228422516952609206e-03 1.105925443399857593e-02 1.285848962143594683e-02 1.459703517426831285e-02 1.625690037428740783e-02 1.782597004158917309e-02 1.929567583739163691e-02 2.065986059521390458e-02 2.191417734580368079e-02 2.305574568177994749e-02 2.408293935691044330e-02 2.499524396797143944e-02 2.579315343959546342e-02 2.647808860841560988e-02 2.705232868460738863e-02 2.751895037664022284e-02 2.788177168539548653e-02 2.814529863123949038e-02 2.831467389140092383e-02 2.839562671578269026e-02 2.839442367613231877e-02 2.831781985155301662e-02 2.817300999940504716e-02 2.796757912612842650e-02 2.770945167292041683e-02 2.740683828141833936e-02 2.706817882591141047e-02 2.670208012263999495e-02 2.631724650249522499e-02 2.592240132944490655e-02 2.552619765400563831e-02 2.513711661437404571e-02 2.476335304241069138e-02 2.441268907148598510e-02 2.409235837947381123e-02 2.380890591328905376e-02 2.356805025562775865e-02 2.337455777933161033e-02 2.323213886636179767e-02 2.314337625868775200e-02 2.310969377462671406e-02 2.313137023781806911e-02 2.320759900708431814e-02 2.333658876315777148e-02 2.351569710471806962e-02 2.374158577241309437e-02 2.401038533310534059e-02 2.431785786622829917e-02 2.465954820047686763e-02 2.503091697450008854e-02 2.542745166557915451e-02 2.584475430232835436e-02 2.627860659398675858e-02 2.672501458627621340e-02 2.718023573553270816e-02 2.764079159249032899e-02 2.810346924114084585e-02 2.856531437415769925e-02 2.902361850800521878e-02 2.947590242265974228e-02 2.991989750137492507e-02 3.035352627277653967e-02 3.077488313371247453e-02 3.118221595975005991e-02 3.157390908870680996e-02 3.194846798569345864e-02 3.230450575963101506e-02 3.264073159459015411e-02 3.295594107899851161e-02 3.324900835654411024e-02 3.351887998054538936e-02 3.376457032493115906e-02 3.398515838726294536e-02 3.417978580990391896e-02 3.434765594294199309e-02 3.448803377504876949e-02 3.460024656507269120e-02 3.468368501676567101e-02 3.473780485072626434e-02 3.476212864084204934e-02 3.475624779656408259e-02 3.471982458681239364e-02 3.465259411584259430e-02
3.551585287883696207e-02 3.559650885895094402e-02 3.564444860554623340e-02 3.565989658563494674e-02 3.564315911710661672e-02 3.559462248610788249e-02 3.551475087229480354e-02 3.540408415291840943e-02 3.526323567166487344e-02 3.509289007366046820e-02 3.489380132377687543e-02 3.466679104096784259e-02 3.441274729637446711e-02 3.413262403685014823e-02 3.382744130756539652e-02 3.349828645678672862e-02 3.314631651158889830e-02 3.277276191402149486e-02 3.237893180152275063e-02 3.196622100124928839e-02 3.153611888312257694e-02 3.109022017790049816e-02 3.063023781074532270e-02 3.015801772322002083e-02 2.967555555200786926e-02 2.918501489453044842e-02 2.868874671305636156e-02 2.818930920236446119e-02 2.768948716487350248e-02 2.719230959723122759e-02 2.670106379469983776e-02 2.621930383525987798e-02 2.575085084023336773e-02 2.529978197106275140e-02 2.487040479032072773e-02 2.446721350000276643e-02 2.409482381352599442e-02 2.375788397647872474e-02 2.346096086453639679e-02 2.320840222335268654e-02 2.300417890541636007e-02 2.285171413615376401e-02 2.275370991961633838e-02 2.271198302059610971e-02 2.272732386046523445e-02 2.279939065449828120e-02 2.292664811385725782e-02 2.310635545414486264e-02 2.333460314633680616e-02 2.360639286144000995e-02 2.391575132195240122e-02 2.425586682512635359e-02 2.461923710542665567e-02 2.499781860484312154e-02 2.538316953920414717e-02 2.576658178028479879e-02 2.613919903323769570e-02 2.649212078103086940e-02 2.681649287810693519e-02 2.710358652545985514e-02 2.734486774659660585e-02 2.753205953474475651e-02 2.765719867741346649e-02 2.771268898570345557e-02 2.769135233693646725e-02 2.758647863143840612e-02 2.739187550066002341e-02 2.710191840632731816e-02 2.671160165649940840e-02 2.621659085471975473e-02 2.561327742475851682e-02 2.489883617132975999e-02 2.407128744755720681e-02 2.312956658795090395e-02 2.207360517874570535e-02 2.090443214651164019e-02 1.962430889357711164e-02 1.823692460134603704e-02 1.674770152340490648e-02 1.516430992598194298e-02 1.349760379470375110e-02 1.176345581168241131e-02 9.986662667694446924e-03 8.210023277393627486e-03 6.517248832452953583e-03 5.091182470949412800e-03 4.310374322823634641e-03 4.595669220784615559e-03 5.831944990062710998e-03 7.582691295768721924e-03 9.569409979232028005e-03 1.166076883526927926e-02 1.378967992398936332e-02 1.591536744500922015e-02 1.800861315487867556e-02 2.004575008221183216e-02 2.200603760246795659e-02 2.387045248159892427e-02 2.562112534921383647e-02 2.724109596214488102e-02 2.871423870857398725e-02 3.002528696032189318e-02 3.115992095489299868e-02 3.210490226586533435e-02 3.284824846272418192e-02 3.337944882339774488e-02 3.368972836350810768e-02 3.377237462265975099e-02 3.362315113569469549e-02 3.324083520764765931e-02 3.262793816997017898e-02 3.179169756562593568e-02 3.074547786602552929e-02 2.951078475953831590e-02 2.812018772919341186e-02 2.662153145468398180e-02 2.508379151846939006e-02 2.360447021503308748e-02 2.231678882488381463e-02 2.139111009570189917e-02 2.101996604566352955e-02 2.137794796262079688e-02 2.256855603318468767e-02 2.459529969701578986e-02 2.737988191666262949e-02 3.080603715294973760e-02 3.475547817261068206e-02 3.912458375394456400e-02 4.382760112413753434e-02 4.879417297445253626e-02 5.396561617148033785e-02 5.929162897494467954e-02 6.472780590827634239e-02 7.023388869874513940e-02 7.577258049433381604e-02 8.130876327677898086e-02 8.680899623159533951e-02 9.224120813096681193e-02 9.757452355408849365e-02 1.027791815847312884e-01 1.078265184449457292e-01 1.126889941637330972e-01 1.173402492012463605e-01 1.217551808951913006e-01 1.259100322972724340e-01 1.297824878403376070e-01 1.333517715955750693e-01 1.365987448242748370e-01 1.395060002205708860e-01 1.420579507600419344e-01 1.442409114683673443e-01 1.460431727407505986e-01 1.474550641020488106e-01 1.484690075165245038e-01 1.490795595474054824e-01 1.492834418382846806e-01 1.490795595474054269e-01 1.484690075165245038e-01 1.474550641020488662e-01 1.460431727407506541e-01 1.442409114683673443e-01 1.420579507600419344e-01 1.395060002205708583e-01 1.365987448242748370e-01 1.333517715955750693e-01 1.297824878403375515e-01 1.259100322972723507e-01 1.217551808951913006e-01 1.173402492012464299e-01 1.126889941637330556e-01 1.078265184449456876e-01 1.027791815847312884e-01 9.757452355408853528e-02 9.224120813096679805e-02 8.680899623159535339e-02 8.130876327677898086e-02 7.577258049433381604e-02 7.023388869874515328e-02 6.472780590827637015e-02 5.929162897494470036e-02 5.396561617148033785e-02 4.879417297445254320e-02 4.382760112413752046e-02 3.912458375394453625e-02 3.475547817261066819e-02 3.080603715294973760e-02 2.737988191666263296e-02 2.459529969701575516e-02 2.256855603318466685e-02 2.137794796262077954e-02 2.101996604566350874e-02 2.139111009570192692e-02 2.231678882488382504e-02 2.360447021503308401e-02 2.508379151846940741e-02 2.662153145468399915e-02 2.812018772919339105e-02 2.951078475953829508e-02 3.074547786602551888e-02 3.179169756562594262e-02 3.262793816997017898e-02 3.324083520764767319e-02 3.362315113569469549e-02 3.377237462265976486e-02 3.368972836350812156e-02 3.337944882339775876e-02 3.284824846272419580e-02 3.210490226586536211e-02 3.115992095489299868e-02 3.002528696032190705e-02 2.871423870857400459e-02 2.724109596214489837e-02 2.562112534921383647e-02 2.387045248159892080e-02 2.200603760246795312e-02 2.004575008221183563e-02 1.800861315487867556e-02 1.591536744500922362e-02 1.378967992398937026e-02 1.166076883526926886e-02 9.569409979232019331e-03 7.582691295768699373e-03 5.831944990062707529e-03 4.595669220784623366e-03 4.310374322823637243e-03 5.091182470949419739e-03 6.517248832452955318e-03 8.210023277393618812e-03 9.986662667694446924e-03 1.176345581168240263e-02 1.349760379470377192e-02 1.516430992598194125e-02 1.674770152340489607e-02 1.823692460134604745e-02 1.962430889357713940e-02 2.090443214651162285e-02 2.207360517874570188e-02 2.312956658795089354e-02 2.407128744755720681e-02 2.489883617132977733e-02 2.561327742475849600e-02 2.621659085471975473e-02 2.671160165649941881e-02 2.710191840632732857e-02 2.739187550066003382e-02 2.758647863143840959e-02 2.769135233693647072e-02 2.771268898570345210e-02 2.765719867741348037e-02 2.753205953474477385e-02 2.734486774659660932e-02 2.710358652545984126e-02 2.681649287810693519e-02 2.649212078103086940e-02 2.613919903323769570e-02 2.576658178028479879e-02 2.538316953920414717e-02 2.499781860484312154e-02 2.461923710542664873e-02 2.425586682512634665e-02 2.391575132195238387e-02 2.360639286144000995e-02 2.333460314633680269e-02 2.310635545414486264e-02 2.292664811385726475e-02 2.279939065449829161e-02 2.272732386046523098e-02 2.271198302059610277e-02 2.275370991961632103e-02 2.285171413615376401e-02 2.300417890541635313e-02 2.320840222335269001e-02 2.346096086453639679e-02 2.375788397647871433e-02 2.409482381352600483e-02 2.446721350000277337e-02 2.487040479032072773e-02 2.529978197106275833e-02 2.575085084023336773e-02 2.621930383525988145e-02 2.670106379469983776e-02 2.719230959723123106e-02 2.768948716487350248e-02 2.818930920236446119e-02 2.868874671305636156e-02 2.918501489453045536e-02 2.967555555200786926e-02 3.015801772322002083e-02 3.063023781074533311e-02 3.109022017790049816e-02 3.153611888312256306e-02 3.196622100124929533e-02 3.237893180152274369e-02 3.277276191402150179e-02 3.314631651158889830e-02 3.349828645678672862e-02 3.382744130756539652e-02 3.413262403685014823e-02 3.441274729637444629e-02 3.466679104096782177e-02 3.489380132377688931e-02 3.509289007366047514e-02 3.526323567166487344e-02 3.540408415291840249e-02 3.551475087229480354e-02 3.559462248610790330e-02 3.564315911710662366e-02 3.565989658563494674e-02 3.564444860554624034e-02 3.559650885895093708e-02 3.551585287883696901e-02
3.638653550470879322e-02 3.648273568431260189e-02 3.654425021951723807e-02 3.657124798593519577e-02 3.656398886535873471e-02 3.652282215969842455e-02 3.644818468982165965e-02 3.634059863028709508e-02 3.620066914566651833e-02 3.602908190975051550e-02 3.582660060534980512e-02 3.559406451935833576e-02 3.533238636484178213e-02 3.504255047885705687e-02 3.472561156085546274e-02 3.438269413121067958e-02 3.401499290188024494e-02 3.362377426033650446e-02 3.321037907247364335e-02 3.277622700859942478e-02 3.232282258697214555e-02 3.185176310909176162e-02 3.136474862718439949e-02 3.086359403307724694e-02 3.035024328444056035e-02 2.982678568309644548e-02 2.929547398417712070e-02 2.875874393609169702e-02 2.821923462108967204e-02 2.767980867616125218e-02 2.714357111772178546e-02 2.661388506933707460e-02 2.609438220771057027e-02 2.558896522173988511e-02 2.510179907047813824e-02 2.463728740802667572e-02 2.420003033601080683e-02 2.379475980495966009e-02 2.342624969739873567e-02 2.309919906095467962e-02 2.281808922285623320e-02 2.258701856317273798e-02 2.240952228147060493e-02 2.228838802495835755e-02 2.222548100450099859e-02 2.222159340403262115e-02 2.227633188607135509e-02 2.238805367070192259e-02 2.255385648190445444e-02 2.276962160915340858e-02 2.303010366379626417e-02 2.332905641345156891e-02 2.365938198446692134e-02 2.401329077670060624e-02 2.438246119075792098e-02 2.475819102060856577e-02 2.513153539927113697e-02 2.549342895076653348e-02 2.583479197937435523e-02 2.614662201434361441e-02 2.642007287374180391e-02 2.664652374504310195e-02 2.681764075584886636e-02 2.692543326681441987e-02 2.696230677282606542e-02 2.692111392830141489e-02 2.679520487169024731e-02 2.657847774684735445e-02 2.626543012822761536e-02 2.585121197355782358e-02 2.533168077958188741e-02 2.470345984993998351e-02 2.396400108235605467e-02 2.311165459714809023e-02 2.214574914274423240e-02 2.106669006308839465e-02 1.987608674846277554e-02 1.857693105999805999e-02 1.717386679269453792e-02 1.567362809091028125e-02 1.408580627507762320e-02 1.242429161674009179e-02 1.071019617770038561e-02 8.978271022243636962e-03 7.292125717925735350e-03 5.781603905557353672e-03 4.718644521681929563e-03 4.520909277890556091e-03 5.339428128066773561e-03 6.843210140519987751e-03 8.689842889690428673e-03 1.069669721547605000e-02 1.277244723557544558e-02 1.486512580172329179e-02 1.693994770983902817e-02 1.897019883214532548e-02 2.093328811724634239e-02 2.280893766610104026e-02 2.457832748775203718e-02 2.622370072911732464e-02 2.772820845571208337e-02 2.907588930639394206e-02 3.025173248447365210e-02 3.124179882209186451e-02 3.203338905540421833e-02 3.261525769627201393e-02 3.297787837162316493e-02 3.311377432503973678e-02 3.301793771648405679e-02 3.268837546293875546e-02 3.212684043877916257e-02 3.133983891977739494e-02 3.034005365588827649e-02 2.914839272067664550e-02 2.779696784192720038e-02 2.633339745519489364e-02 2.482681023986316876e-02 2.337545994735561530e-02 2.211417387478407590e-02 2.121588608393835604e-02 2.087623679283154982e-02 2.127225809532619014e-02 2.250801952402898057e-02 2.458591414923887858e-02 2.742623456308114840e-02 3.091201214033468397e-02 3.492499015778049998e-02 3.936192127053581707e-02 4.413744627398491494e-02 4.918146353586981545e-02 5.443536064088637383e-02 5.984872524419986711e-02 6.537688098447860807e-02 7.097916261004626193e-02 7.661775262633561956e-02 8.225691831721979042e-02 8.786252715533500457e-02 9.340175423192308146e-02 9.884292207589244483e-02 1.041554319227570302e-01 1.093097581848325450e-01 1.142774864076598063e-01 1.190313807387009537e-01 1.235454708217379877e-01 1.277951506900082690e-01 1.317572840753158392e-01 1.354103118497482217e-01 1.387343582498746508e-01 1.417113332182591279e-01 1.443250287129597131e-01 1.465612072352799888e-01 1.484076811454691502e-01 1.498543815999636708e-01 1.508934161691398990e-01 1.515191143932832496e-01 1.517280607148441540e-01 1.515191143932832496e-01 1.508934161691398435e-01 1.498543815999636708e-01 1.484076811454691780e-01 1.465612072352800166e-01 1.443250287129596021e-01 1.417113332182590446e-01 1.387343582498747063e-01 1.354103118497481939e-01 1.317572840753158669e-01 1.277951506900082690e-01 1.235454708217380154e-01 1.190313807387008982e-01 1.142774864076598063e-01 1.093097581848325450e-01 1.041554319227569886e-01 9.884292207589245871e-02 9.340175423192309534e-02 8.786252715533494906e-02 8.225691831721981817e-02 7.661775262633559180e-02 7.097916261004627581e-02 6.537688098447859419e-02 5.984872524419990181e-02 5.443536064088636689e-02 4.918146353586980157e-02 4.413744627398488718e-02 3.936192127053583095e-02 3.492499015778049304e-02 3.091201214033468397e-02 2.742623456308111718e-02 2.458591414923887858e-02 2.250801952402895628e-02 2.127225809532617626e-02 2.087623679283152900e-02 2.121588608393837339e-02 2.211417387478406549e-02 2.337545994735561183e-02 2.482681023986316876e-02 2.633339745519491445e-02 2.779696784192721426e-02 2.914839272067665243e-02 3.034005365588829384e-02 3.133983891977739494e-02 3.212684043877915563e-02 3.268837546293875546e-02 3.301793771648404291e-02 3.311377432503970902e-02 3.297787837162316493e-02 3.261525769627203475e-02 3.203338905540421833e-02 3.124179882209188186e-02 3.025173248447364516e-02 2.907588930639394206e-02 2.772820845571209378e-02 2.622370072911731770e-02 2.457832748775203024e-02 2.280893766610104720e-02 2.093328811724633198e-02 1.897019883214530467e-02 1.693994770983902123e-02 1.486512580172328138e-02 1.277244723557545078e-02 1.069669721547605000e-02 8.689842889690437347e-03 6.843210140519976475e-03 5.339428128066770092e-03 4.520909277890534407e-03 4.718644521681910481e-03 5.781603905557343263e-03 7.292125717925735350e-03 8.978271022243650840e-03 1.071019617770036306e-02 1.242429161674010914e-02 1.408580627507761279e-02 1.567362809091028125e-02 1.717386679269452751e-02 1.857693105999806693e-02 1.987608674846276166e-02 2.106669006308838077e-02 2.214574914274423934e-02 2.311165459714810411e-02 2.396400108235605120e-02 2.470345984993997310e-02 2.533168077958189782e-02 2.585121197355780623e-02 2.626543012822763271e-02 2.657847774684735445e-02 2.679520487169024731e-02 2.692111392830141489e-02 2.696230677282605154e-02 2.692543326681443375e-02 2.681764075584885249e-02 2.664652374504310195e-02 2.642007287374180044e-02 2.614662201434361094e-02 2.583479197937435523e-02 2.549342895076653001e-02 2.513153539927114391e-02 2.475819102060856230e-02 2.438246119075791057e-02 2.401329077670060277e-02 2.365938198446691093e-02 2.332905641345155850e-02 2.303010366379624335e-02 2.276962160915341551e-02 2.255385648190446832e-02 2.238805367070192259e-02 2.227633188607135856e-02 2.222159340403263156e-02 2.222548100450101247e-02 2.228838802495834714e-02 2.240952228147060493e-02 2.258701856317274839e-02 2.281808922285624014e-02 2.309919906095468656e-02 2.342624969739873914e-02 2.379475980495966703e-02 2.420003033601078948e-02 2.463728740802667919e-02 2.510179907047814865e-02 2.558896522173990939e-02 2.609438220771055986e-02 2.661388506933708500e-02 2.714357111772178546e-02 2.767980867616125912e-02 2.821923462108968245e-02 2.875874393609170743e-02 2.929547398417712070e-02 2.982678568309643508e-02 3.035024328444054995e-02 3.086359403307724694e-02 3.136474862718440643e-02 3.185176310909176162e-02 3.232282258697217331e-02 3.277622700859943866e-02 3.321037907247364335e-02 3.362377426033650446e-02 3.401499290188025881e-02 3.438269413121069346e-02 3.472561156085546968e-02 3.504255047885706381e-02 3.533238636484177519e-02 3.559406451935833576e-02 3.582660060534980512e-02 3.602908190975052938e-02 3.620066914566652527e-02 3.634059863028710896e-02 3.644818468982165965e-02 3.652282215969841761e-02 3.656398886535873471e-02 3.657124798593519577e-02 3.654425021951723807e-02 3.648273568431260189e-02 3.638653550470881404e-02
3.726170749478389943e-02 3.737568701292135614e-02 3.745296930554499470e-02 3.749365204507851962e-02 3.749793295766064988e-02 3.746610871536574378e-02 3.739857341357675363e-02 3.729581666432124631e-02 3.715842135012685510e-02 3.698706109796131430e-02 3.678249754903893665e-02 3.654557751749733935e-02 3.627723014904718490e-02 3.597846420934427969e-02 3.565036565065864832e-02 3.529409562389913824e-02 3.491088912058271793e-02 3.450205444508919889e-02 3.406897373046462868e-02 3.361310471994827243e-02 3.313598403962469963e-02 3.263923218317704711e-02 3.212456041523798628e-02 3.159377977195178266e-02 3.104881229234704443e-02 3.049170454674806838e-02 2.992464343273380789e-02 2.934997407734528385e-02 2.877021950748779103e-02 2.818810151865281527e-02 2.760656187466388814e-02 2.702878259895620527e-02 2.645820366583117450e-02 2.589853587185358269e-02 2.535376608304363427e-02 2.482815145740237608e-02 2.432619871596740022e-02 2.385262420555206431e-02 2.341229053880263325e-02 2.301011622635054654e-02 2.265095614887836090e-02 2.233945310782398108e-02 2.207986403674217293e-02 2.187586848485417387e-02 2.173037111005156688e-02 2.164531326469443587e-02 2.162151034433222249e-02 2.165853062383393465e-02 2.175462759761104606e-02 2.190673188451202139e-02 2.211050174038162175e-02 2.236042464707123367e-02 2.264995764687863580e-02 2.297169181623061329e-02 2.331752654174146580e-02 2.367884149698430349e-02 2.404665754334041686e-02 2.441178133267728201e-02 2.476493153655433613e-02 2.509684702396930422e-02 2.539837887450337173e-02 2.566056893626154217e-02 2.587471789162972685e-02 2.603244566747735592e-02 2.612574668516412860e-02 2.614704201561612873e-02 2.608923007280941272e-02 2.594573710043261358e-02 2.571056841613304431e-02 2.537836119977624968e-02 2.494443957182979066e-02 2.440487284293086159e-02 2.375653819232005984e-02 2.299718977240559903e-02 2.212553756332404087e-02 2.114134163575425926e-02 2.004553163252036085e-02 1.884036886369844926e-02 1.752968277286966539e-02 1.611924194842657629e-02 1.461737897657213250e-02 1.303611860502125464e-02 1.139336346074611324e-02 9.717450101113279948e-03 8.057357346371167225e-03 6.506715614828431811e-03 5.256283086043202560e-03 4.648715439338138231e-03 4.993283378442835499e-03 6.168330026880547781e-03 7.822166847302238976e-03 9.712393152929517728e-03 1.171332286045024054e-02 1.375672036551528823e-02 1.579988679599313509e-02 1.781194954728295560e-02 1.976792246015468546e-02 2.164600156295354641e-02 2.342628358737273292e-02 2.509015581106841669e-02 2.662002645289882757e-02 2.799924128439947035e-02 2.921211116485039616e-02 3.024401326380786112e-02 3.108154878512559352e-02 3.171275210299748237e-02 3.212735521939767691e-02 3.231712013720729887e-02 3.227626223904039166e-02 3.200200231671813944e-02 3.149530647120978716e-02 3.076190589545750934e-02 2.981373827393934278e-02 2.867102542039440607e-02 2.736529891793662919e-02 2.594378241435333493e-02 2.447552500441945583e-02 2.305921013422324375e-02 2.183082917257269176e-02 2.096529708122291807e-02 2.066062965852200409e-02 2.109553257797567791e-02 2.237408963415479790e-02 2.449747421972195069e-02 2.738491075308288614e-02 3.091928914470610038e-02 3.498294824639935907e-02 3.947348636814225487e-02 4.430630505871015895e-02 4.941184095946778848e-02 5.473177388017951700e-02 6.021575988478902047e-02 6.581900123975205352e-02 7.150055438484070880e-02 7.722219468868651848e-02 8.294767679153458584e-02 8.864226949190827376e-02 9.427247982998049336e-02 9.980590757082911935e-02 1.052111897553849318e-01 1.104580074840152276e-01 1.155171354833726405e-01 1.203605206406136441e-01 1.249613795001547623e-01 1.292943073245837182e-01 1.333353931288997485e-01 1.370623363723104116e-01 1.404545619091203679e-01 1.434933304760550032e-01 1.461618425046470049e-01 1.484453334460779650e-01 1.503311591174401884e-01 1.518088698464504782e-01 1.528702724231651711e-01 1.535094790733334547e-01 1.537229428569923395e-01 1.535094790733334547e-01 1.528702724231651711e-01 1.518088698464504505e-01 1.503311591174402440e-01 1.484453334460779927e-01 1.461618425046469771e-01 1.434933304760550588e-01 1.404545619091204511e-01 1.370623363723104393e-01 1.333353931288997207e-01 1.292943073245836905e-01 1.249613795001547623e-01 1.203605206406136024e-01 1.155171354833725988e-01 1.104580074840152276e-01 1.052111897553849595e-01 9.980590757082911935e-02 9.427247982998052112e-02 8.864226949190825988e-02 8.294767679153458584e-02 7.722219468868653236e-02 7.150055438484070880e-02 6.581900123975205352e-02 6.021575988478901353e-02 5.473177388017951700e-02 4.941184095946780930e-02 4.430630505871015201e-02 3.947348636814224099e-02 3.498294824639935907e-02 3.091928914470610038e-02 2.738491075308286532e-02 2.449747421972193681e-02 2.237408963415481525e-02 2.109553257797568138e-02 2.066062965852203184e-02 2.096529708122290073e-02 2.183082917257269176e-02 2.305921013422324722e-02 2.447552500441945583e-02 2.594378241435331758e-02 2.736529891793660491e-02 2.867102542039440607e-02 2.981373827393934625e-02 3.076190589545750240e-02 3.149530647120977328e-02 3.200200231671815332e-02 3.227626223904039859e-02 3.231712013720732662e-02 3.212735521939769079e-02 3.171275210299748931e-02 3.108154878512557617e-02 3.024401326380788194e-02 2.921211116485039963e-02 2.799924128439947729e-02 2.662002645289882757e-02 2.509015581106844445e-02 2.342628358737274333e-02 2.164600156295354294e-02 1.976792246015468893e-02 1.781194954728296254e-02 1.579988679599314202e-02 1.375672036551530211e-02 1.171332286045024922e-02 9.712393152929524667e-03 7.822166847302233772e-03 6.168330026880547781e-03 4.993283378442832897e-03 4.648715439338136496e-03 5.256283086043197356e-03 6.506715614828433546e-03 8.057357346371158552e-03 9.717450101113293826e-03 1.139336346074612191e-02 1.303611860502124770e-02 1.461737897657213771e-02 1.611924194842657629e-02 1.752968277286964804e-02 1.884036886369843886e-02 2.004553163252035392e-02 2.114134163575425926e-02 2.212553756332404087e-02 2.299718977240561291e-02 2.375653819232003208e-02 2.440487284293084078e-02 2.494443957182978719e-02 2.537836119977626703e-02 2.571056841613306165e-02 2.594573710043262399e-02 2.608923007280940232e-02 2.614704201561612526e-02 2.612574668516412860e-02 2.603244566747734551e-02 2.587471789162972685e-02 2.566056893626155258e-02 2.539837887450337173e-02 2.509684702396929382e-02 2.476493153655432225e-02 2.441178133267728895e-02 2.404665754334040992e-02 2.367884149698431043e-02 2.331752654174147621e-02 2.297169181623060635e-02 2.264995764687864621e-02 2.236042464707122673e-02 2.211050174038162869e-02 2.190673188451201098e-02 2.175462759761105300e-02 2.165853062383392771e-02 2.162151034433221555e-02 2.164531326469442546e-02 2.173037111005156341e-02 2.187586848485417387e-02 2.207986403674215906e-02 2.233945310782396720e-02 2.265095614887835743e-02 2.301011622635055001e-02 2.341229053880262978e-02 2.385262420555206778e-02 2.432619871596738981e-02 2.482815145740237608e-02 2.535376608304363774e-02 2.589853587185357228e-02 2.645820366583118144e-02 2.702878259895620527e-02 2.760656187466388814e-02 2.818810151865279792e-02 2.877021950748779797e-02 2.934997407734527691e-02 2.992464343273381483e-02 3.049170454674806491e-02 3.104881229234703402e-02 3.159377977195180348e-02 3.212456041523798628e-02 3.263923218317704711e-02 3.313598403962470657e-02 3.361310471994827936e-02 3.406897373046461480e-02 3.450205444508918501e-02 3.491088912058270405e-02 3.529409562389911742e-02 3.565036565065864832e-02 3.597846420934427969e-02 3.627723014904718490e-02 3.654557751749733935e-02 3.678249754903892971e-02 3.698706109796131430e-02 3.715842135012684816e-02 3.729581666432124631e-02 3.739857341357676057e-02 3.746610871536575071e-02 3.749793295766064988e-02 3.749365204507852656e-02 3.745296930554499470e-02 3.737568701292135614e-02 3.726170749478389943e-02
3.813823327432096927e-02 3.827232206459676989e-02 3.836767886614367296e-02 3.842431437022277019e-02 3.844234803660206284e-02 3.842200762132379210e-02 3.836362821402222734e-02 3.826765079601721076e-02 3.813462034274214818e-02 3.796518350785495211e-02 3.776008594163131338e-02 3.752016931284517937e-02 3.724636812136559311e-02 3.693970640782581749e-02 3.660129448681705838e-02 3.623232585078672852e-02 3.583407441269470528e-02 3.540789227591749355e-02 3.495520823917023373e-02 3.447752726131460277e-02 3.397643112461121162e-02 3.345358054371413981e-02 3.291071896949088887e-02 3.234967832904230012e-02 3.177238692287579630e-02 3.118087966302360292e-02 3.057731077658558047e-02 2.996396901129563112e-02 2.934329525488118054e-02 2.871790230820831652e-02 2.809059632175973237e-02 2.746439910289007885e-02 2.684257011495062156e-02 2.622862650905953205e-02 2.562635895323447238e-02 2.503984036558889667e-02 2.447342395815223573e-02 2.393172633556227280e-02 2.341959090168783258e-02 2.294202670303807992e-02 2.250411833282583984e-02 2.211090390870762423e-02 2.176722064484197527e-02 2.147752122305775571e-02 2.124566878509469986e-02 2.107472327166583920e-02 2.096673599052738257e-02 2.092257148422708296e-02 2.094177496689954981e-02 2.102249943315885605e-02 2.116149957514017535e-02 2.135419132125396594e-02 2.159476801102833132e-02 2.187635861179943950e-02 2.219121088316999141e-02 2.253088298286149566e-02 2.288642990980274683e-02 2.324857527825265058e-02 2.360786315124314971e-02 2.395478828690401213e-02 2.427990580386187036e-02 2.457392290571033810e-02 2.482777607069176426e-02 2.503269724453271311e-02 2.518027230680809983e-02 2.526249460888879694e-02 2.527181584571813397e-02 2.520119601703970508e-02 2.504415381233652746e-02 2.479481845165490070e-02 2.444798385690773179e-02 2.399916604578171755e-02 2.344466488349066999e-02 2.278163188964359501e-02 2.200814685082808433e-02 2.112330785645004025e-02 2.012734266730869040e-02 1.902175523635927026e-02 1.780953214011462074e-02 1.649545472867043963e-02 1.508660518930995086e-02 1.359324454821629613e-02 1.203044188826919887e-02 1.042131098071481798e-02 8.803891608561018739e-03 7.246602079324935067e-03 5.882527355290391967e-03 4.965168525622895741e-03 4.835700607609912972e-03 5.598510543075341760e-03 6.990674317615873379e-03 8.721762558297456100e-03 1.062056617461978880e-02 1.259520317479344113e-02 1.459147576680494378e-02 1.657265124424601305e-02 1.851051942098273437e-02 2.038133718118733881e-02 2.216391259750458489e-02 2.383868008749160522e-02 2.538726641230983766e-02 2.679231764116776771e-02 2.803747629580667991e-02 2.910745387996217098e-02 2.998817249476295327e-02 3.066696551307576679e-02 3.113283845038803538e-02 3.137680104318948948e-02 3.139229275484462650e-02 3.117573899535913337e-02 3.072729741238203194e-02 3.005188706853772346e-02 2.916064412750352802e-02 2.807302244858932497e-02 2.681985783527985473e-02 2.544781633631642420e-02 2.402563724762665082e-02 2.265210576326231670e-02 2.146390936677399983e-02 2.063728975451233072e-02 2.037178956417366044e-02 2.084686984999998757e-02 2.216595313774985185e-02 2.432885968328676873e-02 2.725413813740810293e-02 3.082517672688881230e-02 3.492554423779235806e-02 3.945420705777929332e-02 4.432772966276424254e-02 4.947739415983362643e-02 5.484541240921655958e-02 6.038170258464831130e-02 6.604150772814590398e-02 7.178374613536500637e-02 7.756991041167712875e-02 8.336335513169382261e-02 8.912885378339108211e-02 9.483234117469689639e-02 1.004407836600873793e-01 1.059221376675512083e-01 1.112453692373176345e-01 1.163805154754598559e-01 1.212987743218297554e-01 1.259726127474321000e-01 1.303758860368813000e-01 1.344839625742090261e-01 1.382738497950155299e-01 1.417243178657167924e-01 1.448160183143046842e-01 1.475315953420391901e-01 1.498557879422055539e-01 1.517755212747030902e-01 1.532799860172195106e-01 1.543607046507938230e-01 1.550115838510811306e-01 1.552289523539754357e-01 1.550115838510811861e-01 1.543607046507938230e-01 1.532799860172194550e-01 1.517755212747030902e-01 1.498557879422055539e-01 1.475315953420391901e-01 1.448160183143047397e-01 1.417243178657168479e-01 1.382738497950155021e-01 1.344839625742089706e-01 1.303758860368813000e-01 1.259726127474321555e-01 1.212987743218297554e-01 1.163805154754598975e-01 1.112453692373176761e-01 1.059221376675511805e-01 1.004407836600873932e-01 9.483234117469688251e-02 8.912885378339109599e-02 8.336335513169385036e-02 7.756991041167712875e-02 7.178374613536499249e-02 6.604150772814587622e-02 6.038170258464826967e-02 5.484541240921655958e-02 4.947739415983363337e-02 4.432772966276423560e-02 3.945420705777928638e-02 3.492554423779233724e-02 3.082517672688880189e-02 2.725413813740812027e-02 2.432885968328674792e-02 2.216595313774984838e-02 2.084686984999998410e-02 2.037178956417367778e-02 2.063728975451233419e-02 2.146390936677397554e-02 2.265210576326232017e-02 2.402563724762663347e-02 2.544781633631643114e-02 2.681985783527985820e-02 2.807302244858932497e-02 2.916064412750352802e-02 3.005188706853771652e-02 3.072729741238202153e-02 3.117573899535914378e-02 3.139229275484461956e-02 3.137680104318948254e-02 3.113283845038801456e-02 3.066696551307577720e-02 2.998817249476295327e-02 2.910745387996217445e-02 2.803747629580669032e-02 2.679231764116776771e-02 2.538726641230982378e-02 2.383868008749161910e-02 2.216391259750457796e-02 2.038133718118733534e-02 1.851051942098273437e-02 1.657265124424599917e-02 1.459147576680494031e-02 1.259520317479344113e-02 1.062056617461978880e-02 8.721762558297457835e-03 6.990674317615874246e-03 5.598510543075347831e-03 4.835700607609907768e-03 4.965168525622895741e-03 5.882527355290382426e-03 7.246602079324940271e-03 8.803891608560999657e-03 1.042131098071481105e-02 1.203044188826920408e-02 1.359324454821629960e-02 1.508660518930994392e-02 1.649545472867043616e-02 1.780953214011463115e-02 1.902175523635928067e-02 2.012734266730869040e-02 2.112330785645005066e-02 2.200814685082808433e-02 2.278163188964360888e-02 2.344466488349068387e-02 2.399916604578170715e-02 2.444798385690774914e-02 2.479481845165490417e-02 2.504415381233652746e-02 2.520119601703970161e-02 2.527181584571812009e-02 2.526249460888878307e-02 2.518027230680808248e-02 2.503269724453270617e-02 2.482777607069176426e-02 2.457392290571032423e-02 2.427990580386186689e-02 2.395478828690400866e-02 2.360786315124315318e-02 2.324857527825265405e-02 2.288642990980276071e-02 2.253088298286149913e-02 2.219121088316999141e-02 2.187635861179944297e-02 2.159476801102832785e-02 2.135419132125395553e-02 2.116149957514017535e-02 2.102249943315884564e-02 2.094177496689954981e-02 2.092257148422708296e-02 2.096673599052738951e-02 2.107472327166584614e-02 2.124566878509468251e-02 2.147752122305773836e-02 2.176722064484197527e-02 2.211090390870761729e-02 2.250411833282583290e-02 2.294202670303806604e-02 2.341959090168782218e-02 2.393172633556226586e-02 2.447342395815223573e-02 2.503984036558890014e-02 2.562635895323446891e-02 2.622862650905953899e-02 2.684257011495061809e-02 2.746439910289006844e-02 2.809059632175971849e-02 2.871790230820830958e-02 2.934329525488118054e-02 2.996396901129563112e-02 3.057731077658557700e-02 3.118087966302360292e-02 3.177238692287579630e-02 3.234967832904230012e-02 3.291071896949088194e-02 3.345358054371413981e-02 3.397643112461121856e-02 3.447752726131460971e-02 3.495520823917021985e-02 3.540789227591748661e-02 3.583407441269471916e-02 3.623232585078672158e-02 3.660129448681706532e-02 3.693970640782580361e-02 3.724636812136558617e-02 3.752016931284517937e-02 3.776008594163133419e-02 3.796518350785493823e-02 3.813462034274215512e-02 3.826765079601721076e-02 3.836362821402223428e-02 3.842200762132379210e-02 3.844234803660206284e-02 3.842431437022278407e-02 3.836767886614367989e-02 3.827232206459676989e-02 3.813823327432097621e-02
3.901279961403698870e-02 3.916939981399007037e-02 3.928522948239582258e-02 3.936019664322093492e-02 3.939432627179988849e-02 3.938776058951522219e-02 3.934075881644710088e-02 3.925369637489931757e-02 3.912706354733160724e-02 3.896146360434518674e-02 3.875761043205415424e-02 3.851632570348956230e-02 3.823853565565354246e-02 3.792526755242818515e-02 3.757764593360186228e-02 3.719688877177085296e-02 3.678430368135677392e-02 3.634128434727602885e-02 3.586930736419874366e-02 3.536992970030855554e-02 3.484478702103820102e-02 3.429559312720509290e-02 3.372414077693060980e-02 3.313230416957411995e-02 3.252204337033179349e-02 3.189541094270571808e-02 3.125456102873549330e-02 3.060176106816711941e-02 2.993940627063085974e-02 2.927003684058071889e-02 2.859635779194566810e-02 2.792126096469446303e-02 2.724784855308177642e-02 2.657945705836950098e-02 2.591968007203986069e-02 2.527238766955633084e-02 2.464173945470049878e-02 2.403218747180129594e-02 2.344846437247825530e-02 2.289555152188751941e-02 2.237862137248388186e-02 2.190294871819013084e-02 2.147378671774480274e-02 2.109620616672138599e-02 2.077490056142269892e-02 2.051396484633276340e-02 2.031666167363167796e-02 2.018519429524825992e-02 2.012050829873026497e-02 2.012214389381784818e-02 2.018815574069805774e-02 2.031510898991987710e-02 2.049815008217114112e-02 2.073114135699552843e-02 2.100684180494143127e-02 2.131711352722218469e-02 2.165313454672561366e-02 2.200560247498483182e-02 2.236491870742988650e-02 2.272134795785502037e-02 2.306515216963366324e-02 2.338670078125010265e-02 2.367656099762252900e-02 2.392557237000477594e-02 2.412490993288417956e-02 2.426613968160054938e-02 2.434126952875020899e-02 2.434279820827228713e-02 2.426376399948471443e-02 2.409779467374004863e-02 2.383915975484860936e-02 2.348282605647984689e-02 2.302451755175950396e-02 2.246078100924640483e-02 2.178905962247303096e-02 2.100777830608489480e-02 2.011644688021434202e-02 1.911579187927953463e-02 1.800793590620795165e-02 1.679665879845338231e-02 1.548780483714859262e-02 1.408996151045538263e-02 1.261566715185980306e-02 1.108370337547234796e-02 9.523735586083926369e-03 7.986257819319402332e-03 6.564352601604155242e-03 5.435582174401205717e-03 4.891970044756986137e-03 5.184244585910301358e-03 6.230595944569258977e-03 7.745149798793987336e-03 9.505961538675639089e-03 1.138763857830945615e-02 1.331899790569047136e-02 1.525478188482560192e-02 1.716226157951683887e-02 1.901511161497544677e-02 2.079052882063230773e-02 2.246783675322290563e-02 2.402781039468534011e-02 2.545237354369779201e-02 2.672450373533280868e-02 2.782826349591808329e-02 2.874891819328424802e-02 2.947312329873586281e-02 2.998917823086200835e-02 3.028735552300781259e-02 3.036032623156099258e-02 3.020371819333172655e-02 2.981686633101728046e-02 2.920384827737000297e-02 2.837495034279034767e-02 2.734878524892837837e-02 2.615538611603721725e-02 2.484070676893524593e-02 2.347295177801789201e-02 2.215067649162344790e-02 2.101077094862866326e-02 2.023008055884402065e-02 2.000869670621321234e-02 2.052574966690525610e-02 2.188319578442430788e-02 2.407934289925932336e-02 2.703251637007229521e-02 3.062732797128649154e-02 3.474928337956478819e-02 3.929929108401731402e-02 4.419551569948384356e-02 4.937041642101418909e-02 5.476699517426326935e-02 6.033564060536161094e-02 6.603181139619768159e-02 7.181443953290359006e-02 7.764487035471899501e-02 8.348618179420479180e-02 8.930276609323779813e-02 9.506009225561376508e-02 1.007245931007898915e-01 1.062636384360961528e-01 1.116455677495803295e-01 1.168397637730378830e-01 1.218167535920423594e-01 1.265483275792481932e-01 1.310076688883810569e-01 1.351694879548686057e-01 1.390101576574655495e-01 1.425078456690918871e-01 1.456426411739206450e-01 1.483966736243236273e-01 1.507542216046000028e-01 1.527018101912656634e-01 1.542282954747506707e-01 1.553249351498240394e-01 1.559854443024949466e-01 1.562060357269825228e-01 1.559854443024949744e-01 1.553249351498240949e-01 1.542282954747506152e-01 1.527018101912656634e-01 1.507542216046000028e-01 1.483966736243236550e-01 1.456426411739206728e-01 1.425078456690918871e-01 1.390101576574655495e-01 1.351694879548686057e-01 1.310076688883811402e-01 1.265483275792481377e-01 1.218167535920423594e-01 1.168397637730379107e-01 1.116455677495803989e-01 1.062636384360961805e-01 1.007245931007898360e-01 9.506009225561379283e-02 8.930276609323783976e-02 8.348618179420476404e-02 7.764487035471902276e-02 7.181443953290360394e-02 6.603181139619768159e-02 6.033564060536159707e-02 5.476699517426326935e-02 4.937041642101416133e-02 4.419551569948380887e-02 3.929929108401729321e-02 3.474928337956476737e-02 3.062732797128650195e-02 2.703251637007230562e-02 2.407934289925933030e-02 2.188319578442428706e-02 2.052574966690528038e-02 2.000869670621322274e-02 2.023008055884398596e-02 2.101077094862864938e-02 2.215067649162344790e-02 2.347295177801791630e-02 2.484070676893522858e-02 2.615538611603721378e-02 2.734878524892838531e-02 2.837495034279036502e-02 2.920384827736998909e-02 2.981686633101729780e-02 3.020371819333172655e-02 3.036032623156099258e-02 3.028735552300781605e-02 2.998917823086200835e-02 2.947312329873586975e-02 2.874891819328424802e-02 2.782826349591806595e-02 2.672450373533281562e-02 2.545237354369779201e-02 2.402781039468535745e-02 2.246783675322292298e-02 2.079052882063230079e-02 1.901511161497543984e-02 1.716226157951684927e-02 1.525478188482559672e-02 1.331899790569045054e-02 1.138763857830947177e-02 9.505961538675649497e-03 7.745149798793982132e-03 6.230595944569258977e-03 5.184244585910292684e-03 4.891970044756990474e-03 5.435582174401213523e-03 6.564352601604148303e-03 7.986257819319398862e-03 9.523735586083929838e-03 1.108370337547235490e-02 1.261566715185979612e-02 1.408996151045538263e-02 1.548780483714858741e-02 1.679665879845337537e-02 1.800793590620794818e-02 1.911579187927953810e-02 2.011644688021434202e-02 2.100777830608489133e-02 2.178905962247303096e-02 2.246078100924639442e-02 2.302451755175949702e-02 2.348282605647984689e-02 2.383915975484861977e-02 2.409779467374005210e-02 2.426376399948472137e-02 2.434279820827229754e-02 2.434126952875019859e-02 2.426613968160054244e-02 2.412490993288416916e-02 2.392557237000477247e-02 2.367656099762252900e-02 2.338670078125010612e-02 2.306515216963366671e-02 2.272134795785500996e-02 2.236491870742988650e-02 2.200560247498483529e-02 2.165313454672561019e-02 2.131711352722218816e-02 2.100684180494142433e-02 2.073114135699552496e-02 2.049815008217114112e-02 2.031510898991987710e-02 2.018815574069806468e-02 2.012214389381785512e-02 2.012050829873025456e-02 2.018519429524827380e-02 2.031666167363169184e-02 2.051396484633276687e-02 2.077490056142268851e-02 2.109620616672138946e-02 2.147378671774478193e-02 2.190294871819013778e-02 2.237862137248388533e-02 2.289555152188751247e-02 2.344846437247826570e-02 2.403218747180129941e-02 2.464173945470050225e-02 2.527238766955632390e-02 2.591968007203985722e-02 2.657945705836950792e-02 2.724784855308177642e-02 2.792126096469446303e-02 2.859635779194567504e-02 2.927003684058072236e-02 2.993940627063087709e-02 3.060176106816711941e-02 3.125456102873549330e-02 3.189541094270571808e-02 3.252204337033180043e-02 3.313230416957410607e-02 3.372414077693060286e-02 3.429559312720509984e-02 3.484478702103822184e-02 3.536992970030854860e-02 3.586930736419874366e-02 3.634128434727604273e-02 3.678430368135677392e-02 3.719688877177085296e-02 3.757764593360186922e-02 3.792526755242819209e-02 3.823853565565354939e-02 3.851632570348955537e-02 3.875761043205414730e-02 3.896146360434517286e-02 3.912706354733160724e-02 3.925369637489932451e-02 3.934075881644710088e-02 3.938776058951522913e-02 3.939432627179988849e-02 3.936019664322093492e-02 3.928522948239582258e-02 3.916939981399007037e-02 3.901279961403698870e-02
3.988194010346853696e-02 4.006350283616719188e-02 4.020227225577516911e-02 4.029803835485881031e-02 4.035071555644407365e-02 4.036034388087837016e-02 4.032708954213740093e-02 4.025124494989890805e-02 4.013322810251739037e-02 3.997358136611693646e-02 3.977296964683137842e-02 3.953217797666308542e-02 3.925210854868182303e-02 3.893377725442939696e-02 3.857830979533781457e-02 3.818693746092287344e-02 3.776099268907773948e-02 3.730190454804195588e-02 3.681119430517661856e-02 3.629047127407836887e-02 3.574142915828636136e-02 3.516584313613149021e-02 3.456556795587147068e-02 3.394253733208867085e-02 3.329876495120218799e-02 3.263634740372085147e-02 3.195746936018764583e-02 3.126441129259842355e-02 3.055956000774238610e-02 2.984542219632905016e-02 2.912464110229823905e-02 2.840001626824400355e-02 2.767452609988615628e-02 2.695135269628290073e-02 2.623390799139666343e-02 2.552585972417319507e-02 2.483115507964353888e-02 2.415403901524503655e-02 2.349906332262363326e-02 2.287108143881896871e-02 2.227522304639698372e-02 2.171684182275247441e-02 2.120142966129028375e-02 2.073449173579516511e-02 2.032137937694491331e-02 1.996708219291831385e-02 1.967598711950468635e-02 1.945161940907586332e-02 1.929638748220019115e-02 1.921135803918422313e-02 1.919608789476258057e-02 1.924853363072297555e-02 1.936504997614978130e-02 1.954047514220905168e-02 1.976828940592637029e-02 2.004082497348208883e-02 2.034950207443967859e-02 2.068506811328641240e-02 2.103782199256498675e-02 2.139781240969260492e-02 2.175500528871705461e-02 2.209942048664322381e-02 2.242124115577866922e-02 2.271090078906029888e-02 2.295915341051919453e-02 2.315713203321037930e-02 2.329639976450729663e-02 2.336899706354960207e-02 2.336748781847999487e-02 2.328500620755992456e-02 2.311530578552780865e-02 2.285281191959881789e-02 2.249267861179969977e-02 2.203085092811125217e-02 2.146413479665087651e-02 2.079027700444583196e-02 2.000806013512853448e-02 1.911742055540607832e-02 1.811960355326519209e-02 1.701738070383864224e-02 1.581537535397344041e-02 1.452058328206940786e-02 1.314326083370982376e-02 1.169853804585709034e-02 1.020953498029140635e-02 8.713738521846836962e-03 7.276558562022668666e-03 6.019086920819051098e-03 5.158135764160752361e-03 4.977620748235207608e-03 5.592006460671949432e-03 6.813356218446383825e-03 8.387093687929825930e-03 1.014427593616193217e-02 1.198858041031803517e-02 1.386197003988240244e-02 1.572511226477264074e-02 1.754806816504362460e-02 1.930590521445611774e-02 2.097657693448121141e-02 2.253988314170828067e-02 2.397697535330777299e-02 2.527015625475001123e-02 2.640285108096323066e-02 2.735969073849017427e-02 2.812667882187144461e-02 2.869143388646886936e-02 2.904351243142459099e-02 2.917483159839022455e-02 2.908022710282286497e-02 2.875820509297998678e-02 2.821198128691799686e-02 2.745095329974988133e-02 2.649282978805991146e-02 2.536674522569680457e-02 2.411779748531666864e-02 2.281343978084149002e-02 2.155166478728215429e-02 2.046904543450572475e-02 1.974223168717863935e-02 1.957074014886926727e-02 2.013209833087375653e-02 2.152585626414318595e-02 2.374863315550191853e-02 2.671905577477801108e-02 3.032377723675318271e-02 3.445102187861719817e-02 3.900426586879419955e-02 4.390374557395124167e-02 4.908345274007749892e-02 5.448745517658606929e-02 6.006683484142692764e-02 6.577745361664504020e-02 7.157842079099552279e-02 7.743108126535391822e-02 8.329837088507756337e-02 8.914442575971359695e-02 9.493436652491230032e-02 1.006342033013976484e-01 1.062108241477729142e-01 1.116320412553646474e-01 1.168666767819603880e-01 1.218846753450764236e-01 1.266572336565222889e-01 1.311569401472295615e-01 1.353579190762971285e-01 1.392359747836734163e-01 1.427687325915447392e-01 1.459357734902869130e-01 1.487187602309780476e-01 1.511015528347875447e-01 1.530703118516697214e-01 1.546135879782636613e-01 1.557223968921909452e-01 1.563902783872448965e-01 1.566133391079172765e-01 1.563902783872448965e-01 1.557223968921909452e-01 1.546135879782636613e-01 1.530703118516696659e-01 1.511015528347876002e-01 1.487187602309780476e-01 1.459357734902869130e-01 1.427687325915447392e-01 1.392359747836733608e-01 1.353579190762971285e-01 1.311569401472295615e-01 1.266572336565222889e-01 1.218846753450764375e-01 1.168666767819603880e-01 1.116320412553646890e-01 1.062108241477729420e-01 1.006342033013976484e-01 9.493436652491230032e-02 8.914442575971355531e-02 8.329837088507759113e-02 7.743108126535394597e-02 7.157842079099555055e-02 6.577745361664505408e-02 6.006683484142693458e-02 5.448745517658605542e-02 4.908345274007747810e-02 4.390374557395122779e-02 3.900426586879419261e-02 3.445102187861719123e-02 3.032377723675316883e-02 2.671905577477801108e-02 2.374863315550192547e-02 2.152585626414316861e-02 2.013209833087374265e-02 1.957074014886926033e-02 1.974223168717861160e-02 2.046904543450571434e-02 2.155166478728214388e-02 2.281343978084148308e-02 2.411779748531667558e-02 2.536674522569680457e-02 2.649282978805992880e-02 2.745095329974986745e-02 2.821198128691799686e-02 2.875820509298000413e-02 2.908022710282286497e-02 2.917483159839022455e-02 2.904351243142459793e-02 2.869143388646887977e-02 2.812667882187144461e-02 2.735969073849018815e-02 2.640285108096323066e-02 2.527015625475001123e-02 2.397697535330776952e-02 2.253988314170828067e-02 2.097657693448121488e-02 1.930590521445611080e-02 1.754806816504362807e-02 1.572511226477265461e-02 1.386197003988239897e-02 1.198858041031804211e-02 1.014427593616192870e-02 8.387093687929813787e-03 6.813356218446374284e-03 5.592006460671938156e-03 4.977620748235210210e-03 5.158135764160754096e-03 6.019086920819047629e-03 7.276558562022664330e-03 8.713738521846838697e-03 1.020953498029138380e-02 1.169853804585709034e-02 1.314326083370982376e-02 1.452058328206940960e-02 1.581537535397343000e-02 1.701738070383863877e-02 1.811960355326520597e-02 1.911742055540606791e-02 2.000806013512853795e-02 2.079027700444585625e-02 2.146413479665087304e-02 2.203085092811125217e-02 2.249267861179969630e-02 2.285281191959883176e-02 2.311530578552780518e-02 2.328500620755991068e-02 2.336748781847999487e-02 2.336899706354960207e-02 2.329639976450727928e-02 2.315713203321037236e-02 2.295915341051917719e-02 2.271090078906030582e-02 2.242124115577869004e-02 2.209942048664321687e-02 2.175500528871705114e-02 2.139781240969260839e-02 2.103782199256499022e-02 2.068506811328642281e-02 2.034950207443968553e-02 2.004082497348208536e-02 1.976828940592636336e-02 1.954047514220905515e-02 1.936504997614978477e-02 1.924853363072297555e-02 1.919608789476259098e-02 1.921135803918422313e-02 1.929638748220017727e-02 1.945161940907586332e-02 1.967598711950468288e-02 1.996708219291831385e-02 2.032137937694492025e-02 2.073449173579514429e-02 2.120142966129027681e-02 2.171684182275247788e-02 2.227522304639699066e-02 2.287108143881897912e-02 2.349906332262362632e-02 2.415403901524503308e-02 2.483115507964353541e-02 2.552585972417318813e-02 2.623390799139666343e-02 2.695135269628291114e-02 2.767452609988614934e-02 2.840001626824400702e-02 2.912464110229824946e-02 2.984542219632903629e-02 3.055956000774239650e-02 3.126441129259842355e-02 3.195746936018765971e-02 3.263634740372085147e-02 3.329876495120218799e-02 3.394253733208867085e-02 3.456556795587147068e-02 3.516584313613149021e-02 3.574142915828634054e-02 3.629047127407836887e-02 3.681119430517663244e-02 3.730190454804195588e-02 3.776099268907773948e-02 3.818693746092287344e-02 3.857830979533780763e-02 3.893377725442939696e-02 3.925210854868182303e-02 3.953217797666309236e-02 3.977296964683139924e-02 3.997358136611693646e-02 4.013322810251740425e-02 4.025124494989888724e-02 4.032708954213740093e-02 4.036034388087836322e-02 4.035071555644408059e-02 4.029803835485882418e-02 4.020227225577516911e-02 4.006350283616719882e-02 3.988194010346855084e-02
4.074206040312607774e-02 4.095106220458408913e-02 4.111528310712914830e-02 4.123438023107747763e-02 4.130814175823125517e-02 4.133648905088204567e-02 4.131947819317251247e-02 4.125730091667271365e-02 4.115028487885157710e-02 4.099889327118785842e-02 4.080372374334901436e-02 4.056550664106384901e-02 4.028510256847097487e-02 3.996349930065803274e-02 3.960180808926425794e-02 3.920125942318219286e-02 3.876319832783108044e-02 3.828907931010035876e-02 3.778046108174833856e-02 3.723900122172128790e-02 3.666645096713352231e-02 3.606465035317704682e-02 3.543552395322320525e-02 3.478107750112894442e-02 3.410339570682919402e-02 3.340464160221229967e-02 3.268705777464235573e-02 3.195296985747034940e-02 3.120479264624983345e-02 3.044503919086496979e-02 2.967633316989952072e-02 2.890142477456353332e-02 2.812321020215829623e-02 2.734475466617721992e-02 2.656931854978632906e-02 2.580038593459967056e-02 2.504169419655558060e-02 2.429726264402665495e-02 2.357141725575242347e-02 2.286880745522192407e-02 2.219440957558614300e-02 2.155351034618426670e-02 2.095166260891534807e-02 2.039460494814647820e-02 1.988813755229015476e-02 1.943794907560505644e-02 1.904939409944690631e-02 1.872722814781360018e-02 1.847531641729880519e-02 1.829634166715883234e-02 1.819154336621215881e-02 1.816052133451429712e-02 1.820113099793659733e-02 1.830948453688244215e-02 1.848005573962917952e-02 1.870587082263088993e-02 1.897875698391739141e-02 1.928961707093130792e-02 1.962870196738602732e-02 1.998585980112233332e-02 2.035074998443790403e-02 2.071301812475757551e-02 2.106243374292737433e-02 2.138899624260752821e-02 2.168301604556090861e-02 2.193517785303017095e-02 2.213659221460013288e-02 2.227884045215804479e-02 2.235401680883694620e-02 2.235477064799960140e-02 2.227435070012127524e-02 2.210665277795584305e-02 2.184627206485002457e-02 2.148856104545346021e-02 2.102969443969065003e-02 2.046674322632196369e-02 1.979776121546135761e-02 1.902189006098690960e-02 1.813949288177975003e-02 1.715233432361618071e-02 1.606383903953300177e-02 1.487948767047074343e-02 1.360746356338489622e-02 1.225977661384959790e-02 1.085433757580978736e-02 9.419013039711208665e-03 7.999936050706360144e-03 6.678698426554466501e-03 5.603598969012578944e-03 5.013639519892748066e-03 5.140149606645849981e-03 5.973873865847266484e-03 7.291554032160012071e-03 8.880769300362958626e-03 1.060932058805865233e-02 1.239957224523264602e-02 1.420211836986295245e-02 1.598168993793496612e-02 1.771036590271145988e-02 1.936429639614506426e-02 2.092209172111684015e-02 2.236403333010412997e-02 2.367171478917004177e-02 2.482792447267990338e-02 2.581667752392101736e-02 2.662335275669766577e-02 2.723491707815464680e-02 2.764023800470926523e-02 2.783050045787690066e-02 2.779976169503854677e-02 2.754570213884557570e-02 2.707066511512024737e-02 2.638313174795528168e-02 2.549985595220027532e-02 2.444899104182290950e-02 2.327464910917406704e-02 2.204332679918163951e-02 2.085212199256308505e-02 1.983674246999897472e-02 1.917275659264632004e-02 1.905781713138554948e-02 1.966637289345038106e-02 2.109449200890866835e-02 2.333692745878578056e-02 2.631321926274246548e-02 2.991297861711754089e-02 3.402800558914699514e-02 3.856501966454915775e-02 4.344683339660175558e-02 4.860934923348548403e-02 5.399799377313634768e-02 5.956477921825038824e-02 6.526617076236410075e-02 7.106163041163908456e-02 7.691266093630746981e-02 8.278220202351271872e-02 8.863427012875671474e-02 9.443376633537232945e-02 1.001464002788754748e-01 1.057386944716400545e-01 1.111780442875245772e-01 1.164328161580167748e-01 1.214724714149329060e-01 1.262677065141417365e-01 1.307906026328637117e-01 1.350147792042050432e-01 1.389155470685271565e-01 1.424700577338655905e-01 1.456574458472215394e-01 1.484589624519676299e-01 1.508580969883883405e-01 1.528406863145531924e-01 1.543950093038800875e-01 1.555118658273398902e-01 1.561846391619596819e-01 1.564093410892632430e-01 1.561846391619596819e-01 1.555118658273398347e-01 1.543950093038800875e-01 1.528406863145531092e-01 1.508580969883883405e-01 1.484589624519676021e-01 1.456574458472215394e-01 1.424700577338655350e-01 1.389155470685271565e-01 1.350147792042049877e-01 1.307906026328637117e-01 1.262677065141417643e-01 1.214724714149328783e-01 1.164328161580167609e-01 1.111780442875246605e-01 1.057386944716400407e-01 1.001464002788755026e-01 9.443376633537234333e-02 8.863427012875671474e-02 8.278220202351271872e-02 7.691266093630746981e-02 7.106163041163908456e-02 6.526617076236405912e-02 5.956477921825038130e-02 5.399799377313634768e-02 4.860934923348548403e-02 4.344683339660175558e-02 3.856501966454915775e-02 3.402800558914700901e-02 2.991297861711753048e-02 2.631321926274247242e-02 2.333692745878578056e-02 2.109449200890866141e-02 1.966637289345037759e-02 1.905781713138552519e-02 1.917275659264632004e-02 1.983674246999897472e-02 2.085212199256308505e-02 2.204332679918163604e-02 2.327464910917407398e-02 2.444899104182288521e-02 2.549985595220026491e-02 2.638313174795527821e-02 2.707066511512025431e-02 2.754570213884557570e-02 2.779976169503853636e-02 2.783050045787691454e-02 2.764023800470925829e-02 2.723491707815464680e-02 2.662335275669766230e-02 2.581667752392103471e-02 2.482792447267991379e-02 2.367171478917004870e-02 2.236403333010412650e-02 2.092209172111685403e-02 1.936429639614507120e-02 1.771036590271144948e-02 1.598168993793496265e-02 1.420211836986295072e-02 1.239957224523264775e-02 1.060932058805864886e-02 8.880769300362944749e-03 7.291554032160014673e-03 5.973873865847281230e-03 5.140149606645851715e-03 5.013639519892739392e-03 5.603598969012571138e-03 6.678698426554452623e-03 7.999936050706348001e-03 9.419013039711189583e-03 1.085433757580978216e-02 1.225977661384959096e-02 1.360746356338491010e-02 1.487948767047073823e-02 1.606383903953301565e-02 1.715233432361616683e-02 1.813949288177975697e-02 1.902189006098689225e-02 1.979776121546136455e-02 2.046674322632197063e-02 2.102969443969063268e-02 2.148856104545347062e-02 2.184627206485003498e-02 2.210665277795584305e-02 2.227435070012128565e-02 2.235477064799959793e-02 2.235401680883694620e-02 2.227884045215802744e-02 2.213659221460013635e-02 2.193517785303018483e-02 2.168301604556091902e-02 2.138899624260754556e-02 2.106243374292735698e-02 2.071301812475758591e-02 2.035074998443791444e-02 1.998585980112234026e-02 1.962870196738603773e-02 1.928961707093130792e-02 1.897875698391739488e-02 1.870587082263088299e-02 1.848005573962917605e-02 1.830948453688244215e-02 1.820113099793660427e-02 1.816052133451429018e-02 1.819154336621215187e-02 1.829634166715884969e-02 1.847531641729879132e-02 1.872722814781361406e-02 1.904939409944690284e-02 1.943794907560506685e-02 1.988813755229014088e-02 2.039460494814647473e-02 2.095166260891534460e-02 2.155351034618426323e-02 2.219440957558615340e-02 2.286880745522192060e-02 2.357141725575243735e-02 2.429726264402666189e-02 2.504169419655558060e-02 2.580038593459965321e-02 2.656931854978632906e-02 2.734475466617721992e-02 2.812321020215829623e-02 2.890142477456352638e-02 2.967633316989952072e-02 3.044503919086496632e-02 3.120479264624982652e-02 3.195296985747034940e-02 3.268705777464235573e-02 3.340464160221230661e-02 3.410339570682916627e-02 3.478107750112893748e-02 3.543552395322321219e-02 3.606465035317706069e-02 3.666645096713352925e-02 3.723900122172128790e-02 3.778046108174835244e-02 3.828907931010033794e-02 3.876319832783108044e-02 3.920125942318219286e-02 3.960180808926426488e-02 3.996349930065802580e-02 4.028510256847096793e-02 4.056550664106384207e-02 4.080372374334899355e-02 4.099889327118785148e-02 4.115028487885157710e-02 4.125730091667271365e-02 4.131947819317251941e-02 4.133648905088203873e-02 4.130814175823126211e-02 4.123438023107749151e-02 4.111528310712914830e-02 4.095106220458408913e-02 4.074206040312607774e-02
4.158946404224501264e-02 4.182838317376327830e-02 4.202058813052885616e-02 4.216558901559980949e-02 4.226303265888851912e-02 4.231270574441474419e-02 4.231453737232138829e-02 4.226860100520622027e-02 4.217511575326598344e-02 4.203444695882291304e-02 4.184710604823021346e-02 4.161374962811759809e-02 4.133517781355328796e-02 4.101233178826103193e-02 4.064629061157272460e-02 4.023826730363760235e-02 3.978960425957841357e-02 3.930176806496525621e-02 3.877634380930992247e-02 3.821502902112447475e-02 3.761962737764534825e-02 3.699204237420126301e-02 3.633427117234565296e-02 3.564839888161859538e-02 3.493659356671148519e-02 3.420110230863070838e-02 3.344424868404927836e-02 3.266843205929331057e-02 3.187612912177169994e-02 3.106989808828396551e-02 3.025238603156087808e-02 2.942633974623339727e-02 2.859462052351890299e-02 2.776022310640960736e-02 2.692629893550223599e-02 2.609618354485842076e-02 2.527342759490295784e-02 2.446183049512252669e-02 2.366547482673490507e-02 2.288875877808549050e-02 2.213642252037188729e-02 2.141356288468594313e-02 2.072562894096793840e-02 2.007838935418771245e-02 1.947786114081882444e-02 1.893018936476271313e-02 1.844146931718770518e-02 1.801750777155048180e-02 1.766352854907326034e-02 1.738383940384540666e-02 1.718149007504143205e-02 1.705796155170708969e-02 1.701292978026225713e-02 1.704414013213433748e-02 1.714741218718783197e-02 1.731677204562918557e-02 1.754468821194925254e-02 1.782237327956776030e-02 1.814011009499229624e-02 1.848756671398015319e-02 1.885407553111123277e-02 1.922886421319849881e-02 1.960123638008508598e-02 1.996070694021493536e-02 2.029710059284164231e-02 2.060062301057537237e-02 2.086191357581232073e-02 2.107208709324679546e-02 2.122277021987167833e-02 2.130613678522042670e-02 2.131494488229841375e-02 2.124257764910273197e-02 2.108308903465366466e-02 2.083125554218203876e-02 2.048263497233442434e-02 2.003363360027210840e-02 1.948158413811870368e-02 1.882483851802198987e-02 1.806288248523596138e-02 1.719648418823945327e-02 1.622789830731417166e-02 1.516116465365227595e-02 1.400257375820003480e-02 1.276143958980879498e-02 1.145146157949558305e-02 1.009326784802694679e-02 8.719418026962475268e-03 7.384581881984385136e-03 6.185649637200719801e-03 5.292215740678830188e-03 4.943375198460603706e-03 5.298067866572594119e-03 6.264663740491047128e-03 7.622600552655219540e-03 9.195525244991705274e-03 1.087578829962713815e-02 1.259797121477339472e-02 1.431848614239114928e-02 1.600493543419749531e-02 1.763091691627063223e-02 1.917347467542748415e-02 2.061183730017697446e-02 2.192681055917937091e-02 2.310052417940187258e-02 2.411638662194350718e-02 2.495917682482253624e-02 2.561524161847168052e-02 2.607279185978239600e-02 2.632230920973694169e-02 2.635709490025675908e-02 2.617401675101030736e-02 2.577454660908928483e-02 2.516623419042388066e-02 2.436484259088094254e-02 2.339747780748193187e-02 2.230715355486346044e-02 2.115921918734263094e-02 2.004954721742143939e-02 1.911239839110058514e-02 1.852126969980838825e-02 1.847046992297581361e-02 1.912967235379845268e-02 2.059026145242610212e-02 2.284497012051129455e-02 2.581496857284824517e-02 2.939384652264355469e-02 3.347790996470157571e-02 3.797784385323332151e-02 4.281957132265634680e-02 4.794130446620566144e-02 5.329013751823639261e-02 5.881926331980297934e-02 6.448596274088473634e-02 7.025023764871461684e-02 7.607391855147892235e-02 8.192010647368733189e-02 8.775284633552611624e-02 9.353696020368613973e-02 9.923799120900393678e-02 1.048222242787209685e-01 1.102567601289188987e-01 1.155096258363987882e-01 1.205499099139713259e-01 1.253479129262511094e-01 1.298753068159859136e-01 1.341052975977475858e-01 1.380127871349598467e-01 1.415745304910627500e-01 1.447692859306208002e-01 1.475779551045399984e-01 1.499837113270117150e-01 1.519721141690059119e-01 1.535312088729459679e-01 1.546516093485833521e-01 1.553265637497633078e-01 1.555520018614265365e-01 1.553265637497633078e-01 1.546516093485833521e-01 1.535312088729460234e-01 1.519721141690059396e-01 1.499837113270117706e-01 1.475779551045399707e-01 1.447692859306208280e-01 1.415745304910627500e-01 1.380127871349598745e-01 1.341052975977475858e-01 1.298753068159859136e-01 1.253479129262510816e-01 1.205499099139712982e-01 1.155096258363987882e-01 1.102567601289188987e-01 1.048222242787209962e-01 9.923799120900396453e-02 9.353696020368615360e-02 8.775284633552610236e-02 8.192010647368733189e-02 7.607391855147892235e-02 7.025023764871460297e-02 6.448596274088472247e-02 5.881926331980298628e-02 5.329013751823639261e-02 4.794130446620563368e-02 4.281957132265632598e-02 3.797784385323332151e-02 3.347790996470157571e-02 2.939384652264353387e-02 2.581496857284824864e-02 2.284497012051130496e-02 2.059026145242610212e-02 1.912967235379845962e-02 1.847046992297581014e-02 1.852126969980839519e-02 1.911239839110057126e-02 2.004954721742143939e-02 2.115921918734263094e-02 2.230715355486346044e-02 2.339747780748191799e-02 2.436484259088095988e-02 2.516623419042388066e-02 2.577454660908928483e-02 2.617401675101032818e-02 2.635709490025675561e-02 2.632230920973694863e-02 2.607279185978238559e-02 2.561524161847168746e-02 2.495917682482257094e-02 2.411638662194348984e-02 2.310052417940186217e-02 2.192681055917938479e-02 2.061183730017697099e-02 1.917347467542747722e-02 1.763091691627064264e-02 1.600493543419748838e-02 1.431848614239114408e-02 1.259797121477339125e-02 1.087578829962714162e-02 9.195525244991712213e-03 7.622600552655229081e-03 6.264663740491034985e-03 5.298067866572586312e-03 4.943375198460613247e-03 5.292215740678840596e-03 6.185649637200702454e-03 7.384581881984367789e-03 8.719418026962483942e-03 1.009326784802694679e-02 1.145146157949558305e-02 1.276143958980879151e-02 1.400257375820002440e-02 1.516116465365227248e-02 1.622789830731416125e-02 1.719648418823944980e-02 1.806288248523595444e-02 1.882483851802199681e-02 1.948158413811870368e-02 2.003363360027210840e-02 2.048263497233440700e-02 2.083125554218202141e-02 2.108308903465365078e-02 2.124257764910270768e-02 2.131494488229841028e-02 2.130613678522042670e-02 2.122277021987166792e-02 2.107208709324680240e-02 2.086191357581231726e-02 2.060062301057537584e-02 2.029710059284163884e-02 1.996070694021493189e-02 1.960123638008507904e-02 1.922886421319850922e-02 1.885407553111124318e-02 1.848756671398015319e-02 1.814011009499229624e-02 1.782237327956774989e-02 1.754468821194925254e-02 1.731677204562917169e-02 1.714741218718782850e-02 1.704414013213434442e-02 1.701292978026224673e-02 1.705796155170709663e-02 1.718149007504142858e-02 1.738383940384541707e-02 1.766352854907324646e-02 1.801750777155048527e-02 1.844146931718770865e-02 1.893018936476270273e-02 1.947786114081881403e-02 2.007838935418769857e-02 2.072562894096793840e-02 2.141356288468593966e-02 2.213642252037189423e-02 2.288875877808549744e-02 2.366547482673489813e-02 2.446183049512251975e-02 2.527342759490295437e-02 2.609618354485841382e-02 2.692629893550222905e-02 2.776022310640959695e-02 2.859462052351887870e-02 2.942633974623340420e-02 3.025238603156087808e-02 3.106989808828398286e-02 3.187612912177169994e-02 3.266843205929330363e-02 3.344424868404928530e-02 3.420110230863070838e-02 3.493659356671148519e-02 3.564839888161858150e-02 3.633427117234565989e-02 3.699204237420125607e-02 3.761962737764534132e-02 3.821502902112446781e-02 3.877634380930992247e-02 3.930176806496525621e-02 3.978960425957840663e-02 4.023826730363760928e-02 4.064629061157272460e-02 4.101233178826103193e-02 4.133517781355328796e-02 4.161374962811759115e-02 4.184710604823022734e-02 4.203444695882291304e-02 4.217511575326598344e-02 4.226860100520622027e-02 4.231453737232137441e-02 4.231270574441475113e-02 4.226303265888852606e-02 4.216558901559981642e-02 4.202058813052885616e-02 4.182838317376327830e-02 4.158946404224501264e-02
4.242037856465268042e-02 4.269167141697947226e-02 4.291438973860015743e-02 4.308788331146169021e-02 4.321164325157973718e-02 4.328530617876075876e-02 4.330865785076741525e-02 4.328163620138839734e-02 4.320433372503248992e-02 4.307699915469536539e-02 4.290003838542872511e-02 4.267401460210533404e-02 4.239964757843264764e-02 4.207781212401330573e-02 4.170953566806801655e-02 4.129599498234233501e-02 4.083851206198692990e-02 4.033854920208177625e-02 3.979770332904498942e-02 3.921769967080895175e-02 3.860038487726377004e-02 3.794771973344927829e-02 3.726177164205270870e-02 3.654470708917167965e-02 3.579878434748420130e-02 3.502634671394489613e-02 3.422981662379326329e-02 3.341169102840303717e-02 3.257453846960976784e-02 3.172099832549461762e-02 3.085378273913186309e-02 2.997568176788062075e-02 2.908957229995275118e-02 2.819843126790339688e-02 2.730535363165580848e-02 2.641357548769884475e-02 2.552650245878348989e-02 2.464774319246636550e-02 2.378114729710026007e-02 2.293084630661757634e-02 2.210129521612675188e-02 2.129731069392555576e-02 2.052410020152052594e-02 1.978727396451483017e-02 1.909282920983475934e-02 1.844709376071603998e-02 1.785661478641869387e-02 1.732797950247651902e-02 1.686755945947116322e-02 1.648118005812541573e-02 1.617373219769567896e-02 1.594876126968784724e-02 1.580808492205579285e-02 1.575149819794749786e-02 1.577661712243010050e-02 1.587888895059910363e-02 1.605176529838834784e-02 1.628700397691042537e-02 1.657504643491044052e-02 1.690541456176497190e-02 1.726708080870772988e-02 1.764878270418017078e-02 1.803927023354258766e-02 1.842748795206467297e-02 1.880270170309883068e-02 1.915458304660860173e-02 1.947326445636523087e-02 1.974937652302047666e-02 1.997407593357472533e-02 2.013907057190555266e-02 2.023664603489346014e-02 2.025969629489478632e-02 2.020176015633361188e-02 2.005706450365975571e-02 1.982057507509490946e-02 1.948805560951902618e-02 1.905613674886574155e-02 1.852239717559495819e-02 1.788546142250208720e-02 1.714512219437307194e-02 1.630250102122906761e-02 1.536027186096975208e-02 1.432299244942472974e-02 1.319762739940438280e-02 1.199442639039829256e-02 1.072848787138898190e-02 9.422701422678815900e-03 8.113547625057801124e-03 6.862748114770461476e-03 5.779013651665570843e-03 5.043974533268893133e-03 4.880593253624243046e-03 5.382220118097295024e-03 6.414224064299930451e-03 7.771502781917894592e-03 9.304002683160075837e-03 1.092014019489417377e-02 1.256254246194640940e-02 1.419160652106245431e-02 1.577701761943755415e-02 1.729356968071057640e-02 1.871909754622858718e-02 2.003345812672342047e-02 2.121805827817969600e-02 2.225568834162637219e-02 2.313054426289603421e-02 2.382838376280006776e-02 2.433679737218415531e-02 2.464559952696579806e-02 2.474736719023671802e-02 2.463817991932303053e-02 2.431865207525318873e-02 2.379540218103173496e-02 2.308318389814356664e-02 2.220800954336000707e-02 2.121170274647597373e-02 2.015829199724426118e-02 1.914209399106987092e-02 1.829529561301256740e-02 1.778820343680099017e-02 1.781007826763791532e-02 1.852388766159418151e-02 2.001502940468404337e-02 2.227412452683647653e-02 2.522481642809627778e-02 2.876579904965253023e-02 3.279888147745372434e-02 3.723947637041472025e-02 4.201717719699406273e-02 4.707292254808694704e-02 5.235579738969910191e-02 5.782043810640401238e-02 6.342516537678731525e-02 6.913071960827736617e-02 7.489944047618346534e-02 8.069475953778296184e-02 8.648091016692181776e-02 9.222278797145687379e-02 9.788591568275389898e-02 1.034364807627606714e-01 1.088414235418907056e-01 1.140685600923687787e-01 1.190867283278182198e-01 1.238659487211482557e-01 1.283775930239978158e-01 1.325945557626409532e-01 1.364914242802229005e-01 1.400446438271733540e-01 1.432326747586000204e-01 1.460361393381610362e-01 1.484379560114238994e-01 1.504234593244926366e-01 1.519805039432866323e-01 1.530995514873652319e-01 1.537737391371582496e-01 1.539989292105820307e-01 1.537737391371581941e-01 1.530995514873652319e-01 1.519805039432866323e-01 1.504234593244926088e-01 1.484379560114239271e-01 1.460361393381610084e-01 1.432326747586000482e-01 1.400446438271733540e-01 1.364914242802229283e-01 1.325945557626408700e-01 1.283775930239978158e-01 1.238659487211482557e-01 1.190867283278182615e-01 1.140685600923687787e-01 1.088414235418906501e-01 1.034364807627606714e-01 9.788591568275389898e-02 9.222278797145692930e-02 8.648091016692185939e-02 8.069475953778292021e-02 7.489944047618349310e-02 6.913071960827736617e-02 6.342516537678732913e-02 5.782043810640401238e-02 5.235579738969911578e-02 4.707292254808694010e-02 4.201717719699406967e-02 3.723947637041468556e-02 3.279888147745373128e-02 2.876579904965252329e-02 2.522481642809628125e-02 2.227412452683645919e-02 2.001502940468405725e-02 1.852388766159420233e-02 1.781007826763791185e-02 1.778820343680099711e-02 1.829529561301255700e-02 1.914209399106987439e-02 2.015829199724424731e-02 2.121170274647597373e-02 2.220800954335998278e-02 2.308318389814357011e-02 2.379540218103172802e-02 2.431865207525318873e-02 2.463817991932302012e-02 2.474736719023673884e-02 2.464559952696577030e-02 2.433679737218415878e-02 2.382838376280008510e-02 2.313054426289603421e-02 2.225568834162635137e-02 2.121805827817968212e-02 2.003345812672341700e-02 1.871909754622857330e-02 1.729356968071057987e-02 1.577701761943756456e-02 1.419160652106244043e-02 1.256254246194639726e-02 1.092014019489416510e-02 9.304002683160072368e-03 7.771502781917902399e-03 6.414224064299947799e-03 5.382220118097300228e-03 4.880593253624239576e-03 5.043974533268874919e-03 5.779013651665563904e-03 6.862748114770444996e-03 8.113547625057811533e-03 9.422701422678826308e-03 1.072848787138897843e-02 1.199442639039830644e-02 1.319762739940437933e-02 1.432299244942473321e-02 1.536027186096974168e-02 1.630250102122903291e-02 1.714512219437308235e-02 1.788546142250208026e-02 1.852239717559495125e-02 1.905613674886574849e-02 1.948805560951901231e-02 1.982057507509490946e-02 2.005706450365975571e-02 2.020176015633360841e-02 2.025969629489481061e-02 2.023664603489346708e-02 2.013907057190555266e-02 1.997407593357471492e-02 1.974937652302047320e-02 1.947326445636524128e-02 1.915458304660860173e-02 1.880270170309881680e-02 1.842748795206468337e-02 1.803927023354258766e-02 1.764878270418016384e-02 1.726708080870772988e-02 1.690541456176496496e-02 1.657504643491044746e-02 1.628700397691041843e-02 1.605176529838834437e-02 1.587888895059911751e-02 1.577661712243010050e-02 1.575149819794749786e-02 1.580808492205578938e-02 1.594876126968786112e-02 1.617373219769567549e-02 1.648118005812541573e-02 1.686755945947116322e-02 1.732797950247651902e-02 1.785661478641868347e-02 1.844709376071602958e-02 1.909282920983475240e-02 1.978727396451483364e-02 2.052410020152052247e-02 2.129731069392555229e-02 2.210129521612674841e-02 2.293084630661756940e-02 2.378114729710027048e-02 2.464774319246635509e-02 2.552650245878348642e-02 2.641357548769884475e-02 2.730535363165579807e-02 2.819843126790338994e-02 2.908957229995276159e-02 2.997568176788061034e-02 3.085378273913186309e-02 3.172099832549461762e-02 3.257453846960976090e-02 3.341169102840304411e-02 3.422981662379324941e-02 3.502634671394491001e-02 3.579878434748420130e-02 3.654470708917168659e-02 3.726177164205270870e-02 3.794771973344927829e-02 3.860038487726375617e-02 3.921769967080895175e-02 3.979770332904498942e-02 4.033854920208177625e-02 4.083851206198692990e-02 4.129599498234234195e-02 4.170953566806801655e-02 4.207781212401330573e-02 4.239964757843264764e-02 4.267401460210534098e-02 4.290003838542872511e-02 4.307699915469536539e-02 4.320433372503248992e-02 4.328163620138839041e-02 4.330865785076740138e-02 4.328530617876077263e-02 4.321164325157973718e-02 4.308788331146170408e-02 4.291438973860015049e-02 4.269167141697945839e-02 4.242037856465268042e-02
4.323098185575677266e-02 4.353705962304770666e-02 4.379279337218112272e-02 4.399736022135601610e-02 4.415008210247221843e-02 4.425043098781172857e-02 4.429803362591375193e-02 4.429267571803995052e-02 4.423430546831137039e-02 4.412303644304736011e-02 4.395914967824533087e-02 4.374309497862489959e-02 4.347549135739953163e-02 4.315712657321118390e-02 4.278895572958273802e-02 4.237209891310200760e-02 4.190783785957519214e-02 4.139761165282584282e-02 4.084301147898997120e-02 4.024577448026254306e-02 3.960777677644906902e-02 3.893102575062170473e-02 3.821765172687114492e-02 3.746989920391136097e-02 3.669011784817858418e-02 3.588075349426073091e-02 3.504433944883072333e-02 3.418348844662287556e-02 3.330088566276840495e-02 3.239928324423558409e-02 3.148149688264003515e-02 3.055040500922302088e-02 2.960895124665018432e-02 2.866015079641113725e-02 2.770710146670780222e-02 2.675300004168176468e-02 2.580116464017790864e-02 2.485506358333060620e-02 2.391835104442375029e-02 2.299490933352932656e-02 2.208889699176947927e-02 2.120480082885487644e-02 2.034748850262260364e-02 1.952225607612292566e-02 1.873486210518219772e-02 1.799153625644167587e-02 1.729894658911852387e-02 1.666410634698577836e-02 1.609420005666082135e-02 1.559631235352869350e-02 1.517705395121802213e-02 1.484209906053759152e-02 1.459567549907800528e-02 1.444007564774371470e-02 1.437527176315329773e-02 1.439871188461308224e-02 1.450533964219060529e-02 1.468783222075115830e-02 1.493700411748683128e-02 1.524229733467486088e-02 1.559227774725006031e-02 1.597507685838598507e-02 1.637874602199822574e-02 1.679151563437406014e-02 1.720196907557923829e-02 1.759914961313813891e-02 1.797262018925611590e-02 1.831249381545538985e-02 1.860944850202234449e-02 1.885473670504023494e-02 1.904019589388029551e-02 1.915826425884338546e-02 1.920200377188724036e-02 1.916513166573269658e-02 1.904206077999013105e-02 1.882794904310959583e-02 1.851875857753982127e-02 1.811132557036213703e-02 1.760344328866469271e-02 1.699396275853091998e-02 1.628291930020041647e-02 1.547169954910500994e-02 1.456327522996027184e-02 1.356255177232746148e-02 1.247692241987912593e-02 1.131720494594609661e-02 1.009932048882140020e-02 8.847468584527232865e-03 7.600391250711378485e-03 6.423818645956488362e-03 5.432610354377095420e-03 4.811384329051004473e-03 4.763187937391659410e-03 5.337564817721391838e-03 6.382583296616163755e-03 7.708196513182053768e-03 9.181409187635904828e-03 1.072069596502204548e-02 1.227387802401135042e-02 1.380407639904007201e-02 1.528252056370212573e-02 1.668499612870216753e-02 1.799008967148464991e-02 1.917833857437316672e-02 2.023186230315767928e-02 2.113427184738337489e-02 2.187076074294747388e-02 2.242833713623413119e-02 2.279619075674069184e-02 2.296621596208736280e-02 2.293374105617777131e-02 2.269855218227726651e-02 2.226635493759562476e-02 2.165089601916830170e-02 2.087707162824335369e-02 1.998544836731624280e-02 1.903857886227091484e-02 1.812888777042175395e-02 1.738579544088758935e-02 1.697512995822276702e-02 1.707913528768347650e-02 1.785190802572501553e-02 1.937150517071406161e-02 2.162646200082926976e-02 2.454388698219213752e-02 2.802880520000580050e-02 3.198958089647477299e-02 3.634714631205496205e-02 4.103534340411527787e-02 4.599826783203989772e-02 5.118733021766642272e-02 5.655888455038468599e-02 6.207252649294817126e-02 6.768994486732132776e-02 7.337418140795359811e-02 7.908917916352564692e-02 8.479953199683001874e-02 9.047037389498693849e-02 9.606736573967705750e-02 1.015567501729940647e-01 1.069054539263036424e-01 1.120812228234201596e-01 1.170527785960033401e-01 1.217899893125458516e-01 1.262640470549526717e-01 1.304476477618770336e-01 1.343151690813863819e-01 1.378428427594082240e-01 1.410089186156974761e-01 1.437938175795354934e-01 1.461802716090394305e-01 1.481534486249105609e-01 1.497010608679125720e-01 1.508134553499791697e-01 1.514836853188351318e-01 1.517075618997907049e-01 1.514836853188351318e-01 1.508134553499791697e-01 1.497010608679125720e-01 1.481534486249105331e-01 1.461802716090393750e-01 1.437938175795354934e-01 1.410089186156974761e-01 1.378428427594082240e-01 1.343151690813863819e-01 1.304476477618770058e-01 1.262640470549526717e-01 1.217899893125458932e-01 1.170527785960033818e-01 1.120812228234201180e-01 1.069054539263036147e-01 1.015567501729940508e-01 9.606736573967705750e-02 9.047037389498700788e-02 8.479953199683000487e-02 7.908917916352564692e-02 7.337418140795358423e-02 6.768994486732138327e-02 6.207252649294817820e-02 5.655888455038468599e-02 5.118733021766644353e-02 4.599826783203990466e-02 4.103534340411525705e-02 3.634714631205496205e-02 3.198958089647475911e-02 2.802880520000577622e-02 2.454388698219212711e-02 2.162646200082923853e-02 1.937150517071405120e-02 1.785190802572500512e-02 1.707913528768343139e-02 1.697512995822277396e-02 1.738579544088757547e-02 1.812888777042174007e-02 1.903857886227093218e-02 1.998544836731624974e-02 2.087707162824336063e-02 2.165089601916828782e-02 2.226635493759561088e-02 2.269855218227728386e-02 2.293374105617778172e-02 2.296621596208736626e-02 2.279619075674070225e-02 2.242833713623414507e-02 2.187076074294749470e-02 2.113427184738337142e-02 2.023186230315767234e-02 1.917833857437315284e-02 1.799008967148463256e-02 1.668499612870216059e-02 1.528252056370212053e-02 1.380407639904006854e-02 1.227387802401135042e-02 1.072069596502204201e-02 9.181409187635903094e-03 7.708196513182071982e-03 6.382583296616155082e-03 5.337564817721397042e-03 4.763187937391680227e-03 4.811384329051007075e-03 5.432610354377082409e-03 6.423818645956480555e-03 7.600391250711369812e-03 8.847468584527229396e-03 1.009932048882139499e-02 1.131720494594611222e-02 1.247692241987911552e-02 1.356255177232744240e-02 1.456327522996028051e-02 1.547169954910500127e-02 1.628291930020040260e-02 1.699396275853093038e-02 1.760344328866468230e-02 1.811132557036213009e-02 1.851875857753982474e-02 1.882794904310960277e-02 1.904206077999012758e-02 1.916513166573268617e-02 1.920200377188724036e-02 1.915826425884338893e-02 1.904019589388029551e-02 1.885473670504023494e-02 1.860944850202234102e-02 1.831249381545540025e-02 1.797262018925611590e-02 1.759914961313813198e-02 1.720196907557923829e-02 1.679151563437406361e-02 1.637874602199823615e-02 1.597507685838598507e-02 1.559227774725006552e-02 1.524229733467488863e-02 1.493700411748683822e-02 1.468783222075116350e-02 1.450533964219061049e-02 1.439871188461308397e-02 1.437527176315331161e-02 1.444007564774371123e-02 1.459567549907800181e-02 1.484209906053759673e-02 1.517705395121802039e-02 1.559631235352869350e-02 1.609420005666082482e-02 1.666410634698579224e-02 1.729894658911852387e-02 1.799153625644167934e-02 1.873486210518220119e-02 1.952225607612293953e-02 2.034748850262259323e-02 2.120480082885487644e-02 2.208889699176947927e-02 2.299490933352932656e-02 2.391835104442374335e-02 2.485506358333060620e-02 2.580116464017791211e-02 2.675300004168176121e-02 2.770710146670779528e-02 2.866015079641114419e-02 2.960895124665017739e-02 3.055040500922301047e-02 3.148149688264005597e-02 3.239928324423558409e-02 3.330088566276841189e-02 3.418348844662287556e-02 3.504433944883072333e-02 3.588075349426073091e-02 3.669011784817858418e-02 3.746989920391136097e-02 3.821765172687114492e-02 3.893102575062170473e-02 3.960777677644906902e-02 4.024577448026255000e-02 4.084301147898997814e-02 4.139761165282585670e-02 4.190783785957518520e-02 4.237209891310200760e-02 4.278895572958273108e-02 4.315712657321118390e-02 4.347549135739953857e-02 4.374309497862490653e-02 4.395914967824534475e-02 4.412303644304737399e-02 4.423430546831135651e-02 4.429267571803995052e-02 4.429803362591375193e-02 4.425043098781172163e-02 4.415008210247222536e-02 4.399736022135601610e-02 4.379279337218112272e-02 4.353705962304771360e-02 4.323098185575676572e-02
4.401742850850658834e-02 4.436063428502813599e-02 4.465183457923335014e-02 4.489002256136628843e-02 4.507433851879131398e-02 4.520407613665299723e-02 4.527868834537667614e-02 4.529779266022430223e-02 4.526117593855915472e-02 4.516879848143122433e-02 4.502079740778788808e-02 4.481748923216906377e-02 4.455937158033559942e-02 4.424712398207332475e-02 4.388160768662810463e-02 4.346386445407475485e-02 4.299511428564461307e-02 4.247675206788852076e-02 4.191034311985483013e-02 4.129761764951102310e-02 4.064046414577494187e-02 3.994092175614273599e-02 3.920117172736538314e-02 3.842352801837234377e-02 3.761042723104878610e-02 3.676441804600918267e-02 3.588815039750369029e-02 3.498436467444084735e-02 3.405588129342586312e-02 3.310559105491572840e-02 3.213644676477373646e-02 3.115145668058892994e-02 3.015368042362270504e-02 2.914622808175058172e-02 2.813226331256571400e-02 2.711501133351221227e-02 2.609777274794860755e-02 2.508394418712810159e-02 2.407704672323945222e-02 2.308076288816019936e-02 2.209898285448503447e-02 2.113585980487155819e-02 2.019587359405259491e-02 1.928390030082287321e-02 1.840528292669908403e-02 1.756589505039480095e-02 1.677218449043727314e-02 1.603117804263449672e-02 1.535042189119663510e-02 1.473782729345175443e-02 1.420139124296417033e-02 1.374877215758344741e-02 1.338672602566512437e-02 1.312044924379880684e-02 1.295292143702440196e-02 1.288437475982135913e-02 1.291201231644301985e-02 1.303004740897397568e-02 1.323005312996399993e-02 1.350153424733055094e-02 1.383259340362381906e-02 1.421057098470660841e-02 1.462257771279545752e-02 1.505588680425799103e-02 1.549819019863266610e-02 1.593774437723217974e-02 1.636343782625612406e-02 1.676480976369802353e-02 1.713204342566633509e-02 1.745595028825268000e-02 1.772795568143074874e-02 1.794009181629801011e-02 1.808500122018276424e-02 1.815595167652765338e-02 1.814686270229203674e-02 1.805234312906521185e-02 1.786773933247666479e-02 1.758919401149865863e-02 1.721371618091426664e-02 1.673926434824769480e-02 1.616484701880563715e-02 1.549064833661738423e-02 1.471819304576288574e-02 1.385057646906600985e-02 1.289280681664932947e-02 1.185234941439284456e-02 1.074004862023594277e-02 9.571785691119865519e-03 8.371626939032452558e-03 7.178058819975889453e-03 6.056390994329142498e-03 5.120592220923246042e-03 4.551804922060935857e-03 4.541228047978076825e-03 5.121410776923466385e-03 6.136877399886670435e-03 7.406296600558161941e-03 8.805377089798539780e-03 1.025798338779506519e-02 1.171498089480870267e-02 1.314127692070553993e-02 1.450926162375386699e-02 1.579559136743094450e-02 1.697961858197864771e-02 1.804265490425449592e-02 1.896768420336692254e-02 1.973934436787316490e-02 2.034409621057847728e-02 2.077055251788889612e-02 2.100997733433747003e-02 2.105699943728520790e-02 2.091062438975636179e-02 2.057568519248064581e-02 2.006494989673183668e-02 1.940220506769916101e-02 1.862672173323896146e-02 1.779943859134870340e-02 1.701053156570797240e-02 1.638585792508516839e-02 1.608524917324686762e-02 1.628165038510124424e-02 1.711790959075013691e-02 1.866342738460522593e-02 2.090487489568471080e-02 2.377398810595841849e-02 2.718343762673526912e-02 3.104922912309529201e-02 3.529861991910406005e-02 3.987028686995329474e-02 4.471192104859696842e-02 4.977760211098390675e-02 5.502568498295851152e-02 6.041728550237995821e-02 6.591526145148285387e-02 7.148356076243218837e-02 7.708683067767607699e-02 8.269020974369735433e-02 8.825924765233490732e-02 9.375991470600981981e-02 9.915867422584959123e-02 1.044225990120725145e-01 1.095195181974227133e-01 1.144181843606109777e-01 1.190884531661834805e-01 1.235014694544035452e-01 1.276298548721336579e-01 1.314478929798860996e-01 1.349317084007972678e-01 1.380594370671219262e-01 1.408113850175274351e-01 1.431701735361860517e-01 1.451208687245281181e-01 1.466510938724443214e-01 1.477511232578510858e-01 1.484139562575490512e-01 1.486353709023338354e-01 1.484139562575490234e-01 1.477511232578510580e-01 1.466510938724443214e-01 1.451208687245282014e-01 1.431701735361860517e-01 1.408113850175274073e-01 1.380594370671218707e-01 1.349317084007972678e-01 1.314478929798859885e-01 1.276298548721336579e-01 1.235014694544035313e-01 1.190884531661834667e-01 1.144181843606110471e-01 1.095195181974226856e-01 1.044225990120725006e-01 9.915867422584959123e-02 9.375991470600983368e-02 8.825924765233485181e-02 8.269020974369734045e-02 7.708683067767607699e-02 7.148356076243220225e-02 6.591526145148282612e-02 6.041728550237995127e-02 5.502568498295849764e-02 4.977760211098387205e-02 4.471192104859698230e-02 3.987028686995330862e-02 3.529861991910406005e-02 3.104922912309529548e-02 2.718343762673523442e-02 2.377398810595839074e-02 2.090487489568472468e-02 1.866342738460522246e-02 1.711790959075011609e-02 1.628165038510123730e-02 1.608524917324686068e-02 1.638585792508516492e-02 1.701053156570796893e-02 1.779943859134869993e-02 1.862672173323893024e-02 1.940220506769915754e-02 2.006494989673182627e-02 2.057568519248064581e-02 2.091062438975636179e-02 2.105699943728520790e-02 2.100997733433746309e-02 2.077055251788889265e-02 2.034409621057848075e-02 1.973934436787316837e-02 1.896768420336692601e-02 1.804265490425450980e-02 1.697961858197865812e-02 1.579559136743094103e-02 1.450926162375386179e-02 1.314127692070552952e-02 1.171498089480870787e-02 1.025798338779506172e-02 8.805377089798546719e-03 7.406296600558160206e-03 6.136877399886687783e-03 5.121410776923454242e-03 4.541228047978077692e-03 4.551804922060949735e-03 5.120592220923239971e-03 6.056390994329138161e-03 7.178058819975889453e-03 8.371626939032464701e-03 9.571785691119863784e-03 1.074004862023594277e-02 1.185234941439284630e-02 1.289280681664933120e-02 1.385057646906602373e-02 1.471819304576289789e-02 1.549064833661737556e-02 1.616484701880564062e-02 1.673926434824769827e-02 1.721371618091425623e-02 1.758919401149865516e-02 1.786773933247667520e-02 1.805234312906521879e-02 1.814686270229205062e-02 1.815595167652767419e-02 1.808500122018276424e-02 1.794009181629798583e-02 1.772795568143075221e-02 1.745595028825267306e-02 1.713204342566633162e-02 1.676480976369802353e-02 1.636343782625613447e-02 1.593774437723217974e-02 1.549819019863266957e-02 1.505588680425798756e-02 1.462257771279545406e-02 1.421057098470661362e-02 1.383259340362382080e-02 1.350153424733054400e-02 1.323005312996401034e-02 1.303004740897397394e-02 1.291201231644301117e-02 1.288437475982135566e-02 1.295292143702440196e-02 1.312044924379881031e-02 1.338672602566511396e-02 1.374877215758346129e-02 1.420139124296416165e-02 1.473782729345176137e-02 1.535042189119663163e-02 1.603117804263450366e-02 1.677218449043727660e-02 1.756589505039479401e-02 1.840528292669908056e-02 1.928390030082286280e-02 2.019587359405261573e-02 2.113585980487155125e-02 2.209898285448502753e-02 2.308076288816019936e-02 2.407704672323945569e-02 2.508394418712810506e-02 2.609777274794861449e-02 2.711501133351221920e-02 2.813226331256571400e-02 2.914622808175058172e-02 3.015368042362270851e-02 3.115145668058894729e-02 3.213644676477372952e-02 3.310559105491572840e-02 3.405588129342586312e-02 3.498436467444086123e-02 3.588815039750369029e-02 3.676441804600916879e-02 3.761042723104878610e-02 3.842352801837235071e-02 3.920117172736538314e-02 3.994092175614273599e-02 4.064046414577494187e-02 4.129761764951102310e-02 4.191034311985483707e-02 4.247675206788852076e-02 4.299511428564461307e-02 4.346386445407475485e-02 4.388160768662811850e-02 4.424712398207332475e-02 4.455937158033559942e-02 4.481748923216904296e-02 4.502079740778788808e-02 4.516879848143122433e-02 4.526117593855915472e-02 4.529779266022429529e-02 4.527868834537667614e-02 4.520407613665301805e-02 4.507433851879132092e-02 4.489002256136629537e-02 4.465183457923335708e-02 4.436063428502814987e-02 4.401742850850659527e-02
4.477587610547120733e-02 4.515846253688221568e-02 4.548750629495421777e-02 4.576180645307491301e-02 4.598031029882941600e-02 4.614212065039073607e-02 4.624650280823765919e-02 4.629289106296516354e-02 4.628089467930800172e-02 4.621030327621834799e-02 4.608109152311345991e-02 4.589342307327830273e-02 4.564765365713587680e-02 4.534433326068628561e-02 4.498420731822552754e-02 4.456821685350419865e-02 4.409749751008346097e-02 4.357337742006615888e-02 4.299737387077731676e-02 4.237118874179576083e-02 4.169670270020774117e-02 4.097596816058242386e-02 4.021120103828478703e-02 3.940477135090910549e-02 3.855919275334616925e-02 3.767711112789302874e-02 3.676129239252333425e-02 3.581460973870193715e-02 3.484003056566972040e-02 3.384060344178017182e-02 3.281944549607224842e-02 3.177973072561577489e-02 3.072467979706775681e-02 2.965755202489345557e-02 2.858164032411013994e-02 2.750027006160009682e-02 2.641680286528837879e-02 2.533464659009015962e-02 2.425727277465301868e-02 2.318824303593198730e-02 2.213124590826506116e-02 2.109014558397479672e-02 2.006904375864176568e-02 1.907235516855026666e-02 1.810489617944349705e-02 1.717198356630329423e-02 1.627953688628872367e-02 1.543417195490480454e-02 1.464326433800882538e-02 1.391495051648259686e-02 1.325802212630624796e-02 1.268166019291751094e-02 1.219496065976579703e-02 1.180623193177048058e-02 1.152210794358576526e-02 1.134660773089506310e-02 1.128034832064910009e-02 1.132012831928195726e-02 1.145901291929648201e-02 1.168689596061280381e-02 1.199137167362119422e-02 1.235868959352049053e-02 1.277460201007743490e-02 1.322500065408987839e-02 1.369632465632141492e-02 1.417577565729114322e-02 1.465139604717930789e-02 1.511206410328264083e-02 1.554744779655224673e-02 1.594794551222009082e-02 1.630463066700324828e-02 1.660920916446701617e-02 1.685399345859324785e-02 1.703189395778084356e-02 1.713642689971578773e-02 1.716173713711902776e-02 1.710263415053083977e-02 1.695463985064206425e-02 1.671404726900635462e-02 1.637799008273010601e-02 1.594452420620613015e-02 1.541272469898390465e-02 1.478280454464161488e-02 1.405626753496046558e-02 1.323611769529722815e-02 1.232716682078698230e-02 1.133651917340134339e-02 1.027438909968289224e-02 9.155571039218107429e-03 8.002241950267019802e-03 6.849566639568521915e-03 5.757089309624470984e-03 4.829827026863719661e-03 4.240191737984139002e-03 4.182332670874006932e-03 4.702360549895724488e-03 5.649948665129679755e-03 6.842671252034615223e-03 8.156171777947083742e-03 9.515298138384208765e-03 1.087204144304930627e-02 1.219230357453177788e-02 1.344934447120412109e-02 1.462063499932891343e-02 1.568635947093693569e-02 1.662874639908736019e-02 1.743184931088150036e-02 1.808160531361948514e-02 1.856610105876281905e-02 1.887603445531444227e-02 1.900540454370886617e-02 1.895250710569755179e-02 1.872137081123461180e-02 1.832384569405083943e-02 1.778264987445127635e-02 1.713575060707978742e-02 1.644234260321879651e-02 1.578994369304131604e-02 1.529987983553088120e-02 1.512414654578897281e-02 1.542374765334368625e-02 1.632776529836845944e-02 1.789581583314600599e-02 2.011322435124385591e-02 2.291770085798415860e-02 2.623093355347896546e-02 2.997765678363342734e-02 3.409224837295309063e-02 3.851880025596995938e-02 4.320903672974240467e-02 4.812005365708869192e-02 5.321249690992303771e-02 5.844925628034519649e-02 6.379458896868593631e-02 6.921356412599648233e-02 7.467173751499180112e-02 8.013498875927678455e-02 8.556947321613836421e-02 9.094165482547333923e-02 9.621839622275640824e-02 1.013670891519416056e-01 1.063558127703638917e-01 1.111535105236000770e-01 1.157301783783557386e-01 1.200570586662301348e-01 1.241068348298208640e-01 1.278538231199642106e-01 1.312741578648637664e-01 1.343459673826346568e-01 1.370495379807945002e-01 1.393674638081592310e-01 1.412847806155848596e-01 1.427890817544541779e-01 1.438706150042076970e-01 1.445223590775931155e-01 1.447400789078785166e-01 1.445223590775930878e-01 1.438706150042077248e-01 1.427890817544541779e-01 1.412847806155848318e-01 1.393674638081592310e-01 1.370495379807945002e-01 1.343459673826347123e-01 1.312741578648638219e-01 1.278538231199642383e-01 1.241068348298208918e-01 1.200570586662301764e-01 1.157301783783557386e-01 1.111535105236001048e-01 1.063558127703639333e-01 1.013670891519415918e-01 9.621839622275643600e-02 9.094165482547338086e-02 8.556947321613836421e-02 8.013498875927677068e-02 7.467173751499181500e-02 6.921356412599649621e-02 6.379458896868595019e-02 5.844925628034514792e-02 5.321249690992303771e-02 4.812005365708869886e-02 4.320903672974241161e-02 3.851880025596994550e-02 3.409224837295310451e-02 2.997765678363340652e-02 2.623093355347896546e-02 2.291770085798416207e-02 2.011322435124386632e-02 1.789581583314599558e-02 1.632776529836845597e-02 1.542374765334368278e-02 1.512414654578896588e-02 1.529987983553088987e-02 1.578994369304132644e-02 1.644234260321881733e-02 1.713575060707978395e-02 1.778264987445128328e-02 1.832384569405084984e-02 1.872137081123461874e-02 1.895250710569756913e-02 1.900540454370886964e-02 1.887603445531442839e-02 1.856610105876281558e-02 1.808160531361947473e-02 1.743184931088151077e-02 1.662874639908737059e-02 1.568635947093694263e-02 1.462063499932892037e-02 1.344934447120412976e-02 1.219230357453180390e-02 1.087204144304932014e-02 9.515298138384215704e-03 8.156171777947087212e-03 6.842671252034609151e-03 5.649948665129665010e-03 4.702360549895714947e-03 4.182332670874001727e-03 4.240191737984152012e-03 4.829827026863716191e-03 5.757089309624450167e-03 6.849566639568521915e-03 8.002241950267002454e-03 9.155571039218097021e-03 1.027438909968290091e-02 1.133651917340133472e-02 1.232716682078697883e-02 1.323611769529723162e-02 1.405626753496046211e-02 1.478280454464162182e-02 1.541272469898392894e-02 1.594452420620614055e-02 1.637799008273009560e-02 1.671404726900634422e-02 1.695463985064208159e-02 1.710263415053083977e-02 1.716173713711903817e-02 1.713642689971578773e-02 1.703189395778083315e-02 1.685399345859325132e-02 1.660920916446700230e-02 1.630463066700325869e-02 1.594794551222008736e-02 1.554744779655225714e-02 1.511206410328264256e-02 1.465139604717930269e-02 1.417577565729113455e-02 1.369632465632142533e-02 1.322500065408987492e-02 1.277460201007743143e-02 1.235868959352050094e-02 1.199137167362119248e-02 1.168689596061280034e-02 1.145901291929647681e-02 1.132012831928196767e-02 1.128034832064910703e-02 1.134660773089505095e-02 1.152210794358576006e-02 1.180623193177048405e-02 1.219496065976579356e-02 1.268166019291751094e-02 1.325802212630625143e-02 1.391495051648260033e-02 1.464326433800883058e-02 1.543417195490480974e-02 1.627953688628872367e-02 1.717198356630326994e-02 1.810489617944350746e-02 1.907235516855027707e-02 2.006904375864177262e-02 2.109014558397480713e-02 2.213124590826507157e-02 2.318824303593197689e-02 2.425727277465301174e-02 2.533464659009015962e-02 2.641680286528838226e-02 2.750027006160011417e-02 2.858164032411013994e-02 2.965755202489343823e-02 3.072467979706775681e-02 3.177973072561577489e-02 3.281944549607224842e-02 3.384060344178017182e-02 3.484003056566972040e-02 3.581460973870193715e-02 3.676129239252332731e-02 3.767711112789302180e-02 3.855919275334617619e-02 3.940477135090909855e-02 4.021120103828480091e-02 4.097596816058242386e-02 4.169670270020773423e-02 4.237118874179576083e-02 4.299737387077731676e-02 4.357337742006615888e-02 4.409749751008346097e-02 4.456821685350419865e-02 4.498420731822552754e-02 4.534433326068628561e-02 4.564765365713587680e-02 4.589342307327832354e-02 4.608109152311346685e-02 4.621030327621833411e-02 4.628089467930800172e-02 4.629289106296514966e-02 4.624650280823765919e-02 4.614212065039073607e-02 4.598031029882940213e-02 4.576180645307491995e-02 4.548750629495420389e-02 4.515846253688220874e-02 4.477587610547120733e-02
4.550251130824556345e-02 4.592661891202270974e-02 4.629578617682576086e-02 4.660860912458177768e-02 4.686383186833991549e-02 4.706035493287780841e-02 4.719724328817892500e-02 4.727373401354494770e-02 4.728924350859586151e-02 4.724337416617537672e-02 4.713592042123102704e-02 4.696687408929896279e-02 4.673642890829619867e-02 4.644498419818574725e-02 4.609314755467967123e-02 4.568173649588819218e-02 4.521177898460922856e-02 4.468451275427087060e-02 4.410138337335672842e-02 4.346404099194756121e-02 4.277433572492003039e-02 4.203431163988005648e-02 4.124619933433810309e-02 4.041240710650440687e-02 3.953551074794937892e-02 3.861824201484220787e-02 3.766347586827747951e-02 3.667421661428126034e-02 3.565358312126523654e-02 3.460479334834593718e-02 3.353114848321197411e-02 3.243601706477892282e-02 3.132281955546563357e-02 3.019501393273020876e-02 2.905608299182397061e-02 2.790952419452319422e-02 2.675884306477844046e-02 2.560755132509257362e-02 2.445917118956535477e-02 2.331724748216738863e-02 2.218536952846460880e-02 2.106720506329524609e-02 1.996654867401408129e-02 1.888738749005428041e-02 1.783398679687742822e-02 1.681099773546427742e-02 1.582358777894864524e-02 1.487759146186425248e-02 1.397967262893539189e-02 1.313747854806478037e-02 1.235974877335559163e-02 1.165631710303097722e-02 1.103791732053415083e-02 1.051568636694099647e-02 1.010027969375662873e-02 9.800606750573769704e-03 9.622368507130248452e-03 9.566769539480952239e-03 9.629844232159200101e-03 9.802667757017274539e-03 1.007237752908418139e-02 1.042363126806141425e-02 1.084005467191179357e-02 1.130537127574065236e-02 1.180411372030529954e-02 1.232196636842079751e-02 1.284585076345769183e-02 1.336386392743705784e-02 1.386515155577225031e-02 1.433976753603902199e-02 1.477854749576212358e-02 1.517300864707224126e-02 1.551527930413722743e-02 1.579805688552491511e-02 1.601459121822317727e-02 1.615868936901514175e-02 1.622473835195048855e-02 1.620774252536169927e-02 1.610337312307003402e-02 1.590802811031417213e-02 1.561890145114050617e-02 1.523406203977949180e-02 1.475254421984010730e-02 1.417445443007004507e-02 1.350110290401711037e-02 1.273517714447860126e-02 1.188098843745937633e-02 1.094485113461830285e-02 9.935712892513652583e-03 8.866280112771207991e-03 7.755167108792299265e-03 6.631255549838983333e-03 5.542908525661588079e-03 4.576911363766755780e-03 3.887197679413019989e-03 3.682329721135851799e-03 4.063076885065311505e-03 4.900568640186317264e-03 5.997537633961215822e-03 7.217140844549853156e-03 8.479507574696355451e-03 9.735525899937064187e-03 1.095127957810815983e-02 1.210065794390568009e-02 1.316195395976465371e-02 1.411631544479096008e-02 1.494709993730449805e-02 1.563971655043770725e-02 1.618177655008759888e-02 1.656349105035958766e-02 1.677832373256119003e-02 1.682396288464969511e-02 1.670373827591368349e-02 1.642868373365274220e-02 1.602053053049012216e-02 1.551596040458812220e-02 1.497227586747904016e-02 1.447380731023700969e-02 1.413609072321527285e-02 1.410099663602552150e-02 1.451456744107307469e-02 1.548963323595140690e-02 1.707531952827987323e-02 1.925653800922222728e-02 2.197849426020599337e-02 2.517326807858926221e-02 2.877535961652341601e-02 3.272701824789579772e-02 3.697830456283206918e-02 4.148540182692198736e-02 4.620876666212037076e-02 5.111162901796683505e-02 5.615891304179179006e-02 6.131651465089624914e-02 6.655084956533233176e-02 7.182859777520463063e-02 7.711658852441879985e-02 8.238178551104086145e-02 8.759134364360716962e-02 9.271271687568159725e-02 9.771380225583349566e-02 1.025631091534504324e-01 1.072299452296359007e-01 1.116846125189297351e-01 1.158986082441880727e-01 1.198448258859357018e-01 1.234977526905713663e-01 1.268336603100425064e-01 1.298307856734053911e-01 1.324694995343878856e-01 1.347324604430482076e-01 1.366047521701242717e-01 1.380740028802818486e-01 1.391304846121351468e-01 1.397671918827002036e-01 1.399798984941713897e-01 1.397671918827002868e-01 1.391304846121351746e-01 1.380740028802818486e-01 1.366047521701242995e-01 1.347324604430482076e-01 1.324694995343878301e-01 1.298307856734053634e-01 1.268336603100425342e-01 1.234977526905713940e-01 1.198448258859357435e-01 1.158986082441880727e-01 1.116846125189297073e-01 1.072299452296358591e-01 1.025631091534504047e-01 9.771380225583345402e-02 9.271271687568162501e-02 8.759134364360718350e-02 8.238178551104083369e-02 7.711658852441879985e-02 7.182859777520463063e-02 6.655084956533233176e-02 6.131651465089622832e-02 5.615891304179181087e-02 5.111162901796684893e-02 4.620876666212039158e-02 4.148540182692193878e-02 3.697830456283203449e-02 3.272701824789579772e-02 2.877535961652339866e-02 2.517326807858926221e-02 2.197849426020599337e-02 1.925653800922221340e-02 1.707531952827986629e-02 1.548963323595139129e-02 1.451456744107305040e-02 1.410099663602551109e-02 1.413609072321529193e-02 1.447380731023701836e-02 1.497227586747900720e-02 1.551596040458811179e-02 1.602053053049011175e-02 1.642868373365273527e-02 1.670373827591366614e-02 1.682396288464970205e-02 1.677832373256117962e-02 1.656349105035958072e-02 1.618177655008759888e-02 1.563971655043769338e-02 1.494709993730449805e-02 1.411631544479096008e-02 1.316195395976465024e-02 1.210065794390568876e-02 1.095127957810815289e-02 9.735525899937043370e-03 8.479507574696360656e-03 7.217140844549857492e-03 5.997537633961221026e-03 4.900568640186311192e-03 4.063076885065308903e-03 3.682329721135837054e-03 3.887197679413002208e-03 4.576911363766756648e-03 5.542908525661591548e-03 6.631255549838973792e-03 7.755167108792278448e-03 8.866280112771204522e-03 9.935712892513645644e-03 1.094485113461831326e-02 1.188098843745938153e-02 1.273517714447859432e-02 1.350110290401711037e-02 1.417445443007004854e-02 1.475254421984011077e-02 1.523406203977951609e-02 1.561890145114050617e-02 1.590802811031415825e-02 1.610337312307003402e-02 1.620774252536169927e-02 1.622473835195048855e-02 1.615868936901514522e-02 1.601459121822315992e-02 1.579805688552490817e-02 1.551527930413724304e-02 1.517300864707224646e-02 1.477854749576212011e-02 1.433976753603902372e-02 1.386515155577225551e-02 1.336386392743706825e-02 1.284585076345769357e-02 1.232196636842079057e-02 1.180411372030529954e-02 1.130537127574065583e-02 1.084005467191179704e-02 1.042363126806141252e-02 1.007237752908418833e-02 9.802667757017283212e-03 9.629844232159196632e-03 9.566769539480953974e-03 9.622368507130257126e-03 9.800606750573769704e-03 1.010027969375663220e-02 1.051568636694099994e-02 1.103791732053415083e-02 1.165631710303098936e-02 1.235974877335558990e-02 1.313747854806476822e-02 1.397967262893539710e-02 1.487759146186424727e-02 1.582358777894865565e-02 1.681099773546428783e-02 1.783398679687742822e-02 1.888738749005428388e-02 1.996654867401407435e-02 2.106720506329524262e-02 2.218536952846461574e-02 2.331724748216737475e-02 2.445917118956534089e-02 2.560755132509256321e-02 2.675884306477844046e-02 2.790952419452318381e-02 2.905608299182397061e-02 3.019501393273021916e-02 3.132281955546563357e-02 3.243601706477892282e-02 3.353114848321196717e-02 3.460479334834595799e-02 3.565358312126523654e-02 3.667421661428125340e-02 3.766347586827746563e-02 3.861824201484220787e-02 3.953551074794937892e-02 4.041240710650441381e-02 4.124619933433810309e-02 4.203431163988007729e-02 4.277433572492003039e-02 4.346404099194756121e-02 4.410138337335670761e-02 4.468451275427085673e-02 4.521177898460921468e-02 4.568173649588820606e-02 4.609314755467967123e-02 4.644498419818574725e-02 4.673642890829616398e-02 4.696687408929896279e-02 4.713592042123103398e-02 4.724337416617536978e-02 4.728924350859585457e-02 4.727373401354494770e-02 4.719724328817892500e-02 4.706035493287778759e-02 4.686383186833992937e-02 4.660860912458177074e-02 4.629578617682576086e-02 4.592661891202270974e-02 4.550251130824556345e-02
4.619357565494108114e-02 4.666121191060774304e-02 4.707266386491278792e-02 4.742631677136490559e-02 4.772070263185775041e-02 4.795450947855973284e-02 4.812659045367562866e-02 4.823597260306289325e-02 4.828186529754215084e-02 4.826366819371363109e-02 4.818097864424227689e-02 4.803359846603277861e-02 4.782153997355011177e-02 4.754503118387970462e-02 4.720452010009100474e-02 4.680067798015454666e-02 4.633440150023514920e-02 4.580681372381404520e-02 4.521926379187854450e-02 4.457332525469299978e-02 4.387079297253117238e-02 4.311367852155973540e-02 4.230420405214544571e-02 4.144479456058038080e-02 4.053806855199746512e-02 3.958682709275445494e-02 3.859404127534791368e-02 3.756283814881061778e-02 3.649648520359127790e-02 3.539837354313078721e-02 3.427199992634412384e-02 3.312094792758993322e-02 3.194886853571602542e-02 3.075946060395106513e-02 2.955645167129038187e-02 2.834357980759937001e-02 2.712457729441987778e-02 2.590315714834698010e-02 2.468300373259470562e-02 2.346776899656538226e-02 2.226107624715915195e-02 2.106653380653658592e-02 1.988776146796279731e-02 1.872843333994043610e-02 1.759234146942259200e-02 1.648348551425672312e-02 1.540619454574837510e-02 1.436528742857868905e-02 1.336627730659946389e-02 1.241562179385765491e-02 1.152101028201039067e-02 1.069165788403628366e-02 9.938534547040221018e-03 9.274392408324654696e-03 8.713374232400107264e-03 8.269941095251330532e-03 7.956959045229026681e-03 7.783148745124355596e-03 7.750656699471340956e-03 7.853822771282947118e-03 8.079813037761139627e-03 8.410813595739785251e-03 8.826754247401437034e-03 9.307582024562149198e-03 9.834654508570453077e-03 1.039132084265081794e-02 1.096296675389810994e-02 1.153679082098061845e-02 1.210149202718943488e-02 1.264696535996834292e-02 1.316404685688020264e-02 1.364431925322506269e-02 1.407997533682907483e-02 1.446373087668525320e-02 1.478877797585986809e-02 1.504877043969451468e-02 1.523783405444432623e-02 1.535059602251311571e-02 1.538222901463415226e-02 1.532850634739846458e-02 1.518586571825303495e-02 1.495147980898957341e-02 1.462333301874280643e-02 1.420030478222922624e-02 1.368226165488352006e-02 1.307016311838744491e-02 1.236619086697644809e-02 1.157392018686959415e-02 1.069856924227902302e-02 9.747397346967038093e-03 8.730399807653922706e-03 7.661623105996991784e-03 6.561854249678505946e-03 5.464530339405571785e-03 4.429364353252581571e-03 3.571927076486367068e-03 3.098398135542331736e-03 3.215430254751664232e-03 3.876755825128875340e-03 4.855008971684094364e-03 5.975383850382655695e-03 7.142317197658537564e-03 8.301976996102997802e-03 9.419569181379495657e-03 1.046941314294278988e-02 1.143073458045592260e-02 1.228588959268831285e-02 1.301969609802627013e-02 1.361934055162921688e-02 1.407465336085032478e-02 1.437869752801216629e-02 1.452870431119035119e-02 1.452746284573054950e-02 1.438534545756000108e-02 1.412322003558840432e-02 1.377650579953733530e-02 1.340037953409150759e-02 1.307519714900180589e-02 1.290895586726555772e-02 1.303051154815749492e-02 1.356763687525898432e-02 1.461480581698420059e-02 1.621070256540269039e-02 1.834128011877437722e-02 2.096087785223215219e-02 2.401324664478440493e-02 2.744356311670931997e-02 3.120260619549188735e-02 3.524690369018304570e-02 3.953749554330331095e-02 4.403853220800114932e-02 4.871611905900347095e-02 5.353747890236009582e-02 5.847039301226638480e-02 6.348285854953537866e-02 6.854290641695225117e-02 7.361853601474631359e-02 7.867773477060595322e-02 8.368855910991661318e-02 8.861925985133542460e-02 9.343843942163933269e-02 9.811523132610233677e-02 1.026194944104899948e-01 1.069220159123386721e-01 1.109947183330678849e-01 1.148108659118331626e-01 1.183452670438745746e-01 1.215744694255533748e-01 1.244769450695067392e-01 1.270332626459463599e-01 1.292262448900000915e-01 1.310411090833600023e-01 1.324655888798174086e-01 1.334900360040466305e-01 1.341075006140634573e-01 1.343137893818769080e-01 1.341075006140634573e-01 1.334900360040466027e-01 1.324655888798173808e-01 1.310411090833600301e-01 1.292262448900000915e-01 1.270332626459463043e-01 1.244769450695066976e-01 1.215744694255533470e-01 1.183452670438746163e-01 1.148108659118331487e-01 1.109947183330678711e-01 1.069220159123386998e-01 1.026194944104899948e-01 9.811523132610236453e-02 9.343843942163938820e-02 8.861925985133536909e-02 8.368855910991666869e-02 7.867773477060595322e-02 7.361853601474635522e-02 6.854290641695223729e-02 6.348285854953535090e-02 5.847039301226641256e-02 5.353747890236009582e-02 4.871611905900347789e-02 4.403853220800112850e-02 3.953749554330333177e-02 3.524690369018306652e-02 3.120260619549187001e-02 2.744356311670928528e-02 2.401324664478442575e-02 2.096087785223214525e-02 1.834128011877437375e-02 1.621070256540268692e-02 1.461480581698417110e-02 1.356763687525900340e-02 1.303051154815748798e-02 1.290895586726556639e-02 1.307519714900178681e-02 1.340037953409153361e-02 1.377650579953731448e-02 1.412322003558839217e-02 1.438534545756000628e-02 1.452746284573055990e-02 1.452870431119034945e-02 1.437869752801215935e-02 1.407465336085033866e-02 1.361934055162922902e-02 1.301969609802626320e-02 1.228588959268830418e-02 1.143073458045592607e-02 1.046941314294279682e-02 9.419569181379483513e-03 8.301976996103003006e-03 7.142317197658537564e-03 5.975383850382658298e-03 4.855008971684107374e-03 3.876755825128870570e-03 3.215430254751670738e-03 3.098398135542313522e-03 3.571927076486351455e-03 4.429364353252585040e-03 5.464530339405557907e-03 6.561854249678500742e-03 7.661623105996986580e-03 8.730399807653919236e-03 9.747397346967034623e-03 1.069856924227902649e-02 1.157392018686957159e-02 1.236619086697645330e-02 1.307016311838742756e-02 1.368226165488350791e-02 1.420030478222923664e-02 1.462333301874281857e-02 1.495147980898956994e-02 1.518586571825304883e-02 1.532850634739845938e-02 1.538222901463415053e-02 1.535059602251311918e-02 1.523783405444433317e-02 1.504877043969451815e-02 1.478877797585986809e-02 1.446373087668524453e-02 1.407997533682906442e-02 1.364431925322505401e-02 1.316404685688019396e-02 1.264696535996832905e-02 1.210149202718943315e-02 1.153679082098062712e-02 1.096296675389811688e-02 1.039132084265081447e-02 9.834654508570444403e-03 9.307582024562149198e-03 8.826754247401440504e-03 8.410813595739785251e-03 8.079813037761137892e-03 7.853822771282936710e-03 7.750656699471334017e-03 7.783148745124363402e-03 7.956959045229026681e-03 8.269941095251342675e-03 8.713374232400110733e-03 9.274392408324665105e-03 9.938534547040214079e-03 1.069165788403627845e-02 1.152101028201037852e-02 1.241562179385766185e-02 1.336627730659946389e-02 1.436528742857869252e-02 1.540619454574836469e-02 1.648348551425673006e-02 1.759234146942259200e-02 1.872843333994043610e-02 1.988776146796279731e-02 2.106653380653658592e-02 2.226107624715914848e-02 2.346776899656538226e-02 2.468300373259471603e-02 2.590315714834699051e-02 2.712457729441987778e-02 2.834357980759937001e-02 2.955645167129039227e-02 3.075946060395107207e-02 3.194886853571603236e-02 3.312094792758994016e-02 3.427199992634412384e-02 3.539837354313078027e-02 3.649648520359127790e-02 3.756283814881062472e-02 3.859404127534792062e-02 3.958682709275444800e-02 4.053806855199747899e-02 4.144479456058036693e-02 4.230420405214543184e-02 4.311367852155972152e-02 4.387079297253117238e-02 4.457332525469298590e-02 4.521926379187854450e-02 4.580681372381404520e-02 4.633440150023514920e-02 4.680067798015456054e-02 4.720452010009101168e-02 4.754503118387971849e-02 4.782153997355011177e-02 4.803359846603277861e-02 4.818097864424227689e-02 4.826366819371362415e-02 4.828186529754214390e-02 4.823597260306289325e-02 4.812659045367564253e-02 4.795450947855971896e-02 4.772070263185774347e-02 4.742631677136491253e-02 4.707266386491276711e-02 4.666121191060774304e-02 4.619357565494110196e-02
[truncated: 2,021,501 more chars]
