# Supplementary material for: Intelligent wireless power transfer via a 2-bit compact reconfigurable transmissive-metasurface-based router
Source: Nat Commun. 2024 Apr 1;15:2807. doi: 10.1038/s41467-024-46984-4 (PMC10984985; doi:10.1038/s41467-024-46984-4)
Supplement: Supplementary file 12 — Source Data [file 41467_2024_46984_MOESM12_ESM.zip › source_data/figure_s20b_d1000_3.txt]

# x = -1007.50:1007.50:311
# y = -1007.50:1007.50:311
6.136288605640410898e-02 6.061553433091130400e-02 5.971968396947113789e-02 5.867329555214868125e-02 5.747490263213972383e-02 5.612367536705008264e-02 5.461949477627173893e-02 5.296304161446963726e-02 5.115590573586735468e-02 4.920072471300254019e-02 4.710136497851578202e-02 4.486316591141588372e-02 4.249327886036680102e-02 4.000115216757933051e-02 3.739924524458104749e-02 3.470410917031382242e-02 3.193806446811243288e-02 2.913186460081713600e-02 2.632898783845101856e-02 2.359254520810591046e-02 2.101598500207266587e-02 1.873762521355812685e-02 1.695284484321350413e-02 1.590131530815763403e-02 1.579423905246012116e-02 1.670008869411915634e-02 1.850573023916785367e-02 2.100137989345619502e-02 2.398170221439302474e-02 2.728754552396706751e-02 3.080525777183650352e-02 3.445415205465346409e-02 3.817509948983553725e-02 4.192265424123111511e-02 4.566006336035328961e-02 4.935618208764019910e-02 5.298357103369770449e-02 5.651731721228589467e-02 5.993430217788380671e-02 6.321275144945834312e-02 6.633196511418242014e-02 6.927216831305821332e-02 7.201444346756602499e-02 7.454072016744470175e-02 7.683380737239561831e-02 7.887745816172324342e-02 8.065646097336563736e-02 8.215675387596831081e-02 8.336556039583213618e-02 8.427154709470610627e-02 8.486500469933069835e-02 8.513805631684807917e-02 8.508489832538834730e-02 8.470208212320967656e-02 8.398884831696964981e-02 8.294752946351297007e-02 8.158404356684804959e-02 7.990850866385469653e-02 7.793601949910530791e-02 7.568764074471905079e-02 7.319168687674536267e-02 7.048537383543722334e-02 6.761693384538587648e-02 6.464826281547876585e-02 6.165807833339929239e-02 5.874532850577482423e-02 5.603209128988478199e-02 5.366433819933934257e-02 5.180783064515695480e-02 5.063586284754656441e-02 5.030727890678175773e-02 5.093855203319262726e-02 5.258037990526952254e-02 5.521029352940665103e-02 5.874440273931381268e-02 6.306051296746220669e-02 6.802132109129216397e-02 7.349080099693948431e-02 7.934278191141946879e-02 8.546383510706083431e-02 9.175300334753098974e-02 9.812019333679079802e-02 1.044842499296523425e-01 1.107711800646836720e-01 1.169126904189509708e-01 1.228450592081241355e-01 1.285083055882027814e-01 1.338456044504072184e-01 1.388028961381495285e-01 1.433286483547994705e-01 1.473737363364347186e-01 1.508914153841130756e-01 1.538373666130402884e-01 1.561698023778827771e-01 1.578496225873425585e-01 1.588406174218298383e-01 1.591097162671452070e-01 1.586272875210425481e-01 1.573675000503745869e-01 1.553087655551173840e-01 1.524342936488245481e-01 1.487328109610831783e-01 1.441995269819854875e-01 1.388374816009355639e-01 1.326594987060714104e-01 1.256911276526204435e-01 1.179752392562960495e-01 1.095794708764214892e-01 1.006087092067631528e-01 9.122666206723634152e-02 8.169385492436065377e-02 7.243387395292595621e-02 6.413888235078492317e-02 5.788661277056934146e-02 5.508965634414227097e-02 5.694901274461593860e-02 6.365838510351229385e-02 7.441141989166348558e-02 8.813959502116143485e-02 1.039900860650115194e-01 1.213854272171737553e-01 1.399446792479543400e-01 1.594073474338188190e-01 1.795840278200127871e-01 2.003273963688533277e-01 2.215154586550934501e-01 2.430417877140544636e-01 2.648097371180260229e-01 2.867289561704532974e-01 3.087132721873428465e-01 3.306794068119245367e-01 3.525462147572112070e-01 3.742342578957536525e-01 3.956655993263534232e-01 4.167637443682871701e-01 4.374536810172850454e-01 4.576619882234112535e-01 4.773169903578543538e-01 4.963489426961448236e-01 5.146902370006302130e-01 5.322756191429910411e-01 5.490424126644504188e-01 5.649307435378446707e-01 5.798837623699504285e-01 5.938478609922257512e-01 6.067728809178850602e-01 6.186123115488699753e-01 6.293234763357894446e-01 6.388677053530431582e-01 6.472104929680014829e-01 6.543216394696721450e-01 6.601753756875288204e-01 6.647504697811866814e-01 6.680303155209560417e-01 6.700030015109398329e-01 6.706613609327772840e-01 6.700030015109398329e-01 6.680303155209559307e-01 6.647504697811866814e-01 6.601753756875288204e-01 6.543216394696721450e-01 6.472104929680014829e-01 6.388677053530430472e-01 6.293234763357895556e-01 6.186123115488698643e-01 6.067728809178848381e-01 5.938478609922257512e-01 5.798837623699505395e-01 5.649307435378444486e-01 5.490424126644504188e-01 5.322756191429911521e-01 5.146902370006302130e-01 4.963489426961448792e-01 4.773169903578543538e-01 4.576619882234113090e-01 4.374536810172850454e-01 4.167637443682871146e-01 3.956655993263534232e-01 3.742342578957536525e-01 3.525462147572112626e-01 3.306794068119245367e-01 3.087132721873426799e-01 2.867289561704532419e-01 2.648097371180259674e-01 2.430417877140545468e-01 2.215154586550934501e-01 2.003273963688533832e-01 1.795840278200128426e-01 1.594073474338187357e-01 1.399446792479543400e-01 1.213854272171737414e-01 1.039900860650115333e-01 8.813959502116142097e-02 7.441141989166349946e-02 6.365838510351229385e-02 5.694901274461590390e-02 5.508965634414223628e-02 5.788661277056935534e-02 6.413888235078489541e-02 7.243387395292595621e-02 8.169385492436065377e-02 9.122666206723631377e-02 1.006087092067631528e-01 1.095794708764214892e-01 1.179752392562960356e-01 1.256911276526204713e-01 1.326594987060714104e-01 1.388374816009355084e-01 1.441995269819855430e-01 1.487328109610831783e-01 1.524342936488245481e-01 1.553087655551173840e-01 1.573675000503745869e-01 1.586272875210425481e-01 1.591097162671452347e-01 1.588406174218298383e-01 1.578496225873425585e-01 1.561698023778827771e-01 1.538373666130403161e-01 1.508914153841131034e-01 1.473737363364347186e-01 1.433286483547994705e-01 1.388028961381495008e-01 1.338456044504072739e-01 1.285083055882027814e-01 1.228450592081241216e-01 1.169126904189509708e-01 1.107711800646836442e-01 1.044842499296523425e-01 9.812019333679081190e-02 9.175300334753101750e-02 8.546383510706084818e-02 7.934278191141948267e-02 7.349080099693945656e-02 6.802132109129219173e-02 6.306051296746219281e-02 5.874440273931381268e-02 5.521029352940665796e-02 5.258037990526952254e-02 5.093855203319261338e-02 5.030727890678173692e-02 5.063586284754656441e-02 5.180783064515694092e-02 5.366433819933931482e-02 5.603209128988478199e-02 5.874532850577482423e-02 6.165807833339930627e-02 6.464826281547875197e-02 6.761693384538589036e-02 7.048537383543722334e-02 7.319168687674532103e-02 7.568764074471905079e-02 7.793601949910529403e-02 7.990850866385466877e-02 8.158404356684802183e-02 8.294752946351297007e-02 8.398884831696964981e-02 8.470208212320967656e-02 8.508489832538833342e-02 8.513805631684806530e-02 8.486500469933069835e-02 8.427154709470612015e-02 8.336556039583213618e-02 8.215675387596831081e-02 8.065646097336565123e-02 7.887745816172324342e-02 7.683380737239560443e-02 7.454072016744467399e-02 7.201444346756603887e-02 6.927216831305819944e-02 6.633196511418242014e-02 6.321275144945835700e-02 5.993430217788380671e-02 5.651731721228588079e-02 5.298357103369770449e-02 4.935618208764019910e-02 4.566006336035329655e-02 4.192265424123112205e-02 3.817509948983553031e-02 3.445415205465345715e-02 3.080525777183651046e-02 2.728754552396706751e-02 2.398170221439302127e-02 2.100137989345619155e-02 1.850573023916784327e-02 1.670008869411915634e-02 1.579423905246012116e-02 1.590131530815763403e-02 1.695284484321350066e-02 1.873762521355811297e-02 2.101598500207266934e-02 2.359254520810591393e-02 2.632898783845101856e-02 2.913186460081713600e-02 3.193806446811243982e-02 3.470410917031380160e-02 3.739924524458107524e-02 4.000115216757931663e-02 4.249327886036679408e-02 4.486316591141588372e-02 4.710136497851580284e-02 4.920072471300251243e-02 5.115590573586733386e-02 5.296304161446966502e-02 5.461949477627171812e-02 5.612367536705008264e-02 5.747490263213974465e-02 5.867329555214867431e-02 5.971968396947115870e-02 6.061553433091132481e-02 6.136288605640410898e-02
6.206927215196543501e-02 6.141528853595892151e-02 6.061225446793046950e-02 5.965762046121460965e-02 5.854936947434925126e-02 5.728607385956915182e-02 5.586696047699618584e-02 5.429198690716648124e-02 5.256193307155039574e-02 5.067851467197601045e-02 4.864452812176941338e-02 4.646404180080897922e-02 4.414265679036569190e-02 4.168787395400687379e-02 3.910962729528948134e-02 3.642108312216803950e-02 3.363987373684869386e-02 3.079005650477257411e-02 2.790530330888935442e-02 2.503418314827765903e-02 2.224890311300305179e-02 1.965913537834731301e-02 1.743055057043835232e-02 1.579703780591848114e-02 1.502994790799907533e-02 1.532416204567746930e-02 1.667133692090192604e-02 1.887875629458925231e-02 2.170273659994001111e-02 2.494023078799836174e-02 2.844628450214837373e-02 3.212103448402226641e-02 3.589411408567844824e-02 3.971347736169246467e-02 4.353839302876390260e-02 4.733521478172980634e-02 5.107483700655792574e-02 5.473115295871315567e-02 5.828011365498422802e-02 6.169915383735044556e-02 6.496684797649564247e-02 6.806271460115746741e-02 7.096711928680435322e-02 7.366124555845718347e-02 7.612711439920590017e-02 7.834764016479070503e-02 8.030671528238794710e-02 8.198931920593333089e-02 8.338164934315149546e-02 8.447127346279831306e-02 8.524730471189476133e-02 8.570060203837108481e-02 8.582400072226724352e-02 8.561258007830353789e-02 8.506397845348553921e-02 8.417876971940717323e-02 8.296092095069532157e-02 8.141835838573702189e-02 7.956367864598581918e-02 7.741505503774538666e-02 7.499740460289110178e-02 7.234389901065318984e-02 6.949791632453553025e-02 6.651552775164734643e-02 6.346856310075707497e-02 6.044813886058544861e-02 5.756815619732175149e-02 5.496754580940475809e-02 5.280891592197826945e-02 5.127018411700041273e-02 5.052616360592578765e-02 5.072098657810317213e-02 5.193953872199972427e-02 5.419101455278139967e-02 5.741298554933369630e-02 6.149222843863383359e-02 6.629047488681208411e-02 7.166506563474943359e-02 7.748108936175519823e-02 8.361638781281917343e-02 8.996222307953624653e-02 9.642191136298446097e-02 1.029088131074065993e-01 1.093443598536126826e-01 1.156563824511533944e-01 1.217778001049729386e-01 1.276456436281755702e-01 1.332003587116908361e-01 1.383853329615631067e-01 1.431465977920804988e-01 1.474326658665662537e-01 1.511944738603182292e-01 1.543854080535360940e-01 1.569613966379422021e-01 1.588810579433692916e-01 1.601058984753570003e-01 1.606005591749865014e-01 1.603331132230966516e-01 1.592754247331069073e-01 1.574035858490105688e-01 1.546984617144322727e-01 1.511463912025921563e-01 1.467401208581028127e-01 1.414800985261052413e-01 1.353763369406111861e-01 1.284512050133903294e-01 1.207437715553527913e-01 1.123168223379394509e-01 1.032686118382629137e-01 9.375319873930512693e-02 8.401647415439723876e-02 7.445993239218470783e-02 6.574615353326998535e-02 5.893046200216277980e-02 5.546191856773213802e-02 5.669149143615054287e-02 6.298944603431948230e-02 7.359785892826221920e-02 8.739081408808688223e-02 1.034461772785550404e-01 1.211392832824616517e-01 1.400614807996098110e-01 1.599361823406700023e-01 1.805641530436731812e-01 2.017915441102585694e-01 2.234915872564742223e-01 2.455540120433925000e-01 2.678788180890289694e-01 2.903725487815900230e-01 3.129460397745437716e-01 3.355130615951654738e-01 3.579895193314301394e-01 3.802930083134127837e-01 4.023426024623448782e-01 4.240587975914257290e-01 4.453635593655042024e-01 4.661804425079459913e-01 4.864347584700051685e-01 5.060537756116075814e-01 5.249669404271641859e-01 5.431061113521293837e-01 5.604057987356629855e-01 5.768034059925766233e-01 5.922394679635907266e-01 6.066578832522830922e-01 6.200061378586766425e-01 6.322355178521036345e-01 6.433013091596523347e-01 6.531629828179096320e-01 6.617843642637608603e-01 6.691337854372937377e-01 6.751842186457062134e-01 6.799133912976585981e-01 6.833038807674397530e-01 6.853431887907702746e-01 6.860237949312962824e-01 6.853431887907702746e-01 6.833038807674399751e-01 6.799133912976583760e-01 6.751842186457062134e-01 6.691337854372938487e-01 6.617843642637609713e-01 6.531629828179096320e-01 6.433013091596522237e-01 6.322355178521036345e-01 6.200061378586764205e-01 6.066578832522832032e-01 5.922394679635907266e-01 5.768034059925766233e-01 5.604057987356629855e-01 5.431061113521293837e-01 5.249669404271641859e-01 5.060537756116074704e-01 4.864347584700052241e-01 4.661804425079461023e-01 4.453635593655040914e-01 4.240587975914257290e-01 4.023426024623448782e-01 3.802930083134128392e-01 3.579895193314300283e-01 3.355130615951654738e-01 3.129460397745438271e-01 2.903725487815900785e-01 2.678788180890289694e-01 2.455540120433925277e-01 2.234915872564741668e-01 2.017915441102586527e-01 1.805641530436731812e-01 1.599361823406700023e-01 1.400614807996097833e-01 1.211392832824616517e-01 1.034461772785550127e-01 8.739081408808689611e-02 7.359785892826221920e-02 6.298944603431951006e-02 5.669149143615056369e-02 5.546191856773217271e-02 5.893046200216280756e-02 6.574615353326998535e-02 7.445993239218470783e-02 8.401647415439722488e-02 9.375319873930514081e-02 1.032686118382628998e-01 1.123168223379394232e-01 1.207437715553527913e-01 1.284512050133903294e-01 1.353763369406111861e-01 1.414800985261052135e-01 1.467401208581028127e-01 1.511463912025921008e-01 1.546984617144323004e-01 1.574035858490105966e-01 1.592754247331069350e-01 1.603331132230966238e-01 1.606005591749864736e-01 1.601058984753570003e-01 1.588810579433693193e-01 1.569613966379422021e-01 1.543854080535360940e-01 1.511944738603182847e-01 1.474326658665662537e-01 1.431465977920804988e-01 1.383853329615631067e-01 1.332003587116908361e-01 1.276456436281755424e-01 1.217778001049729386e-01 1.156563824511533944e-01 1.093443598536126826e-01 1.029088131074066131e-01 9.642191136298446097e-02 8.996222307953621877e-02 8.361638781281914568e-02 7.748108936175521211e-02 7.166506563474943359e-02 6.629047488681208411e-02 6.149222843863381277e-02 5.741298554933368936e-02 5.419101455278140661e-02 5.193953872199971039e-02 5.072098657810317213e-02 5.052616360592576683e-02 5.127018411700041273e-02 5.280891592197824863e-02 5.496754580940475809e-02 5.756815619732175843e-02 6.044813886058541391e-02 6.346856310075706109e-02 6.651552775164734643e-02 6.949791632453553025e-02 7.234389901065318984e-02 7.499740460289110178e-02 7.741505503774537278e-02 7.956367864598583306e-02 8.141835838573702189e-02 8.296092095069534933e-02 8.417876971940715936e-02 8.506397845348553921e-02 8.561258007830356564e-02 8.582400072226725740e-02 8.570060203837107093e-02 8.524730471189477521e-02 8.447127346279831306e-02 8.338164934315149546e-02 8.198931920593331701e-02 8.030671528238797485e-02 7.834764016479070503e-02 7.612711439920590017e-02 7.366124555845716959e-02 7.096711928680435322e-02 6.806271460115745353e-02 6.496684797649564247e-02 6.169915383735044556e-02 5.828011365498424884e-02 5.473115295871315567e-02 5.107483700655789799e-02 4.733521478172979247e-02 4.353839302876389566e-02 3.971347736169245773e-02 3.589411408567845518e-02 3.212103448402225253e-02 2.844628450214837026e-02 2.494023078799835133e-02 2.170273659994001111e-02 1.887875629458925231e-02 1.667133692090191910e-02 1.532416204567746063e-02 1.502994790799908054e-02 1.579703780591848461e-02 1.743055057043835926e-02 1.965913537834729913e-02 2.224890311300306914e-02 2.503418314827765209e-02 2.790530330888935789e-02 3.079005650477258452e-02 3.363987373684870080e-02 3.642108312216801869e-02 3.910962729528948828e-02 4.168787395400688073e-02 4.414265679036567108e-02 4.646404180080897228e-02 4.864452812176941338e-02 5.067851467197598270e-02 5.256193307155040961e-02 5.429198690716648817e-02 5.586696047699617890e-02 5.728607385956915876e-02 5.854936947434923739e-02 5.965762046121460271e-02 6.061225446793044869e-02 6.141528853595891457e-02 6.206927215196543501e-02
6.270204908134917321e-02 6.214299875310209248e-02 6.143479227563335143e-02 6.057439440902577521e-02 5.955926585531515216e-02 5.838741499879975677e-02 5.705745593303008373e-02 5.556867490227061085e-02 5.392110828181957000e-02 5.211563673439442018e-02 5.015410251581662454e-02 4.803946057842733985e-02 4.577598002148619560e-02 4.336952212012561841e-02 4.082793742197399212e-02 3.816165235614509682e-02 3.538456501774626256e-02 3.251545831013652466e-02 2.958030016800524201e-02 2.661609475570201819e-02 2.367746072699526347e-02 2.084785941049450628e-02 1.825774746719558209e-02 1.610829313732928605e-02 1.468056617261929292e-02 1.427171778804331610e-02 1.502818034613654166e-02 1.683783035437935033e-02 1.943592533046806584e-02 2.256499382857265340e-02 2.603613794182473365e-02 2.972230692232593827e-02 3.353763095646439957e-02 3.742131642017182402e-02 4.132759030897390634e-02 4.521978356614254901e-02 4.906687537873973687e-02 5.284145470475344608e-02 5.651850274017895803e-02 6.007466103265309693e-02 6.348779491189880664e-02 6.673674208689046872e-02 6.980118121323247715e-02 7.266158098039288138e-02 7.529920539068804541e-02 7.769616004075158289e-02 7.983546992837189937e-02 8.170118303681715710e-02 8.327849653753993664e-02 8.455390441436039239e-02 8.551536698400968861e-02 8.615250441402669268e-02 8.645681812641314856e-02 8.642194613041306872e-02 8.604396108626662099e-02 8.532172355703973587e-02 8.425730783584586825e-02 8.285652442497647152e-02 8.112957228148158506e-02 7.909186595853699708e-02 7.676509819131203949e-02 7.417861687913746005e-02 7.137121397185042238e-02 6.839343376363059279e-02 6.531048783909954025e-02 6.220576592982924452e-02 5.918466517721156922e-02 5.637788276514384828e-02 5.394229798906092360e-02 5.205625498612518470e-02 5.090542498599884280e-02 5.065760684853062856e-02 5.143140286927017080e-02 5.327140441080967931e-02 5.614269798164896186e-02 5.994662304799737440e-02 6.454747650224056110e-02 6.979740682089333181e-02 7.555283756549975582e-02 8.168231836149390801e-02 8.806859305348878342e-02 9.460769694050553957e-02 1.012069395458145282e-01 1.077827416605336014e-01 1.142587351634704040e-01 1.205642444528603752e-01 1.266331407597822700e-01 1.324030154684449623e-01 1.378146104301439523e-01 1.428114494577967242e-01 1.473396254832491092e-01 1.513477081142642344e-01 1.547867451902609215e-01 1.576103392315082175e-01 1.597747856850290915e-01 1.612392650290095653e-01 1.619660856065123222e-01 1.619209790897823131e-01 1.610734564445039929e-01 1.593972401725539112e-01 1.568708000075260678e-01 1.534780366578047395e-01 1.492091860044037765e-01 1.440620621471122575e-01 1.380438361521493518e-01 1.311736853094470079e-01 1.234868975313951345e-01 1.150414807384128463e-01 1.059292134985388989e-01 9.629477834200748931e-02 8.636981453260690611e-02 7.653395972962782901e-02 6.741907234513672131e-02 6.005198118849684741e-02 5.590381115302640175e-02 5.646607704600042216e-02 6.230296084120569983e-02 7.272741286772446689e-02 8.656013232392444079e-02 1.028049228069867899e-01 1.207856828159461354e-01 1.400637071525858701e-01 1.603451729429256067e-01 1.814204699604423099e-01 2.031289609837593768e-01 2.253389703890604223e-01 2.479363105651072041e-01 2.708175798792126221e-01 2.938861787335415032e-01 3.170499162986268327e-01 3.402195754766186853e-01 3.633080716506265073e-01 3.862299891640775251e-01 4.089013637573146731e-01 4.312396283240915729e-01 4.531636687306925815e-01 4.745939544372672070e-01 4.954527199401021487e-01 5.156641802771483318e-01 5.351547685624643558e-01 5.538533866666262018e-01 5.716916623053770463e-01 5.886042072894778210e-01 6.045288727472134527e-01 6.194069979004754867e-01 6.331836495491306449e-01 6.458078498585471117e-01 6.572327903932000392e-01 6.674160306234474538e-01 6.763196793722417999e-01 6.839105578771641492e-01 6.901603433299848822e-01 6.950456919276298828e-01 6.985483406295522890e-01 7.006551869702920543e-01 7.013583464248853705e-01 7.006551869702921653e-01 6.985483406295520670e-01 6.950456919276295498e-01 6.901603433299848822e-01 6.839105578771641492e-01 6.763196793722416889e-01 6.674160306234474538e-01 6.572327903932000392e-01 6.458078498585471117e-01 6.331836495491305339e-01 6.194069979004755977e-01 6.045288727472134527e-01 5.886042072894779320e-01 5.716916623053770463e-01 5.538533866666262018e-01 5.351547685624644668e-01 5.156641802771484429e-01 4.954527199401022042e-01 4.745939544372670960e-01 4.531636687306925815e-01 4.312396283240915729e-01 4.089013637573146731e-01 3.862299891640775251e-01 3.633080716506265628e-01 3.402195754766186853e-01 3.170499162986268882e-01 2.938861787335415587e-01 2.708175798792125666e-01 2.479363105651071209e-01 2.253389703890604223e-01 2.031289609837593491e-01 1.814204699604423376e-01 1.603451729429256067e-01 1.400637071525858701e-01 1.207856828159461771e-01 1.028049228069867760e-01 8.656013232392439916e-02 7.272741286772446689e-02 6.230296084120569289e-02 5.646607704600040134e-02 5.590381115302639481e-02 6.005198118849684741e-02 6.741907234513670744e-02 7.653395972962784288e-02 8.636981453260690611e-02 9.629477834200748931e-02 1.059292134985388989e-01 1.150414807384128324e-01 1.234868975313951622e-01 1.311736853094470079e-01 1.380438361521493518e-01 1.440620621471122575e-01 1.492091860044037488e-01 1.534780366578046840e-01 1.568708000075260678e-01 1.593972401725539112e-01 1.610734564445039929e-01 1.619209790897823131e-01 1.619660856065122112e-01 1.612392650290095653e-01 1.597747856850291193e-01 1.576103392315083007e-01 1.547867451902609492e-01 1.513477081142642344e-01 1.473396254832490815e-01 1.428114494577967242e-01 1.378146104301439523e-01 1.324030154684449623e-01 1.266331407597822978e-01 1.205642444528603890e-01 1.142587351634703902e-01 1.077827416605336014e-01 1.012069395458145560e-01 9.460769694050552570e-02 8.806859305348875566e-02 8.168231836149394964e-02 7.555283756549975582e-02 6.979740682089334569e-02 6.454747650224058886e-02 5.994662304799738828e-02 5.614269798164898961e-02 5.327140441080966543e-02 5.143140286927015692e-02 5.065760684853060775e-02 5.090542498599882199e-02 5.205625498612519858e-02 5.394229798906092360e-02 5.637788276514384828e-02 5.918466517721157616e-02 6.220576592982927228e-02 6.531048783909954025e-02 6.839343376363057891e-02 7.137121397185042238e-02 7.417861687913746005e-02 7.676509819131202561e-02 7.909186595853698321e-02 8.112957228148158506e-02 8.285652442497651315e-02 8.425730783584585437e-02 8.532172355703974975e-02 8.604396108626662099e-02 8.642194613041308260e-02 8.645681812641314856e-02 8.615250441402670656e-02 8.551536698400966086e-02 8.455390441436039239e-02 8.327849653753996439e-02 8.170118303681715710e-02 7.983546992837188550e-02 7.769616004075158289e-02 7.529920539068801766e-02 7.266158098039290913e-02 6.980118121323247715e-02 6.673674208689046872e-02 6.348779491189879276e-02 6.007466103265311080e-02 5.651850274017894415e-02 5.284145470475343914e-02 4.906687537873973687e-02 4.521978356614254208e-02 4.132759030897390634e-02 3.742131642017180321e-02 3.353763095646439957e-02 2.972230692232595561e-02 2.603613794182473365e-02 2.256499382857264299e-02 1.943592533046807624e-02 1.683783035437935033e-02 1.502818034613654860e-02 1.427171778804332825e-02 1.468056617261930506e-02 1.610829313732927912e-02 1.825774746719559943e-02 2.084785941049452015e-02 2.367746072699524265e-02 2.661609475570202860e-02 2.958030016800523854e-02 3.251545831013651772e-02 3.538456501774626256e-02 3.816165235614512458e-02 4.082793742197399905e-02 4.336952212012559066e-02 4.577598002148621642e-02 4.803946057842734679e-02 5.015410251581662454e-02 5.211563673439441324e-02 5.392110828181957694e-02 5.556867490227062473e-02 5.705745593303006985e-02 5.838741499879975677e-02 5.955926585531515910e-02 6.057439440902578909e-02 6.143479227563333755e-02 6.214299875310209248e-02 6.270204908134918709e-02
6.325887570646811231e-02 6.279595472163179704e-02 6.218420781789352897e-02 6.142013621581812050e-02 6.050070375664765021e-02 5.942338459981946069e-02 5.818621578726765331e-02 5.678785619371189142e-02 5.522765409605979309e-02 5.350572667291058487e-02 5.162305640001476487e-02 4.958161189494160459e-02 4.738450489270538968e-02 4.503620176833414424e-02 4.254281927240320671e-02 3.991255342627430397e-02 3.715632446641354419e-02 3.428878213046906986e-02 3.132992954169935840e-02 2.830783965808727348e-02 2.526334790225302773e-02 2.225835164377285708e-02 1.939048259074154304e-02 1.681736950254645452e-02 1.478685675061379087e-02 1.363587184209000443e-02 1.366893398615616484e-02 1.493850970595462721e-02 1.721295332057378932e-02 2.017806902886711343e-02 2.358390177831495502e-02 2.726392018701577491e-02 3.111021723151774498e-02 3.505007551308050168e-02 3.903117332305985898e-02 4.301311010215389669e-02 4.696262345183688930e-02 5.085085742338522896e-02 5.465177436609844341e-02 5.834121908089220931e-02 6.189636658847409711e-02 6.529540319040455509e-02 6.851735447955295544e-02 7.154200939223290256e-02 7.434990957670024880e-02 7.692238519859412316e-02 7.924162549299586245e-02 8.129077691588681986e-02 8.305406477956955857e-02 8.451693644407390349e-02 8.566622589535856369e-02 8.649034115572928894e-02 8.697947766512033330e-02 8.712586275039711781e-02 8.692403878876148182e-02 8.637119594400373412e-02 8.546756976296887576e-02 8.421692492379943829e-02 8.262715461372512060e-02 8.071103607481129594e-02 7.848719746134753816e-02 7.598136954234910312e-02 7.322801670759411519e-02 7.027245996485648183e-02 6.717360552100007376e-02 6.400734142800136584e-02 6.087048913265487304e-02 5.788476715232539899e-02 5.519936946324185273e-02 5.298942663461383290e-02 5.144633527040640142e-02 5.075648826427764382e-02 5.106984153805196880e-02 5.246853586203557851e-02 5.495091335742011140e-02 5.843928333014257459e-02 6.280516740415806320e-02 6.789780319263377661e-02 7.356544691644420486e-02 7.966691794143816729e-02 8.607567967368826012e-02 9.267971996919679989e-02 9.937965063922162001e-02 1.060863793620475809e-01 1.127189655231096571e-01 1.192028672467675410e-01 1.254686007375984125e-01 1.314507621741273224e-01 1.370873448163180963e-01 1.423192879026548008e-01 1.470902046677298458e-01 1.513462483333192499e-01 1.550360850956002956e-01 1.581109515187712200e-01 1.605247805803851346e-01 1.622343863532505759e-01 1.631997024866910784e-01 1.633840748615206229e-01 1.627546147569781942e-01 1.612826265606934484e-01 1.589441349464170983e-01 1.557205529297615298e-01 1.515995583785640366e-01 1.465762896687023975e-01 1.406550445763713741e-01 1.338517954003399790e-01 1.261980666964870601e-01 1.177471572182749310e-01 1.085845203922814056e-01 9.884573522728715145e-02 8.874859924423178503e-02 7.865126219411214259e-02 6.915416977034576085e-02 6.125053284873614723e-02 5.641937981656607037e-02 5.627987164707007328e-02 6.160465224552594959e-02 7.180285310724274228e-02 8.564808934047259126e-02 1.020654059033138383e-01 1.203226431094743670e-01 1.399484649687706139e-01 1.606305676259028592e-01 1.821483812610669439e-01 2.043342031508098844e-01 2.270513140073384950e-01 2.501815366671870100e-01 2.736180238338771220e-01 2.972609992401994417e-01 3.210152142075068937e-01 3.447884308444986168e-01 3.684905379047594409e-01 3.920330672434263475e-01 4.153289701387964938e-01 4.382925656541024062e-01 4.608396046758623799e-01 4.828874124411312030e-01 5.043550843300724784e-01 5.251637173314133156e-01 5.452366645597570560e-01 5.644998035094195288e-01 5.828818109731783714e-01 6.003144391093546695e-01 6.167327882427731112e-01 6.320755727851871120e-01 6.462853772572774158e-01 6.593088998521735578e-01 6.710971813433110889e-01 6.816058174366591560e-01 6.907951529191092011e-01 6.986304561751506270e-01 7.050820728422924066e-01 7.101255575590794678e-01 7.137417829323883245e-01 7.159170250165536320e-01 7.166430247579386181e-01 7.159170250165534100e-01 7.137417829323883245e-01 7.101255575590794678e-01 7.050820728422924066e-01 6.986304561751506270e-01 6.907951529191092011e-01 6.816058174366591560e-01 6.710971813433110889e-01 6.593088998521735578e-01 6.462853772572774158e-01 6.320755727851871120e-01 6.167327882427730001e-01 6.003144391093546695e-01 5.828818109731783714e-01 5.644998035094195288e-01 5.452366645597570560e-01 5.251637173314130935e-01 5.043550843300723674e-01 4.828874124411312030e-01 4.608396046758623799e-01 4.382925656541022952e-01 4.153289701387967714e-01 3.920330672434263475e-01 3.684905379047595519e-01 3.447884308444985613e-01 3.210152142075069492e-01 2.972609992401994417e-01 2.736180238338770665e-01 2.501815366671870655e-01 2.270513140073384950e-01 2.043342031508097456e-01 1.821483812610669439e-01 1.606305676259028314e-01 1.399484649687705862e-01 1.203226431094743948e-01 1.020654059033138245e-01 8.564808934047256350e-02 7.180285310724275616e-02 6.160465224552592878e-02 5.627987164707005940e-02 5.641937981656606343e-02 6.125053284873614723e-02 6.915416977034574697e-02 7.865126219411212871e-02 8.874859924423178503e-02 9.884573522728716533e-02 1.085845203922814056e-01 1.177471572182749171e-01 1.261980666964870879e-01 1.338517954003399790e-01 1.406550445763714019e-01 1.465762896687024253e-01 1.515995583785640644e-01 1.557205529297615298e-01 1.589441349464170705e-01 1.612826265606934484e-01 1.627546147569781942e-01 1.633840748615205951e-01 1.631997024866910784e-01 1.622343863532505481e-01 1.605247805803851346e-01 1.581109515187712200e-01 1.550360850956002956e-01 1.513462483333192221e-01 1.470902046677298736e-01 1.423192879026547730e-01 1.370873448163180963e-01 1.314507621741273224e-01 1.254686007375983847e-01 1.192028672467675410e-01 1.127189655231096571e-01 1.060863793620475948e-01 9.937965063922160613e-02 9.267971996919679989e-02 8.607567967368826012e-02 7.966691794143816729e-02 7.356544691644420486e-02 6.789780319263379049e-02 6.280516740415810484e-02 5.843928333014258153e-02 5.495091335742011140e-02 5.246853586203556463e-02 5.106984153805194104e-02 5.075648826427762994e-02 5.144633527040640142e-02 5.298942663461383290e-02 5.519936946324187355e-02 5.788476715232539899e-02 6.087048913265485917e-02 6.400734142800135196e-02 6.717360552100007376e-02 7.027245996485649571e-02 7.322801670759411519e-02 7.598136954234910312e-02 7.848719746134755204e-02 8.071103607481129594e-02 8.262715461372512060e-02 8.421692492379942441e-02 8.546756976296888964e-02 8.637119594400373412e-02 8.692403878876149570e-02 8.712586275039713168e-02 8.697947766512037493e-02 8.649034115572930281e-02 8.566622589535860532e-02 8.451693644407391737e-02 8.305406477956955857e-02 8.129077691588681986e-02 7.924162549299584857e-02 7.692238519859413703e-02 7.434990957670020717e-02 7.154200939223290256e-02 6.851735447955296932e-02 6.529540319040454122e-02 6.189636658847410405e-02 5.834121908089220931e-02 5.465177436609842954e-02 5.085085742338520814e-02 4.696262345183688930e-02 4.301311010215388281e-02 3.903117332305985204e-02 3.505007551308050168e-02 3.111021723151773111e-02 2.726392018701577491e-02 2.358390177831494808e-02 2.017806902886710996e-02 1.721295332057378238e-02 1.493850970595462894e-02 1.366893398615616310e-02 1.363587184209000790e-02 1.478685675061380475e-02 1.681736950254645799e-02 1.939048259074154651e-02 2.225835164377288136e-02 2.526334790225302426e-02 2.830783965808727695e-02 3.132992954169935840e-02 3.428878213046908374e-02 3.715632446641355113e-02 3.991255342627430397e-02 4.254281927240320671e-02 4.503620176833412342e-02 4.738450489270541743e-02 4.958161189494161153e-02 5.162305640001476487e-02 5.350572667291059181e-02 5.522765409605977921e-02 5.678785619371189836e-02 5.818621578726767413e-02 5.942338459981946069e-02 6.050070375664764327e-02 6.142013621581812050e-02 6.218420781789352897e-02 6.279595472163178316e-02 6.325887570646812619e-02
6.373769764543474325e-02 6.337173251136032914e-02 6.285769831501079874e-02 6.219165331835622285e-02 6.137008758128822961e-02 6.038996752960509862e-02 5.924878433098835356e-02 5.794460714103746163e-02 5.647614278686560740e-02 5.484280421516132126e-02 5.304479119048006314e-02 5.108318852977284524e-02 4.896009001127950289e-02 4.667876071461412452e-02 4.424385820979390843e-02 4.166174605755357946e-02 3.894095593380839104e-02 3.609289594721096922e-02 3.313297957757061624e-02 3.008249729908534995e-02 2.697184388063814803e-02 2.384629332777255667e-02 2.077662581907656694e-02 1.787868175874161858e-02 1.534643234109215812e-02 1.348966988893719049e-02 1.270622802995471229e-02 1.326785613472262169e-02 1.508106073384585244e-02 1.780224713020703980e-02 2.110114793886951404e-02 2.475280152117729365e-02 2.861692096791335072e-02 3.260400817125573558e-02 3.665299798305030748e-02 4.071877538677262653e-02 4.476540345022411022e-02 4.876240192903909254e-02 5.268265383438688887e-02 5.650120297837591538e-02 6.019455619890106551e-02 6.374028231598161121e-02 6.711679236426884576e-02 7.030323500261205505e-02 7.327946818428013320e-02 7.602608364005855601e-02 7.852446983720388907e-02 8.075690465692247910e-02 8.270667262350603344e-02 8.435820399445446982e-02 8.569723490555902767e-02 8.671098939582126686e-02 8.738838576085235232e-02 8.772027151191903738e-02 8.769969346824588174e-02 8.732221243758005180e-02 8.658627586995185088e-02 8.549366723062458429e-02 8.405005819352666385e-02 8.226569981448889068e-02 8.015630240400206663e-02 7.774417153866537700e-02 7.505968935737108994e-02 7.214325326231307844e-02 6.904779914769787474e-02 6.584201916733101179e-02 6.261428006623287468e-02 5.947694879603667578e-02 5.657016263014434665e-02 5.406287181054711399e-02 5.214740097211435083e-02 5.102304377733144630e-02 5.086700057658667673e-02 5.179911912987967409e-02 5.385579392282695971e-02 5.698719203812044332e-02 6.107790413631477427e-02 6.597759592110098714e-02 7.152746029894921365e-02 7.757637104464644440e-02 8.398775887224321779e-02 9.064072400559061715e-02 9.742844444692397299e-02 1.042557345249413986e-01 1.110366480096363073e-01 1.176924627505056831e-01 1.241501155001134143e-01 1.303410473519802937e-01 1.362003882595407001e-01 1.416664089685665817e-01 1.466801794825408067e-01 1.511853860322489029e-01 1.551282701968996480e-01 1.584576635074145257e-01 1.611250986927175721e-01 1.630849851791363325e-01 1.642948420957668632e-01 1.647155875029864547e-01 1.643118885781023053e-01 1.630525850192820481e-01 1.609112083742438304e-01 1.578666356190484288e-01 1.539039399336151193e-01 1.490155420246320750e-01 1.432028339595188549e-01 1.364785677865156255e-01 1.288705189274751417e-01 1.204273406394141682e-01 1.112283057938370651e-01 1.014001593604139245e-01 9.114728552092989100e-02 8.080682171055367236e-02 7.094750201413577151e-02 6.252475987898142851e-02 5.701200634659289029e-02 5.614004565047585327e-02 6.090079950047768559e-02 7.082743276014838441e-02 8.465554703405366033e-02 1.012269380076192549e-01 1.197483568999107156e-01 1.397129983067803283e-01 1.607887171935598047e-01 1.827433560783645328e-01 2.054018550235771901e-01 2.286223116870853556e-01 2.522824884038433746e-01 2.762720509075459741e-01 3.004880162258636855e-01 3.248320501913024017e-01 3.492088645690383242e-01 3.735252879939445769e-01 3.976897615562502430e-01 4.216121087972723447e-01 4.452034868256740108e-01 4.683764589379020848e-01 4.910451495474591477e-01 5.131254549108978935e-01 5.345352911950145280e-01 5.551948666587052106e-01 5.750269681881785555e-01 5.939572547690850080e-01 6.119145521001463361e-01 6.288311436993597736e-01 6.446430546851252830e-01 6.592903250341313193e-01 6.727172695938018476e-01 6.848727225049922041e-01 6.957102640012923223e-01 7.051884278155343688e-01 7.132708876565945211e-01 7.199266214299988587e-01 7.251300520713997999e-01 7.288611640473038333e-01 7.311055947559449431e-01 7.318547002352477904e-01 7.311055947559448320e-01 7.288611640473038333e-01 7.251300520713996889e-01 7.199266214299988587e-01 7.132708876565945211e-01 7.051884278155343688e-01 6.957102640012924333e-01 6.848727225049922041e-01 6.727172695938018476e-01 6.592903250341313193e-01 6.446430546851253940e-01 6.288311436993596626e-01 6.119145521001463361e-01 5.939572547690846749e-01 5.750269681881785555e-01 5.551948666587050996e-01 5.345352911950145280e-01 5.131254549108978935e-01 4.910451495474591477e-01 4.683764589379020848e-01 4.452034868256740108e-01 4.216121087972723447e-01 3.976897615562502430e-01 3.735252879939444659e-01 3.492088645690384907e-01 3.248320501913024572e-01 3.004880162258637410e-01 2.762720509075459185e-01 2.522824884038433746e-01 2.286223116870853833e-01 2.054018550235771901e-01 1.827433560783645328e-01 1.607887171935597492e-01 1.397129983067803560e-01 1.197483568999106879e-01 1.012269380076192687e-01 8.465554703405366033e-02 7.082743276014838441e-02 6.090079950047768559e-02 5.614004565047582551e-02 5.701200634659289723e-02 6.252475987898141463e-02 7.094750201413578539e-02 8.080682171055370011e-02 9.114728552092989100e-02 1.014001593604139523e-01 1.112283057938370928e-01 1.204273406394141821e-01 1.288705189274751417e-01 1.364785677865156532e-01 1.432028339595188271e-01 1.490155420246320750e-01 1.539039399336151193e-01 1.578666356190483733e-01 1.609112083742438304e-01 1.630525850192820481e-01 1.643118885781023053e-01 1.647155875029864824e-01 1.642948420957668632e-01 1.630849851791363048e-01 1.611250986927175166e-01 1.584576635074145812e-01 1.551282701968996203e-01 1.511853860322489584e-01 1.466801794825407790e-01 1.416664089685665817e-01 1.362003882595407001e-01 1.303410473519802937e-01 1.241501155001133866e-01 1.176924627505056831e-01 1.110366480096363073e-01 1.042557345249413847e-01 9.742844444692394523e-02 9.064072400559061715e-02 8.398775887224321779e-02 7.757637104464644440e-02 7.152746029894918589e-02 6.597759592110098714e-02 6.107790413631481591e-02 5.698719203812047107e-02 5.385579392282694583e-02 5.179911912987968797e-02 5.086700057658666979e-02 5.102304377733147406e-02 5.214740097211435083e-02 5.406287181054714175e-02 5.657016263014436053e-02 5.947694879603671048e-02 6.261428006623287468e-02 6.584201916733101179e-02 6.904779914769787474e-02 7.214325326231307844e-02 7.505968935737108994e-02 7.774417153866536312e-02 8.015630240400205275e-02 8.226569981448889068e-02 8.405005819352669161e-02 8.549366723062463980e-02 8.658627586995183700e-02 8.732221243758003792e-02 8.769969346824590950e-02 8.772027151191903738e-02 8.738838576085236620e-02 8.671098939582126686e-02 8.569723490555901380e-02 8.435820399445445594e-02 8.270667262350604731e-02 8.075690465692247910e-02 7.852446983720387519e-02 7.602608364005855601e-02 7.327946818428013320e-02 7.030323500261206893e-02 6.711679236426883188e-02 6.374028231598161121e-02 6.019455619890109327e-02 5.650120297837589456e-02 5.268265383438691662e-02 4.876240192903909948e-02 4.476540345022411022e-02 4.071877538677261266e-02 3.665299798305029361e-02 3.260400817125572170e-02 2.861692096791333337e-02 2.475280152117727978e-02 2.110114793886951404e-02 1.780224713020704674e-02 1.508106073384585764e-02 1.326785613472263384e-02 1.270622802995471055e-02 1.348966988893718355e-02 1.534643234109216332e-02 1.787868175874161858e-02 2.077662581907654613e-02 2.384629332777254973e-02 2.697184388063813415e-02 3.008249729908534995e-02 3.313297957757059542e-02 3.609289594721095534e-02 3.894095593380839104e-02 4.166174605755358640e-02 4.424385820979391537e-02 4.667876071461414533e-02 4.896009001127950983e-02 5.108318852977284524e-02 5.304479119048004232e-02 5.484280421516132820e-02 5.647614278686560740e-02 5.794460714103746163e-02 5.924878433098836744e-02 6.038996752960507780e-02 6.137008758128823654e-02 6.219165331835621591e-02 6.285769831501078486e-02 6.337173251136030139e-02 6.373769764543471550e-02
6.413675520678804864e-02 6.386820222953258630e-02 6.345275499734855107e-02 6.288604814856016412e-02 6.216411924534735040e-02 6.128345092041111164e-02 6.024101605586809627e-02 5.903432671543233645e-02 5.766148790384635625e-02 5.612125775560549562e-02 5.441311655622480675e-02 5.253734823599946063e-02 5.049513992097357656e-02 4.828870825014945634e-02 4.592146630666150281e-02 4.339825368665577165e-02 4.072566730501552684e-02 3.791255756998528764e-02 3.497080471172506894e-02 3.191658651107077277e-02 2.877254107679611331e-02 2.557162477389206962e-02 2.236429696210227164e-02 1.923235844663302718e-02 1.631561272060375045e-02 1.385788916120007930e-02 1.225118401115657743e-02 1.194676848769062223e-02 1.311309127658468951e-02 1.547149204774555913e-02 1.860344149642773059e-02 2.219725862947398778e-02 2.606335449392742018e-02 3.008772422526931681e-02 3.419725574487531700e-02 3.834072337378108958e-02 4.247893300833032598e-02 4.657955035465215221e-02 5.061430542421530010e-02 5.455743711772913923e-02 5.838481095807972893e-02 6.207341796928855099e-02 6.560109871338548615e-02 6.894640610362842703e-02 7.208855755323077819e-02 7.500744735109318717e-02 7.768370176438756103e-02 8.009876625929490679e-02 8.223501851658103490e-02 8.407590375456132359e-02 8.560609092269470810e-02 8.681165000347129679e-02 8.768025223751958752e-02 8.820139678947057360e-02 8.836666941276917486e-02 8.817004128948599528e-02 8.760821971551426002e-02 8.668106706735249911e-02 8.539211105179833616e-02 8.374917829635943056e-02 8.176519573751245273e-02 7.945922090285600925e-02 7.685778359117323433e-02 7.399664665613191195e-02 7.092311732197091600e-02 6.769904683997454709e-02 6.440460602156303227e-02 6.114273210064063296e-02 5.804365117806688235e-02 5.526787377733607259e-02 5.300445542231996959e-02 5.145976356728977630e-02 5.083274886624786909e-02 5.127892711255742364e-02 5.287593576071481644e-02 5.560863518772618530e-02 5.938163274591453517e-02 6.404962338369740715e-02 6.944867449882635713e-02 7.541786043945854223e-02 8.180989298756709271e-02 8.849408104662870311e-02 9.535533536225283824e-02 1.022917066277900938e-01 1.092117393816122300e-01 1.160321664066199243e-01 1.226760858175236779e-01 1.290716009017193744e-01 1.351508492178820353e-01 1.408493405968329060e-01 1.461055337780729768e-01 1.508605955964902046e-01 1.550583000333042860e-01 1.586450356649583282e-01 1.615698990720887962e-01 1.637848590854160957e-01 1.652449829676654602e-01 1.659087214327305271e-01 1.657382555386124889e-01 1.646999159080942965e-01 1.627646947846140002e-01 1.599088862519752463e-01 1.561149131218763086e-01 1.513724368452097901e-01 1.456799108948193811e-01 1.390468502439731746e-01 1.314972923699732621e-01 1.230753038201306826e-01 1.138541148995735885e-01 1.039519006646992816e-01 9.356007083825829129e-02 8.299530924490870765e-02 7.279467629946761997e-02 6.387259802468539527e-02 5.768432179636640011e-02 5.605372147255436449e-02 6.019823693314235030e-02 6.980492368403500014e-02 8.358371672815702313e-02 1.002890776651388927e-01 1.190612083863745174e-01 1.393547039461689729e-01 1.608160901398344445e-01 1.832009453069957383e-01 2.063265445660925623e-01 2.300456597895150224e-01 2.542319233890097951e-01 2.787714761497354643e-01 3.035581022674433971e-01 3.284903584488633732e-01 3.534698804668345851e-01 3.784004070713633539e-01 4.031872538273785223e-01 4.277370765645653328e-01 4.519578253959854464e-01 4.757588262852486261e-01 4.990509488771951441e-01 5.217468327445982101e-01 5.437611527039147852e-01 5.650109093492441392e-01 5.854157345836120685e-01 6.048982043753986515e-01 6.233841526562867719e-01 6.408029814687167258e-01 6.570879633338421177e-01 6.721765324537853914e-01 6.860105618563374641e-01 6.985366239835252289e-01 7.097062325498452173e-01 7.194760637731948405e-01 7.278081553265086656e-01 7.346700815812875485e-01 7.400351039224046801e-01 7.438822951120862559e-01 7.461966368727989130e-01 7.469690900465005834e-01 7.461966368727989130e-01 7.438822951120862559e-01 7.400351039224044580e-01 7.346700815812876595e-01 7.278081553265085546e-01 7.194760637731950625e-01 7.097062325498454394e-01 6.985366239835252289e-01 6.860105618563374641e-01 6.721765324537853914e-01 6.570879633338421177e-01 6.408029814687166148e-01 6.233841526562867719e-01 6.048982043753986515e-01 5.854157345836120685e-01 5.650109093492441392e-01 5.437611527039148962e-01 5.217468327445982101e-01 4.990509488771951996e-01 4.757588262852486261e-01 4.519578253959855574e-01 4.277370765645653328e-01 4.031872538273785223e-01 3.784004070713633539e-01 3.534698804668345851e-01 3.284903584488633732e-01 3.035581022674433971e-01 2.787714761497354088e-01 2.542319233890097951e-01 2.300456597895150779e-01 2.063265445660925623e-01 1.832009453069957383e-01 1.608160901398344445e-01 1.393547039461689174e-01 1.190612083863745452e-01 1.002890776651389204e-01 8.358371672815705089e-02 6.980492368403501402e-02 6.019823693314229479e-02 5.605372147255436449e-02 5.768432179636644175e-02 6.387259802468535363e-02 7.279467629946759222e-02 8.299530924490869377e-02 9.356007083825826354e-02 1.039519006646993232e-01 1.138541148995735608e-01 1.230753038201307104e-01 1.314972923699732621e-01 1.390468502439731746e-01 1.456799108948193811e-01 1.513724368452097901e-01 1.561149131218763086e-01 1.599088862519752463e-01 1.627646947846139724e-01 1.646999159080943520e-01 1.657382555386125167e-01 1.659087214327306103e-01 1.652449829676654880e-01 1.637848590854161235e-01 1.615698990720887962e-01 1.586450356649583560e-01 1.550583000333042305e-01 1.508605955964902046e-01 1.461055337780730046e-01 1.408493405968329060e-01 1.351508492178820353e-01 1.290716009017193744e-01 1.226760858175236779e-01 1.160321664066199243e-01 1.092117393816122439e-01 1.022917066277900522e-01 9.535533536225283824e-02 8.849408104662871699e-02 8.180989298756709271e-02 7.541786043945854223e-02 6.944867449882634325e-02 6.404962338369740715e-02 5.938163274591454904e-02 5.560863518772618530e-02 5.287593576071482337e-02 5.127892711255740976e-02 5.083274886624787603e-02 5.145976356728979018e-02 5.300445542231994878e-02 5.526787377733610035e-02 5.804365117806686847e-02 6.114273210064066072e-02 6.440460602156303227e-02 6.769904683997453321e-02 7.092311732197088825e-02 7.399664665613193970e-02 7.685778359117327596e-02 7.945922090285596762e-02 8.176519573751248049e-02 8.374917829635940281e-02 8.539211105179833616e-02 8.668106706735251299e-02 8.760821971551423226e-02 8.817004128948599528e-02 8.836666941276917486e-02 8.820139678947057360e-02 8.768025223751960140e-02 8.681165000347129679e-02 8.560609092269466647e-02 8.407590375456133747e-02 8.223501851658106265e-02 8.009876625929490679e-02 7.768370176438756103e-02 7.500744735109320105e-02 7.208855755323076431e-02 6.894640610362841315e-02 6.560109871338548615e-02 6.207341796928855099e-02 5.838481095807972893e-02 5.455743711772911841e-02 5.061430542421528622e-02 4.657955035465217997e-02 4.247893300833033986e-02 3.834072337378108958e-02 3.419725574487531006e-02 3.008772422526931334e-02 2.606335449392740630e-02 2.219725862947398085e-02 1.860344149642773059e-02 1.547149204774556953e-02 1.311309127658467390e-02 1.194676848769062397e-02 1.225118401115659651e-02 1.385788916120007930e-02 1.631561272060375045e-02 1.923235844663304106e-02 2.236429696210225429e-02 2.557162477389206615e-02 2.877254107679611331e-02 3.191658651107077277e-02 3.497080471172506200e-02 3.791255756998528070e-02 4.072566730501554766e-02 4.339825368665577859e-02 4.592146630666150281e-02 4.828870825014945634e-02 5.049513992097359738e-02 5.253734823599948145e-02 5.441311655622480675e-02 5.612125775560548868e-02 5.766148790384634931e-02 5.903432671543232257e-02 6.024101605586809627e-02 6.128345092041111164e-02 6.216411924534734346e-02 6.288604814856016412e-02 6.345275499734859270e-02 6.386820222953258630e-02 6.413675520678804864e-02
6.445459131204887837e-02 6.428353588591774470e-02 6.396717068793547623e-02 6.350072513948513964e-02 6.287980422244372758e-02 6.210042874635851584e-02 6.115907809315864613e-02 6.005273590806015777e-02 5.877893944761160977e-02 5.733583365710121643e-02 5.572223159531922848e-02 5.393768366178950530e-02 5.198255938877846538e-02 4.985814764291238849e-02 4.756678447575318075e-02 4.511202353852339364e-02 4.249887374034074655e-02 3.973414616583124948e-02 3.682698414388545227e-02 3.378971125881267967e-02 3.063925336410324232e-02 2.739964277982382193e-02 2.410665887649612524e-02 2.081687469732350360e-02 1.762603142379939869e-02 1.470637500995980625e-02 1.237203999277698523e-02 1.112171339269169869e-02 1.142198170182524147e-02 1.323965780835372266e-02 1.611321832782095995e-02 1.960771703721781237e-02 2.345583900302141908e-02 2.750620168583778336e-02 3.166846983555662159e-02 3.588326509597887515e-02 4.010733815961504273e-02 4.430620501756670632e-02 4.845035448121862848e-02 5.251321889909720680e-02 5.647005629774339702e-02 6.029732708453222623e-02 6.397235223028616136e-02 6.747313930107590174e-02 7.077831335130523038e-02 7.386711656706640428e-02 7.671945539505779788e-02 7.931598243154147632e-02 8.163820548339972838e-02 8.366861948545356586e-02 8.539085921574934845e-02 8.678987249359390588e-02 8.785211509645148020e-02 8.856577022968642465e-02 8.892099723995544602e-02 8.891021660423584216e-02 8.852844132724886628e-02 8.777366910068208627e-02 8.664735540478941955e-02 8.515499582184550553e-02 8.330685703237901418e-02 8.111891129247263132e-02 7.861404959787902935e-02 7.582367441618602377e-02 7.278980135002828533e-02 6.956782075164004431e-02 6.623005841298587604e-02 6.287016579277324158e-02 5.960803493539972020e-02 5.659415370994303612e-02 5.401086960057371877e-02 5.206610351019961419e-02 5.097419277286065892e-02 5.092215805994134564e-02 5.202988900567417918e-02 5.432301239528581488e-02 5.773392363069074218e-02 6.212835594694837704e-02 6.734028721738043177e-02 7.319968895936589115e-02 7.954802053952779450e-02 8.624385476745186074e-02 9.316289879733943846e-02 1.001956660293165241e-01 1.072446048370374883e-01 1.142214774062643157e-01 1.210452422529224858e-01 1.276404546033684251e-01 1.339361131316540166e-01 1.398648639341946442e-01 1.453624808180303818e-01 1.503675563797383652e-01 1.548213537047394561e-01 1.586677815564917216e-01 1.618534663971031851e-01 1.643279029498404264e-01 1.660436719545623774e-01 1.669567200080633862e-01 1.670267027114519243e-01 1.662173997170060258e-01 1.644972199887516917e-01 1.618398296845662554e-01 1.582249568948282670e-01 1.536394629265266376e-01 1.480788296511436342e-01 1.415493169244256000e-01 1.340712327588954589e-01 1.256841111023600521e-01 1.164552708598651926e-01 1.064945742462195116e-01 9.598089939872281318e-02 8.521109754596796482e-02 7.469087676081852256e-02 6.529129761072360871e-02 5.843813460608288102e-02 5.602784163920019461e-02 5.950433991596054684e-02 6.873965479269374124e-02 8.243418841239957828e-02 9.925165044554155880e-02 1.182597898124903568e-01 1.388711472118673573e-01 1.607092884853382475e-01 1.835167975980987742e-01 2.071029593967518567e-01 2.313150735603016483e-01 2.560225747608695368e-01 2.811080443980673582e-01 3.064620118787145797e-01 3.319799054281927231e-01 3.575602633670683095e-01 3.831037088113646849e-01 4.085124008558349007e-01 4.336897912478218653e-01 4.585405814536172020e-01 4.829708135374467526e-01 5.068880513945989152e-01 5.302016231086412734e-01 5.528229041657597431e-01 5.746656270324719262e-01 5.956462064026369907e-01 6.156840719750555913e-01 6.347020023802960598e-01 6.526264551130325220e-01 6.693878882212209724e-01 6.849210701700252368e-01 6.991653748112226507e-01 7.120650587979083790e-01 7.235695191227051737e-01 7.336335287482377288e-01 7.422174485567492042e-01 7.492874140819179019e-01 7.548154957077324312e-01 7.587798312313354110e-01 7.611647298928312377e-01 7.619607471771386864e-01 7.611647298928309047e-01 7.587798312313354110e-01 7.548154957077323202e-01 7.492874140819181239e-01 7.422174485567492042e-01 7.336335287482376177e-01 7.235695191227050627e-01 7.120650587979083790e-01 6.991653748112226507e-01 6.849210701700252368e-01 6.693878882212209724e-01 6.526264551130324110e-01 6.347020023802961708e-01 6.156840719750555913e-01 5.956462064026369907e-01 5.746656270324721483e-01 5.528229041657597431e-01 5.302016231086412734e-01 5.068880513945990263e-01 4.829708135374467526e-01 4.585405814536172020e-01 4.336897912478218653e-01 4.085124008558346786e-01 3.831037088113646849e-01 3.575602633670681985e-01 3.319799054281927231e-01 3.064620118787145797e-01 2.811080443980673582e-01 2.560225747608695368e-01 2.313150735603016761e-01 2.071029593967519400e-01 1.835167975980987465e-01 1.607092884853383585e-01 1.388711472118673296e-01 1.182597898124903568e-01 9.925165044554160043e-02 8.243418841239957828e-02 6.873965479269372736e-02 5.950433991596054684e-02 5.602784163920018073e-02 5.843813460608285326e-02 6.529129761072359484e-02 7.469087676081852256e-02 8.521109754596795094e-02 9.598089939872279930e-02 1.064945742462195255e-01 1.164552708598651370e-01 1.256841111023600799e-01 1.340712327588954866e-01 1.415493169244256000e-01 1.480788296511436342e-01 1.536394629265266654e-01 1.582249568948282670e-01 1.618398296845662832e-01 1.644972199887516917e-01 1.662173997170060258e-01 1.670267027114518965e-01 1.669567200080634140e-01 1.660436719545624051e-01 1.643279029498404264e-01 1.618534663971031851e-01 1.586677815564916938e-01 1.548213537047394561e-01 1.503675563797383652e-01 1.453624808180303818e-01 1.398648639341946165e-01 1.339361131316540443e-01 1.276404546033684251e-01 1.210452422529224581e-01 1.142214774062643573e-01 1.072446048370374883e-01 1.001956660293165657e-01 9.316289879733941071e-02 8.624385476745186074e-02 7.954802053952778063e-02 7.319968895936589115e-02 6.734028721738041789e-02 6.212835594694839786e-02 5.773392363069071442e-02 5.432301239528577325e-02 5.202988900567414449e-02 5.092215805994133870e-02 5.097419277286067973e-02 5.206610351019961419e-02 5.401086960057374653e-02 5.659415370994303612e-02 5.960803493539973408e-02 6.287016579277325545e-02 6.623005841298587604e-02 6.956782075164004431e-02 7.278980135002828533e-02 7.582367441618602377e-02 7.861404959787902935e-02 8.111891129247263132e-02 8.330685703237901418e-02 8.515499582184549165e-02 8.664735540478946119e-02 8.777366910068208627e-02 8.852844132724888015e-02 8.891021660423582829e-02 8.892099723995547378e-02 8.856577022968642465e-02 8.785211509645152184e-02 8.678987249359386424e-02 8.539085921574934845e-02 8.366861948545356586e-02 8.163820548339971450e-02 7.931598243154147632e-02 7.671945539505779788e-02 7.386711656706640428e-02 7.077831335130523038e-02 6.747313930107588786e-02 6.397235223028616136e-02 6.029732708453222623e-02 5.647005629774340396e-02 5.251321889909720680e-02 4.845035448121864236e-02 4.430620501756671326e-02 4.010733815961504967e-02 3.588326509597889596e-02 3.166846983555663547e-02 2.750620168583777989e-02 2.345583900302142255e-02 1.960771703721781237e-02 1.611321832782095648e-02 1.323965780835372960e-02 1.142198170182523800e-02 1.112171339269170389e-02 1.237203999277699737e-02 1.470637500995980451e-02 1.762603142379940563e-02 2.081687469732349319e-02 2.410665887649612177e-02 2.739964277982381846e-02 3.063925336410324926e-02 3.378971125881266580e-02 3.682698414388545227e-02 3.973414616583123560e-02 4.249887374034073961e-02 4.511202353852340058e-02 4.756678447575320157e-02 4.985814764291238849e-02 5.198255938877845150e-02 5.393768366178949142e-02 5.572223159531922154e-02 5.733583365710121643e-02 5.877893944761163059e-02 6.005273590806016470e-02 6.115907809315865307e-02 6.210042874635849502e-02 6.287980422244372758e-02 6.350072513948513964e-02 6.396717068793549010e-02 6.428353588591770307e-02 6.445459131204887837e-02
6.469005927578938553e-02 6.461621526685455696e-02 6.439904758059046552e-02 6.403339815812748859e-02 6.351445830390085867e-02 6.283780748045901532e-02 6.199945419802024155e-02 6.099587928260642028e-02 5.982408196901466135e-02 5.848162950713683972e-02 5.696671133485423782e-02 5.527819942760006655e-02 5.341571729838857224e-02 5.137972148734596539e-02 4.917160158468956294e-02 4.679380848033221768e-02 4.425002674189654206e-02 4.154541791807997431e-02 3.868698135887718020e-02 3.568411653099723413e-02 3.254954453857159674e-02 2.930089905590016128e-02 2.596362878987020992e-02 2.257661370011669263e-02 1.920370807204954330e-02 1.595869901849872666e-02 1.305927577907645479e-02 1.092147537492660185e-02 1.017237232340061255e-02 1.119676061967067246e-02 1.366561586812634413e-02 1.699815045616855785e-02 2.080166878487143059e-02 2.486480881225711786e-02 2.907148989915961379e-02 3.335108442149580660e-02 3.765517084020759964e-02 4.194673284184815415e-02 4.619491493314942243e-02 5.037234711107952539e-02 5.445372402018232999e-02 5.841503252699611209e-02 6.223313325753261627e-02 6.588554567390272898e-02 6.935035627341652742e-02 7.260620518165437909e-02 7.563232543467568458e-02 7.840861983325207729e-02 8.091576641693649929e-02 8.313534739338976354e-02 8.504999886061131997e-02 8.664358049346915225e-02 8.790136590776510828e-02 8.881025592617569631e-02 8.935901866555062689e-02 8.953856245955782445e-02 8.934225037705878503e-02 8.876626882197299895e-02 8.781006784760342354e-02 8.647689799388731668e-02 8.477447847673050263e-02 8.271584546938758054e-02 8.032044820017114617e-02 7.761558556768427541e-02 7.463830639688898150e-02 7.143792720526780105e-02 6.807933542562864815e-02 6.464719903106409815e-02 6.125099516568609237e-02 5.803020809707886557e-02 5.515785320085450638e-02 5.283853097077039623e-02 5.129531095211937314e-02 5.074078243702141028e-02 5.133555536952709442e-02 5.315052429569810943e-02 5.615394331695600094e-02 6.023002067584611041e-02 6.521505878339746431e-02 7.093142067552968277e-02 7.720906175818881279e-02 8.389487432544889822e-02 9.085432218714679931e-02 9.796949039183128205e-02 1.051360459012341819e-01 1.122602820378093280e-01 1.192566664416884054e-01 1.260459627679673678e-01 1.325538632265247097e-01 1.387100346594168365e-01 1.444474852506562323e-01 1.497021752912141013e-01 1.544128129587156728e-01 1.585207912645694994e-01 1.619702345347383554e-01 1.647081324435220040e-01 1.666845474471367883e-01 1.678528882650669740e-01 1.681702486716528111e-01 1.675978182546769557e-01 1.661013812525068967e-01 1.636519330193611788e-01 1.602264642441357800e-01 1.558089962542135998e-01 1.503920065539520734e-01 1.439784809883716821e-01 1.365850042309372514e-01 1.282466273371100640e-01 1.190248820940432717e-01 1.090215666336227796e-01 9.840346908110196578e-02 8.744827342387410940e-02 7.663088992430269752e-02 6.677745274118616903e-02 5.927437634294776408e-02 5.606902436082056296e-02 5.882699502859212864e-02 6.763655110004583582e-02 8.120896231746471683e-02 9.811476996528774308e-02 1.173429186224470983e-01 1.382600782793133309e-01 1.604650641559451363e-01 1.836866760103309237e-01 2.077258636824723115e-01 2.324243041646792962e-01 2.576471682309310895e-01 2.832734472054539432e-01 3.091903981772659016e-01 3.352903060957904691e-01 3.614685948494016920e-01 3.876227504876075258e-01 4.136517488122993802e-01 4.394558050343724820e-01 4.649363340293432567e-01 4.899960508920724322e-01 5.145391660733010797e-01 5.384716444377277700e-01 5.617015070283144507e-01 5.841391603814676259e-01 6.056977422125147115e-01 6.262934749553252800e-01 6.458460204675676719e-01 6.642788304973993307e-01 6.815194884349359272e-01 6.975000385623300048e-01 7.121572995480349721e-01 7.254331593558264180e-01 7.372748490919617259e-01 7.476351936181356850e-01 7.564728370295505933e-01 7.637524413473139040e-01 7.694448570101550811e-01 7.735272639770175429e-01 7.759832824728710721e-01 7.768030526275719883e-01 7.759832824728710721e-01 7.735272639770175429e-01 7.694448570101551921e-01 7.637524413473139040e-01 7.564728370295505933e-01 7.476351936181354629e-01 7.372748490919617259e-01 7.254331593558265290e-01 7.121572995480349721e-01 6.975000385623300048e-01 6.815194884349361493e-01 6.642788304973994418e-01 6.458460204675676719e-01 6.262934749553252800e-01 6.056977422125147115e-01 5.841391603814676259e-01 5.617015070283142286e-01 5.384716444377279920e-01 5.145391660733010797e-01 4.899960508920724322e-01 4.649363340293433677e-01 4.394558050343723710e-01 4.136517488122993802e-01 3.876227504876075258e-01 3.614685948494016920e-01 3.352903060957904136e-01 3.091903981772659016e-01 2.832734472054539987e-01 2.576471682309312006e-01 2.324243041646792685e-01 2.077258636824723392e-01 1.836866760103309237e-01 1.604650641559451363e-01 1.382600782793133309e-01 1.173429186224470705e-01 9.811476996528772920e-02 8.120896231746470295e-02 6.763655110004583582e-02 5.882699502859208701e-02 5.606902436082057684e-02 5.927437634294777102e-02 6.677745274118615515e-02 7.663088992430269752e-02 8.744827342387409552e-02 9.840346908110196578e-02 1.090215666336227934e-01 1.190248820940433133e-01 1.282466273371100640e-01 1.365850042309372514e-01 1.439784809883716821e-01 1.503920065539520734e-01 1.558089962542135998e-01 1.602264642441357800e-01 1.636519330193611788e-01 1.661013812525069799e-01 1.675978182546769002e-01 1.681702486716528111e-01 1.678528882650669740e-01 1.666845474471368160e-01 1.647081324435220040e-01 1.619702345347383554e-01 1.585207912645694994e-01 1.544128129587156728e-01 1.497021752912140458e-01 1.444474852506561491e-01 1.387100346594168920e-01 1.325538632265246819e-01 1.260459627679674233e-01 1.192566664416884054e-01 1.122602820378093558e-01 1.051360459012342236e-01 9.796949039183128205e-02 9.085432218714679931e-02 8.389487432544891210e-02 7.720906175818879891e-02 7.093142067552968277e-02 6.521505878339746431e-02 6.023002067584613123e-02 5.615394331695599400e-02 5.315052429569811637e-02 5.133555536952709442e-02 5.074078243702138946e-02 5.129531095211940783e-02 5.283853097077037542e-02 5.515785320085449250e-02 5.803020809707886557e-02 6.125099516568609237e-02 6.464719903106413978e-02 6.807933542562864815e-02 7.143792720526777329e-02 7.463830639688896762e-02 7.761558556768427541e-02 8.032044820017113229e-02 8.271584546938759441e-02 8.477447847673050263e-02 8.647689799388731668e-02 8.781006784760343742e-02 8.876626882197297119e-02 8.934225037705878503e-02 8.953856245955782445e-02 8.935901866555061301e-02 8.881025592617568243e-02 8.790136590776512215e-02 8.664358049346918000e-02 8.504999886061131997e-02 8.313534739338976354e-02 8.091576641693649929e-02 7.840861983325204954e-02 7.563232543467567071e-02 7.260620518165440684e-02 6.935035627341654130e-02 6.588554567390271510e-02 6.223313325753261627e-02 5.841503252699611209e-02 5.445372402018236468e-02 5.037234711107952539e-02 4.619491493314938774e-02 4.194673284184814721e-02 3.765517084020757882e-02 3.335108442149579966e-02 2.907148989915960338e-02 2.486480881225710052e-02 2.080166878487143406e-02 1.699815045616855438e-02 1.366561586812633546e-02 1.119676061967066379e-02 1.017237232340061776e-02 1.092147537492662440e-02 1.305927577907644785e-02 1.595869901849872666e-02 1.920370807204953983e-02 2.257661370011669957e-02 2.596362878987020298e-02 2.930089905590015781e-02 3.254954453857160368e-02 3.568411653099720637e-02 3.868698135887718714e-02 4.154541791807998818e-02 4.425002674189652818e-02 4.679380848033219686e-02 4.917160158468958375e-02 5.137972148734593764e-02 5.341571729838858612e-02 5.527819942760007349e-02 5.696671133485425170e-02 5.848162950713684666e-02 5.982408196901461972e-02 6.099587928260641334e-02 6.199945419802023461e-02 6.283780748045900144e-02 6.351445830390084479e-02 6.403339815812748859e-02 6.439904758059046552e-02 6.461621526685457084e-02 6.469005927578941328e-02
6.484233031921740609e-02 6.486503967732917819e-02 6.474680505179529477e-02 6.448209817716805958e-02 6.406571485388125320e-02 6.349281256876125601e-02 6.275894996075739862e-02 6.186012828198172997e-02 6.079283510958519154e-02 5.955409072197490744e-02 5.814149779064454321e-02 5.655329540104225144e-02 5.478841897465120542e-02 5.284656854153842176e-02 5.072828921683147918e-02 4.843507003503829539e-02 4.596947116523210364e-02 4.333529623442997081e-02 4.053783850221753804e-02 3.758425200239567943e-02 3.448414226119708020e-02 3.125055997980352024e-02 2.790177247648210901e-02 2.446462604275862623e-02 2.098138165486301138e-02 1.752466142145046174e-02 1.423227905783416847e-02 1.138826401247965657e-02 9.559584784381557412e-03 9.495607461482254846e-03 1.132095409564148718e-02 1.438906671091923738e-02 1.810962451640191553e-02 2.216934691035571045e-02 2.641148502120822458e-02 3.074924747865439081e-02 3.512743427600822227e-02 3.950599878747867305e-02 4.385262520952073334e-02 4.813915745747387315e-02 5.233978623324818391e-02 5.643009513722282988e-02 6.038655406007140125e-02 6.418625959964480154e-02 6.780681975512357906e-02 7.122632767382092167e-02 7.442339359148303357e-02 7.737721720296725225e-02 8.006769007616247602e-02 8.247552209911170051e-02 8.458238872826454036e-02 8.637109774496772030e-02 8.782577577122904766e-02 8.893207623309128118e-02 8.967741201190310152e-02 9.005121789735634485e-02 9.004525038434714468e-02 8.965393563351063688e-02 8.887478094203621337e-02 8.770887139934925580e-02 8.616148229355542754e-02 8.424285031093668719e-02 8.196916390857152124e-02 7.936385677930338223e-02 7.645931876031503149e-02 7.329917387347378854e-02 6.994130564182723941e-02 6.646180607011166475e-02 6.295991381065357828e-02 5.956363280631176566e-02 5.643481171839018207e-02 5.377071663290004105e-02 5.179675067688526563e-02 5.074393490945070667e-02 5.080948412464057762e-02 5.211171469156877789e-02 5.466233346469242388e-02 5.837269999365754525e-02 6.308748530258216636e-02 6.862404385010982544e-02 7.480104326813546978e-02 8.145282140319153041e-02 8.843346400522664186e-02 9.561560549517286733e-02 1.028873304939109806e-01 1.101488779876652196e-01 1.173098127146566944e-01 1.242868229889891457e-01 1.310021013800725387e-01 1.373822044465237424e-01 1.433572853450651996e-01 1.488606098005177125e-01 1.538282858536822728e-01 1.581991555414784256e-01 1.619148109800635782e-01 1.649197085415527730e-01 1.671613637347377779e-01 1.685906169085741035e-01 1.691619669021730832e-01 1.688339772647526604e-01 1.675697689277985958e-01 1.653376260686519050e-01 1.621117613260094070e-01 1.578733176320575582e-01 1.526117359767215353e-01 1.463267088367906366e-01 1.390311017027805462e-01 1.307555283721549277e-01 1.215558509886226074e-01 1.115260431631952681e-01 1.008212390344579573e-01 8.970064974148210524e-02 7.860912943678649567e-02 6.832703612634195844e-02 6.019306671248051549e-02 5.618341102060208508e-02 5.817455093967440621e-02 6.650117265312992243e-02 7.991048309143203299e-02 9.687886013949414954e-02 1.163096552052898941e-01 1.375194489391905750e-01 1.600803358759366191e-01 1.837064752941206247e-01 2.081901158100409044e-01 2.333671566553033871e-01 2.590984402269453923e-01 2.852593410243058347e-01 3.117338309715469991e-01 3.384110417874265364e-01 3.651832707215143525e-01 3.919448499449665335e-01 4.185915495795634045e-01 4.450203200832359984e-01 4.711292558311055423e-01 4.968177057068837166e-01 5.219864826417104364e-01 5.465381399620081737e-01 5.703772923541721163e-01 5.934109656109769482e-01 6.155489634791008191e-01 6.367042427035736196e-01 6.567932892639676279e-01 6.757364901288350767e-01 6.934584958153089396e-01 7.098885697553605212e-01 7.249609210211326316e-01 7.386150174028723869e-01 7.507958762006090581e-01 7.614543304090738429e-01 7.705472682610302604e-01 7.780378443584115011e-01 7.838956608710140328e-01 7.880969175242068525e-01 7.906245293335965041e-01 7.914682112779576340e-01 7.906245293335965041e-01 7.880969175242068525e-01 7.838956608710140328e-01 7.780378443584115011e-01 7.705472682610302604e-01 7.614543304090737319e-01 7.507958762006090581e-01 7.386150174028723869e-01 7.249609210211326316e-01 7.098885697553604102e-01 6.934584958153089396e-01 6.757364901288352987e-01 6.567932892639674058e-01 6.367042427035736196e-01 6.155489634791007081e-01 5.934109656109769482e-01 5.703772923541721163e-01 5.465381399620082847e-01 5.219864826417105474e-01 4.968177057068838276e-01 4.711292558311054868e-01 4.450203200832361095e-01 4.185915495795634600e-01 3.919448499449665890e-01 3.651832707215143525e-01 3.384110417874265919e-01 3.117338309715469991e-01 2.852593410243058347e-01 2.590984402269453368e-01 2.333671566553034982e-01 2.081901158100408211e-01 1.837064752941205970e-01 1.600803358759365913e-01 1.375194489391905472e-01 1.163096552052898941e-01 9.687886013949417729e-02 7.991048309143203299e-02 6.650117265312993631e-02 5.817455093967442703e-02 5.618341102060213366e-02 6.019306671248048773e-02 6.832703612634195844e-02 7.860912943678650955e-02 8.970064974148209136e-02 1.008212390344579990e-01 1.115260431631952542e-01 1.215558509886225935e-01 1.307555283721549555e-01 1.390311017027805185e-01 1.463267088367906643e-01 1.526117359767215909e-01 1.578733176320575582e-01 1.621117613260094070e-01 1.653376260686518773e-01 1.675697689277986513e-01 1.688339772647526882e-01 1.691619669021731387e-01 1.685906169085741035e-01 1.671613637347377779e-01 1.649197085415527453e-01 1.619148109800636059e-01 1.581991555414784534e-01 1.538282858536823283e-01 1.488606098005177958e-01 1.433572853450651996e-01 1.373822044465237702e-01 1.310021013800725109e-01 1.242868229889891735e-01 1.173098127146566944e-01 1.101488779876651503e-01 1.028873304939110223e-01 9.561560549517285346e-02 8.843346400522664186e-02 8.145282140319153041e-02 7.480104326813546978e-02 6.862404385010983932e-02 6.308748530258213860e-02 5.837269999365756606e-02 5.466233346469242388e-02 5.211171469156877789e-02 5.080948412464061231e-02 5.074393490945073443e-02 5.179675067688524481e-02 5.377071663290004105e-02 5.643481171839019594e-02 5.956363280631175178e-02 6.295991381065359216e-02 6.646180607011165087e-02 6.994130564182726717e-02 7.329917387347380242e-02 7.645931876031504537e-02 7.936385677930339611e-02 8.196916390857152124e-02 8.424285031093671494e-02 8.616148229355538590e-02 8.770887139934925580e-02 8.887478094203621337e-02 8.965393563351062300e-02 9.004525038434711692e-02 9.005121789735633098e-02 8.967741201190307376e-02 8.893207623309125343e-02 8.782577577122904766e-02 8.637109774496776193e-02 8.458238872826454036e-02 8.247552209911168664e-02 8.006769007616246214e-02 7.737721720296726613e-02 7.442339359148303357e-02 7.122632767382090779e-02 6.780681975512359294e-02 6.418625959964478767e-02 6.038655406007140125e-02 5.643009513722282988e-02 5.233978623324818391e-02 4.813915745747386621e-02 4.385262520952071946e-02 3.950599878747866611e-02 3.512743427600822921e-02 3.074924747865440469e-02 2.641148502120821764e-02 2.216934691035571739e-02 1.810962451640191553e-02 1.438906671091923391e-02 1.132095409564147503e-02 9.495607461482242703e-03 9.559584784381562617e-03 1.138826401247965657e-02 1.423227905783417194e-02 1.752466142145045480e-02 2.098138165486301832e-02 2.446462604275863664e-02 2.790177247648210901e-02 3.125055997980352718e-02 3.448414226119707326e-02 3.758425200239568637e-02 4.053783850221753110e-02 4.333529623442997081e-02 4.596947116523211058e-02 4.843507003503829539e-02 5.072828921683146530e-02 5.284656854153843564e-02 5.478841897465121930e-02 5.655329540104225144e-02 5.814149779064454321e-02 5.955409072197488662e-02 6.079283510958519848e-02 6.186012828198176466e-02 6.275894996075741250e-02 6.349281256876125601e-02 6.406571485388123932e-02 6.448209817716805958e-02 6.474680505179525314e-02 6.486503967732915044e-02 6.484233031921737833e-02
6.491090069972428600e-02 6.502913341809753167e-02 6.500918735422751837e-02 6.484518100990369072e-02 6.453153235373690344e-02 6.406299547751603818e-02 6.343469895093444000e-02 6.264218592956589948e-02 6.168145613633534835e-02 6.054900993546753069e-02 5.924189486779881525e-02 5.775775524460906307e-02 5.609488574875669264e-02 5.425229054092823439e-02 5.222975024127356203e-02 5.002790057253028028e-02 4.764832880529432796e-02 4.509369817379214884e-02 4.236791754578413810e-02 3.947638667116019212e-02 3.642637225959542008e-02 3.322762012361696327e-02 2.989341453842406932e-02 2.644253500250285521e-02 2.290314004153275879e-02 1.932112656380196442e-02 1.577980132728870610e-02 1.245010827184824843e-02 9.717930651514172097e-03 8.373705675458345890e-03 9.192103723350502839e-03 1.181431458587015211e-02 1.539104915415311602e-02 1.942613685464144799e-02 2.369393511675692288e-02 2.808321951297220939e-02 3.252962204335611146e-02 3.698941389430232540e-02 4.142869719083056707e-02 4.581856878866596983e-02 5.013279771604255142e-02 5.434665225718005727e-02 5.843629401792572314e-02 6.237847126054105185e-02 6.615038042575925592e-02 6.972962806514203249e-02 7.309425649886952536e-02 7.622281260942222192e-02 7.909444793973882670e-02 8.168904328649442825e-02 8.398735404826304651e-02 8.597117463716466568e-02 8.762352181173055365e-02 8.892883815954905069e-02 8.987321838038692112e-02 9.044466269492328070e-02 9.063336384600739759e-02 9.043203703421036355e-02 8.983630609410368784e-02 8.884516476900983228e-02 8.746153977634550658e-02 8.569299343690565951e-02 8.355261924869684942e-02 8.106020546232541035e-02 7.824377089807132979e-02 7.514161402425174885e-02 7.180505601832672113e-02 6.830208329135607770e-02 6.472205490736139544e-02 6.118141730183850741e-02 5.782972527300450638e-02 5.485384427300828147e-02 5.247580697801447480e-02 5.093741785695440200e-02 5.046611086559081583e-02 5.122685607092436477e-02 5.328096259455430278e-02 5.657638075162031016e-02 6.097397616062831538e-02 6.629015739193236390e-02 7.233324587995065835e-02 7.892433385887058506e-02 8.590492299117581665e-02 9.313703167820079620e-02 1.005002257853231662e-01 1.078879998407687446e-01 1.152045301200757821e-01 1.223620969556556415e-01 1.292791689731917215e-01 1.358790424743957503e-01 1.420889154046054148e-01 1.478392912804548653e-01 1.530636309305081211e-01 1.576981906375182207e-01 1.616820021315521494e-01 1.649569630173277623e-01 1.674680164842649865e-01 1.691634075419449768e-01 1.699950105461173755e-01 1.699187304802449172e-01 1.688949895989350358e-01 1.668893233940434151e-01 1.638731282078340623e-01 1.598246319630202139e-01 1.547302079985017065e-01 1.485862360051381226e-01 1.414018648870754846e-01 1.332033131241945334e-01 1.240408840763826265e-01 1.140009566345585867e-01 1.032274380908233674e-01 9.196177731891798379e-02 8.061965986276319052e-02 6.993543777192604005e-02 6.119329834860233464e-02 5.637651131042258068e-02 5.755574652578138162e-02 6.533975212287740364e-02 7.854167686463543741e-02 9.554467881985864719e-02 1.151593212498174951e-01 1.366474297997071763e-01 1.595522065443603643e-01 1.835722397811185846e-01 2.084906868150995796e-01 2.341375088645516189e-01 2.603691571342304223e-01 2.870573666664932300e-01 3.140828163017256314e-01 3.413314796896417813e-01 3.686925203017722419e-01 3.960571045472571217e-01 4.233177792347919133e-01 4.503682064189982737e-01 4.771031304358235858e-01 5.034184988866257093e-01 5.292116870739812517e-01 5.543817922243510221e-01 5.788299743004793330e-01 6.024598268702909820e-01 6.251777658386605818e-01 6.468934267391146520e-01 6.675200632541941070e-01 6.869749410128693778e-01 7.051797217068472845e-01 7.220608333066794726e-01 7.375498227286234609e-01 7.515836877608907951e-01 7.641051854404826704e-01 7.750631144047355203e-01 7.844125690418614072e-01 7.921151635438029581e-01 7.981392242304247153e-01 8.024599487715927681e-01 8.050595311865879067e-01 8.059272517505166045e-01 8.050595311865879067e-01 8.024599487715928792e-01 7.981392242304247153e-01 7.921151635438031802e-01 7.844125690418615182e-01 7.750631144047355203e-01 7.641051854404826704e-01 7.515836877608907951e-01 7.375498227286235720e-01 7.220608333066795836e-01 7.051797217068476176e-01 6.869749410128693778e-01 6.675200632541941070e-01 6.468934267391146520e-01 6.251777658386605818e-01 6.024598268702909820e-01 5.788299743004794440e-01 5.543817922243509111e-01 5.292116870739812517e-01 5.034184988866257093e-01 4.771031304358236413e-01 4.503682064189983292e-01 4.233177792347918023e-01 3.960571045472570662e-01 3.686925203017722974e-01 3.413314796896418368e-01 3.140828163017255203e-01 2.870573666664931745e-01 2.603691571342304223e-01 2.341375088645515079e-01 2.084906868150995241e-01 1.835722397811185291e-01 1.595522065443602810e-01 1.366474297997072040e-01 1.151593212498174951e-01 9.554467881985861943e-02 7.854167686463542353e-02 6.533975212287741752e-02 5.755574652578138162e-02 5.637651131042255986e-02 6.119329834860233464e-02 6.993543777192606781e-02 8.061965986276314888e-02 9.196177731891796991e-02 1.032274380908233813e-01 1.140009566345585867e-01 1.240408840763826820e-01 1.332033131241945334e-01 1.414018648870755124e-01 1.485862360051381503e-01 1.547302079985017065e-01 1.598246319630202972e-01 1.638731282078340623e-01 1.668893233940434151e-01 1.688949895989350636e-01 1.699187304802449172e-01 1.699950105461173200e-01 1.691634075419449768e-01 1.674680164842649310e-01 1.649569630173277623e-01 1.616820021315521771e-01 1.576981906375182485e-01 1.530636309305081211e-01 1.478392912804548653e-01 1.420889154046054426e-01 1.358790424743957781e-01 1.292791689731916938e-01 1.223620969556556554e-01 1.152045301200757821e-01 1.078879998407687446e-01 1.005002257853232078e-01 9.313703167820079620e-02 8.590492299117585828e-02 7.892433385887055730e-02 7.233324587995065835e-02 6.629015739193233614e-02 6.097397616062834313e-02 5.657638075162029628e-02 5.328096259455430972e-02 5.122685607092437171e-02 5.046611086559085746e-02 5.093741785695440893e-02 5.247580697801448868e-02 5.485384427300825372e-02 5.782972527300449944e-02 6.118141730183847965e-02 6.472205490736142319e-02 6.830208329135607770e-02 7.180505601832673501e-02 7.514161402425173497e-02 7.824377089807132979e-02 8.106020546232539647e-02 8.355261924869683554e-02 8.569299343690568727e-02 8.746153977634550658e-02 8.884516476900983228e-02 8.983630609410368784e-02 9.043203703421037742e-02 9.063336384600742535e-02 9.044466269492326682e-02 8.987321838038687949e-02 8.892883815954903681e-02 8.762352181173055365e-02 8.597117463716466568e-02 8.398735404826303264e-02 8.168904328649441438e-02 7.909444793973884058e-02 7.622281260942224967e-02 7.309425649886951148e-02 6.972962806514203249e-02 6.615038042575925592e-02 6.237847126054105878e-02 5.843629401792572314e-02 5.434665225718005727e-02 5.013279771604255142e-02 4.581856878866596983e-02 4.142869719083056707e-02 3.698941389430233234e-02 3.252962204335611146e-02 2.808321951297220592e-02 2.369393511675691247e-02 1.942613685464143758e-02 1.539104915415310908e-02 1.181431458587014344e-02 9.192103723350501104e-03 8.373705675458342421e-03 9.717930651514179036e-03 1.245010827184825884e-02 1.577980132728869223e-02 1.932112656380196788e-02 2.290314004153275532e-02 2.644253500250284827e-02 2.989341453842408319e-02 3.322762012361694939e-02 3.642637225959541314e-02 3.947638667116019212e-02 4.236791754578413116e-02 4.509369817379215578e-02 4.764832880529432796e-02 5.002790057253025946e-02 5.222975024127354121e-02 5.425229054092823439e-02 5.609488574875669264e-02 5.775775524460904919e-02 5.924189486779882913e-02 6.054900993546753069e-02 6.168145613633534835e-02 6.264218592956592724e-02 6.343469895093442612e-02 6.406299547751603818e-02 6.453153235373691732e-02 6.484518100990370459e-02 6.500918735422751837e-02 6.502913341809751779e-02 6.491090069972429988e-02
6.489559834493270618e-02 6.510795287228758610e-02 6.518527104911905901e-02 6.512133494398736344e-02 6.491020204418833373e-02 6.454624108750832423e-02 6.402416952382508630e-02 6.333909259553388571e-02 6.248654406288062235e-02 6.146252865830649503e-02 6.026356644340870317e-02 5.888673937984162388e-02 5.732974063822332544e-02 5.559092750087749751e-02 5.366937923884310818e-02 5.156496218828242328e-02 4.927840564190255623e-02 4.681139452010862900e-02 4.416668887721358211e-02 4.134828767374652131e-02 3.836166808864677896e-02 3.521415885460657536e-02 3.191556252178782971e-02 2.847926607193882256e-02 2.492437485492143140e-02 2.128016855341647445e-02 1.759635246223446164e-02 1.396942024192588706e-02 1.061810601574891995e-02 8.094423053054531150e-03 7.498228244851977246e-03 9.338244268481586674e-03 1.266233537345811365e-02 1.664220402193025694e-02 2.092462071748048616e-02 2.535889643863674034e-02 2.986778109729755493e-02 3.440300729306317723e-02 3.892898551425703901e-02 4.341614544391193820e-02 4.783795060572995639e-02 5.216946551073415456e-02 5.638664169735663201e-02 6.046596422671603188e-02 6.438429228887143640e-02 6.811881160176840033e-02 7.164705562430813413e-02 7.494697215305837212e-02 7.799702212862671957e-02 8.077630315853666365e-02 8.326469361188511276e-02 8.544301528565660664e-02 8.729321418912086572e-02 8.879856029637468728e-02 8.994386841720708459e-02 9.071574382859590169e-02 9.110285819212060598e-02 9.109626379474185243e-02 9.068975760870964797e-02 8.988031151252166839e-02 8.866859187561076938e-02 8.705960147095957724e-02 8.506349056632704630e-02 8.269660365577870265e-02 7.998285546289621295e-02 7.695556596018775231e-02 7.365992799534278046e-02 7.015632314731364005e-02 6.652470991377838760e-02 6.287019949268425612e-02 5.932951967355889339e-02 5.607699994039500729e-02 5.332658151578026362e-02 5.132337577615024571e-02 5.031700581720898596e-02 5.051518688661123940e-02 5.203251520358254806e-02 5.486292111946673711e-02 5.889302292673459505e-02 6.394418098457374522e-02 6.981637989991394677e-02 7.631713020238653500e-02 8.327412045217040537e-02 9.053743754729848270e-02 9.797703466424687035e-02 1.054788461284298096e-01 1.129410849398880118e-01 1.202712313010918105e-01 1.273837676466202107e-01 1.341985568862441580e-01 1.406397282614192945e-01 1.466349486007076097e-01 1.521149818166281642e-01 1.570134637424268897e-01 1.612668393516504539e-01 1.648144248824075231e-01 1.675985693113349606e-01 1.695648991214193102e-01 1.706626385009783475e-01 1.708450051221994392e-01 1.700696907601113306e-01 1.682994479484144768e-01 1.655028212725108416e-01 1.616550892271020889e-01 1.567395277807018261e-01 1.507491847811260055e-01 1.436894940162804502e-01 1.355823173155284167e-01 1.264725037908459582e-01 1.164390573574832499e-01 1.056150741648099467e-01 9.422495696620909744e-02 8.265621950103316240e-02 7.159750594562906689e-02 6.227324076126293517e-02 5.665305273103005135e-02 5.697961306444938867e-02 6.415922931582908328e-02 7.710599150351700459e-02 9.411334301233437172e-02 1.138915187429838383e-01 1.356424279042331149e-01 1.588779810595938868e-01 1.832801818457304999e-01 2.086226795438321513e-01 2.347293312075039717e-01 2.614521356349040482e-01 2.886591700530088400e-01 3.162278174637986883e-01 3.440408939976874469e-01 3.719844275695050606e-01 3.999464121804214289e-01 4.278161587707681179e-01 4.554840222428981344e-01 4.828413720706719592e-01 5.097807240249798699e-01 5.361959799945248406e-01 5.619827406620808707e-01 5.870386668060878499e-01 6.112638719783751728e-01 6.345613338383847557e-01 6.568373144317047885e-01 6.780017817461954088e-01 6.979688263070492615e-01 7.166570675990130423e-01 7.339900458674731842e-01 7.498965954396834555e-01 7.643111961816753119e-01 7.771743001043270871e-01 7.884326304798893181e-01 7.980394511454291795e-01 8.059548039640710426e-01 8.121457126966260542e-01 8.165863518102893792e-01 8.192581790211654891e-01 8.201500306354205794e-01 8.192581790211654891e-01 8.165863518102893792e-01 8.121457126966258322e-01 8.059548039640710426e-01 7.980394511454292905e-01 7.884326304798893181e-01 7.771743001043270871e-01 7.643111961816752009e-01 7.498965954396834555e-01 7.339900458674731842e-01 7.166570675990130423e-01 6.979688263070492615e-01 6.780017817461955199e-01 6.568373144317045664e-01 6.345613338383848667e-01 6.112638719783751728e-01 5.870386668060879609e-01 5.619827406620808707e-01 5.361959799945249516e-01 5.097807240249798699e-01 4.828413720706719592e-01 4.554840222428981344e-01 4.278161587707681179e-01 3.999464121804213179e-01 3.719844275695050606e-01 3.440408939976873914e-01 3.162278174637986883e-01 2.886591700530088955e-01 2.614521356349040482e-01 2.347293312075038885e-01 2.086226795438321235e-01 1.832801818457304721e-01 1.588779810595938591e-01 1.356424279042331149e-01 1.138915187429837966e-01 9.411334301233435784e-02 7.710599150351699071e-02 6.415922931582904165e-02 5.697961306444936785e-02 5.665305273103003053e-02 6.227324076126294211e-02 7.159750594562901138e-02 8.265621950103316240e-02 9.422495696620909744e-02 1.056150741648099051e-01 1.164390573574832499e-01 1.264725037908459304e-01 1.355823173155284167e-01 1.436894940162804502e-01 1.507491847811260333e-01 1.567395277807018816e-01 1.616550892271020889e-01 1.655028212725108416e-01 1.682994479484144490e-01 1.700696907601113306e-01 1.708450051221994392e-01 1.706626385009783198e-01 1.695648991214193102e-01 1.675985693113349606e-01 1.648144248824075508e-01 1.612668393516504817e-01 1.570134637424268897e-01 1.521149818166281920e-01 1.466349486007075820e-01 1.406397282614192112e-01 1.341985568862441580e-01 1.273837676466201829e-01 1.202712313010917966e-01 1.129410849398879563e-01 1.054788461284298096e-01 9.797703466424688423e-02 9.053743754729852433e-02 8.327412045217037762e-02 7.631713020238653500e-02 6.981637989991397453e-02 6.394418098457373134e-02 5.889302292673458117e-02 5.486292111946673017e-02 5.203251520358255500e-02 5.051518688661123940e-02 5.031700581720897208e-02 5.132337577615023183e-02 5.332658151578026362e-02 5.607699994039500729e-02 5.932951967355889339e-02 6.287019949268425612e-02 6.652470991377837373e-02 7.015632314731361230e-02 7.365992799534280822e-02 7.695556596018771067e-02 7.998285546289622683e-02 8.269660365577870265e-02 8.506349056632706018e-02 8.705960147095957724e-02 8.866859187561076938e-02 8.988031151252166839e-02 9.068975760870963410e-02 9.109626379474186630e-02 9.110285819212060598e-02 9.071574382859591557e-02 8.994386841720705683e-02 8.879856029637468728e-02 8.729321418912086572e-02 8.544301528565660664e-02 8.326469361188512663e-02 8.077630315853664977e-02 7.799702212862671957e-02 7.494697215305835825e-02 7.164705562430812025e-02 6.811881160176840033e-02 6.438429228887145028e-02 6.046596422671605964e-02 5.638664169735663201e-02 5.216946551073415456e-02 4.783795060572996333e-02 4.341614544391193820e-02 3.892898551425705289e-02 3.440300729306317723e-02 2.986778109729754799e-02 2.535889643863674034e-02 2.092462071748048269e-02 1.664220402193025347e-02 1.266233537345810498e-02 9.338244268481593613e-03 7.498228244851981583e-03 8.094423053054527681e-03 1.061810601574891301e-02 1.396942024192589747e-02 1.759635246223446164e-02 2.128016855341646058e-02 2.492437485492144181e-02 2.847926607193883297e-02 3.191556252178781583e-02 3.521415885460656842e-02 3.836166808864678590e-02 4.134828767374650743e-02 4.416668887721357517e-02 4.681139452010862206e-02 4.927840564190255623e-02 5.156496218828242328e-02 5.366937923884312206e-02 5.559092750087751833e-02 5.732974063822333932e-02 5.888673937984161694e-02 6.026356644340868929e-02 6.146252865830650891e-02 6.248654406288061541e-02 6.333909259553388571e-02 6.402416952382508630e-02 6.454624108750833811e-02 6.491020204418830597e-02 6.512133494398734956e-02 6.518527104911905901e-02 6.510795287228758610e-02 6.489559834493270618e-02
6.479658888540376638e-02 6.510129308295498074e-02 6.527447204318544138e-02 6.530958812027144733e-02 6.520035548732805442e-02 6.494077522667049407e-02 6.452517204055414901e-02 6.394823252743545017e-02 6.320504498644552438e-02 6.229114074296992348e-02 6.120253703708092297e-02 5.993578159387736443e-02 5.848799911609570135e-02 5.685694012961919896e-02 5.504103291368952350e-02 5.303943973030163933e-02 5.085211935576971348e-02 4.847989923490956393e-02 4.592456284171866215e-02 4.318896184624967938e-02 4.027717008643123819e-02 3.719471058457350654e-02 3.394891569011205396e-02 3.054954243430271429e-02 2.700990822863917618e-02 2.334917107816747439e-02 1.959737579772125038e-02 1.580801446973166199e-02 1.209406883308640837e-02 8.747506627418180289e-03 6.609927016137941494e-03 7.102995843355106205e-03 9.951473415760877725e-03 1.382570700555253718e-02 1.810961130776402722e-02 2.258266588660841692e-02 2.714861784032681497e-02 3.175353826878091201e-02 3.636008911172603636e-02 4.093818405826894075e-02 4.546114718850844533e-02 4.990398183239262014e-02 5.424254656713100448e-02 5.845316004077379807e-02 6.251242597220064978e-02 6.639718009660987297e-02 7.008450981301161953e-02 7.355182056044633210e-02 7.677693469129397152e-02 7.973821488545054792e-02 8.241470771912534632e-02 8.478630520254931691e-02 8.683392362090897043e-02 8.853970023907666020e-02 8.988720960976112617e-02 9.086170254620314080e-02 9.145037246751019921e-02 9.164265601026824748e-02 9.143057780329849615e-02 9.080915351322937923e-02 8.977687124303990185e-02 8.833627990356765491e-02 8.649472541434133355e-02 8.426529308524506601e-02 8.166803927657197149e-02 7.873162954987707185e-02 7.549554501483941860e-02 7.201306965807820204e-02 6.835531086766839792e-02 6.461647772868242545e-02 6.092040785407917824e-02 5.742759919526561202e-02 5.434029502017846680e-02 5.190017994370161453e-02 5.037021334157704838e-02 4.999403699734782103e-02 5.093988957651761351e-02 5.325589331546765753e-02 5.686533819128344186e-02 6.160258606514449481e-02 6.726279255484655939e-02 7.364016012416738088e-02 8.054739936422779245e-02 8.782120313059413319e-02 9.532063692805640975e-02 1.029231084075441366e-01 1.105201838522162083e-01 1.180140784757949673e-01 1.253149798835142270e-01 1.323391160967375690e-01 1.390074177489260820e-01 1.452446318775808543e-01 1.509787721804758120e-01 1.561408189708603511e-01 1.606646057566653574e-01 1.644868477285632569e-01 1.675472814123122045e-01 1.697888956151233919e-01 1.711582428460125538e-01 1.716058288444290425e-01 1.710865870361731877e-01 1.695604563424019384e-01 1.669930973123796292e-01 1.633568071971894797e-01 1.586317367132412393e-01 1.528075836051857594e-01 1.458860673421501497e-01 1.378847289531694165e-01 1.288430618879474465e-01 1.188329047056618792e-01 1.079769448016753564e-01 9.648325186533490694e-02 8.471224228173343529e-02 7.330758908327816847e-02 6.343016182574015560e-02 5.701684165972557838e-02 5.645534810884032112e-02 6.296728022901798560e-02 7.560744035130283203e-02 9.258635591371051909e-02 1.125061496590366583e-01 1.345031047429846305e-01 1.580551845533463562e-01 1.828267009004950205e-01 2.085813485166328474e-01 2.351367073762070381e-01 2.623402641388678513e-01 2.900564242620147226e-01 3.181592775415290064e-01 3.465284887911810330e-01 3.750469542415614810e-01 4.035994943878075114e-01 4.320721771509966058e-01 4.603520367745560504e-01 4.883270481158517029e-01 5.158862694521841874e-01 5.429200981652143598e-01 5.693206024405534915e-01 5.949819036914909542e-01 6.198005917241214968e-01 6.436761593854909425e-01 6.665114465630106455e-01 6.882130855236326950e-01 7.086919410582259715e-01 7.278635399570312359e-01 7.456484851301451444e-01 7.619728502961186090e-01 7.767685516528716194e-01 7.899736933586675169e-01 8.015328840140104605e-01 8.113975216659854439e-01 8.195260451669386104e-01 8.258841500177968031e-01 8.304449671177051018e-01 8.331892031298322454e-01 8.341052414598240095e-01 8.331892031298322454e-01 8.304449671177053238e-01 8.258841500177963590e-01 8.195260451669386104e-01 8.113975216659849998e-01 8.015328840140109046e-01 7.899736933586675169e-01 7.767685516528713974e-01 7.619728502961186090e-01 7.456484851301450334e-01 7.278635399570313469e-01 7.086919410582259715e-01 6.882130855236326950e-01 6.665114465630107565e-01 6.436761593854909425e-01 6.198005917241216078e-01 5.949819036914907322e-01 5.693206024405534915e-01 5.429200981652144709e-01 5.158862694521841874e-01 4.883270481158518139e-01 4.603520367745562170e-01 4.320721771509967168e-01 4.035994943878075114e-01 3.750469542415614810e-01 3.465284887911812550e-01 3.181592775415290064e-01 2.900564242620146671e-01 2.623402641388678513e-01 2.351367073762069826e-01 2.085813485166328196e-01 1.828267009004950205e-01 1.580551845533463839e-01 1.345031047429846582e-01 1.125061496590366167e-01 9.258635591371051909e-02 7.560744035130280427e-02 6.296728022901798560e-02 5.645534810884032806e-02 5.701684165972559920e-02 6.343016182574015560e-02 7.330758908327816847e-02 8.471224228173343529e-02 9.648325186533490694e-02 1.079769448016753564e-01 1.188329047056619209e-01 1.288430618879474188e-01 1.378847289531693887e-01 1.458860673421501497e-01 1.528075836051857594e-01 1.586317367132411837e-01 1.633568071971895075e-01 1.669930973123796292e-01 1.695604563424019384e-01 1.710865870361731877e-01 1.716058288444290425e-01 1.711582428460125538e-01 1.697888956151233641e-01 1.675472814123122323e-01 1.644868477285632846e-01 1.606646057566653574e-01 1.561408189708604066e-01 1.509787721804757843e-01 1.452446318775808543e-01 1.390074177489261098e-01 1.323391160967375690e-01 1.253149798835141993e-01 1.180140784757949673e-01 1.105201838522161945e-01 1.029231084075441366e-01 9.532063692805636812e-02 8.782120313059413319e-02 8.054739936422779245e-02 7.364016012416736701e-02 6.726279255484657327e-02 6.160258606514446705e-02 5.686533819128344186e-02 5.325589331546765753e-02 5.093988957651762045e-02 4.999403699734782103e-02 5.037021334157704144e-02 5.190017994370160065e-02 5.434029502017846680e-02 5.742759919526562590e-02 6.092040785407917824e-02 6.461647772868241157e-02 6.835531086766843956e-02 7.201306965807820204e-02 7.549554501483941860e-02 7.873162954987705797e-02 8.166803927657197149e-02 8.426529308524507988e-02 8.649472541434134742e-02 8.833627990356764104e-02 8.977687124303987409e-02 9.080915351322939311e-02 9.143057780329849615e-02 9.164265601026823360e-02 9.145037246751018534e-02 9.086170254620311304e-02 8.988720960976109842e-02 8.853970023907664633e-02 8.683392362090897043e-02 8.478630520254931691e-02 8.241470771912534632e-02 7.973821488545054792e-02 7.677693469129398540e-02 7.355182056044631822e-02 7.008450981301159177e-02 6.639718009660987297e-02 6.251242597220069142e-02 5.845316004077381195e-02 5.424254656713097672e-02 4.990398183239264790e-02 4.546114718850845920e-02 4.093818405826894075e-02 3.636008911172603636e-02 3.175353826878091895e-02 2.714861784032680456e-02 2.258266588660842039e-02 1.810961130776403069e-02 1.382570700555252503e-02 9.951473415760863847e-03 7.102995843355107940e-03 6.609927016137943229e-03 8.747506627418188963e-03 1.209406883308642225e-02 1.580801446973167240e-02 1.959737579772127120e-02 2.334917107816746745e-02 2.700990822863917271e-02 3.054954243430273511e-02 3.394891569011206089e-02 3.719471058457349960e-02 4.027717008643121044e-02 4.318896184624965856e-02 4.592456284171864828e-02 4.847989923490957087e-02 5.085211935576970654e-02 5.303943973030167403e-02 5.504103291368952350e-02 5.685694012961919896e-02 5.848799911609568747e-02 5.993578159387736443e-02 6.120253703708092297e-02 6.229114074296995124e-02 6.320504498644552438e-02 6.394823252743543629e-02 6.452517204055414901e-02 6.494077522667050795e-02 6.520035548732802666e-02 6.530958812027144733e-02 6.527447204318544138e-02 6.510129308295499462e-02 6.479658888540376638e-02
6.461438098538654917e-02 6.500929370960124853e-02 6.527655210390445606e-02 6.540931551299264402e-02 6.540097188279657414e-02 6.524517214784131269e-02 6.493586627346681350e-02 6.446734087058772489e-02 6.383425830519073862e-02 6.303169723624814369e-02 6.205519453775176775e-02 6.090078859849506338e-02 5.956506405547614541e-02 5.804519811720904032e-02 5.633900879384990540e-02 5.444500560983057263e-02 5.236244379599241938e-02 5.009138365720101210e-02 4.763275799854752024e-02 4.498845256888853866e-02 4.216140823716340441e-02 3.915576069799944076e-02 3.597704750199316043e-02 3.263254147785461801e-02 2.913183504069192034e-02 2.548795832441949280e-02 2.171973724922694748e-02 1.785737394608056389e-02 1.395771508173911796e-02 1.015460930856270164e-02 6.862264632855388617e-03 5.451285825801718832e-03 7.318568358702218224e-03 1.098705811013904812e-02 1.525525265986597302e-02 1.976153007777953219e-02 2.437968437084779907e-02 2.904867706204453809e-02 3.372950475018861999e-02 3.839183799924498347e-02 4.300909951552644994e-02 4.755641355639908530e-02 5.200968427219267165e-02 5.634517246421791997e-02 6.053931487123872385e-02 6.456867218831285893e-02 6.840995133169197606e-02 7.204007426299524619e-02 7.543627864834513697e-02 7.857624230138966770e-02 8.143822702376130040e-02 8.400123963585019726e-02 8.624520944023637836e-02 8.815118248691680702e-02 8.970153406099767857e-02 9.088020197058105376e-02 9.167294464189819359e-02 9.206762991873643220e-02 9.205456305854614607e-02 9.162686605858270938e-02 9.078092562079906336e-02 8.951693448439747292e-02 8.783956154825033058e-02 8.575880163518170840e-02 8.329107790833550906e-02 8.046070129898422185e-02 7.730183416743439950e-02 7.386115978283835926e-02 7.020151638675430072e-02 6.640678100182598187e-02 6.258818821393342946e-02 5.889181498588218905e-02 5.550571058122091145e-02 5.266253361162070296e-02 5.062976482576123094e-02 4.967790979302139087e-02 5.002539338855669510e-02 5.178025297839276148e-02 5.491393133196290771e-02 5.928413958885982854e-02 6.468671170891444888e-02 7.090378744708110414e-02 7.773214511911481772e-02 8.499349538220594968e-02 9.253453669671669879e-02 1.002230030413330253e-01 1.079429979694125213e-01 1.155909176626315760e-01 1.230722893421686559e-01 1.302994698392070660e-01 1.371900410412963123e-01 1.436657362777482017e-01 1.496517609471960386e-01 1.550764038170522052e-01 1.598708636748100986e-01 1.639692379238070208e-01 1.673086362212767852e-01 1.698293948423825750e-01 1.714753775894882482e-01 1.721943581218632613e-01 1.719384879546833056e-01 1.706648657536236624e-01 1.683362393407769331e-01 1.649218959306928689e-01 1.603988353772006215e-01 1.547533883098322072e-01 1.479835604762592682e-01 1.401026056258167785e-01 1.311447546237190509e-01 1.211748802886633836e-01 1.103056490283977342e-01 9.872950052383734632e-02 8.678087888841051756e-02 7.505957757944052566e-02 6.466046442878257972e-02 5.747064303807159630e-02 5.599215997686514401e-02 6.177233748393615859e-02 7.405064972428797299e-02 9.096563606155506909e-02 1.110034364051894762e-01 1.332283946397612440e-01 1.570815809922122552e-01 1.822084028817585744e-01 2.083621204571789176e-01 2.353538558995001140e-01 2.630265252943719267e-01 2.912408528781829653e-01 3.198676434653824341e-01 3.487834226639085489e-01 3.778679648295241722e-01 4.070029217103279806e-01 4.360711167904007812e-01 4.649562557352580616e-01 4.935429044591923553e-01 5.217166433381900115e-01 5.493643392244501600e-01 5.763744967269729402e-01 6.026376623788429754e-01 6.280468629575080008e-01 6.524980641486451960e-01 6.758906389920510405e-01 6.981278377440301997e-01 7.191172523169910846e-01 7.387712695510089134e-01 7.570075083848952779e-01 7.737492366230601659e-01 7.889257635025692661e-01 8.024728046943220283e-01 8.143328167509455984e-01 8.244552983606823204e-01 8.327970560935602506e-01 8.393224326417237924e-01 8.440034958654749619e-01 8.468201872634847360e-01 8.477604287918876214e-01 8.468201872634846250e-01 8.440034958654748509e-01 8.393224326417237924e-01 8.327970560935602506e-01 8.244552983606823204e-01 8.143328167509459314e-01 8.024728046943219173e-01 7.889257635025692661e-01 7.737492366230602769e-01 7.570075083848952779e-01 7.387712695510089134e-01 7.191172523169907516e-01 6.981278377440301997e-01 6.758906389920512625e-01 6.524980641486453070e-01 6.280468629575080008e-01 6.026376623788428644e-01 5.763744967269730513e-01 5.493643392244501600e-01 5.217166433381900115e-01 4.935429044591924108e-01 4.649562557352579506e-01 4.360711167904008367e-01 4.070029217103279806e-01 3.778679648295241722e-01 3.487834226639084378e-01 3.198676434653824341e-01 2.912408528781829653e-01 2.630265252943720378e-01 2.353538558995001695e-01 2.083621204571790286e-01 1.822084028817586576e-01 1.570815809922122552e-01 1.332283946397612440e-01 1.110034364051895456e-01 9.096563606155508297e-02 7.405064972428794523e-02 6.177233748393615859e-02 5.599215997686510932e-02 5.747064303807159630e-02 6.466046442878259359e-02 7.505957757944052566e-02 8.678087888841054531e-02 9.872950052383731856e-02 1.103056490283976787e-01 1.211748802886633836e-01 1.311447546237190509e-01 1.401026056258168340e-01 1.479835604762592405e-01 1.547533883098322072e-01 1.603988353772006215e-01 1.649218959306929244e-01 1.683362393407769331e-01 1.706648657536236624e-01 1.719384879546832778e-01 1.721943581218632613e-01 1.714753775894882204e-01 1.698293948423825472e-01 1.673086362212768685e-01 1.639692379238070208e-01 1.598708636748100986e-01 1.550764038170522052e-01 1.496517609471960109e-01 1.436657362777482017e-01 1.371900410412963400e-01 1.302994698392070660e-01 1.230722893421686559e-01 1.155909176626315760e-01 1.079429979694125075e-01 1.002230030413330253e-01 9.253453669671667103e-02 8.499349538220594968e-02 7.773214511911474833e-02 7.090378744708110414e-02 6.468671170891442113e-02 5.928413958885982854e-02 5.491393133196286608e-02 5.178025297839274066e-02 5.002539338855669510e-02 4.967790979302138393e-02 5.062976482576126563e-02 5.266253361162070989e-02 5.550571058122091145e-02 5.889181498588218211e-02 6.258818821393345722e-02 6.640678100182598187e-02 7.020151638675431460e-02 7.386115978283833150e-02 7.730183416743442726e-02 8.046070129898422185e-02 8.329107790833549518e-02 8.575880163518170840e-02 8.783956154825039997e-02 8.951693448439747292e-02 9.078092562079906336e-02 9.162686605858272326e-02 9.205456305854615995e-02 9.206762991873643220e-02 9.167294464189820746e-02 9.088020197058105376e-02 8.970153406099769244e-02 8.815118248691680702e-02 8.624520944023632285e-02 8.400123963585019726e-02 8.143822702376130040e-02 7.857624230138968158e-02 7.543627864834513697e-02 7.204007426299521843e-02 6.840995133169197606e-02 6.456867218831283117e-02 6.053931487123872385e-02 5.634517246421791997e-02 5.200968427219269247e-02 4.755641355639908530e-02 4.300909951552644994e-02 3.839183799924497653e-02 3.372950475018862693e-02 2.904867706204453462e-02 2.437968437084781295e-02 1.976153007777953566e-02 1.525525265986598343e-02 1.098705811013904639e-02 7.318568358702213887e-03 5.451285825801723169e-03 6.862264632855383413e-03 1.015460930856269990e-02 1.395771508173912490e-02 1.785737394608056389e-02 2.171973724922695789e-02 2.548795832441951362e-02 2.913183504069192034e-02 3.263254147785461107e-02 3.597704750199315349e-02 3.915576069799941300e-02 4.216140823716339747e-02 4.498845256888853866e-02 4.763275799854751330e-02 5.009138365720101904e-02 5.236244379599240550e-02 5.444500560983058651e-02 5.633900879384989152e-02 5.804519811720904032e-02 5.956506405547615235e-02 6.090078859849505644e-02 6.205519453775179550e-02 6.303169723624817145e-02 6.383425830519076638e-02 6.446734087058772489e-02 6.493586627346681350e-02 6.524517214784131269e-02 6.540097188279657414e-02 6.540931551299265789e-02 6.527655210390442830e-02 6.500929370960124853e-02 6.461438098538653529e-02
6.434983087553421133e-02 6.483244425763574903e-02 6.519162473448872341e-02 6.542024537677858242e-02 6.551138498393778431e-02 6.545836177279952539e-02 6.525476878665117941e-02 6.489451092777936969e-02 6.437184351213678934e-02 6.368141224402391887e-02 6.281829451343370896e-02 6.177804193156182649e-02 6.055672404537248976e-02 5.915097321689433835e-02 5.755803072818180266e-02 5.577579429716895965e-02 5.380286739432307841e-02 5.163861108992864879e-02 4.928319973589507380e-02 4.673768277855062936e-02 4.400405676761829504e-02 4.108535489589804773e-02 3.798576771741404845e-02 3.471082153201975051e-02 3.126766870660248332e-02 2.766560896384644488e-02 2.391712604712176865e-02 2.004019755575724149e-02 1.606420502163737399e-02 1.204808952837599367e-02 8.152327998069664253e-03 5.023169683234461266e-03 4.935882135836539009e-03 8.142433902498366974e-03 1.236815454298116450e-02 1.690336755244776709e-02 2.156972168010886509e-02 2.629730777011616075e-02 3.104586650451694047e-02 3.578530064818826600e-02 4.048946920985364850e-02 4.513384612258208861e-02 4.969454104049463028e-02 5.414787508030596136e-02 5.847021066890091545e-02 6.263791020212634841e-02 6.662736656205787977e-02 7.041507774316752011e-02 7.397775132439154966e-02 7.729243119688854191e-02 8.033664249360565612e-02 8.308855270065294840e-02 8.552714824160284612e-02 8.763242681837087045e-02 8.938560670252700124e-02 9.076935516476319910e-02 9.176803945582180655e-02 9.236800537374915965e-02 9.255789068201988878e-02 9.232898377521386868e-02 9.167564244906929727e-02 9.059579404267190106e-02 8.909154749803205320e-02 8.716996135960602965e-02 8.484403130855937281e-02 8.213398903959907849e-02 7.906904414293777772e-02 7.568975445169387473e-02 7.205127578073310113e-02 6.822780135900492759e-02 6.431849399823146018e-02 6.045497712760346948e-02 5.680961791063617733e-02 5.360177692547078016e-02 5.109542969351970471e-02 4.957761756072917581e-02 4.930975727719435348e-02 5.046178526513488138e-02 5.306407394835516850e-02 5.701014394802162571e-02 6.210452844978155140e-02 6.812001305861639655e-02 7.483693420449248623e-02 8.206035992127388989e-02 8.962291808885400335e-02 9.738130660777075120e-02 1.052111880882990042e-01 1.130024757861302076e-01 1.206556008695137960e-01 1.280787698409535935e-01 1.351860407416996535e-01 1.418960257666230240e-01 1.481310576805312251e-01 1.538166959986261018e-01 1.588814827068865398e-01 1.632568836103269194e-01 1.668773710522400144e-01 1.696806184652931704e-01 1.716077887189437767e-01 1.726039080762926947e-01 1.726183272735036800e-01 1.716052824931252330e-01 1.695245841458464520e-01 1.663424840712766084e-01 1.620328083678392872e-01 1.565785052512287390e-01 1.499738676343064236e-01 1.422278936916909486e-01 1.333696397738923234e-01 1.234572028488644946e-01 1.125936006549217161e-01 1.009563305181724879e-01 8.885501731133549352e-02 7.684694469565193919e-02 6.595973539543437125e-02 5.801608488590433849e-02 5.559908372250211422e-02 6.058359805041203111e-02 7.244091036066173384e-02 8.925354895876007333e-02 1.093839431140581769e-01 1.318175234989346079e-01 1.559551921020379817e-01 1.814221201769289360e-01 2.079606154440869215e-01 2.353751525364143060e-01 2.635040195594815504e-01 2.922042546398542218e-01 3.213433916115799316e-01 3.507948351384093111e-01 3.804352537266143530e-01 4.101431412997068593e-01 4.397980815493736650e-01 4.692804495805077969e-01 4.984713938304278225e-01 5.272530019994307038e-01 5.555085898464036109e-01 5.831230725928405745e-01 6.099833914402091883e-01 6.359789756991742760e-01 6.610022261580730252e-01 6.849490086892526808e-01 7.077191493646906029e-01 7.292169239280059667e-01 7.493515355977505843e-01 7.680375760143272057e-01 7.851954647913447216e-01 8.007518636574730841e-01 8.146400616205330403e-01 8.268003279802716987e-01 8.371802303794088074e-01 8.457349154267074232e-01 8.524273497594808680e-01 8.572285197414739599e-01 8.601175883187548443e-01 8.610820078829426460e-01 8.601175883187548443e-01 8.572285197414739599e-01 8.524273497594808680e-01 8.457349154267074232e-01 8.371802303794088074e-01 8.268003279802714767e-01 8.146400616205329293e-01 8.007518636574730841e-01 7.851954647913449437e-01 7.680375760143272057e-01 7.493515355977505843e-01 7.292169239280059667e-01 7.077191493646904918e-01 6.849490086892525698e-01 6.610022261580730252e-01 6.359789756991742760e-01 6.099833914402090773e-01 5.831230725928405745e-01 5.555085898464037220e-01 5.272530019994307038e-01 4.984713938304279335e-01 4.692804495805077969e-01 4.397980815493737761e-01 4.101431412997070813e-01 3.804352537266143530e-01 3.507948351384092556e-01 3.213433916115799316e-01 2.922042546398542218e-01 2.635040195594816059e-01 2.353751525364142783e-01 2.079606154440869492e-01 1.814221201769289360e-01 1.559551921020380372e-01 1.318175234989346079e-01 1.093839431140581769e-01 8.925354895876005945e-02 7.244091036066171996e-02 6.058359805041197560e-02 5.559908372250212116e-02 5.801608488590433155e-02 6.595973539543438513e-02 7.684694469565195307e-02 8.885501731133546577e-02 1.009563305181724602e-01 1.125936006549217439e-01 1.234572028488645085e-01 1.333696397738923234e-01 1.422278936916909486e-01 1.499738676343064792e-01 1.565785052512287390e-01 1.620328083678392872e-01 1.663424840712765806e-01 1.695245841458464797e-01 1.716052824931252330e-01 1.726183272735036800e-01 1.726039080762927225e-01 1.716077887189437767e-01 1.696806184652931704e-01 1.668773710522400144e-01 1.632568836103269194e-01 1.588814827068865121e-01 1.538166959986261018e-01 1.481310576805312806e-01 1.418960257666229685e-01 1.351860407416996812e-01 1.280787698409535935e-01 1.206556008695137683e-01 1.130024757861302354e-01 1.052111880882990042e-01 9.738130660777077896e-02 8.962291808885400335e-02 8.206035992127388989e-02 7.483693420449250011e-02 6.812001305861642431e-02 6.210452844978153752e-02 5.701014394802161184e-02 5.306407394835516850e-02 5.046178526513488138e-02 4.930975727719435348e-02 4.957761756072918274e-02 5.109542969351970471e-02 5.360177692547076628e-02 5.680961791063617733e-02 6.045497712760346254e-02 6.431849399823146018e-02 6.822780135900494147e-02 7.205127578073310113e-02 7.568975445169384697e-02 7.906904414293781935e-02 8.213398903959905073e-02 8.484403130855934505e-02 8.716996135960604353e-02 8.909154749803205320e-02 9.059579404267194269e-02 9.167564244906931115e-02 9.232898377521388256e-02 9.255789068201987491e-02 9.236800537374917353e-02 9.176803945582180655e-02 9.076935516476319910e-02 8.938560670252694573e-02 8.763242681837087045e-02 8.552714824160284612e-02 8.308855270065294840e-02 8.033664249360565612e-02 7.729243119688854191e-02 7.397775132439156354e-02 7.041507774316752011e-02 6.662736656205787977e-02 6.263791020212636229e-02 5.847021066890090851e-02 5.414787508030594748e-02 4.969454104049463028e-02 4.513384612258208861e-02 4.048946920985363462e-02 3.578530064818828682e-02 3.104586650451693006e-02 2.629730777011615034e-02 2.156972168010885815e-02 1.690336755244775668e-02 1.236815454298116103e-02 8.142433902498373913e-03 4.935882135836543345e-03 5.023169683234467338e-03 8.152327998069660783e-03 1.204808952837601276e-02 1.606420502163737399e-02 2.004019755575722761e-02 2.391712604712174783e-02 2.766560896384645529e-02 3.126766870660249026e-02 3.471082153201975051e-02 3.798576771741404845e-02 4.108535489589805467e-02 4.400405676761828810e-02 4.673768277855060160e-02 4.928319973589506686e-02 5.163861108992865573e-02 5.380286739432304371e-02 5.577579429716894577e-02 5.755803072818179572e-02 5.915097321689437304e-02 6.055672404537248976e-02 6.177804193156180568e-02 6.281829451343368120e-02 6.368141224402391887e-02 6.437184351213676159e-02 6.489451092777939745e-02 6.525476878665117941e-02 6.545836177279953927e-02 6.551138498393778431e-02 6.542024537677859630e-02 6.519162473448873729e-02 6.483244425763574903e-02 6.434983087553422521e-02
6.400414599555932782e-02 6.457158848034273702e-02 6.502016029684216936e-02 6.534246503455190536e-02 6.553128947036018781e-02 6.557963653697564121e-02 6.548076009821870991e-02 6.522820142935435717e-02 6.481582729033523449e-02 6.423786947118187429e-02 6.348896568267158036e-02 6.256420166309384356e-02 6.145915437504328310e-02 6.016993617820391715e-02 5.869323988958818211e-02 5.702638469005227861e-02 5.516736291852480240e-02 5.311488793662425684e-02 5.086844348751096839e-02 4.842833538959397804e-02 4.579574714151284781e-02 4.297280235411634480e-02 3.996263945746245105e-02 3.676950914833249096e-02 3.339891556131236589e-02 2.985784574799327240e-02 2.615518961364035957e-02 2.230260825090130475e-02 1.831659050105828926e-02 1.422421977874078342e-02 1.008365719832144888e-02 6.089255120884716314e-03 3.423540157472369436e-03 5.328499623616059395e-03 9.455183670327530279e-03 1.401753898410952257e-02 1.872933036386777161e-02 2.351005760338076636e-02 2.831933143863319194e-02 3.312808256924138633e-02 3.791106831921184361e-02 4.264438615670114452e-02 4.730452523910292500e-02 5.186798741186254835e-02 5.631115161839198024e-02 6.061025587153735100e-02 6.474144286630460765e-02 6.868084417828210220e-02 7.240469066149390898e-02 7.588944266772623681e-02 7.911193678133178475e-02 8.204954747867707066e-02 8.468036320427158037e-02 8.698337716882877102e-02 8.893869392440950650e-02 9.052775360026307783e-02 9.173357671575638195e-02 9.254103386381364038e-02 9.293714646016890124e-02 9.291142743338437482e-02 9.245627455427744834e-02 9.156743461183823596e-02 9.024456463916571969e-02 8.849192806738255535e-02 8.631928077908194996e-02 8.374302701083012612e-02 8.078776116631353199e-02 7.748836241950311787e-02 7.389287627138307890e-02 7.006649408925881561e-02 6.609699377604640047e-02 6.210192449393872605e-02 5.823733082843926545e-02 5.470634546911765789e-02 5.176273601019150405e-02 4.969958003747437097e-02 4.881102899136986750e-02 4.932628948367624028e-02 5.134309254867593098e-02 5.480464330147781504e-02 5.953511740032715882e-02 6.530274639120876856e-02 7.187171893243965437e-02 7.902883421869019709e-02 8.659071193837880598e-02 9.440139621639929979e-02 1.023269316380186617e-01 1.102499487208525586e-01 1.180652601372173677e-01 1.256765900110693168e-01 1.329942665938634305e-01 1.399336566852510400e-01 1.464141480302212084e-01 1.523585306054094368e-01 1.576926683207712787e-01 1.623453844493724096e-01 1.662485076842285525e-01 1.693370431018161038e-01 1.715494455345478453e-01 1.728279837302104660e-01 1.731191938649150608e-01 1.723744322401847273e-01 1.705505516076844252e-01 1.676107469917395287e-01 1.635256510188108359e-01 1.582748163833564703e-01 1.518488248442469435e-01 1.442524494275228275e-01 1.355096555783836532e-01 1.256719449858915150e-01 1.148330431656880979e-01 1.031561732383526608e-01 9.092730308027804909e-02 7.866278609199316152e-02 6.732280361803609503e-02 5.865359235601356330e-02 5.528477196688607459e-02 5.941101314281770074e-02 7.078423288175703099e-02 8.745294161405042788e-02 1.076485979046702540e-01 1.302700279043713383e-01 1.546743165684310028e-01 1.804649319394687479e-01 2.073726686360266858e-01 2.351951534641072705e-01 2.637659898087569843e-01 2.929385293736694318e-01 3.225770549476809634e-01 3.525518748897452093e-01 3.827365743675265053e-01 4.130065068675378148e-01 4.432380273240306146e-01 4.733081845852475378e-01 5.030947072394179598e-01 5.324761815544505339e-01 5.613323574867309373e-01 5.895445407321543430e-01 6.169960421818189156e-01 6.435726644964815391e-01 6.691632108521644584e-01 6.936600044059944015e-01 7.169594093816206160e-01 7.389623462989703961e-01 7.595747950345592692e-01 7.787082802607729892e-01 7.962803344805495787e-01 8.122149344166158524e-01 8.264429069763022939e-01 8.389023014242245058e-01 8.495387247750797455e-01 8.583056377808057080e-01 8.651646092387419440e-01 8.700855266956337708e-01 8.730467619696644643e-01 8.740352902608269359e-01 8.730467619696644643e-01 8.700855266956337708e-01 8.651646092387418330e-01 8.583056377808057080e-01 8.495387247750797455e-01 8.389023014242245058e-01 8.264429069763025160e-01 8.122149344166156304e-01 7.962803344805494676e-01 7.787082802607729892e-01 7.595747950345591581e-01 7.389623462989703961e-01 7.169594093816206160e-01 6.936600044059944015e-01 6.691632108521641253e-01 6.435726644964815391e-01 6.169960421818190266e-01 5.895445407321543430e-01 5.613323574867309373e-01 5.324761815544505339e-01 5.030947072394178488e-01 4.733081845852474823e-01 4.432380273240305590e-01 4.130065068675378148e-01 3.827365743675265608e-01 3.525518748897452093e-01 3.225770549476809634e-01 2.929385293736693763e-01 2.637659898087569288e-01 2.351951534641073260e-01 2.073726686360265470e-01 1.804649319394687756e-01 1.546743165684311139e-01 1.302700279043713383e-01 1.076485979046702401e-01 8.745294161405040012e-02 7.078423288175700323e-02 5.941101314281766604e-02 5.528477196688606071e-02 5.865359235601354249e-02 6.732280361803609503e-02 7.866278609199311989e-02 9.092730308027804909e-02 1.031561732383526053e-01 1.148330431656880701e-01 1.256719449858914872e-01 1.355096555783836532e-01 1.442524494275227998e-01 1.518488248442469435e-01 1.582748163833564148e-01 1.635256510188108636e-01 1.676107469917395842e-01 1.705505516076844252e-01 1.723744322401846718e-01 1.731191938649150330e-01 1.728279837302104660e-01 1.715494455345478453e-01 1.693370431018161038e-01 1.662485076842285248e-01 1.623453844493724096e-01 1.576926683207712232e-01 1.523585306054094368e-01 1.464141480302211806e-01 1.399336566852510400e-01 1.329942665938634305e-01 1.256765900110693168e-01 1.180652601372173816e-01 1.102499487208525586e-01 1.023269316380186894e-01 9.440139621639929979e-02 8.659071193837876435e-02 7.902883421869021097e-02 7.187171893243961274e-02 6.530274639120876856e-02 5.953511740032715882e-02 5.480464330147781504e-02 5.134309254867594485e-02 4.932628948367624722e-02 4.881102899136986750e-02 4.969958003747438485e-02 5.176273601019151099e-02 5.470634546911767870e-02 5.823733082843927239e-02 6.210192449393871217e-02 6.609699377604635884e-02 7.006649408925880174e-02 7.389287627138309278e-02 7.748836241950310399e-02 8.078776116631350424e-02 8.374302701083014000e-02 8.631928077908193608e-02 8.849192806738255535e-02 9.024456463916570581e-02 9.156743461183822208e-02 9.245627455427747610e-02 9.291142743338440257e-02 9.293714646016890124e-02 9.254103386381364038e-02 9.173357671575635419e-02 9.052775360026316109e-02 8.893869392440950650e-02 8.698337716882877102e-02 8.468036320427159425e-02 8.204954747867707066e-02 7.911193678133177087e-02 7.588944266772622294e-02 7.240469066149388122e-02 6.868084417828208832e-02 6.474144286630459377e-02 6.061025587153735100e-02 5.631115161839197331e-02 5.186798741186255529e-02 4.730452523910293888e-02 4.264438615670114452e-02 3.791106831921183667e-02 3.312808256924140021e-02 2.831933143863319194e-02 2.351005760338076983e-02 1.872933036386778549e-02 1.401753898410952777e-02 9.455183670327521606e-03 5.328499623616058528e-03 3.423540157472368135e-03 6.089255120884720651e-03 1.008365719832144194e-02 1.422421977874078688e-02 1.831659050105828579e-02 2.230260825090130475e-02 2.615518961364034917e-02 2.985784574799328281e-02 3.339891556131237976e-02 3.676950914833248402e-02 3.996263945746242330e-02 4.297280235411635174e-02 4.579574714151286169e-02 4.842833538959396417e-02 5.086844348751099615e-02 5.311488793662426378e-02 5.516736291852479546e-02 5.702638469005227861e-02 5.869323988958817517e-02 6.016993617820391022e-02 6.145915437504327616e-02 6.256420166309381581e-02 6.348896568267158036e-02 6.423786947118187429e-02 6.481582729033523449e-02 6.522820142935435717e-02 6.548076009821873766e-02 6.557963653697564121e-02 6.553128947036016005e-02 6.534246503455190536e-02 6.502016029684216936e-02 6.457158848034275089e-02 6.400414599555932782e-02
6.357888765782122864e-02 6.422792785764336321e-02 6.476299027719650825e-02 6.517642588848672480e-02 6.546074664313068781e-02 6.560865768134062359e-02 6.561309144615920519e-02 6.546724360416229793e-02 6.516461065934442409e-02 6.469902913335305594e-02 6.406471617265327434e-02 6.325631143195646622e-02 6.226892007398510814e-02 6.109815671948998911e-02 5.974019018009175952e-02 5.819178881293506078e-02 5.645036635505261413e-02 5.451402813479511167e-02 5.238161763172029944e-02 5.005276349001615277e-02 4.752792733073614440e-02 4.480845314495461584e-02 4.189661986627003093e-02 3.879570030503474293e-02 3.551003285433892986e-02 3.204511936558727264e-02 2.840777889503989101e-02 2.460642877436289636e-02 2.065168485694569497e-02 1.655787899774802119e-02 1.234779883176994296e-02 8.072995751806729195e-03 3.969495899052603166e-03 2.707338086406435064e-03 6.523484378349617661e-03 1.111647095969902320e-02 1.587238280621265651e-02 2.070026811917009477e-02 2.556222277975298343e-02 3.043144202758798350e-02 3.528415437897692436e-02 4.009736920482629557e-02 4.484811771062076347e-02 4.951318679899038150e-02 5.406904822410697059e-02 5.849187794976622862e-02 6.275762363562856216e-02 6.684210172970567188e-02 7.072111541920594879e-02 7.437058912312342895e-02 7.776671739846631459e-02 8.088612732967929986e-02 8.370605422943171170e-02 8.620453106808677324e-02 8.836059262090899258e-02 9.015449598395988695e-02 9.156795996048536224e-02 9.258442697416051359e-02 9.318935277503137549e-02 9.337053148280569093e-02 9.311846677288250496e-02 9.242680471838721212e-02 9.129285065210987482e-02 8.971820245071950028e-02 8.770954742950129446e-02 8.527969185685291276e-02 8.244892417543116248e-02 7.924685948113596723e-02 7.571497774028757011e-02 7.191015174668266563e-02 6.790954705433667471e-02 6.381730070084151718e-02 5.977315919204841121e-02 5.596232232263761985e-02 5.262325108481036295e-02 5.004538609369957314e-02 4.854345620092675312e-02 4.839849428785163166e-02 4.977991440414717556e-02 5.269454792980247937e-02 5.700018630554665178e-02 6.246813439077446295e-02 6.884805858815495894e-02 7.590708924630194809e-02 8.344367735984736800e-02 9.128729650972548793e-02 9.929295201880618260e-02 1.073350228769444498e-01 1.153020728597012740e-01 1.230929460231049433e-01 1.306139966846167622e-01 1.377772010332134478e-01 1.444989191399439210e-01 1.506991274662421443e-01 1.563009909091841454e-01 1.612306820568943921e-01 1.654173838457184409e-01 1.687934325282009762e-01 1.712945732440668556e-01 1.728603126773605170e-01 1.734343641548105608e-01 1.729651919538856830e-01 1.714066757970919286e-01 1.687189368060916239e-01 1.648693980653365143e-01 1.598342063223048282e-01 1.536002351755862971e-01 1.461680622064199520e-01 1.375566416907027800e-01 1.278110518069521806e-01 1.170160663344897850e-01 1.053212798364248221e-01 9.299015945034046216e-02 8.049985772970633113e-02 6.874380436928929916e-02 5.938235406640980651e-02 5.505726688904253457e-02 5.826525412132434883e-02 6.908740709055151419e-02 8.556718053477249675e-02 1.057987162744685045e-01 1.285857745717320921e-01 1.532375494656896264e-01 1.793341847328807082e-01 2.065943525147128645e-01 2.348086192143358508e-01 2.638058469421494800e-01 2.934357051988919496e-01 3.235592517237755872e-01 3.540437297956227636e-01 3.847596704975268511e-01 4.155793110264378032e-01 4.463757953096011977e-01 4.770228568797998947e-01 5.073948086378107236e-01 5.373667330696061395e-01 5.668148058776533160e-01 5.956167091799982050e-01 6.236521044704189665e-01 6.508031442531770905e-01 6.769550068182883518e-01 7.019964422473505827e-01 7.258203201683882666e-01 7.483241714534082378e-01 7.694107172475058709e-01 7.889883796050669584e-01 8.069717686963820968e-01 8.232821421079822288e-01 8.378478322386162525e-01 8.506046382206429168e-01 8.614961791941199154e-01 8.704742061411817611e-01 8.774988698600990622e-01 8.825389430272309044e-01 8.855719946638646034e-01 8.865845156954839101e-01 8.855719946638646034e-01 8.825389430272309044e-01 8.774988698600990622e-01 8.704742061411815390e-01 8.614961791941200264e-01 8.506046382206428058e-01 8.378478322386162525e-01 8.232821421079822288e-01 8.069717686963820968e-01 7.889883796050669584e-01 7.694107172475058709e-01 7.483241714534081268e-01 7.258203201683882666e-01 7.019964422473509158e-01 6.769550068182882407e-01 6.508031442531770905e-01 6.236521044704189665e-01 5.956167091799984270e-01 5.668148058776534270e-01 5.373667330696061395e-01 5.073948086378107236e-01 4.770228568797998947e-01 4.463757953096010866e-01 4.155793110264376922e-01 3.847596704975266846e-01 3.540437297956228746e-01 3.235592517237755872e-01 2.934357051988918941e-01 2.638058469421494800e-01 2.348086192143357953e-01 2.065943525147127813e-01 1.793341847328807359e-01 1.532375494656896542e-01 1.285857745717321476e-01 1.057987162744685045e-01 8.556718053477248287e-02 6.908740709055152807e-02 5.826525412132436965e-02 5.505726688904252764e-02 5.938235406640977182e-02 6.874380436928929916e-02 8.049985772970633113e-02 9.299015945034046216e-02 1.053212798364248082e-01 1.170160663344897989e-01 1.278110518069521251e-01 1.375566416907027523e-01 1.461680622064199520e-01 1.536002351755862139e-01 1.598342063223048282e-01 1.648693980653364866e-01 1.687189368060916239e-01 1.714066757970919286e-01 1.729651919538856830e-01 1.734343641548104775e-01 1.728603126773605447e-01 1.712945732440668833e-01 1.687934325282009762e-01 1.654173838457184131e-01 1.612306820568943644e-01 1.563009909091840899e-01 1.506991274662421720e-01 1.444989191399439488e-01 1.377772010332134478e-01 1.306139966846167622e-01 1.230929460231049433e-01 1.153020728597013017e-01 1.073350228769444498e-01 9.929295201880618260e-02 9.128729650972548793e-02 8.344367735984736800e-02 7.590708924630196197e-02 6.884805858815495894e-02 6.246813439077446295e-02 5.700018630554664484e-02 5.269454792980247937e-02 4.977991440414721025e-02 4.839849428785163166e-02 4.854345620092674618e-02 5.004538609369954538e-02 5.262325108481035602e-02 5.596232232263763373e-02 5.977315919204843203e-02 6.381730070084153106e-02 6.790954705433666083e-02 7.191015174668269339e-02 7.571497774028761174e-02 7.924685948113598111e-02 8.244892417543113472e-02 8.527969185685287112e-02 8.770954742950130834e-02 8.971820245071950028e-02 9.129285065210987482e-02 9.242680471838722600e-02 9.311846677288247720e-02 9.337053148280570480e-02 9.318935277503138936e-02 9.258442697416054135e-02 9.156795996048534836e-02 9.015449598395990083e-02 8.836059262090896482e-02 8.620453106808675936e-02 8.370605422943171170e-02 8.088612732967932761e-02 7.776671739846630071e-02 7.437058912312344283e-02 7.072111541920596267e-02 6.684210172970568575e-02 6.275762363562857604e-02 5.849187794976622862e-02 5.406904822410697753e-02 4.951318679899038150e-02 4.484811771062076347e-02 4.009736920482628864e-02 3.528415437897691742e-02 3.043144202758799391e-02 2.556222277975298343e-02 2.070026811917009130e-02 1.587238280621265304e-02 1.111647095969901800e-02 6.523484378349628070e-03 2.707338086406437232e-03 3.969495899052610972e-03 8.072995751806736134e-03 1.234779883176994816e-02 1.655787899774800037e-02 2.065168485694568110e-02 2.460642877436289289e-02 2.840777889503988407e-02 3.204511936558724489e-02 3.551003285433891599e-02 3.879570030503473599e-02 4.189661986627002399e-02 4.480845314495463666e-02 4.752792733073611664e-02 5.005276349001614583e-02 5.238161763172031332e-02 5.451402813479511167e-02 5.645036635505258638e-02 5.819178881293506078e-02 5.974019018009175952e-02 6.109815671949000992e-02 6.226892007398511508e-02 6.325631143195645234e-02 6.406471617265326046e-02 6.469902913335306982e-02 6.516461065934445185e-02 6.546724360416233957e-02 6.561309144615917743e-02 6.560865768134065135e-02 6.546074664313068781e-02 6.517642588848675256e-02 6.476299027719650825e-02 6.422792785764336321e-02 6.357888765782124252e-02
6.307597264493070011e-02 6.380302406008686589e-02 6.442131059497989420e-02 6.492294754353189479e-02 6.530018931808477534e-02 6.554546084921650251e-02 6.565139099342964801e-02 6.561084785933164742e-02 6.541697594557992212e-02 6.506323496700994191e-02 6.454344022909656864e-02 6.385180439486358439e-02 6.298298047282395451e-02 6.193210583951850451e-02 6.069484709617182366e-02 5.926744554651424551e-02 5.764676307299406582e-02 5.583032818313344442e-02 5.381638199962217317e-02 5.160392398208266812e-02 4.919275720456621481e-02 4.658353308829215472e-02 4.377779563843424426e-02 4.077802552802876207e-02 3.758768496637050760e-02 3.421126554402136727e-02 3.065434406446054458e-02 2.692365823132895214e-02 2.302723257299454929e-02 1.897464219437977953e-02 1.477771464054915274e-02 1.045300866509633886e-02 6.035473109809378137e-03 1.810270404723448006e-03 3.580697663949757026e-03 8.220623093976349091e-03 1.301929780332420836e-02 1.788588473331484408e-02 2.279014495407780810e-02 2.770907267295695184e-02 3.262087346966673074e-02 3.750365665296237494e-02 4.233507792034129497e-02 4.709225626948609911e-02 5.175179268130417759e-02 5.628983577477920247e-02 6.068217417327455288e-02 6.490434723306537368e-02 6.893177043229756218e-02 7.273987373321544325e-02 7.630425220483907922e-02 7.960082874008952980e-02 8.260602908358649632e-02 8.529696973399510107e-02 8.765165967795540691e-02 8.964921741672855771e-02 9.127010543204223947e-02 9.249638519388003743e-02 9.331199716471476335e-02 9.370307218110809910e-02 9.365828336036337298e-02 9.316925168250446421e-02 9.223102423405685202e-02 9.084265267423533019e-02 8.900791216693752783e-02 8.673621987303947733e-02 8.404384014335376796e-02 8.095550501679150968e-02 7.750663871780931469e-02 7.374645785757033556e-02 6.974232127522450586e-02 6.558579187084483120e-02 6.140082880089288431e-02 5.735402223523636961e-02 5.366507470626408205e-02 5.061168317848852710e-02 4.851650000834675791e-02 4.770074684616786714e-02 4.840429217241053877e-02 5.070960423962985603e-02 5.452463344960478686e-02 5.963495575395191123e-02 6.577941002897214062e-02 7.270460904397695046e-02 8.018850341368861934e-02 8.804373582424072919e-02 9.611255131781044903e-02 1.042598974446941329e-01 1.123673235797661429e-01 1.203283141745174201e-01 1.280449579985898367e-01 1.354256693294945135e-01 1.423836849075350297e-01 1.488361186458893592e-01 1.547034152405231677e-01 1.599090910747505145e-01 1.643796855557954073e-01 1.680448709391727524e-01 1.708376867978497748e-01 1.726948791579676623e-01 1.735573361142576654e-01 1.733706234680687519e-01 1.720856378719530233e-01 1.696594142763806490e-01 1.660561542815567060e-01 1.612485914455445424e-01 1.552198960445295706e-01 1.479664797696609302e-01 1.395023622094951343e-01 1.298663615976489716e-01 1.191346246890935268e-01 1.074437385715742016e-01 9.503580782701927243e-02 8.235061209557728579e-02 7.021624705250170684e-02 6.020032122914305284e-02 5.492376269914368142e-02 5.715764730761374590e-02 6.735806455526623104e-02 8.360019381906093339e-02 1.038360258371188449e-01 1.267649801692129208e-01 1.516438018667978782e-01 1.780275134405663873e-01 2.056219995837604286e-01 2.342105393050337436e-01 2.636171964552209701e-01 2.936879669756416456e-01 3.242807157003982921e-01 3.552596588222386997e-01 3.864923095794791652e-01 4.178478200723154679e-01 4.491961480069340262e-01 4.804077295280984594e-01 5.113534729177570126e-01 5.419049613306905488e-01 5.719347944307069387e-01 6.013170232121530789e-01 6.299276470045219734e-01 6.576451507573816135e-01 6.843510664739191895e-01 7.099305464148664147e-01 7.342729382017082473e-01 7.572723536732439698e-01 7.788282245781972257e-01 7.988458390977204449e-01 8.172368538990611997e-01 8.339197769990328579e-01 8.488204172113831270e-01 8.618722963970910644e-01 8.730170211519940882e-01 8.822046109654293478e-01 8.893937802756000099e-01 8.945521722374311091e-01 8.976565424099681723e-01 8.986928909643011609e-01 8.976565424099681723e-01 8.945521722374312201e-01 8.893937802756000099e-01 8.822046109654292367e-01 8.730170211519939771e-01 8.618722963970910644e-01 8.488204172113831270e-01 8.339197769990331910e-01 8.172368538990610887e-01 7.988458390977204449e-01 7.788282245781972257e-01 7.572723536732441918e-01 7.342729382017083584e-01 7.099305464148664147e-01 6.843510664739193006e-01 6.576451507573816135e-01 6.299276470045219734e-01 6.013170232121530789e-01 5.719347944307070497e-01 5.419049613306905488e-01 5.113534729177571236e-01 4.804077295280984594e-01 4.491961480069340262e-01 4.178478200723154679e-01 3.864923095794791097e-01 3.552596588222386997e-01 3.242807157003982921e-01 2.936879669756415345e-01 2.636171964552210811e-01 2.342105393050337436e-01 2.056219995837603731e-01 1.780275134405664150e-01 1.516438018667979060e-01 1.267649801692129485e-01 1.038360258371188449e-01 8.360019381906091951e-02 6.735806455526621717e-02 5.715764730761373896e-02 5.492376269914366060e-02 6.020032122914303202e-02 7.021624705250166520e-02 8.235061209557724415e-02 9.503580782701927243e-02 1.074437385715741877e-01 1.191346246890935129e-01 1.298663615976489438e-01 1.395023622094951066e-01 1.479664797696609302e-01 1.552198960445295706e-01 1.612485914455444869e-01 1.660561542815566505e-01 1.696594142763806490e-01 1.720856378719529955e-01 1.733706234680687241e-01 1.735573361142576376e-01 1.726948791579676623e-01 1.708376867978498026e-01 1.680448709391728079e-01 1.643796855557954628e-01 1.599090910747505423e-01 1.547034152405231122e-01 1.488361186458894148e-01 1.423836849075350297e-01 1.354256693294945413e-01 1.280449579985897812e-01 1.203283141745174201e-01 1.123673235797661707e-01 1.042598974446940913e-01 9.611255131781044903e-02 8.804373582424072919e-02 8.018850341368864709e-02 7.270460904397695046e-02 6.577941002897214062e-02 5.963495575395189735e-02 5.452463344960477992e-02 5.070960423962985603e-02 4.840429217241056653e-02 4.770074684616786020e-02 4.851650000834679261e-02 5.061168317848852016e-02 5.366507470626407511e-02 5.735402223523636961e-02 6.140082880089288431e-02 6.558579187084481732e-02 6.974232127522453362e-02 7.374645785757032168e-02 7.750663871780930081e-02 8.095550501679149580e-02 8.404384014335376796e-02 8.673621987303947733e-02 8.900791216693754171e-02 9.084265267423535795e-02 9.223102423405685202e-02 9.316925168250446421e-02 9.365828336036340074e-02 9.370307218110805747e-02 9.331199716471476335e-02 9.249638519388003743e-02 9.127010543204223947e-02 8.964921741672857158e-02 8.765165967795539304e-02 8.529696973399508719e-02 8.260602908358646856e-02 7.960082874008952980e-02 7.630425220483907922e-02 7.273987373321544325e-02 6.893177043229754830e-02 6.490434723306537368e-02 6.068217417327455981e-02 5.628983577477920941e-02 5.175179268130417759e-02 4.709225626948607829e-02 4.233507792034128803e-02 3.750365665296236800e-02 3.262087346966673074e-02 2.770907267295695878e-02 2.279014495407781851e-02 1.788588473331484754e-02 1.301929780332420836e-02 8.220623093976369908e-03 3.580697663949738811e-03 1.810270404723443669e-03 6.035473109809379871e-03 1.045300866509634059e-02 1.477771464054916314e-02 1.897464219437979688e-02 2.302723257299454929e-02 2.692365823132895214e-02 3.065434406446053417e-02 3.421126554402138809e-02 3.758768496637047984e-02 4.077802552802876207e-02 4.377779563843425814e-02 4.658353308829214084e-02 4.919275720456622175e-02 5.160392398208267506e-02 5.381638199962218011e-02 5.583032818313344442e-02 5.764676307299406582e-02 5.926744554651424551e-02 6.069484709617185142e-02 6.193210583951850451e-02 6.298298047282394063e-02 6.385180439486354276e-02 6.454344022909658252e-02 6.506323496700992803e-02 6.541697594557990825e-02 6.561084785933166130e-02 6.565139099342962026e-02 6.554546084921647475e-02 6.530018931808476146e-02 6.492294754353189479e-02 6.442131059497988033e-02 6.380302406008687977e-02 6.307597264493070011e-02
6.249767365502884725e-02 6.329880030950318925e-02 6.399668386041322543e-02 6.458322093991226975e-02 6.505042580117798012e-02 6.539046085619758253e-02 6.559566932076857371e-02 6.565860989271465886e-02 6.557209336927094512e-02 6.532922109063689364e-02 6.492342507812515207e-02 6.434850971718922286e-02 6.359869481742327912e-02 6.266865986340346140e-02 6.155358925198305131e-02 6.024921829319201949e-02 5.875187973344311865e-02 5.705855054127887543e-02 5.516689867756364302e-02 5.307532955399398705e-02 5.078303186623813609e-02 4.829002247131083947e-02 4.559718996316834000e-02 4.270633658693354096e-02 3.962021812162860174e-02 3.634258135660831113e-02 3.287819879401086831e-02 2.923290024377345198e-02 2.541360108285798530e-02 2.142832726823897319e-02 1.728623826957148904e-02 1.299765356016205700e-02 8.574114356688908312e-03 4.028808834507349550e-03 6.418418751883375826e-04 5.379271309060348200e-03 1.020565931680951846e-02 1.509339850656731680e-02 2.002400254035525615e-02 2.497823495804849317e-02 2.993594016463955662e-02 3.487606763610069660e-02 3.977673105152119276e-02 4.461528292378283411e-02 4.936840082223065140e-02 5.401218423868341112e-02 5.852226190045980991e-02 6.287390956643633400e-02 6.704217843115821418e-02 7.100203431479805427e-02 7.472850787225834845e-02 7.819685613374363631e-02 8.138273580883395586e-02 8.426238896554331947e-02 8.681284196031505140e-02 8.901211887869039940e-02 9.083947129872217696e-02 9.227562697979260764e-02 9.330306121114015361e-02 9.390629617694495890e-02 9.407223603201218809e-02 9.379054876954723285e-02 9.305411090808266006e-02 9.185953830343882021e-02 9.020783718920198646e-02 8.810522567842228592e-02 8.556420016140024731e-02 8.260495734068332152e-02 7.925733660597099328e-02 7.556352553595743760e-02 7.158187726952391916e-02 6.739231047460357560e-02 6.310383526806664922e-02 5.886455562479607495e-02 5.487347277960362424e-02 5.139040615642614940e-02 4.873412723849547545e-02 4.725158638991470983e-02 4.724565487761176602e-02 4.888211173159676126e-02 5.213687012110844454e-02 5.682508389842733099e-02 6.268149362182318107e-02 6.943242094735058156e-02 7.683293815970321239e-02 8.467621498266894586e-02 9.278964780452765571e-02 1.010273077273435571e-01 1.092627940463147956e-01 1.173836494069730590e-01 1.252873461802006538e-01 1.328785329186019937e-01 1.400672109882050709e-01 1.467675759856902351e-01 1.528973302359123709e-01 1.583773308260439383e-01 1.631314802831107802e-01 1.670867972373538679e-01 1.701736259444850408e-01 1.723259595278247014e-01 1.734818648010611197e-01 1.735840087758612760e-01 1.725803007862136695e-01 1.704246826382344315e-01 1.670781271252333167e-01 1.625099510688869375e-01 1.566996286474253153e-01 1.496394356551517535e-01 1.413385308667294005e-01 1.318296286041469312e-01 1.211805579459097337e-01 1.095154937341076412e-01 9.705628871893601239e-02 8.420723286028086729e-02 7.173308405852102387e-02 6.110423791970621965e-02 5.489037059261309831e-02 5.610007005833853033e-02 6.560474334764374027e-02 8.155651812130727818e-02 1.017626926878695409e-01 1.248082315407120779e-01 1.498923205893436528e-01 1.765428623744888514e-01 2.044522254550414919e-01 2.333961575060065907e-01 2.631938659216807586e-01 2.936876859627336467e-01 3.247323278955561721e-01 3.561890257464738752e-01 3.879223183589652901e-01 4.197983112482877033e-01 4.516838080339821149e-01 4.834459727320231659e-01 5.149523273539255985e-01 5.460709673695692823e-01 5.766709216992254028e-01 6.066226096007982793e-01 6.357983622284966163e-01 6.640729861283584112e-01 6.913243519306353502e-01 7.174339953834394379e-01 7.422877204586285638e-01 7.657761960358373532e-01 7.877955389325654867e-01 8.082478769836268784e-01 8.270418866001932878e-01 8.440932998335280990e-01 8.593253764809594131e-01 8.726693372339240362e-01 8.840647543016871834e-01 8.934598963632013335e-01 9.008120251124258626e-01 9.060876410747158438e-01 9.092626767864702142e-01 9.103226358485918546e-01 9.092626767864702142e-01 9.060876410747158438e-01 9.008120251124255295e-01 8.934598963632013335e-01 8.840647543016874055e-01 8.726693372339240362e-01 8.593253764809590800e-01 8.440932998335280990e-01 8.270418866001933988e-01 8.082478769836268784e-01 7.877955389325653757e-01 7.657761960358373532e-01 7.422877204586284527e-01 7.174339953834394379e-01 6.913243519306353502e-01 6.640729861283584112e-01 6.357983622284966163e-01 6.066226096007983903e-01 5.766709216992252918e-01 5.460709673695691713e-01 5.149523273539255985e-01 4.834459727320231659e-01 4.516838080339822259e-01 4.197983112482875367e-01 3.879223183589652901e-01 3.561890257464738752e-01 3.247323278955561721e-01 2.936876859627336467e-01 2.631938659216807586e-01 2.333961575060065907e-01 2.044522254550415752e-01 1.765428623744888514e-01 1.498923205893437083e-01 1.248082315407121057e-01 1.017626926878695270e-01 8.155651812130725042e-02 6.560474334764374027e-02 5.610007005833849564e-02 5.489037059261311219e-02 6.110423791970621965e-02 7.173308405852096836e-02 8.420723286028085341e-02 9.705628871893601239e-02 1.095154937341076273e-01 1.211805579459097337e-01 1.318296286041469034e-01 1.413385308667293727e-01 1.496394356551518090e-01 1.566996286474252875e-01 1.625099510688869930e-01 1.670781271252333167e-01 1.704246826382344315e-01 1.725803007862136418e-01 1.735840087758611927e-01 1.734818648010611475e-01 1.723259595278247014e-01 1.701736259444849853e-01 1.670867972373539512e-01 1.631314802831107524e-01 1.583773308260438828e-01 1.528973302359123709e-01 1.467675759856903184e-01 1.400672109882050431e-01 1.328785329186019937e-01 1.252873461802006538e-01 1.173836494069730590e-01 1.092627940463147956e-01 1.010273077273435710e-01 9.278964780452761407e-02 8.467621498266894586e-02 7.683293815970319851e-02 6.943242094735060932e-02 6.268149362182316719e-02 5.682508389842732405e-02 5.213687012110844454e-02 4.888211173159675432e-02 4.724565487761175908e-02 4.725158638991471677e-02 4.873412723849547545e-02 5.139040615642612164e-02 5.487347277960362424e-02 5.886455562479604720e-02 6.310383526806666310e-02 6.739231047460357560e-02 7.158187726952394692e-02 7.556352553595747923e-02 7.925733660597099328e-02 8.260495734068332152e-02 8.556420016140024731e-02 8.810522567842228592e-02 9.020783718920200034e-02 9.185953830343883408e-02 9.305411090808266006e-02 9.379054876954723285e-02 9.407223603201214646e-02 9.390629617694498665e-02 9.330306121114015361e-02 9.227562697979263540e-02 9.083947129872216308e-02 8.901211887869039940e-02 8.681284196031506528e-02 8.426238896554330560e-02 8.138273580883395586e-02 7.819685613374365019e-02 7.472850787225836233e-02 7.100203431479806815e-02 6.704217843115821418e-02 6.287390956643636175e-02 5.852226190045981685e-02 5.401218423868341112e-02 4.936840082223065834e-02 4.461528292378283411e-02 3.977673105152120664e-02 3.487606763610071742e-02 2.993594016463954968e-02 2.497823495804849317e-02 2.002400254035527696e-02 1.509339850656732027e-02 1.020565931680952193e-02 5.379271309060337791e-03 6.418418751883353058e-04 4.028808834507353887e-03 8.574114356688908312e-03 1.299765356016206221e-02 1.728623826957149251e-02 2.142832726823895931e-02 2.541360108285798530e-02 2.923290024377344157e-02 3.287819879401088219e-02 3.634258135660830419e-02 3.962021812162862255e-02 4.270633658693351320e-02 4.559718996316831918e-02 4.829002247131082559e-02 5.078303186623815690e-02 5.307532955399397318e-02 5.516689867756365689e-02 5.705855054127887543e-02 5.875187973344310477e-02 6.024921829319201949e-02 6.155358925198306519e-02 6.266865986340344752e-02 6.359869481742326525e-02 6.434850971718919510e-02 6.492342507812516594e-02 6.532922109063687977e-02 6.557209336927094512e-02 6.565860989271465886e-02 6.559566932076857371e-02 6.539046085619759641e-02 6.505042580117798012e-02 6.458322093991226975e-02 6.399668386041321155e-02 6.329880030950317538e-02 6.249767365502885419e-02
6.184661850730329563e-02 6.271754154953000648e-02 6.349104049059194066e-02 6.415881039705108313e-02 6.471264283782243720e-02 6.514445551110925603e-02 6.544632406753383980e-02 6.561051607633419658e-02 6.562952705889298077e-02 6.549611849293350552e-02 6.520335767084058098e-02 6.474465927638489715e-02 6.411382852557384604e-02 6.330510569897689066e-02 6.231321187513906568e-02 6.113339565738711706e-02 5.976148067001045561e-02 5.819391358507550877e-02 5.642781242890633486e-02 5.446101490953583757e-02 5.229212650601600815e-02 4.992056807305617072e-02 4.734662275015683042e-02 4.457148204314382439e-02 4.159729110841816485e-02 3.842719360412458207e-02 3.506537717941617116e-02 3.151712225174343324e-02 2.778886052084660399e-02 2.388825975015399991e-02 1.982438179398648623e-02 1.560807046344236081e-02 1.125323551689272859e-02 6.783323535931808437e-03 2.316662691254050242e-03 2.813163985431604841e-03 7.508963204534893805e-03 1.236676658327496778e-02 1.729383367527339080e-02 2.226167556525156938e-02 2.724770368497817993e-02 3.223001767723704392e-02 3.718637335827746498e-02 4.209392749525183580e-02 4.692919860236843821e-02 5.166810746136331345e-02 5.628605545924632997e-02 6.075802563479876239e-02 6.505870034566001159e-02 6.916259292285456550e-02 7.304419215870155968e-02 7.667811918901015766e-02 8.003929674219251167e-02 8.310313103472022345e-02 8.584570689496032192e-02 8.824399706232703700e-02 9.027608709538562093e-02 9.192141799968574223e-02 9.316104964505826647e-02 9.397794941234052790e-02 9.435731248093849610e-02 9.428692302539956605e-02 9.375756976097206208e-02 9.276353542262531782e-02 9.130318889265481852e-02 8.937972237546804033e-02 8.700209667237682187e-02 8.418628891291764227e-02 8.095698445905449847e-02 7.734992541982504966e-02 7.341523011581428670e-02 6.922213236932046876e-02 6.486572828317413442e-02 6.047633514119524212e-02 5.623157161780770186e-02 5.236930153177866976e-02 4.919449761904411828e-02 4.706437781146280419e-02 4.633158772017729327e-02 4.724626793556155335e-02 4.986903312418276141e-02 5.406401188129190266e-02 5.957275287942639247e-02 6.610339359072808785e-02 7.338595528207057794e-02 8.119109362554793874e-02 8.932882020756542640e-02 9.764055020242705385e-02 1.059907812652064046e-01 1.142604023769819427e-01 1.223418443525665922e-01 1.301357455858834500e-01 1.375487394325622947e-01 1.444920386066704809e-01 1.508805790126077628e-01 1.566325575110715240e-01 1.616692508912618842e-01 1.659150403299568255e-01 1.692975914930924253e-01 1.717481591144964237e-01 1.732019994516657002e-01 1.735988870113888138e-01 1.728837458267404037e-01 1.710074233686202649e-01 1.679276614219719355e-01 1.636103607422935979e-01 1.580313095731255557e-01 1.511786788432215867e-01 1.430568384447772623e-01 1.336925480144054434e-01 1.231456135292401249e-01 1.115283663203586600e-01 9.904348350195858741e-02 8.606166820405297679e-02 7.328677889349290153e-02 6.208969896500903668e-02 5.496189998942219851e-02 5.510480055254572684e-02 6.383695295105419609e-02 7.944135140524989647e-02 9.958134976384196146e-02 1.227165063911090648e-01 1.479827080367271119e-01 1.748785065126843286e-01 2.030819522480211969e-01 2.323609976701054847e-01 2.625299333306558847e-01 2.934274506418149686e-01 3.249051498239587388e-01 3.568213347055907980e-01 3.890376205980036750e-01 4.214171125213603264e-01 4.538234997948522587e-01 4.861207072366463544e-01 5.181728965864418335e-01 5.498446948666381173e-01 5.810015730447772864e-01 6.115103253940782357e-01 6.412396160807127821e-01 6.700605693965151488e-01 6.978473862782109682e-01 7.244779737717058632e-01 7.498345767660893335e-01 7.738044031467834483e-01 7.962802348124328189e-01 8.171610179594003265e-01 8.363524267841673243e-01 8.537673953662555659e-01 8.693266130238072043e-01 8.829589789140743772e-01 8.946020121035589412e-01 9.042022137716106966e-01 9.117153786457411480e-01 9.171068532022067510e-01 9.203517386042586734e-01 9.214350367942572007e-01 9.203517386042586734e-01 9.171068532022066400e-01 9.117153786457411480e-01 9.042022137716110297e-01 8.946020121035589412e-01 8.829589789140743772e-01 8.693266130238072043e-01 8.537673953662555659e-01 8.363524267841673243e-01 8.171610179594004375e-01 7.962802348124328189e-01 7.738044031467834483e-01 7.498345767660893335e-01 7.244779737717060852e-01 6.978473862782109682e-01 6.700605693965151488e-01 6.412396160807128931e-01 6.115103253940782357e-01 5.810015730447770643e-01 5.498446948666381173e-01 5.181728965864418335e-01 4.861207072366462434e-01 4.538234997948522587e-01 4.214171125213603264e-01 3.890376205980036750e-01 3.568213347055907425e-01 3.249051498239586833e-01 2.934274506418149686e-01 2.625299333306558291e-01 2.323609976701054014e-01 2.030819522480211969e-01 1.748785065126843286e-01 1.479827080367270564e-01 1.227165063911090648e-01 9.958134976384198922e-02 7.944135140524991034e-02 6.383695295105419609e-02 5.510480055254571297e-02 5.496189998942217075e-02 6.208969896500903668e-02 7.328677889349295704e-02 8.606166820405296292e-02 9.904348350195858741e-02 1.115283663203586323e-01 1.231456135292401805e-01 1.336925480144054157e-01 1.430568384447772623e-01 1.511786788432215867e-01 1.580313095731256112e-01 1.636103607422935702e-01 1.679276614219719632e-01 1.710074233686202094e-01 1.728837458267404037e-01 1.735988870113888138e-01 1.732019994516657002e-01 1.717481591144964237e-01 1.692975914930924253e-01 1.659150403299568255e-01 1.616692508912618842e-01 1.566325575110715240e-01 1.508805790126077628e-01 1.444920386066704809e-01 1.375487394325623225e-01 1.301357455858834777e-01 1.223418443525665783e-01 1.142604023769819011e-01 1.059907812652064463e-01 9.764055020242705385e-02 8.932882020756541253e-02 8.119109362554793874e-02 7.338595528207057794e-02 6.610339359072810173e-02 5.957275287942639941e-02 5.406401188129189572e-02 4.986903312418275447e-02 4.724626793556158805e-02 4.633158772017727939e-02 4.706437781146280419e-02 4.919449761904413909e-02 5.236930153177864894e-02 5.623157161780769492e-02 6.047633514119526987e-02 6.486572828317412054e-02 6.922213236932048264e-02 7.341523011581427283e-02 7.734992541982509129e-02 8.095698445905449847e-02 8.418628891291764227e-02 8.700209667237683575e-02 8.937972237546805421e-02 9.130318889265481852e-02 9.276353542262533169e-02 9.375756976097207596e-02 9.428692302539957992e-02 9.435731248093850998e-02 9.397794941234052790e-02 9.316104964505825259e-02 9.192141799968572835e-02 9.027608709538559317e-02 8.824399706232702312e-02 8.584570689496033580e-02 8.310313103472019569e-02 8.003929674219252555e-02 7.667811918901014379e-02 7.304419215870157356e-02 6.916259292285456550e-02 6.505870034565999771e-02 6.075802563479878321e-02 5.628605545924632997e-02 5.166810746136332733e-02 4.692919860236843127e-02 4.209392749525182886e-02 3.718637335827749274e-02 3.223001767723703698e-02 2.724770368497818687e-02 2.226167556525156938e-02 1.729383367527338733e-02 1.236676658327497472e-02 7.508963204534889468e-03 2.813163985431595734e-03 2.316662691254050676e-03 6.783323535931801498e-03 1.125323551689272686e-02 1.560807046344235040e-02 1.982438179398649317e-02 2.388825975015401726e-02 2.778886052084662828e-02 3.151712225174341242e-02 3.506537717941615728e-02 3.842719360412456819e-02 4.159729110841814403e-02 4.457148204314379664e-02 4.734662275015683736e-02 4.992056807305617766e-02 5.229212650601600815e-02 5.446101490953585839e-02 5.642781242890632792e-02 5.819391358507550877e-02 5.976148067001045561e-02 6.113339565738711706e-02 6.231321187513908649e-02 6.330510569897687678e-02 6.411382852557385992e-02 6.474465927638489715e-02 6.520335767084058098e-02 6.549611849293351939e-02 6.562952705889298077e-02 6.561051607633421046e-02 6.544632406753385367e-02 6.514445551110924215e-02 6.471264283782239557e-02 6.415881039705106925e-02 6.349104049059192678e-02 6.271754154952997873e-02 6.184661850730330257e-02
6.112578801675490336e-02 6.206189333940639874e-02 6.290667859667251061e-02 6.365165447671791710e-02 6.428840743530196689e-02 6.480862837505077523e-02 6.520414359194977305e-02 6.546694796263172189e-02 6.558924032038523921e-02 6.556346094469304997e-02 6.538233106806444483e-02 6.503889428430287278e-02 6.452655972417731256e-02 6.383914684772509784e-02 6.297093168727725676e-02 6.191669436272261712e-02 6.067176768136618020e-02 5.923208663132099178e-02 5.759423858273011315e-02 5.575551403123076705e-02 5.371395776235771830e-02 5.146842040161967585e-02 4.901861047443983876e-02 4.636514739379964112e-02 4.350961634220367608e-02 4.045462707134983571e-02 3.720388076716409781e-02 3.376225364100117476e-02 3.013591618504455824e-02 2.633253254912637509e-02 2.236165521668581277e-02 1.823565641627068398e-02 1.397241959201595343e-02 9.605626449495493699e-03 5.248437210832560505e-03 2.143688939377852778e-03 5.148297067081952436e-03 9.789396728345375887e-03 1.464644270697711137e-02 1.959098130104909921e-02 2.457985326913276342e-02 2.958447683443859999e-02 3.457985118140589897e-02 3.954179443469535427e-02 4.444606962918681153e-02 4.926809090177605016e-02 5.398284867703025125e-02 5.856493273706779579e-02 6.298860652406167160e-02 6.722791274032607900e-02 7.125680104135989623e-02 7.504927334811896389e-02 7.857954458221091953e-02 8.182221784244191054e-02 8.475247379271552695e-02 8.734627460604799110e-02 8.958058336742022454e-02 9.143360049165252801e-02 9.288501956685871197e-02 9.391630621325940120e-02 9.451100521931078691e-02 9.465508362518358643e-02 9.433732093120533735e-02 9.354976277093776660e-02 9.228826206206380833e-02 9.055314316893549320e-02 8.835004206653222780e-02 8.569100213934341403e-02 8.259594606182170395e-02 7.909470649162439471e-02 7.522989166816117235e-02 7.106099543700711285e-02 6.667033012670689485e-02 6.217150384020407594e-02 5.772104144987109248e-02 5.353266084725430418e-02 4.989009590505869701e-02 4.714621777481823456e-02 4.568603355053749149e-02 4.583702372917899254e-02 4.775696870486615536e-02 5.138141190276793863e-02 5.647492687299165287e-02 6.273262546901212100e-02 6.985797260385513685e-02 7.759570108600971627e-02 8.573536164739416210e-02 9.410351025726190755e-02 1.025541153865310584e-01 1.109605354763949225e-01 1.192096408382137956e-01 1.271977643443478190e-01 1.348280128561277491e-01 1.420085403034535565e-01 1.486514891463477372e-01 1.546723969133302901e-01 1.599899303515898430e-01 1.645258554218725078e-01 1.682051827775175035e-01 1.709564504612159086e-01 1.727121221292566011e-01 1.734090931402312852e-01 1.729893109959435016e-01 1.714005339206356449e-01 1.685972761213961058e-01 1.645420277052718760e-01 1.592069046439000268e-01 1.525760056790796682e-01 1.446489824926888712e-01 1.354467832234396707e-01 1.250214712847770582e-01 1.134740766206244061e-01 1.009891372685299965e-01 8.790566312794602377e-02 7.486937225518429384e-02 6.315123056952584579e-02 5.514167031346681874e-02 5.418431493582735736e-02 6.206523613256226257e-02 7.726061254704769121e-02 9.729512767617480573e-02 1.204911945276482821e-01 1.459149421017804926e-01 1.730330727938504676e-01 2.015084322219082846e-01 2.311008900536088706e-01 2.616197562123760978e-01 2.929000986549439856e-01 3.247904581915390110e-01 3.571462675552840582e-01 3.898262769775007741e-01 4.226906448924319104e-01 4.555999940484313226e-01 4.884150510007302382e-01 5.209966512320534093e-01 5.532059805398953367e-01 5.849049726422375084e-01 6.159568113781284104e-01 6.462265027582814181e-01 6.755814924228126239e-01 7.038923105182799400e-01 7.310332301581727865e-01 7.568829283771593142e-01 7.813251403639416282e-01 8.042492990853870038e-01 8.255511533977030192e-01 8.451333585060327724e-01 8.629060332636527830e-01 8.787872793487571110e-01 8.927036578548680490e-01 9.045906193027626330e-01 9.143928835415202627e-01 9.220647664631719254e-01 9.275704509144592214e-01 9.308841996533725460e-01 9.319905086682899187e-01 9.308841996533725460e-01 9.275704509144592214e-01 9.220647664631720364e-01 9.143928835415202627e-01 9.045906193027626330e-01 8.927036578548681600e-01 8.787872793487570000e-01 8.629060332636527830e-01 8.451333585060328835e-01 8.255511533977030192e-01 8.042492990853868928e-01 7.813251403639416282e-01 7.568829283771593142e-01 7.310332301581727865e-01 7.038923105182800510e-01 6.755814924228126239e-01 6.462265027582816401e-01 6.159568113781284104e-01 5.849049726422375084e-01 5.532059805398954477e-01 5.209966512320534093e-01 4.884150510007302382e-01 4.555999940484313226e-01 4.226906448924319104e-01 3.898262769775007741e-01 3.571462675552840582e-01 3.247904581915390665e-01 2.929000986549439300e-01 2.616197562123760978e-01 2.311008900536088706e-01 2.015084322219082569e-01 1.730330727938503843e-01 1.459149421017804926e-01 1.204911945276482960e-01 9.729512767617480573e-02 7.726061254704766346e-02 6.206523613256224176e-02 5.418431493582736430e-02 5.514167031346681874e-02 6.315123056952583191e-02 7.486937225518423833e-02 8.790566312794602377e-02 1.009891372685300520e-01 1.134740766206244200e-01 1.250214712847770859e-01 1.354467832234396429e-01 1.446489824926888712e-01 1.525760056790796959e-01 1.592069046439000268e-01 1.645420277052718760e-01 1.685972761213961058e-01 1.714005339206356449e-01 1.729893109959434738e-01 1.734090931402313407e-01 1.727121221292566289e-01 1.709564504612159086e-01 1.682051827775175035e-01 1.645258554218725078e-01 1.599899303515898430e-01 1.546723969133303456e-01 1.486514891463477095e-01 1.420085403034535565e-01 1.348280128561277491e-01 1.271977643443477912e-01 1.192096408382137818e-01 1.109605354763949225e-01 1.025541153865310862e-01 9.410351025726190755e-02 8.573536164739417598e-02 7.759570108600973015e-02 6.985797260385515073e-02 6.273262546901210712e-02 5.647492687299163899e-02 5.138141190276792475e-02 4.775696870486617618e-02 4.583702372917897866e-02 4.568603355053749149e-02 4.714621777481823456e-02 4.989009590505872477e-02 5.353266084725433194e-02 5.772104144987109248e-02 6.217150384020408982e-02 6.667033012670690872e-02 7.106099543700709897e-02 7.522989166816117235e-02 7.909470649162442246e-02 8.259594606182173171e-02 8.569100213934341403e-02 8.835004206653220005e-02 9.055314316893549320e-02 9.228826206206380833e-02 9.354976277093776660e-02 9.433732093120536510e-02 9.465508362518361418e-02 9.451100521931075915e-02 9.391630621325941508e-02 9.288501956685868421e-02 9.143360049165252801e-02 8.958058336742019678e-02 8.734627460604799110e-02 8.475247379271551307e-02 8.182221784244191054e-02 7.857954458221091953e-02 7.504927334811896389e-02 7.125680104135991011e-02 6.722791274032605124e-02 6.298860652406168548e-02 5.856493273706777497e-02 5.398284867703026513e-02 4.926809090177605016e-02 4.444606962918681153e-02 3.954179443469536120e-02 3.457985118140589897e-02 2.958447683443860693e-02 2.457985326913275995e-02 1.959098130104910268e-02 1.464644270697710790e-02 9.789396728345362009e-03 5.148297067081950701e-03 2.143688939377856248e-03 5.248437210832562240e-03 9.605626449495483291e-03 1.397241959201593088e-02 1.823565641627067010e-02 2.236165521668582665e-02 2.633253254912637509e-02 3.013591618504455130e-02 3.376225364100115395e-02 3.720388076716410475e-02 4.045462707134980795e-02 4.350961634220369689e-02 4.636514739379963418e-02 4.901861047443983183e-02 5.146842040161966197e-02 5.371395776235772523e-02 5.575551403123075317e-02 5.759423858273011315e-02 5.923208663132099178e-02 6.067176768136615939e-02 6.191669436272259630e-02 6.297093168727724288e-02 6.383914684772511172e-02 6.452655972417732644e-02 6.503889428430285891e-02 6.538233106806443096e-02 6.556346094469307773e-02 6.558924032038522534e-02 6.546694796263173577e-02 6.520414359194978693e-02 6.480862837505074747e-02 6.428840743530196689e-02 6.365165447671790322e-02 6.290667859667249673e-02 6.206189333940640568e-02 6.112578801675491724e-02
6.033851244088463128e-02 6.133485938236132862e-02 6.224626255634114341e-02 6.306406557734560436e-02 6.377966746390301145e-02 6.438455035397669390e-02 6.487030953248730525e-02 6.522868577769931620e-02 6.545160000360325525e-02 6.553119014962112410e-02 6.545985024629984161e-02 6.523027156551672312e-02 6.483548574617965798e-02 6.426890977152488471e-02 6.352439266264021944e-02 6.259626374590028519e-02 6.147938235185056166e-02 6.016918881316592194e-02 5.866175665545726031e-02 5.695384592663012280e-02 5.504295770463739357e-02 5.292738998880826967e-02 5.060629546824139957e-02 4.807974216910752135e-02 4.534877889915802512e-02 4.241550911340617042e-02 3.928318013329987896e-02 3.595630140276156322e-02 3.244082011982583891e-02 2.874441689252471566e-02 2.487707226769639637e-02 2.085231028207752690e-02 1.669038883545126070e-02 1.242832995932149215e-02 8.162579784127271462e-03 4.345321456479809760e-03 3.827417247398844525e-03 7.540959029131854771e-03 1.216112116140886934e-02 1.701257173755583996e-02 2.196418782237522307e-02 2.696342307271603483e-02 3.197639516156459277e-02 3.697494383059937023e-02 4.193278615778897600e-02 4.682414476568766415e-02 5.162321709749040366e-02 5.630398209609890209e-02 6.084016191313446065e-02 6.520526424391130671e-02 6.937267200569782744e-02 7.331576436912126682e-02 7.700806105211495389e-02 8.042338567997675547e-02 8.353604610290348009e-02 8.632103081729941563e-02 8.875422152998434233e-02 9.081262269308162938e-02 9.247460969264492681e-02 9.372019844356657692e-02 9.453134059129392197e-02 9.489225056337009800e-02 9.478977366196682242e-02 9.421380870988120548e-02 9.315780517714492004e-02 9.161936434843290233e-02 8.960098871729210712e-02 8.711104621887619248e-02 8.416505055687339976e-02 8.078741255100380103e-02 7.701390006296561508e-02 7.289516822581733335e-02 6.850189671393930313e-02 6.393227820780064685e-02 5.932271614672573329e-02 5.486215834865311447e-02 5.080827779005908651e-02 4.749730910722177457e-02 4.532741923860891115e-02 4.468837668223485382e-02 4.583981968147073094e-02 4.881166495047523091e-02 5.341375059141720283e-02 5.933795384769272041e-02 6.626114272870729793e-02 7.389848190632787583e-02 8.201534738974361471e-02 9.042069399142366182e-02 9.895617771169740173e-02 1.074865377187531057e-01 1.158924456224057209e-01 1.240655692559282652e-01 1.319052980463539526e-01 1.393166367733142119e-01 1.462089031245048798e-01 1.524949776052101358e-01 1.580909372236075916e-01 1.629159613114364025e-01 1.668924363324085502e-01 1.699462129712186464e-01 1.720069879435910387e-01 1.730087983774912519e-01 1.728906312632367825e-01 1.715971674536635461e-01 1.690797031598943179e-01 1.652973285436474815e-01 1.602185050347397499e-01 1.538232941307306756e-01 1.461066994109373185e-01 1.370839954654629600e-01 1.267997704926704661e-01 1.153442688732180393e-01 1.028848830233858175e-01 8.973079112294586601e-02 7.647254522231405893e-02 6.428238804951011409e-02 5.543136634711907929e-02 5.335102813297729757e-02 6.030122288794208252e-02 7.502100899351916985e-02 9.490768863030883684e-02 1.181341197973468926e-01 1.436893961117515217e-01 1.710055613970972443e-01 1.997292715552477227e-01 2.296119980418742657e-01 2.604580014768823615e-01 2.920987497927856058e-01 3.243797809976950997e-01 3.571537230057671986e-01 3.902765271569620942e-01 4.236054672483854366e-01 4.569981554067298335e-01 4.903121691849139929e-01 5.234050601990768437e-01 5.561346086198257765e-01 5.883592399466313072e-01 6.199385503689954779e-01 6.507339046700225671e-01 6.806090813534106942e-01 7.094309463672040517e-01 7.370701410859313851e-01 7.634017730393075629e-01 7.883060997996633734e-01 8.116691978005750041e-01 8.333836088656157992e-01 8.533489580108422068e-01 8.714725367318475469e-01 8.876698465503032320e-01 9.018650981114317844e-01 9.139916616151644302e-01 9.239924648450388300e-01 9.318203355385655806e-01 9.374382853266929327e-01 9.408197329601845071e-01 9.419486650383915860e-01 9.408197329601845071e-01 9.374382853266929327e-01 9.318203355385652475e-01 9.239924648450386080e-01 9.139916616151644302e-01 9.018650981114317844e-01 8.876698465503035651e-01 8.714725367318478799e-01 8.533489580108419847e-01 8.333836088656157992e-01 8.116691978005753372e-01 7.883060997996637065e-01 7.634017730393075629e-01 7.370701410859313851e-01 7.094309463672040517e-01 6.806090813534106942e-01 6.507339046700226781e-01 6.199385503689952559e-01 5.883592399466313072e-01 5.561346086198258876e-01 5.234050601990768437e-01 4.903121691849138819e-01 4.569981554067298335e-01 4.236054672483854366e-01 3.902765271569620942e-01 3.571537230057673651e-01 3.243797809976952662e-01 2.920987497927856058e-01 2.604580014768822505e-01 2.296119980418742379e-01 1.997292715552477504e-01 1.710055613970971888e-01 1.436893961117515217e-01 1.181341197973468787e-01 9.490768863030883684e-02 7.502100899351918373e-02 6.030122288794208946e-02 5.335102813297731145e-02 5.543136634711912786e-02 6.428238804951011409e-02 7.647254522231405893e-02 8.973079112294582438e-02 1.028848830233857897e-01 1.153442688732180393e-01 1.267997704926704383e-01 1.370839954654629878e-01 1.461066994109373463e-01 1.538232941307306478e-01 1.602185050347397777e-01 1.652973285436474815e-01 1.690797031598943456e-01 1.715971674536635738e-01 1.728906312632367825e-01 1.730087983774912519e-01 1.720069879435910387e-01 1.699462129712187020e-01 1.668924363324085780e-01 1.629159613114364025e-01 1.580909372236076194e-01 1.524949776052101358e-01 1.462089031245049076e-01 1.393166367733142119e-01 1.319052980463538971e-01 1.240655692559282652e-01 1.158924456224056793e-01 1.074865377187530641e-01 9.895617771169744337e-02 9.042069399142364794e-02 8.201534738974355920e-02 7.389848190632784808e-02 6.626114272870729793e-02 5.933795384769269265e-02 5.341375059141720977e-02 4.881166495047523785e-02 4.583981968147073094e-02 4.468837668223486770e-02 4.532741923860891115e-02 4.749730910722178151e-02 5.080827779005909345e-02 5.486215834865312835e-02 5.932271614672574023e-02 6.393227820780064685e-02 6.850189671393928925e-02 7.289516822581729172e-02 7.701390006296565671e-02 8.078741255100377328e-02 8.416505055687337200e-02 8.711104621887619248e-02 8.960098871729210712e-02 9.161936434843290233e-02 9.315780517714487841e-02 9.421380870988123324e-02 9.478977366196683629e-02 9.489225056337011188e-02 9.453134059129394973e-02 9.372019844356661855e-02 9.247460969264492681e-02 9.081262269308162938e-02 8.875422152998435621e-02 8.632103081729938787e-02 8.353604610290350785e-02 8.042338567997675547e-02 7.700806105211494001e-02 7.331576436912122519e-02 6.937267200569784131e-02 6.520526424391130671e-02 6.084016191313448146e-02 5.630398209609891597e-02 5.162321709749038978e-02 4.682414476568765027e-02 4.193278615778898294e-02 3.697494383059935635e-02 3.197639516156458583e-02 2.696342307271602790e-02 2.196418782237522654e-02 1.701257173755586771e-02 1.216112116140887107e-02 7.540959029131858241e-03 3.827417247398838020e-03 4.345321456479816699e-03 8.162579784127281871e-03 1.242832995932148868e-02 1.669038883545125376e-02 2.085231028207751997e-02 2.487707226769639984e-02 2.874441689252473300e-02 3.244082011982584585e-02 3.595630140276157016e-02 3.928318013329985120e-02 4.241550911340617042e-02 4.534877889915801819e-02 4.807974216910752135e-02 5.060629546824140651e-02 5.292738998880827661e-02 5.504295770463740051e-02 5.695384592663011586e-02 5.866175665545726031e-02 6.016918881316592888e-02 6.147938235185057554e-02 6.259626374590025744e-02 6.352439266264021944e-02 6.426890977152487083e-02 6.483548574617965798e-02 6.523027156551672312e-02 6.545985024629984161e-02 6.553119014962113797e-02 6.545160000360325525e-02 6.522868577769933007e-02 6.487030953248730525e-02 6.438455035397668003e-02 6.377966746390302533e-02 6.306406557734560436e-02 6.224626255634113647e-02 6.133485938236130780e-02 6.033851244088463822e-02
5.948846639086326216e-02 6.053979759528788085e-02 6.151282018525357914e-02 6.239872817440066805e-02 6.318875094786399749e-02 6.387418002800157590e-02 6.444639816183066194e-02 6.489691077751079396e-02 6.521737982249262155e-02 6.539965996645612234e-02 6.543583712710454581e-02 6.531826925571768139e-02 6.503962930199914949e-02 6.459295026454615896e-02 6.397167222509647644e-02 6.316969126340082896e-02 6.218141015800303373e-02 6.100179080128143722e-02 5.962640830267851300e-02 5.805150683514439386e-02 5.627405741827814362e-02 5.429181806493773438e-02 5.210339711257689493e-02 4.970832123722658535e-02 4.710711083561566065e-02 4.430136761004856150e-02 4.129388323014649559e-02 3.808878589481006632e-02 3.469175814438781730e-02 3.111039597635921472e-02 2.735486763239602243e-02 2.343926505230218421e-02 1.938474762163081358e-02 1.522808443356665591e-02 1.105028364359591890e-02 7.105454634021364686e-03 4.556416914483109662e-03 6.018333722036601358e-03 9.981247074732926827e-03 1.459839796525364171e-02 1.944512882293404632e-02 2.439805494314727097e-02 2.939982631188067796e-02 3.441260198430357020e-02 3.940545342493323444e-02 4.435009540041098125e-02 4.921921687153360536e-02 5.398577952780937023e-02 5.862272895985200932e-02 6.310290306611202049e-02 6.739904507068006367e-02 7.148387795698489533e-02 7.533021883408871910e-02 7.891112202307573598e-02 8.220004485524042004e-02 8.517103301584630359e-02 8.779892398301437917e-02 9.005956831282327379e-02 9.193006954827154242e-02 9.338904460587482692e-02 9.441690781024582313e-02 9.499618351373879943e-02 9.511185472999041102e-02 9.475175882462162635e-02 9.390704664652792244e-02 9.257272948920959588e-02 9.074835043085448250e-02 8.843883529164274504e-02 8.565560747699384192e-02 8.241809641008029930e-02 7.875584049698058919e-02 7.471149622572186011e-02 7.034523137527289027e-02 6.574120964600851935e-02 6.101711796096657980e-02 5.633769356110739090e-02 5.193212811913307247e-02 4.811092187300539808e-02 4.526700232567527904e-02 4.383113880699172210e-02 4.415900961914460271e-02 4.639423568525436609e-02 5.041978432605528221e-02 5.594062163907837643e-02 6.260974450594451735e-02 7.010919072076868264e-02 7.817572252011932565e-02 8.659726614356796914e-02 9.520091928063577347e-02 1.038414384332850965e-01 1.123925053968214266e-01 1.207406821538577618e-01 1.287814089290738040e-01 1.364164326493697010e-01 1.435522089908431720e-01 1.500989646725628401e-01 1.559702119312673108e-01 1.610825787203619130e-01 1.653558658129529457e-01 1.687132739834930339e-01 1.710817668728922547e-01 1.723925523640704727e-01 1.725816807174680723e-01 1.715907745939121154e-01 1.693679284692026499e-01 1.658688490925904202e-01 1.610583657227172560e-01 1.549125404420087504e-01 1.474217989738139112e-01 1.385958758947255509e-01 1.284721392824169361e-01 1.171305381297782222e-01 1.047222674724702235e-01 9.152848559836491982e-02 7.808767915007887306e-02 6.547586490329682096e-02 5.583094728272160884e-02 5.261697910028021591e-02 5.855766933296050608e-02 7.273011379446130131e-02 9.242326422851787626e-02 1.156475629208634642e-01 1.413068588107548873e-01 1.687953669369667009e-01 1.977424541835057226e-01 2.278908451891612785e-01 2.590396758813062750e-01 2.910168399603084710e-01 3.236649349864052505e-01 3.568338574936144036e-01 3.903768339675127708e-01 4.241483237521167515e-01 4.580029927798708878e-01 4.917953274966023747e-01 5.253796467680079685e-01 5.586103694955948384e-01 5.913424507314248846e-01 6.234319304684474705e-01 6.547365577362279643e-01 6.851164637924281875e-01 7.144348651350441726e-01 7.425587814865175496e-01 7.693597568081931293e-01 7.947145733768034015e-01 8.185059503469847009e-01 8.406232192533790171e-01 8.609629697093656997e-01 8.794296592239525534e-01 8.959361816400608358e-01 9.104043892322997156e-01 9.227655640139704740e-01 9.329608343060409315e-01 9.409415331244518343e-01 9.466694954513410476e-01 9.501172919731891708e-01 9.512683973949533911e-01 9.501172919731891708e-01 9.466694954513410476e-01 9.409415331244516123e-01 9.329608343060405984e-01 9.227655640139708071e-01 9.104043892322999376e-01 8.959361816400608358e-01 8.794296592239525534e-01 8.609629697093656997e-01 8.406232192533790171e-01 8.185059503469845898e-01 7.947145733768034015e-01 7.693597568081929072e-01 7.425587814865175496e-01 7.144348651350439505e-01 6.851164637924281875e-01 6.547365577362279643e-01 6.234319304684474705e-01 5.913424507314249956e-01 5.586103694955948384e-01 5.253796467680079685e-01 4.917953274966023747e-01 4.580029927798708322e-01 4.241483237521167515e-01 3.903768339675127708e-01 3.568338574936144592e-01 3.236649349864053060e-01 2.910168399603085265e-01 2.590396758813061640e-01 2.278908451891612785e-01 1.977424541835057226e-01 1.687953669369666176e-01 1.413068588107548873e-01 1.156475629208633810e-01 9.242326422851784851e-02 7.273011379446128744e-02 5.855766933296051996e-02 5.261697910028022285e-02 5.583094728272161578e-02 6.547586490329683484e-02 7.808767915007892857e-02 9.152848559836490594e-02 1.047222674724702374e-01 1.171305381297782638e-01 1.284721392824169361e-01 1.385958758947255509e-01 1.474217989738139389e-01 1.549125404420087504e-01 1.610583657227172560e-01 1.658688490925903647e-01 1.693679284692026221e-01 1.715907745939120599e-01 1.725816807174680723e-01 1.723925523640705004e-01 1.710817668728922825e-01 1.687132739834930339e-01 1.653558658129529457e-01 1.610825787203619130e-01 1.559702119312673108e-01 1.500989646725628401e-01 1.435522089908431720e-01 1.364164326493696455e-01 1.287814089290738040e-01 1.207406821538577202e-01 1.123925053968213988e-01 1.038414384332850965e-01 9.520091928063577347e-02 8.659726614356799690e-02 7.817572252011931178e-02 7.010919072076868264e-02 6.260974450594451735e-02 5.594062163907839030e-02 5.041978432605528221e-02 4.639423568525438690e-02 4.415900961914461659e-02 4.383113880699169435e-02 4.526700232567528598e-02 4.811092187300539808e-02 5.193212811913310717e-02 5.633769356110736315e-02 6.101711796096653817e-02 6.574120964600853323e-02 7.034523137527290415e-02 7.471149622572188786e-02 7.875584049698058919e-02 8.241809641008029930e-02 8.565560747699386968e-02 8.843883529164274504e-02 9.074835043085445474e-02 9.257272948920960975e-02 9.390704664652792244e-02 9.475175882462159860e-02 9.511185472999039714e-02 9.499618351373879943e-02 9.441690781024582313e-02 9.338904460587485468e-02 9.193006954827155630e-02 9.005956831282324604e-02 8.779892398301437917e-02 8.517103301584630359e-02 8.220004485524042004e-02 7.891112202307573598e-02 7.533021883408867747e-02 7.148387795698492309e-02 6.739904507068003592e-02 6.310290306611200661e-02 5.862272895985201626e-02 5.398577952780937717e-02 4.921921687153360536e-02 4.435009540041096737e-02 3.940545342493321362e-02 3.441260198430357714e-02 2.939982631188067450e-02 2.439805494314727444e-02 1.944512882293404979e-02 1.459839796525363824e-02 9.981247074732926827e-03 6.018333722036601358e-03 4.556416914483120070e-03 7.105454634021365554e-03 1.105028364359592064e-02 1.522808443356665417e-02 1.938474762163081358e-02 2.343926505230218074e-02 2.735486763239603630e-02 3.111039597635923554e-02 3.469175814438779648e-02 3.808878589481003857e-02 4.129388323014650253e-02 4.430136761004855456e-02 4.710711083561566065e-02 4.970832123722659923e-02 5.210339711257691575e-02 5.429181806493772744e-02 5.627405741827812974e-02 5.805150683514437304e-02 5.962640830267850606e-02 6.100179080128142334e-02 6.218141015800303373e-02 6.316969126340085672e-02 6.397167222509650419e-02 6.459295026454618671e-02 6.503962930199914949e-02 6.531826925571769527e-02 6.543583712710454581e-02 6.539965996645610846e-02 6.521737982249262155e-02 6.489691077751079396e-02 6.444639816183064807e-02 6.387418002800157590e-02 6.318875094786401136e-02 6.239872817440064029e-02 6.151282018525356526e-02 6.053979759528788085e-02 5.948846639086326216e-02
5.857966208517311618e-02 5.968041461828683253e-02 6.070973841818435440e-02 6.165869562276993926e-02 6.251836396159460296e-02 6.327986262750437407e-02 6.393438043388065262e-02 6.447320635411557532e-02 6.488776249863734136e-02 6.516963955039704881e-02 6.531063465119400779e-02 6.530279170805020073e-02 6.513844407091844146e-02 6.481025952057183070e-02 6.431128750005414563e-02 6.363500852618705905e-02 6.277538573346162776e-02 6.172691853653573119e-02 6.048469845922252452e-02 5.904446728245283521e-02 5.740267783665838064e-02 5.555655804811751586e-02 5.350417931848365505e-02 5.124453110485680668e-02 4.877760491950369759e-02 4.610449335360048556e-02 4.322751408650626209e-02 4.015037713647641449e-02 3.687843018836919895e-02 3.341905194902628634e-02 2.978234317017571312e-02 2.598246156261635118e-02 2.204048408449496912e-02 1.799134865501153188e-02 1.390351368705322437e-02 9.946877982365730231e-03 6.677812617860433807e-03 5.821042557502889569e-03 8.363587620687932059e-03 1.246378213787524038e-02 1.708688821312067882e-02 2.193012167966090428e-02 2.688028964274731883e-02 3.187814487529593704e-02 3.688310554632884264e-02 4.186196564080175986e-02 4.678463811488847018e-02 5.162236054071374369e-02 5.634689277561533843e-02 6.093016245515962825e-02 6.534413343728202872e-02 6.956079571192186339e-02 7.355222758488529078e-02 7.729070487933284439e-02 8.074884360836312447e-02 8.389976867379335401e-02 8.671730455495312018e-02 8.917618604277161021e-02 9.125228854964811953e-02 9.292287878288264802e-02 9.416688787879204381e-02 9.496521068985736003e-02 9.530103705939300951e-02 9.516022395412995771e-02 9.453172176270661919e-02 9.340807468892231569e-02 9.178602520694729983e-02 8.966726798374027863e-02 8.705942272577271712e-02 8.397733329768761190e-02 8.044486060548684814e-02 7.649743226252804507e-02 7.218576174710766846e-02 6.758137432199133598e-02 6.278487582048715432e-02 5.793816222141958544e-02 5.324149106671425408e-02 4.897394185433548430e-02 4.550775686473529369e-02 4.329038562654871636e-02 4.275642689302756178e-02 4.417368062894982267e-02 4.752933898895951581e-02 5.256614660974997383e-02 5.892071598265136850e-02 6.623915822679972421e-02 7.422441859327158498e-02 8.263909720380094304e-02 9.129288076302136123e-02 1.000288197475319718e-01 1.087126170191224511e-01 1.172251841407555562e-01 1.254577288410734792e-01 1.333086083433959179e-01 1.406813712244850967e-01 1.474835940197541662e-01 1.536262539031878482e-01 1.590234697250903773e-01 1.635925032210766850e-01 1.672539513372004460e-01 1.699320872398711324e-01 1.715553271492993304e-01 1.720568166662646004e-01 1.713751472710589585e-01 1.694552351781868638e-01 1.662494266366074669e-01 1.617189463221231360e-01 1.558358982430037287e-01 1.485862013600947329e-01 1.399741801968915622e-01 1.300302265497231546e-01 1.188244594703282975e-01 1.064927786376092811e-01 9.329007148103754532e-02 7.970591221940676041e-02 6.672360782454370143e-02 5.633861530757561936e-02 5.199346757568761024e-02 5.684847159047184961e-02 7.039645337063946129e-02 8.984669817450659235e-02 1.130342855035476601e-01 1.387685544001796278e-01 1.664022995086868462e-01 1.955463656021118879e-01 2.259343424745952067e-01 2.573601570321082388e-01 2.896481560360727459e-01 3.226380643755634714e-01 3.561771277342864472e-01 3.901159297007461002e-01 4.243061937521792060e-01 4.585997127698669962e-01 4.928479489154261595e-01 5.269020484843952579e-01 5.606131226025784509e-01 5.938327027922301049e-01 6.264133134020727356e-01 6.582091221780713708e-01 6.890766418602026766e-01 7.188754628723562634e-01 7.474690017383882612e-01 7.747252528456380904e-01 8.005175331995045829e-01 8.247252112365796028e-01 8.472344118160899384e-01 8.679386903314086910e-01 8.867396695651353911e-01 9.035476335104453138e-01 9.182820729351320876e-01 9.308721779968119892e-01 9.412572737433583248e-01 9.493871948605904221e-01 9.552225965648698525e-01 9.587351990836854299e-01 9.599079637228645767e-01 9.587351990836854299e-01 9.552225965648697414e-01 9.493871948605905331e-01 9.412572737433585468e-01 9.308721779968119892e-01 9.182820729351320876e-01 9.035476335104453138e-01 8.867396695651353911e-01 8.679386903314089130e-01 8.472344118160896054e-01 8.247252112365796028e-01 8.005175331995048049e-01 7.747252528456382015e-01 7.474690017383885943e-01 7.188754628723561524e-01 6.890766418602026766e-01 6.582091221780713708e-01 6.264133134020727356e-01 5.938327027922301049e-01 5.606131226025784509e-01 5.269020484843952579e-01 4.928479489154261040e-01 4.585997127698669407e-01 4.243061937521790949e-01 3.901159297007459892e-01 3.561771277342864472e-01 3.226380643755635269e-01 2.896481560360726348e-01 2.573601570321082388e-01 2.259343424745952067e-01 1.955463656021118879e-01 1.664022995086868184e-01 1.387685544001796278e-01 1.130342855035476046e-01 8.984669817450660623e-02 7.039645337063950292e-02 5.684847159047184267e-02 5.199346757568760330e-02 5.633861530757560548e-02 6.672360782454371531e-02 7.970591221940676041e-02 9.329007148103757308e-02 1.064927786376092811e-01 1.188244594703282975e-01 1.300302265497231269e-01 1.399741801968915622e-01 1.485862013600947329e-01 1.558358982430037010e-01 1.617189463221231360e-01 1.662494266366074946e-01 1.694552351781868638e-01 1.713751472710589585e-01 1.720568166662646004e-01 1.715553271492993304e-01 1.699320872398711324e-01 1.672539513372004183e-01 1.635925032210766850e-01 1.590234697250904050e-01 1.536262539031878482e-01 1.474835940197541939e-01 1.406813712244850967e-01 1.333086083433959457e-01 1.254577288410735070e-01 1.172251841407555700e-01 1.087126170191224372e-01 1.000288197475319857e-01 9.129288076302136123e-02 8.263909720380097079e-02 7.422441859327159885e-02 6.623915822679972421e-02 5.892071598265136850e-02 5.256614660974995301e-02 4.752933898895950887e-02 4.417368062894983655e-02 4.275642689302755484e-02 4.329038562654870248e-02 4.550775686473528675e-02 4.897394185433549124e-02 5.324149106671425408e-02 5.793816222141957850e-02 6.278487582048716820e-02 6.758137432199136374e-02 7.218576174710764071e-02 7.649743226252804507e-02 8.044486060548683426e-02 8.397733329768763966e-02 8.705942272577274488e-02 8.966726798374030638e-02 9.178602520694731370e-02 9.340807468892232956e-02 9.453172176270659144e-02 9.516022395412992996e-02 9.530103705939302339e-02 9.496521068985733227e-02 9.416688787879204381e-02 9.292287878288264802e-02 9.125228854964810565e-02 8.917618604277162409e-02 8.671730455495310630e-02 8.389976867379336789e-02 8.074884360836316610e-02 7.729070487933285827e-02 7.355222758488527690e-02 6.956079571192187727e-02 6.534413343728202872e-02 6.093016245515962825e-02 5.634689277561535231e-02 5.162236054071374369e-02 4.678463811488847712e-02 4.186196564080176680e-02 3.688310554632883570e-02 3.187814487529594398e-02 2.688028964274732230e-02 2.193012167966092857e-02 1.708688821312069964e-02 1.246378213787523517e-02 8.363587620687923385e-03 5.821042557502893039e-03 6.677812617860440746e-03 9.946877982365740639e-03 1.390351368705323824e-02 1.799134865501152841e-02 2.204048408449496912e-02 2.598246156261633730e-02 2.978234317017569924e-02 3.341905194902627940e-02 3.687843018836919201e-02 4.015037713647643530e-02 4.322751408650628985e-02 4.610449335360049250e-02 4.877760491950372534e-02 5.124453110485683444e-02 5.350417931848362729e-02 5.555655804811751586e-02 5.740267783665833901e-02 5.904446728245282133e-02 6.048469845922253146e-02 6.172691853653572425e-02 6.277538573346161388e-02 6.363500852618705905e-02 6.431128750005415950e-02 6.481025952057184458e-02 6.513844407091845534e-02 6.530279170805015909e-02 6.531063465119399392e-02 6.516963955039704881e-02 6.488776249863732748e-02 6.447320635411560308e-02 6.393438043388065262e-02 6.327986262750436020e-02 6.251836396159461684e-02 6.165869562276995314e-02 6.070973841818436828e-02 5.968041461828685335e-02 5.857966208517310230e-02
5.761644080356024405e-02 5.876075865027690498e-02 5.984075740457870524e-02 6.084738543602666999e-02 6.177158704935314937e-02 6.260432757184998531e-02 6.333662063252197549e-02 6.395955778921480483e-02 6.446434061030718865e-02 6.484231527665383632e-02 6.508500973614020357e-02 6.518417341681669031e-02 6.513181948484388084e-02 6.492026962093522258e-02 6.454220128469913276e-02 6.399069744275778793e-02 6.325929875755106901e-02 6.234205827596905891e-02 6.123359873041891305e-02 5.992917268661473312e-02 5.842472596911796323e-02 5.671696511296865639e-02 5.480343010459859387e-02 5.268257452286036202e-02 5.035385661502830845e-02 4.781784729815029972e-02 4.507636544506381238e-02 4.213265888162894685e-02 3.899166507930620224e-02 3.566041709561744433e-02 3.214872831930950386e-02 2.847044682740639682e-02 2.464596592127761207e-02 2.070778027294003371e-02 1.671434784357685513e-02 1.279001905752784850e-02 9.257818631000270387e-03 7.046434560334094085e-03 7.674827863123571264e-03 1.078951585632786057e-02 1.498377937223449065e-02 1.961671732970870705e-02 2.445668820772904650e-02 2.940044069347604386e-02 3.438849796946587267e-02 3.937846883020517524e-02 4.433532697098251790e-02 4.922740840489613773e-02 5.402461385941988159e-02 5.869756370715503713e-02 6.321720595254924635e-02 6.755465883560655971e-02 7.168118498101075375e-02 7.556824530519977434e-02 7.918760529219144584e-02 8.251147857738834468e-02 8.551269938296374162e-02 8.816491913006041514e-02 9.044282492524535755e-02 9.232237932493497778e-02 9.378108225794645758e-02 9.479825754077840505e-02 9.535536832996253931e-02 9.543636844091957228e-02 9.502810015952947720e-02 9.412075463128195818e-02 9.270841915098287922e-02 9.078974832560506025e-02 8.836881580786447310e-02 8.545623448707832803e-02 8.207068292318343838e-02 7.824105624396134051e-02 7.400958924445491527e-02 6.943650412480692480e-02 6.460704045512344340e-02 5.964210892506805611e-02 5.471403083304474807e-02 5.006789022869008454e-02 4.604403834526190481e-02 4.308298094609858825e-02 4.167171692718568687e-02 4.219897506161587875e-02 4.478539433967418382e-02 4.924543785688760555e-02 5.521438603622329938e-02 6.230166066480441467e-02 7.017051289828499239e-02 7.855282431724196213e-02 8.723721477624732379e-02 9.605282789923060005e-02 1.048561392230425854e-01 1.135217317508371571e-01 1.219362320930109517e-01 1.299944467569922602e-01 1.375969619555512669e-01 1.446487073765321540e-01 1.510581597008257282e-01 1.567369784069427563e-01 1.615999415444240306e-01 1.655650975188316110e-01 1.685540809245778815e-01 1.704925630531883840e-01 1.713108257485223551e-01 1.709444646926767397e-01 1.693352490675325839e-01 1.664321944666392883e-01 1.621929543680915575e-01 1.565857201851899305e-01 1.495919767659575073e-01 1.412107658146538602e-01 1.314657364751128932e-01 1.204176197017283317e-01 1.081878755157438532e-01 9.500679739326323148e-02 8.131819286241723233e-02 6.801693302481215397e-02 5.695084452644925965e-02 5.149065707678461556e-02 5.518864138750455284e-02 6.802960728055186534e-02 8.718349518602898363e-02 1.102975556101051663e-01 1.360761626910058364e-01 1.638266055272956101e-01 1.931398165411514489e-01 2.237398156701250196e-01 2.554152248197240072e-01 2.879868715304469973e-01 3.212916807814096276e-01 3.551743348866805983e-01 3.894828644412444141e-01 4.240663441782432930e-01 4.587737759993096853e-01 4.934536738064559391e-01 5.279540808932976503e-01 5.621228636035723314e-01 5.958081863919834076e-01 6.288591080398091560e-01 6.611262589212694163e-01 6.924625712860755788e-01 7.227240419580595043e-01 7.517705115572229646e-01 7.794664474222964268e-01 8.056817194818084449e-01 8.302923597768505637e-01 8.531812974131899319e-01 8.742390615606916437e-01 8.933644458168255031e-01 9.104651278678062010e-01 9.254582389536726295e-01 9.382708781965303224e-01 9.488405673998452361e-01 9.571156424796783968e-01 9.630555782516307950e-01 9.666312438715880528e-01 9.678250868144697705e-01 9.666312438715880528e-01 9.630555782516307950e-01 9.571156424796783968e-01 9.488405673998452361e-01 9.382708781965305445e-01 9.254582389536728515e-01 9.104651278678059789e-01 8.933644458168255031e-01 8.742390615606916437e-01 8.531812974131899319e-01 8.302923597768505637e-01 8.056817194818084449e-01 7.794664474222964268e-01 7.517705115572228536e-01 7.227240419580595043e-01 6.924625712860755788e-01 6.611262589212694163e-01 6.288591080398091560e-01 5.958081863919834076e-01 5.621228636035723314e-01 5.279540808932975393e-01 4.934536738064559946e-01 4.587737759993096853e-01 4.240663441782431820e-01 3.894828644412443586e-01 3.551743348866805983e-01 3.212916807814096276e-01 2.879868715304468862e-01 2.554152248197239516e-01 2.237398156701249918e-01 1.931398165411514212e-01 1.638266055272956379e-01 1.360761626910057809e-01 1.102975556101051385e-01 8.718349518602898363e-02 6.802960728055185147e-02 5.518864138750453896e-02 5.149065707678460863e-02 5.695084452644928047e-02 6.801693302481215397e-02 8.131819286241723233e-02 9.500679739326323148e-02 1.081878755157438532e-01 1.204176197017283179e-01 1.314657364751128932e-01 1.412107658146538880e-01 1.495919767659575073e-01 1.565857201851899305e-01 1.621929543680915298e-01 1.664321944666392883e-01 1.693352490675326394e-01 1.709444646926767397e-01 1.713108257485223829e-01 1.704925630531883840e-01 1.685540809245778537e-01 1.655650975188316942e-01 1.615999415444240028e-01 1.567369784069427563e-01 1.510581597008257004e-01 1.446487073765321540e-01 1.375969619555512669e-01 1.299944467569922324e-01 1.219362320930109378e-01 1.135217317508371709e-01 1.048561392230425715e-01 9.605282789923061393e-02 8.723721477624730991e-02 7.855282431724196213e-02 7.017051289828496463e-02 6.230166066480442855e-02 5.521438603622332714e-02 4.924543785688760555e-02 4.478539433967418382e-02 4.219897506161586487e-02 4.167171692718569381e-02 4.308298094609861600e-02 4.604403834526193257e-02 5.006789022869006373e-02 5.471403083304476195e-02 5.964210892506805611e-02 6.460704045512342952e-02 6.943650412480693868e-02 7.400958924445488751e-02 7.824105624396128500e-02 8.207068292318348002e-02 8.545623448707834191e-02 8.836881580786448698e-02 9.078974832560508801e-02 9.270841915098285146e-02 9.412075463128193042e-02 9.502810015952947720e-02 9.543636844091953064e-02 9.535536832996253931e-02 9.479825754077843281e-02 9.378108225794644370e-02 9.232237932493495003e-02 9.044282492524534367e-02 8.816491913006038739e-02 8.551269938296372775e-02 8.251147857738828917e-02 7.918760529219143196e-02 7.556824530519977434e-02 7.168118498101075375e-02 6.755465883560657359e-02 6.321720595254924635e-02 5.869756370715503713e-02 5.402461385941988159e-02 4.922740840489613079e-02 4.433532697098251790e-02 3.937846883020516831e-02 3.438849796946587267e-02 2.940044069347602651e-02 2.445668820772903956e-02 1.961671732970870705e-02 1.498377937223450626e-02 1.078951585632785884e-02 7.674827863123583407e-03 7.046434560334102759e-03 9.257818631000279061e-03 1.279001905752785891e-02 1.671434784357684819e-02 2.070778027294002677e-02 2.464596592127763289e-02 2.847044682740640376e-02 3.214872831930949693e-02 3.566041709561743045e-02 3.899166507930620224e-02 4.213265888162893991e-02 4.507636544506381238e-02 4.781784729815028584e-02 5.035385661502831539e-02 5.268257452286037590e-02 5.480343010459859387e-02 5.671696511296864945e-02 5.842472596911797017e-02 5.992917268661472618e-02 6.123359873041891305e-02 6.234205827596905891e-02 6.325929875755108289e-02 6.399069744275778793e-02 6.454220128469913276e-02 6.492026962093525033e-02 6.513181948484388084e-02 6.518417341681669031e-02 6.508500973614020357e-02 6.484231527665383632e-02 6.446434061030718865e-02 6.395955778921480483e-02 6.333662063252197549e-02 6.260432757184999919e-02 6.177158704935317018e-02 6.084738543602665611e-02 5.984075740457870524e-02 5.876075865027691192e-02 5.761644080356022324e-02
5.660346237254935964e-02 5.778521047938378619e-02 5.890996291316765582e-02 5.996857295341594812e-02 6.095187008727805805e-02 6.185068449101231713e-02 6.265587353818653782e-02 6.335835056217264949e-02 6.394911604091389756e-02 6.441929132283980008e-02 6.476015497300341428e-02 6.496318178744821259e-02 6.502008450090356051e-02 6.492285819875810715e-02 6.466382743987701687e-02 6.423569610483749470e-02 6.363160000841665276e-02 6.284516236272758016e-02 6.187055225861185642e-02 6.070254646518655206e-02 5.933659505826732045e-02 5.776889172306900327e-02 5.599645011135052919e-02 5.401718849834854369e-02 5.183002641138233224e-02 4.943499930978120099e-02 4.683340157705661450e-02 4.402797559310440284e-02 4.102317866369358662e-02 3.782558692914501225e-02 3.444455159699150865e-02 3.089334566038929100e-02 2.719132721632034483e-02 2.336837863624783782e-02 1.947493171867497458e-02 1.560721848282878819e-02 1.197811182667456523e-02 9.117049860713599685e-03 8.143847176075028754e-03 9.818547265518185949e-03 1.327075985053061298e-02 1.753637701424519413e-02 2.217990157355332129e-02 2.701562176530705392e-02 3.194913965768999414e-02 3.692164197672466452e-02 4.188959156640900683e-02 4.681652447302084991e-02 5.166941420201930785e-02 5.641694830722741166e-02 6.102868383177934009e-02 6.547464121091776945e-02 6.972513386572236349e-02 7.375073379846346089e-02 7.752232139653041088e-02 8.101119128365066868e-02 8.418919837296062747e-02 8.702893505726862211e-02 8.950393445587875862e-02 9.158889720314347671e-02 9.325994116079322493e-02 9.449487512215858087e-02 9.527349939147967961e-02 9.557793838929443120e-02 9.539301354602625072e-02 9.470666924866240344e-02 9.351047133645724874e-02 9.180020793272440638e-02 8.957663842627017203e-02 8.684646178998514654e-02 8.362361620322728006e-02 7.993108830218041694e-02 7.580351915918619177e-02 7.129107185228417132e-02 6.646530868349380394e-02 6.142824308950766560e-02 5.632620991538341004e-02 5.137022244688788097e-02 4.686209860026017970e-02 4.321568648355678804e-02 4.093883005567143518e-02 4.052176886821856616e-02 4.223828136176623754e-02 4.601618712107245768e-02 5.151548354412142927e-02 5.831244171749044164e-02 6.602445123857393627e-02 7.434593300928034332e-02 8.303971236739934869e-02 9.191818350853865616e-02 1.008270024138042814e-01 1.096335716868140631e-01 1.182195048623974898e-01 1.264758599964425079e-01 1.343001927044903399e-01 1.415947882117342127e-01 1.482656623360924519e-01 1.542220729073161267e-01 1.593763789741587666e-01 1.636441455370556963e-01 1.669444304393681300e-01 1.692002165165718830e-01 1.703389721547242941e-01 1.702933415411032880e-01 1.690019863553260115e-01 1.664106288686869051e-01 1.624733911224129357e-01 1.571546021768109314e-01 1.504313876801386396e-01 1.422976318752230684e-01 1.327704657456028892e-01 1.219016516702229047e-01 1.097990199896526631e-01 9.666986880488559475e-02 8.291533048588042853e-02 6.934664021253768296e-02 5.766246603428170497e-02 5.111716697289044736e-02 5.359422651900777601e-02 6.564032089575305706e-02 8.443987778215032713e-02 1.074411754290950094e-01 1.332318394678424223e-01 1.610689883178522963e-01 1.905220664188899682e-01 2.213050327112285609e-01 2.532010931743803317e-01 2.860275829368381650e-01 3.196187042421557156e-01 3.538166702466733482e-01 3.884670563750781125e-01 4.234163843718960485e-01 4.585109563432770985e-01 4.935964234097934278e-01 5.285178051253888176e-01 5.631197958961620120e-01 5.972472595032624065e-01 6.307458491783659582e-01 6.634627117174832778e-01 6.952472466634296300e-01 7.259518992802160842e-01 7.554329708936190491e-01 7.835514333238425833e-01 8.101737362554248811e-01 8.351725978756789903e-01 8.584277702091175355e-01 8.798267714336496237e-01 8.992655781800953374e-01 9.166492714509163475e-01 9.318926303860348703e-01 9.449206686778505171e-01 9.556691090096421926e-01 9.640847914705201749e-01 9.701260124907876703e-01 9.737627914458349965e-01 9.749770626943448093e-01 9.737627914458348855e-01 9.701260124907880034e-01 9.640847914705197308e-01 9.556691090096421926e-01 9.449206686778505171e-01 9.318926303860347593e-01 9.166492714509162365e-01 8.992655781800950043e-01 8.798267714336496237e-01 8.584277702091175355e-01 8.351725978756785462e-01 8.101737362554248811e-01 7.835514333238425833e-01 7.554329708936190491e-01 7.259518992802159731e-01 6.952472466634296300e-01 6.634627117174832778e-01 6.307458491783659582e-01 5.972472595032624065e-01 5.631197958961621231e-01 5.285178051253888176e-01 4.935964234097934278e-01 4.585109563432770430e-01 4.234163843718961595e-01 3.884670563750781125e-01 3.538166702466734037e-01 3.196187042421556046e-01 2.860275829368382206e-01 2.532010931743803317e-01 2.213050327112286164e-01 1.905220664188899127e-01 1.610689883178523518e-01 1.332318394678423945e-01 1.074411754290950372e-01 8.443987778215035489e-02 6.564032089575304318e-02 5.359422651900776907e-02 5.111716697289045430e-02 5.766246603428167028e-02 6.934664021253759969e-02 8.291533048588042853e-02 9.666986880488558087e-02 1.097990199896526631e-01 1.219016516702228908e-01 1.327704657456028614e-01 1.422976318752230684e-01 1.504313876801386396e-01 1.571546021768109036e-01 1.624733911224129357e-01 1.664106288686869051e-01 1.690019863553259838e-01 1.702933415411033435e-01 1.703389721547242386e-01 1.692002165165719385e-01 1.669444304393681300e-01 1.636441455370556963e-01 1.593763789741587111e-01 1.542220729073160990e-01 1.482656623360924242e-01 1.415947882117341849e-01 1.343001927044902843e-01 1.264758599964425356e-01 1.182195048623974759e-01 1.096335716868140631e-01 1.008270024138042953e-01 9.191818350853867003e-02 8.303971236739934869e-02 7.434593300928032944e-02 6.602445123857395015e-02 5.831244171749042082e-02 5.151548354412143621e-02 4.601618712107245768e-02 4.223828136176620979e-02 4.052176886821857310e-02 4.093883005567144906e-02 4.321568648355676723e-02 4.686209860026017276e-02 5.137022244688788791e-02 5.632620991538341698e-02 6.142824308950767948e-02 6.646530868349380394e-02 7.129107185228417132e-02 7.580351915918620564e-02 7.993108830218040306e-02 8.362361620322729394e-02 8.684646178998514654e-02 8.957663842627017203e-02 9.180020793272442026e-02 9.351047133645724874e-02 9.470666924866238956e-02 9.539301354602626459e-02 9.557793838929445895e-02 9.527349939147967961e-02 9.449487512215856699e-02 9.325994116079321106e-02 9.158889720314347671e-02 8.950393445587874475e-02 8.702893505726860823e-02 8.418919837296065523e-02 8.101119128365066868e-02 7.752232139653043863e-02 7.375073379846346089e-02 6.972513386572236349e-02 6.547464121091778333e-02 6.102868383177935396e-02 5.641694830722739779e-02 5.166941420201933560e-02 4.681652447302084991e-02 4.188959156640901377e-02 3.692164197672463677e-02 3.194913965768999414e-02 2.701562176530707474e-02 2.217990157355332129e-02 1.753637701424521494e-02 1.327075985053060257e-02 9.818547265518182479e-03 8.143847176075030489e-03 9.117049860713596215e-03 1.197811182667456002e-02 1.560721848282880901e-02 1.947493171867497111e-02 2.336837863624783088e-02 2.719132721632034483e-02 3.089334566038930141e-02 3.444455159699152252e-02 3.782558692914502613e-02 4.102317866369359356e-02 4.402797559310438896e-02 4.683340157705661450e-02 4.943499930978121487e-02 5.183002641138234612e-02 5.401718849834854369e-02 5.599645011135052225e-02 5.776889172306899634e-02 5.933659505826732045e-02 6.070254646518655206e-02 6.187055225861184948e-02 6.284516236272756629e-02 6.363160000841665276e-02 6.423569610483749470e-02 6.466382743987701687e-02 6.492285819875812103e-02 6.502008450090356051e-02 6.496318178744821259e-02 6.476015497300342816e-02 6.441929132283980008e-02 6.394911604091392532e-02 6.335835056217262173e-02 6.265587353818656557e-02 6.185068449101227550e-02 6.095187008727807193e-02 5.996857295341594812e-02 5.890996291316767663e-02 5.778521047938378619e-02 5.660346237254936658e-02
5.554569247954974087e-02 5.675847255307307077e-02 5.792177692540845246e-02 5.902638329779818366e-02 6.006302550483201552e-02 6.102241765297369142e-02 6.189528003438959231e-02 6.267236712845028479e-02 6.334449793197999279e-02 6.390258880023524934e-02 6.433768893268032585e-02 6.464101859998058752e-02 6.480401018111031641e-02 6.481835206200978194e-02 6.467603544119603087e-02 6.436940409538009777e-02 6.389120718357321760e-02 6.323465521811749701e-02 6.239347941622468141e-02 6.136199478283600045e-02 6.013516749206210266e-02 5.870868747376657704e-02 5.707904764650837542e-02 5.524363208982252527e-02 5.320081682889092611e-02 5.095008918866621855e-02 4.849219555237039431e-02 4.582933414341300304e-02 4.296542173499692113e-02 3.990648633858464439e-02 3.666128356133956795e-02 3.324232911686306885e-02 2.966774894500908213e-02 2.596484122744908973e-02 2.217749630377415307e-02 1.838304087191763164e-02 1.473380023930598304e-02 1.156253969907490749e-02 9.583466309906193276e-03 9.756995117594697078e-03 1.212021794344724304e-02 1.579429164104883057e-02 2.011645650694721121e-02 2.476925613127251014e-02 2.959858095675202416e-02 3.451763548417642602e-02 3.946870462795538936e-02 4.440755936371213602e-02 4.929660247811103874e-02 5.410163557147014413e-02 5.879025417712292062e-02 6.333103356520827787e-02 6.769312665136399676e-02 7.184609133836991623e-02 7.575985401135659769e-02 7.940475918680761636e-02 8.275167741550767952e-02 8.577215540349664158e-02 8.843859902624530422e-02 9.072448396191255815e-02 9.260459135668142050e-02 9.405526799007088434e-02 9.505471229953238455e-02 9.558328972141925950e-02 9.562388348590118714e-02 9.516229074283499845e-02 9.418767938677979901e-02 9.269312927278973435e-02 9.067629442643919402e-02 8.814024327416968008e-02 8.509456680019054919e-02 8.155689833258480959e-02 7.755507785032741963e-02 7.313034263043891037e-02 6.834217332252703891e-02 6.327582126980277333e-02 5.805411455568693091e-02 5.285569868604897414e-02 4.794132504318766863e-02 4.368431489685684760e-02 4.058231708670377580e-02 3.919322548974962100e-02 3.994570532322368195e-02 4.292450277812281251e-02 4.785452810997467554e-02 5.429046124976306953e-02 6.179836684118063250e-02 7.002687065651196086e-02 7.870683636286603113e-02 8.763019108120666256e-02 9.662971638536262120e-02 1.055645540763752860e-01 1.143107655381910281e-01 1.227554163367800544e-01 1.307929469517581933e-01 1.383229988753936490e-01 1.452491720869162894e-01 1.514783891688749329e-01 1.569206649492604633e-01 1.614891567392589822e-01 1.651004180489498985e-01 1.676748100953454612e-01 1.691370480890847516e-01 1.694168785092287355e-01 1.684499039170345436e-01 1.661785986386782599e-01 1.625535999912202656e-01 1.575354303065235606e-01 1.510969339108170495e-01 1.432269619141560701e-01 1.339363435847083228e-01 1.232682713183534673e-01 1.113177111873546732e-01 9.827048253708887959e-02 8.448804404718217309e-02 7.070312162886613350e-02 5.846680076431525624e-02 5.087968332849800157e-02 5.208215618685753390e-02 6.324063110883543226e-02 8.162285306330041568e-02 1.044695117382582056e-01 1.302382372265749599e-01 1.581306284341061630e-01 1.876928464850815548e-01 2.186282309573053251e-01 2.507144420237507609e-01 2.837653466592026663e-01 3.176125052315594832e-01 3.520957623715843532e-01 3.870583439899255573e-01 4.223443232842526429e-01 4.577974030136475747e-01 4.932604666748549582e-01 5.285755993235176087e-01 5.635844064566621903e-01 5.981285278805702488e-01 6.320502816414175218e-01 6.651933950628979852e-01 6.974037929700942495e-01 7.285304211365748461e-01 7.584260879885678097e-01 7.869483108340775690e-01 8.139601550523719586e-01 8.393310561956859317e-01 8.629376160726391909e-01 8.846643647587998371e-01 9.044044812123616106e-01 9.220604658249073049e-01 9.375447588485115169e-01 9.507802992363633132e-01 9.617010190301917838e-01 9.702522690331908395e-01 9.763911721266047561e-01 9.800869012231735455e-01 9.813208795008265817e-01 9.800869012231735455e-01 9.763911721266047561e-01 9.702522690331906174e-01 9.617010190301917838e-01 9.507802992363633132e-01 9.375447588485115169e-01 9.220604658249073049e-01 9.044044812123616106e-01 8.846643647587995041e-01 8.629376160726391909e-01 8.393310561956860427e-01 8.139601550523716256e-01 7.869483108340774580e-01 7.584260879885676987e-01 7.285304211365748461e-01 6.974037929700942495e-01 6.651933950628979852e-01 6.320502816414174108e-01 5.981285278805703598e-01 5.635844064566621903e-01 5.285755993235177197e-01 4.932604666748547917e-01 4.577974030136475747e-01 4.223443232842526984e-01 3.870583439899255573e-01 3.520957623715843532e-01 3.176125052315595387e-01 2.837653466592026663e-01 2.507144420237508164e-01 2.186282309573053251e-01 1.876928464850815825e-01 1.581306284341061352e-01 1.302382372265749599e-01 1.044695117382582333e-01 8.162285306330041568e-02 6.324063110883543226e-02 5.208215618685757553e-02 5.087968332849799463e-02 5.846680076431522849e-02 7.070312162886613350e-02 8.448804404718215921e-02 9.827048253708887959e-02 1.113177111873546593e-01 1.232682713183534673e-01 1.339363435847083228e-01 1.432269619141560424e-01 1.510969339108170495e-01 1.575354303065235606e-01 1.625535999912202656e-01 1.661785986386782599e-01 1.684499039170345158e-01 1.694168785092287355e-01 1.691370480890847516e-01 1.676748100953454612e-01 1.651004180489499262e-01 1.614891567392589544e-01 1.569206649492604633e-01 1.514783891688749329e-01 1.452491720869163172e-01 1.383229988753936213e-01 1.307929469517581655e-01 1.227554163367800821e-01 1.143107655381910281e-01 1.055645540763752999e-01 9.662971638536266283e-02 8.763019108120666256e-02 7.870683636286603113e-02 7.002687065651200249e-02 6.179836684118063944e-02 5.429046124976306259e-02 4.785452810997470330e-02 4.292450277812285414e-02 3.994570532322366807e-02 3.919322548974962100e-02 4.058231708670379662e-02 4.368431489685688229e-02 4.794132504318765475e-02 5.285569868604893945e-02 5.805411455568694479e-02 6.327582126980278721e-02 6.834217332252701116e-02 7.313034263043891037e-02 7.755507785032743351e-02 8.155689833258476795e-02 8.509456680019057695e-02 8.814024327416969395e-02 9.067629442643916626e-02 9.269312927278970660e-02 9.418767938677979901e-02 9.516229074283499845e-02 9.562388348590121490e-02 9.558328972141924562e-02 9.505471229953237067e-02 9.405526799007092598e-02 9.260459135668142050e-02 9.072448396191253039e-02 8.843859902624531810e-02 8.577215540349665546e-02 8.275167741550769340e-02 7.940475918680760248e-02 7.575985401135661157e-02 7.184609133836994399e-02 6.769312665136401064e-02 6.333103356520826399e-02 5.879025417712287899e-02 5.410163557147014413e-02 4.929660247811103874e-02 4.440755936371214990e-02 3.946870462795538936e-02 3.451763548417642602e-02 2.959858095675202416e-02 2.476925613127249973e-02 2.011645650694720774e-02 1.579429164104883404e-02 1.212021794344724304e-02 9.756995117594693609e-03 9.583466309906193276e-03 1.156253969907490402e-02 1.473380023930596916e-02 1.838304087191763511e-02 2.217749630377414613e-02 2.596484122744908973e-02 2.966774894500906826e-02 3.324232911686307579e-02 3.666128356133956101e-02 3.990648633858463745e-02 4.296542173499692807e-02 4.582933414341301692e-02 4.849219555237038043e-02 5.095008918866624631e-02 5.320081682889092611e-02 5.524363208982251833e-02 5.707904764650836849e-02 5.870868747376658398e-02 6.013516749206208184e-02 6.136199478283600739e-02 6.239347941622467447e-02 6.323465521811751089e-02 6.389120718357318984e-02 6.436940409538008390e-02 6.467603544119603087e-02 6.481835206200979582e-02 6.480401018111031641e-02 6.464101859998060140e-02 6.433768893268031197e-02 6.390258880023526322e-02 6.334449793198000667e-02 6.267236712845027091e-02 6.189528003438959231e-02 6.102241765297367754e-02 6.006302550483200858e-02 5.902638329779817672e-02 5.792177692540848022e-02 5.675847255307307077e-02 5.554569247954976863e-02
5.444838756996019796e-02 5.568555590198599053e-02 5.688094627679709386e-02 5.802528151557492103e-02 5.910921977749398343e-02 6.012337872007610801e-02 6.105836108090359482e-02 6.190478209225663137e-02 6.265329905616474904e-02 6.329464333660546338e-02 6.381965496762025125e-02 6.421932003030980662e-02 6.448481091744427685e-02 6.460752958206440744e-02 6.457915385693763222e-02 6.439168693710019264e-02 6.403751014218123094e-02 6.350943912491040233e-02 6.280078377776932008e-02 6.190541222712848957e-02 6.081781951947273085e-02 5.953320193823016804e-02 5.804753840964701345e-02 5.635768127280957329e-02 5.446145999116190628e-02 5.235780349892547869e-02 5.004689039438339759e-02 4.753034220172512592e-02 4.481148550887759791e-02 4.189572810115674284e-02 3.879113087414361866e-02 3.550933011204638473e-02 3.206711676130356847e-02 2.848931505865964081e-02 2.481438932005374312e-02 2.110615439039194990e-02 1.747991088520426881e-02 1.416264117966837058e-02 1.161466962764458495e-02 1.060543084851194896e-02 1.169632460959092388e-02 1.451948070577585050e-02 1.835112985886642317e-02 2.271858415502744227e-02 2.737788471760794345e-02 3.219764825525483348e-02 3.709750536964705192e-02 4.202100976158407164e-02 4.692354250598397558e-02 5.176660896875827367e-02 5.651500259427276462e-02 6.113534034918761961e-02 6.559529811956472944e-02 6.986322586157411862e-02 7.390798124952328851e-02 7.769889653617217951e-02 8.120583155850198687e-02 8.439928598061179066e-02 8.725055500066776493e-02 8.973191921919179692e-02 9.181686338297895267e-02 9.348032147286966520e-02 9.469894779347838576e-02 9.545141582273833358e-02 9.571874899032979667e-02 9.548469071492333982e-02 9.473612552513989427e-02 9.346356979694522837e-02 9.166176096564235265e-02 8.933039034574366544e-02 8.647505087735059270e-02 8.310851405950495097e-02 7.925252199051707747e-02 7.494040171827220931e-02 7.022101579465316046e-02 6.516491204090042733e-02 5.987409879283264041e-02 5.449765464450364444e-02 4.925593314081024021e-02 4.447414587907130151e-02 4.061417465922372710e-02 3.825938458562422317e-02 3.797144922112431070e-02 4.002660766978122231e-02 4.426972659783807995e-02 5.025898455195183800e-02 5.750654730129015069e-02 6.560520903432140449e-02 7.424576584556265291e-02 8.319474823148050036e-02 9.226937579910811371e-02 1.013191442456408548e-01 1.102138847593373411e-01 1.188363678396020667e-01 1.270778140138501822e-01 1.348352194534947479e-01 1.420098192666877090e-01 1.485062767728091981e-01 1.542323483857102606e-01 1.590988708774475346e-01 1.630199771968773303e-01 1.659134848197562906e-01 1.677014266607247395e-01 1.683107153352191299e-01 1.676739520786922066e-01 1.657304172466841918e-01 1.624273176668170893e-01 1.577214305611134293e-01 1.515814004675561377e-01 1.439911695005638426e-01 1.349554747032960522e-01 1.245093176190236739e-01 1.127355224807696787e-01 9.979986297577217447e-02 8.602700911519742255e-02 7.207646454862259855e-02 5.935582891077011841e-02 5.078262200021773504e-02 5.066998958508190515e-02 6.084400371212934922e-02 7.874029216080795368e-02 1.013875301265820400e-01 1.270985265312163937e-01 1.550132037117733508e-01 1.846523825729426416e-01 2.157081442268838078e-01 2.479524493258343232e-01 2.811957163880567379e-01 3.152669475397298360e-01 3.500037255217057219e-01 3.852470400648087545e-01 4.208386289526144797e-01 4.566197054241398212e-01 4.924304903855474813e-01 5.281102338751693104e-01 5.634975460064743924e-01 5.984309299699041018e-01 6.327494497271071161e-01 6.662934879662339993e-01 6.989055634294537578e-01 7.304311849533188239e-01 7.607197247080516034e-01 7.896252964389021134e-01 8.170076267284552829e-01 8.427329088451587236e-01 8.666746298820222627e-01 8.887143627826291636e-01 9.087425156008215321e-01 9.266590310099085404e-01 9.423740297081650841e-01 9.558083919852145005e-01 9.668942723345064216e-01 9.755755426296524035e-01 9.818081600313071089e-01 9.855604564580175975e-01 9.868133471381242972e-01 9.855604564580175975e-01 9.818081600313071089e-01 9.755755426296527366e-01 9.668942723345061996e-01 9.558083919852145005e-01 9.423740297081650841e-01 9.266590310099086514e-01 9.087425156008211991e-01 8.887143627826291636e-01 8.666746298820222627e-01 8.427329088451587236e-01 8.170076267284549498e-01 7.896252964389021134e-01 7.607197247080516034e-01 7.304311849533190459e-01 6.989055634294536468e-01 6.662934879662342214e-01 6.327494497271072271e-01 5.984309299699042128e-01 5.634975460064742814e-01 5.281102338751694214e-01 4.924304903855473703e-01 4.566197054241399322e-01 4.208386289526145352e-01 3.852470400648087545e-01 3.500037255217056664e-01 3.152669475397298360e-01 2.811957163880566268e-01 2.479524493258343787e-01 2.157081442268838356e-01 1.846523825729426416e-01 1.550132037117732675e-01 1.270985265312163659e-01 1.013875301265820261e-01 7.874029216080792593e-02 6.084400371212935615e-02 5.066998958508190515e-02 5.078262200021775585e-02 5.935582891077012535e-02 7.207646454862258467e-02 8.602700911519742255e-02 9.979986297577213283e-02 1.127355224807697065e-01 1.245093176190236739e-01 1.349554747032960522e-01 1.439911695005638426e-01 1.515814004675561655e-01 1.577214305611134293e-01 1.624273176668170893e-01 1.657304172466840808e-01 1.676739520786922344e-01 1.683107153352191576e-01 1.677014266607247395e-01 1.659134848197562351e-01 1.630199771968773303e-01 1.590988708774475624e-01 1.542323483857102051e-01 1.485062767728092259e-01 1.420098192666876813e-01 1.348352194534947202e-01 1.270778140138501822e-01 1.188363678396020806e-01 1.102138847593373133e-01 1.013191442456408548e-01 9.226937579910812759e-02 8.319474823148044484e-02 7.424576584556265291e-02 6.560520903432139062e-02 5.750654730129014375e-02 5.025898455195183800e-02 4.426972659783806607e-02 4.002660766978122231e-02 3.797144922112431070e-02 3.825938458562423705e-02 4.061417465922372710e-02 4.447414587907133621e-02 4.925593314081024715e-02 5.449765464450363056e-02 5.987409879283266817e-02 6.516491204090039957e-02 7.022101579465317434e-02 7.494040171827225094e-02 7.925252199051710522e-02 8.310851405950493709e-02 8.647505087735060658e-02 8.933039034574369319e-02 9.166176096564233877e-02 9.346356979694522837e-02 9.473612552513988039e-02 9.548469071492336757e-02 9.571874899032979667e-02 9.545141582273837522e-02 9.469894779347838576e-02 9.348032147286966520e-02 9.181686338297895267e-02 8.973191921919178304e-02 8.725055500066776493e-02 8.439928598061179066e-02 8.120583155850200074e-02 7.769889653617217951e-02 7.390798124952327464e-02 6.986322586157411862e-02 6.559529811956472944e-02 6.113534034918761267e-02 5.651500259427276462e-02 5.176660896875827367e-02 4.692354250598397558e-02 4.202100976158410633e-02 3.709750536964705886e-02 3.219764825525484736e-02 2.737788471760794345e-02 2.271858415502743186e-02 1.835112985886641623e-02 1.451948070577584703e-02 1.169632460959091520e-02 1.060543084851195417e-02 1.161466962764457107e-02 1.416264117966833935e-02 1.747991088520426881e-02 2.110615439039194643e-02 2.481438932005375353e-02 2.848931505865964428e-02 3.206711676130357541e-02 3.550933011204637085e-02 3.879113087414361866e-02 4.189572810115673590e-02 4.481148550887760484e-02 4.753034220172513979e-02 5.004689039438339065e-02 5.235780349892547869e-02 5.446145999116191322e-02 5.635768127280958717e-02 5.804753840964700651e-02 5.953320193823014722e-02 6.081781951947272391e-02 6.190541222712848263e-02 6.280078377776934784e-02 6.350943912491040233e-02 6.403751014218123094e-02 6.439168693710019264e-02 6.457915385693764609e-02 6.460752958206440744e-02 6.448481091744427685e-02 6.421932003030982050e-02 6.381965496762025125e-02 6.329464333660544950e-02 6.265329905616476291e-02 6.190478209225663830e-02 6.105836108090357400e-02 6.012337872007611494e-02 5.910921977749400424e-02 5.802528151557490715e-02 5.688094627679707999e-02 5.568555590198597666e-02 5.444838756996019796e-02
5.331707703007130400e-02 5.457176469224065546e-02 5.579252917736725326e-02 5.697006077200907070e-02 5.809496309316169310e-02 5.915777775480277056e-02 6.014900998280318239e-02 6.105915570370143430e-02 6.187873053553130664e-02 6.259830102538120611e-02 6.320851840878612127e-02 6.370015511001017594e-02 6.406414415963516962e-02 6.429162167663741989e-02 6.437397254712247385e-02 6.430287943320801836e-02 6.407037526669995264e-02 6.366889942933996738e-02 6.309135790418604617e-02 6.233118781640600847e-02 6.138242699025505539e-02 6.023978947034375198e-02 5.889874845008372800e-02 5.735562881792680145e-02 5.560771273807690873e-02 5.365336360940504284e-02 5.149217688904419304e-02 4.912517151711639357e-02 4.655504469378317356e-02 4.378652872796340301e-02 4.082691796798383621e-02 3.768688968682951113e-02 3.438185400747434395e-02 3.093429985863803411e-02 2.737811103463847970e-02 2.376698259542090602e-02 2.019174581102153518e-02 1.681712019254972407e-02 1.395479078875709600e-02 1.215335635434097034e-02 1.206423277883877931e-02 1.384097528050639431e-02 1.698457347650449145e-02 2.093378175493189677e-02 2.533699413200465878e-02 2.999892571344790759e-02 3.480507729012969481e-02 3.968047534312429958e-02 4.456996484195663993e-02 4.942873239462415580e-02 5.421756633725826474e-02 5.890039055960290260e-02 6.344294757737493906e-02 6.781209488327268053e-02 7.197544655509861833e-02 7.590121974424890450e-02 7.955820934574588110e-02 8.291584735172480292e-02 8.594432144889416203e-02 8.861473767518639189e-02 9.089931807222459414e-02 9.277162818506877462e-02 9.420683204360991159e-02 9.518197457210555990e-02 9.567629369242519610e-02 9.567156715137903333e-02 9.515250282754589284e-02 9.410718668014386723e-02 9.252761071283251149e-02 9.041031617771791429e-02 8.775720785842851257e-02 8.457662906395509161e-02 8.088484351888935997e-02 7.670816679696881857e-02 7.208615699872683580e-02 6.707656560363181586e-02 6.176325057837291077e-02 5.626906492554270556e-02 5.077679491577018894e-02 4.556148672256703919e-02 4.103210216042540298e-02 3.775557705054216617e-02 3.638194712058046704e-02 3.739012267846811982e-02 4.080948875164387701e-02 4.624718471469768666e-02 5.316613386983826822e-02 6.109188410336260228e-02 6.966445859284491060e-02 7.861835546281592535e-02 8.775166326848944653e-02 9.690243308727630733e-02 1.059334055691336374e-01 1.147226792598937256e-01 1.231581249427938368e-01 1.311340890474812504e-01 1.385494996074602414e-01 1.453068474589911951e-01 1.513117285991816552e-01 1.564727588571744044e-01 1.607017466046599119e-01 1.639140552265332673e-01 1.660291174625929400e-01 1.669710865545894485e-01 1.666696301697108418e-01 1.650608978121540227e-01 1.620887281370399780e-01 1.577062214680040320e-01 1.518779084213855157e-01 1.445829468839647802e-01 1.358201852949793564e-01 1.256167955256848323e-01 1.140441413111235730e-01 1.012493003331424862e-01 8.752290408411303457e-02 7.345654653707087145e-02 6.032038350596725246e-02 5.082787653351394236e-02 4.937554759818818528e-02 5.846547851237911264e-02 7.580102571119570753e-02 9.820083425461632876e-02 1.238164183484699449e-01 1.517189091028328662e-01 1.814014173915244610e-01 2.125440294933188534e-01 2.449128230442925713e-01 2.783147807868314727e-01 3.125764318846753209e-01 3.475332092887478130e-01 3.830239873288913688e-01 4.188882901477653520e-01 4.549649607420883646e-01 4.910916724984413229e-01 5.271049503906879430e-01 5.628405134598222226e-01 5.981338266347018262e-01 6.328207920029748079e-01 6.667385335879966179e-01 6.997262437561488913e-01 7.316260678881534307e-01 7.622840092451790284e-01 7.915508393614442140e-01 8.192830015592094117e-01 8.453434967578276060e-01 8.696027419080016863e-01 8.919393922925089591e-01 9.122411197002273653e-01 9.304053391674841356e-01 9.463398776311970906e-01 9.599635784784316117e-01 9.712068366225742322e-01 9.800120593965871985e-01 9.863340492329562004e-01 9.901403047992149986e-01 9.914112379760476879e-01 9.901403047992149986e-01 9.863340492329563114e-01 9.800120593965870874e-01 9.712068366225742322e-01 9.599635784784316117e-01 9.463398776311970906e-01 9.304053391674840245e-01 9.122411197002275873e-01 8.919393922925087370e-01 8.696027419080016863e-01 8.453434967578276060e-01 8.192830015592094117e-01 7.915508393614444360e-01 7.622840092451792504e-01 7.316260678881535418e-01 6.997262437561488913e-01 6.667385335879967290e-01 6.328207920029748079e-01 5.981338266347020483e-01 5.628405134598222226e-01 5.271049503906879430e-01 4.910916724984413229e-01 4.549649607420883646e-01 4.188882901477654075e-01 3.830239873288913688e-01 3.475332092887477020e-01 3.125764318846753209e-01 2.783147807868314727e-01 2.449128230442926268e-01 2.125440294933188534e-01 1.814014173915244055e-01 1.517189091028328662e-01 1.238164183484699588e-01 9.820083425461632876e-02 7.580102571119572141e-02 5.846547851237915427e-02 4.937554759818818528e-02 5.082787653351394236e-02 6.032038350596725246e-02 7.345654653707085757e-02 8.752290408411303457e-02 1.012493003331424446e-01 1.140441413111235730e-01 1.256167955256848323e-01 1.358201852949793287e-01 1.445829468839647802e-01 1.518779084213855157e-01 1.577062214680040597e-01 1.620887281370399502e-01 1.650608978121539672e-01 1.666696301697108418e-01 1.669710865545894207e-01 1.660291174625929678e-01 1.639140552265332396e-01 1.607017466046599119e-01 1.564727588571744044e-01 1.513117285991816552e-01 1.453068474589911674e-01 1.385494996074602136e-01 1.311340890474811949e-01 1.231581249427938507e-01 1.147226792598937117e-01 1.059334055691336235e-01 9.690243308727629346e-02 8.775166326848944653e-02 7.861835546281592535e-02 6.966445859284492448e-02 6.109188410336257452e-02 5.316613386983824047e-02 4.624718471469765196e-02 4.080948875164385620e-02 3.739012267846809900e-02 3.638194712058045316e-02 3.775557705054216617e-02 4.103210216042543074e-02 4.556148672256706000e-02 5.077679491577018200e-02 5.626906492554270556e-02 6.176325057837293853e-02 6.707656560363180198e-02 7.208615699872683580e-02 7.670816679696879081e-02 8.088484351888937385e-02 8.457662906395506386e-02 8.775720785842851257e-02 9.041031617771790041e-02 9.252761071283251149e-02 9.410718668014383947e-02 9.515250282754589284e-02 9.567156715137906109e-02 9.567629369242520998e-02 9.518197457210554602e-02 9.420683204360991159e-02 9.277162818506876074e-02 9.089931807222459414e-02 8.861473767518640576e-02 8.594432144889420366e-02 8.291584735172483067e-02 7.955820934574589498e-02 7.590121974424890450e-02 7.197544655509857670e-02 6.781209488327269441e-02 6.344294757737493906e-02 5.890039055960290260e-02 5.421756633725827862e-02 4.942873239462414886e-02 4.456996484195661912e-02 3.968047534312429958e-02 3.480507729012972257e-02 2.999892571344789718e-02 2.533699413200466224e-02 2.093378175493190024e-02 1.698457347650450186e-02 1.384097528050640125e-02 1.206423277883877064e-02 1.215335635434097207e-02 1.395479078875709079e-02 1.681712019254972407e-02 2.019174581102154559e-02 2.376698259542091296e-02 2.737811103463847623e-02 3.093429985863803411e-02 3.438185400747434395e-02 3.768688968682950419e-02 4.082691796798384315e-02 4.378652872796340301e-02 4.655504469378315274e-02 4.912517151711639357e-02 5.149217688904419304e-02 5.365336360940504978e-02 5.560771273807692955e-02 5.735562881792680839e-02 5.889874845008374882e-02 6.023978947034375198e-02 6.138242699025502763e-02 6.233118781640601541e-02 6.309135790418604617e-02 6.366889942933996738e-02 6.407037526669998040e-02 6.430287943320801836e-02 6.437397254712247385e-02 6.429162167663737826e-02 6.406414415963518350e-02 6.370015511001017594e-02 6.320851840878610739e-02 6.259830102538120611e-02 6.187873053553132052e-02 6.105915570370143430e-02 6.014900998280320321e-02 5.915777775480277056e-02 5.809496309316171392e-02 5.697006077200909152e-02 5.579252917736726020e-02 5.457176469224066240e-02 5.331707703007130400e-02
5.215754229800100700e-02 5.342267813285058592e-02 5.466187940708784609e-02 5.586582845101768086e-02 5.702509708024407209e-02 5.813017238892985439e-02 5.917148288438755371e-02 6.013942561552914484e-02 6.102439483862535236e-02 6.181681266731384877e-02 6.250716207141539249e-02 6.308602252121919829e-02 6.354410852091346706e-02 6.387231123664816046e-02 6.406174340235497311e-02 6.410378768148591866e-02 6.399014867870748968e-02 6.371290883770847069e-02 6.326458853869793009e-02 6.263821083580750626e-02 6.182737147242569481e-02 6.082631511572182681e-02 5.963001921474404832e-02 5.823428759694578710e-02 5.663585701931338201e-02 5.483252162258104440e-02 5.282328301200674842e-02 5.060853822940066665e-02 4.819032549738896942e-02 4.557266074765997654e-02 4.276202128894410898e-02 3.976807589947076171e-02 3.660484252403729821e-02 3.329261715071712979e-02 2.986135204447150707e-02 2.635687316771706534e-02 2.285285256028671622e-02 1.947450217518353205e-02 1.644392911032191776e-02 1.414768266282890978e-02 1.313905635614134523e-02 1.383825037802012374e-02 1.611959102598296834e-02 1.949599853307722522e-02 2.353528678239426297e-02 2.796559017446325832e-02 3.262542343798766759e-02 3.741314833437735937e-02 4.225831198795852034e-02 4.710699343105603093e-02 5.191430740956051032e-02 5.664046275631431926e-02 6.124863084028095428e-02 6.570377472926799967e-02 6.997201228118986316e-02 7.402029026898163111e-02 7.781624850937943205e-02 8.132820583476096932e-02 8.452522825216980673e-02 8.737725559820934407e-02 8.985527231125876868e-02 9.193151365548066223e-02 9.357970250141586788e-02 9.477531455710044850e-02 9.549587237426632180e-02 9.572127101162829221e-02 9.543414140611017338e-02 9.462026189370791041e-02 9.326903483241341664e-02 9.137405534985836020e-02 8.893381528981048056e-02 8.595261166942191888e-02 8.244177286552870076e-02 7.842139089590999257e-02 7.392287949507042599e-02 6.899291105780856748e-02 6.369970286150203331e-02 5.814335589445034091e-02 5.247313496156440910e-02 4.691597636689859990e-02 4.181970584425270809e-02 3.770113962770636068e-02 3.524013519205700801e-02 3.509395424509662714e-02 3.753556539010560050e-02 4.229251395901253291e-02 4.879819279782381808e-02 5.649956005569872763e-02 6.497174269089872611e-02 7.390812791832333806e-02 8.308284990071991560e-02 9.232014622507951629e-02 1.014745643773162509e-01 1.104190592157908851e-01 1.190379915124252785e-01 1.272230505116710153e-01 1.348709231995424696e-01 1.418820271577851955e-01 1.481599096334619003e-01 1.536110787728738325e-01 1.581451275501772613e-01 1.616750674874545546e-01 1.641178251919441222e-01 1.653948802661181494e-01 1.654330450854057943e-01 1.641654111036384700e-01 1.615325197474251073e-01 1.574838698270004389e-01 1.519799688930525694e-01 1.449953168044793572e-01 1.365230722159612997e-01 1.265829220881643236e-01 1.152354120299669410e-01 1.026101912795878701e-01 8.896645621344334565e-02 7.483312346825600481e-02 6.135035604178448038e-02 5.101467700500635777e-02 4.821641409413001539e-02 5.612181406413910972e-02 7.281495951075130091e-02 9.491571186854252939e-02 1.203961878706590188e-01 1.482504763927437741e-01 1.779412323100550419e-01 2.091356931306771194e-01 2.415938329290328035e-01 2.751192013405334702e-01 3.095359401044427416e-01 3.446774492642674659e-01 3.803806156493678148e-01 4.164828800617962345e-01 4.528208440089511178e-01 4.892297585902101176e-01 5.255435443393891015e-01 5.615951445823474941e-01 5.972170956462448110e-01 6.322422414159736270e-01 6.665045447389447153e-01 6.998399627951905622e-01 7.320873623477658354e-01 7.630894562410139859e-01 7.926937460005325509e-01 8.207534577010974219e-01 8.471284598741797289e-01 8.716861534062857464e-01 8.943023243062289129e-01 9.148619510012162559e-01 9.332599585262860709e-01 9.494019126419416255e-01 9.632046475774377337e-01 9.745968217682047241e-01 9.835193966444271130e-01 9.899260342378616295e-01 9.937834101066552739e-01 9.950714388313630643e-01 9.937834101066553849e-01 9.899260342378614075e-01 9.835193966444267799e-01 9.745968217682047241e-01 9.632046475774377337e-01 9.494019126419416255e-01 9.332599585262859598e-01 9.148619510012162559e-01 8.943023243062289129e-01 8.716861534062857464e-01 8.471284598741798400e-01 8.207534577010974219e-01 7.926937460005325509e-01 7.630894562410139859e-01 7.320873623477658354e-01 6.998399627951906732e-01 6.665045447389447153e-01 6.322422414159736270e-01 5.972170956462447000e-01 5.615951445823474941e-01 5.255435443393891015e-01 4.892297585902100621e-01 4.528208440089511178e-01 4.164828800617962345e-01 3.803806156493679813e-01 3.446774492642674104e-01 3.095359401044427416e-01 2.751192013405335812e-01 2.415938329290326370e-01 2.091356931306771472e-01 1.779412323100550142e-01 1.482504763927437741e-01 1.203961878706590743e-01 9.491571186854252939e-02 7.281495951075130091e-02 5.612181406413914442e-02 4.821641409413005008e-02 5.101467700500633001e-02 6.135035604178448732e-02 7.483312346825594930e-02 8.896645621344333177e-02 1.026101912795878840e-01 1.152354120299669687e-01 1.265829220881642958e-01 1.365230722159613275e-01 1.449953168044793295e-01 1.519799688930525694e-01 1.574838698270004667e-01 1.615325197474250796e-01 1.641654111036384422e-01 1.654330450854057943e-01 1.653948802661181772e-01 1.641178251919441500e-01 1.616750674874546101e-01 1.581451275501772613e-01 1.536110787728738325e-01 1.481599096334619281e-01 1.418820271577852232e-01 1.348709231995424696e-01 1.272230505116710153e-01 1.190379915124252785e-01 1.104190592157908990e-01 1.014745643773161954e-01 9.232014622507953017e-02 8.308284990071991560e-02 7.390812791832331030e-02 6.497174269089871224e-02 5.649956005569874845e-02 4.879819279782380420e-02 4.229251395901251209e-02 3.753556539010559356e-02 3.509395424509662714e-02 3.524013519205700801e-02 3.770113962770635374e-02 4.181970584425272891e-02 4.691597636689859990e-02 5.247313496156438828e-02 5.814335589445034785e-02 6.369970286150204719e-02 6.899291105780860911e-02 7.392287949507041211e-02 7.842139089590997869e-02 8.244177286552870076e-02 8.595261166942193276e-02 8.893381528981043893e-02 9.137405534985838795e-02 9.326903483241343051e-02 9.462026189370791041e-02 9.543414140611020113e-02 9.572127101162829221e-02 9.549587237426632180e-02 9.477531455710044850e-02 9.357970250141585400e-02 9.193151365548066223e-02 8.985527231125875480e-02 8.737725559820935795e-02 8.452522825216980673e-02 8.132820583476096932e-02 7.781624850937943205e-02 7.402029026898161723e-02 6.997201228118982153e-02 6.570377472926798579e-02 6.124863084028095428e-02 5.664046275631429844e-02 5.191430740956051032e-02 4.710699343105603787e-02 4.225831198795852034e-02 3.741314833437737325e-02 3.262542343798763289e-02 2.796559017446326872e-02 2.353528678239426297e-02 1.949599853307722522e-02 1.611959102598296487e-02 1.383825037802012027e-02 1.313905635614134003e-02 1.414768266282891845e-02 1.644392911032191776e-02 1.947450217518353552e-02 2.285285256028673356e-02 2.635687316771703759e-02 2.986135204447150707e-02 3.329261715071715061e-02 3.660484252403729127e-02 3.976807589947074784e-02 4.276202128894409510e-02 4.557266074765999736e-02 4.819032549738896942e-02 5.060853822940065971e-02 5.282328301200676229e-02 5.483252162258104440e-02 5.663585701931338201e-02 5.823428759694578710e-02 5.963001921474406219e-02 6.082631511572182681e-02 6.182737147242567399e-02 6.263821083580750626e-02 6.326458853869791621e-02 6.371290883770848457e-02 6.399014867870748968e-02 6.410378768148590478e-02 6.406174340235497311e-02 6.387231123664814658e-02 6.354410852091345319e-02 6.308602252121921217e-02 6.250716207141540637e-02 6.181681266731389734e-02 6.102439483862534542e-02 6.013942561552912403e-02 5.917148288438756759e-02 5.813017238892985439e-02 5.702509708024406515e-02 5.586582845101767392e-02 5.466187940708785997e-02 5.342267813285059980e-02 5.215754229800100700e-02
5.097579247659257684e-02 5.224412940772031611e-02 5.349462793737497224e-02 5.471798997660121816e-02 5.590478046461401507e-02 5.704545505873015454e-02 5.813038741338693444e-02 5.914989683679303112e-02 6.009427699702155762e-02 6.095382624122339804e-02 6.171887999630975424e-02 6.237984563854313824e-02 6.292724015445311236e-02 6.335173086632546469e-02 6.364417946377007307e-02 6.379568956953834968e-02 6.379765807613141382e-02 6.364183052472567603e-02 6.332036086750278403e-02 6.282587607138524766e-02 6.215154620513108075e-02 6.129116093329549375e-02 6.023921376791185195e-02 5.899099607804764167e-02 5.754270385183658104e-02 5.589156174747839101e-02 5.403597139892957202e-02 5.197569484249117688e-02 4.971209033130218752e-02 4.724842856848746747e-02 4.459033598602014925e-02 4.174644478430545452e-02 3.872939019933677868e-02 3.555741068343042099e-02 3.225703208546729789e-02 2.886776852602885440e-02 2.545067963618703744e-02 2.210433591625624028e-02 1.899410314823712226e-02 1.639853472163592743e-02 1.474366997479789956e-02 1.449621546344932732e-02 1.583271263008445909e-02 1.848880408707326631e-02 2.203995876552274427e-02 2.614881255300616908e-02 3.059795849413931776e-02 3.525026647068773417e-02 4.001408969539622940e-02 4.482276244097272572e-02 4.962350114650002086e-02 5.437142258879876927e-02 5.902626152415967054e-02 6.355053632956454701e-02 6.790851765101389714e-02 7.206566021390127530e-02 7.598831313395458531e-02 7.964360506212500579e-02 8.299944410828440089e-02 8.602459675554605112e-02 8.868882395328851753e-02 9.096306094823031207e-02 9.281963269360485325e-02 9.423250028073952567e-02 9.517753662158574823e-02 9.563283216432844069e-02 9.557903424596715658e-02 9.499972731938591264e-02 9.388186646988737338e-02 9.221628448220667296e-02 8.999830509299218406e-02 8.722851517419079326e-02 8.391378215324253598e-02 8.006866042151138119e-02 7.571743128416261182e-02 7.089720203813756894e-02 6.566282092626646305e-02 6.009497423872460498e-02 5.431392646088560594e-02 4.850312243900405801e-02 4.294858042982248325e-02 3.809606350046869372e-02 3.459690608471698015e-02 3.322518846256210939e-02 3.452645605918078925e-02 3.844419858918647626e-02 4.442939443283382139e-02 5.184319854666590011e-02 6.017745625860233122e-02 6.907181148454152875e-02 7.826979315551711724e-02 8.757865237197717811e-02 9.684331383466338039e-02 1.059309950986341564e-01 1.147223498570493355e-01 1.231064001381562689e-01 1.309776683251779039e-01 1.382346126955051879e-01 1.447788589838454598e-01 1.505149360615216925e-01 1.553503450199817670e-01 1.591958612120097372e-01 1.619660117923834852e-01 1.635797003111838510e-01 1.639609731935560977e-01 1.630399468451218248e-01 1.607539455573169795e-01 1.570489497409744140e-01 1.518815403560191957e-01 1.452216876370698573e-01 1.370570555119944578e-01 1.274001758998331013e-01 1.163013819511922314e-01 1.038740822555259818e-01 9.034848815264877320e-02 7.619591084758021993e-02 6.243490353907462515e-02 5.133957471330133360e-02 4.720930684178577946e-02 5.383161747173047934e-02 6.979321540357920350e-02 9.153918986392114987e-02 1.168427005436056820e-01 1.446111939787523559e-01 1.742736686145642533e-01 2.054835166077513819e-01 2.379943419624518663e-01 2.716062502098419151e-01 3.061410797661843763e-01 3.414303185839084875e-01 3.773090005881197806e-01 4.136126218832288925e-01 4.501756806860990889e-01 4.868311412826846207e-01 5.234104512256930741e-01 5.597439047580377025e-01 5.956612308527067245e-01 6.309923306495833772e-01 6.655681151885080027e-01 6.992214095245979921e-01 7.317878984093895145e-01 7.631070943337895374e-01 7.930233123020001829e-01 8.213866380669415657e-01 8.480538781922520863e-01 8.728894815056178480e-01 8.957664224514085838e-01 9.165670376484289505e-01 9.351838076806850975e-01 9.515200768392644282e-01 9.654907042187848010e-01 9.770226402687498535e-01 9.860554236174521314e-01 9.925415937278023737e-01 9.964470157111986470e-01 9.977511144153601297e-01 9.964470157111986470e-01 9.925415937278022627e-01 9.860554236174521314e-01 9.770226402687501865e-01 9.654907042187850230e-01 9.515200768392644282e-01 9.351838076806853195e-01 9.165670376484288395e-01 8.957664224514085838e-01 8.728894815056178480e-01 8.480538781922518643e-01 8.213866380669415657e-01 7.930233123020000718e-01 7.631070943337894263e-01 7.317878984093895145e-01 6.992214095245977701e-01 6.655681151885077806e-01 6.309923306495834883e-01 5.956612308527067245e-01 5.597439047580374805e-01 5.234104512256930741e-01 4.868311412826846207e-01 4.501756806860990889e-01 4.136126218832287815e-01 3.773090005881197251e-01 3.414303185839084875e-01 3.061410797661843763e-01 2.716062502098419706e-01 2.379943419624518108e-01 2.054835166077514375e-01 1.742736686145643088e-01 1.446111939787523004e-01 1.168427005436057098e-01 9.153918986392113599e-02 6.979321540357920350e-02 5.383161747173045159e-02 4.720930684178577252e-02 5.133957471330132666e-02 6.243490353907463902e-02 7.619591084758020605e-02 9.034848815264874544e-02 1.038740822555259957e-01 1.163013819511922592e-01 1.274001758998330736e-01 1.370570555119945133e-01 1.452216876370698018e-01 1.518815403560191402e-01 1.570489497409744695e-01 1.607539455573170906e-01 1.630399468451218525e-01 1.639609731935560977e-01 1.635797003111838788e-01 1.619660117923834852e-01 1.591958612120097094e-01 1.553503450199817393e-01 1.505149360615217202e-01 1.447788589838454598e-01 1.382346126955052157e-01 1.309776683251779594e-01 1.231064001381562689e-01 1.147223498570493355e-01 1.059309950986341148e-01 9.684331383466336651e-02 8.757865237197715036e-02 7.826979315551713112e-02 6.907181148454154263e-02 6.017745625860235897e-02 5.184319854666589317e-02 4.442939443283382139e-02 3.844419858918647626e-02 3.452645605918078925e-02 3.322518846256210245e-02 3.459690608471700096e-02 3.809606350046865209e-02 4.294858042982249019e-02 4.850312243900402331e-02 5.431392646088562676e-02 6.009497423872457028e-02 6.566282092626650468e-02 7.089720203813752730e-02 7.571743128416265345e-02 8.006866042151142282e-02 8.391378215324254985e-02 8.722851517419079326e-02 8.999830509299219794e-02 9.221628448220664520e-02 9.388186646988737338e-02 9.499972731938591264e-02 9.557903424596717046e-02 9.563283216432845457e-02 9.517753662158577599e-02 9.423250028073952567e-02 9.281963269360485325e-02 9.096306094823031207e-02 8.868882395328851753e-02 8.602459675554607887e-02 8.299944410828440089e-02 7.964360506212506130e-02 7.598831313395461307e-02 7.206566021390126142e-02 6.790851765101388327e-02 6.355053632956454701e-02 5.902626152415966360e-02 5.437142258879876927e-02 4.962350114650002086e-02 4.482276244097272572e-02 4.001408969539625021e-02 3.525026647068773417e-02 3.059795849413931776e-02 2.614881255300615520e-02 2.203995876552275121e-02 1.848880408707325590e-02 1.583271263008444868e-02 1.449621546344932385e-02 1.474366997479789783e-02 1.639853472163593090e-02 1.899410314823712573e-02 2.210433591625621599e-02 2.545067963618703397e-02 2.886776852602885787e-02 3.225703208546729789e-02 3.555741068343042099e-02 3.872939019933679949e-02 4.174644478430544758e-02 4.459033598602013537e-02 4.724842856848746747e-02 4.971209033130219446e-02 5.197569484249117688e-02 5.403597139892957202e-02 5.589156174747839795e-02 5.754270385183658798e-02 5.899099607804765555e-02 6.023921376791185195e-02 6.129116093329548681e-02 6.215154620513109462e-02 6.282587607138524766e-02 6.332036086750278403e-02 6.364183052472566215e-02 6.379765807613142770e-02 6.379568956953833581e-02 6.364417946377008695e-02 6.335173086632543693e-02 6.292724015445315400e-02 6.237984563854315212e-02 6.171887999630974730e-02 6.095382624122341192e-02 6.009427699702156456e-02 5.914989683679303112e-02 5.813038741338693444e-02 5.704545505873015454e-02 5.590478046461401507e-02 5.471798997660121122e-02 5.349462793737498612e-02 5.224412940772028141e-02 5.097579247659256990e-02
4.977803594889998462e-02 5.104218123618955993e-02 5.229666167635350915e-02 5.353223013245606010e-02 5.473947249454305664e-02 5.590883819180566400e-02 5.703066939292474741e-02 5.809522982026478488e-02 5.909273398683663470e-02 6.001337754960177351e-02 6.084736936575181609e-02 6.158496574473257268e-02 6.221650731023415509e-02 6.273245882487867020e-02 6.312345228678421794e-02 6.338033358360097014e-02 6.349421298826646298e-02 6.345651980630788447e-02 6.325906154411077564e-02 6.289408807245303046e-02 6.235436142723090047e-02 6.163323214686809021e-02 6.072472343524112220e-02 5.962362502615674992e-02 5.832559951509175972e-02 5.682730528562904976e-02 5.512654227063069207e-02 5.322243012125484757e-02 5.111563371738778866e-02 4.880865976287539210e-02 4.630626303544781164e-02 4.361602646108016929e-02 4.074922459086255389e-02 3.772216282168400214e-02 3.455833937671369538e-02 3.129207129786414077e-02 2.797478426582034050e-02 2.468616825956884697e-02 2.155380638582740996e-02 1.878468770763083717e-02 1.669954957779795982e-02 1.571122391197481843e-02 1.614223361950754485e-02 1.798095516769765770e-02 2.092034957481669899e-02 2.460547651813123696e-02 2.876747370660577910e-02 3.322738930717475392e-02 3.786616550115089880e-02 4.260004191132883700e-02 4.736552887072477402e-02 5.211086768560908855e-02 5.679121934259797472e-02 6.136592657947406715e-02 6.579694070784335158e-02 7.004792051497614469e-02 7.408373226251514787e-02 7.787019809056434927e-02 8.137400441698271203e-02 8.456271774178056311e-02 8.740487580037532844e-02 8.987013415783844106e-02 9.192945580564759744e-02 9.355533617177275163e-02 9.472205938636932276e-02 9.540598442264063006e-02 9.558586241901435854e-02 9.524318960664673872e-02 9.436260443433834577e-02 9.293234358724861144e-02 9.094478105370333576e-02 8.839708961809082666e-02 8.529208942380599179e-02 8.163939137855680261e-02 7.745701886652736623e-02 7.277382779551938574e-02 6.763329790844961609e-02 6.209974644219896228e-02 5.626892477929384961e-02 5.028663312796828599e-02 4.438163156633041784e-02 3.892080267627791995e-02 3.448206360409691168e-02 3.187116491005104885e-02 3.187987615853887097e-02 3.476826676688541534e-02 4.009470232771863291e-02 4.714097714265615136e-02 5.529266832347860816e-02 6.411780733525476728e-02 7.331993189203368788e-02 8.268497159204073188e-02 9.204634936757934149e-02 1.012647939608627562e-01 1.102170110664072999e-01 1.187893444340818033e-01 1.268742420801455550e-01 1.343683347966349861e-01 1.411714720829735925e-01 1.471863489151797877e-01 1.523185136813580420e-01 1.564766357065967284e-01 1.595729627644088544e-01 1.615239324022451906e-01 1.622509260303919010e-01 1.616811787015564605e-01 1.597488873046440383e-01 1.563966052149003139e-01 1.515770894889619802e-01 1.452559120794398306e-01 1.374154344856797771e-01 1.280613500646260450e-01 1.172343508221457553e-01 1.050327157663905192e-01 9.165996558304424779e-02 7.753465935112091589e-02 6.356264873342508392e-02 5.179655354927940880e-02 4.636933920329243397e-02 5.161543538065829773e-02 6.674830337194502528e-02 8.807910147317794813e-02 1.131614412955783688e-01 1.408049269913455026e-01 1.704011482581021530e-01 2.015884815423824028e-01 2.341138373324189170e-01 2.677738479262525839e-01 3.023881290153998536e-01 3.377863801660100362e-01 3.738019231459594471e-01 4.102684560821601711e-01 4.470185214553313302e-01 4.838829424842384097e-01 5.206908361552202713e-01 5.572699857274078239e-01 5.934474459041900740e-01 6.290503026210748638e-01 6.639065366929129963e-01 6.978459563487549033e-01 7.307011730918523407e-01 7.623086011001315443e-01 7.925094640448145933e-01 8.211507956157216848e-01 8.480864217057374477e-01 8.731779134263929487e-01 8.962955010858927318e-01 9.173189400745820343e-01 9.361383203423618848e-01 9.526548118626907424e-01 9.667813391861656003e-01 9.784431789097142174e-01 9.875784746340832143e-01 9.941386647562856504e-01 9.980888192452804786e-01 9.994078823760363939e-01 9.980888192452807006e-01 9.941386647562856504e-01 9.875784746340833253e-01 9.784431789097141063e-01 9.667813391861656003e-01 9.526548118626905204e-01 9.361383203423615518e-01 9.173189400745820343e-01 8.962955010858927318e-01 8.731779134263930597e-01 8.480864217057371146e-01 8.211507956157214627e-01 7.925094640448147043e-01 7.623086011001315443e-01 7.307011730918527848e-01 6.978459563487551254e-01 6.639065366929128853e-01 6.290503026210751969e-01 5.934474459041900740e-01 5.572699857274076018e-01 5.206908361552200493e-01 4.838829424842384652e-01 4.470185214553314412e-01 4.102684560821601711e-01 3.738019231459595026e-01 3.377863801660100362e-01 3.023881290153999091e-01 2.677738479262525839e-01 2.341138373324189170e-01 2.015884815423823473e-01 1.704011482581021530e-01 1.408049269913455026e-01 1.131614412955783688e-01 8.807910147317794813e-02 6.674830337194505303e-02 5.161543538065830466e-02 4.636933920329242703e-02 5.179655354927940880e-02 6.356264873342508392e-02 7.753465935112095753e-02 9.165996558304423392e-02 1.050327157663904776e-01 1.172343508221458108e-01 1.280613500646260450e-01 1.374154344856797494e-01 1.452559120794398306e-01 1.515770894889619802e-01 1.563966052149003139e-01 1.597488873046440661e-01 1.616811787015564328e-01 1.622509260303919010e-01 1.615239324022451628e-01 1.595729627644088822e-01 1.564766357065967284e-01 1.523185136813580975e-01 1.471863489151797877e-01 1.411714720829735925e-01 1.343683347966349861e-01 1.268742420801455550e-01 1.187893444340818311e-01 1.102170110664072999e-01 1.012647939608627840e-01 9.204634936757935537e-02 8.268497159204071800e-02 7.331993189203368788e-02 6.411780733525479503e-02 5.529266832347858041e-02 4.714097714265616523e-02 4.009470232771863291e-02 3.476826676688539453e-02 3.187987615853889872e-02 3.187116491005109048e-02 3.448206360409691862e-02 3.892080267627791995e-02 4.438163156633040396e-02 5.028663312796829293e-02 5.626892477929386349e-02 6.209974644219896228e-02 6.763329790844962996e-02 7.277382779551934411e-02 7.745701886652735235e-02 8.163939137855677486e-02 8.529208942380599179e-02 8.839708961809082666e-02 9.094478105370339127e-02 9.293234358724861144e-02 9.436260443433833189e-02 9.524318960664675260e-02 9.558586241901435854e-02 9.540598442264064394e-02 9.472205938636929501e-02 9.355533617177275163e-02 9.192945580564756969e-02 8.987013415783848269e-02 8.740487580037532844e-02 8.456271774178056311e-02 8.137400441698269815e-02 7.787019809056436315e-02 7.408373226251514787e-02 7.004792051497614469e-02 6.579694070784335158e-02 6.136592657947408797e-02 5.679121934259796778e-02 5.211086768560909549e-02 4.736552887072476709e-02 4.260004191132883006e-02 3.786616550115089186e-02 3.322738930717475392e-02 2.876747370660574094e-02 2.460547651813123696e-02 2.092034957481668164e-02 1.798095516769765770e-02 1.614223361950755525e-02 1.571122391197480456e-02 1.669954957779795982e-02 1.878468770763084411e-02 2.155380638582740649e-02 2.468616825956884350e-02 2.797478426582034397e-02 3.129207129786413383e-02 3.455833937671369538e-02 3.772216282168400908e-02 4.074922459086255389e-02 4.361602646108016929e-02 4.630626303544779082e-02 4.880865976287537128e-02 5.111563371738781641e-02 5.322243012125484757e-02 5.512654227063067819e-02 5.682730528562901506e-02 5.832559951509176666e-02 5.962362502615672216e-02 6.072472343524112220e-02 6.163323214686811102e-02 6.235436142723090047e-02 6.289408807245304434e-02 6.325906154411074789e-02 6.345651980630789835e-02 6.349421298826649074e-02 6.338033358360095626e-02 6.312345228678421794e-02 6.273245882487867020e-02 6.221650731023416203e-02 6.158496574473257268e-02 6.084736936575181609e-02 6.001337754960175963e-02 5.909273398683664164e-02 5.809522982026481264e-02 5.703066939292476129e-02 5.590883819180567788e-02 5.473947249454306357e-02 5.353223013245607398e-02 5.229666167635350915e-02 5.104218123618954606e-02 4.977803594890000544e-02
4.857064742366144078e-02 4.982309759455205711e-02 5.107409897308094748e-02 5.231449160652864444e-02 5.353491393620894018e-02 5.472583720699220056e-02 5.587759752531269025e-02 5.698042661574916762e-02 5.802448222313393023e-02 5.899987899243676337e-02 5.989672054463041073e-02 6.070513336127107001e-02 6.141530299861189257e-02 6.201751307668906116e-02 6.250218743204449812e-02 6.285993578652930569e-02 6.308160327155776237e-02 6.315832416121619497e-02 6.308158021506254931e-02 6.284326412228739833e-02 6.243574868842472619e-02 6.185196263764779906e-02 6.108547425438542317e-02 6.013058461386355802e-02 5.898243294100805750e-02 5.763711783191591276e-02 5.609183990006169629e-02 5.434507424670267928e-02 5.239678563418122964e-02 5.024870644774594164e-02 4.790470937179869271e-02 4.537132659664153134e-02 4.265850156597769671e-02 3.978071941344357709e-02 3.675877015710184159e-02 3.362259487709536032e-02 3.041601967773143247e-02 2.720479048211844539e-02 2.409017443307241019e-02 2.123064147185533060e-02 1.886929779993427522e-02 1.734189458615980825e-02 1.699740585291219935e-02 1.800479807911666008e-02 2.023693049398110969e-02 2.339421967148670040e-02 2.718302510837779934e-02 3.138425330704326666e-02 3.584690617790768641e-02 4.046565696798525014e-02 4.516305175362281960e-02 4.987826898851326074e-02 5.456046010786397976e-02 5.916485267505915829e-02 6.365046298901534672e-02 6.797875110315441949e-02 7.211283964959748494e-02 7.601707990998067543e-02 7.965683894978055346e-02 8.299843261847246467e-02 8.600915855710813962e-02 8.865740065504433554e-02 9.091278690253995487e-02 9.274638921544714476e-02 9.413095824329122119e-02 9.504118943374169348e-02 9.545401940021557008e-02 9.534895447254647383e-02 9.470843675915395499e-02 9.351825782777827001e-02 9.176803730098062606e-02 8.945179505463732306e-02 8.656866444512592573e-02 8.312382579919937176e-02 7.912979506088094195e-02 7.460830292289208354e-02 6.959318670800318518e-02 6.413507571439887311e-02 5.830935461381352158e-02 5.223028048332550854e-02 4.607676135012348656e-02 4.013931707367889706e-02 3.489797734043698085e-02 3.110609644335330867e-02 2.971150251832214984e-02 3.135430988991571438e-02 3.584175670479169962e-02 4.241582283093908029e-02 5.033004081172444411e-02 5.905521210755673017e-02 6.824127848944398778e-02 7.764678469525120030e-02 8.709114214386105834e-02 9.642763278833998974e-02 1.055287221422583216e-01 1.142780670886307109e-01 1.225661504675924773e-01 1.302879296495562667e-01 1.373416444360230915e-01 1.436283205113047801e-01 1.490517099573571980e-01 1.535185217449829276e-01 1.569388585118150214e-01 1.592268149151339351e-01 1.603012203767207322e-01 1.600865334345414615e-01 1.585139233903520017e-01 1.555226166709605673e-01 1.510616558761193051e-01 1.450923496442758087e-01 1.375919475382125778e-01 1.285596089036918077e-01 1.180269239420628641e-01 1.060780799643637057e-01 9.289204657975475010e-02 7.883922572163711007e-02 6.472186760133859240e-02 5.237725485065335834e-02 4.570922060328121150e-02 4.949576970243973334e-02 6.369433154576817357e-02 8.454416969608337384e-02 1.093585483451650492e-01 1.368361381832469970e-01 1.663266941828455414e-01 1.974521940500633954e-01 2.299524607975698132e-01 2.636206007583919986e-01 2.982740814763625847e-01 3.337409394456996581e-01 3.698529304916382543e-01 4.064421092028616123e-01 4.433392190751294648e-01 4.803730982545945105e-01 5.173706866062891541e-01 5.541574061226368642e-01 5.905577823714251995e-01 6.263962259698653279e-01 6.614979216083919367e-01 6.956897885632431500e-01 7.288014863726758330e-01 7.606664453013204374e-01 7.911229049716240747e-01 8.200149470028704757e-01 8.471935091917587313e-01 8.725173700078004968e-01 8.958540931521076223e-01 9.170809227574849842e-01 9.360856205646695960e-01 9.527672371395722317e-01 9.670368099280203245e-01 9.788179816939869271e-01 9.880475336637203343e-01 9.946758285050590898e-01 9.986671591083235988e-01 1.000000000000000000e+00 9.986671591083234878e-01 9.946758285050594228e-01 9.880475336637203343e-01 9.788179816939869271e-01 9.670368099280203245e-01 9.527672371395721207e-01 9.360856205646695960e-01 9.170809227574853173e-01 8.958540931521079553e-01 8.725173700078004968e-01 8.471935091917587313e-01 8.200149470028703647e-01 7.911229049716239636e-01 7.606664453013204374e-01 7.288014863726759440e-01 6.956897885632432610e-01 6.614979216083919367e-01 6.263962259698653279e-01 5.905577823714253105e-01 5.541574061226368642e-01 5.173706866062892651e-01 4.803730982545943440e-01 4.433392190751293538e-01 4.064421092028616678e-01 3.698529304916383098e-01 3.337409394456996581e-01 2.982740814763625847e-01 2.636206007583920541e-01 2.299524607975697854e-01 1.974521940500633954e-01 1.663266941828455414e-01 1.368361381832469692e-01 1.093585483451650353e-01 8.454416969608340160e-02 6.369433154576815970e-02 4.949576970243973334e-02 4.570922060328119763e-02 5.237725485065332365e-02 6.472186760133855077e-02 7.883922572163716558e-02 9.289204657975475010e-02 1.060780799643636918e-01 1.180269239420628363e-01 1.285596089036917800e-01 1.375919475382125778e-01 1.450923496442757255e-01 1.510616558761192774e-01 1.555226166709605395e-01 1.585139233903520017e-01 1.600865334345414615e-01 1.603012203767207600e-01 1.592268149151339074e-01 1.569388585118149937e-01 1.535185217449829276e-01 1.490517099573571425e-01 1.436283205113047801e-01 1.373416444360230915e-01 1.302879296495562667e-01 1.225661504675924496e-01 1.142780670886307109e-01 1.055287221422583216e-01 9.642763278833997587e-02 8.709114214386105834e-02 7.764678469525120030e-02 6.824127848944400165e-02 5.905521210755675793e-02 5.033004081172444411e-02 4.241582283093908723e-02 3.584175670479171349e-02 3.135430988991568663e-02 2.971150251832214290e-02 3.110609644335330867e-02 3.489797734043701555e-02 4.013931707367891094e-02 4.607676135012348656e-02 5.223028048332548773e-02 5.830935461381354240e-02 6.413507571439885924e-02 6.959318670800317130e-02 7.460830292289208354e-02 7.912979506088095583e-02 8.312382579919937176e-02 8.656866444512592573e-02 8.945179505463735081e-02 9.176803730098065381e-02 9.351825782777827001e-02 9.470843675915396886e-02 9.534895447254647383e-02 9.545401940021557008e-02 9.504118943374169348e-02 9.413095824329127670e-02 9.274638921544714476e-02 9.091278690253991324e-02 8.865740065504433554e-02 8.600915855710816738e-02 8.299843261847245079e-02 7.965683894978052570e-02 7.601707990998068931e-02 7.211283964959747106e-02 6.797875110315443337e-02 6.365046298901534672e-02 5.916485267505915829e-02 5.456046010786399364e-02 4.987826898851324686e-02 4.516305175362281960e-02 4.046565696798526401e-02 3.584690617790769335e-02 3.138425330704326666e-02 2.718302510837780281e-02 2.339421967148668305e-02 2.023693049398111315e-02 1.800479807911666008e-02 1.699740585291219588e-02 1.734189458615981866e-02 1.886929779993428216e-02 2.123064147185532713e-02 2.409017443307239631e-02 2.720479048211844539e-02 3.041601967773143247e-02 3.362259487709535338e-02 3.675877015710183465e-02 3.978071941344357709e-02 4.265850156597770365e-02 4.537132659664153134e-02 4.790470937179867883e-02 5.024870644774594164e-02 5.239678563418121576e-02 5.434507424670267928e-02 5.609183990006170323e-02 5.763711783191592664e-02 5.898243294100805750e-02 6.013058461386356496e-02 6.108547425438541623e-02 6.185196263764781294e-02 6.243574868842472619e-02 6.284326412228741221e-02 6.308158021506257707e-02 6.315832416121620885e-02 6.308160327155776237e-02 6.285993578652927793e-02 6.250218743204451199e-02 6.201751307668906116e-02 6.141530299861189257e-02 6.070513336127110471e-02 5.989672054463041767e-02 5.899987899243676337e-02 5.802448222313393023e-02 5.698042661574913986e-02 5.587759752531266944e-02 5.472583720699220750e-02 5.353491393620894712e-02 5.231449160652865138e-02 5.107409897308094748e-02 4.982309759455205711e-02 4.857064742366144078e-02
4.736012977349617070e-02 4.859331105769300330e-02 4.983326144644671662e-02 5.107095042822899778e-02 5.229710539655239854e-02 5.350225115659641706e-02 5.467674593184172066e-02 5.581081501195753886e-02 5.689458311388291556e-02 5.791810642789125413e-02 5.887140520738382010e-02 5.974449764867761220e-02 6.052743570320529704e-02 6.121034337528442199e-02 6.178345798719742793e-02 6.223717484282294959e-02 6.256209569405467297e-02 6.274908141460003308e-02 6.278930931901637036e-02 6.267433563969249111e-02 6.239616380434279130e-02 6.194731936174180387e-02 6.132093271537533002e-02 6.051083129147916129e-02 5.951164346399760718e-02 5.831891760157816712e-02 5.692926117662734653e-02 5.534050728495210070e-02 5.355191966186908376e-02 5.156445317764841302e-02 4.938109627039334593e-02 4.700733729668065547e-02 4.445182271587491685e-02 4.172731919077826701e-02 3.885216812116582680e-02 3.585255456217166514e-02 3.276614352702814786e-02 2.964801752150702727e-02 2.658037846392815803e-02 2.368776830694719476e-02 2.115763018505745913e-02 1.925566182367792478e-02 1.829935708501295721e-02 1.854270624662049047e-02 2.002670321461820849e-02 2.256805929691607301e-02 2.589505720203606406e-02 2.976383917638229099e-02 3.399197754018196821e-02 3.844930311490225155e-02 4.304112538367524388e-02 4.769508856134920677e-02 5.235261737889564115e-02 5.696366427252785164e-02 6.148353425538577444e-02 6.587097164885484524e-02 7.008701392593698343e-02 7.409431995256592074e-02 7.785679907096310082e-02 8.133943670538645865e-02 8.450825261937618127e-02 8.733035194422023029e-02 8.977404363045420055e-02 9.180901002392659327e-02 9.340651713095568520e-02 9.453965918366492860e-02 9.518363421697131899e-02 9.531605014483671146e-02 9.491726381620915753e-02 9.397075934396657837e-02 9.246357746679448320e-02 9.038681614712197609e-02 8.773623629952959080e-02 8.451302958435399915e-02 8.072484528562559603e-02 7.638724537616742305e-02 7.152589102258953557e-02 6.618002240997386543e-02 6.040830979505914383e-02 5.429921249492192237e-02 4.799017057905023698e-02 4.170422502222097955e-02 3.581874849439262154e-02 3.097496634046318503e-02 2.814545737541174208e-02 2.832309464591735090e-02 3.173807206034227196e-02 3.769807038591144882e-02 4.530444553188736623e-02 5.389388682507281064e-02 6.304240794503103429e-02 7.247244587714504749e-02 8.198598291223686829e-02 9.142762339860173448e-02 1.006652423925122747e-01 1.095798106303172703e-01 1.180599817846904181e-01 1.259992222079474034e-01 1.332943540104626345e-01 1.398449201897350447e-01 1.455530519415974833e-01 1.503236602676878975e-01 1.540648518828497682e-01 1.566885152948631621e-01 1.581110534952820112e-01 1.582542648733363533e-01 1.570464014188061863e-01 1.544234718290902197e-01 1.503309209361413379e-01 1.447259332831851153e-01 1.375808360729062485e-01 1.288885486629830768e-01 1.186720691849623699e-01 1.070024618293549806e-01 9.403613326832739594e-02 8.009964027602724246e-02 6.590066091945283311e-02 5.307129140457588629e-02 4.523847105202228464e-02 4.749696634882721868e-02 6.064726104571669524e-02 8.094411249660962704e-02 1.054408534902696315e-01 1.327099102051706170e-01 1.620539503717164653e-01 1.930769083530555208e-01 2.255110383202031943e-01 2.591458375766408362e-01 2.937966910035540447e-01 3.292900973884511640e-01 3.654563974508266422e-01 4.021261639351824124e-01 4.391285070636885002e-01 4.762904460667735096e-01 5.134369081856273720e-01 5.503911155856643367e-01 5.869752220530035647e-01 6.230111153423576464e-01 6.583213309065958363e-01 6.927300398210021193e-01 7.260640837948136861e-01 7.581540362922954968e-01 7.888352726359209033e-01 8.179490344778225230e-01 8.453434757495061902e-01 8.708746784587768630e-01 8.944076276940702286e-01 9.158171360413521755e-01 9.349887083928203335e-01 9.518193388768485530e-01 9.662182323934791484e-01 9.781074440161188210e-01 9.874224303267066238e-01 9.941125075918235687e-01 9.981412125605876318e-01 9.994865625685909194e-01 9.981412125605877428e-01 9.941125075918239018e-01 9.874224303267066238e-01 9.781074440161190431e-01 9.662182323934790373e-01 9.518193388768486640e-01 9.349887083928203335e-01 9.158171360413519535e-01 8.944076276940702286e-01 8.708746784587766410e-01 8.453434757495063012e-01 8.179490344778228561e-01 7.888352726359209033e-01 7.581540362922953857e-01 7.260640837948137971e-01 6.927300398210021193e-01 6.583213309065959473e-01 6.230111153423576464e-01 5.869752220530035647e-01 5.503911155856644477e-01 5.134369081856274830e-01 4.762904460667735096e-01 4.391285070636884447e-01 4.021261639351825234e-01 3.654563974508266422e-01 3.292900973884511640e-01 2.937966910035540447e-01 2.591458375766408362e-01 2.255110383202031943e-01 1.930769083530555208e-01 1.620539503717164931e-01 1.327099102051705892e-01 1.054408534902695899e-01 8.094411249660969643e-02 6.064726104571668136e-02 4.749696634882721868e-02 4.523847105202228464e-02 5.307129140457589322e-02 6.590066091945283311e-02 8.009964027602725634e-02 9.403613326832735431e-02 1.070024618293549390e-01 1.186720691849623560e-01 1.288885486629830768e-01 1.375808360729062485e-01 1.447259332831851431e-01 1.503309209361413379e-01 1.544234718290902475e-01 1.570464014188061863e-01 1.582542648733363810e-01 1.581110534952820112e-01 1.566885152948631343e-01 1.540648518828497682e-01 1.503236602676879252e-01 1.455530519415974278e-01 1.398449201897350447e-01 1.332943540104626345e-01 1.259992222079474034e-01 1.180599817846903904e-01 1.095798106303172703e-01 1.006652423925122747e-01 9.142762339860169285e-02 8.198598291223684054e-02 7.247244587714504749e-02 6.304240794503107592e-02 5.389388682507285228e-02 4.530444553188736623e-02 3.769807038591143494e-02 3.173807206034225115e-02 2.832309464591738213e-02 2.814545737541173168e-02 3.097496634046317462e-02 3.581874849439261460e-02 4.170422502222099342e-02 4.799017057905022310e-02 5.429921249492192931e-02 6.040830979505914383e-02 6.618002240997389318e-02 7.152589102258953557e-02 7.638724537616742305e-02 8.072484528562559603e-02 8.451302958435399915e-02 8.773623629952959080e-02 9.038681614712197609e-02 9.246357746679448320e-02 9.397075934396657837e-02 9.491726381620917141e-02 9.531605014483671146e-02 9.518363421697133286e-02 9.453965918366491472e-02 9.340651713095567132e-02 9.180901002392664878e-02 8.977404363045424218e-02 8.733035194422024416e-02 8.450825261937618127e-02 8.133943670538645865e-02 7.785679907096305918e-02 7.409431995256592074e-02 7.008701392593696955e-02 6.587097164885487299e-02 6.148353425538576056e-02 5.696366427252785164e-02 5.235261737889564809e-02 4.769508856134922065e-02 4.304112538367525082e-02 3.844930311490225849e-02 3.399197754018197515e-02 2.976383917638229792e-02 2.589505720203603978e-02 2.256805929691606261e-02 2.002670321461823277e-02 1.854270624662048700e-02 1.829935708501295374e-02 1.925566182367792478e-02 2.115763018505746607e-02 2.368776830694720170e-02 2.658037846392813722e-02 2.964801752150703421e-02 3.276614352702812705e-02 3.585255456217165126e-02 3.885216812116584068e-02 4.172731919077828783e-02 4.445182271587492379e-02 4.700733729668064159e-02 4.938109627039334593e-02 5.156445317764842690e-02 5.355191966186909763e-02 5.534050728495208682e-02 5.692926117662735347e-02 5.831891760157815324e-02 5.951164346399760718e-02 6.051083129147916823e-02 6.132093271537532309e-02 6.194731936174180387e-02 6.239616380434280518e-02 6.267433563969249111e-02 6.278930931901637036e-02 6.274908141460006084e-02 6.256209569405468685e-02 6.223717484282294959e-02 6.178345798719740711e-02 6.121034337528442199e-02 6.052743570320530397e-02 5.974449764867759138e-02 5.887140520738382010e-02 5.791810642789126801e-02 5.689458311388291556e-02 5.581081501195751804e-02 5.467674593184171372e-02 5.350225115659641706e-02 5.229710539655241935e-02 5.107095042822899778e-02 4.983326144644672356e-02 4.859331105769301717e-02 4.736012977349616376e-02
4.615306998492528512e-02 4.735938515249858705e-02 4.858064163152526344e-02 4.980798789897811218e-02 5.103228267511795285e-02 5.224414079878723915e-02 5.343397440500421286e-02 5.459203057399429626e-02 5.570842661469144197e-02 5.677318408078900480e-02 5.777626251974444377e-02 5.870759384385446783e-02 5.955711810143794749e-02 6.031482132448611616e-02 6.097077604303384468e-02 6.151518499035914939e-02 6.193842848038449977e-02 6.223111592322957270e-02 6.238414196198390632e-02 6.238874777076670874e-02 6.223658816291179063e-02 6.191980533587380930e-02 6.143111035321223434e-02 6.076387387422380743e-02 5.991222825113284856e-02 5.887118401869578105e-02 5.763676515308979037e-02 5.620616951669914207e-02 5.457796402104256317e-02 5.275232886798281867e-02 5.073137282990336505e-02 4.851955369626392151e-02 4.612425782074729141e-02 4.355662546144867253e-02 4.083276347467617445e-02 3.797557932676778880e-02 3.501762440944945071e-02 3.200557965656099235e-02 2.900735267061811673e-02 2.612299555303202944e-02 2.349986952279578198e-02 2.134769615455948608e-02 1.993511417182185219e-02 1.953205310740225437e-02 2.029125276322451057e-02 2.216433663006150967e-02 2.495025846676277373e-02 2.841021097910771329e-02 3.233955558464941121e-02 3.658332182992307668e-02 4.102718968678343431e-02 4.558484061609666821e-02 5.018807856052180660e-02 5.478022442826685490e-02 5.931193244885357707e-02 6.373859027968786783e-02 6.801871774855250408e-02 7.211299380878137544e-02 7.598368405211712584e-02 7.959432923808182347e-02 8.290960849479657446e-02 8.589532295988400179e-02 8.851846522925152505e-02 9.074735216294371742e-02 9.255180637227081175e-02 9.390337688445278552e-02 9.477559316832186165e-02 9.514424965352880070e-02 9.498772065814625742e-02 9.428730880077915155e-02 9.302763417688467151e-02 9.119707780338848213e-02 8.878830270134513425e-02 8.579889236937018882e-02 8.223217465173528196e-02 7.809834948594494841e-02 7.341613257557239036e-02 6.821530728225511098e-02 6.254093866685107861e-02 5.646075899469153725e-02 5.007886578614739737e-02 4.356242977554777851e-02 3.719529861668929849e-02 3.148134019375440490e-02 2.729264807549667757e-02 2.583094664652699560e-02 2.788264303553690537e-02 3.303026003053177034e-02 4.023406421875021927e-02 4.864457958479875138e-02 5.773244387830239049e-02 6.717100227670998180e-02 7.674004396681902151e-02 8.627390015359591435e-02 9.563544292052407469e-02 1.047029793737780101e-01 1.133635087753879223e-01 1.215092256871557475e-01 1.290357574862582291e-01 1.358413764862432538e-01 1.418267895031133652e-01 1.468952899126529654e-01 1.509531534507007611e-01 1.539102133334477318e-01 1.556805845586549386e-01 1.561835335469998753e-01 1.553445159927703267e-01 1.530964415339067242e-01 1.493812815667159288e-01 1.441522405556230901e-01 1.373769128167804943e-01 1.290422625372537602e-01 1.191631782237248666e-01 1.077985042804287530e-01 9.508392632834253289e-02 8.130617231197721784e-02 6.708710867656951515e-02 5.386661993179318181e-02 4.496274426637605209e-02 4.564490978670113913e-02 5.762521148918876152e-02 7.728977717156131078e-02 1.014159315061260586e-01 1.284319701559767657e-01 1.575872018962684029e-01 1.884655496623372783e-01 2.207911088587139470e-01 2.543496460438706697e-01 2.889545160745362606e-01 3.244308035505122367e-01 3.606075885080816112e-01 3.973141302090540949e-01 4.343780799485525423e-01 4.716248142047877456e-01 5.088774231083589283e-01 5.459571022129497964e-01 5.826838032205506890e-01 6.188770562299008571e-01 6.543569073576088746e-01 6.889449333751842541e-01 7.224653054491438908e-01 7.547458803911141212e-01 7.856193017755748187e-01 8.149240958508859878e-01 8.425057489241323250e-01 8.682177541792720499e-01 8.919226168953274803e-01 9.134928078917626815e-01 9.328116558194964325e-01 9.497741696863021277e-01 9.642877837836544286e-01 9.762730179855225732e-01 9.856640472267063080e-01 9.924091748424549442e-01 9.964712053611782805e-01 9.978277132848205611e-01 9.964712053611782805e-01 9.924091748424549442e-01 9.856640472267063080e-01 9.762730179855225732e-01 9.642877837836544286e-01 9.497741696863021277e-01 9.328116558194964325e-01 9.134928078917626815e-01 8.919226168953275913e-01 8.682177541792724940e-01 8.425057489241323250e-01 8.149240958508859878e-01 7.856193017755748187e-01 7.547458803911141212e-01 7.224653054491438908e-01 6.889449333751843652e-01 6.543569073576088746e-01 6.188770562299010791e-01 5.826838032205506890e-01 5.459571022129497964e-01 5.088774231083590394e-01 4.716248142047875791e-01 4.343780799485526534e-01 3.973141302090541505e-01 3.606075885080816112e-01 3.244308035505122367e-01 2.889545160745362606e-01 2.543496460438706697e-01 2.207911088587140302e-01 1.884655496623372783e-01 1.575872018962684029e-01 1.284319701559767934e-01 1.014159315061260586e-01 7.728977717156129690e-02 5.762521148918876152e-02 4.564490978670113219e-02 4.496274426637607985e-02 5.386661993179320262e-02 6.708710867656950128e-02 8.130617231197721784e-02 9.508392632834256064e-02 1.077985042804287530e-01 1.191631782237248666e-01 1.290422625372537602e-01 1.373769128167804665e-01 1.441522405556230901e-01 1.493812815667159566e-01 1.530964415339067242e-01 1.553445159927702990e-01 1.561835335469998476e-01 1.556805845586549941e-01 1.539102133334476763e-01 1.509531534507007611e-01 1.468952899126529654e-01 1.418267895031133652e-01 1.358413764862432260e-01 1.290357574862582291e-01 1.215092256871557475e-01 1.133635087753879223e-01 1.047029793737780101e-01 9.563544292052407469e-02 8.627390015359591435e-02 7.674004396681902151e-02 6.717100227670999568e-02 5.773244387830240437e-02 4.864457958479873750e-02 4.023406421875019151e-02 3.303026003053178422e-02 2.788264303553694354e-02 2.583094664652697825e-02 2.729264807549662553e-02 3.148134019375438408e-02 3.719529861668932624e-02 4.356242977554772300e-02 5.007886578614742512e-02 5.646075899469151643e-02 6.254093866685107861e-02 6.821530728225511098e-02 7.341613257557241812e-02 7.809834948594496229e-02 8.223217465173526808e-02 8.579889236937018882e-02 8.878830270134513425e-02 9.119707780338848213e-02 9.302763417688471315e-02 9.428730880077913767e-02 9.498772065814625742e-02 9.514424965352881458e-02 9.477559316832187553e-02 9.390337688445279940e-02 9.255180637227083951e-02 9.074735216294373130e-02 8.851846522925152505e-02 8.589532295988400179e-02 8.290960849479657446e-02 7.959432923808180960e-02 7.598368405211712584e-02 7.211299380878137544e-02 6.801871774855250408e-02 6.373859027968789559e-02 5.931193244885357707e-02 5.478022442826686877e-02 5.018807856052179966e-02 4.558484061609668209e-02 4.102718968678342043e-02 3.658332182992307668e-02 3.233955558464941121e-02 2.841021097910770982e-02 2.495025846676277026e-02 2.216433663006148538e-02 2.029125276322451404e-02 1.953205310740227171e-02 1.993511417182185219e-02 2.134769615455950342e-02 2.349986952279578545e-02 2.612299555303202944e-02 2.900735267061809938e-02 3.200557965656099235e-02 3.501762440944942989e-02 3.797557932676779574e-02 4.083276347467620221e-02 4.355662546144866559e-02 4.612425782074729835e-02 4.851955369626393538e-02 5.073137282990335117e-02 5.275232886798281867e-02 5.457796402104258399e-02 5.620616951669912820e-02 5.763676515308977649e-02 5.887118401869578105e-02 5.991222825113284162e-02 6.076387387422378661e-02 6.143111035321220659e-02 6.191980533587378849e-02 6.223658816291179063e-02 6.238874777076669487e-02 6.238414196198392020e-02 6.223111592322957270e-02 6.193842848038449977e-02 6.151518499035913551e-02 6.097077604303382387e-02 6.031482132448615086e-02 5.955711810143794749e-02 5.870759384385447477e-02 5.777626251974445071e-02 5.677318408078901174e-02 5.570842661469144197e-02 5.459203057399429626e-02 5.343397440500421286e-02 5.224414079878722528e-02 5.103228267511797367e-02 4.980798789897811218e-02 4.858064163152527731e-02 4.735938515249860092e-02 4.615306998492529206e-02
4.495608853430286406e-02 4.612797106422455301e-02 4.732286586612263063e-02 4.853215854458082373e-02 4.974688878223283012e-02 5.095780383690712290e-02 5.215540619286399698e-02 5.332999646050456261e-02 5.447171271419960770e-02 5.557056745824584532e-02 5.661648334993389653e-02 5.759932871314309144e-02 5.850895376616488397e-02 5.933522837790973503e-02 6.006808206748284751e-02 6.069754688006941817e-02 6.121380371235179974e-02 6.160723262766479302e-02 6.186846769995602707e-02 6.198845696316599568e-02 6.195852812873117732e-02 6.177046088379957445e-02 6.141656681879902047e-02 6.088977838972471635e-02 6.018374884973859418e-02 5.929296586618036657e-02 5.821288269569873525e-02 5.694007251415094534e-02 5.547241409355684744e-02 5.380932097432648137e-02 5.195203239233955189e-02 4.990399379783470174e-02 4.767137002716403255e-02 4.526375870577938748e-02 4.269521133044821420e-02 3.998573449064016933e-02 3.716354843476168263e-02 3.426854158917359838e-02 3.135757792710386349e-02 2.851249323124654955e-02 2.585130141915844074e-02 2.354086275042171703e-02 2.180199058593496747e-02 2.088505974436354398e-02 2.099478779667689199e-02 2.219520612296312090e-02 2.438446350676303637e-02 2.736479813740662695e-02 3.092865737659394182e-02 3.490202796207590719e-02 3.915083804471670287e-02 4.357304457687143778e-02 4.808900818839387248e-02 5.263395464127906126e-02 5.715281087405264110e-02 6.159684585298356996e-02 6.592153346900407607e-02 7.008521275474195733e-02 7.404826567446257113e-02 7.777263440751967793e-02 8.122156554008316820e-02 8.435950957064768108e-02 8.715212965748848906e-02 8.956638954079816639e-02 9.157070076784033785e-02 9.313511601548052354e-02 9.423155985782429023e-02 9.483409168295968417e-02 9.491919826729351695e-02 9.446611630285739469e-02 9.345718850052699145e-02 9.187826149651169561e-02 8.971914081900374260e-02 8.697412960447242769e-02 8.364269721359661458e-02 7.973035834534387967e-02 7.524990662740685399e-02 7.022326812793776296e-02 6.468448352612468644e-02 5.868483854117004933e-02 5.230228766707033239e-02 4.565990049253932509e-02 3.896406580107755063e-02 3.258581435996471543e-02 2.722026014491399012e-02 2.406067556948142394e-02 2.442317813525838807e-02 2.847615009567624339e-02 3.514245756321891095e-02 4.331915244688291228e-02 5.232104140543492737e-02 6.175222700160158673e-02 7.136347136055457008e-02 8.097674353103019584e-02 9.044944093925705308e-02 9.965727344629587980e-02 1.084858174593850838e-01 1.168262635633567775e-01 1.245733053788214834e-01 1.316241860102253525e-01 1.378784077643443184e-01 1.432378459295972351e-01 1.476071265896065909e-01 1.508941929841755292e-01 1.530110236213201858e-01 1.538744930836159208e-01 1.534073926712279101e-01 1.515396612782263230e-01 1.482099291288651866e-01 1.433675698663280651e-01 1.369756350048904336e-01 1.290154103957050213e-01 1.194941323042483655e-01 1.084592675788008803e-01 9.602748288343231076e-02 8.244939468008780081e-02 6.826940781741372422e-02 5.474994039954020342e-02 4.488335610841127921e-02 4.396644632460863095e-02 5.464881930155707918e-02 7.359331380263173239e-02 9.729216229181657238e-02 1.240087176669713714e-01 1.529313953788909997e-01 1.836217364097832427e-01 2.157949522374569273e-01 2.492329079653537172e-01 2.837469636074571588e-01 3.191609089378449338e-01 3.553027200525239460e-01 3.920005170287702567e-01 4.290806747902806695e-01 4.663671129988963271e-01 5.036812711014035937e-01 5.408425030258990907e-01 5.776687405027254307e-01 6.139773340645662270e-01 6.495860135905501265e-01 6.843139288152855215e-01 7.179827410571425483e-01 7.504177439418930895e-01 7.814489949550567083e-01 8.109124422814640853e-01 8.386510331778284089e-01 8.645157914236879515e-01 8.883668524192996907e-01 9.100744453750324592e-01 9.295198128453189268e-01 9.465960586505938190e-01 9.612089160325518744e-01 9.732774287187122564e-01 9.827345384403275430e-01 9.895275733559552034e-01 9.936186327804907847e-01 9.949848646020112986e-01 9.936186327804907847e-01 9.895275733559552034e-01 9.827345384403276540e-01 9.732774287187123674e-01 9.612089160325517634e-01 9.465960586505938190e-01 9.295198128453188158e-01 9.100744453750322371e-01 8.883668524192996907e-01 8.645157914236880625e-01 8.386510331778284089e-01 8.109124422814639743e-01 7.814489949550565973e-01 7.504177439418928675e-01 7.179827410571425483e-01 6.843139288152857436e-01 6.495860135905501265e-01 6.139773340645662270e-01 5.776687405027256528e-01 5.408425030258989796e-01 5.036812711014034827e-01 4.663671129988964381e-01 4.290806747902805030e-01 3.920005170287702567e-01 3.553027200525238349e-01 3.191609089378449338e-01 2.837469636074571588e-01 2.492329079653537172e-01 2.157949522374568718e-01 1.836217364097832427e-01 1.529313953788909997e-01 1.240087176669713714e-01 9.729216229181653075e-02 7.359331380263174627e-02 5.464881930155707918e-02 4.396644632460864482e-02 4.488335610841126533e-02 5.474994039954021036e-02 6.826940781741365483e-02 8.244939468008775918e-02 9.602748288343233851e-02 1.084592675788008803e-01 1.194941323042483794e-01 1.290154103957050213e-01 1.369756350048904336e-01 1.433675698663280929e-01 1.482099291288651588e-01 1.515396612782263230e-01 1.534073926712279656e-01 1.538744930836159486e-01 1.530110236213202413e-01 1.508941929841755292e-01 1.476071265896065909e-01 1.432378459295972628e-01 1.378784077643443184e-01 1.316241860102253247e-01 1.245733053788214834e-01 1.168262635633567914e-01 1.084858174593850838e-01 9.965727344629589368e-02 9.044944093925705308e-02 8.097674353103018197e-02 7.136347136055457008e-02 6.175222700160161449e-02 5.232104140543493431e-02 4.331915244688291228e-02 3.514245756321893871e-02 2.847615009567624686e-02 2.442317813525838460e-02 2.406067556948142394e-02 2.722026014491399706e-02 3.258581435996470155e-02 3.896406580107757839e-02 4.565990049253935978e-02 5.230228766707032545e-02 5.868483854117005627e-02 6.468448352612467256e-02 7.022326812793773521e-02 7.524990662740685399e-02 7.973035834534387967e-02 8.364269721359658682e-02 8.697412960447246932e-02 8.971914081900377036e-02 9.187826149651168173e-02 9.345718850052699145e-02 9.446611630285743633e-02 9.491919826729350307e-02 9.483409168295969804e-02 9.423155985782427635e-02 9.313511601548052354e-02 9.157070076784032397e-02 8.956638954079815251e-02 8.715212965748848906e-02 8.435950957064768108e-02 8.122156554008320983e-02 7.777263440751969181e-02 7.404826567446257113e-02 7.008521275474197121e-02 6.592153346900407607e-02 6.159684585298357690e-02 5.715281087405264804e-02 5.263395464127905432e-02 4.808900818839386554e-02 4.357304457687142391e-02 3.915083804471669593e-02 3.490202796207591412e-02 3.092865737659394182e-02 2.736479813740662695e-02 2.438446350676304331e-02 2.219520612296311743e-02 2.099478779667690240e-02 2.088505974436356133e-02 2.180199058593497441e-02 2.354086275042171703e-02 2.585130141915844421e-02 2.851249323124654261e-02 3.135757792710387737e-02 3.426854158917358451e-02 3.716354843476167569e-02 3.998573449064017626e-02 4.269521133044821420e-02 4.526375870577938748e-02 4.767137002716403948e-02 4.990399379783474337e-02 5.195203239233956577e-02 5.380932097432645361e-02 5.547241409355684050e-02 5.694007251415092452e-02 5.821288269569873525e-02 5.929296586618035270e-02 6.018374884973859418e-02 6.088977838972471635e-02 6.141656681879900659e-02 6.177046088379957445e-02 6.195852812873118426e-02 6.198845696316600262e-02 6.186846769995602013e-02 6.160723262766480690e-02 6.121380371235179280e-02 6.069754688006942511e-02 6.006808206748286139e-02 5.933522837790973503e-02 5.850895376616490479e-02 5.759932871314310532e-02 5.661648334993389653e-02 5.557056745824584532e-02 5.447171271419961464e-02 5.332999646050458342e-02 5.215540619286399004e-02 5.095780383690711596e-02 4.974688878223281624e-02 4.853215854458082373e-02 4.732286586612260981e-02 4.612797106422456689e-02 4.495608853430287100e-02
4.377578156031008277e-02 4.490575801999154015e-02 4.606665178347810197e-02 4.725015354594298833e-02 4.844754219008803181e-02 4.964974700167493205e-02 5.084740308880422721e-02 5.203090087281807968e-02 5.319043076208396226e-02 5.431602422519171691e-02 5.539759248643494338e-02 5.642496400879427887e-02 5.738792183583556195e-02 5.827624175546029794e-02 5.907973214066786910e-02 5.978827622626326638e-02 6.039187750330490129e-02 6.088070886131228404e-02 6.124516608709573706e-02 6.147592634518520005e-02 6.156401232710666249e-02 6.150086287781439398e-02 6.127841110673960118e-02 6.088917129673209611e-02 6.032633637990040404e-02 5.958388842026570570e-02 5.865672552893697739e-02 5.754081009168851568e-02 5.623334534986707683e-02 5.473299061978410124e-02 5.304013036125697356e-02 5.115721987551051508e-02 4.908924218475489709e-02 4.684432914798555142e-02 4.443462915895195209e-02 4.187755016401584207e-02 3.919757924015073586e-02 3.642898853604903397e-02 3.361988201035610857e-02 3.083816645995911612e-02 2.817991014778263928e-02 2.577944484246097803e-02 2.381679799192800567e-02 2.251003078432502191e-02 2.207371479937248263e-02 2.264330004313326594e-02 2.421532750148077534e-02 2.666125444404660386e-02 2.979637094010384804e-02 3.344039012583296944e-02 3.744323944976447882e-02 4.168699773927413144e-02 4.607927805945028626e-02 5.054583163872901352e-02 5.502472014310098858e-02 5.946223677677441033e-02 6.381019134304775908e-02 6.802414881109054845e-02 7.206230979479837095e-02 7.588481999495645669e-02 7.945336852716045062e-02 8.273098396268001309e-02 8.568196858142684835e-02 8.827193164318219987e-02 9.046789554971104708e-02 9.223845729322785458e-02 9.355399329087572824e-02 9.438689970492744608e-02 9.471186339716629321e-02 9.450616132643185896e-02 9.374998897689144906e-02 9.242682187799355908e-02 9.052381926293173731e-02 8.803228674966633027e-02 8.494822800912006644e-02 8.127303823615462941e-02 7.701443384755271571e-02 7.218779187824968246e-02 6.681822979374507643e-02 6.094408554922874088e-02 5.462318592396864930e-02 4.794499885668072892e-02 4.105598551133915475e-02 3.421608262743035950e-02 2.792754006975945238e-02 2.318477857001524298e-02 2.157540240511687107e-02 2.413817751197134057e-02 3.006271592220406338e-02 3.793102138252012201e-02 4.681836690631968612e-02 5.622667772191321245e-02 6.586752825964584113e-02 7.554776082940217741e-02 8.511878720861514036e-02 9.445386862343109480e-02 1.034374741914452361e-01 1.119601230691851385e-01 1.199158830411211490e-01 1.272012436508710709e-01 1.337147482729926229e-01 1.393570739051223917e-01 1.440313950830187373e-01 1.476439449108504498e-01 1.501047299123582368e-01 1.513283848197814752e-01 1.512351792684690222e-01 1.497522193903960686e-01 1.468149345694778896e-01 1.423690224350566413e-01 1.363731829841773324e-01 1.288032936831681741e-01 1.196593729860703642e-01 1.089782954266035470e-01 9.685927831604994320e-02 8.352024873497150559e-02 6.943599496502154966e-02 5.570709407999188678e-02 4.499709465097754407e-02 4.248846467767487117e-02 5.174164244331177359e-02 6.986840099680163840e-02 9.307881082669862416e-02 1.194472583001595506e-01 1.480921604968437888e-01 1.785498019989984475e-01 2.105256160504645480e-01 2.437973336427460280e-01 2.781743319825622507e-01 3.134792184010045113e-01 3.495390225760194869e-01 3.861809047356115077e-01 4.232301536540798992e-01 4.605094275619463495e-01 4.978387123866824804e-01 5.350357171188979688e-01 5.719165480578523031e-01 6.082965672223676901e-01 6.439913746829417640e-01 6.788178739507927384e-01 7.125953908121730462e-01 7.451468227350331874e-01 7.762998001463174980e-01 8.058878435643264115e-01 8.337515023919663815e-01 8.597394624977009459e-01 8.837096107506474674e-01 9.055300455677416371e-01 9.250800233566905950e-01 9.422508315488676844e-01 9.569465797418766906e-01 9.690849013296256587e-01 9.785975588968072181e-01 9.854309475977170996e-01 9.895464917243832481e-01 9.909209306920756521e-01 9.895464917243832481e-01 9.854309475977170996e-01 9.785975588968072181e-01 9.690849013296256587e-01 9.569465797418766906e-01 9.422508315488675734e-01 9.250800233566908171e-01 9.055300455677416371e-01 8.837096107506472453e-01 8.597394624977010569e-01 8.337515023919664925e-01 8.058878435643265226e-01 7.762998001463173869e-01 7.451468227350331874e-01 7.125953908121730462e-01 6.788178739507928494e-01 6.439913746829417640e-01 6.082965672223676901e-01 5.719165480578523031e-01 5.350357171188979688e-01 4.978387123866824804e-01 4.605094275619463495e-01 4.232301536540797327e-01 3.861809047356114521e-01 3.495390225760194314e-01 3.134792184010045113e-01 2.781743319825622507e-01 2.437973336427459725e-01 2.105256160504646867e-01 1.785498019989983642e-01 1.480921604968438166e-01 1.194472583001595922e-01 9.307881082669866579e-02 6.986840099680158289e-02 5.174164244331179441e-02 4.248846467767487811e-02 4.499709465097757183e-02 5.570709407999188678e-02 6.943599496502156354e-02 8.352024873497150559e-02 9.685927831604995708e-02 1.089782954266035192e-01 1.196593729860703642e-01 1.288032936831682018e-01 1.363731829841773324e-01 1.423690224350566691e-01 1.468149345694779173e-01 1.497522193903960686e-01 1.512351792684690222e-01 1.513283848197815029e-01 1.501047299123582923e-01 1.476439449108504498e-01 1.440313950830187373e-01 1.393570739051223917e-01 1.337147482729925951e-01 1.272012436508710709e-01 1.199158830411211490e-01 1.119601230691851246e-01 1.034374741914451945e-01 9.445386862343109480e-02 8.511878720861514036e-02 7.554776082940220516e-02 6.586752825964584113e-02 5.622667772191324714e-02 4.681836690631971387e-02 3.793102138252011507e-02 3.006271592220406338e-02 2.413817751197131975e-02 2.157540240511686067e-02 2.318477857001526379e-02 2.792754006975948014e-02 3.421608262743037338e-02 4.105598551133918944e-02 4.794499885668070810e-02 5.462318592396867706e-02 6.094408554922874088e-02 6.681822979374506255e-02 7.218779187824968246e-02 7.701443384755271571e-02 8.127303823615461553e-02 8.494822800912003868e-02 8.803228674966634415e-02 9.052381926293173731e-02 9.242682187799358684e-02 9.374998897689144906e-02 9.450616132643185896e-02 9.471186339716629321e-02 9.438689970492740444e-02 9.355399329087578375e-02 9.223845729322785458e-02 9.046789554971104708e-02 8.827193164318219987e-02 8.568196858142687611e-02 8.273098396268001309e-02 7.945336852716045062e-02 7.588481999495647057e-02 7.206230979479841259e-02 6.802414881109056233e-02 6.381019134304774520e-02 5.946223677677440339e-02 5.502472014310099552e-02 5.054583163872900659e-02 4.607927805945028626e-02 4.168699773927412450e-02 3.744323944976448576e-02 3.344039012583296944e-02 2.979637094010384110e-02 2.666125444404658651e-02 2.421532750148078922e-02 2.264330004313326247e-02 2.207371479937247569e-02 2.251003078432502191e-02 2.381679799192800567e-02 2.577944484246098844e-02 2.817991014778263928e-02 3.083816645995912653e-02 3.361988201035610857e-02 3.642898853604904091e-02 3.919757924015074280e-02 4.187755016401584901e-02 4.443462915895195209e-02 4.684432914798554448e-02 4.908924218475486934e-02 5.115721987551051508e-02 5.304013036125698743e-02 5.473299061978409430e-02 5.623334534986709071e-02 5.754081009168851568e-02 5.865672552893698433e-02 5.958388842026569182e-02 6.032633637990039016e-02 6.088917129673208223e-02 6.127841110673959424e-02 6.150086287781438010e-02 6.156401232710667637e-02 6.147592634518519311e-02 6.124516608709571625e-02 6.088070886131227016e-02 6.039187750330489435e-02 5.978827622626327332e-02 5.907973214066784134e-02 5.827624175546029794e-02 5.738792183583556888e-02 5.642496400879427887e-02 5.539759248643495726e-02 5.431602422519171691e-02 5.319043076208396920e-02 5.203090087281805887e-02 5.084740308880421333e-02 4.964974700167493205e-02 4.844754219008802487e-02 4.725015354594299527e-02 4.606665178347810891e-02 4.490575801999154015e-02 4.377578156031008277e-02
4.261865534975543823e-02 4.369941671163780905e-02 4.481875974820777320e-02 4.596875904197336021e-02 4.714100081005376947e-02 4.832665458347083082e-02 4.951653754316360373e-02 5.070117194703334385e-02 5.187083652524151350e-02 5.301561297956152580e-02 5.412542883741442573e-02 5.519009792304935269e-02 5.619935965321111448e-02 5.714291827222175296e-02 5.801048303392845190e-02 5.879181023203484263e-02 5.947674788751623753e-02 6.005528383076386839e-02 6.051759787371852051e-02 6.085411876040008189e-02 6.105558662101810696e-02 6.111312174649274204e-02 6.101830066265653135e-02 6.076324074093163163e-02 6.034069497012977540e-02 5.974415908606142689e-02 5.896799409213105553e-02 5.800756842785763367e-02 5.685942584012091544e-02 5.552148767436365651e-02 5.399330228131452719e-02 5.227636023993920134e-02 5.037450325046378269e-02 4.829446862028480281e-02 4.604663300027130729e-02 4.364605255555654983e-02 4.111394773145562315e-02 3.847985515535427836e-02 3.578476683747494613e-02 3.308566872832467698e-02 3.046185179723838454e-02 2.802281355885522310e-02 2.591558859171195009e-02 2.432469176425495691e-02 2.345176288251832331e-02 2.346517786687879470e-02 2.443761317782289569e-02 2.631985123866404166e-02 2.897403791717789723e-02 3.223191195409280674e-02 3.593607452454274792e-02 3.995527533341770854e-02 4.418424892898258766e-02 4.853830389286977604e-02 5.294758652119446740e-02 5.735252583620664701e-02 6.170058419725860804e-02 6.594405179856537014e-02 7.003859280426433243e-02 7.394231237335306683e-02 7.761518129100884733e-02 8.101870742660047253e-02 8.411577989856319770e-02 8.687063635678612949e-02 8.924891996632935975e-02 9.121780334132298385e-02 9.274616379263578292e-02 9.380479912256475816e-02 9.436667670239075323e-02 9.440721132539575677e-02 9.390456983516860812e-02 9.284000326935361314e-02 9.119821082977769278e-02 8.896774529062297099e-02 8.614147802571966994e-02 8.271715651964513250e-02 7.869811359185706345e-02 7.409423705802960225e-02 6.892340595861726205e-02 6.321380148895193452e-02 5.700794518722771681e-02 5.037036169117045659e-02 4.340340195573073184e-02 3.628289556349798689e-02 2.934511767309159677e-02 2.330195839835170687e-02 1.962342694259919251e-02 2.019110581993513800e-02 2.504645858397718319e-02 3.249606481945966491e-02 4.123507481478509706e-02 5.060580425725718506e-02 6.026482677182928155e-02 7.000015968179645887e-02 7.965673575229322012e-02 8.910566449611334594e-02 9.823074803727731286e-02 1.069222531283888084e-01 1.150739874058459150e-01 1.225820016913311133e-01 1.293441537502378613e-01 1.352601629077322953e-01 1.402319669069927444e-01 1.441642826745814510e-01 1.469653217774527232e-01 1.485476425000634149e-01 1.488291460201034699e-01 1.477342531302448247e-01 1.451953407027599674e-01 1.411545908401719840e-01 1.355665449353229968e-01 1.284019360823602518e-01 1.196539783512412108e-01 1.093496862235216194e-01 9.757227255818767819e-02 8.451011081278585191e-02 7.057565649248334627e-02 5.672343877973878845e-02 4.529634719609369753e-02 4.123659663954545862e-02 4.893058825045754068e-02 6.613054133985619976e-02 8.878613201236100483e-02 1.147554447740686961e-01 1.430758334483855920e-01 1.732548163704762667e-01 2.049869416112587717e-01 2.380454950973086292e-01 2.722378530473904545e-01 3.073855422909559376e-01 3.433148025113926249e-01 3.798520173589195470e-01 4.168215866690354598e-01 4.540451116506722395e-01 4.913413323559628343e-01 5.285265210876547437e-01 5.654151656312964569e-01 6.018208435255327782e-01 6.375572248678532672e-01 6.724391614303832920e-01 7.062838315679673684e-01 7.389119173749130187e-01 7.701487948411220863e-01 7.998257205102796696e-01 8.277810000007399527e-01 8.538611250934133867e-01 8.779218671473180136e-01 8.998293155108982866e-01 9.194608504401808879e-01 9.367060408654216408e-01 9.514674581972664136e-01 9.636613982489338204e-01 9.732185042814686105e-01 9.800842851568611902e-01 9.842195236070737652e-01 9.856005706908044228e-01 9.842195236070738762e-01 9.800842851568615233e-01 9.732185042814681664e-01 9.636613982489339314e-01 9.514674581972664136e-01 9.367060408654216408e-01 9.194608504401808879e-01 8.998293155108981756e-01 8.779218671473176805e-01 8.538611250934133867e-01 8.277810000007399527e-01 7.998257205102796696e-01 7.701487948411221973e-01 7.389119173749129077e-01 7.062838315679674794e-01 6.724391614303832920e-01 6.375572248678533782e-01 6.018208435255328892e-01 5.654151656312964569e-01 5.285265210876547437e-01 4.913413323559628898e-01 4.540451116506722395e-01 4.168215866690354598e-01 3.798520173589195470e-01 3.433148025113925694e-01 3.073855422909559376e-01 2.722378530473904545e-01 2.380454950973086015e-01 2.049869416112587717e-01 1.732548163704762112e-01 1.430758334483855643e-01 1.147554447740687100e-01 8.878613201236100483e-02 6.613054133985619976e-02 4.893058825045758231e-02 4.123659663954543086e-02 4.529634719609369059e-02 5.672343877973878845e-02 7.057565649248337403e-02 8.451011081278585191e-02 9.757227255818770595e-02 1.093496862235215777e-01 1.196539783512412247e-01 1.284019360823602240e-01 1.355665449353229968e-01 1.411545908401720117e-01 1.451953407027599674e-01 1.477342531302448525e-01 1.488291460201034699e-01 1.485476425000634426e-01 1.469653217774527232e-01 1.441642826745814510e-01 1.402319669069927721e-01 1.352601629077322953e-01 1.293441537502378891e-01 1.225820016913311133e-01 1.150739874058459566e-01 1.069222531283888084e-01 9.823074803727728510e-02 8.910566449611333206e-02 7.965673575229319237e-02 7.000015968179641723e-02 6.026482677182926767e-02 5.060580425725715731e-02 4.123507481478508319e-02 3.249606481945966491e-02 2.504645858397716932e-02 2.019110581993514147e-02 1.962342694259919251e-02 2.330195839835171381e-02 2.934511767309157942e-02 3.628289556349797995e-02 4.340340195573071103e-02 5.037036169117048434e-02 5.700794518722773763e-02 6.321380148895189288e-02 6.892340595861726205e-02 7.409423705802967164e-02 7.869811359185706345e-02 8.271715651964516025e-02 8.614147802571969770e-02 8.896774529062297099e-02 9.119821082977769278e-02 9.284000326935361314e-02 9.390456983516859424e-02 9.440721132539575677e-02 9.436667670239075323e-02 9.380479912256475816e-02 9.274616379263579680e-02 9.121780334132299772e-02 8.924891996632935975e-02 8.687063635678614337e-02 8.411577989856315607e-02 8.101870742660045865e-02 7.761518129100886121e-02 7.394231237335303908e-02 7.003859280426434630e-02 6.594405179856535626e-02 6.170058419725860110e-02 5.735252583620666783e-02 5.294758652119446740e-02 4.853830389286979685e-02 4.418424892898259460e-02 3.995527533341771548e-02 3.593607452454274792e-02 3.223191195409280674e-02 2.897403791717789723e-02 2.631985123866404860e-02 2.443761317782288528e-02 2.346517786687878776e-02 2.345176288251832677e-02 2.432469176425497079e-02 2.591558859171193968e-02 2.802281355885521616e-02 3.046185179723838454e-02 3.308566872832469086e-02 3.578476683747494613e-02 3.847985515535427836e-02 4.111394773145562315e-02 4.364605255555654983e-02 4.604663300027129341e-02 4.829446862028479587e-02 5.037450325046379657e-02 5.227636023993920134e-02 5.399330228131451331e-02 5.552148767436365651e-02 5.685942584012095014e-02 5.800756842785763367e-02 5.896799409213104165e-02 5.974415908606141301e-02 6.034069497012977540e-02 6.076324074093161776e-02 6.101830066265651054e-02 6.111312174649276979e-02 6.105558662101807921e-02 6.085411876040004719e-02 6.051759787371854826e-02 6.005528383076388227e-02 5.947674788751623753e-02 5.879181023203482181e-02 5.801048303392843108e-02 5.714291827222175990e-02 5.619935965321111448e-02 5.519009792304936657e-02 5.412542883741441185e-02 5.301561297956153967e-02 5.187083652524148575e-02 5.070117194703333691e-02 4.951653754316358985e-02 4.832665458347081694e-02 4.714100081005376947e-02 4.596875904197334634e-02 4.481875974820777320e-02 4.369941671163782293e-02 4.261865534975543823e-02
4.149105291997629008e-02 4.251553524043726051e-02 4.358593759224518860e-02 4.469480865841422845e-02 4.583412112169326508e-02 4.699535294814802255e-02 4.816956144716282723e-02 4.934744984790111894e-02 5.051942682178500732e-02 5.167565984630646814e-02 5.280612357929875822e-02 5.390064453665204675e-02 5.494894338290045449e-02 5.594067609089865140e-02 5.686547513503378837e-02 5.771299177574686079e-02 5.847294038909115615e-02 5.913514570624572864e-02 5.968959376395500949e-02 6.012648733577190263e-02 6.043630662392658615e-02 6.060987605279483104e-02 6.063843813094858121e-02 6.051373555973656171e-02 6.022810309147216129e-02 5.977457112344580770e-02 5.914698371994227266e-02 5.834013478098217659e-02 5.734992757065069530e-02 5.617356500353976045e-02 5.480978130724754871e-02 5.325913045897685133e-02 5.152435394698588050e-02 4.961086117932704542e-02 4.752737213519828835e-02 4.528679636029788597e-02 4.290745875303766943e-02 4.041483439113578713e-02 3.784402166235933257e-02 3.524324832742423141e-02 3.267869943151888862e-02 3.024067112963773826e-02 2.804999428243830362e-02 2.626102236960700317e-02 2.505312193157563719e-02 2.460072812159622493e-02 2.502341420117389081e-02 2.634314702969323130e-02 2.848293878926847975e-02 3.130573157005955148e-02 3.465987787112410901e-02 3.840685821646121212e-02 4.243033519621362132e-02 4.663508518201456288e-02 5.094262110024305040e-02 5.528670591488848290e-02 5.960975965152390948e-02 6.386025313844066742e-02 6.799090986886759114e-02 7.195750601990934248e-02 7.571809633849113652e-02 7.923253985298840674e-02 8.246223734217478230e-02 8.537002005855415243e-02 8.792014823873849083e-02 9.007839082289603727e-02 9.181216650501428100e-02 9.309073216351802793e-02 9.388540886458006385e-02 9.416983868000168567e-02 9.392026803255312806e-02 9.311585561193080895e-02 9.173900555452377259e-02 8.977573016015466534e-02 8.721605189883897824e-02 8.405446356339425773e-02 8.029048144766387507e-02 7.592935604990634635e-02 7.098306228004147567e-02 6.547180875276764622e-02 5.942656127562719742e-02 5.289367072651215973e-02 4.594419687354680398e-02 3.869466446050881525e-02 3.135851801830408236e-02 2.438711375288044395e-02 1.885241509939459756e-02 1.693903137540836781e-02 2.018519574840404313e-02 2.703466776428348206e-02 3.558228180013935094e-02 4.490215321301552209e-02 5.456971790148552187e-02 6.434917614936332131e-02 7.407864344306430704e-02 8.362763603948081270e-02 9.287991408346474298e-02 1.017260255487423826e-01 1.100599534524921430e-01 1.177776683631143045e-01 1.247766444539734204e-01 1.309559042650061678e-01 1.362163790437811717e-01 1.404614763894846685e-01 1.435978013193794922e-01 1.455360095106438545e-01 1.461917965873552050e-01 1.454870542918540732e-01 1.433512629524862081e-01 1.397232552012867557e-01 1.345536085884064259e-01 1.278081706620971814e-01 1.194737452901507013e-01 1.095681700183207957e-01 9.815998143764920192e-02 8.541086131663847003e-02 7.167762867788399217e-02 5.778418729913441243e-02 4.576952830597650485e-02 4.023357443926064980e-02 4.624631081595531601e-02 6.239744914363995476e-02 8.442551035118756042e-02 1.099419295771861538e-01 1.378894837131080520e-01 1.677426078548918675e-01 1.991835890405452836e-01 2.319808580597348124e-01 2.659397328917444403e-01 3.008807470916157190e-01 3.366295033778806678e-01 3.730117946875064483e-01 4.098513352794834752e-01 4.469688822349552337e-01 4.841821475028930677e-01 5.213061862893227927e-01 5.581540870375952812e-01 5.945378597747669192e-01 6.302694578827101601e-01 6.651618896152594607e-01 6.990303878890750111e-01 7.316936141075464084e-01 7.629748762062655842e-01 7.927033439324173703e-01 8.207152462681774896e-01 8.468550372760673683e-01 8.709765177183372842e-01 8.929439007259182270e-01 9.126328106528956985e-01 9.299312051032949666e-01 9.447402109899353251e-01 9.569748663983396186e-01 9.665647609905317905e-01 9.734545686964660716e-01 9.776044675023376485e-01 9.789904422500087522e-01 9.776044675023376485e-01 9.734545686964658495e-01 9.665647609905317905e-01 9.569748663983398407e-01 9.447402109899353251e-01 9.299312051032951887e-01 9.126328106528956985e-01 8.929439007259181160e-01 8.709765177183372842e-01 8.468550372760673683e-01 8.207152462681774896e-01 7.927033439324174813e-01 7.629748762062656953e-01 7.316936141075465194e-01 6.990303878890749001e-01 6.651618896152594607e-01 6.302694578827100491e-01 5.945378597747668081e-01 5.581540870375951702e-01 5.213061862893229037e-01 4.841821475028930677e-01 4.469688822349552892e-01 4.098513352794834197e-01 3.730117946875065038e-01 3.366295033778806678e-01 3.008807470916158300e-01 2.659397328917444958e-01 2.319808580597348402e-01 1.991835890405453113e-01 1.677426078548918953e-01 1.378894837131080242e-01 1.099419295771860983e-01 8.442551035118753266e-02 6.239744914363992701e-02 4.624631081595535764e-02 4.023357443926064286e-02 4.576952830597648403e-02 5.778418729913441937e-02 7.167762867788395054e-02 8.541086131663852554e-02 9.815998143764922967e-02 1.095681700183207957e-01 1.194737452901506458e-01 1.278081706620972091e-01 1.345536085884063426e-01 1.397232552012867279e-01 1.433512629524861803e-01 1.454870542918540732e-01 1.461917965873552050e-01 1.455360095106438822e-01 1.435978013193794645e-01 1.404614763894846963e-01 1.362163790437811717e-01 1.309559042650061400e-01 1.247766444539734204e-01 1.177776683631143045e-01 1.100599534524921569e-01 1.017260255487423826e-01 9.287991408346479849e-02 8.362763603948081270e-02 7.407864344306427928e-02 6.434917614936336294e-02 5.456971790148550799e-02 4.490215321301553597e-02 3.558228180013935094e-02 2.703466776428347512e-02 2.018519574840402578e-02 1.693903137540836434e-02 1.885241509939455246e-02 2.438711375288042313e-02 3.135851801830406849e-02 3.869466446050881525e-02 4.594419687354682480e-02 5.289367072651218749e-02 5.942656127562720436e-02 6.547180875276764622e-02 7.098306228004146179e-02 7.592935604990633247e-02 8.029048144766387507e-02 8.405446356339424385e-02 8.721605189883896436e-02 8.977573016015472085e-02 9.173900555452381422e-02 9.311585561193080895e-02 9.392026803255311418e-02 9.416983868000169955e-02 9.388540886458004997e-02 9.309073216351804181e-02 9.181216650501430876e-02 9.007839082289605115e-02 8.792014823873851859e-02 8.537002005855416631e-02 8.246223734217476842e-02 7.923253985298843449e-02 7.571809633849113652e-02 7.195750601990932860e-02 6.799090986886760501e-02 6.386025313844068130e-02 5.960975965152393030e-02 5.528670591488848290e-02 5.094262110024305734e-02 4.663508518201455594e-02 4.243033519621362132e-02 3.840685821646120518e-02 3.465987787112410901e-02 3.130573157005955842e-02 2.848293878926846934e-02 2.634314702969322089e-02 2.502341420117389081e-02 2.460072812159622493e-02 2.505312193157564413e-02 2.626102236960698930e-02 2.804999428243831402e-02 3.024067112963775908e-02 3.267869943151888862e-02 3.524324832742421060e-02 3.784402166235933257e-02 4.041483439113578019e-02 4.290745875303766943e-02 4.528679636029787209e-02 4.752737213519828141e-02 4.961086117932701767e-02 5.152435394698588050e-02 5.325913045897683745e-02 5.480978130724754871e-02 5.617356500353975352e-02 5.734992757065066754e-02 5.834013478098219047e-02 5.914698371994227266e-02 5.977457112344582157e-02 6.022810309147214741e-02 6.051373555973654089e-02 6.063843813094856733e-02 6.060987605279481716e-02 6.043630662392657921e-02 6.012648733577191651e-02 5.968959376395504418e-02 5.913514570624571476e-02 5.847294038909119085e-02 5.771299177574686079e-02 5.686547513503380225e-02 5.594067609089865140e-02 5.494894338290045449e-02 5.390064453665201205e-02 5.280612357929875822e-02 5.167565984630646120e-02 5.051942682178501426e-02 4.934744984790111894e-02 4.816956144716283417e-02 4.699535294814802949e-02 4.583412112169326508e-02 4.469480865841422845e-02 4.358593759224520248e-02 4.251553524043726051e-02 4.149105291997626926e-02
4.039907289828301856e-02 4.136054729964148274e-02 4.237485810163227340e-02 4.343512961775194969e-02 4.453381182830493112e-02 4.566277049782214992e-02 4.681337116646511892e-02 4.797655576095578855e-02 4.914291153587382888e-02 5.030273277942425708e-02 5.144607620718886359e-02 5.256281125639536422e-02 5.364266662539584479e-02 5.467527442306863161e-02 5.565021324062633529e-02 5.655705136647938558e-02 5.738539125847484657e-02 5.812491628580944425e-02 5.876544066865581339e-02 5.929696348790803456e-02 5.970972761949989299e-02 5.999428447730644626e-02 6.014156553804433231e-02 6.014296178729256620e-02 5.999041249236878454e-02 5.967650511042617983e-02 5.919458873148075728e-02 5.853890431346968348e-02 5.770473620573361717e-02 5.668859125145329220e-02 5.548841436843017505e-02 5.410385332396603492e-02 5.253659103407579134e-02 5.079077201586410656e-02 4.887356190442830595e-02 4.679589704208798884e-02 4.457350738709438265e-02 4.222833259947440798e-02 3.979049787589242909e-02 3.730106278881658438e-02 3.481576322508778826e-02 3.240981774191260129e-02 3.018328945715292519e-02 2.826498750369078536e-02 2.681008274325082097e-02 2.598388675180811000e-02 2.592732573732792201e-02 2.671469731148819887e-02 2.833056341933907693e-02 3.068326531708165036e-02 3.364178760921255479e-02 3.706981035365807670e-02 4.084427948506617195e-02 4.486077334696297186e-02 4.903212647007790942e-02 5.328490605069016034e-02 5.755587743440306742e-02 6.178914889388541914e-02 6.593407044091369185e-02 6.994376482414357832e-02 7.377413877479152560e-02 7.738324492902305674e-02 8.073089653130011145e-02 8.377846454611599658e-02 8.648880757629637261e-02 8.882629977571568358e-02 9.075693221770991803e-02 9.224847026788161874e-02 9.327065443406130918e-02 9.379543567092846201e-02 9.379723874675144346e-02 9.325324945974799995e-02 9.214372360586509103e-02 9.045231807945559865e-02 8.816644793979223904e-02 8.527767870579454346e-02 8.178217240224107398e-02 7.768122264055249415e-02 7.298194597079664392e-02 6.769826101780584970e-02 6.185242418481105148e-02 5.547770496777873483e-02 4.862356501930608504e-02 4.136684636590088476e-02 3.383906243315319001e-02 2.630285899125597154e-02 1.939674282492966084e-02 1.486227807174679734e-02 1.566589569754577721e-02 2.157689887618194705e-02 2.987153932206104007e-02 3.912977560769095864e-02 4.879897638666772647e-02 5.861276834975687189e-02 6.840257924722657756e-02 7.803734429225114844e-02 8.740167666574025218e-02 9.638708714267948952e-02 1.048882503960420487e-01 1.128014605623214872e-01 1.200241371860513440e-01 1.264548843666852551e-01 1.319938698025450996e-01 1.365434089050217292e-01 1.400086977263921562e-01 1.422986718203696488e-01 1.433269924410869312e-01 1.430131863602505382e-01 1.412840002114785498e-01 1.380750883463761625e-01 1.333332610288049669e-01 1.270197344086100855e-01 1.191152786046114909e-01 1.096291917863751325e-01 9.861655370460309378e-02 8.621495743443621795e-02 7.273169077287464090e-02 5.887470243059613612e-02 4.640174618807348800e-02 3.949739228520914025e-02 4.372347512990773510e-02 5.868955878715464286e-02 8.000964854437619955e-02 1.050162340387681137e-01 1.325409460244930393e-01 1.620197860393556011e-01 1.931210616965844673e-01 2.256078126723369548e-01 2.592831911929153743e-01 2.939668047391561512e-01 3.294837658826678117e-01 3.656594636652563679e-01 4.023171352577336601e-01 4.392769143162166823e-01 4.763557121302389730e-01 5.133675974328700820e-01 5.501244905493070103e-01 5.864370637794272811e-01 6.221157804157378957e-01 6.569720271526494626e-01 6.908193074011600432e-01 7.234744705393352238e-01 7.547589567074133310e-01 7.845000396597250347e-01 8.125320521272516583e-01 8.386975795389169930e-01 8.628486090425797617e-01 8.848476217068734773e-01 9.045686166630270142e-01 9.218980568168826384e-01 9.367357266581415320e-01 9.489954936345729175e-01 9.586059655524110656e-01 9.655110375120943278e-01 9.696703229886516340e-01 9.710594648122403694e-01 9.696703229886516340e-01 9.655110375120942168e-01 9.586059655524110656e-01 9.489954936345729175e-01 9.367357266581415320e-01 9.218980568168828604e-01 9.045686166630270142e-01 8.848476217068734773e-01 8.628486090425796506e-01 8.386975795389169930e-01 8.125320521272516583e-01 7.845000396597248127e-01 7.547589567074133310e-01 7.234744705393352238e-01 6.908193074011602652e-01 6.569720271526494626e-01 6.221157804157378957e-01 5.864370637794272811e-01 5.501244905493070103e-01 5.133675974328700820e-01 4.763557121302389730e-01 4.392769143162167378e-01 4.023171352577336601e-01 3.656594636652563679e-01 3.294837658826678117e-01 2.939668047391561512e-01 2.592831911929153188e-01 2.256078126723369270e-01 1.931210616965844951e-01 1.620197860393555733e-01 1.325409460244930393e-01 1.050162340387681692e-01 8.000964854437614404e-02 5.868955878715463592e-02 4.372347512990770735e-02 3.949739228520915413e-02 4.640174618807345330e-02 5.887470243059611530e-02 7.273169077287464090e-02 8.621495743443624571e-02 9.861655370460310766e-02 1.096291917863751186e-01 1.191152786046114770e-01 1.270197344086100577e-01 1.333332610288049391e-01 1.380750883463761625e-01 1.412840002114785498e-01 1.430131863602505660e-01 1.433269924410869312e-01 1.422986718203696488e-01 1.400086977263922394e-01 1.365434089050217292e-01 1.319938698025451551e-01 1.264548843666852551e-01 1.200241371860513578e-01 1.128014605623214317e-01 1.048882503960420765e-01 9.638708714267947564e-02 8.740167666574027994e-02 7.803734429225112068e-02 6.840257924722657756e-02 5.861276834975689271e-02 4.879897638666772647e-02 3.912977560769095170e-02 2.987153932206104007e-02 2.157689887618195745e-02 1.566589569754578068e-02 1.486227807174678867e-02 1.939674282492966084e-02 2.630285899125596460e-02 3.383906243315316920e-02 4.136684636590085007e-02 4.862356501930606423e-02 5.547770496777873483e-02 6.185242418481106536e-02 6.769826101780584970e-02 7.298194597079665780e-02 7.768122264055250803e-02 8.178217240224106011e-02 8.527767870579454346e-02 8.816644793979221129e-02 9.045231807945561253e-02 9.214372360586506328e-02 9.325324945974805546e-02 9.379723874675145734e-02 9.379543567092840650e-02 9.327065443406129530e-02 9.224847026788161874e-02 9.075693221770991803e-02 8.882629977571568358e-02 8.648880757629640037e-02 8.377846454611601046e-02 8.073089653130012533e-02 7.738324492902304286e-02 7.377413877479152560e-02 6.994376482414357832e-02 6.593407044091369185e-02 6.178914889388544690e-02 5.755587743440306742e-02 5.328490605069016034e-02 4.903212647007791636e-02 4.486077334696296492e-02 4.084427948506616501e-02 3.706981035365807670e-02 3.364178760921255479e-02 3.068326531708166077e-02 2.833056341933906999e-02 2.671469731148820234e-02 2.592732573732792201e-02 2.598388675180810306e-02 2.681008274325082444e-02 2.826498750369078189e-02 3.018328945715293560e-02 3.240981774191260822e-02 3.481576322508779520e-02 3.730106278881659132e-02 3.979049787589244297e-02 4.222833259947442186e-02 4.457350738709438265e-02 4.679589704208798884e-02 4.887356190442828513e-02 5.079077201586409268e-02 5.253659103407580522e-02 5.410385332396604879e-02 5.548841436843017505e-02 5.668859125145327832e-02 5.770473620573363105e-02 5.853890431346969042e-02 5.919458873148074340e-02 5.967650511042620759e-02 5.999041249236882617e-02 6.014296178729255926e-02 6.014156553804433231e-02 5.999428447730644626e-02 5.970972761949989299e-02 5.929696348790802068e-02 5.876544066865579258e-02 5.812491628580943037e-02 5.738539125847485350e-02 5.655705136647942027e-02 5.565021324062632835e-02 5.467527442306865243e-02 5.364266662539584479e-02 5.256281125639534341e-02 5.144607620718887053e-02 5.030273277942425708e-02 4.914291153587382888e-02 4.797655576095578162e-02 4.681337116646510504e-02 4.566277049782214298e-02 4.453381182830493112e-02 4.343512961775194969e-02 4.237485810163227340e-02 4.136054729964146887e-02 4.039907289828303244e-02
3.934848148846869370e-02 4.024065268892523112e-02 4.119204890437711680e-02 4.219648185329043233e-02 4.324698139767249594e-02 4.433589247783491227e-02 4.545496832650295499e-02 4.659545740785965562e-02 4.774818275854034177e-02 4.890361342067957307e-02 5.005192841642981672e-02 5.118307422767036374e-02 5.228681704834590993e-02 5.335279121640592453e-02 5.437054525472886229e-02 5.532958689784558265e-02 5.621942838855711888e-02 5.702963322206210800e-02 5.774986541512369675e-02 5.836994229878651741e-02 5.887989178695821058e-02 5.927001507036692290e-02 5.953095573752405917e-02 5.965377644578605254e-02 5.963004447660965462e-02 5.945192783841184159e-02 5.911230407012734583e-02 5.860488461032381524e-02 5.792435862138871350e-02 5.706656162951111860e-02 5.602867645732916013e-02 5.480947698001391311e-02 5.340962966030134151e-02 5.183207424653648449e-02 5.008251435627746745e-02 4.817006215435958028e-02 4.610810049109013986e-02 4.391545208189927274e-02 4.161797833064197205e-02 3.925076396159368763e-02 3.686105423204730225e-02 3.451203288404317698e-02 3.228720474750504388e-02 3.029428181558480385e-02 2.866573350220294816e-02 2.755088131831032877e-02 2.709421075289538891e-02 2.740146047275556634e-02 2.850872809313934053e-02 3.037508122229770624e-02 3.290290091609015394e-02 3.596949968624036514e-02 3.945207950055152485e-02 4.324023963022404632e-02 4.723916110090180254e-02 5.136821153491066133e-02 5.555811516116362231e-02 5.974815174963230002e-02 6.388387472256505661e-02 6.791541133382426876e-02 7.179626219437598711e-02 7.548248959521031143e-02 7.893219657159668279e-02 8.210522023586259988e-02 8.496298285976734699e-02 8.746845985260486012e-02 8.958623527609141379e-02 9.128262371949499854e-02 9.252584311914663351e-02 9.328622717751244853e-02 9.353646897654467607e-02 9.325188961343668093e-02 9.241072756113985487e-02 9.099444629964582865e-02 8.898805996556161113e-02 8.638047989723476872e-02 8.316488999187410247e-02 7.933916760764675447e-02 7.490638315944742054e-02 6.987544389902872188e-02 6.426201500828862545e-02 5.809000256347646857e-02 5.139425051679953615e-02 4.422608834602986816e-02 3.666634379175152253e-02 2.886091402105503412e-02 2.113810276807765245e-02 1.447607010828995053e-02 1.191918348493758474e-02 1.617801605477482002e-02 2.411480743275640909e-02 3.330509301875185513e-02 4.297306564539306317e-02 5.281278342031787282e-02 6.265028092582042296e-02 7.235569654665291450e-02 8.181577277017147709e-02 9.092384392163513351e-02 9.957587642515321191e-02 1.076689314242195022e-01 1.151007221336089320e-01 1.217697228606933330e-01 1.275755872967963556e-01 1.324197611908248529e-01 1.362062345024258603e-01 1.388424107412837005e-01 1.402400938942401087e-01 1.403166158362595672e-01 1.389961579189299412e-01 1.362113716569442468e-01 1.319054979619491974e-01 1.260353712479770627e-01 1.185760878287944742e-01 1.095290017793906084e-01 9.893685442574690070e-02 8.691551047143297737e-02 7.372825373297950402e-02 5.998074772043677366e-02 4.717561549540473520e-02 3.903954033337357632e-02 4.140071421524664508e-02 5.503068692500476256e-02 7.555282505785350378e-02 9.998884113239078775e-02 1.270388603158882079e-01 1.560937667278251839e-01 1.868057303133914826e-01 2.189317029204198017e-01 2.522724989573375542e-01 2.866468403383247709e-01 3.218794866112021924e-01 3.577956086876482589e-01 3.942181790116839335e-01 4.309669354935374286e-01 4.678582253015939330e-01 5.047053719437709640e-01 5.413193706146450790e-01 5.775097982883851122e-01 6.130858680359660973e-01 6.478575806205141285e-01 6.816369397991185464e-01 7.142392055936426232e-01 7.454841645386194315e-01 7.751973989066580639e-01 8.032115389027181251e-01 8.293674832419924980e-01 8.535155746393660037e-01 8.755167176959764985e-01 8.952434275643326167e-01 9.125807986649342451e-01 9.274273836478372779e-01 9.396959737610425245e-01 9.493142728123775687e-01 9.562254579948600286e-01 9.603886219840543914e-01 9.617790919037204622e-01 9.603886219840543914e-01 9.562254579948598066e-01 9.493142728123777907e-01 9.396959737610425245e-01 9.274273836478372779e-01 9.125807986649340231e-01 8.952434275643326167e-01 8.755167176959766095e-01 8.535155746393660037e-01 8.293674832419928311e-01 8.032115389027182362e-01 7.751973989066580639e-01 7.454841645386195426e-01 7.142392055936426232e-01 6.816369397991185464e-01 6.478575806205141285e-01 6.130858680359660973e-01 5.775097982883851122e-01 5.413193706146450790e-01 5.047053719437709640e-01 4.678582253015939330e-01 4.309669354935374286e-01 3.942181790116839335e-01 3.577956086876482589e-01 3.218794866112021924e-01 2.866468403383246599e-01 2.522724989573376098e-01 2.189317029204198017e-01 1.868057303133914826e-01 1.560937667278251839e-01 1.270388603158881524e-01 9.998884113239078775e-02 7.555282505785350378e-02 5.503068692500476949e-02 4.140071421524665202e-02 3.903954033337357632e-02 4.717561549540477683e-02 5.998074772043678754e-02 7.372825373297949014e-02 8.691551047143296349e-02 9.893685442574687294e-02 1.095290017793906223e-01 1.185760878287944325e-01 1.260353712479770349e-01 1.319054979619491974e-01 1.362113716569442468e-01 1.389961579189299690e-01 1.403166158362595672e-01 1.402400938942400532e-01 1.388424107412837283e-01 1.362062345024258325e-01 1.324197611908248251e-01 1.275755872967963278e-01 1.217697228606933191e-01 1.151007221336089736e-01 1.076689314242195300e-01 9.957587642515322579e-02 9.092384392163513351e-02 8.181577277017146321e-02 7.235569654665292838e-02 6.265028092582040908e-02 5.281278342031789363e-02 4.297306564539304236e-02 3.330509301875184125e-02 2.411480743275639174e-02 1.617801605477480614e-02 1.191918348493758821e-02 1.447607010828995400e-02 2.113810276807766980e-02 2.886091402105501677e-02 3.666634379175152253e-02 4.422608834602983346e-02 5.139425051679953615e-02 5.809000256347641306e-02 6.426201500828863933e-02 6.987544389902868025e-02 7.490638315944742054e-02 7.933916760764678222e-02 8.316488999187410247e-02 8.638047989723476872e-02 8.898805996556162501e-02 9.099444629964582865e-02 9.241072756113984099e-02 9.325188961343668093e-02 9.353646897654466219e-02 9.328622717751246241e-02 9.252584311914664739e-02 9.128262371949502629e-02 8.958623527609144155e-02 8.746845985260486012e-02 8.496298285976737474e-02 8.210522023586259988e-02 7.893219657159671054e-02 7.548248959521031143e-02 7.179626219437600099e-02 6.791541133382426876e-02 6.388387472256505661e-02 5.974815174963231390e-02 5.555811516116363619e-02 5.136821153491063358e-02 4.723916110090180254e-02 4.324023963022407407e-02 3.945207950055152485e-02 3.596949968624034433e-02 3.290290091609016088e-02 3.037508122229772706e-02 2.850872809313936135e-02 2.740146047275556981e-02 2.709421075289539932e-02 2.755088131831033571e-02 2.866573350220294816e-02 3.029428181558480385e-02 3.228720474750504388e-02 3.451203288404317698e-02 3.686105423204732306e-02 3.925076396159369457e-02 4.161797833064193736e-02 4.391545208189928662e-02 4.610810049109013986e-02 4.817006215435958028e-02 5.008251435627746745e-02 5.183207424653646367e-02 5.340962966030132070e-02 5.480947698001389923e-02 5.602867645732916013e-02 5.706656162951111166e-02 5.792435862138870656e-02 5.860488461032381524e-02 5.911230407012734583e-02 5.945192783841185546e-02 5.963004447660961993e-02 5.965377644578605948e-02 5.953095573752405917e-02 5.927001507036692290e-02 5.887989178695822445e-02 5.836994229878651047e-02 5.774986541512371063e-02 5.702963322206210800e-02 5.621942838855712582e-02 5.532958689784557571e-02 5.437054525472883454e-02 5.335279121640593147e-02 5.228681704834593075e-02 5.118307422767035680e-02 5.005192841642982365e-02 4.890361342067957307e-02 4.774818275854034871e-02 4.659545740785966256e-02 4.545496832650294111e-02 4.433589247783494003e-02 4.324698139767248900e-02 4.219648185329043927e-02 4.119204890437711680e-02 4.024065268892522418e-02 3.934848148846870064e-02
3.834461908151124560e-02 3.916173080301978832e-02 4.004381474666412338e-02 4.098548971472096292e-02 4.198047888839702424e-02 4.302170999827901327e-02 4.410141578335436546e-02 4.521123063321116214e-02 4.634228073111205937e-02 4.748526631141446880e-02 4.863053571081511067e-02 4.976815169145280826e-02 5.088795105357654669e-02 5.197959887352953529e-02 5.303263884827209840e-02 5.403654125078966031e-02 5.498074994652243225e-02 5.585472982601676767e-02 5.664801590180772867e-02 5.735026521931094884e-02 5.795131265815896965e-02 5.844123166499240463e-02 5.881040097297118852e-02 5.904957844080536977e-02 5.914998330164678020e-02 5.910338837359919995e-02 5.890222418241899960e-02 5.853969753225052308e-02 5.800992790307570035e-02 5.730810625748294918e-02 5.643068255561133062e-02 5.537559072530670590e-02 5.414252333297449316e-02 5.273327320488548076e-02 5.115216639501888457e-02 4.940662102924098242e-02 4.750788068315597856e-02 4.547198994613042833e-02 4.332110346388479832e-02 4.108524407130483697e-02 3.880463639944858184e-02 3.653270065123369326e-02 3.433960650558810085e-02 3.231578388374886646e-02 3.057372766148720028e-02 2.924480368635574631e-02 2.846662873628920051e-02 2.835894960113829327e-02 2.899431403427427459e-02 3.037888469342189465e-02 3.245567842011696374e-02 3.512648646830922317e-02 3.827755784972929759e-02 4.179774504595927531e-02 4.558701989169829105e-02 4.955836710845357845e-02 5.363650164221014927e-02 5.775559840488658087e-02 6.185706254769196555e-02 6.588769862432462820e-02 6.979833325118919851e-02 7.354283573751303760e-02 7.707745595551090956e-02 8.036040484334654177e-02 8.335161748023643680e-02 8.601265310827792276e-02 8.830669828344678285e-02 9.019864826582355000e-02 9.165524826421857230e-02 9.264528081577565188e-02 9.313978892392200948e-02 9.311232701276614399e-02 9.253923360978863477e-02 9.139992121684066551e-02 8.967718033942008449e-02 8.735749644072678122e-02 8.443138115786104347e-02 8.089372332545669009e-02 7.674417288699657280e-02 7.198758521239427555e-02 6.663458278687192649e-02 6.070235545108872144e-02 5.421597176512105154e-02 4.721086644312105091e-02 3.973831379962747268e-02 3.187959143667026124e-02 2.379078085495477807e-02 1.588893384488602317e-02 9.883201717368313502e-03 1.097782577135017999e-02 1.832443992180365910e-02 2.744891353307845477e-02 3.711862212423264890e-02 4.697700576156418201e-02 5.684870487351976337e-02 6.660810601355288130e-02 7.614585018723737941e-02 8.535813921692839146e-02 9.414289386293597794e-02 1.023984019992823652e-01 1.100230185310108466e-01 1.169153716601706167e-01 1.229748456333834145e-01 1.281022357292739278e-01 1.322005274024943000e-01 1.351757808245723780e-01 1.369381219735690269e-01 1.374028610561024155e-01 1.364917860090093804e-01 1.341347237143026006e-01 1.302715441380765116e-01 1.248549449228419927e-01 1.178546928606279964e-01 1.092647538312051525e-01 9.911655551335972480e-02 8.750636875460446329e-02 7.465844716891391342e-02 6.108869741437342876e-02 4.807211838359979478e-02 3.886365627807761985e-02 3.932002095210435783e-02 5.144888267080660604e-02 7.107124932945868556e-02 9.487132255248946489e-02 1.213927236310275437e-01 1.499728005887660531e-01 1.802448574407515547e-01 2.119588549128496868e-01 2.449130145259587332e-01 2.789251779934210917e-01 3.138198749264422549e-01 3.494222403502263430e-01 3.855551966855385038e-01 4.220383197331141201e-01 4.586876374572320669e-01 4.953159794915496517e-01 5.317336702649262392e-01 5.677494461579600804e-01 6.031715229209159146e-01 6.378087645376034898e-01 6.714719187891876606e-01 7.039748929651767906e-01 7.351360481030364546e-01 7.647794932314867511e-01 7.927363631391255439e-01 8.188460646463444625e-01 8.429574774939476711e-01 8.649300969378985737e-01 8.846351060539706657e-01 9.019563666681021941e-01 9.167913187725345026e-01 9.290517792837802435e-01 9.386646320547007427e-01 9.455724021713004523e-01 9.497337087420324453e-01 9.511235916164556548e-01 9.497337087420324453e-01 9.455724021713003413e-01 9.386646320547009648e-01 9.290517792837803546e-01 9.167913187725345026e-01 9.019563666681021941e-01 8.846351060539706657e-01 8.649300969378985737e-01 8.429574774939476711e-01 8.188460646463444625e-01 7.927363631391258769e-01 7.647794932314867511e-01 7.351360481030364546e-01 7.039748929651769016e-01 6.714719187891878827e-01 6.378087645376034898e-01 6.031715229209159146e-01 5.677494461579599694e-01 5.317336702649263502e-01 4.953159794915495406e-01 4.586876374572320114e-01 4.220383197331142311e-01 3.855551966855385593e-01 3.494222403502263430e-01 3.138198749264422549e-01 2.789251779934210362e-01 2.449130145259588165e-01 2.119588549128496591e-01 1.802448574407515547e-01 1.499728005887660809e-01 1.213927236310275576e-01 9.487132255248947876e-02 7.107124932945867168e-02 5.144888267080661298e-02 3.932002095210435783e-02 3.886365627807763373e-02 4.807211838359979478e-02 6.108869741437342182e-02 7.465844716891389954e-02 8.750636875460447717e-02 9.911655551335972480e-02 1.092647538312051247e-01 1.178546928606279687e-01 1.248549449228420205e-01 1.302715441380764838e-01 1.341347237143026006e-01 1.364917860090093804e-01 1.374028610561023878e-01 1.369381219735690269e-01 1.351757808245723225e-01 1.322005274024943000e-01 1.281022357292739278e-01 1.229748456333834422e-01 1.169153716601706583e-01 1.100230185310108466e-01 1.023984019992823097e-01 9.414289386293597794e-02 8.535813921692837758e-02 7.614585018723739329e-02 6.660810601355289517e-02 5.684870487351977725e-02 4.697700576156416813e-02 3.711862212423265583e-02 2.744891353307843743e-02 1.832443992180366604e-02 1.097782577135021295e-02 9.883201717368337788e-03 1.588893384488599542e-02 2.379078085495477807e-02 3.187959143667025430e-02 3.973831379962749349e-02 4.721086644312105091e-02 5.421597176512102378e-02 6.070235545108868674e-02 6.663458278687194036e-02 7.198758521239431718e-02 7.674417288699657280e-02 8.089372332545670397e-02 8.443138115786104347e-02 8.735749644072678122e-02 8.967718033942009837e-02 9.139992121684063775e-02 9.253923360978863477e-02 9.311232701276615786e-02 9.313978892392200948e-02 9.264528081577563801e-02 9.165524826421858617e-02 9.019864826582357775e-02 8.830669828344678285e-02 8.601265310827795052e-02 8.335161748023643680e-02 8.036040484334654177e-02 7.707745595551090956e-02 7.354283573751302372e-02 6.979833325118924015e-02 6.588769862432462820e-02 6.185706254769197943e-02 5.775559840488658087e-02 5.363650164221014927e-02 4.955836710845357845e-02 4.558701989169827717e-02 4.179774504595928225e-02 3.827755784972929759e-02 3.512648646830922317e-02 3.245567842011697068e-02 3.037888469342190159e-02 2.899431403427427459e-02 2.835894960113829674e-02 2.846662873628919010e-02 2.924480368635574631e-02 3.057372766148721069e-02 3.231578388374888033e-02 3.433960650558810085e-02 3.653270065123367938e-02 3.880463639944856796e-02 4.108524407130482309e-02 4.332110346388479138e-02 4.547198994613042139e-02 4.750788068315593693e-02 4.940662102924096855e-02 5.115216639501892620e-02 5.273327320488549463e-02 5.414252333297450703e-02 5.537559072530670590e-02 5.643068255561133756e-02 5.730810625748292142e-02 5.800992790307571423e-02 5.853969753225051614e-02 5.890222418241899266e-02 5.910338837359917913e-02 5.914998330164678714e-02 5.904957844080539059e-02 5.881040097297120239e-02 5.844123166499241157e-02 5.795131265815894883e-02 5.735026521931093496e-02 5.664801590180773561e-02 5.585472982601679542e-02 5.498074994652243225e-02 5.403654125078966031e-02 5.303263884827209840e-02 5.197959887352953529e-02 5.088795105357654669e-02 4.976815169145278744e-02 4.863053571081511067e-02 4.748526631141444798e-02 4.634228073111206631e-02 4.521123063321116214e-02 4.410141578335435852e-02 4.302170999827899939e-02 4.198047888839702424e-02 4.098548971472094904e-02 4.004381474666412338e-02 3.916173080301978832e-02 3.834461908151123866e-02
3.739230398773672054e-02 3.812924846609233587e-02 3.893615264855534303e-02 3.980856614686172079e-02 4.074102759095604709e-02 4.172716265445908235e-02 4.275978816552956918e-02 4.383101653587134772e-02 4.493235619107709133e-02 4.605480518964020359e-02 4.718893658731735524e-02 4.832497522879052737e-02 4.945286648897886939e-02 5.056233805218383198e-02 5.164295614847550647e-02 5.268417781624424451e-02 5.367540078179984520e-02 5.460601248899652621e-02 5.546543971338385032e-02 5.624320008661807396e-02 5.692895676018110140e-02 5.751257737035340295e-02 5.798419844274044915e-02 5.833429640800756599e-02 5.855376650603037053e-02 5.863401105305942468e-02 5.856703886292633637e-02 5.834557808751840435e-02 5.796320542940380099e-02 5.741449566074081912e-02 5.669519677273358177e-02 5.580243804407523239e-02 5.473498108999012846e-02 5.349352786515633451e-02 5.208110509392193527e-02 5.050355227211416470e-02 4.877015089785273483e-02 4.689444649982855290e-02 4.489533215262490884e-02 4.279847993733398859e-02 4.063821641290194658e-02 3.845991621905103103e-02 3.632288088484967453e-02 3.430337282378718988e-02 3.249682949580454810e-02 3.101719244210833504e-02 2.999012828899119687e-02 2.953722868956168424e-02 2.975241723265525592e-02 3.067931542238178100e-02 3.230201236683677424e-02 3.455437094664740721e-02 3.734065367797449048e-02 4.055577361299245176e-02 4.409849731832861386e-02 4.787733112691826970e-02 5.181165335339877470e-02 5.583059557305304621e-02 5.987122362878793957e-02 6.387675771133295710e-02 6.779510044476982911e-02 7.157772132913178820e-02 7.517886103180485002e-02 7.855499646918648327e-02 8.166450965187375954e-02 8.446751288092455012e-02 8.692579327127432365e-02 8.900284845833583702e-02 9.066399226314723891e-02 9.187651424793738530e-02 9.260988085336088749e-02 9.283596852946983391e-02 9.252932125663444751e-02 9.166742634505722909e-02 9.023100360960942257e-02 8.820430413999144625e-02 8.557541616111534466e-02 8.233657725793840088e-02 7.848449515024120970e-02 7.402068450391105503e-02 6.895183770331947404e-02 6.329026956620414923e-02 5.705452626770193825e-02 5.027037412887176704e-02 4.297273340221696020e-02 3.521024717499682960e-02 2.705857994681807807e-02 1.867145275187674994e-02 1.058418971889432507e-02 6.520245640386905864e-03 1.251322821132378610e-02 2.159177366840965562e-02 3.127372086522632599e-02 4.114293043951654238e-02 5.103262188021905760e-02 6.082630514700264335e-02 7.042077098289363513e-02 7.971621956086964722e-02 8.861316592025686445e-02 9.701153848534442570e-02 1.048106381796354430e-01 1.119094956759387888e-01 1.182074442326624258e-01 1.236048295068461061e-01 1.280038219258744503e-01 1.313093197403089052e-01 1.334299464820483672e-01 1.342791627189202641e-01 1.337765350651475837e-01 1.318492443936402914e-01 1.284339870392029459e-01 1.234795633907826568e-01 1.169507397223286949e-01 1.088346126640600819e-01 9.915223425252706058e-02 8.798220705714993040e-02 7.551420683654323784e-02 6.218571152550509545e-02 4.907142968122984311e-02 3.896491540607744525e-02 3.752525191219211603e-02 4.797748887623584646e-02 6.658355570514642996e-02 8.967651550360762613e-02 1.156129598111448747e-01 1.436660078274883123e-01 1.734466231091288946e-01 2.046966042811858288e-01 2.372112177739445493e-01 2.708073844896896065e-01 3.053095076895143700e-01 3.405428621761226182e-01 3.763305355170264987e-01 4.124921797534620294e-01 4.488437560637533186e-01 4.851978610125440294e-01 5.213644135109251065e-01 5.571515760259143635e-01 5.923668326235244086e-01 6.268181729551725034e-01 6.603153461582577100e-01 6.926711572442468823e-01 7.237027836976241968e-01 7.532330932186599437e-01 7.810919456535169170e-01 8.071174636491675880e-01 8.311572577307609899e-01 8.530695924949649456e-01 8.727244815462001926e-01 8.900046997355195444e-01 9.048067022300132489e-01 9.170414409639391362e-01 9.266350701103530652e-01 9.335295333652633420e-01 9.376830270517944044e-01 9.390703343222902566e-01 9.376830270517942933e-01 9.335295333652634531e-01 9.266350701103530652e-01 9.170414409639391362e-01 9.048067022300132489e-01 8.900046997355197664e-01 8.727244815461999705e-01 8.530695924949650566e-01 8.311572577307607679e-01 8.071174636491676990e-01 7.810919456535170280e-01 7.532330932186599437e-01 7.237027836976244188e-01 6.926711572442468823e-01 6.603153461582577100e-01 6.268181729551727255e-01 5.923668326235244086e-01 5.571515760259144745e-01 5.213644135109251065e-01 4.851978610125438629e-01 4.488437560637533186e-01 4.124921797534619738e-01 3.763305355170264987e-01 3.405428621761225627e-01 3.053095076895141480e-01 2.708073844896896065e-01 2.372112177739445216e-01 2.046966042811859121e-01 1.734466231091288946e-01 1.436660078274883678e-01 1.156129598111448192e-01 8.967651550360759838e-02 6.658355570514641608e-02 4.797748887623584646e-02 3.752525191219208828e-02 3.896491540607744525e-02 4.907142968122982923e-02 6.218571152550506076e-02 7.551420683654326560e-02 8.798220705714990264e-02 9.915223425252701894e-02 1.088346126640600819e-01 1.169507397223287365e-01 1.234795633907826290e-01 1.284339870392029459e-01 1.318492443936403469e-01 1.337765350651475282e-01 1.342791627189202364e-01 1.334299464820484504e-01 1.313093197403088497e-01 1.280038219258744780e-01 1.236048295068461339e-01 1.182074442326624258e-01 1.119094956759388027e-01 1.048106381796354292e-01 9.701153848534442570e-02 8.861316592025685057e-02 7.971621956086964722e-02 7.042077098289363513e-02 6.082630514700265029e-02 5.103262188021905760e-02 4.114293043951656320e-02 3.127372086522630518e-02 2.159177366840965562e-02 1.251322821132377916e-02 6.520245640386904996e-03 1.058418971889431986e-02 1.867145275187674300e-02 2.705857994681808154e-02 3.521024717499680878e-02 4.297273340221695326e-02 5.027037412887178092e-02 5.705452626770192437e-02 6.329026956620410760e-02 6.895183770331948792e-02 7.402068450391102727e-02 7.848449515024119583e-02 8.233657725793840088e-02 8.557541616111531690e-02 8.820430413999144625e-02 9.023100360960942257e-02 9.166742634505722909e-02 9.252932125663444751e-02 9.283596852946982003e-02 9.260988085336088749e-02 9.187651424793735755e-02 9.066399226314722504e-02 8.900284845833586478e-02 8.692579327127432365e-02 8.446751288092455012e-02 8.166450965187375954e-02 7.855499646918651102e-02 7.517886103180483615e-02 7.157772132913178820e-02 6.779510044476980135e-02 6.387675771133295710e-02 5.987122362878793264e-02 5.583059557305305315e-02 5.181165335339880246e-02 4.787733112691826970e-02 4.409849731832859998e-02 4.055577361299244482e-02 3.734065367797448354e-02 3.455437094664740721e-02 3.230201236683678118e-02 3.067931542238178100e-02 2.975241723265524899e-02 2.953722868956168771e-02 2.999012828899121075e-02 3.101719244210833504e-02 3.249682949580455504e-02 3.430337282378720376e-02 3.632288088484966065e-02 3.845991621905103103e-02 4.063821641290194658e-02 4.279847993733398859e-02 4.489533215262491578e-02 4.689444649982856678e-02 4.877015089785274871e-02 5.050355227211416470e-02 5.208110509392193527e-02 5.349352786515634145e-02 5.473498108999011458e-02 5.580243804407523933e-02 5.669519677273356789e-02 5.741449566074079136e-02 5.796320542940378712e-02 5.834557808751840435e-02 5.856703886292633637e-02 5.863401105305942468e-02 5.855376650603037053e-02 5.833429640800754518e-02 5.798419844274044915e-02 5.751257737035340295e-02 5.692895676018106671e-02 5.624320008661807396e-02 5.546543971338383644e-02 5.460601248899651927e-02 5.367540078179981744e-02 5.268417781624424451e-02 5.164295614847552729e-02 5.056233805218384586e-02 4.945286648897886939e-02 4.832497522879050655e-02 4.718893658731733443e-02 4.605480518964021747e-02 4.493235619107709133e-02 4.383101653587134078e-02 4.275978816552956918e-02 4.172716265445908929e-02 4.074102759095605403e-02 3.980856614686172773e-02 3.893615264855535690e-02 3.812924846609234281e-02 3.739230398773671360e-02
3.649573677669731148e-02 3.714816437791805537e-02 3.787466111726248835e-02 3.867182967916601988e-02 3.953515126231207238e-02 4.045907422372276713e-02 4.143711636349416833e-02 4.246197355584915151e-02 4.352562864036343959e-02 4.461945602957290147e-02 4.573431908877870211e-02 4.686065879789812899e-02 4.798857339597935312e-02 4.910788959446795582e-02 5.020822653711834449e-02 5.127905402728243772e-02 5.230974669452001513e-02 5.328963579043342891e-02 5.420806023982929767e-02 5.505441846951785595e-02 5.581822242545586565e-02 5.648915509355395548e-02 5.705713277879308210e-02 5.751237338649393266e-02 5.784547200369759279e-02 5.804748521466997213e-02 5.811002582484275231e-02 5.802537004275618721e-02 5.778657972336059823e-02 5.738764307017176630e-02 5.682363831628959444e-02 5.609092647941246040e-02 5.518738148773320168e-02 5.411266904149625301e-02 5.286858982898140491e-02 5.145950856031306780e-02 4.989289816977325598e-02 4.818003882333352084e-02 4.633692390040548142e-02 4.438543821093354075e-02 4.235488179821259025e-02 4.028390140805206826e-02 3.822282879465762478e-02 3.623624702914905737e-02 3.440521137741980873e-02 3.282784324879910870e-02 3.161609460322591797e-02 3.088605849018857818e-02 3.074083189373798958e-02 3.124968693359507152e-02 3.243252998297598000e-02 3.425803070121655192e-02 3.665563207637954207e-02 3.953363316819914069e-02 4.279492310721833004e-02 4.634665435342941175e-02 5.010438884779273849e-02 5.399278518477900607e-02 5.794465557377589948e-02 6.189951143647163395e-02 6.580214124256356101e-02 6.960142728091334163e-02 7.324944469382391188e-02 7.670081962347746751e-02 7.991230328093268387e-02 8.284251818245412513e-02 8.545183894216762388e-02 8.770237741748518334e-02 8.955804865239470891e-02 9.098469940862544125e-02 9.195028514644107420e-02 9.242508432969788468e-02 9.238194112496206367e-02 9.179652915609586017e-02 9.064763014058781210e-02 8.891742211735380319e-02 8.659177270713996899e-02 8.366053356145632114e-02 8.011783303511156584e-02 7.596236546461079819e-02 7.119767785430342055e-02 6.583245961089935483e-02 5.988085152571856473e-02 5.336281538031723004e-02 4.630467215862936470e-02 3.874011779649633863e-02 3.071274817584434755e-02 2.228447460358553775e-02 1.357767423501653366e-02 5.269580223082649846e-03 6.694880038583290484e-03 1.579105530073883837e-02 2.550015067716451811e-02 3.536510768782110542e-02 4.524912032835415321e-02 5.505125146857030305e-02 6.467658247120275372e-02 7.403013144114455046e-02 8.301538458941326581e-02 9.153413377761807079e-02 9.948679693889896092e-02 1.067729635689322748e-01 1.132920707850735564e-01 1.189441717983389102e-01 1.236307818309945877e-01 1.272557989162207415e-01 1.297265070449737379e-01 1.309546814244893220e-01 1.308578348414044523e-01 1.293606776810332926e-01 1.263969264060834652e-01 1.219117167673076513e-01 1.158651280287243818e-01 1.082378714208558357e-01 9.904148079842081676e-02 8.833862349594520658e-02 7.628836472369482369e-02 6.325988309521066166e-02 5.015364794148630817e-02 3.933033386145364657e-02 3.605945000002284961e-02 4.465639907968126099e-02 6.211149479492179826e-02 8.441877209634941759e-02 1.097110155103742796e-01 1.371834223194612901e-01 1.664201531212968765e-01 1.971533231835804756e-01 2.291747425299877072e-01 2.623003105938689905e-01 2.963543814133847154e-01 3.311625348290384574e-01 3.665482368807315150e-01 4.023314573959289042e-01 4.383283496170889970e-01 4.743515465040500367e-01 5.102108369654173581e-01 5.457140876933097573e-01 5.806683290473125814e-01 6.148809517690657644e-01 6.481609770808401949e-01 6.803203717951710194e-01 7.111753854619209392e-01 7.405478899230354406e-01 7.682667038303268026e-01 7.941688862188648335e-01 8.181009844169386813e-01 8.399202225909074837e-01 8.594956181767561265e-01 8.767090144040928790e-01 8.914560181103611258e-01 9.036468330936647808e-01 9.132069803712503653e-01 9.200778978985383327e-01 9.242174135572370774e-01 9.256000865324011118e-01 9.242174135572374105e-01 9.200778978985383327e-01 9.132069803712503653e-01 9.036468330936650029e-01 8.914560181103611258e-01 8.767090144040927679e-01 8.594956181767559045e-01 8.399202225909074837e-01 8.181009844169386813e-01 7.941688862188648335e-01 7.682667038303269136e-01 7.405478899230354406e-01 7.111753854619208282e-01 6.803203717951711305e-01 6.481609770808401949e-01 6.148809517690656534e-01 5.806683290473125814e-01 5.457140876933096463e-01 5.102108369654173581e-01 4.743515465040498147e-01 4.383283496170889970e-01 4.023314573959289042e-01 3.665482368807313485e-01 3.311625348290384019e-01 2.963543814133845489e-01 2.623003105938689905e-01 2.291747425299876795e-01 1.971533231835804201e-01 1.664201531212969876e-01 1.371834223194612901e-01 1.097110155103743073e-01 8.441877209634941759e-02 6.211149479492182601e-02 4.465639907968122629e-02 3.605945000002284268e-02 3.933033386145364657e-02 5.015364794148628041e-02 6.325988309521064779e-02 7.628836472369485144e-02 8.833862349594519270e-02 9.904148079842081676e-02 1.082378714208558634e-01 1.158651280287243540e-01 1.219117167673076096e-01 1.263969264060835207e-01 1.293606776810333203e-01 1.308578348414044523e-01 1.309546814244892943e-01 1.297265070449737101e-01 1.272557989162207692e-01 1.236307818309945739e-01 1.189441717983389241e-01 1.132920707850735981e-01 1.067729635689322748e-01 9.948679693889897480e-02 9.153413377761802916e-02 8.301538458941325194e-02 7.403013144114457822e-02 6.467658247120275372e-02 5.505125146857030305e-02 4.524912032835416709e-02 3.536510768782111236e-02 2.550015067716450770e-02 1.579105530073886612e-02 6.694880038583274871e-03 5.269580223082671530e-03 1.357767423501654233e-02 2.228447460358554816e-02 3.071274817584434755e-02 3.874011779649632475e-02 4.630467215862935776e-02 5.336281538031721616e-02 5.988085152571859249e-02 6.583245961089934095e-02 7.119767785430342055e-02 7.596236546461079819e-02 8.011783303511155196e-02 8.366053356145626563e-02 8.659177270713999675e-02 8.891742211735380319e-02 9.064763014058777046e-02 9.179652915609580466e-02 9.238194112496204979e-02 9.242508432969787080e-02 9.195028514644104645e-02 9.098469940862542737e-02 8.955804865239472279e-02 8.770237741748518334e-02 8.545183894216762388e-02 8.284251818245409738e-02 7.991230328093265611e-02 7.670081962347746751e-02 7.324944469382392576e-02 6.960142728091334163e-02 6.580214124256351937e-02 6.189951143647163395e-02 5.794465557377589948e-02 5.399278518477901995e-02 5.010438884779273849e-02 4.634665435342942563e-02 4.279492310721833698e-02 3.953363316819915457e-02 3.665563207637955595e-02 3.425803070121654498e-02 3.243252998297598694e-02 3.124968693359507499e-02 3.074083189373799999e-02 3.088605849018857472e-02 3.161609460322592491e-02 3.282784324879910176e-02 3.440521137741979485e-02 3.623624702914906431e-02 3.822282879465763172e-02 4.028390140805208214e-02 4.235488179821258331e-02 4.438543821093354075e-02 4.633692390040546061e-02 4.818003882333352084e-02 4.989289816977327680e-02 5.145950856031306780e-02 5.286858982898141185e-02 5.411266904149626689e-02 5.518738148773320168e-02 5.609092647941245346e-02 5.682363831628959444e-02 5.738764307017178018e-02 5.778657972336062598e-02 5.802537004275617333e-02 5.811002582484273843e-02 5.804748521466998601e-02 5.784547200369756503e-02 5.751237338649395348e-02 5.705713277879308903e-02 5.648915509355395548e-02 5.581822242545585178e-02 5.505441846951784901e-02 5.420806023982930461e-02 5.328963579043342891e-02 5.230974669452001513e-02 5.127905402728245854e-02 5.020822653711835143e-02 4.910788959446797663e-02 4.798857339597936006e-02 4.686065879789812899e-02 4.573431908877869517e-02 4.461945602957290841e-02 4.352562864036342571e-02 4.246197355584914457e-02 4.143711636349416833e-02 4.045907422372276713e-02 3.953515126231204463e-02 3.867182967916602682e-02 3.787466111726248835e-02 3.714816437791804843e-02 3.649573677669727678e-02
3.565840969772925140e-02 3.622283344357101614e-02 3.686444545963871167e-02 3.758101520365410286e-02 3.836909313767120772e-02 3.922408111966404348e-02 4.014032540121360848e-02 4.111122389600078975e-02 4.212933998231475213e-02 4.318651639847362333e-02 4.427398444475093287e-02 4.538246541776610327e-02 4.650226275402828680e-02 4.762334462293196097e-02 4.873541764226309303e-02 4.982799300677682314e-02 5.089044667220778834e-02 5.191207538668764221e-02 5.288215037218160774e-02 5.378997038594834218e-02 5.462491578065120645e-02 5.537650506593398692e-02 5.603445537952984890e-02 5.658874822178305147e-02 5.702970181032538527e-02 5.734805148791882745e-02 5.753503978487361364e-02 5.758251802299592381e-02 5.748306178447205872e-02 5.723010320436213577e-02 5.681808394632909681e-02 5.624263398154000920e-02 5.550078303925305712e-02 5.459121400937808066e-02 5.351457088096951697e-02 5.227383827910062064e-02 5.087481562287306941e-02 4.932671659946203518e-02 4.764293391180017545e-02 4.584201898457113816e-02 4.394893293014158486e-02 4.199661960598602417e-02 4.002791422080226313e-02 3.809769281148848996e-02 3.627492449841671074e-02 3.464383413517359983e-02 3.330271806936724310e-02 3.235838167134241078e-02 3.191455646521974832e-02 3.205514284650157197e-02 3.282739240369728084e-02 3.423269483998454821e-02 3.622951491691980830e-02 3.874595747849902960e-02 4.169500321929901082e-02 4.498667381411900618e-02 4.853520009098916815e-02 5.226200872524993518e-02 5.609615406773126728e-02 5.997354375610477323e-02 6.383578007016597888e-02 6.762902511610559275e-02 7.130305215927373874e-02 7.481052221641722177e-02 7.810647215757614281e-02 8.114798282376770033e-02 8.389399348697727798e-02 8.630523267834155909e-02 8.834424061506522541e-02 8.997546340155331002e-02 9.116540329183575597e-02 9.188281250499588659e-02 9.209892049323516183e-02 9.178768632962937268e-02 9.092606915886675134e-02 8.949431056442296029e-02 8.747622334913220110e-02 8.485948167986856472e-02 8.163590787126266679e-02 7.780175132698664842e-02 7.335795536512904058e-02 6.831040787946351944e-02 6.267017211674065502e-02 5.645369446988156292e-02 4.968298760525526742e-02 4.238579106950018938e-02 3.459572384420175895e-02 2.635249300696816330e-02 1.770250264146575048e-02 8.703175896090847852e-03 9.048024525625613344e-04 1.020447683035327104e-02 1.991557280926326695e-02 2.973031671085956881e-02 3.956569663896779970e-02 4.933789113022318124e-02 5.895954607874879377e-02 6.833976671199543107e-02 7.738452015115536431e-02 8.599717612244311971e-02 9.407912922097601272e-02 1.015304865201413359e-01 1.082508149036621181e-01 1.141399465045048883e-01 1.190988433974188854e-01 1.230305260862868538e-01 1.258410756882956949e-01 1.274407288336834865e-01 1.277451002955702630e-01 1.266765972263370066e-01 1.241661427329539824e-01 1.201554312406814817e-01 1.146001520311324962e-01 1.074750808451813006e-01 9.878301572981773582e-02 8.857224486483390724e-02 7.697474353438374384e-02 6.430036483916054535e-02 5.129940261979003963e-02 3.993993742367803190e-02 3.496091978303248610e-02 4.153339975490932812e-02 5.768090503866457608e-02 7.911431573761797120e-02 1.036994952858856373e-01 1.305360502901218578e-01 1.591755520788459832e-01 1.893384477169749169e-01 2.208124073814920485e-01 2.534121297968214281e-01 2.869619614698938337e-01 3.212879373012367812e-01 3.562141104150693405e-01 3.915610113076992138e-01 4.271452492686477198e-01 4.627797708101921703e-01 4.982745198680770815e-01 5.334373563498816528e-01 5.680751467278118971e-01 6.019949708148074619e-01 6.350054056932327162e-01 6.669178573873330018e-01 6.975479165603420961e-01 7.267167180184351816e-01 7.542522860759942605e-01 7.799908494247711488e-01 8.037781103700931684e-01 8.254704543386633953e-01 8.449360865370094675e-01 8.620560836154216311e-01 8.767253492081411581e-01 8.888534632984160799e-01 8.983654165064139940e-01 9.052022216202023630e-01 9.093213959812403990e-01 9.106973096877487572e-01 9.093213959812403990e-01 9.052022216202023630e-01 8.983654165064139940e-01 8.888534632984160799e-01 8.767253492081408250e-01 8.620560836154216311e-01 8.449360865370092455e-01 8.254704543386636173e-01 8.037781103700931684e-01 7.799908494247711488e-01 7.542522860759944825e-01 7.267167180184349595e-01 6.975479165603418741e-01 6.669178573873330018e-01 6.350054056932327162e-01 6.019949708148072398e-01 5.680751467278118971e-01 5.334373563498815418e-01 4.982745198680770815e-01 4.627797708101921148e-01 4.271452492686478308e-01 3.915610113076991583e-01 3.562141104150693960e-01 3.212879373012367812e-01 2.869619614698937782e-01 2.534121297968214281e-01 2.208124073814920485e-01 1.893384477169749169e-01 1.591755520788460110e-01 1.305360502901218855e-01 1.036994952858856650e-01 7.911431573761797120e-02 5.768090503866454832e-02 4.153339975490934199e-02 3.496091978303245834e-02 3.993993742367802496e-02 5.129940261979005350e-02 6.430036483916051759e-02 7.697474353438370220e-02 8.857224486483390724e-02 9.878301572981773582e-02 1.074750808451813006e-01 1.146001520311324406e-01 1.201554312406814956e-01 1.241661427329539824e-01 1.266765972263370343e-01 1.277451002955702353e-01 1.274407288336834865e-01 1.258410756882956671e-01 1.230305260862868538e-01 1.190988433974188992e-01 1.141399465045049161e-01 1.082508149036621181e-01 1.015304865201413637e-01 9.407912922097601272e-02 8.599717612244307807e-02 7.738452015115536431e-02 6.833976671199547270e-02 5.895954607874882847e-02 4.933789113022319511e-02 3.956569663896777889e-02 2.973031671085957228e-02 1.991557280926326695e-02 1.020447683035324675e-02 9.048024525625470230e-04 8.703175896090846117e-03 1.770250264146573660e-02 2.635249300696814595e-02 3.459572384420175895e-02 4.238579106950021713e-02 4.968298760525525354e-02 5.645369446988156292e-02 6.267017211674069666e-02 6.831040787946353332e-02 7.335795536512897119e-02 7.780175132698664842e-02 8.163590787126266679e-02 8.485948167986856472e-02 8.747622334913220110e-02 8.949431056442296029e-02 9.092606915886673746e-02 9.178768632962937268e-02 9.209892049323516183e-02 9.188281250499587272e-02 9.116540329183576985e-02 8.997546340155333777e-02 8.834424061506519765e-02 8.630523267834153134e-02 8.389399348697727798e-02 8.114798282376770033e-02 7.810647215757610118e-02 7.481052221641722177e-02 7.130305215927375262e-02 6.762902511610559275e-02 6.383578007016599276e-02 5.997354375610475241e-02 5.609615406773129503e-02 5.226200872524994906e-02 4.853520009098915428e-02 4.498667381411902005e-02 4.169500321929901082e-02 3.874595747849903654e-02 3.622951491691981524e-02 3.423269483998455515e-02 3.282739240369728084e-02 3.205514284650156503e-02 3.191455646521972056e-02 3.235838167134238996e-02 3.330271806936722229e-02 3.464383413517359983e-02 3.627492449841671074e-02 3.809769281148847608e-02 4.002791422080225620e-02 4.199661960598601029e-02 4.394893293014160568e-02 4.584201898457113816e-02 4.764293391180017545e-02 4.932671659946200049e-02 5.087481562287305553e-02 5.227383827910061370e-02 5.351457088096951697e-02 5.459121400937809454e-02 5.550078303925302936e-02 5.624263398154001614e-02 5.681808394632910375e-02 5.723010320436216353e-02 5.748306178447207260e-02 5.758251802299591687e-02 5.753503978487363446e-02 5.734805148791884133e-02 5.702970181032540609e-02 5.658874822178302372e-02 5.603445537952986971e-02 5.537650506593398692e-02 5.462491578065121339e-02 5.378997038594834218e-02 5.288215037218160774e-02 5.191207538668764915e-02 5.089044667220778834e-02 4.982799300677681620e-02 4.873541764226307221e-02 4.762334462293197485e-02 4.650226275402830761e-02 4.538246541776611021e-02 4.427398444475093980e-02 4.318651639847364415e-02 4.212933998231476601e-02 4.111122389600081056e-02 4.014032540121360154e-02 3.922408111966400879e-02 3.836909313767120772e-02 3.758101520365411674e-02 3.686444545963869779e-02 3.622283344357101614e-02 3.565840969772922364e-02
3.488302646272178204e-02 3.535691527390238259e-02 3.591002223201054250e-02 3.654138034489667203e-02 3.724872849069520153e-02 3.802855363500060037e-02 3.887616528049712972e-02 3.978579368071459565e-02 4.075070292096598379e-02 4.176331062302369307e-02 4.281530743843207226e-02 4.389777128683411411e-02 4.500127314100104553e-02 4.611597282140875165e-02 4.723170460678009774e-02 4.833805344928773090e-02 4.942442322451755243e-02 5.048009880350622092e-02 5.149430387773351603e-02 5.245625646710417450e-02 5.335522395582977667e-02 5.418057937949574687e-02 5.492186056480981293e-02 5.556883362840459722e-02 5.611156229328038980e-02 5.654048449848816937e-02 5.684649787679783156e-02 5.702105587728709818e-02 5.705627664145877104e-02 5.694506723970152451e-02 5.668126659048645932e-02 5.625981138789974689e-02 5.567693074976546447e-02 5.493037719650881168e-02 5.401970414447244268e-02 5.294660354554387577e-02 5.171532183790870235e-02 5.033317814018730546e-02 4.881121552852794171e-02 4.716502352174765933e-02 4.541577523163627811e-02 4.359152030685103235e-02 4.172875243894660913e-02 3.987420369613596527e-02 3.808666635574391168e-02 3.643835230193730873e-02 3.501484179832495963e-02 3.391215961320989680e-02 3.322939196564370090e-02 3.305633249763316461e-02 3.345839496935773538e-02 3.446414107161379498e-02 3.606107621664264573e-02 3.820132606101249440e-02 4.081355864003168715e-02 4.381554281966617420e-02 4.712357182025883606e-02 5.065785367854514637e-02 5.434471905235747219e-02 5.811691177182008033e-02 6.191296810593948513e-02 6.567629930549949424e-02 6.935428978679680778e-02 7.289754091074029940e-02 7.625929582683983743e-02 7.939503824803183230e-02 8.226224233158875576e-02 8.482024769778652440e-02 8.703023559806830067e-02 8.885528582079518789e-02 9.026049756949018621e-02 9.121316070103714646e-02 9.168296623666907785e-02 9.164224699820729125e-02 9.106624067676984124e-02 8.993336871997342774e-02 8.822552522836786537e-02 8.592837067377077920e-02 8.303162578074753386e-02 7.952936145040735705e-02 7.542028130447248069e-02 7.070799456375652381e-02 6.540127914182093660e-02 5.951433946107022310e-02 5.306707440739218129e-02 4.608539949153960674e-02 3.860175320994540388e-02 3.065622485463416133e-02 2.230015652766798723e-02 1.361395861921201392e-02 4.926779780511103719e-03 5.578527755211289130e-03 1.478910714779578875e-02 2.439068199589701155e-02 3.408521196954158311e-02 4.376310043493299162e-02 5.333084361831738618e-02 6.269588235103910889e-02 7.176387907085018947e-02 8.043831952338423297e-02 8.862077976442689353e-02 9.621145526083277333e-02 1.031098276597140068e-01 1.092154243832507976e-01 1.144286540944839531e-01 1.186517137312913528e-01 1.217895715664612799e-01 1.237510405903427813e-01 1.244499714090716441e-01 1.238066194807285608e-01 1.217492884703456069e-01 1.182164418259781247e-01 1.131596574101121772e-01 1.065481917291126457e-01 9.837681885285387562e-02 8.868084137114821963e-02 7.756825711933186540e-02 6.529748184134802347e-02 5.249033177944011780e-02 4.076854294187574196e-02 3.425847433109065199e-02 3.866529195731639723e-02 5.332307776374049790e-02 7.378175683960096209e-02 9.759235505247923492e-02 1.237359511478019203e-01 1.517239443101809915e-01 1.812625070108298819e-01 2.121342452411009716e-01 2.441523744064245938e-01 2.771412279929810207e-01 3.109274245551235105e-01 3.453358046005477466e-01 3.801877012233446096e-01 4.153004472957069204e-01 4.504875865654910383e-01 4.855595116296845815e-01 5.203243747149469689e-01 5.545891794502944006e-01 5.881609947361605695e-01 6.208482498877875289e-01 6.524620804961726028e-01 6.828177004817465034e-01 7.117357795027429157e-01 7.390438072561738014e-01 7.645774278572359250e-01 7.881817287413102058e-01 8.097124696008145550e-01 8.290372378665983311e-01 8.460365182416934582e-01 8.606046648353330442e-01 8.726507655501294369e-01 8.820993895550495179e-01 8.888912099329118188e-01 8.929834949195067928e-01 8.943504625433857935e-01 8.929834949195067928e-01 8.888912099329117078e-01 8.820993895550495179e-01 8.726507655501294369e-01 8.606046648353332662e-01 8.460365182416934582e-01 8.290372378665985531e-01 8.097124696008145550e-01 7.881817287413104278e-01 7.645774278572359250e-01 7.390438072561738014e-01 7.117357795027430267e-01 6.828177004817465034e-01 6.524620804961726028e-01 6.208482498877875289e-01 5.881609947361604585e-01 5.545891794502944006e-01 5.203243747149470799e-01 4.855595116296845259e-01 4.504875865654910383e-01 4.153004472957069204e-01 3.801877012233445541e-01 3.453358046005477466e-01 3.109274245551235660e-01 2.771412279929810207e-01 2.441523744064245938e-01 2.121342452411010548e-01 1.812625070108298819e-01 1.517239443101809915e-01 1.237359511478019480e-01 9.759235505247923492e-02 7.378175683960097597e-02 5.332307776374046321e-02 3.866529195731639723e-02 3.425847433109066587e-02 4.076854294187574196e-02 5.249033177944011780e-02 6.529748184134803735e-02 7.756825711933187928e-02 8.868084137114824739e-02 9.837681885285387562e-02 1.065481917291126734e-01 1.131596574101121772e-01 1.182164418259781385e-01 1.217492884703456485e-01 1.238066194807285469e-01 1.244499714090716025e-01 1.237510405903427674e-01 1.217895715664613493e-01 1.186517137312913389e-01 1.144286540944839670e-01 1.092154243832507976e-01 1.031098276597140345e-01 9.621145526083275945e-02 8.862077976442689353e-02 8.043831952338426072e-02 7.176387907085016171e-02 6.269588235103913665e-02 5.333084361831735148e-02 4.376310043493301938e-02 3.408521196954159005e-02 2.439068199589699074e-02 1.478910714779580957e-02 5.578527755211283058e-03 4.926779780511110658e-03 1.361395861921200177e-02 2.230015652766801845e-02 3.065622485463416480e-02 3.860175320994541082e-02 4.608539949153959980e-02 5.306707440739216047e-02 5.951433946107019535e-02 6.540127914182092272e-02 7.070799456375652381e-02 7.542028130447249457e-02 7.952936145040731541e-02 8.303162578074753386e-02 8.592837067377073756e-02 8.822552522836780986e-02 8.993336871997344162e-02 9.106624067676984124e-02 9.164224699820727738e-02 9.168296623666906398e-02 9.121316070103718809e-02 9.026049756949018621e-02 8.885528582079520177e-02 8.703023559806828680e-02 8.482024769778649664e-02 8.226224233158875576e-02 7.939503824803183230e-02 7.625929582683982355e-02 7.289754091074028552e-02 6.935428978679678003e-02 6.567629930549948036e-02 6.191296810593945044e-02 5.811691177182008727e-02 5.434471905235744443e-02 5.065785367854514637e-02 4.712357182025885688e-02 4.381554281966619502e-02 4.081355864003168715e-02 3.820132606101248746e-02 3.606107621664263879e-02 3.446414107161378804e-02 3.345839496935774232e-02 3.305633249763316461e-02 3.322939196564368702e-02 3.391215961320989680e-02 3.501484179832498045e-02 3.643835230193731567e-02 3.808666635574391168e-02 3.987420369613595139e-02 4.172875243894662300e-02 4.359152030685100460e-02 4.541577523163630586e-02 4.716502352174767321e-02 4.881121552852794171e-02 5.033317814018731240e-02 5.171532183790869541e-02 5.294660354554383414e-02 5.401970414447244268e-02 5.493037719650882555e-02 5.567693074976544365e-02 5.625981138789977465e-02 5.668126659048643851e-02 5.694506723970153839e-02 5.705627664145876410e-02 5.702105587728709818e-02 5.684649787679782462e-02 5.654048449848817631e-02 5.611156229328038980e-02 5.556883362840461804e-02 5.492186056480980599e-02 5.418057937949573299e-02 5.335522395582976973e-02 5.245625646710415368e-02 5.149430387773350215e-02 5.048009880350622092e-02 4.942442322451752468e-02 4.833805344928771702e-02 4.723170460678009774e-02 4.611597282140873083e-02 4.500127314100105247e-02 4.389777128683411411e-02 4.281530743843207920e-02 4.176331062302368613e-02 4.075070292096599767e-02 3.978579368071459565e-02 3.887616528049712972e-02 3.802855363500060037e-02 3.724872849069520847e-02 3.654138034489667897e-02 3.591002223201054944e-02 3.535691527390236871e-02 3.488302646272180285e-02
3.417143811998356318e-02 3.455329202041608483e-02 3.501522690506430474e-02 3.555761020604816802e-02 3.617947229473615633e-02 3.687851053418030045e-02 3.765113468179293044e-02 3.849254636274972163e-02 3.939684350610564434e-02 4.035714018661520908e-02 4.136569304928947033e-02 4.241402704593641437e-02 4.349305517107664859e-02 4.459318888607817499e-02 4.570443770715786058e-02 4.681649786364375232e-02 4.791883096556281973e-02 4.900073428189937602e-02 5.005140458833813588e-02 5.105999767501973735e-02 5.201568558719182889e-02 5.290771356960539268e-02 5.372545855030654710e-02 5.445849086951711632e-02 5.509664086259518506e-02 5.563007186417427002e-02 5.604936123166096712e-02 5.634559110893210682e-02 5.651045088682452033e-02 5.653635369469337674e-02 5.641656981524691139e-02 5.614538070578906775e-02 5.571825840393779261e-02 5.513207658824773733e-02 5.438536157248100716e-02 5.347859417713583807e-02 5.241457688813017796e-02 5.119888507867204758e-02 4.984042626308836377e-02 4.835213685074713635e-02 4.675185013313106624e-02 4.506336858523936340e-02 4.331776015394725454e-02 4.155485688063204758e-02 3.982483887907446729e-02 3.818960043792646308e-02 3.672328635340051106e-02 3.551098659235664423e-02 3.464429576112233733e-02 3.421277002579739546e-02 3.429181204219850648e-02 3.493000417871289925e-02 3.614066877677642869e-02 3.790126286562679747e-02 4.016031775479073779e-02 4.284816180734992569e-02 4.588716227675887493e-02 4.919907387714397839e-02 5.270916291762631906e-02 5.634788733480699391e-02 6.005111452721224874e-02 6.375963680825567914e-02 6.741845183459244106e-02 7.097605147564248207e-02 7.438382498060157333e-02 7.759560871372846169e-02 8.056737996820631520e-02 8.325707849333521815e-02 8.562453569373860984e-02 8.763149223901714469e-02 8.924168720097172547e-02 9.042100450230401709e-02 9.113766488411315092e-02 9.136245361811631827e-02 9.106897580845030316e-02 9.023393242102141498e-02 8.883741125011695994e-02 8.686318800892137149e-02 8.429903377920361374e-02 8.113702642881943927e-02 7.737386575124671761e-02 7.301119588426278895e-02 6.805594593906776069e-02 6.252071519588324466e-02 5.642426408339009519e-02 4.979225831627376309e-02 4.265865126690183279e-02 3.506884550763234021e-02 2.708868939075433774e-02 1.883826290042820220e-02 1.068960742968291973e-02 5.501145617252783428e-03 1.083512082548590029e-02 1.963702072518239139e-02 2.897368200650764225e-02 3.843894234700560852e-02 4.787388991526569937e-02 5.716455791746163917e-02 6.620802621381731423e-02 7.490390869262450457e-02 8.315186959433118474e-02 9.085103982670979239e-02 9.790017153619931523e-02 1.041981368796878332e-01 1.096446187697630026e-01 1.141409305735518881e-01 1.175909407595016054e-01 1.199021008237982772e-01 1.209865942975537345e-01 1.207626501612791420e-01 1.191561063164686407e-01 1.161023872719364053e-01 1.115492162859551550e-01 1.054607124261231210e-01 9.782427052954630053e-02 8.866345172259307295e-02 7.806501814882942092e-02 6.624283606485818765e-02 5.370944133702702100e-02 4.178779549475543365e-02 3.396689308433217119e-02 3.611814630250882729e-02 4.907666050705811189e-02 6.844284842312460537e-02 9.140518360203621351e-02 1.167963520087444695e-01 1.440775274830831121e-01 1.729371559812745152e-01 2.031515323631987446e-01 2.345319690301507776e-01 2.669027181631631329e-01 3.000910810940880524e-01 3.339228731302567588e-01 3.682204680912323225e-01 4.028021915897946337e-01 4.374824734099534984e-01 4.720724559567805456e-01 5.063808921067834978e-01 5.402152341714113737e-01 5.733828515517188640e-01 6.056923342106369512e-01 6.369548501181527822e-01 6.669855312627317456e-01 6.956048667304820521e-01 7.226400838530113724e-01 7.479265001445175587e-01 7.713088300511096174e-01 7.926424316343376741e-01 8.117944793329477937e-01 8.286450499685805715e-01 8.430881102256486681e-01 8.550323949676237323e-01 8.644021669616837045e-01 8.711378498731704445e-01 8.751965277560905809e-01 8.765523056970782045e-01 8.751965277560905809e-01 8.711378498731704445e-01 8.644021669616837045e-01 8.550323949676237323e-01 8.430881102256484461e-01 8.286450499685805715e-01 8.117944793329477937e-01 7.926424316343376741e-01 7.713088300511096174e-01 7.479265001445175587e-01 7.226400838530113724e-01 6.956048667304821631e-01 6.669855312627316346e-01 6.369548501181527822e-01 6.056923342106369512e-01 5.733828515517188640e-01 5.402152341714111516e-01 5.063808921067834978e-01 4.720724559567805456e-01 4.374824734099534984e-01 4.028021915897946337e-01 3.682204680912323225e-01 3.339228731302567588e-01 3.000910810940881635e-01 2.669027181631632439e-01 2.345319690301507776e-01 2.031515323631986891e-01 1.729371559812745152e-01 1.440775274830831121e-01 1.167963520087444973e-01 9.140518360203619963e-02 6.844284842312463313e-02 4.907666050705807026e-02 3.611814630250883423e-02 3.396689308433216425e-02 4.178779549475543365e-02 5.370944133702705570e-02 6.624283606485818765e-02 7.806501814882936541e-02 8.866345172259312846e-02 9.782427052954631441e-02 1.054607124261231210e-01 1.115492162859551412e-01 1.161023872719364192e-01 1.191561063164686823e-01 1.207626501612791142e-01 1.209865942975537484e-01 1.199021008237983049e-01 1.175909407595015915e-01 1.141409305735519297e-01 1.096446187697630442e-01 1.041981368796877638e-01 9.790017153619931523e-02 9.085103982670983402e-02 8.315186959433117087e-02 7.490390869262450457e-02 6.620802621381727260e-02 5.716455791746168080e-02 4.787388991526569937e-02 3.843894234700561546e-02 2.897368200650764919e-02 1.963702072518239833e-02 1.083512082548591070e-02 5.501145617252767815e-03 1.068960742968292320e-02 1.883826290042820914e-02 2.708868939075433774e-02 3.506884550763231245e-02 4.265865126690182585e-02 4.979225831627375615e-02 5.642426408339007438e-02 6.252071519588323079e-02 6.805594593906776069e-02 7.301119588426273344e-02 7.737386575124671761e-02 8.113702642881941152e-02 8.429903377920362761e-02 8.686318800892137149e-02 8.883741125011695994e-02 9.023393242102138723e-02 9.106897580845027540e-02 9.136245361811627663e-02 9.113766488411312316e-02 9.042100450230398934e-02 8.924168720097168384e-02 8.763149223901714469e-02 8.562453569373860984e-02 8.325707849333517652e-02 8.056737996820631520e-02 7.759560871372848945e-02 7.438382498060154557e-02 7.097605147564249595e-02 6.741845183459245494e-02 6.375963680825569302e-02 6.005111452721224874e-02 5.634788733480698003e-02 5.270916291762631906e-02 4.919907387714396452e-02 4.588716227675887493e-02 4.284816180734996038e-02 4.016031775479071003e-02 3.790126286562679747e-02 3.614066877677643563e-02 3.493000417871291313e-02 3.429181204219850648e-02 3.421277002579739546e-02 3.464429576112234427e-02 3.551098659235665811e-02 3.672328635340051800e-02 3.818960043792645614e-02 3.982483887907446729e-02 4.155485688063204064e-02 4.331776015394724760e-02 4.506336858523937033e-02 4.675185013313107318e-02 4.835213685074715717e-02 4.984042626308835683e-02 5.119888507867205452e-02 5.241457688813018490e-02 5.347859417713585889e-02 5.438536157248101410e-02 5.513207658824775814e-02 5.571825840393778567e-02 5.614538070578909551e-02 5.641656981524689751e-02 5.653635369469340449e-02 5.651045088682450646e-02 5.634559110893212069e-02 5.604936123166097406e-02 5.563007186417427696e-02 5.509664086259520588e-02 5.445849086951710244e-02 5.372545855030655404e-02 5.290771356960542737e-02 5.201568558719182889e-02 5.105999767501975123e-02 5.005140458833813588e-02 4.900073428189935520e-02 4.791883096556281973e-02 4.681649786364375232e-02 4.570443770715786058e-02 4.459318888607817499e-02 4.349305517107662777e-02 4.241402704593641437e-02 4.136569304928945645e-02 4.035714018661519520e-02 3.939684350610563740e-02 3.849254636274973551e-02 3.765113468179293738e-02 3.687851053418030045e-02 3.617947229473614940e-02 3.555761020604818190e-02 3.501522690506431862e-02 3.455329202041608483e-02 3.417143811998356318e-02
3.352460065549642959e-02 3.381400126157637492e-02 3.418312976312997548e-02 3.463372433164484121e-02 3.516618449304167310e-02 3.577952828523056628e-02 3.647139787108338860e-02 3.723810912231973608e-02 3.807473726975463962e-02 3.897522873854421949e-02 3.993252883553470578e-02 4.093871580422584616e-02 4.198513349826175217e-02 4.306251708494814034e-02 4.416110837496319691e-02 4.527075930316265540e-02 4.638102360974703797e-02 4.748123785356220955e-02 4.856059356720463654e-02 4.960820271410079640e-02 5.061315872026706658e-02 5.156459531224077270e-02 5.245174526846969193e-02 5.326400103884280229e-02 5.399097904612976812e-02 5.462258938339070030e-02 5.514911258447049297e-02 5.556128518956343632e-02 5.585039597323513544e-02 5.600839497106610554e-02 5.602801786213605639e-02 5.590292887757580126e-02 5.562788626241521595e-02 5.519893548725292309e-02 5.461363697344698287e-02 5.387133716000566674e-02 5.297349440296606621e-02 5.192407452331022216e-02 5.073003475233316129e-02 4.940191900508898726e-02 4.795459081371373361e-02 4.640813046606560854e-02 4.478891488424011774e-02 4.313087288980882450e-02 4.147684801642984032e-02 3.987988113419702746e-02 3.840401949594694775e-02 3.712396707627569487e-02 3.612260373804213748e-02 3.548538584707108812e-02 3.529132790603018571e-02 3.560188486847399442e-02 3.645096173124802441e-02 3.783984531077511093e-02 3.973896073763846098e-02 4.209512316980101171e-02 4.484089081601334154e-02 4.790289187587157965e-02 5.120761317796065221e-02 5.468461659395026930e-02 5.826785837824288022e-02 6.189587529745544520e-02 6.551141900856012612e-02 6.906089993007225036e-02 7.249383359420866202e-02 7.576237705108340714e-02 7.882098476069092363e-02 8.162618472822814886e-02 8.413646335741750693e-02 8.631224357574363015e-02 8.811594074195654158e-02 8.951208235642869881e-02 9.046747954040121331e-02 9.095144014676294353e-02 9.093601505036806587e-02 9.039627063810441732e-02 8.931058186229912099e-02 8.766094158663388647e-02 8.543328357825828723e-02 8.261781877833823673e-02 7.920938813142049117e-02 7.520784167498727191e-02 7.061846572811503187e-02 6.545250447313136211e-02 5.972787488786619747e-02 5.347029638547199509e-02 4.671536834707455677e-02 3.951301933769173214e-02 3.193869775780775605e-02 2.412751564224864184e-02 1.640939838809338594e-02 1.004162417646638390e-02 9.636288869090521569e-03 1.603680515755676050e-02 2.450848830575702922e-02 3.353396852915299653e-02 4.270542407738714408e-02 5.183366827690363832e-02 6.078688722785213772e-02 6.945174562820102815e-02 7.772145405641600613e-02 8.549163001552850805e-02 9.265891439244595962e-02 9.912072951660130804e-02 1.047755808884748008e-01 1.095236564561724024e-01 1.132676163518718665e-01 1.159135297147163568e-01 1.173719523173962775e-01 1.175591706406003134e-01 1.163986795711398903e-01 1.138230308262199175e-01 1.097763231522871363e-01 1.042178833422961193e-01 9.712830682587281217e-02 8.852051943933532396e-02 7.846245405067185652e-02 6.712940738672759644e-02 5.494136575979496201e-02 4.296812502739708745e-02 3.408400884574976086e-02 3.396558467744179716e-02 4.499025506479308739e-02 6.312360684697342073e-02 8.515561879805072509e-02 1.097318137229614798e-01 1.362496462036830169e-01 1.643752148035027005e-01 1.938768179728393437e-01 2.245632616875280207e-01 2.562585646300142295e-01 2.887907699468448275e-01 3.219868363911760345e-01 3.556704092535078465e-01 3.896610752919247300e-01 4.237744425407480864e-01 4.578227105671416886e-01 4.916155494010677196e-01 5.249611811585945809e-01 5.576675977883770452e-01 5.895438696883279484e-01 6.204015118830485953e-01 6.500558813775556555e-01 6.783275834769521007e-01 7.050438675098500418e-01 7.300399941991646546e-01 7.531605582790380504e-01 7.742607510910700652e-01 7.932075489426977377e-01 8.098808140569090375e-01 8.241742960320678213e-01 8.359965228894628009e-01 8.452715720256241960e-01 8.519397127086379973e-01 8.559579131580909994e-01 8.573002067179488206e-01 8.559579131580909994e-01 8.519397127086379973e-01 8.452715720256241960e-01 8.359965228894628009e-01 8.241742960320678213e-01 8.098808140569091485e-01 7.932075489426980708e-01 7.742607510910701762e-01 7.531605582790380504e-01 7.300399941991646546e-01 7.050438675098499308e-01 6.783275834769521007e-01 6.500558813775555445e-01 6.204015118830484843e-01 5.895438696883277263e-01 5.576675977883770452e-01 5.249611811585944698e-01 4.916155494010678861e-01 4.578227105671417441e-01 4.237744425407480864e-01 3.896610752919249521e-01 3.556704092535077910e-01 3.219868363911760345e-01 2.887907699468448275e-01 2.562585646300142295e-01 2.245632616875280485e-01 1.938768179728394270e-01 1.643752148035027005e-01 1.362496462036829892e-01 1.097318137229614937e-01 8.515561879805069734e-02 6.312360684697347624e-02 4.499025506479310821e-02 3.396558467744177634e-02 3.408400884574975392e-02 4.296812502739708051e-02 5.494136575979495507e-02 6.712940738672756869e-02 7.846245405067184264e-02 8.852051943933536560e-02 9.712830682587281217e-02 1.042178833422961054e-01 1.097763231522870947e-01 1.138230308262198898e-01 1.163986795711398764e-01 1.175591706406002995e-01 1.173719523173962775e-01 1.159135297147163152e-01 1.132676163518718804e-01 1.095236564561724024e-01 1.047755808884747730e-01 9.912072951660132192e-02 9.265891439244594574e-02 8.549163001552852192e-02 7.772145405641596450e-02 6.945174562820102815e-02 6.078688722785213078e-02 5.183366827690363832e-02 4.270542407738714408e-02 3.353396852915298265e-02 2.450848830575703616e-02 1.603680515755677785e-02 9.636288869090528508e-03 1.004162417646638043e-02 1.640939838809337900e-02 2.412751564224865225e-02 3.193869775780774217e-02 3.951301933769173907e-02 4.671536834707454983e-02 5.347029638547198815e-02 5.972787488786621135e-02 6.545250447313136211e-02 7.061846572811503187e-02 7.520784167498727191e-02 7.920938813142054669e-02 8.261781877833825061e-02 8.543328357825828723e-02 8.766094158663384484e-02 8.931058186229912099e-02 9.039627063810441732e-02 9.093601505036807975e-02 9.095144014676292965e-02 9.046747954040122719e-02 8.951208235642869881e-02 8.811594074195655546e-02 8.631224357574363015e-02 8.413646335741753468e-02 8.162618472822814886e-02 7.882098476069090975e-02 7.576237705108339326e-02 7.249383359420867590e-02 6.906089993007220873e-02 6.551141900856009836e-02 6.189587529745544520e-02 5.826785837824286635e-02 5.468461659395029012e-02 5.120761317796065915e-02 4.790289187587156577e-02 4.484089081601334154e-02 4.209512316980101171e-02 3.973896073763847486e-02 3.783984531077513869e-02 3.645096173124801747e-02 3.560188486847399442e-02 3.529132790603018571e-02 3.548538584707107424e-02 3.612260373804214442e-02 3.712396707627572262e-02 3.840401949594696163e-02 3.987988113419705521e-02 4.147684801642983338e-02 4.313087288980883144e-02 4.478891488424011080e-02 4.640813046606560160e-02 4.795459081371372667e-02 4.940191900508899420e-02 5.073003475233318210e-02 5.192407452331025686e-02 5.297349440296607315e-02 5.387133716000567368e-02 5.461363697344696899e-02 5.519893548725289534e-02 5.562788626241521595e-02 5.590292887757580126e-02 5.602801786213608415e-02 5.600839497106610554e-02 5.585039597323514932e-02 5.556128518956341550e-02 5.514911258447049297e-02 5.462258938339070030e-02 5.399097904612976812e-02 5.326400103884279535e-02 5.245174526846974050e-02 5.156459531224077963e-02 5.061315872026705270e-02 4.960820271410081722e-02 4.856059356720465736e-02 4.748123785356221649e-02 4.638102360974705185e-02 4.527075930316264846e-02 4.416110837496319691e-02 4.306251708494813341e-02 4.198513349826175217e-02 4.093871580422586004e-02 3.993252883553468496e-02 3.897522873854419867e-02 3.807473726975463268e-02 3.723810912231972914e-02 3.647139787108338860e-02 3.577952828523058709e-02 3.516618449304165922e-02 3.463372433164483427e-02 3.418312976312998241e-02 3.381400126157636798e-02 3.352460065549641571e-02
3.294255919650262293e-02 3.314018969918960944e-02 3.341596571879151129e-02 3.377299073071756558e-02 3.421307645113687290e-02 3.473664714038092460e-02 3.534269582936947623e-02 3.602879239937750028e-02 3.679113857096695528e-02 3.762466111284251680e-02 3.852313245348116394e-02 3.947930745109325817e-02 4.048506608500303250e-02 4.153155379958901883e-02 4.260931363798537569e-02 4.370840670148917750e-02 4.481851955805073173e-02 4.592905884645058501e-02 4.702923445166891370e-02 4.810813331246872188e-02 4.915478625603122292e-02 5.015823033818460341e-02 5.110756909504049483e-02 5.199203295908255695e-02 5.280104191811906683e-02 5.352427234083881324e-02 5.415172978789793701e-02 5.467382959439602563e-02 5.508148706713308917e-02 5.536621930712704032e-02 5.552026096703114449e-02 5.553669671345687342e-02 5.540961382418783943e-02 5.513427925922007033e-02 5.470734676395187096e-02 5.412710116335258531e-02 5.339374905744993099e-02 5.250976767421824953e-02 5.148032663388535379e-02 5.031380058079340523e-02 4.902239335010274285e-02 4.762289496655325999e-02 4.613758804449098749e-02 4.459530385450069523e-02 4.303258963975500895e-02 4.149487116464190689e-02 4.003735803483028655e-02 3.872523370980333196e-02 3.763243113356193326e-02 3.683815471599959090e-02 3.642054479407465239e-02 3.644778492529431035e-02 3.696844143589540083e-02 3.800404172021121935e-02 3.954660959376211232e-02 4.156182103876548961e-02 4.399601523840826478e-02 4.678421546252924113e-02 4.985691417894782401e-02 5.314469058787336941e-02 5.658077128215439205e-02 6.010210108755507930e-02 6.364952174838514609e-02 6.716750938580548502e-02 7.060375432882459723e-02 7.390873870865226347e-02 7.703538527478372144e-02 7.993880434743727559e-02 8.257614191538441284e-02 8.490652100601696339e-02 8.689106448318117959e-02 8.849298684079329180e-02 8.967774346217827208e-02 9.041322725849415542e-02 9.067000416067666491e-02 9.042158047933220033e-02 8.964469669093186321e-02 8.831964390038962720e-02 8.643060134437284547e-02 8.396599632039659922e-02 8.091889273369820557e-02 7.728742273438994614e-02 7.307529109212039520e-02 6.829241136441301097e-02 6.295579330646031146e-02 5.709093331314769176e-02 5.073427265001694692e-02 4.393809916007521132e-02 3.678161683762937867e-02 2.939969995145383722e-02 2.207108463324353523e-02 1.553843894676852459e-02 1.202340219317277713e-02 1.449238657920468368e-02 2.113827047171270082e-02 2.930278793801287945e-02 3.799103040138596815e-02 4.682182402248147302e-02 5.559131829326438567e-02 6.415478215354815383e-02 7.239009480026004084e-02 8.018469965015176393e-02 8.743052568314611805e-02 9.402203661775421217e-02 9.985566934388109828e-02 1.048299632245014573e-01 1.088460757232071613e-01 1.118085468715607905e-01 1.136262567800283563e-01 1.142135714843575539e-01 1.134917199290733092e-01 1.113905107934473060e-01 1.078506145311496911e-01 1.028268703074915608e-01 9.629358968203215186e-02 8.825404110083204245e-02 7.875943191095641227e-02 6.795165475084279094e-02 5.617255289544370589e-02 4.428039306547116444e-02 3.459055469703253144e-02 3.228365193143684780e-02 4.112579883239535911e-02 5.785599294939102605e-02 7.886397311043408243e-02 1.025584764480270417e-01 1.282548969196123934e-01 1.555907198437666838e-01 1.843239563979055251e-01 2.142600531016151111e-01 2.452225299452250040e-01 2.770401765750093448e-01 3.095412373583112942e-01 3.425508478534211587e-01 3.758901206614965740e-01 4.093761356221167769e-01 4.428224614634789225e-01 4.760400087972530558e-01 5.088380992201922970e-01 5.410256790103199487e-01 5.724126293683662325e-01 6.028111382057679268e-01 6.320371059949148052e-01 6.599115626934984880e-01 6.862620755837277597e-01 7.109241297772741497e-01 7.337424645554995184e-01 7.545723498904014503e-01 7.732807885725450081e-01 7.897476304449414508e-01 8.038665863572758141e-01 8.155461306406576183e-01 8.247102821716902898e-01 8.312992554488827235e-01 8.352699745396395814e-01 8.365964442630485776e-01 8.352699745396398034e-01 8.312992554488827235e-01 8.247102821716902898e-01 8.155461306406576183e-01 8.038665863572760362e-01 7.897476304449414508e-01 7.732807885725450081e-01 7.545723498904014503e-01 7.337424645554994074e-01 7.109241297772741497e-01 6.862620755837276487e-01 6.599115626934984880e-01 6.320371059949148052e-01 6.028111382057677048e-01 5.724126293683662325e-01 5.410256790103199487e-01 5.088380992201922970e-01 4.760400087972530558e-01 4.428224614634789780e-01 4.093761356221167769e-01 3.758901206614965740e-01 3.425508478534212142e-01 3.095412373583112942e-01 2.770401765750093448e-01 2.452225299452250595e-01 2.142600531016150556e-01 1.843239563979055529e-01 1.555907198437666838e-01 1.282548969196123656e-01 1.025584764480270139e-01 7.886397311043409630e-02 5.785599294939102605e-02 4.112579883239532441e-02 3.228365193143684780e-02 3.459055469703253144e-02 4.428039306547115056e-02 5.617255289544368507e-02 6.795165475084281870e-02 7.875943191095639839e-02 8.825404110083205633e-02 9.629358968203217961e-02 1.028268703074915330e-01 1.078506145311496911e-01 1.113905107934472782e-01 1.134917199290732953e-01 1.142135714843575539e-01 1.136262567800283840e-01 1.118085468715608044e-01 1.088460757232071613e-01 1.048299632245014296e-01 9.985566934388109828e-02 9.402203661775425381e-02 8.743052568314614581e-02 8.018469965015177781e-02 7.239009480026005472e-02 6.415478215354813996e-02 5.559131829326436486e-02 4.682182402248150771e-02 3.799103040138594040e-02 2.930278793801285864e-02 2.113827047171271817e-02 1.449238657920468194e-02 1.202340219317276152e-02 1.553843894676855929e-02 2.207108463324352482e-02 2.939969995145385803e-02 3.678161683762938561e-02 4.393809916007519051e-02 5.073427265001689834e-02 5.709093331314769176e-02 6.295579330646032534e-02 6.829241136441299709e-02 7.307529109212040908e-02 7.728742273438991839e-02 8.091889273369813618e-02 8.396599632039658534e-02 8.643060134437284547e-02 8.831964390038959944e-02 8.964469669093187709e-02 9.042158047933215870e-02 9.067000416067663715e-02 9.041322725849415542e-02 8.967774346217827208e-02 8.849298684079331956e-02 8.689106448318115183e-02 8.490652100601697727e-02 8.257614191538444059e-02 7.993880434743727559e-02 7.703538527478372144e-02 7.390873870865231898e-02 7.060375432882459723e-02 6.716750938580548502e-02 6.364952174838517385e-02 6.010210108755505848e-02 5.658077128215441981e-02 5.314469058787332778e-02 4.985691417894781707e-02 4.678421546252923419e-02 4.399601523840827172e-02 4.156182103876548961e-02 3.954660959376211926e-02 3.800404172021123322e-02 3.696844143589540083e-02 3.644778492529431035e-02 3.642054479407465239e-02 3.683815471599959090e-02 3.763243113356193326e-02 3.872523370980333890e-02 4.003735803483029349e-02 4.149487116464190689e-02 4.303258963975501589e-02 4.459530385450068829e-02 4.613758804449098749e-02 4.762289496655326693e-02 4.902239335010277754e-02 5.031380058079338441e-02 5.148032663388536073e-02 5.250976767421824259e-02 5.339374905744991712e-02 5.412710116335262001e-02 5.470734676395186402e-02 5.513427925922004258e-02 5.540961382418789494e-02 5.553669671345686648e-02 5.552026096703116531e-02 5.536621930712701950e-02 5.508148706713312387e-02 5.467382959439602563e-02 5.415172978789795089e-02 5.352427234083881324e-02 5.280104191811906683e-02 5.199203295908252226e-02 5.110756909504049483e-02 5.015823033818463117e-02 4.915478625603122292e-02 4.810813331246868024e-02 4.702923445166888594e-02 4.592905884645060582e-02 4.481851955805073173e-02 4.370840670148917750e-02 4.260931363798537569e-02 4.153155379958903270e-02 4.048506608500303250e-02 3.947930745109327899e-02 3.852313245348115700e-02 3.762466111284252374e-02 3.679113857096693446e-02 3.602879239937749334e-02 3.534269582936948317e-02 3.473664714038093154e-02 3.421307645113688678e-02 3.377299073071756558e-02 3.341596571879150435e-02 3.314018969918960250e-02 3.294255919650261599e-02
3.242446222967276803e-02 3.253209280390171459e-02 3.271508390734957639e-02 3.297785257382430946e-02 3.332362322179068664e-02 3.375427733767832894e-02 3.427025349402064436e-02 3.487050329580851371e-02 3.555250308865586656e-02 3.631231586385279264e-02 3.714469368532841154e-02 3.804320868812159639e-02 3.900040033452258081e-02 4.000792784026585558e-02 4.105671894574126901e-02 4.213710891039731954e-02 4.323896625540408351e-02 4.435180404252449249e-02 4.546487720144365419e-02 4.656726758591576976e-02 4.764795912044715587e-02 4.869590570319833056e-02 4.970009457389674978e-02 5.064960774142288763e-02 5.153368387710276222e-02 5.234178287808951419e-02 5.306365513331980782e-02 5.368941741254560501e-02 5.420963726816161593e-02 5.461542790836952654e-02 5.489855568658125878e-02 5.505156267794637098e-02 5.506790730692931457e-02 5.494212668556165691e-02 5.467002526396854550e-02 5.424889563298013195e-02 5.367777890143256292e-02 5.295777402710169501e-02 5.209240777848799658e-02 5.108807947202682886e-02 4.995459679324660424e-02 4.870581980939518718e-02 4.736042756065451248e-02 4.594281132788124999e-02 4.448407378085716263e-02 4.302306270787030484e-02 4.160727755387071125e-02 4.029334475502747287e-02 3.914657246901744048e-02 3.823893093936808762e-02 3.764482028251642243e-02 3.743441686657709294e-02 3.766535901800449615e-02 3.837473162286559464e-02 3.957389170564373782e-02 4.124788478826067750e-02 4.335931399862783669e-02 4.585482929131516616e-02 4.867195043699246160e-02 5.174462896215159535e-02 5.500698467164420735e-02 5.839538846418428075e-02 6.184936074657485655e-02 6.531175672997305282e-02 6.872859298495283265e-02 7.204874122412838200e-02 7.522361626829165981e-02 7.820692059651782047e-02 8.095447015456685991e-02 8.342410598591513959e-02 8.557568659732950334e-02 8.737115208234445818e-02 8.877465010860205452e-02 8.975271438176631034e-02 9.027448733701107231e-02 9.031198022696781957e-02 8.984036538391407256e-02 8.883829732761866493e-02 8.728826183632902580e-02 8.517695560597682292e-02 8.249570462190050635e-02 7.924093860288684843e-02 7.541475526603438895e-02 7.102563872321289440e-02 6.608945625804953095e-02 6.063098194440039862e-02 5.468646962623787550e-02 4.830844786242354666e-02 4.157558589064512533e-02 3.461522702512734306e-02 2.766091485347550033e-02 2.121406161945085453e-02 1.647011108404084281e-02 1.561498385673591553e-02 1.945815759901426203e-02 2.610858312176060972e-02 3.396218338747247767e-02 4.228921759963073096e-02 5.074009054611464120e-02 5.910579524069883156e-02 6.723311599477765910e-02 7.499315594139052688e-02 8.226862384195617051e-02 8.894841524624096107e-02 9.492533987875627355e-02 1.000953437932135259e-01 1.043575119628686737e-01 1.076145233703530296e-01 1.097734069832796144e-01 1.107465403941047394e-01 1.104528980442920638e-01 1.088196246972754216e-01 1.057841149571129707e-01 1.012969784837381981e-01 9.532669302445480330e-02 8.786772691980919425e-02 7.895639261495880634e-02 6.870561991555078352e-02 5.739139434756749397e-02 4.569713003911892585e-02 3.545292895680900169e-02 3.114128310229183003e-02 3.756252576242914004e-02 5.268045546536306856e-02 7.255419068761370660e-02 9.529442997545684024e-02 1.201092820102838271e-01 1.465989934800909777e-01 1.745081447367284877e-01 2.036376251985010100e-01 2.338100370631332192e-01 2.648548472639681295e-01 2.966016911951900314e-01 3.288773956120901176e-01 3.615048562278362354e-01 3.943029170386325166e-01 4.270868307010076137e-01 4.596690772853677109e-01 4.918604148780973406e-01 5.234710845548642411e-01 5.543121183443989741e-01 5.841967132074784574e-01 6.129416422903859463e-01 6.403686796021026417e-01 6.663060173142849596e-01 6.905896569209044600e-01 7.130647569898755922e-01 7.335869214645355241e-01 7.520234135890245808e-01 7.682542816332219582e-01 7.821733837351152463e-01 7.936893003914038403e-01 8.027261244246555183e-01 8.092241196407613524e-01 8.131402408594674558e-01 8.144485095439430999e-01 8.131402408594673448e-01 8.092241196407613524e-01 8.027261244246556293e-01 7.936893003914038403e-01 7.821733837351153573e-01 7.682542816332219582e-01 7.520234135890246918e-01 7.335869214645355241e-01 7.130647569898755922e-01 6.905896569209044600e-01 6.663060173142847376e-01 6.403686796021026417e-01 6.129416422903859463e-01 5.841967132074783464e-01 5.543121183443990851e-01 5.234710845548643521e-01 4.918604148780972851e-01 4.596690772853676554e-01 4.270868307010074472e-01 3.943029170386325721e-01 3.615048562278361799e-01 3.288773956120900066e-01 2.966016911951899759e-01 2.648548472639681295e-01 2.338100370631331637e-01 2.036376251985009822e-01 1.745081447367284599e-01 1.465989934800910055e-01 1.201092820102838271e-01 9.529442997545685412e-02 7.255419068761372048e-02 5.268045546536305468e-02 3.756252576242911229e-02 3.114128310229180921e-02 3.545292895680900863e-02 4.569713003911892585e-02 5.739139434756748009e-02 6.870561991555081127e-02 7.895639261495882022e-02 8.786772691980922201e-02 9.532669302445483106e-02 1.012969784837381843e-01 1.057841149571129707e-01 1.088196246972753939e-01 1.104528980442921055e-01 1.107465403941047394e-01 1.097734069832795867e-01 1.076145233703530296e-01 1.043575119628686459e-01 1.000953437932135121e-01 9.492533987875627355e-02 8.894841524624096107e-02 8.226862384195617051e-02 7.499315594139054075e-02 6.723311599477764522e-02 5.910579524069883850e-02 5.074009054611464120e-02 4.228921759963073096e-02 3.396218338747249849e-02 2.610858312176059584e-02 1.945815759901426897e-02 1.561498385673592768e-02 1.647011108404086016e-02 2.121406161945085800e-02 2.766091485347550033e-02 3.461522702512735000e-02 4.157558589064510451e-02 4.830844786242355360e-02 5.468646962623784774e-02 6.063098194440042638e-02 6.608945625804953095e-02 7.102563872321289440e-02 7.541475526603437507e-02 7.924093860288684843e-02 8.249570462190047859e-02 8.517695560597682292e-02 8.728826183632902580e-02 8.883829732761862330e-02 8.984036538391405868e-02 9.031198022696786121e-02 9.027448733701107231e-02 8.975271438176629646e-02 8.877465010860205452e-02 8.737115208234443042e-02 8.557568659732953109e-02 8.342410598591513959e-02 8.095447015456683215e-02 7.820692059651782047e-02 7.522361626829165981e-02 7.204874122412839588e-02 6.872859298495284652e-02 6.531175672997305282e-02 6.184936074657485655e-02 5.839538846418428769e-02 5.500698467164422817e-02 5.174462896215160229e-02 4.867195043699246160e-02 4.585482929131518004e-02 4.335931399862782282e-02 4.124788478826069138e-02 3.957389170564372394e-02 3.837473162286560852e-02 3.766535901800450309e-02 3.743441686657709294e-02 3.764482028251642243e-02 3.823893093936808069e-02 3.914657246901743354e-02 4.029334475502745899e-02 4.160727755387071125e-02 4.302306270787031178e-02 4.448407378085716263e-02 4.594281132788125693e-02 4.736042756065451248e-02 4.870581980939518718e-02 4.995459679324661117e-02 5.108807947202682886e-02 5.209240777848800352e-02 5.295777402710169501e-02 5.367777890143258374e-02 5.424889563298013195e-02 5.467002526396853856e-02 5.494212668556164997e-02 5.506790730692934233e-02 5.505156267794639874e-02 5.489855568658125184e-02 5.461542790836954736e-02 5.420963726816161593e-02 5.368941741254557032e-02 5.306365513331978701e-02 5.234178287808952806e-02 5.153368387710277609e-02 5.064960774142288763e-02 4.970009457389675672e-02 4.869590570319833750e-02 4.764795912044714893e-02 4.656726758591576976e-02 4.546487720144365419e-02 4.435180404252447167e-02 4.323896625540409044e-02 4.213710891039734036e-02 4.105671894574127595e-02 4.000792784026585558e-02 3.900040033452257388e-02 3.804320868812159639e-02 3.714469368532842541e-02 3.631231586385280652e-02 3.555250308865585962e-02 3.487050329580851371e-02 3.427025349402064436e-02 3.375427733767833588e-02 3.332362322179069358e-02 3.297785257382432333e-02 3.271508390734956251e-02 3.253209280390170766e-02 3.242446222967276803e-02
3.196860717832155502e-02 3.198904420655764025e-02 3.208092246118805085e-02 3.224987351040770056e-02 3.250048712991816108e-02 3.283610979787070228e-02 3.325868604769580822e-02 3.376865439662658785e-02 3.436490391750891132e-02 3.504479107040196079e-02 3.580421039539977146e-02 3.663770815177801177e-02 3.753862558048101650e-02 3.849925822526975572e-02 3.951101927174080486e-02 4.056459749818198263e-02 4.165010349306040582e-02 4.275720072612674422e-02 4.387522051300609544e-02 4.499326173603358098e-02 4.610027737890570743e-02 4.718515059290841890e-02 4.823676326968501238e-02 4.924406008332132823e-02 5.019611079748028531e-02 5.108217340075831003e-02 5.189176039908769550e-02 5.261471040151059764e-02 5.324126701420536095e-02 5.376216702745257453e-02 5.416873995821781806e-02 5.445302121379227978e-02 5.460788148943172826e-02 5.462717552997314874e-02 5.450591410243017104e-02 5.424046397825167676e-02 5.382878194349711293e-02 5.327069036159080145e-02 5.256820358300085677e-02 5.172591640798053503e-02 5.075146753907687491e-02 4.965609179521158351e-02 4.845527336810408203e-02 4.716950592197906300e-02 4.582514924778605808e-02 4.445533915210766324e-02 4.310084718981124774e-02 4.181068944457486114e-02 4.064214731862209745e-02 3.965971547154120008e-02 3.893241786231273205e-02 3.852908844056176368e-02 3.851175984916513362e-02 3.892821344054805954e-02 3.980559124021649381e-02 4.114705939718887873e-02 4.293250200421312029e-02 4.512264971988092649e-02 4.766493664827750609e-02 5.049929256998697547e-02 5.356274191019449321e-02 5.679247461354020726e-02 6.012757759734704138e-02 6.350981283862836002e-02 6.688381712200168472e-02 7.019700563070818689e-02 7.339936199069480027e-02 7.644321991465799493e-02 7.928309006804883097e-02 8.187555484851175014e-02 8.417923671463647950e-02 8.615483713438736035e-02 8.776523951378648047e-02 8.897566838876100337e-02 8.975389745788893425e-02 9.007050005268404935e-02 8.989913711813099506e-02 8.921687970201136464e-02 8.800456553848626240e-02 8.624719303305035389e-02 8.393436169771399669e-02 8.106077748101786495e-02 7.762685758418916282e-02 7.363949835374818120e-02 6.911312424885736327e-02 6.407124281548658151e-02 5.854895177624403618e-02 5.259732843040775679e-02 4.629175820399866748e-02 3.974904911979647987e-02 3.316541743805025144e-02 2.690565188744604638e-02 2.170259528025647242e-02 1.890688164846566696e-02 1.989730680868043167e-02 2.438112192787263155e-02 3.092056463983102951e-02 3.844642592753492322e-02 4.638707366527103360e-02 5.442265147588865037e-02 6.234442281126387903e-02 6.999414666721599787e-02 7.723808035463577970e-02 8.395535389492786438e-02 9.003262813350568217e-02 9.536170483224411243e-02 9.983863235134905756e-02 1.033636328428794438e-01 1.058415276245530251e-01 1.071825106246763332e-01 1.073032212650451706e-01 1.061281500714870429e-01 1.035915111998578497e-01 9.963988783014841866e-02 9.423630514929483282e-02 8.736717348468631128e-02 7.905549392984249912e-02 6.938903514928369820e-02 5.858831937217851699e-02 4.719336833153411209e-02 3.662794096374744068e-02 3.058735487783503099e-02 3.440050114469120346e-02 4.764978747096385719e-02 6.625534025638506186e-02 8.796028358370981681e-02 1.118304419824178580e-01 1.374167446440588414e-01 1.644459709234133427e-01 1.927127706027899900e-01 2.220381962587722746e-01 2.522522216458639166e-01 2.831859278571109417e-01 3.146680080890149056e-01 3.465233862407502974e-01 3.785729584509384682e-01 4.106339765693510779e-01 4.425208227022769947e-01 4.740460343420581091e-01 5.050214953035508936e-01 5.352597370616454242e-01 5.645753111667283219e-01 5.927862025386828604e-01 6.197152588158864051e-01 6.451916142578467683e-01 6.690520888952309342e-01 6.911425452105381950e-01 7.113191859178220611e-01 7.294497775672117434e-01 7.454147858336783727e-01 7.591084095199348569e-01 7.704395015438612049e-01 7.793323665069069595e-01 7.857274258558927249e-01 7.895817431522818008e-01 7.908694035410620549e-01 7.895817431522816898e-01 7.857274258558927249e-01 7.793323665069069595e-01 7.704395015438612049e-01 7.591084095199348569e-01 7.454147858336784838e-01 7.294497775672117434e-01 7.113191859178220611e-01 6.911425452105381950e-01 6.690520888952309342e-01 6.451916142578467683e-01 6.197152588158864051e-01 5.927862025386829714e-01 5.645753111667283219e-01 5.352597370616454242e-01 5.050214953035508936e-01 4.740460343420582201e-01 4.425208227022770502e-01 4.106339765693509669e-01 3.785729584509381906e-01 3.465233862407502419e-01 3.146680080890149611e-01 2.831859278571109417e-01 2.522522216458639166e-01 2.220381962587722746e-01 1.927127706027899623e-01 1.644459709234133704e-01 1.374167446440588969e-01 1.118304419824178303e-01 8.796028358370981681e-02 6.625534025638502023e-02 4.764978747096383638e-02 3.440050114469116876e-02 3.058735487783501711e-02 3.662794096374742681e-02 4.719336833153409821e-02 5.858831937217852392e-02 6.938903514928371208e-02 7.905549392984249912e-02 8.736717348468633904e-02 9.423630514929488833e-02 9.963988783014841866e-02 1.035915111998578220e-01 1.061281500714870152e-01 1.073032212650452399e-01 1.071825106246763470e-01 1.058415276245530251e-01 1.033636328428794576e-01 9.983863235134902980e-02 9.536170483224415406e-02 9.003262813350568217e-02 8.395535389492783662e-02 7.723808035463576582e-02 6.999414666721599787e-02 6.234442281126388596e-02 5.442265147588865731e-02 4.638707366527100584e-02 3.844642592753493016e-02 3.092056463983107809e-02 2.438112192787259339e-02 1.989730680868040044e-02 1.890688164846565308e-02 2.170259528025646548e-02 2.690565188744604985e-02 3.316541743805025838e-02 3.974904911979648681e-02 4.629175820399865360e-02 5.259732843040774292e-02 5.854895177624399455e-02 6.407124281548662315e-02 6.911312424885728001e-02 7.363949835374819508e-02 7.762685758418914894e-02 8.106077748101786495e-02 8.393436169771399669e-02 8.624719303305035389e-02 8.800456553848626240e-02 8.921687970201133688e-02 8.989913711813099506e-02 9.007050005268407711e-02 8.975389745788898976e-02 8.897566838876097561e-02 8.776523951378648047e-02 8.615483713438733260e-02 8.417923671463650725e-02 8.187555484851176402e-02 7.928309006804877546e-02 7.644321991465800881e-02 7.339936199069481415e-02 7.019700563070821464e-02 6.688381712200169860e-02 6.350981283862837390e-02 6.012757759734703444e-02 5.679247461354021420e-02 5.356274191019450709e-02 5.049929256998695465e-02 4.766493664827751303e-02 4.512264971988094731e-02 4.293250200421312029e-02 4.114705939718887873e-02 3.980559124021648687e-02 3.892821344054806648e-02 3.851175984916514056e-02 3.852908844056175675e-02 3.893241786231274593e-02 3.965971547154120702e-02 4.064214731862211827e-02 4.181068944457486808e-02 4.310084718981125468e-02 4.445533915210766324e-02 4.582514924778605808e-02 4.716950592197905606e-02 4.845527336810404734e-02 4.965609179521160432e-02 5.075146753907686104e-02 5.172591640798053503e-02 5.256820358300083595e-02 5.327069036159080145e-02 5.382878194349711293e-02 5.424046397825168370e-02 5.450591410243019186e-02 5.462717552997314874e-02 5.460788148943170744e-02 5.445302121379227284e-02 5.416873995821783194e-02 5.376216702745257453e-02 5.324126701420536095e-02 5.261471040151061845e-02 5.189176039908771632e-02 5.108217340075832391e-02 5.019611079748029225e-02 4.924406008332130741e-02 4.823676326968502626e-02 4.718515059290841196e-02 4.610027737890572130e-02 4.499326173603358098e-02 4.387522051300610237e-02 4.275720072612674422e-02 4.165010349306040582e-02 4.056459749818198263e-02 3.951101927174078404e-02 3.849925822526975572e-02 3.753862558048101650e-02 3.663770815177801871e-02 3.580421039539976452e-02 3.504479107040195385e-02 3.436490391750891132e-02 3.376865439662659479e-02 3.325868604769582210e-02 3.283610979787071615e-02 3.250048712991816802e-02 3.224987351040769362e-02 3.208092246118804391e-02 3.198904420655763331e-02 3.196860717832156890e-02
3.157251623859038542e-02 3.150951663449646362e-02 3.151301266008066371e-02 3.158970725785977679e-02 3.174545867244935732e-02 3.198503666988902067e-02 3.231190832432735693e-02 3.272807057288685401e-02 3.323394245950892639e-02 3.382832358660422395e-02 3.450841799949071198e-02 3.526991598853144311e-02 3.610712133282070052e-02 3.701310900124769182e-02 3.797989829103260578e-02 3.899862830964693355e-02 4.005972580915581616e-02 4.115305887037592342e-02 4.226807318967104599e-02 4.339391037393135891e-02 4.451950956110620888e-02 4.563369488490631037e-02 4.672525191808657441e-02 4.778299641755253541e-02 4.879583860938230266e-02 4.975284601892956959e-02 5.064330756564908859e-02 5.145680136980089470e-02 5.218326850161125741e-02 5.281309477044035527e-02 5.333720262014842589e-02 5.374715528168005213e-02 5.403527554919616144e-02 5.419478190876485246e-02 5.421994527893570642e-02 5.410627034386955581e-02 5.385070639393274572e-02 5.345189374799489551e-02 5.291045319786741308e-02 5.222932740333417062e-02 5.141418455322908226e-02 5.047389541003858421e-02 4.942109411485792747e-02 4.827282907914948185e-02 4.705129987127293356e-02 4.578465431789104784e-02 4.450778007300020683e-02 4.326295855550435498e-02 4.210015161973182374e-02 4.107657201773366740e-02 4.025509017654756855e-02 3.970104601147381174e-02 3.947729744700487209e-02 3.963792487018904381e-02 4.022178031388674857e-02 4.124757952389018073e-02 4.271199183169907543e-02 4.459114650993289963e-02 4.684474186927776312e-02 4.942125821359960591e-02 5.226288607831063721e-02 5.530936933657119858e-02 5.850057024724433785e-02 6.177794020019578003e-02 6.508521351577664649e-02 6.836862571990000303e-02 7.157688391038001530e-02 7.466103878730920296e-02 7.757434655241855770e-02 8.027216725337771308e-02 8.271192052171590092e-02 8.485310508534706087e-02 8.665738084074416092e-02 8.808870881081322379e-02 8.911354321703503223e-02 8.970107014114059307e-02 8.982348833101284902e-02 8.945632945267767422e-02 8.857881761081906613e-02 8.717427163935952128e-02 8.523055927247726038e-02 8.274062126443602894e-02 7.970309845030706941e-02 7.612312058140632831e-02 7.201336223356051558e-02 6.739555793167079090e-02 6.230283774491871679e-02 5.678358843775323933e-02 5.090827535600718490e-02 4.478226978974386013e-02 3.857132326658503640e-02 3.255381315128311193e-02 2.722334820438552377e-02 2.343252248658684450e-02 2.230944068040619302e-02 2.443437719935079647e-02 2.919579343306409613e-02 3.554965696509546080e-02 4.272457562624852601e-02 5.025263328306336236e-02 5.784026703175999817e-02 6.528206680211792734e-02 7.241737058144347150e-02 7.910931048161583268e-02 8.523459751237243143e-02 9.067851888317569886e-02 9.533258496435172147e-02 9.909360447226368829e-02 1.018635866704234033e-01 1.035501724724684908e-01 1.040674603997121112e-01 1.033372029607901171e-01 1.012904550852719854e-01 9.786990987175772649e-02 9.303344664450179102e-02 8.676004761395894604e-02 7.906076142426529674e-02 7.000143506090554524e-02 5.975586599561028001e-02 4.874713671556692857e-02 3.806806835664386379e-02 3.063849651039309355e-02 3.176104975005339393e-02 4.283490687496255278e-02 6.000399198357284775e-02 8.058006270408746285e-02 1.034380138146646089e-01 1.280622193392251251e-01 1.541554800637189027e-01 1.815038261424866683e-01 2.099258292839682738e-01 2.392516591525273573e-01 2.693138270129424860e-01 2.999430315177464834e-01 3.309664514106158695e-01 3.622073146015766243e-01 3.934851851182931681e-01 4.246166812971084448e-01 4.554164671956665855e-01 4.856984233852018606e-01 5.152769367812150003e-01 5.439682673564715243e-01 5.715919598147490843e-01 5.979722742845764438e-01 6.229396137535521127e-01 6.463319283541105742e-01 6.679960783172543826e-01 6.877891387685142188e-01 7.055796307463323425e-01 7.212486639930432153e-01 7.346909782693026303e-01 7.458158712116387257e-01 7.545480021072715759e-01 7.608280624060400621e-01 7.646133053223647114e-01 7.658779284917609509e-01 7.646133053223643783e-01 7.608280624060400621e-01 7.545480021072717980e-01 7.458158712116390587e-01 7.346909782693025193e-01 7.212486639930432153e-01 7.055796307463323425e-01 6.877891387685142188e-01 6.679960783172544936e-01 6.463319283541106852e-01 6.229396137535522238e-01 5.979722742845761108e-01 5.715919598147490843e-01 5.439682673564717463e-01 5.152769367812150003e-01 4.856984233852018051e-01 4.554164671956666410e-01 4.246166812971085003e-01 3.934851851182931681e-01 3.622073146015766243e-01 3.309664514106158695e-01 2.999430315177464834e-01 2.693138270129424860e-01 2.392516591525273573e-01 2.099258292839683571e-01 1.815038261424866961e-01 1.541554800637189027e-01 1.280622193392251251e-01 1.034380138146646227e-01 8.058006270408746285e-02 6.000399198357281999e-02 4.283490687496257360e-02 3.176104975005345638e-02 3.063849651039310742e-02 3.806806835664386379e-02 4.874713671556689387e-02 5.975586599561028694e-02 7.000143506090554524e-02 7.906076142426529674e-02 8.676004761395895992e-02 9.303344664450172163e-02 9.786990987175772649e-02 1.012904550852719715e-01 1.033372029607901171e-01 1.040674603997121528e-01 1.035501724724685324e-01 1.018635866704233894e-01 9.909360447226370217e-02 9.533258496435169371e-02 9.067851888317568498e-02 8.523459751237241755e-02 7.910931048161580492e-02 7.241737058144342987e-02 6.528206680211794122e-02 5.784026703175996348e-02 5.025263328306337623e-02 4.272457562624854682e-02 3.554965696509546774e-02 2.919579343306408226e-02 2.443437719935076524e-02 2.230944068040622424e-02 2.343252248658684797e-02 2.722334820438551684e-02 3.255381315128309805e-02 3.857132326658505028e-02 4.478226978974386707e-02 5.090827535600717796e-02 5.678358843775326709e-02 6.230283774491874454e-02 6.739555793167079090e-02 7.201336223356052946e-02 7.612312058140635607e-02 7.970309845030701390e-02 8.274062126443600118e-02 8.523055927247723262e-02 8.717427163935956291e-02 8.857881761081905225e-02 8.945632945267768810e-02 8.982348833101282126e-02 8.970107014114057919e-02 8.911354321703508774e-02 8.808870881081323767e-02 8.665738084074416092e-02 8.485310508534704699e-02 8.271192052171587317e-02 8.027216725337771308e-02 7.757434655241857158e-02 7.466103878730920296e-02 7.157688391037998754e-02 6.836862571990000303e-02 6.508521351577666036e-02 6.177794020019579391e-02 5.850057024724431703e-02 5.530936933657118471e-02 5.226288607831064414e-02 4.942125821359962673e-02 4.684474186927776312e-02 4.459114650993289963e-02 4.271199183169908237e-02 4.124757952389018073e-02 4.022178031388674163e-02 3.963792487018903687e-02 3.947729744700484433e-02 3.970104601147381174e-02 4.025509017654758936e-02 4.107657201773366740e-02 4.210015161973181680e-02 4.326295855550433417e-02 4.450778007300020683e-02 4.578465431789106171e-02 4.705129987127296132e-02 4.827282907914949572e-02 4.942109411485796217e-02 5.047389541003859809e-02 5.141418455322907533e-02 5.222932740333417756e-02 5.291045319786741308e-02 5.345189374799489551e-02 5.385070639393273184e-02 5.410627034386955581e-02 5.421994527893574112e-02 5.419478190876485940e-02 5.403527554919616838e-02 5.374715528168005213e-02 5.333720262014841201e-02 5.281309477044036221e-02 5.218326850161125741e-02 5.145680136980090164e-02 5.064330756564906083e-02 4.975284601892956265e-02 4.879583860938230960e-02 4.778299641755254928e-02 4.672525191808656053e-02 4.563369488490631731e-02 4.451950956110620888e-02 4.339391037393136585e-02 4.226807318967105292e-02 4.115305887037592342e-02 4.005972580915580228e-02 3.899862830964694049e-02 3.797989829103262660e-02 3.701310900124768488e-02 3.610712133282070746e-02 3.526991598853142923e-02 3.450841799949071198e-02 3.382832358660423783e-02 3.323394245950894721e-02 3.272807057288686094e-02 3.231190832432735693e-02 3.198503666988901373e-02 3.174545867244937120e-02 3.158970725785978373e-02 3.151301266008066371e-02 3.150951663449646362e-02 3.157251623859037154e-02
[truncated: 2,021,501 more chars]
