# Supplementary material for: Intelligent wireless power transfer via a 2-bit compact reconfigurable transmissive-metasurface-based router
Source: Nat Commun. 2024 Apr 1;15:2807. doi: 10.1038/s41467-024-46984-4 (PMC10984985; doi:10.1038/s41467-024-46984-4)
Supplement: Supplementary file 12 — Source Data [file 41467_2024_46984_MOESM12_ESM.zip › source_data/figure_s20b_d2000_1.txt]

# x = -2015.00:2015.00:311
# y = -2015.00:2015.00:311
9.244114713579200393e-03 9.299568653432016205e-03 9.339668904466533542e-03 9.364159777851644578e-03 9.372855761621935039e-03 9.365645952622599427e-03 9.342498469577612333e-03 9.303464834051583879e-03 9.248684305861488986e-03 9.178388158644402300e-03 9.092903879286807697e-03 8.992659271189780770e-03 8.878186435137902857e-03 8.750125591525496210e-03 8.609228692425563087e-03 8.456362749335238210e-03 8.292512769650029619e-03 8.118784148565691416e-03 7.936404299118120231e-03 7.746723216724028978e-03 7.551212561220769365e-03 7.351462695513139717e-03 7.149176944737645895e-03 6.946162139169173230e-03 6.744314294158388137e-03 6.545598094916560417e-03 6.352018749775745904e-03 6.165584837844226285e-03 5.988261115677384269e-03 5.821910981011682064e-03 5.668229507016073546e-03 5.528669653080282506e-03 5.404366258871405072e-03 5.296064358159633528e-03 5.204059647981516129e-03 5.128159022186090828e-03 5.067667540658805578e-03 5.021405122388794030e-03 4.987752230387212590e-03 4.964719847193525652e-03 4.950036121701135820e-03 4.941240827193635159e-03 4.935779263484864517e-03 4.931089021617717644e-03 4.924675427807887959e-03 4.914173855119984349e-03 4.897399013782492705e-03 4.872382636162580702e-03 4.837401690569286504e-03 4.790999527679577763e-03 4.732002353831121430e-03 4.659533289361597608e-03 4.573026124782671176e-03 4.472240813771340834e-03 4.357282790863001472e-03 4.228628400915653007e-03 4.087159076336410214e-03 3.934207347506108420e-03 3.771618163015494352e-03 3.601828934401458612e-03 3.427970324795606444e-03 3.253985293407264234e-03 3.084753100498480605e-03 2.926183240866634533e-03 2.785207873721488869e-03 2.669556016718997726e-03 2.587171059241866709e-03 2.545204847402821220e-03 2.548746350354058870e-03 2.599735306929420401e-03 2.696586020462971977e-03 2.834708461443154973e-03 3.007613313478444284e-03 3.208074628200916194e-03 3.428990032776698272e-03 3.663857430826570564e-03 3.906955933470929176e-03 4.153354679849834141e-03 4.398844244077756982e-03 4.639845996439299208e-03 4.873325885217136971e-03 5.096722458674676076e-03 5.307890785838861869e-03 5.505060538498197410e-03 5.686805442994294531e-03 5.852021274678189701e-03 5.999909899105104923e-03 6.129967270913479205e-03 6.241973668039607626e-03 6.335984730113269556e-03 6.412322084018766584e-03 6.471562488419602653e-03 6.514524529318331189e-03 6.542251969081099884e-03 6.555992913049405249e-03 6.557174034885237743e-03 6.547369221252514505e-03 6.528262188620375349e-03 6.501602918977705987e-03 6.469158180897140176e-03 6.432656955971072406e-03 6.393732260948095658e-03 6.353861589946392663e-03 6.314308905350100691e-03 6.276071652766312611e-03 6.239836524393202813e-03 6.205947527869843175e-03 6.174389279167247224e-03 6.144787367105684905e-03 6.116426274600577848e-03 6.088283903435026331e-03 6.059080474351214232e-03 6.027338661925063512e-03 5.991451387442969269e-03 5.949753741900532661e-03 5.900595965850855690e-03 5.842415141628041000e-03 5.773804114240763119e-03 5.693577030546489830e-03 5.600831689777789266e-03 5.495009588029642691e-03 5.375955092928947493e-03 5.243975579488711902e-03 5.099904534388383960e-03 4.945169447136859783e-03 4.781865446580802446e-03 4.612833546096065281e-03 4.441738106333441814e-03 4.273130427885878622e-03 4.112472995437453649e-03 3.966081940671227317e-03 3.840928273842333755e-03 3.744234351844494876e-03 3.682833117444503281e-03 3.662342433832883534e-03 3.686328837361725532e-03 3.755719404763323797e-03 3.868675339801110231e-03 4.020959989783351798e-03 4.206635125909132314e-03 4.418835800424326943e-03 4.650427959699034164e-03 4.894465707836453267e-03 5.144456157133906089e-03 5.394481567364789280e-03 5.639232889652026626e-03 5.873996628941576155e-03 6.094622042126214036e-03 6.297483851582604333e-03 6.479447874082119342e-03 6.637842440489557724e-03 6.770436113938529087e-03 6.875421126989337064e-03 6.951401573936480220e-03 6.997385369812683144e-03 7.012779133374841788e-03 6.997385369812695287e-03 6.951401573936496700e-03 6.875421126989337932e-03 6.770436113938535158e-03 6.637842440489554255e-03 6.479447874082129750e-03 6.297483851582615609e-03 6.094622042126218373e-03 5.873996628941567481e-03 5.639232889652028360e-03 5.394481567364771933e-03 5.144456157133913028e-03 4.894465707836447195e-03 4.650427959699027225e-03 4.418835800424337351e-03 4.206635125909132314e-03 4.020959989783359605e-03 3.868675339801119339e-03 3.755719404763321629e-03 3.686328837361724231e-03 3.662342433832885269e-03 3.682833117444535374e-03 3.744234351844505718e-03 3.840928273842307734e-03 3.966081940671229052e-03 4.112472995437466659e-03 4.273130427885860408e-03 4.441738106333447018e-03 4.612833546096054005e-03 4.781865446580810253e-03 4.945169447136861518e-03 5.099904534388388297e-03 5.243975579488692820e-03 5.375955092928957034e-03 5.495009588029647028e-03 5.600831689777782327e-03 5.693577030546496769e-03 5.773804114240761384e-03 5.842415141628041000e-03 5.900595965850856557e-03 5.949753741900524855e-03 5.991451387442968401e-03 6.027338661925060043e-03 6.059080474351221171e-03 6.088283903435028933e-03 6.116426274600582184e-03 6.144787367105683171e-03 6.174389279167250694e-03 6.205947527869847512e-03 6.239836524393204548e-03 6.276071652766304805e-03 6.314308905350100691e-03 6.353861589946389193e-03 6.393732260948089587e-03 6.432656955971065467e-03 6.469158180897135839e-03 6.501602918977705987e-03 6.528262188620380553e-03 6.547369221252520577e-03 6.557174034885236008e-03 6.555992913049408718e-03 6.542251969081097282e-03 6.514524529318328587e-03 6.471562488419598316e-03 6.412322084018762247e-03 6.335984730113262617e-03 6.241973668039617167e-03 6.129967270913474001e-03 5.999909899105110127e-03 5.852021274678191436e-03 5.686805442994298000e-03 5.505060538498189604e-03 5.307890785838857532e-03 5.096722458674677811e-03 4.873325885217143043e-03 4.639845996439306147e-03 4.398844244077757849e-03 4.153354679849840213e-03 3.906955933470931779e-03 3.663857430826570130e-03 3.428990032776699139e-03 3.208074628200918797e-03 3.007613313478444284e-03 2.834708461443154106e-03 2.696586020462975013e-03 2.599735306929420835e-03 2.548746350354059304e-03 2.545204847402824256e-03 2.587171059241873215e-03 2.669556016719000762e-03 2.785207873721491038e-03 2.926183240866630630e-03 3.084753100498481039e-03 3.253985293407260764e-03 3.427970324795599506e-03 3.601828934401456010e-03 3.771618163015495219e-03 3.934207347506108420e-03 4.087159076336411082e-03 4.228628400915653007e-03 4.357282790863004074e-03 4.472240813771343436e-03 4.573026124782669441e-03 4.659533289361598475e-03 4.732002353831123165e-03 4.790999527679575161e-03 4.837401690569288239e-03 4.872382636162580702e-03 4.897399013782495307e-03 4.914173855119983482e-03 4.924675427807890561e-03 4.931089021617718511e-03 4.935779263484865384e-03 4.941240827193636026e-03 4.950036121701138422e-03 4.964719847193525652e-03 4.987752230387211723e-03 5.021405122388793163e-03 5.067667540658806445e-03 5.128159022186094297e-03 5.204059647981516996e-03 5.296064358159632661e-03 5.404366258871401603e-03 5.528669653080284241e-03 5.668229507016073546e-03 5.821910981011679462e-03 5.988261115677384269e-03 6.165584837844227152e-03 6.352018749775745037e-03 6.545598094916563019e-03 6.744314294158386403e-03 6.946162139169170628e-03 7.149176944737647629e-03 7.351462695513140584e-03 7.551212561220765028e-03 7.746723216724031580e-03 7.936404299118120231e-03 8.118784148565693151e-03 8.292512769650031354e-03 8.456362749335243414e-03 8.609228692425563087e-03 8.750125591525497945e-03 8.878186435137902857e-03 8.992659271189777301e-03 9.092903879286807697e-03 9.178388158644404035e-03 9.248684305861488986e-03 9.303464834051582144e-03 9.342498469577612333e-03 9.365645952622601161e-03 9.372855761621931570e-03 9.364159777851644578e-03 9.339668904466535276e-03 9.299568653432016205e-03 9.244114713579200393e-03
9.299568653432011001e-03 9.367325357627598673e-03 9.419710060735182050e-03 9.456392622622735583e-03 9.477110412808532544e-03 9.481672888981445765e-03 9.469966175375979164e-03 9.441957629088185144e-03 9.397700383130092039e-03 9.337337855534996386e-03 9.261108213638038350e-03 9.169348781613514271e-03 9.062500376659300347e-03 8.941111554002248440e-03 8.805842732091099037e-03 8.657470155037995038e-03 8.496889627366867315e-03 8.325119923292967003e-03 8.143305725144571114e-03 7.952719878073050488e-03 7.754764655182557441e-03 7.550971602166473874e-03 7.342999368077959832e-03 7.132628725841711620e-03 6.921753746331115072e-03 6.712367828920908809e-03 6.506543045075261281e-03 6.306401084890785914e-03 6.114074110868337672e-03 5.931654156330541140e-03 5.761130512493455383e-03 5.604315953825748757e-03 5.462764670506203672e-03 5.337687216233440689e-03 5.229870167161362188e-03 5.139609805508155681e-03 5.066669217026301651e-03 5.010266232616174785e-03 4.969095765395658941e-03 4.941385127745533297e-03 4.924976160686008082e-03 4.917424725604221773e-03 4.916106999291831522e-03 4.918323015598911538e-03 4.921390344108333287e-03 4.922723791604883582e-03 4.919899788995252092e-03 4.910706236302863487e-03 4.893179897593352180e-03 4.865634066189343694e-03 4.826679359646995730e-03 4.775240364107079596e-03 4.710570599446840118e-03 4.632268035921201926e-03 4.540293223877593480e-03 4.434992019334068648e-03 4.317124873765198524e-03 4.187904620624597826e-03 4.049044448753702508e-03 3.902816945783212522e-03 3.752123073904431189e-03 3.600565631183879050e-03 3.452513619829949022e-03 3.313130432937227803e-03 3.188319982065530248e-03 3.084526412156237286e-03 3.008321207604937146e-03 2.965753215318159362e-03 2.961540432606474434e-03 2.998314925325244133e-03 3.076193699388000274e-03 3.192847452426978219e-03 3.344017387183620144e-03 3.524251291753442965e-03 3.727609107411438902e-03 3.948190083600429390e-03 4.180452140902997035e-03 4.419363992948880174e-03 4.660449149079110703e-03 4.899771701065568259e-03 5.133897141557031835e-03 5.359847095415743064e-03 5.575057169727389711e-03 5.777341481964117995e-03 5.964864479460630330e-03 6.136119302151358396e-03 6.289911426729340692e-03 6.425346230540871298e-03 6.541819192332215191e-03 6.639007584953809937e-03 6.716862655725987924e-03 6.775601409951210151e-03 6.815697204964436817e-03 6.837868427753573432e-03 6.843064574173011484e-03 6.832449081787008577e-03 6.807378303672060801e-03 6.769376063097669143e-03 6.720103319208203980e-03 6.661322624663285411e-03 6.594857292540152668e-03 6.522545533701093988e-03 6.446190289001707194e-03 6.367506056573243693e-03 6.288064667178955638e-03 6.209242618559627364e-03 6.132173136656716636e-03 6.057706459062274680e-03 5.986381811371677998e-03 5.918414090048580885e-03 5.853697373828691680e-03 5.791826154565223386e-03 5.732133789704075937e-03 5.673746360730826631e-03 5.615649090047951202e-03 5.556761868706619131e-03 5.496020321009658857e-03 5.432459116212928762e-03 5.365294789174188290e-03 5.294005965276489881e-03 5.218409404995045554e-03 5.138730504172231948e-03 5.055666635194816343e-03 4.970440834414464187e-03 4.884841706219563741e-03 4.801242991451689680e-03 4.722593236222527406e-03 4.652363057884440802e-03 4.594436025408624343e-03 4.552931350503879038e-03 4.531954917214286657e-03 4.535290918966664031e-03 4.566067220156163307e-03 4.626446184244918138e-03 4.717398761118410735e-03 4.838606009300009184e-03 4.988501673754498593e-03 5.164434727843301987e-03 5.362906843864998462e-03 5.579834162325690745e-03 5.810792735483212915e-03 6.051224018413571028e-03 6.296592717990211717e-03 6.542500078614107116e-03 6.784760892140188036e-03 7.019453682053891815e-03 7.242952462363077930e-03 7.451946595449432040e-03 7.643453368179379918e-03 7.814826320737272222e-03 7.963761183128364660e-03 8.088300461895498936e-03 8.186837195504326897e-03 8.258118081246851316e-03 8.301246003716757776e-03 8.315681915860980919e-03 8.301246003716757776e-03 8.258118081246856521e-03 8.186837195504318224e-03 8.088300461895509344e-03 7.963761183128368129e-03 7.814826320737253140e-03 7.643453368179385123e-03 7.451946595449442448e-03 7.242952462363061450e-03 7.019453682053902223e-03 6.784760892140194108e-03 6.542500078614089769e-03 6.296592717990205645e-03 6.051224018413568426e-03 5.810792735483211180e-03 5.579834162325708960e-03 5.362906843865006268e-03 5.164434727843286374e-03 4.988501673754466501e-03 4.838606009300022194e-03 4.717398761118403797e-03 4.626446184244930281e-03 4.566067220156156369e-03 4.535290918966651888e-03 4.531954917214291861e-03 4.552931350503879038e-03 4.594436025408637353e-03 4.652363057884457281e-03 4.722593236222521335e-03 4.801242991451682741e-03 4.884841706219577619e-03 4.970440834414461585e-03 5.055666635194810271e-03 5.138730504172238020e-03 5.218409404995038615e-03 5.294005965276482074e-03 5.365294789174190893e-03 5.432459116212933967e-03 5.496020321009671000e-03 5.556761868706637346e-03 5.615649090047951202e-03 5.673746360730830100e-03 5.732133789704069865e-03 5.791826154565213845e-03 5.853697373828696017e-03 5.918414090048574813e-03 5.986381811371678865e-03 6.057706459062277282e-03 6.132173136656725310e-03 6.209242618559620425e-03 6.288064667178953036e-03 6.367506056573237622e-03 6.446190289001710663e-03 6.522545533701093988e-03 6.594857292540152668e-03 6.661322624663279339e-03 6.720103319208206583e-03 6.769376063097669143e-03 6.807378303672065138e-03 6.832449081787004240e-03 6.843064574173007147e-03 6.837868427753569962e-03 6.815697204964432480e-03 6.775601409951213620e-03 6.716862655725993995e-03 6.639007584953816009e-03 6.541819192332207385e-03 6.425346230540872165e-03 6.289911426729344161e-03 6.136119302151359263e-03 5.964864479460629462e-03 5.777341481964117995e-03 5.575057169727387976e-03 5.359847095415733523e-03 5.133897141557030100e-03 4.899771701065570861e-03 4.660449149079115040e-03 4.419363992948880174e-03 4.180452140902997903e-03 3.948190083600427655e-03 3.727609107411445841e-03 3.524251291753440797e-03 3.344017387183623180e-03 3.192847452426983857e-03 3.076193699387997239e-03 2.998314925325236326e-03 2.961540432606476602e-03 2.965753215318163698e-03 3.008321207604937146e-03 3.084526412156239888e-03 3.188319982065525044e-03 3.313130432937226501e-03 3.452513619829950756e-03 3.600565631183879484e-03 3.752123073904432924e-03 3.902816945783210353e-03 4.049044448753702508e-03 4.187904620624593489e-03 4.317124873765195055e-03 4.434992019334070383e-03 4.540293223877593480e-03 4.632268035921195855e-03 4.710570599446837516e-03 4.775240364107080464e-03 4.826679359646993996e-03 4.865634066189341959e-03 4.893179897593353915e-03 4.910706236302859150e-03 4.919899788995250357e-03 4.922723791604883582e-03 4.921390344108330685e-03 4.918323015598908936e-03 4.916106999291834125e-03 4.917424725604220906e-03 4.924976160686008082e-03 4.941385127745531562e-03 4.969095765395657206e-03 5.010266232616170448e-03 5.066669217026301651e-03 5.139609805508158283e-03 5.229870167161355249e-03 5.337687216233448495e-03 5.462764670506202805e-03 5.604315953825748757e-03 5.761130512493456250e-03 5.931654156330538538e-03 6.114074110868335070e-03 6.306401084890784180e-03 6.506543045075261281e-03 6.712367828920912279e-03 6.921753746331115939e-03 7.132628725841714222e-03 7.342999368077960699e-03 7.550971602166470405e-03 7.754764655182560043e-03 7.952719878073045284e-03 8.143305725144571114e-03 8.325119923292965268e-03 8.496889627366863845e-03 8.657470155037995038e-03 8.805842732091099037e-03 8.941111554002250175e-03 9.062500376659296877e-03 9.169348781613514271e-03 9.261108213638036615e-03 9.337337855534996386e-03 9.397700383130095508e-03 9.441957629088181675e-03 9.469966175375977430e-03 9.481672888981450970e-03 9.477110412808530809e-03 9.456392622622735583e-03 9.419710060735182050e-03 9.367325357627598673e-03 9.299568653432012735e-03
9.339668904466535276e-03 9.419710060735180315e-03 9.484432594343533696e-03 9.533432828803341599e-03 9.566371718853012435e-03 9.582979561000749477e-03 9.583060721814060795e-03 9.566498372626625404e-03 9.533259220652129037e-03 9.483398227926704074e-03 9.417063310738887569e-03 9.334500013045496022e-03 9.236056147423777479e-03 9.122186395697081882e-03 8.993456857695283219e-03 8.850549529235869628e-03 8.694266677621352232e-03 8.525535062136461659e-03 8.345409914580851837e-03 8.155078546329930581e-03 7.955863377517391130e-03 7.749224083551825050e-03 7.536758415685772435e-03 7.320201067526211323e-03 7.101419721997946112e-03 6.882407123813568013e-03 6.665267694857640937e-03 6.452196881927348311e-03 6.245451172348146993e-03 6.047306656260649678e-03 5.860004330020902354e-03 5.685681230480965631e-03 5.526288146189751137e-03 5.383497115278390241e-03 5.258604964122406966e-03 5.152442158889753918e-03 5.065298282203740607e-03 4.996875479806831867e-03 4.946278612012784334e-03 4.912045807789005257e-03 4.892216845656662330e-03 4.884431041219184158e-03 4.886042696170737540e-03 4.894241404326878098e-03 4.906166323431948757e-03 4.919006891915237052e-03 4.930086213624037053e-03 4.936926549243226756e-03 4.937298601471277852e-03 4.929257527490102202e-03 4.911169060688208750e-03 4.881729054710941089e-03 4.839979430285762212e-03 4.785323090711787221e-03 4.717539979015330370e-03 4.636806113948597347e-03 4.543717139051580214e-03 4.439317564440975646e-03 4.325136313750874498e-03 4.203228138920870292e-03 4.076218515600180982e-03 3.947346198973260625e-03 3.820492049149221570e-03 3.700174675062739733e-03 3.591483769186719875e-03 3.499914392568899500e-03 3.431067928367128282e-03 3.390209095100345932e-03 3.381719634233188148e-03 3.408555251503739454e-03 3.471854323152017644e-03 3.570821977278744105e-03 3.702918931225343286e-03 3.864274979271606521e-03 4.050188647272844403e-03 4.255588193250023875e-03 4.475384691152392916e-03 4.704703429927394216e-03 4.939013177301293349e-03 5.174183741889510496e-03 5.406499783808916583e-03 5.632651478501573238e-03 5.849715248224564290e-03 6.055132116220362723e-03 6.246687481691254491e-03 6.422493851336135741e-03 6.580976810120826859e-03 6.720863881928313896e-03 6.841175655107098463e-03 6.941218463320157281e-03 7.020577921415884631e-03 7.079112664859174044e-03 7.116947700542062931e-03 7.134466831806130817e-03 7.132303665136456756e-03 7.111330738072148445e-03 7.072646328978381136e-03 7.017558522822187582e-03 6.947566119259931429e-03 6.864335989316323362e-03 6.769676527580468541e-03 6.665506925355228936e-03 6.553822127157562204e-03 6.436653551925622906e-03 6.316025981970184271e-03 6.193911460550457007e-03 6.072181587567141055e-03 5.952560228781323716e-03 5.836579286147856004e-03 5.725540705684283027e-03 5.620488187800719293e-03 5.522191977227012064e-03 5.431149549926760078e-03 5.347603969406094712e-03 5.271580246576808987e-03 5.202938395424262612e-03 5.141440271454820153e-03 5.086825934995490434e-03 5.038894338367309357e-03 4.997582621667507816e-03 4.963038140608176489e-03 4.935677417668119134e-03 4.916226409224942230e-03 4.905736823086958784e-03 4.905573858592612684e-03 4.917371971627825314e-03 4.942957440651266771e-03 4.984239854873453827e-03 5.043079027112477852e-03 5.121138557203362349e-03 5.219741095083728182e-03 5.339741841509489106e-03 5.481434994575548093e-03 5.644502776947431764e-03 5.828009649668980385e-03 6.030437339427081531e-03 6.249751220402793676e-03 6.483486346688806246e-03 6.728841887436375416e-03 6.982774984491217467e-03 7.242088035605215648e-03 7.503506231206623356e-03 7.763744358009297061e-03 8.019563301147379988e-03 8.267817422760189924e-03 8.505494252910529920e-03 8.729747885567984769e-03 8.937927275643780395e-03 9.127600382810796553e-03 9.296574862244300422e-03 9.442915790339784579e-03 9.564960744817097710e-03 9.661332433192943228e-03 9.730948975810550100e-03 9.773031892853679611e-03 9.787111811429573954e-03 9.773031892853688285e-03 9.730948975810558774e-03 9.661332433192929350e-03 9.564960744817104649e-03 9.442915790339770701e-03 9.296574862244326443e-03 9.127600382810800023e-03 8.937927275643766517e-03 8.729747885567969157e-03 8.505494252910535125e-03 8.267817422760191659e-03 8.019563301147397336e-03 7.763744358009290122e-03 7.503506231206633764e-03 7.242088035605198301e-03 6.982774984491208793e-03 6.728841887436360671e-03 6.483486346688794102e-03 6.249751220402796278e-03 6.030437339427072857e-03 5.828009649668989059e-03 5.644502776947430030e-03 5.481434994575542889e-03 5.339741841509496045e-03 5.219741095083734253e-03 5.121138557203365818e-03 5.043079027112483924e-03 4.984239854873455562e-03 4.942957440651239015e-03 4.917371971627825314e-03 4.905573858592609214e-03 4.905736823086975264e-03 4.916226409224947434e-03 4.935677417668113930e-03 4.963038140608167816e-03 4.997582621667502611e-03 5.038894338367312827e-03 5.086825934995488699e-03 5.141440271454813214e-03 5.202938395424263479e-03 5.271580246576805517e-03 5.347603969406099916e-03 5.431149549926769619e-03 5.522191977227008594e-03 5.620488187800714089e-03 5.725540705684273486e-03 5.836579286147853401e-03 5.952560228781325451e-03 6.072181587567141922e-03 6.193911460550457007e-03 6.316025981970187740e-03 6.436653551925617701e-03 6.553822127157558734e-03 6.665506925355231538e-03 6.769676527580469408e-03 6.864335989316329434e-03 6.947566119259929694e-03 7.017558522822190184e-03 7.072646328978381136e-03 7.111330738072138904e-03 7.132303665136455889e-03 7.134466831806129949e-03 7.116947700542061196e-03 7.079112664859174044e-03 7.020577921415889835e-03 6.941218463320159883e-03 6.841175655107096729e-03 6.720863881928316498e-03 6.580976810120822522e-03 6.422493851336133139e-03 6.246687481691254491e-03 6.055132116220355784e-03 5.849715248224558219e-03 5.632651478501581044e-03 5.406499783808923522e-03 5.174183741889510496e-03 4.939013177301295951e-03 4.704703429927394216e-03 4.475384691152392048e-03 4.255588193250023007e-03 4.050188647272845270e-03 3.864274979271604786e-03 3.702918931225343720e-03 3.570821977278749310e-03 3.471854323152023716e-03 3.408555251503739888e-03 3.381719634233189015e-03 3.390209095100345498e-03 3.431067928367133486e-03 3.499914392568903403e-03 3.591483769186722044e-03 3.700174675062744504e-03 3.820492049149225907e-03 3.947346198973256289e-03 4.076218515600173176e-03 4.203228138920871160e-03 4.325136313750877100e-03 4.439317564440979115e-03 4.543717139051574143e-03 4.636806113948597347e-03 4.717539979015329503e-03 4.785323090711781149e-03 4.839979430285762212e-03 4.881729054710941089e-03 4.911169060688213087e-03 4.929257527490099600e-03 4.937298601471281322e-03 4.936926549243227623e-03 4.930086213624037053e-03 4.919006891915237920e-03 4.906166323431947023e-03 4.894241404326878965e-03 4.886042696170737540e-03 4.884431041219183291e-03 4.892216845656664932e-03 4.912045807789002655e-03 4.946278612012785202e-03 4.996875479806830132e-03 5.065298282203741474e-03 5.152442158889755652e-03 5.258604964122407834e-03 5.383497115278392843e-03 5.526288146189750269e-03 5.685681230480964764e-03 5.860004330020904956e-03 6.047306656260650545e-03 6.245451172348145258e-03 6.452196881927348311e-03 6.665267694857643539e-03 6.882407123813574952e-03 7.101419721997940908e-03 7.320201067526209589e-03 7.536758415685773302e-03 7.749224083551822448e-03 7.955863377517389395e-03 8.155078546329932315e-03 8.345409914580855307e-03 8.525535062136463393e-03 8.694266677621353967e-03 8.850549529235869628e-03 8.993456857695283219e-03 9.122186395697081882e-03 9.236056147423780949e-03 9.334500013045497757e-03 9.417063310738887569e-03 9.483398227926702340e-03 9.533259220652125568e-03 9.566498372626625404e-03 9.583060721814060795e-03 9.582979561000746008e-03 9.566371718853015904e-03 9.533432828803339865e-03 9.484432594343533696e-03 9.419710060735182050e-03 9.339668904466531807e-03
9.364159777851644578e-03 9.456392622622740787e-03 9.533432828803338130e-03 9.594804339457989675e-03 9.640092644959302390e-03 9.668949611015423620e-03 9.681098341982431049e-03 9.676338068115351507e-03 9.654549047189299460e-03 9.615697472931648143e-03 9.559840384868074914e-03 9.487130576433329757e-03 9.397821500230298802e-03 9.292272170782375079e-03 9.170952065407767320e-03 9.034446022072661203e-03 8.883459127755132662e-03 8.718821580255140674e-03 8.541493487333741766e-03 8.352569535873452175e-03 8.153283414742052218e-03 7.945011800995627552e-03 7.729277610662541043e-03 7.507752061366810420e-03 7.282254882341648687e-03 7.054751727163180962e-03 6.827347491369631718e-03 6.602273821466587977e-03 6.381868662836434787e-03 6.168545317396956044e-03 5.964748319497760465e-03 5.772893718088997414e-03 5.595292358559633347e-03 5.434056754281332315e-03 5.290995222777952062e-03 5.167500859684047258e-03 5.064446823267844747e-03 4.982101996287694769e-03 4.920080969390921988e-03 4.877338634474317862e-03 4.852212915837147283e-03 4.842511081524954186e-03 4.845628122334807476e-03 4.858681865221621890e-03 4.878649485295138803e-03 4.902493165191646775e-03 4.927267281913833355e-03 4.950204136028900533e-03 4.968778867463807467e-03 4.980756469773466900e-03 4.984224845372942428e-03 4.977617987711924555e-03 4.959733006899468867e-03 4.929744125510682369e-03 4.887216142794321289e-03 4.832119278084449736e-03 4.764846757975243867e-03 4.686235941503230813e-03 4.597593058723748599e-03 4.500720581954345545e-03 4.397944600623969816e-03 4.292137030837078239e-03 4.186723809875751365e-03 4.085665444176657737e-03 3.993391187358275377e-03 3.914664905670945348e-03 3.854363335567338213e-03 3.817160934442033297e-03 3.807142517224477128e-03 3.827400191755758307e-03 3.879698664149170990e-03 3.964292201393146420e-03 4.079938701943868450e-03 4.224096761619172344e-03 4.393241400187399698e-03 4.583216363778740837e-03 4.789555709617844548e-03 5.007737866327296311e-03 5.233363875790309622e-03 5.462269329852739372e-03 5.690586494328902546e-03 5.914773037401171475e-03 6.131620534771007811e-03 6.338252033824023392e-03 6.532114608436228806e-03 6.710970362283124636e-03 6.872887680536469458e-03 7.016233497147383348e-03 7.139666743696202952e-03 7.242132822809576632e-03 7.322858796067849459e-03 7.381348921885444100e-03 7.417380178807033743e-03 7.430997436512245570e-03 7.422507975085715359e-03 7.392475093017787831e-03 7.341710580985768599e-03 7.271265867818545170e-03 7.182421665478061143e-03 7.076675949049374831e-03 6.955730104859634243e-03 6.821473063699832508e-03 6.675963207354797431e-03 6.521407797589506491e-03 6.360139633619109334e-03 6.194590608724162041e-03 6.027261829048833827e-03 5.860690007621681928e-03 5.697409994319719076e-03 5.539913593860704144e-03 5.390605300231905879e-03 5.251756252874744367e-03 5.125458559796643339e-03 5.013583014435495609e-03 4.917743939940564211e-03 4.839275138188524512e-03 4.779220420756838048e-03 4.738340803599482703e-03 4.717138253912366887e-03 4.715893278887924554e-03 4.734711248991768998e-03 4.773570781149751203e-03 4.832367193400552256e-03 4.910945054931625114e-03 5.009115912431008968e-03 5.126659861963225179e-03 5.263312187798510275e-03 5.418738336106512614e-03 5.592501748653534721e-03 5.784029471568454851e-03 5.992580074399217645e-03 6.217217481447629736e-03 6.456793097169595021e-03 6.709937354572473832e-03 6.975060725054188504e-03 7.250363413154750115e-03 7.533852453189544655e-03 7.823364697596923989e-03 8.116594174865168765e-03 8.411122423181639080e-03 8.704450606233166826e-03 8.994032438434631377e-03 9.277307154221411944e-03 9.551731932705094519e-03 9.814813328894608085e-03 1.006413736742184546e-02 1.029739802976269332e-02 1.051242391789298548e-02 1.070720291279371808e-02 1.087990467088088831e-02 1.102890081947039726e-02 1.115278272726471544e-02 1.125037673954437829e-02 1.132075678168798817e-02 1.136325424971809488e-02 1.137746512273855697e-02 1.136325424971808273e-02 1.132075678168797603e-02 1.125037673954437829e-02 1.115278272726473452e-02 1.102890081947039205e-02 1.087990467088088831e-02 1.070720291279371114e-02 1.051242391789300804e-02 1.029739802976270893e-02 1.006413736742185414e-02 9.814813328894615024e-03 9.551731932705094519e-03 9.277307154221403271e-03 8.994032438434631377e-03 8.704450606233170296e-03 8.411122423181646018e-03 8.116594174865175704e-03 7.823364697596927458e-03 7.533852453189562003e-03 7.250363413154753585e-03 6.975060725054224066e-03 6.709937354572479903e-03 6.456793097169601092e-03 6.217217481447635807e-03 5.992580074399234125e-03 5.784029471568450514e-03 5.592501748653545129e-03 5.418738336106500471e-03 5.263312187798529357e-03 5.126659861963212168e-03 5.009115912430999427e-03 4.910945054931614706e-03 4.832367193400546185e-03 4.773570781149741662e-03 4.734711248991768130e-03 4.715893278887923687e-03 4.717138253912361683e-03 4.738340803599487040e-03 4.779220420756834578e-03 4.839275138188529717e-03 4.917743939940568548e-03 5.013583014435496477e-03 5.125458559796644206e-03 5.251756252874740030e-03 5.390605300231905879e-03 5.539913593860712818e-03 5.697409994319718209e-03 5.860690007621686265e-03 6.027261829048836429e-03 6.194590608724162908e-03 6.360139633619111936e-03 6.521407797589499553e-03 6.675963207354803503e-03 6.821473063699822099e-03 6.955730104859640314e-03 7.076675949049373096e-03 7.182421665478061143e-03 7.271265867818539098e-03 7.341710580985775537e-03 7.392475093017785229e-03 7.422507975085716227e-03 7.430997436512243835e-03 7.417380178807042417e-03 7.381348921885438029e-03 7.322858796067845989e-03 7.242132822809574898e-03 7.139666743696202952e-03 7.016233497147384215e-03 6.872887680536469458e-03 6.710970362283130708e-03 6.532114608436228806e-03 6.338252033824019922e-03 6.131620534771011280e-03 5.914773037401171475e-03 5.690586494328905148e-03 5.462269329852741107e-03 5.233363875790307887e-03 5.007737866327295444e-03 4.789555709617848017e-03 4.583216363778741705e-03 4.393241400187397096e-03 4.224096761619167140e-03 4.079938701943867582e-03 3.964292201393146420e-03 3.879698664149170556e-03 3.827400191755747465e-03 3.807142517224474526e-03 3.817160934442030262e-03 3.854363335567336478e-03 3.914664905670940144e-03 3.993391187358282315e-03 4.085665444176656003e-03 4.186723809875753967e-03 4.292137030837077372e-03 4.397944600623968948e-03 4.500720581954347280e-03 4.597593058723744262e-03 4.686235941503232548e-03 4.764846757975243867e-03 4.832119278084454073e-03 4.887216142794317819e-03 4.929744125510682369e-03 4.959733006899467132e-03 4.977617987711923687e-03 4.984224845372940693e-03 4.980756469773470370e-03 4.968778867463807467e-03 4.950204136028896196e-03 4.927267281913831620e-03 4.902493165191645040e-03 4.878649485295137068e-03 4.858681865221621023e-03 4.845628122334805742e-03 4.842511081524952452e-03 4.852212915837145549e-03 4.877338634474313525e-03 4.920080969390924590e-03 4.982101996287693901e-03 5.064446823267846481e-03 5.167500859684045524e-03 5.290995222777958133e-03 5.434056754281331447e-03 5.595292358559634215e-03 5.772893718089000016e-03 5.964748319497761332e-03 6.168545317396956912e-03 6.381868662836434787e-03 6.602273821466587110e-03 6.827347491369628249e-03 7.054751727163183564e-03 7.282254882341656493e-03 7.507752061366808685e-03 7.729277610662542777e-03 7.945011800995624082e-03 8.153283414742057422e-03 8.352569535873452175e-03 8.541493487333741766e-03 8.718821580255137205e-03 8.883459127755132662e-03 9.034446022072661203e-03 9.170952065407765585e-03 9.292272170782369875e-03 9.397821500230297068e-03 9.487130576433326287e-03 9.559840384868074914e-03 9.615697472931646408e-03 9.654549047189301195e-03 9.676338068115351507e-03 9.681098341982427580e-03 9.668949611015423620e-03 9.640092644959300655e-03 9.594804339457987941e-03 9.533432828803338130e-03 9.456392622622735583e-03 9.364159777851641109e-03
9.372855761621931570e-03 9.477110412808532544e-03 9.566371718853012435e-03 9.640092644959300655e-03 9.697784420267859667e-03 9.739021468767143641e-03 9.763446392866059406e-03 9.770774998003464024e-03 9.760801348581777531e-03 9.733402847862093407e-03 9.688545337183959369e-03 9.626288213114866238e-03 9.546789564429407696e-03 9.450311334477046188e-03 9.337224517657288433e-03 9.208014401192688922e-03 9.063285864112754359e-03 8.903768742827453467e-03 8.730323265070704872e-03 8.543945537781615085e-03 8.345773045488105377e-03 8.137090067291956330e-03 7.919332843865731913e-03 7.694094209031342863e-03 7.463127228752443158e-03 7.228347146178645127e-03 6.991830597431851479e-03 6.755810627025580009e-03 6.522665498614845132e-03 6.294898704799632011e-03 6.075107028497576424e-03 5.865933188468092085e-03 5.669999816206465482e-03 5.489822658665400104e-03 5.327703376524445776e-03 5.185606287530766280e-03 5.065028538086779192e-03 4.966878335265528972e-03 4.891379168454436550e-03 4.838017412694822772e-03 4.805545313878486179e-03 4.792041986854856002e-03 4.795024486103212531e-03 4.811592702277930206e-03 4.838588241668499018e-03 4.872748918422620604e-03 4.910845510673496166e-03 4.949793706749062994e-03 4.986739760863356276e-03 5.019122275179662036e-03 5.044714586500288062e-03 5.061652840709389943e-03 5.068454524328067957e-03 5.064031459970764690e-03 5.047700377469046054e-03 5.019193308207780396e-03 4.978669261952734480e-03 4.926727896609216228e-03 4.864425089219218297e-03 4.793289328079088259e-03 4.715336512103606575e-03 4.633078908070728530e-03 4.549521594645616548e-03 4.468136838215776459e-03 4.392804057601052553e-03 4.327701597654545415e-03 4.277138505765258440e-03 4.245322302516785218e-03 4.236073675883582530e-03 4.252519045604332554e-03 4.296810030807261122e-03 4.369924846566284812e-03 4.471593389286881645e-03 4.600357776375737368e-03 4.753746064756735230e-03 4.928513733976567709e-03 5.120902815017790329e-03 5.326879313568043568e-03 5.542326981640879890e-03 5.763191418109336189e-03 5.985578936477899646e-03 6.205819422264115606e-03 6.420503173034873903e-03 6.626500374128737984e-03 6.820969804864430823e-03 7.001361368191414206e-03 7.165415410128522788e-03 7.311160604406792551e-03 7.436911367468553025e-03 7.541265251072105068e-03 7.623100449531796177e-03 7.681573389176847566e-03 7.716116289602003263e-03 7.726434566950437892e-03 7.712503966496194602e-03 7.674567351742587508e-03 7.613131131371207727e-03 7.528961368240206370e-03 7.423079682458334598e-03 7.296759129429054164e-03 7.151520298788133743e-03 6.989127933253591954e-03 6.811588394171597637e-03 6.621148281149665492e-03 6.420294411652019764e-03 6.211755129908094926e-03 5.998502467405930107e-03 5.783753920126908678e-03 5.570971429366464341e-03 5.363853468396751097e-03 5.166313974972440090e-03 4.982439531334768683e-03 4.816414472878931957e-03 4.672403972241508108e-03 4.554389607736339385e-03 4.465962184302741007e-03 4.410092249054956351e-03 4.388915434695924399e-03 4.403579090931526545e-03 4.454190305657262754e-03 4.539881838953448330e-03 4.658980530698876403e-03 4.809237054165271287e-03 4.988067114333251742e-03 5.192762656793249200e-03 5.420649477475076444e-03 5.669185538786747185e-03 5.936006732704907779e-03 6.218932711169322149e-03 6.515946323704944684e-03 6.825158393352112607e-03 7.144766777906239735e-03 7.473015918084426577e-03 7.808160799174115527e-03 8.148437539748518144e-03 8.492041608967063060e-03 8.837113855667599882e-03 9.181734004422128018e-03 9.523920951855358377e-03 9.861639018343616725e-03 1.019280922999949573e-02 1.051532469172873803e-02 1.082706914042909883e-02 1.112593782199006349e-02 1.140985990490779069e-02 1.167682171866201747e-02 1.192489018165364401e-02 1.215223585750443112e-02 1.235715514837353729e-02 1.253809119863192635e-02 1.269365314157893873e-02 1.282263337630137195e-02 1.292402261173761745e-02 1.299702246125578574e-02 1.304105541422453593e-02 1.305577205192771754e-02 1.304105541422452205e-02 1.299702246125577360e-02 1.292402261173762959e-02 1.282263337630136328e-02 1.269365314157894220e-02 1.253809119863192115e-02 1.235715514837355117e-02 1.215223585750443806e-02 1.192489018165363880e-02 1.167682171866200186e-02 1.140985990490779242e-02 1.112593782199007564e-02 1.082706914042911618e-02 1.051532469172873109e-02 1.019280922999949573e-02 9.861639018343608051e-03 9.523920951855363581e-03 9.181734004422107201e-03 8.837113855667570392e-03 8.492041608967050917e-03 8.148437539748528552e-03 7.808160799174105986e-03 7.473015918084436118e-03 7.144766777906230194e-03 6.825158393352110872e-03 6.515946323704953358e-03 6.218932711169319547e-03 5.936006732704922524e-03 5.669185538786762797e-03 5.420649477475081648e-03 5.192762656793259608e-03 4.988067114333286436e-03 4.809237054165262613e-03 4.658980530698879872e-03 4.539881838953443993e-03 4.454190305657253213e-03 4.403579090931520473e-03 4.388915434695915725e-03 4.410092249054960688e-03 4.465962184302731466e-03 4.554389607736328976e-03 4.672403972241510710e-03 4.816414472878939763e-03 4.982439531334762611e-03 5.166313974972445294e-03 5.363853468396744158e-03 5.570971429366473014e-03 5.783753920126908678e-03 5.998502467405931841e-03 6.211755129908093191e-03 6.420294411652032775e-03 6.621148281149669829e-03 6.811588394171596769e-03 6.989127933253584148e-03 7.151520298788133743e-03 7.296759129429054164e-03 7.423079682458341537e-03 7.528961368240203768e-03 7.613131131371215533e-03 7.674567351742587508e-03 7.712503966496201541e-03 7.726434566950436157e-03 7.716116289602006732e-03 7.681573389176844097e-03 7.623100449531797912e-03 7.541265251072107670e-03 7.436911367468558229e-03 7.311160604406794286e-03 7.165415410128524523e-03 7.001361368191418542e-03 6.820969804864430823e-03 6.626500374128726709e-03 6.420503173034871301e-03 6.205819422264117341e-03 5.985578936477903983e-03 5.763191418109336189e-03 5.542326981640879023e-03 5.326879313568041834e-03 5.120902815017789461e-03 4.928513733976569444e-03 4.753746064756736098e-03 4.600357776375732163e-03 4.471593389286885982e-03 4.369924846566287414e-03 4.296810030807261989e-03 4.252519045604328217e-03 4.236073675883586867e-03 4.245322302516781748e-03 4.277138505765265379e-03 4.327701597654549752e-03 4.392804057601051686e-03 4.468136838215777326e-03 4.549521594645613079e-03 4.633078908070725060e-03 4.715336512103603973e-03 4.793289328079089126e-03 4.864425089219214828e-03 4.926727896609210157e-03 4.978669261952735348e-03 5.019193308207779529e-03 5.047700377469047789e-03 5.064031459970765557e-03 5.068454524328065355e-03 5.061652840709396015e-03 5.044714586500285460e-03 5.019122275179666373e-03 4.986739760863355408e-03 4.949793706749063861e-03 4.910845510673493564e-03 4.872748918422620604e-03 4.838588241668498151e-03 4.811592702277925002e-03 4.795024486103212531e-03 4.792041986854859471e-03 4.805545313878484444e-03 4.838017412694820170e-03 4.891379168454436550e-03 4.966878335265530707e-03 5.065028538086777457e-03 5.185606287530765413e-03 5.327703376524448378e-03 5.489822658665400104e-03 5.669999816206462012e-03 5.865933188468092953e-03 6.075107028497573822e-03 6.294898704799635480e-03 6.522665498614846000e-03 6.755810627025580009e-03 6.991830597431851479e-03 7.228347146178644260e-03 7.463127228752445760e-03 7.694094209031343730e-03 7.919332843865731913e-03 8.137090067291958065e-03 8.345773045488107111e-03 8.543945537781616820e-03 8.730323265070708341e-03 8.903768742827453467e-03 9.063285864112754359e-03 9.208014401192687187e-03 9.337224517657293638e-03 9.450311334477046188e-03 9.546789564429409430e-03 9.626288213114864503e-03 9.688545337183959369e-03 9.733402847862093407e-03 9.760801348581777531e-03 9.770774998003458819e-03 9.763446392866059406e-03 9.739021468767143641e-03 9.697784420267854463e-03 9.640092644959298920e-03 9.566371718853012435e-03 9.477110412808532544e-03 9.372855761621931570e-03
9.365645952622597692e-03 9.481672888981449235e-03 9.582979561000751212e-03 9.668949611015423620e-03 9.739021468767143641e-03 9.792693370436998668e-03 9.829528447769799240e-03 9.849159875189554200e-03 9.851296064660499882e-03 9.835725900587264509e-03 9.802324010034720730e-03 9.751056067325332075e-03 9.681984136250028003e-03 9.595272058194583009e-03 9.491190899694253169e-03 9.370124478547590952e-03 9.232574992737956412e-03 9.079168780404604094e-03 8.910662240368304871e-03 8.727947939183251791e-03 8.532060918765587212e-03 8.324185193286218198e-03 8.105660377586448861e-03 7.877988311006438316e-03 7.642839415222696733e-03 7.402058332656644840e-03 7.157668108459242298e-03 6.911871777042949069e-03 6.667049669988016000e-03 6.425750069499026364e-03 6.190670026053511459e-03 5.964622355697941740e-03 5.750484276451989923e-03 5.551123248829720538e-03 5.369296926759284730e-03 5.207527301589736680e-03 5.067954435240593948e-03 4.952182144703004205e-03 4.861134932523256125e-03 4.794949578142389604e-03 4.752923275466779639e-03 4.733531854621728444e-03 4.734518291287448215e-03 4.753037848296753909e-03 4.785836695694671052e-03 4.829438438574744363e-03 4.880317112552916108e-03 4.935043027453837883e-03 4.990396075375522905e-03 5.043447537669084116e-03 5.091615240963817332e-03 5.132698405592724979e-03 5.164898440332518076e-03 5.186831011042711270e-03 5.197533489583106535e-03 5.196470679396100051e-03 5.183540635482063175e-03 5.159081447830478687e-03 5.123878969168157299e-03 5.079174535755313913e-03 5.026670641458516955e-03 4.968531185288060925e-03 4.907371290382963984e-03 4.846229896278950004e-03 4.788516713830300899e-03 4.737924422717068075e-03 4.698298290906071858e-03 4.673459963709722734e-03 4.666990767038101638e-03 4.681991725328027605e-03 4.720849470673191446e-03 4.785044192201879862e-03 4.875032941328484408e-03 4.990227821398556668e-03 5.129068132902138595e-03 5.289166276023249055e-03 5.467496049622246924e-03 5.660591254051630834e-03 5.864729715092047158e-03 6.076088279599705690e-03 6.290863906049755892e-03 6.505362606831312407e-03 6.716061451528138396e-03 6.919649864111846252e-03 7.113056025401848573e-03 7.293463128469670695e-03 7.458319038669809255e-03 7.605341841322469862e-03 7.732522913234444149e-03 7.838128535101459432e-03 7.920700637591919502e-03 7.979057002199304444e-03 8.012291079140873920e-03 8.019771507457305534e-03 8.001141404110586816e-03 7.956317514145652345e-03 7.885489373527390308e-03 7.789118725554346027e-03 7.667939549861189918e-03 7.522959211076689183e-03 7.355461415161791867e-03 7.167011877352045222e-03 6.959467854771180483e-03 6.734992967681111865e-03 6.496078991420498397e-03 6.245576467777840847e-03 5.986735895992896170e-03 5.723260606181006412e-03 5.459370632105512745e-03 5.199873074774033141e-03 4.950227296270895590e-03 4.716581469062072242e-03 4.505740373436922276e-03 4.325006748217533233e-03 4.181832037487125293e-03 4.083238843609252218e-03 4.035057160615931025e-03 4.041137738330873204e-03 4.102797585635974652e-03 4.218718295674440434e-03 4.385339829751476112e-03 4.597584351713045886e-03 4.849650163305009760e-03 5.135668027090478649e-03 5.450132123243914967e-03 5.788117195098350411e-03 6.145339323285497861e-03 6.518122169632306791e-03 6.903316371518336547e-03 7.298202722062763909e-03 7.700396325735016194e-03 8.107760139057127238e-03 8.518331220829653688e-03 8.930260341657284689e-03 9.341764330936573948e-03 9.751090017437820737e-03 1.015648846595566986e-02 1.055619822341869601e-02 1.094843636040685776e-02 1.133139618228569227e-02 1.170325056963622892e-02 1.206215998542002274e-02 1.240628425659183118e-02 1.273379730291137116e-02 1.304290404718140214e-02 1.333185880080789941e-02 1.359898447703013040e-02 1.384269204190915689e-02 1.406149967001305533e-02 1.425405112783857328e-02 1.441913296287238716e-02 1.455569012997913296e-02 1.466283973918017930e-02 1.473988266007894392e-02 1.478631276813406441e-02 1.480182366686247364e-02 1.478631276813404359e-02 1.473988266007897341e-02 1.466283973918017756e-02 1.455569012997911388e-02 1.441913296287240798e-02 1.425405112783859410e-02 1.406149967001304318e-02 1.384269204190915863e-02 1.359898447703010611e-02 1.333185880080787512e-02 1.304290404718142123e-02 1.273379730291134514e-02 1.240628425659181383e-02 1.206215998542002968e-02 1.170325056963624107e-02 1.133139618228568880e-02 1.094843636040684909e-02 1.055619822341867173e-02 1.015648846595567159e-02 9.751090017437832880e-03 9.341764330936573948e-03 8.930260341657303771e-03 8.518331220829655423e-03 8.107760139057151524e-03 7.700396325735008388e-03 7.298202722062754368e-03 6.903316371518339149e-03 6.518122169632318934e-03 6.145339323285502198e-03 5.788117195098345207e-03 5.450132123243910630e-03 5.135668027090470843e-03 4.849650163305003689e-03 4.597584351713052825e-03 4.385339829751455296e-03 4.218718295674424822e-03 4.102797585635972917e-03 4.041137738330878408e-03 4.035057160615917148e-03 4.083238843609262626e-03 4.181832037487115752e-03 4.325006748217526294e-03 4.505740373436906664e-03 4.716581469062084385e-03 4.950227296270895590e-03 5.199873074774034876e-03 5.459370632105496265e-03 5.723260606181007279e-03 5.986735895992896170e-03 6.245576467777843449e-03 6.496078991420499264e-03 6.734992967681108396e-03 6.959467854771181350e-03 7.167011877352040886e-03 7.355461415161789265e-03 7.522959211076689183e-03 7.667939549861184714e-03 7.789118725554353834e-03 7.885489373527395512e-03 7.956317514145652345e-03 8.001141404110590286e-03 8.019771507457305534e-03 8.012291079140873920e-03 7.979057002199304444e-03 7.920700637591921237e-03 7.838128535101452493e-03 7.732522913234438945e-03 7.605341841322474199e-03 7.458319038669806653e-03 7.293463128469678501e-03 7.113056025401848573e-03 6.919649864111849721e-03 6.716061451528142733e-03 6.505362606831316744e-03 6.290863906049755025e-03 6.076088279599701353e-03 5.864729715092045423e-03 5.660591254051629100e-03 5.467496049622242588e-03 5.289166276023247321e-03 5.129068132902131656e-03 4.990227821398556668e-03 4.875032941328486143e-03 4.785044192201878994e-03 4.720849470673191446e-03 4.681991725328030207e-03 4.666990767038105108e-03 4.673459963709725336e-03 4.698298290906077930e-03 4.737924422717066340e-03 4.788516713830300899e-03 4.846229896278943933e-03 4.907371290382958780e-03 4.968531185288055721e-03 5.026670641458513486e-03 5.079174535755309576e-03 5.123878969168159901e-03 5.159081447830479554e-03 5.183540635482057103e-03 5.196470679396099183e-03 5.197533489583108270e-03 5.186831011042717342e-03 5.164898440332512872e-03 5.132698405592727581e-03 5.091615240963817332e-03 5.043447537669083248e-03 4.990396075375527242e-03 4.935043027453831811e-03 4.880317112552913505e-03 4.829438438574745231e-03 4.785836695694670184e-03 4.753037848296752174e-03 4.734518291287449082e-03 4.733531854621728444e-03 4.752923275466778771e-03 4.794949578142389604e-03 4.861134932523260462e-03 4.952182144703004205e-03 5.067954435240598285e-03 5.207527301589734946e-03 5.369296926759289067e-03 5.551123248829720538e-03 5.750484276451989923e-03 5.964622355697944342e-03 6.190670026053507989e-03 6.425750069499026364e-03 6.667049669988025541e-03 6.911871777042950804e-03 7.157668108459238829e-03 7.402058332656644840e-03 7.642839415222697601e-03 7.877988311006434846e-03 8.105660377586443657e-03 8.324185193286218198e-03 8.532060918765590682e-03 8.727947939183255260e-03 8.910662240368303136e-03 9.079168780404602360e-03 9.232574992737958147e-03 9.370124478547592686e-03 9.491190899694253169e-03 9.595272058194584744e-03 9.681984136250029738e-03 9.751056067325330340e-03 9.802324010034722465e-03 9.835725900587267978e-03 9.851296064660498147e-03 9.849159875189550731e-03 9.829528447769799240e-03 9.792693370436996933e-03 9.739021468767147111e-03 9.668949611015420151e-03 9.582979561000756416e-03 9.481672888981447500e-03 9.365645952622599427e-03
9.342498469577615802e-03 9.469966175375977430e-03 9.583060721814060795e-03 9.681098341982427580e-03 9.763446392866059406e-03 9.829528447769802710e-03 9.878829476325930517e-03 9.910901099395012792e-03 9.925366907977954678e-03 9.921927837675974249e-03 9.900367593354541043e-03 9.860558122558194666e-03 9.802465141025141007e-03 9.726153719394494898e-03 9.631793946852006127e-03 9.519666695165072620e-03 9.390169514861677891e-03 9.243822703979566111e-03 9.081275598074253080e-03 8.903313136379405537e-03 8.710862761228559126e-03 8.505001702061089700e-03 8.286964675741578107e-03 8.058151992784364642e-03 7.820137980856418231e-03 7.574679503655025632e-03 7.323724138280611994e-03 7.069417242824487663e-03 6.814106656657330403e-03 6.560343087446824685e-03 6.310873326879492921e-03 6.068622327776177806e-03 5.836659003379893705e-03 5.618139696607925282e-03 5.416223198140241585e-03 5.233952819943027586e-03 5.074105284017654642e-03 4.939013558328009604e-03 4.830380519166593833e-03 4.749109785536537350e-03 4.695184958305979525e-03 4.667624722738000949e-03 4.664527836277786513e-03 4.683202756739973660e-03 4.720358840713084238e-03 4.772326290595155923e-03 4.835272673057324118e-03 4.905392362344202124e-03 4.979056777627520469e-03 5.052923480805523830e-03 5.124008922012646128e-03 5.189732724253683788e-03 5.247941834263174059e-03 5.296921801742052530e-03 5.335400800772398602e-03 5.362550324043492342e-03 5.377985004921235351e-03 5.381762800066740293e-03 5.374385739512162197e-03 5.356800522971072800e-03 5.330397308825581167e-03 5.297004026256942055e-03 5.258872415356777991e-03 5.218650832117042830e-03 5.179337860972166828e-03 5.144210371202564101e-03 5.116720452169440728e-03 5.100358370700842567e-03 5.098483795106968121e-03 5.114134795270655100e-03 5.149832145853910567e-03 5.207402617825323751e-03 5.287846256943539054e-03 5.391267328373575661e-03 5.516877470377679407e-03 5.663066134395516003e-03 5.827522121810515578e-03 6.007384233428566568e-03 6.199399375883853959e-03 6.400071236176714702e-03 6.605789204772888681e-03 6.812933357435131156e-03 7.017955788127210395e-03 7.217441181164089593e-03 7.408150559406368948e-03 7.587052175893506736e-03 7.751343009379232582e-03 7.898463621288990405e-03 8.026108433364802924e-03 8.132232888275664484e-03 8.215058490296116983e-03 8.273076387013491434e-03 8.305049927873973947e-03 8.310016500942046455e-03 8.287288887326044531e-03 8.236456369754355245e-03 8.157385880264175423e-03 8.050223568938311841e-03 7.915397325072338203e-03 7.753620992802382969e-03 7.565901311861276263e-03 7.353549004548422426e-03 7.118195954941933593e-03 6.861821125626356259e-03 6.586788770645853226e-03 6.295903648208411689e-03 5.992489250208127803e-03 5.680496268096246748e-03 5.364648812425766924e-03 5.050633394582049879e-03 4.745326325973179236e-03 4.457031551809220900e-03 4.195652319966212615e-03 3.972639721184243432e-03 3.800471172554914512e-03 3.691407266720284162e-03 3.655524090344784011e-03 3.698571623131947841e-03 3.820678135177747563e-03 4.016655009746752936e-03 4.277683205546424505e-03 4.593419339230120184e-03 4.953661756597012300e-03 5.349281284949877931e-03 5.772545854002877549e-03 6.217089096778777996e-03 6.677723174294298604e-03 7.150211980206864527e-03 7.631058361951967989e-03 8.117323997856088630e-03 8.606484293686763459e-03 9.096314458479812584e-03 9.584801379112809286e-03 1.007007622869229152e-02 1.055036362245168058e-02 1.102394404670558638e-02 1.148912705093383183e-02 1.194423327683730683e-02 1.238758382090820488e-02 1.281749572375856516e-02 1.323228258343649155e-02 1.363025942952007102e-02 1.400975109105920269e-02 1.436910336028529057e-02 1.470669630617184656e-02 1.502095913525337834e-02 1.531038603602316757e-02 1.557355248124111385e-02 1.580913150089629723e-02 1.601590947855284150e-02 1.619280106570313016e-02 1.633886285221378132e-02 1.645330547634448262e-02 1.653550390440682721e-02 1.658500565786429418e-02 1.660153681430099129e-02 1.658500565786426989e-02 1.653550390440684109e-02 1.645330547634447568e-02 1.633886285221378132e-02 1.619280106570310587e-02 1.601590947855283109e-02 1.580913150089628683e-02 1.557355248124111559e-02 1.531038603602316236e-02 1.502095913525337313e-02 1.470669630617183789e-02 1.436910336028528364e-02 1.400975109105920616e-02 1.363025942952007102e-02 1.323228258343649502e-02 1.281749572375855649e-02 1.238758382090819100e-02 1.194423327683732765e-02 1.148912705093384570e-02 1.102394404670557077e-02 1.055036362245165803e-02 1.007007622869229846e-02 9.584801379112802347e-03 9.096314458479791767e-03 8.606484293686770398e-03 8.117323997856085160e-03 7.631058361951976662e-03 7.150211980206872334e-03 6.677723174294298604e-03 6.217089096778771924e-03 5.772545854002885356e-03 5.349281284949887472e-03 4.953661756597001892e-03 4.593419339230129725e-03 4.277683205546433179e-03 4.016655009746739925e-03 3.820678135177751466e-03 3.698571623131950876e-03 3.655524090344781409e-03 3.691407266720275488e-03 3.800471172554911042e-03 3.972639721184247769e-03 4.195652319966211748e-03 4.457031551809217430e-03 4.745326325973180971e-03 5.050633394582047277e-03 5.364648812425759986e-03 5.680496268096248483e-03 5.992489250208123466e-03 6.295903648208416026e-03 6.586788770645848889e-03 6.861821125626359728e-03 7.118195954941935327e-03 7.353549004548427630e-03 7.565901311861280600e-03 7.753620992802382102e-03 7.915397325072334733e-03 8.050223568938315311e-03 8.157385880264180628e-03 8.236456369754358714e-03 8.287288887326054940e-03 8.310016500942046455e-03 8.305049927873979151e-03 8.273076387013494903e-03 8.215058490296120453e-03 8.132232888275659280e-03 8.026108433364806394e-03 7.898463621288990405e-03 7.751343009379229980e-03 7.587052175893512808e-03 7.408150559406367214e-03 7.217441181164088726e-03 7.017955788127214732e-03 6.812933357435136360e-03 6.605789204772895620e-03 6.400071236176712967e-03 6.199399375883850490e-03 6.007384233428570905e-03 5.827522121810514710e-03 5.663066134395513401e-03 5.516877470377679407e-03 5.391267328373576528e-03 5.287846256943538187e-03 5.207402617825323751e-03 5.149832145853903628e-03 5.114134795270655100e-03 5.098483795106965519e-03 5.100358370700842567e-03 5.116720452169436391e-03 5.144210371202566703e-03 5.179337860972168563e-03 5.218650832117041963e-03 5.258872415356777991e-03 5.297004026256946392e-03 5.330397308825571626e-03 5.356800522971071066e-03 5.374385739512162197e-03 5.381762800066740293e-03 5.377985004921236219e-03 5.362550324043492342e-03 5.335400800772398602e-03 5.296921801742051662e-03 5.247941834263174059e-03 5.189732724253682920e-03 5.124008922012645260e-03 5.052923480805525565e-03 4.979056777627519602e-03 4.905392362344204726e-03 4.835272673057324118e-03 4.772326290595156791e-03 4.720358840713083370e-03 4.683202756739971925e-03 4.664527836277787380e-03 4.667624722738000949e-03 4.695184958305982995e-03 4.749109785536537350e-03 4.830380519166596436e-03 4.939013558328011338e-03 5.074105284017654642e-03 5.233952819943027586e-03 5.416223198140245054e-03 5.618139696607920078e-03 5.836659003379897175e-03 6.068622327776182143e-03 6.310873326879493789e-03 6.560343087446817746e-03 6.814106656657330403e-03 7.069417242824490265e-03 7.323724138280609391e-03 7.574679503655025632e-03 7.820137980856421700e-03 8.058151992784366377e-03 8.286964675741578107e-03 8.505001702061089700e-03 8.710862761228559126e-03 8.903313136379409007e-03 9.081275598074254815e-03 9.243822703979562641e-03 9.390169514861679625e-03 9.519666695165067416e-03 9.631793946852009597e-03 9.726153719394493163e-03 9.802465141025139272e-03 9.860558122558196401e-03 9.900367593354535839e-03 9.921927837675972514e-03 9.925366907977954678e-03 9.910901099395007588e-03 9.878829476325930517e-03 9.829528447769799240e-03 9.763446392866059406e-03 9.681098341982427580e-03 9.583060721814060795e-03 9.469966175375975695e-03 9.342498469577615802e-03
9.303464834051583879e-03 9.441957629088183410e-03 9.566498372626623670e-03 9.676338068115353241e-03 9.770774998003460554e-03 9.849159875189548996e-03 9.910901099395012792e-03 9.955470105322088842e-03 9.982406791031298715e-03 9.991325017179862253e-03 9.981918170759400757e-03 9.953964790826802522e-03 9.907334258684421385e-03 9.841992561032851181e-03 9.758008142109697580e-03 9.655557869708571161e-03 9.534933150439375144e-03 9.396546241515566639e-03 9.240936819479609113e-03 9.068778879994774528e-03 8.880888055825797087e-03 8.678229450054279412e-03 8.461926084587137464e-03 8.233268053351739876e-03 7.993722434998904933e-03 7.744943944960678076e-03 7.488786166847860061e-03 7.227312962855440837e-03 6.962809272769012597e-03 6.697789908961047922e-03 6.435004071118409150e-03 6.177432084447807316e-03 5.928269316289793735e-03 5.690890504733149904e-03 5.468786275626726957e-03 5.265463287143799798e-03 5.084301533259638108e-03 4.928368329774814906e-03 4.800199171962776269e-03 4.701569693960027524e-03 4.633295925038613365e-03 4.595105059808539567e-03 4.585610312011574076e-03 4.602401294424652949e-03 4.642233678948124234e-03 4.701280283224491124e-03 4.775398309941573417e-03 4.860374384074706705e-03 4.952124082543822060e-03 5.046838313632146834e-03 5.141080336888861554e-03 5.231843144190348807e-03 5.316578413289798841e-03 5.393207100938752704e-03 5.460119506197639618e-03 5.516170267627448776e-03 5.560671705564347068e-03 5.593387295825008598e-03 5.614525809005121125e-03 5.624735653049562842e-03 5.625098096055392190e-03 5.617117228668880302e-03 5.602703706185513388e-03 5.584148514517418838e-03 5.564082351474428263e-03 5.545415943637180267e-03 5.531257085193952081e-03 5.524801804688817507e-03 5.529200164861986649e-03 5.547401769344734168e-03 5.581991472714179121e-03 5.635030737016740246e-03 5.707922765072894616e-03 5.801318432020594398e-03 5.915074711520148555e-03 6.048268932244312002e-03 6.199263239153519900e-03 6.365806686099022976e-03 6.545159090464463224e-03 6.734221269803810674e-03 6.929659468055665746e-03 7.128016110162205786e-03 7.325803168361247342e-03 7.519577613546879480e-03 7.706000443987485841e-03 7.881881773682940934e-03 8.044214715682840300e-03 8.190200608555584308e-03 8.317267739410622723e-03 8.423085268078901386e-03 8.505573640816466510e-03 8.562912438044011434e-03 8.593546340899324912e-03 8.596189723396976609e-03 8.569830272648702729e-03 8.513732001308390446e-03 8.427438039172455847e-03 8.310773675395550716e-03 8.163850275877791371e-03 7.987070939001830044e-03 7.781139105712125102e-03 7.547071854689656537e-03 7.286220363805709019e-03 7.000301117913470227e-03 6.691443056805494380e-03 6.362258221135537808e-03 6.015946865640780725e-03 5.656452745237365055e-03 5.288690268975068318e-03 4.918871033478279184e-03 4.554957411149193787e-03 4.207249559093555018e-03 3.889032041976579930e-03 3.617001520169644668e-03 3.410825270250061620e-03 3.290855434704842951e-03 3.273544545441862009e-03 3.366201706491333840e-03 3.564671777519996029e-03 3.855815986866815981e-03 4.222585949861897524e-03 4.648281820608409116e-03 5.118647841408011448e-03 5.622310547294704502e-03 6.150441254560304674e-03 6.696210633670381975e-03 7.254278976318440444e-03 7.820390465672016553e-03 8.391070417019917335e-03 8.963404986067905617e-03 9.534881905006993216e-03 1.010327504755216543e-02 1.066656029475360028e-02 1.122285395040598967e-02 1.177036769735135928e-02 1.230737598123429928e-02 1.283219298513542210e-02 1.334315720497120973e-02 1.383862219067969433e-02 1.431695237786810918e-02 1.477652316524331877e-02 1.521572453922676905e-02 1.563296763899741856e-02 1.602669371321323658e-02 1.639538495768235946e-02 1.673757675030186284e-02 1.705187082200827070e-02 1.733694892395642659e-02 1.759158657401921691e-02 1.781466649162460891e-02 1.800519135907983209e-02 1.816229558055486304e-02 1.828525574609826676e-02 1.837349954783792580e-02 1.842661293751985882e-02 1.844434535925988314e-02 1.842661293751985188e-02 1.837349954783793621e-02 1.828525574609827023e-02 1.816229558055485610e-02 1.800519135907983209e-02 1.781466649162462973e-02 1.759158657401924120e-02 1.733694892395640924e-02 1.705187082200830886e-02 1.673757675030186284e-02 1.639538495768238027e-02 1.602669371321324698e-02 1.563296763899740469e-02 1.521572453922676038e-02 1.477652316524333265e-02 1.431695237786810397e-02 1.383862219067970648e-02 1.334315720497122187e-02 1.283219298513541863e-02 1.230737598123430449e-02 1.177036769735137663e-02 1.122285395040601222e-02 1.066656029475360895e-02 1.010327504755215676e-02 9.534881905006989747e-03 8.963404986067922964e-03 8.391070417019912131e-03 7.820390465672009614e-03 7.254278976318443047e-03 6.696210633670388046e-03 6.150441254560321154e-03 5.622310547294698431e-03 5.118647841408015785e-03 4.648281820608418657e-03 4.222585949861893187e-03 3.855815986866824654e-03 3.564671777519979982e-03 3.366201706491343381e-03 3.273544545441856805e-03 3.290855434704846420e-03 3.410825270250053814e-03 3.617001520169647703e-03 3.889032041976585134e-03 4.207249559093555018e-03 4.554957411149183379e-03 4.918871033478289592e-03 5.288690268975073522e-03 5.656452745237369392e-03 6.015946865640785061e-03 6.362258221135540411e-03 6.691443056805484839e-03 7.000301117913473696e-03 7.286220363805708151e-03 7.547071854689662608e-03 7.781139105712125970e-03 7.987070939001823106e-03 8.163850275877782697e-03 8.310773675395550716e-03 8.427438039172448908e-03 8.513732001308386976e-03 8.569830272648702729e-03 8.596189723396973140e-03 8.593546340899321442e-03 8.562912438044006230e-03 8.505573640816471714e-03 8.423085268078906590e-03 8.317267739410622723e-03 8.190200608555584308e-03 8.044214715682843769e-03 7.881881773682940934e-03 7.706000443987495382e-03 7.519577613546879480e-03 7.325803168361249944e-03 7.128016110162207521e-03 6.929659468055665746e-03 6.734221269803811541e-03 6.545159090464470163e-03 6.365806686099026446e-03 6.199263239153519033e-03 6.048268932244312869e-03 5.915074711520147688e-03 5.801318432020591796e-03 5.707922765072892882e-03 5.635030737016741113e-03 5.581991472714174785e-03 5.547401769344733301e-03 5.529200164861989251e-03 5.524801804688821844e-03 5.531257085193949478e-03 5.545415943637177665e-03 5.564082351474423926e-03 5.584148514517418838e-03 5.602703706185513388e-03 5.617117228668881170e-03 5.625098096055388720e-03 5.624735653049568046e-03 5.614525809005125462e-03 5.593387295825009466e-03 5.560671705564350538e-03 5.516170267627442704e-03 5.460119506197637015e-03 5.393207100938748368e-03 5.316578413289798841e-03 5.231843144190347940e-03 5.141080336888858085e-03 5.046838313632147702e-03 4.952124082543822928e-03 4.860374384074707572e-03 4.775398309941568213e-03 4.701280283224491992e-03 4.642233678948126836e-03 4.602401294424652949e-03 4.585610312011577545e-03 4.595105059808533496e-03 4.633295925038621171e-03 4.701569693960027524e-03 4.800199171962771932e-03 4.928368329774813171e-03 5.084301533259639842e-03 5.265463287143798063e-03 5.468786275626726090e-03 5.690890504733155976e-03 5.928269316289790265e-03 6.177432084447803846e-03 6.435004071118410884e-03 6.697789908961047922e-03 6.962809272769009995e-03 7.227312962855448643e-03 7.488786166847860061e-03 7.744943944960678943e-03 7.993722434998906667e-03 8.233268053351739876e-03 8.461926084587132260e-03 8.678229450054281147e-03 8.880888055825798821e-03 9.068778879994774528e-03 9.240936819479614317e-03 9.396546241515570108e-03 9.534933150439375144e-03 9.655557869708574631e-03 9.758008142109692376e-03 9.841992561032858119e-03 9.907334258684417916e-03 9.953964790826802522e-03 9.981918170759399023e-03 9.991325017179865722e-03 9.982406791031291776e-03 9.955470105322088842e-03 9.910901099395014527e-03 9.849159875189548996e-03 9.770774998003462289e-03 9.676338068115354976e-03 9.566498372626625404e-03 9.441957629088183410e-03 9.303464834051587348e-03
9.248684305861488986e-03 9.397700383130092039e-03 9.533259220652127303e-03 9.654549047189299460e-03 9.760801348581779266e-03 9.851296064660499882e-03 9.925366907977956413e-03 9.982406791031298715e-03 1.002187334983672441e-02 1.004329455362162199e-02 1.004627439308636815e-02 1.003049864337740571e-02 9.995740702644830694e-03 9.941867513254465036e-03 9.868845580357358746e-03 9.776747112124851632e-03 9.665756317518477830e-03 9.536175911394498966e-03 9.388433893233336103e-03 9.223090684514200291e-03 9.040846730729882805e-03 8.842550695849410447e-03 8.629208397720185969e-03 8.401992648209856071e-03 8.162254164744546861e-03 7.911533697794176714e-03 7.651575452119770311e-03 7.384341736288359270e-03 7.112028507174379156e-03 6.837081014051375576e-03 6.562207995994127907e-03 6.290391733614347433e-03 6.024889595373400172e-03 5.769220519959025739e-03 5.527127321414199677e-03 5.302503408953755486e-03 5.099271783553422505e-03 4.921207094582478493e-03 4.771700487920045759e-03 4.653483082524789878e-03 4.568344621206834461e-03 4.516901255142358879e-03 4.498469394730073012e-03 4.511083768288977509e-03 4.551661428499225934e-03 4.616275190156849881e-03 4.700477304044052736e-03 4.799614477304309582e-03 4.909093058745357327e-03 5.024576414486160887e-03 5.142115461659319334e-03 5.258224116561777302e-03 5.369914885604061376e-03 5.474708727959463547e-03 5.570630241839078303e-03 5.656195840156036034e-03 5.730399670507116579e-03 5.792699811829809219e-03 5.843005677121746767e-03 5.881666402911649161e-03 5.909459144015955998e-03 5.927575486109789606e-03 5.937603561282625043e-03 5.941502886759176053e-03 5.941568498884643168e-03 5.940380755999718002e-03 5.940737444466559665e-03 5.945565797655741683e-03 5.957813955654601631e-03 5.980324323571149445e-03 6.015694985238637452e-03 6.066139132555935752e-03 6.133355344577960840e-03 6.218422379620928801e-03 6.321730206538282368e-03 6.442954407893304071e-03 6.581074891723728837e-03 6.734433690152548564e-03 6.900822065247968519e-03 7.077585070592850962e-03 7.261732119423025197e-03 7.450044283948324339e-03 7.639172027810833127e-03 7.825720009292779639e-03 8.006317963717679217e-03 8.177678289237235582e-03 8.336641866397398806e-03 8.480214001073814456e-03 8.605592380277117537e-03 8.710188732253864100e-03 8.791645603807962672e-03 8.847849382977800159e-03 8.876940445628816664e-03 8.877321109073908409e-03 8.847661941373041739e-03 8.786906902239436518e-03 8.694277781206322109e-03 8.569278454186533486e-03 8.411699611112825187e-03 8.221624835227051009e-03 7.999439275921553516e-03 7.745842715159910637e-03 7.461869688024739058e-03 7.148920657761743958e-03 6.808810359634987798e-03 6.443842808375560040e-03 6.056927924449346211e-03 5.651763574895669884e-03 5.233120939898516615e-03 4.807292564532293644e-03 4.382790635416967430e-03 3.971403386836403274e-03 3.589665501021288389e-03 3.260474202118088943e-03 3.013590521265463538e-03 2.882099422219079957e-03 2.892231443896028324e-03 3.051071565646808290e-03 3.343921543100277123e-03 3.744023424908870211e-03 4.224001287656713351e-03 4.761484126669442152e-03 5.339845212914464019e-03 5.947072577995234435e-03 6.574431282732282403e-03 7.215414119308975749e-03 7.865014566213043498e-03 8.519243384135670449e-03 9.174809462517391490e-03 9.828907239965984158e-03 1.047907281174581540e-02 1.112308470887845083e-02 1.175889427027852763e-02 1.238457611688164282e-02 1.299829270184097059e-02 1.359826906196079897e-02 1.418277523656418827e-02 1.475011465840669889e-02 1.529861734603720977e-02 1.582663705346768271e-02 1.633255173420054482e-02 1.681476679784279712e-02 1.727172070897460901e-02 1.770189251829244748e-02 1.810381093870094479e-02 1.847606459209659782e-02 1.881731306183368271e-02 1.912629839504097207e-02 1.940185671032200812e-02 1.964292958128067285e-02 1.984857488558909241e-02 2.001797683304721090e-02 2.015045491432017680e-02 2.024547154429896800e-02 2.030263821004536437e-02 2.032171997217008252e-02 2.030263821004536437e-02 2.024547154429895413e-02 2.015045491432018027e-02 2.001797683304720396e-02 1.984857488558908548e-02 1.964292958128068325e-02 1.940185671032201159e-02 1.912629839504099635e-02 1.881731306183368271e-02 1.847606459209660129e-02 1.810381093870094826e-02 1.770189251829244401e-02 1.727172070897461248e-02 1.681476679784279019e-02 1.633255173420054482e-02 1.582663705346767230e-02 1.529861734603720977e-02 1.475011465840670583e-02 1.418277523656419174e-02 1.359826906196078336e-02 1.299829270184097232e-02 1.238457611688163588e-02 1.175889427027850855e-02 1.112308470887843695e-02 1.047907281174582234e-02 9.828907239965977219e-03 9.174809462517386285e-03 8.519243384135661776e-03 7.865014566213053906e-03 7.215414119308975749e-03 6.574431282732278066e-03 5.947072577995226629e-03 5.339845212914474427e-03 4.761484126669441284e-03 4.224001287656712483e-03 3.744023424908868910e-03 3.343921543100284496e-03 3.051071565646809158e-03 2.892231443896027456e-03 2.882099422219078656e-03 3.013590521265473079e-03 3.260474202118079836e-03 3.589665501021277547e-03 3.971403386836403274e-03 4.382790635416974369e-03 4.807292564532289307e-03 5.233120939898520084e-03 5.651763574895662078e-03 6.056927924449351415e-03 6.443842808375560040e-03 6.808810359634988665e-03 7.148920657761746560e-03 7.461869688024730385e-03 7.745842715159909769e-03 7.999439275921548312e-03 8.221624835227052744e-03 8.411699611112823452e-03 8.569278454186538690e-03 8.694277781206318639e-03 8.786906902239436518e-03 8.847661941373040004e-03 8.877321109073904939e-03 8.876940445628823603e-03 8.847849382977805363e-03 8.791645603807964407e-03 8.710188732253872773e-03 8.605592380277112333e-03 8.480214001073817925e-03 8.336641866397393602e-03 8.177678289237233847e-03 8.006317963717682687e-03 7.825720009292781373e-03 7.639172027810835729e-03 7.450044283948319135e-03 7.261732119423022595e-03 7.077585070592858768e-03 6.900822065247966784e-03 6.734433690152547697e-03 6.581074891723730572e-03 6.442954407893310143e-03 6.321730206538281500e-03 6.218422379620929669e-03 6.133355344577955635e-03 6.066139132555940089e-03 6.015694985238634850e-03 5.980324323571151179e-03 5.957813955654594693e-03 5.945565797655743417e-03 5.940737444466566604e-03 5.940380755999718002e-03 5.941568498884645770e-03 5.941502886759177787e-03 5.937603561282623309e-03 5.927575486109781799e-03 5.909459144015955130e-03 5.881666402911652630e-03 5.843005677121738961e-03 5.792699811829808351e-03 5.730399670507117446e-03 5.656195840156038636e-03 5.570630241839073966e-03 5.474708727959464415e-03 5.369914885604057907e-03 5.258224116561776434e-03 5.142115461659318466e-03 5.024576414486163489e-03 4.909093058745352123e-03 4.799614477304310449e-03 4.700477304044053603e-03 4.616275190156851616e-03 4.551661428499219862e-03 4.511083768288977509e-03 4.498469394730073879e-03 4.516901255142358879e-03 4.568344621206834461e-03 4.653483082524789878e-03 4.771700487920045759e-03 4.921207094582476758e-03 5.099271783553420770e-03 5.302503408953753751e-03 5.527127321414197075e-03 5.769220519959021402e-03 6.024889595373401907e-03 6.290391733614348301e-03 6.562207995994126172e-03 6.837081014051375576e-03 7.112028507174378289e-03 7.384341736288359270e-03 7.651575452119770311e-03 7.911533697794176714e-03 8.162254164744548596e-03 8.401992648209854336e-03 8.629208397720185969e-03 8.842550695849408712e-03 9.040846730729879335e-03 9.223090684514198556e-03 9.388433893233337837e-03 9.536175911394488558e-03 9.665756317518481300e-03 9.776747112124853367e-03 9.868845580357360481e-03 9.941867513254466771e-03 9.995740702644834164e-03 1.003049864337740398e-02 1.004627439308636815e-02 1.004329455362162199e-02 1.002187334983672268e-02 9.982406791031293511e-03 9.925366907977954678e-03 9.851296064660499882e-03 9.760801348581779266e-03 9.654549047189299460e-03 9.533259220652125568e-03 9.397700383130092039e-03 9.248684305861488986e-03
9.178388158644404035e-03 9.337337855534996386e-03 9.483398227926704074e-03 9.615697472931649878e-03 9.733402847862093407e-03 9.835725900587267978e-03 9.921927837675972514e-03 9.991325017179862253e-03 1.004329455362162199e-02 1.007728002427550271e-02 1.009279726806099065e-02 1.008944027162371644e-02 1.006688714169321625e-02 1.002490616857102182e-02 9.963361993262075458e-03 9.882221900323229224e-03 9.781562270540703277e-03 9.661575242530334728e-03 9.522575650579444620e-03 9.365008328108399144e-03 9.189455892280309554e-03 8.996647155514221270e-03 8.787466343338899699e-03 8.562963333285726966e-03 8.324365162399829932e-03 8.073089073504320992e-03 7.810757368448073036e-03 7.539214285808064527e-03 7.260544979651169933e-03 6.977096379928838729e-03 6.691499163684635348e-03 6.406689116670065236e-03 6.125924633341539409e-03 5.852794796719958809e-03 5.591209297593135660e-03 5.345357607996301108e-03 5.119621229553215393e-03 4.918421579524191734e-03 4.745990608506158934e-03 4.606065461719082571e-03 4.501533813050039891e-03 4.434087397252368772e-03 4.403963131254624679e-03 4.409846237179950411e-03 4.448971053873944717e-03 4.517397368318996215e-03 4.610392212770757225e-03 4.722831360713265932e-03 4.849551657129328071e-03 4.985618230176055987e-03 5.126501328762931263e-03 5.268176569770730878e-03 5.407169442213430668e-03 5.540564103828660505e-03 5.665992188482625244e-03 5.781612408240871873e-03 5.886087535143886586e-03 5.978562244730542888e-03 6.058643185356179899e-03 6.126381243939015876e-03 6.182255054978816854e-03 6.227154150120103350e-03 6.262359645647788166e-03 6.289519957734099852e-03 6.310618725977209381e-03 6.327931982143889834e-03 6.343971745630490842e-03 6.361413822086713597e-03 6.383008787863831378e-03 6.411477051481056892e-03 6.449391423617711720e-03 6.499053483589887180e-03 6.562372623176342470e-03 6.640758234765015665e-03 6.735035418638864353e-03 6.845392510353322593e-03 6.971364949192100646e-03 7.111855357076715678e-03 7.265185288379713731e-03 7.429170927866835146e-03 7.601213578060074527e-03 7.778396048631524076e-03 7.957577574819444180e-03 8.135482015934383457e-03 8.308776249086663110e-03 8.474137500530869865e-03 8.628309682444127923e-03 8.768149623818166649e-03 8.890664489524927050e-03 8.993041792196768483e-03 9.072673331322144916e-03 9.127174233241169485e-03 9.154398077139434819e-03 9.152448915219131911e-03 9.119690852480584128e-03 9.054755755051982144e-03 8.956549613395026893e-03 8.824258105104362468e-03 8.657351993724268432e-03 8.455593185861563083e-03 8.219042587771235517e-03 7.948071421426044364e-03 7.643378497694233199e-03 7.306017308733484678e-03 6.937439067675994255e-03 6.539561672743806134e-03 6.114881273189076358e-03 5.666655052082740507e-03 5.199205518104686903e-03 4.718436259326746172e-03 4.232720211810061389e-03 3.754437122579757334e-03 3.302561351305485435e-03 2.906518816209724670e-03 2.609757154016304793e-03 2.465868873591390165e-03 2.516537260245745207e-03 2.763119730735567187e-03 3.169014448542256668e-03 3.688131870782392248e-03 4.283538678685256361e-03 4.930055953812090969e-03 5.611136156780193070e-03 6.315681356115461845e-03 7.035912692877711004e-03 7.766087799868624970e-03 8.501744213287303065e-03 9.239247840112575771e-03 9.975516859074414280e-03 1.070784793836541092e-02 1.143380354767657182e-02 1.215113679162041493e-02 1.285774002060489918e-02 1.355160903977733859e-02 1.423081794943832287e-02 1.489350154085425197e-02 1.553784330197826441e-02 1.616206777122041957e-02 1.676443639271054872e-02 1.734324627748291131e-02 1.789683142430067986e-02 1.842356603944148019e-02 1.892186964116855663e-02 1.939021365686435100e-02 1.982712922976807152e-02 2.023121595397634268e-02 2.060115125614529752e-02 2.093570014265949339e-02 2.123372503420179608e-02 2.149419541672895062e-02 2.171619704959480701e-02 2.189894048806336618e-02 2.204176869878423858e-02 2.214416357261120294e-02 2.220575116887741132e-02 2.222630555845683115e-02 2.220575116887741132e-02 2.214416357261120988e-02 2.204176869878425246e-02 2.189894048806335924e-02 2.171619704959483824e-02 2.149419541672895409e-02 2.123372503420179608e-02 2.093570014265950727e-02 2.060115125614530099e-02 2.023121595397638084e-02 1.982712922976807499e-02 1.939021365686434059e-02 1.892186964116858092e-02 1.842356603944148366e-02 1.789683142430065557e-02 1.734324627748292172e-02 1.676443639271054872e-02 1.616206777122043345e-02 1.553784330197823665e-02 1.489350154085425371e-02 1.423081794943832808e-02 1.355160903977733165e-02 1.285774002060488357e-02 1.215113679162041146e-02 1.143380354767657703e-02 1.070784793836539531e-02 9.975516859074424689e-03 9.239247840112580976e-03 8.501744213287311738e-03 7.766087799868626705e-03 7.035912692877691055e-03 6.315681356115460110e-03 5.611136156780201743e-03 4.930055953812086632e-03 4.283538678685255494e-03 3.688131870782393983e-03 3.169014448542241923e-03 2.763119730735571090e-03 2.516537260245746508e-03 2.465868873591394502e-03 2.609757154016290048e-03 2.906518816209725537e-03 3.302561351305469822e-03 3.754437122579755166e-03 4.232720211810063124e-03 4.718436259326754846e-03 5.199205518104684301e-03 5.666655052082743976e-03 6.114881273189075490e-03 6.539561672743813073e-03 6.937439067675993387e-03 7.306017308733484678e-03 7.643378497694228862e-03 7.948071421426044364e-03 8.219042587771244190e-03 8.455593185861568287e-03 8.657351993724268432e-03 8.824258105104365937e-03 8.956549613395028628e-03 9.054755755051978675e-03 9.119690852480584128e-03 9.152448915219128442e-03 9.154398077139433085e-03 9.127174233241171220e-03 9.072673331322141446e-03 8.993041792196777157e-03 8.890664489524923580e-03 8.768149623818170119e-03 8.628309682444127923e-03 8.474137500530876804e-03 8.308776249086661375e-03 8.135482015934385192e-03 7.957577574819442445e-03 7.778396048631531015e-03 7.601213578060076262e-03 7.429170927866835146e-03 7.265185288379715466e-03 7.111855357076716545e-03 6.971364949192098044e-03 6.845392510353326063e-03 6.735035418638860884e-03 6.640758234765015665e-03 6.562372623176342470e-03 6.499053483589884578e-03 6.449391423617709118e-03 6.411477051481054290e-03 6.383008787863831378e-03 6.361413822086710128e-03 6.343971745630489108e-03 6.327931982143889834e-03 6.310618725977211116e-03 6.289519957734096382e-03 6.262359645647797707e-03 6.227154150120105085e-03 6.182255054978819456e-03 6.126381243939016744e-03 6.058643185356179899e-03 5.978562244730544623e-03 5.886087535143882249e-03 5.781612408240866668e-03 5.665992188482625244e-03 5.540564103828659638e-03 5.407169442213430668e-03 5.268176569770731746e-03 5.126501328762931263e-03 4.985618230176059457e-03 4.849551657129328071e-03 4.722831360713264197e-03 4.610392212770758960e-03 4.517397368318990143e-03 4.448971053873946452e-03 4.409846237179947809e-03 4.403963131254626413e-03 4.434087397252371374e-03 4.501533813050039891e-03 4.606065461719089510e-03 4.745990608506160668e-03 4.918421579524187397e-03 5.119621229553216260e-03 5.345357607996306312e-03 5.591209297593134793e-03 5.852794796719957074e-03 6.125924633341539409e-03 6.406689116670064368e-03 6.691499163684635348e-03 6.977096379928837862e-03 7.260544979651168199e-03 7.539214285808067996e-03 7.810757368448073036e-03 8.073089073504315788e-03 8.324365162399826462e-03 8.562963333285728701e-03 8.787466343338901434e-03 8.996647155514219535e-03 9.189455892280313024e-03 9.365008328108404348e-03 9.522575650579442885e-03 9.661575242530336463e-03 9.781562270540698073e-03 9.882221900323229224e-03 9.963361993262073724e-03 1.002490616857102529e-02 1.006688714169321104e-02 1.008944027162371471e-02 1.009279726806099238e-02 1.007728002427550444e-02 1.004329455362162546e-02 9.991325017179862253e-03 9.921927837675974249e-03 9.835725900587267978e-03 9.733402847862095142e-03 9.615697472931646408e-03 9.483398227926707544e-03 9.337337855534998121e-03 9.178388158644402300e-03
9.092903879286807697e-03 9.261108213638038350e-03 9.417063310738884099e-03 9.559840384868078383e-03 9.688545337183957634e-03 9.802324010034722465e-03 9.900367593354544513e-03 9.981918170759399023e-03 1.004627439308636815e-02 1.009279726806099065e-02 1.012091605650031201e-02 1.013013426822728831e-02 1.012003575475698205e-02 1.009029090123890991e-02 1.004066292722303848e-02 9.971014315104607603e-03 9.881313397027767509e-03 9.771641146080738832e-03 9.642198236653716850e-03 9.493312462441045804e-03 9.325446629758791378e-03 9.139207079310301268e-03 8.935353031982253696e-03 8.714807003707815067e-03 8.478666589653047897e-03 8.228217975586166882e-03 7.964951585816148691e-03 7.690580306766448861e-03 7.407060702672890393e-03 7.116617512228199521e-03 6.821771392129058302e-03 6.525369211084351868e-03 6.230614977129091819e-03 5.941097403007630957e-03 5.660806837198762570e-03 5.394129580761606452e-03 5.145801727736609016e-03 4.920799046767969712e-03 4.724137579679488219e-03 4.560567503367960775e-03 4.434166800761119541e-03 4.347882370575486925e-03 4.303111758575493308e-03 4.299441263701265017e-03 4.334629442216948389e-03 4.404850493599385408e-03 4.505127513277543128e-03 4.629837958553357710e-03 4.773181055580954374e-03 4.929540785989418999e-03 5.093726823121780614e-03 5.261108724319035757e-03 5.427672137398381440e-03 5.590025707208269579e-03 5.745381169280163597e-03 5.891521798174937860e-03 6.026768240157790411e-03 6.149946375014254778e-03 6.260359007050417604e-03 6.357761448317358031e-03 6.442340026400870598e-03 6.514691928085395399e-03 6.575804389575013072e-03 6.627030961378646730e-03 6.670062379346576760e-03 6.706889485737763112e-03 6.739755735825552450e-03 6.771097200344518112e-03 6.803468747536669733e-03 6.839456348978358198e-03 6.881577207891663786e-03 6.932171524142455125e-03 6.993291876785068598e-03 7.066597957401376043e-03 7.153265206061064710e-03 7.253915386503666414e-03 7.368575188441671593e-03 7.496665861281126726e-03 7.637023305466258787e-03 7.787944752977737223e-03 7.947255811459441599e-03 8.112390562121903417e-03 8.280477555121869976e-03 8.448425622577636004e-03 8.613004995149159751e-03 8.770920859118411586e-03 8.918877943698052396e-03 9.053635839421460274e-03 9.172055491331014207e-03 9.271137731129443921e-03 9.348054888814582436e-03 9.400176538259115769e-03 9.425090352875658065e-03 9.420618929321158616e-03 9.384833315822840513e-03 9.316063880551152254e-03 9.212909090155966055e-03 9.074242751244430971e-03 8.899220311494980204e-03 8.687284942257794337e-03 8.438174365096988774e-03 8.151929801270768952e-03 7.828909125083917397e-03 7.469807489958409097e-03 7.075690747413931891e-03 6.648050623976838915e-03 6.188897319727526200e-03 5.700917972729931116e-03 5.187754801170756623e-03 4.654509105185535012e-03 4.108689053916217415e-03 3.562060077360037352e-03 3.034343291777520657e-03 2.560363439484688187e-03 2.200857731557773200e-03 2.043300584786942025e-03 2.154747896922358692e-03 2.516026537358229728e-03 3.051047743649159052e-03 3.692897777208093996e-03 4.400245838904216604e-03 5.149301278570994622e-03 5.925827286796051148e-03 6.720639469103590648e-03 7.527307903512684382e-03 8.340976983153561980e-03 9.157736923554154682e-03 9.974274106047722674e-03 1.078766787945353856e-02 1.159526752305515586e-02 1.239461488928873117e-02 1.318339411459222218e-02 1.395939800830886708e-02 1.472050514564823137e-02 1.546466414155195021e-02 1.618988298070891257e-02 1.689422209437800582e-02 1.757579035666641254e-02 1.823274345895645882e-02 1.886328428899671644e-02 1.946566503683124991e-02 2.003819080048384674e-02 2.057922448775847610e-02 2.108719281738025142e-02 2.156059322068413359e-02 2.199800143872634658e-02 2.239807960272168288e-02 2.275958458023309011e-02 2.308137636705670862e-02 2.336242630644900023e-02 2.360182492354772135e-02 2.379878917371699640e-02 2.395266891947926691e-02 2.406295247060047035e-02 2.412927104632568709e-02 2.415140204618651878e-02 2.412927104632570097e-02 2.406295247060046341e-02 2.395266891947928425e-02 2.379878917371698946e-02 2.360182492354770400e-02 2.336242630644898982e-02 2.308137636705670168e-02 2.275958458023309011e-02 2.239807960272169676e-02 2.199800143872637434e-02 2.156059322068414746e-02 2.108719281738025142e-02 2.057922448775848651e-02 2.003819080048387102e-02 1.946566503683126031e-02 1.886328428899670256e-02 1.823274345895646922e-02 1.757579035666639172e-02 1.689422209437802663e-02 1.618988298070892645e-02 1.546466414155193113e-02 1.472050514564821749e-02 1.395939800830886882e-02 1.318339411459221525e-02 1.239461488928870515e-02 1.159526752305515065e-02 1.078766787945353856e-02 9.974274106047729613e-03 9.157736923554144273e-03 8.340976983153586266e-03 7.527307903512693056e-03 6.720639469103579372e-03 5.925827286796052015e-03 5.149301278571008500e-03 4.400245838904215737e-03 3.692897777208087491e-03 3.051047743649165124e-03 2.516026537358227993e-03 2.154747896922346549e-03 2.043300584786942025e-03 2.200857731557787945e-03 2.560363439484689054e-03 3.034343291777521958e-03 3.562060077360032148e-03 4.108689053916200068e-03 4.654509105185536746e-03 5.187754801170754021e-03 5.700917972729943259e-03 6.188897319727520996e-03 6.648050623976842384e-03 7.075690747413924953e-03 7.469807489958399556e-03 7.828909125083922602e-03 8.151929801270765483e-03 8.438174365096983570e-03 8.687284942257790868e-03 8.899220311494976735e-03 9.074242751244427502e-03 9.212909090155964320e-03 9.316063880551143581e-03 9.384833315822845717e-03 9.420618929321165555e-03 9.425090352875644187e-03 9.400176538259120973e-03 9.348054888814577232e-03 9.271137731129452594e-03 9.172055491331019411e-03 9.053635839421460274e-03 8.918877943698052396e-03 8.770920859118404647e-03 8.613004995149158016e-03 8.448425622577637739e-03 8.280477555121871711e-03 8.112390562121899948e-03 7.947255811459443334e-03 7.787944752977740692e-03 7.637023305466263991e-03 7.496665861281123257e-03 7.368575188441663787e-03 7.253915386503671618e-03 7.153265206061066445e-03 7.066597957401386451e-03 6.993291876785070332e-03 6.932171524142455125e-03 6.881577207891668123e-03 6.839456348978359065e-03 6.803468747536666264e-03 6.771097200344523316e-03 6.739755735825550716e-03 6.706889485737763980e-03 6.670062379346580229e-03 6.627030961378645862e-03 6.575804389575012204e-03 6.514691928085398868e-03 6.442340026400874067e-03 6.357761448317359766e-03 6.260359007050414135e-03 6.149946375014254778e-03 6.026768240157788677e-03 5.891521798174930054e-03 5.745381169280167066e-03 5.590025707208271313e-03 5.427672137398382307e-03 5.261108724319034022e-03 5.093726823121782349e-03 4.929540785989412928e-03 4.773181055580952639e-03 4.629837958553360312e-03 4.505127513277544862e-03 4.404850493599385408e-03 4.334629442216947522e-03 4.299441263701265017e-03 4.303111758575494175e-03 4.347882370575486058e-03 4.434166800761120408e-03 4.560567503367957305e-03 4.724137579679488219e-03 4.920799046767970579e-03 5.145801727736610751e-03 5.394129580761609921e-03 5.660806837198762570e-03 5.941097403007630957e-03 6.230614977129092687e-03 6.525369211084347532e-03 6.821771392129051363e-03 7.116617512228195185e-03 7.407060702672891260e-03 7.690580306766447126e-03 7.964951585816148691e-03 8.228217975586172087e-03 8.478666589653053101e-03 8.714807003707813332e-03 8.935353031982248492e-03 9.139207079310306472e-03 9.325446629758791378e-03 9.493312462441044070e-03 9.642198236653715115e-03 9.771641146080737098e-03 9.881313397027764039e-03 9.971014315104605868e-03 1.004066292722303848e-02 1.009029090123891165e-02 1.012003575475698205e-02 1.013013426822728658e-02 1.012091605650031201e-02 1.009279726806099065e-02 1.004627439308636815e-02 9.981918170759399023e-03 9.900367593354537574e-03 9.802324010034722465e-03 9.688545337183957634e-03 9.559840384868078383e-03 9.417063310738885834e-03 9.261108213638038350e-03 9.092903879286807697e-03
8.992659271189775566e-03 9.169348781613514271e-03 9.334500013045497757e-03 9.487130576433329757e-03 9.626288213114864503e-03 9.751056067325328605e-03 9.860558122558196401e-03 9.953964790826799053e-03 1.003049864337740398e-02 1.008944027162371644e-02 1.013013426822728658e-02 1.015199532028516691e-02 1.015451440989712135e-02 1.013726512205740879e-02 1.009991006630010790e-02 1.004220742708205293e-02 9.964017669280208003e-03 9.865310439728927280e-03 9.746171724569957506e-03 9.606811346178339289e-03 9.447570913677325391e-03 9.268932379297059598e-03 9.071527400237942851e-03 8.856147764148950691e-03 8.623757206821801996e-03 8.375505033378125019e-03 8.112742046550993139e-03 7.837039379799484035e-03 7.550210911099414571e-03 7.254339958717670629e-03 6.951810863704368550e-03 6.645345720859589453e-03 6.338045718183978917e-03 6.033434945850998064e-03 5.735501647576343731e-03 5.448727108257198776e-03 5.178085232280867957e-03 4.928986695212059579e-03 4.707132783862371002e-03 4.518241939926015589e-03 4.367627149672213653e-03 4.259644992235027579e-03 4.197104861597265868e-03 4.180790235762130505e-03 4.209252657983153338e-03 4.278962747147286617e-03 4.384772877106665398e-03 4.520542464078986834e-03 4.679756215758773021e-03 4.856018718035183535e-03 5.043384415912045837e-03 5.236538263147939853e-03 5.430867022042719025e-03 5.622462680786776724e-03 5.808090327114711314e-03 5.985141781153064354e-03 6.151587230498728638e-03 6.305930879815645207e-03 6.447172789522242868e-03 6.574776897667791720e-03 6.688644056623945650e-03 6.789088323762238787e-03 6.876814444825182955e-03 6.952894308344584502e-03 7.018740062370910394e-03 7.076071564864456175e-03 7.126875923229640704e-03 7.173357134608381730e-03 7.217874350582914253e-03 7.262868136082969994e-03 7.310775311128290925e-03 7.363934516833774493e-03 7.424486382043982494e-03 7.494273809368796023e-03 7.574749086915247981e-03 7.666894901948540647e-03 7.771165645830626842e-03 7.887453651097397350e-03 8.015082465311421100e-03 8.152826434091996893e-03 8.298953300376608541e-03 8.451284688571505249e-03 8.607268464574926656e-03 8.764057022684769438e-03 8.918586329258302095e-03 9.067651740547503017e-03 9.207977910087219997e-03 9.336281287369832885e-03 9.449324659444714378e-03 9.543963861844289437e-03 9.617187204970605724e-03 9.666148377143550172e-03 9.688193655494134124e-03 9.680884235274640759e-03 9.642014421374869859e-03 9.569626345636085205e-03 9.462021803470882855e-03 9.317771760398021325e-03 9.135724078847226939e-03 8.915010075314581950e-03 8.655050664862331058e-03 8.355563130345401018e-03 8.016570051882325465e-03 7.638412807833466593e-03 7.221773621033825835e-03 6.767712998976499993e-03 6.277734920555189460e-03 5.753903168936169189e-03 5.199055620426026696e-03 4.617216052899613885e-03 4.014430266288494115e-03 3.400582423480275670e-03 2.793646838792845834e-03 2.230209330538287637e-03 1.789563128923649191e-03 1.616444698674968875e-03 1.821350262724122197e-03 2.327382035758459363e-03 2.999841405755858219e-03 3.760080297637378131e-03 4.570877456852527262e-03 5.413505835216899861e-03 6.277256027649357785e-03 7.155146136839767197e-03 8.042077365893861990e-03 8.933979238615040799e-03 9.827383884689627411e-03 1.071920022986666381e-02 1.160658757342980345e-02 1.248688145664624168e-02 1.335754844193869431e-02 1.421615761064593149e-02 1.506036215645561484e-02 1.588788735605178512e-02 1.669652277416384251e-02 1.748411744267960519e-02 1.824857725925199334e-02 1.898786414405177758e-02 1.969999666298230534e-02 2.038305192098933266e-02 2.103516857936131926e-02 2.165455087325662831e-02 2.223947351096822178e-02 2.278828733197424752e-02 2.329942559101070773e-02 2.377141072387820020e-02 2.420286143946426619e-02 2.459249997337075930e-02 2.493915933262320916e-02 2.524179035887182815e-02 2.549946843985085448e-02 2.571139970567819233e-02 2.587692655780897064e-02 2.599553239391368467e-02 2.606684541123978349e-02 2.609064139345866618e-02 2.606684541123981125e-02 2.599553239391366039e-02 2.587692655780896717e-02 2.571139970567818886e-02 2.549946843985085448e-02 2.524179035887180733e-02 2.493915933262318835e-02 2.459249997337074542e-02 2.420286143946427659e-02 2.377141072387818632e-02 2.329942559101073549e-02 2.278828733197423018e-02 2.223947351096819056e-02 2.165455087325663872e-02 2.103516857936130885e-02 2.038305192098932919e-02 1.969999666298232963e-02 1.898786414405179840e-02 1.824857725925198987e-02 1.748411744267959478e-02 1.669652277416385985e-02 1.588788735605177471e-02 1.506036215645562698e-02 1.421615761064593843e-02 1.335754844193870819e-02 1.248688145664622606e-02 1.160658757342980345e-02 1.071920022986665513e-02 9.827383884689627411e-03 8.933979238615037330e-03 8.042077365893870664e-03 7.155146136839766330e-03 6.277256027649368193e-03 5.413505835216905933e-03 4.570877456852519456e-03 3.760080297637370759e-03 2.999841405755864290e-03 2.327382035758451123e-03 1.821350262724122197e-03 1.616444698674970176e-03 1.789563128923649625e-03 2.230209330538291974e-03 2.793646838792855375e-03 3.400582423480274369e-03 4.014430266288493247e-03 4.617216052899606946e-03 5.199055620426034502e-03 5.753903168936176128e-03 6.277734920555187725e-03 6.767712998976504329e-03 7.221773621033826702e-03 7.638412807833464858e-03 8.016570051882330669e-03 8.355563130345402753e-03 8.655050664862331058e-03 8.915010075314587154e-03 9.135724078847228674e-03 9.317771760398029998e-03 9.462021803470874182e-03 9.569626345636090409e-03 9.642014421374871594e-03 9.680884235274637289e-03 9.688193655494141063e-03 9.666148377143550172e-03 9.617187204970609193e-03 9.543963861844284233e-03 9.449324659444710908e-03 9.336281287369836354e-03 9.207977910087221732e-03 9.067651740547503017e-03 8.918586329258296891e-03 8.764057022684774642e-03 8.607268464574930125e-03 8.451284688571505249e-03 8.298953300376608541e-03 8.152826434092000363e-03 8.015082465311421100e-03 7.887453651097400820e-03 7.771165645830630311e-03 7.666894901948541514e-03 7.574749086915237573e-03 7.494273809368791686e-03 7.424486382043979892e-03 7.363934516833771891e-03 7.310775311128285721e-03 7.262868136082969994e-03 7.217874350582909049e-03 7.173357134608382597e-03 7.126875923229648510e-03 7.076071564864459644e-03 7.018740062370904323e-03 6.952894308344587104e-03 6.876814444825181220e-03 6.789088323762236185e-03 6.688644056623949986e-03 6.574776897667787383e-03 6.447172789522246338e-03 6.305930879815643472e-03 6.151587230498727771e-03 5.985141781153060885e-03 5.808090327114706977e-03 5.622462680786778459e-03 5.430867022042722495e-03 5.236538263147939853e-03 5.043384415912044103e-03 4.856018718035184402e-03 4.679756215758772153e-03 4.520542464078986834e-03 4.384772877106665398e-03 4.278962747147286617e-03 4.209252657983153338e-03 4.180790235762132240e-03 4.197104861597266735e-03 4.259644992235028446e-03 4.367627149672217123e-03 4.518241939926014722e-03 4.707132783862374471e-03 4.928986695212058712e-03 5.178085232280871426e-03 5.448727108257201378e-03 5.735501647576345466e-03 6.033434945851003268e-03 6.338045718183972846e-03 6.645345720859592055e-03 6.951810863704368550e-03 7.254339958717670629e-03 7.550210911099414571e-03 7.837039379799485769e-03 8.112742046550991404e-03 8.375505033378128489e-03 8.623757206821803731e-03 8.856147764148954160e-03 9.071527400237942851e-03 9.268932379297059598e-03 9.447570913677325391e-03 9.606811346178341024e-03 9.746171724569955772e-03 9.865310439728930750e-03 9.964017669280208003e-03 1.004220742708205466e-02 1.009991006630010790e-02 1.013726512205741226e-02 1.015451440989712135e-02 1.015199532028517211e-02 1.013013426822728658e-02 1.008944027162371471e-02 1.003049864337740398e-02 9.953964790826799053e-03 9.860558122558196401e-03 9.751056067325330340e-03 9.626288213114864503e-03 9.487130576433328022e-03 9.334500013045499492e-03 9.169348781613512536e-03 8.992659271189777301e-03
8.878186435137899388e-03 9.062500376659296877e-03 9.236056147423777479e-03 9.397821500230300537e-03 9.546789564429407696e-03 9.681984136250028003e-03 9.802465141025147946e-03 9.907334258684421385e-03 9.995740702644830694e-03 1.006688714169321625e-02 1.012003575475698032e-02 1.015451440989711962e-02 1.016972296120274497e-02 1.016513966130888798e-02 1.014032769269040263e-02 1.009494182877746296e-02 1.002873524610813603e-02 9.941566522607452744e-03 9.833406874877412968e-03 9.704347710738157884e-03 9.554608603287809490e-03 9.384545831449207440e-03 9.194661681418239349e-03 8.985614766400676703e-03 8.758231701366407662e-03 8.513520568337065025e-03 8.252686728010300010e-03 7.977151675123195229e-03 7.688575791376136073e-03 7.388886002174953685e-03 7.080309447975473465e-03 6.765414246745078339e-03 6.447158076388355419e-03 6.128944328595331385e-03 5.814683443962634195e-03 5.508852911549255195e-03 5.216542238296689900e-03 4.943458059755968803e-03 4.695849973652932788e-03 4.480304114194201028e-03 4.303350753784143667e-03 4.170863577665193805e-03 4.087306924725883292e-03 4.054997305696582920e-03 4.073619845222226955e-03 4.140195946889849675e-03 4.249527259848564879e-03 4.394949554552987289e-03 4.569146552750778800e-03 4.764825762501113775e-03 4.975172811005404254e-03 5.194095834320769725e-03 5.416315959661711747e-03 5.637364426536208874e-03 5.853533089874421447e-03 6.061808163039372928e-03 6.259803595229950814e-03 6.445701618874121082e-03 6.618202848672286205e-03 6.776485601350883646e-03 6.920172818019387946e-03 7.049304439716588822e-03 7.164312916788739480e-03 7.265999514360801763e-03 7.355509112877450101e-03 7.434301268233022529e-03 7.504115407674066818e-03 7.566928241699804811e-03 7.624901832055483442e-03 7.680321337764987356e-03 7.735522315026360785e-03 7.792808580381996829e-03 7.854362998661120962e-03 7.922154978612075751e-03 7.997849716134784737e-03 8.082725037073999058e-03 8.177601801301392914e-03 8.282793092803669363e-03 8.398075873467360578e-03 8.522686658815762165e-03 8.655340465846490805e-03 8.794270208885276996e-03 8.937282220002685726e-03 9.081822820951209602e-03 9.225050862584177960e-03 9.363911718892883526e-03 9.495209146466850048e-03 9.615672467755197877e-03 9.722017528332727726e-03 9.811000704940104830e-03 9.879465857994373934e-03 9.924384533482410661e-03 9.942889956638674420e-03 9.932305467014238692e-03 9.890168064383237853e-03 9.814247704791136812e-03 9.702562934895951965e-03 9.553393403051382501e-03 9.365289754527349186e-03 9.137081421940298695e-03 8.867882879980061583e-03 8.557099075491297543e-03 8.204431023170364809e-03 7.809883074429260601e-03 7.373774322937918201e-03 6.896758422317701871e-03 6.379859670964528606e-03 5.824540678989147471e-03 5.232833519577119279e-03 4.607606126444946729e-03 3.953140859523045572e-03 3.276512773179418581e-03 2.591304255420572283e-03 1.929264880741243370e-03 1.381342002530811311e-03 1.189876235249950030e-03 1.541969399391558693e-03 2.216728491046094252e-03 3.021672683610938243e-03 3.888168645359230905e-03 4.790528494854442640e-03 5.716593297245587367e-03 6.659173459110499620e-03 7.613198351567166712e-03 8.574617245436755644e-03 9.539922448162624358e-03 1.050592269354336770e-02 1.146962768576231112e-02 1.242818607839497359e-02 1.337885082988164200e-02 1.431895934063414158e-02 1.524592194317408306e-02 1.615721532253476880e-02 1.705037898728748585e-02 1.792301373864138569e-02 1.877278154241121891e-02 1.959740646692774424e-02 2.039467649600567103e-02 2.116244610670315468e-02 2.189863954292355086e-02 2.260125473294521264e-02 2.326836780127323687e-02 2.389813811826359963e-02 2.448881381911052757e-02 2.503873770968268950e-02 2.554635346213237831e-02 2.601021199002422762e-02 2.642897788166397727e-02 2.680143576251720408e-02 2.712649645322971412e-02 2.740320278952571367e-02 2.763073497395158659e-02 2.780841533716821995e-02 2.793571239806652562e-02 2.801224412699270666e-02 2.803778033431515368e-02 2.801224412699266503e-02 2.793571239806650133e-02 2.780841533716823383e-02 2.763073497395160047e-02 2.740320278952571367e-02 2.712649645322974187e-02 2.680143576251720061e-02 2.642897788166399461e-02 2.601021199002421028e-02 2.554635346213237138e-02 2.503873770968269297e-02 2.448881381911054492e-02 2.389813811826360310e-02 2.326836780127326462e-02 2.260125473294518142e-02 2.189863954292354739e-02 2.116244610670315121e-02 2.039467649600566757e-02 1.959740646692772689e-02 1.877278154241121891e-02 1.792301373864135794e-02 1.705037898728750320e-02 1.615721532253477921e-02 1.524592194317408306e-02 1.431895934063412944e-02 1.337885082988164373e-02 1.242818607839497880e-02 1.146962768576230071e-02 1.050592269354336250e-02 9.539922448162601806e-03 8.574617245436733093e-03 7.613198351567160641e-03 6.659173459110486609e-03 5.716593297245579561e-03 4.790528494854440905e-03 3.888168645359241747e-03 3.021672683610932171e-03 2.216728491046095553e-03 1.541969399391554356e-03 1.189876235249949163e-03 1.381342002530819117e-03 1.929264880741249008e-03 2.591304255420575318e-03 3.276512773179407305e-03 3.953140859523044705e-03 4.607606126444944994e-03 5.232833519577115809e-03 5.824540678989155278e-03 6.379859670964532076e-03 6.896758422317702739e-03 7.373774322937906057e-03 7.809883074429260601e-03 8.204431023170366544e-03 8.557099075491307952e-03 8.867882879980063318e-03 9.137081421940303899e-03 9.365289754527340513e-03 9.553393403051392910e-03 9.702562934895964109e-03 9.814247704791138546e-03 9.890168064383234384e-03 9.932305467014233488e-03 9.942889956638667481e-03 9.924384533482403722e-03 9.879465857994379138e-03 9.811000704940104830e-03 9.722017528332729461e-03 9.615672467755189204e-03 9.495209146466855252e-03 9.363911718892886996e-03 9.225050862584174491e-03 9.081822820951213071e-03 8.937282220002682256e-03 8.794270208885273526e-03 8.655340465846483866e-03 8.522686658815763899e-03 8.398075873467357108e-03 8.282793092803667628e-03 8.177601801301389445e-03 8.082725037073999058e-03 7.997849716134786471e-03 7.922154978612080956e-03 7.854362998661115758e-03 7.792808580381999431e-03 7.735522315026359050e-03 7.680321337764985622e-03 7.624901832055486044e-03 7.566928241699803076e-03 7.504115407674064216e-03 7.434301268233014723e-03 7.355509112877451836e-03 7.265999514360799161e-03 7.164312916788732541e-03 7.049304439716584485e-03 6.920172818019387079e-03 6.776485601350875840e-03 6.618202848672286205e-03 6.445701618874121949e-03 6.259803595229947344e-03 6.061808163039372928e-03 5.853533089874423181e-03 5.637364426536206272e-03 5.416315959661715217e-03 5.194095834320769725e-03 4.975172811005397315e-03 4.764825762501117244e-03 4.569146552750777066e-03 4.394949554552983820e-03 4.249527259848563145e-03 4.140195946889851410e-03 4.073619845222227823e-03 4.054997305696582920e-03 4.087306924725881557e-03 4.170863577665193805e-03 4.303350753784137596e-03 4.480304114194199293e-03 4.695849973652932788e-03 4.943458059755972273e-03 5.216542238296685563e-03 5.508852911549253460e-03 5.814683443962634195e-03 6.128944328595330518e-03 6.447158076388362358e-03 6.765414246745077471e-03 7.080309447975479537e-03 7.388886002174952818e-03 7.688575791376130002e-03 7.977151675123195229e-03 8.252686728010293071e-03 8.513520568337065025e-03 8.758231701366411132e-03 8.985614766400680173e-03 9.194661681418234145e-03 9.384545831449209174e-03 9.554608603287806021e-03 9.704347710738163088e-03 9.833406874877412968e-03 9.941566522607459683e-03 1.002873524610813430e-02 1.009494182877746296e-02 1.014032769269039916e-02 1.016513966130888624e-02 1.016972296120274497e-02 1.015451440989711789e-02 1.012003575475698379e-02 1.006688714169321625e-02 9.995740702644837633e-03 9.907334258684421385e-03 9.802465141025146211e-03 9.681984136250028003e-03 9.546789564429409430e-03 9.397821500230298802e-03 9.236056147423775745e-03 9.062500376659302082e-03 8.878186435137897653e-03
8.750125591525497945e-03 8.941111554002250175e-03 9.122186395697081882e-03 9.292272170782371610e-03 9.450311334477044453e-03 9.595272058194581274e-03 9.726153719394493163e-03 9.841992561032854650e-03 9.941867513254466771e-03 1.002490616857102529e-02 1.009029090123890818e-02 1.013726512205741226e-02 1.016513966130889145e-02 1.017329927563918532e-02 1.016120927918176021e-02 1.012842230587609332e-02 1.007458521910485107e-02 9.999446197198868722e-03 9.902862039867838320e-03 9.784805762455103112e-03 9.645374573674170629e-03 9.484798369960670619e-03 9.303448928704874041e-03 9.101850046430472185e-03 8.880688950920635066e-03 8.640829423201738455e-03 8.383327202149144092e-03 8.109448416774042365e-03 7.820692002721138167e-03 7.518817307518530293e-03 7.205878355458611093e-03 6.884266476261273471e-03 6.556763082702435352e-03 6.226604062699760481e-03 5.897556050486446599e-03 5.574001896821450738e-03 5.261026569653837366e-03 4.964483570040055527e-03 4.691004043379840005e-03 4.447887093151254266e-03 4.242789346764310257e-03 4.083138020826252226e-03 3.975259847256010226e-03 3.923364813149567143e-03 3.928690506385786908e-03 3.989157351613140633e-03 4.099704113617363803e-03 4.253161743422204967e-03 4.441316624174037817e-03 4.655836668122086304e-03 4.888900540807192274e-03 5.133529942315011134e-03 5.383704143112284617e-03 5.634346124961325288e-03 5.881248245422619238e-03 6.120979165852380791e-03 6.350793686263021647e-03 6.568554576859675365e-03 6.772668653789871117e-03 6.962036049048330941e-03 7.136010270625129000e-03 7.294366254588036461e-03 7.437273633011450003e-03 7.565272607015569375e-03 7.679250002597935200e-03 7.780413260619743580e-03 7.870260280445831938e-03 7.950543234747071628e-03 8.023224751758286505e-03 8.090425278270658299e-03 8.154361043043798288e-03 8.217272866319949229e-03 8.281347095468110514e-03 8.348631119599662226e-03 8.420947089221402643e-03 8.499808444284927614e-03 8.586344415977635244e-03 8.681237627363475040e-03 8.784679186392118852e-03 8.896344295387183937e-03 9.015389596121119870e-03 9.140471535379902576e-03 9.269783301390631391e-03 9.401106611463346321e-03 9.531873964456689594e-03 9.659236907142737527e-03 9.780136285963905371e-03 9.891371190550396139e-03 9.989664160519346608e-03 1.007172107411633856e-02 1.013428486830954441e-02 1.017418280850949756e-02 1.018836742569954011e-02 1.017395148877330707e-02 1.012823751187513083e-02 1.004874234453848221e-02 9.933217387575240392e-03 9.779664945531143377e-03 9.586351186865649590e-03 9.351816151891657880e-03 9.074881239763457272e-03 8.754654636052518549e-03 8.390535236420708712e-03 7.982215824744197386e-03 7.529686666086332636e-03 7.033241466518535580e-03 6.493489261375021311e-03 5.911379244104815814e-03 5.288253487621993702e-03 4.625962469894098414e-03 3.927134414178313701e-03 3.195871560885538837e-03 2.439863892919134913e-03 1.678618915703140695e-03 9.900639376895644609e-04 7.775446406536886497e-04 1.358141036518417622e-03 2.200212269261359304e-03 3.117585410696502388e-03 4.072855401104696557e-03 5.053392464799667805e-03 6.052613052909204018e-03 7.065931938105735576e-03 8.089568516046743638e-03 9.120116175957300106e-03 1.015436500594200410e-02 1.118922242170287962e-02 1.222167606373934789e-02 1.324877647993459237e-02 1.426762963183119542e-02 1.527539448733675718e-02 1.626928332679333095e-02 1.724656353316241994e-02 1.820456022148007544e-02 1.914065937400955680e-02 2.005231131781404566e-02 2.093703447497635706e-02 2.179241936532607879e-02 2.261613286507506426e-02 2.340592273188643255e-02 2.415962240402325101e-02 2.487515607175506266e-02 2.555054400585476948e-02 2.618390811288576897e-02 2.677347767104921658e-02 2.731759518529579961e-02 2.781472228661569998e-02 2.826344558905346041e-02 2.866248240933129410e-02 2.901068624847965780e-02 2.930705193293046615e-02 2.955072031401062560e-02 2.974098242983729337e-02 2.987728304198306734e-02 2.995922347064591817e-02 2.998656366614114305e-02 2.995922347064593205e-02 2.987728304198304999e-02 2.974098242983729337e-02 2.955072031401059784e-02 2.930705193293046615e-02 2.901068624847965780e-02 2.866248240933128022e-02 2.826344558905345000e-02 2.781472228661571386e-02 2.731759518529581002e-02 2.677347767104922005e-02 2.618390811288578979e-02 2.555054400585479724e-02 2.487515607175504184e-02 2.415962240402326142e-02 2.340592273188643949e-02 2.261613286507507120e-02 2.179241936532606491e-02 2.093703447497634318e-02 2.005231131781404219e-02 1.914065937400953946e-02 1.820456022148007197e-02 1.724656353316242341e-02 1.626928332679331360e-02 1.527539448733675718e-02 1.426762963183118328e-02 1.324877647993455594e-02 1.222167606373935310e-02 1.118922242170287962e-02 1.015436500594200236e-02 9.120116175957293167e-03 8.089568516046733229e-03 7.065931938105748586e-03 6.052613052909204885e-03 5.053392464799653927e-03 4.072855401104685281e-03 3.117585410696493281e-03 2.200212269261356702e-03 1.358141036518428031e-03 7.775446406536788918e-04 9.900639376895679303e-04 1.678618915703149151e-03 2.439863892919131444e-03 3.195871560885537102e-03 3.927134414178316303e-03 4.625962469894103618e-03 5.288253487621998039e-03 5.911379244104820151e-03 6.493489261375024781e-03 7.033241466518527774e-03 7.529686666086332636e-03 7.982215824744197386e-03 8.390535236420715651e-03 8.754654636052520283e-03 9.074881239763452068e-03 9.351816151891661349e-03 9.586351186865646121e-03 9.779664945531138173e-03 9.933217387575242127e-03 1.004874234453847354e-02 1.012823751187512736e-02 1.017395148877330360e-02 1.018836742569953317e-02 1.017418280850950450e-02 1.013428486830954961e-02 1.007172107411632989e-02 9.989664160519348343e-03 9.891371190550401343e-03 9.780136285963903636e-03 9.659236907142737527e-03 9.531873964456693063e-03 9.401106611463342852e-03 9.269783301390633126e-03 9.140471535379900841e-03 9.015389596121118135e-03 8.896344295387183937e-03 8.784679186392120587e-03 8.681237627363473305e-03 8.586344415977633510e-03 8.499808444284924144e-03 8.420947089221406112e-03 8.348631119599662226e-03 8.281347095468108779e-03 8.217272866319945759e-03 8.154361043043796553e-03 8.090425278270661769e-03 8.023224751758286505e-03 7.950543234747071628e-03 7.870260280445831938e-03 7.780413260619747050e-03 7.679250002597933465e-03 7.565272607015561569e-03 7.437273633011450870e-03 7.294366254588040797e-03 7.136010270625122928e-03 6.962036049048332675e-03 6.772668653789873719e-03 6.568554576859678834e-03 6.350793686263019912e-03 6.120979165852377321e-03 5.881248245422619238e-03 5.634346124961322685e-03 5.383704143112283749e-03 5.133529942315012869e-03 4.888900540807193142e-03 4.655836668122087171e-03 4.441316624174035214e-03 4.253161743422205834e-03 4.099704113617364670e-03 3.989157351613138031e-03 3.928690506385787776e-03 3.923364813149564541e-03 3.975259847256006757e-03 4.083138020826258298e-03 4.242789346764314594e-03 4.447887093151254266e-03 4.691004043379844342e-03 4.964483570040052925e-03 5.261026569653833897e-03 5.574001896821453340e-03 5.897556050486443130e-03 6.226604062699761348e-03 6.556763082702431016e-03 6.884266476261271736e-03 7.205878355458609358e-03 7.518817307518535498e-03 7.820692002721138167e-03 8.109448416774042365e-03 8.383327202149145826e-03 8.640829423201738455e-03 8.880688950920638536e-03 9.101850046430472185e-03 9.303448928704879245e-03 9.484798369960668885e-03 9.645374573674168894e-03 9.784805762455108316e-03 9.902862039867840055e-03 9.999446197198865252e-03 1.007458521910484760e-02 1.012842230587609679e-02 1.016120927918176542e-02 1.017329927563918532e-02 1.016513966130888624e-02 1.013726512205741226e-02 1.009029090123890818e-02 1.002490616857102182e-02 9.941867513254465036e-03 9.841992561032856385e-03 9.726153719394494898e-03 9.595272058194579540e-03 9.450311334477044453e-03 9.292272170782373344e-03 9.122186395697081882e-03 8.941111554002246706e-03 8.750125591525499680e-03
8.609228692425563087e-03 8.805842732091097302e-03 8.993456857695283219e-03 9.170952065407769055e-03 9.337224517657293638e-03 9.491190899694249700e-03 9.631793946852007862e-03 9.758008142109692376e-03 9.868845580357360481e-03 9.963361993262077193e-03 1.004066292722303848e-02 1.009991006630010270e-02 1.014032769269039916e-02 1.016120927918176542e-02 1.016192421150106419e-02 1.014192464388470084e-02 1.010075249898505050e-02 1.003804663408580135e-02 9.953550210396037642e-03 9.847118322081073807e-03 9.718725968187357650e-03 9.568476485906644152e-03 9.396610610371638334e-03 9.203516388186630537e-03 8.989740253997294955e-03 8.755999688146758747e-03 8.503198016822147848e-03 8.232442104457211515e-03 7.945063932542274776e-03 7.642647370457280979e-03 7.327061827057250974e-03 7.000504913454268230e-03 6.665556689690761531e-03 6.325248355014358517e-03 5.983148014492654237e-03 5.643464666735891269e-03 5.311167379136547129e-03 4.992107294736336867e-03 4.693112140391910922e-03 4.421993140854931816e-03 4.187365187226505317e-03 3.998152299967619797e-03 3.862680355418863891e-03 3.787409708541421543e-03 3.775626056354250502e-03 3.826615201720541537e-03 3.935738221084876358e-03 4.095380894132407898e-03 4.296326751541250724e-03 4.529029542298275250e-03 4.784490632561344201e-03 5.054713387082868971e-03 5.332847434912336114e-03 5.613156216993639425e-03 5.890907056168892368e-03 6.162241911809070681e-03 6.424056905790787898e-03 6.673901036284788854e-03 6.909895576775845066e-03 7.130671801591937677e-03 7.335323397171899032e-03 7.523369794950358382e-03 7.694726974397584143e-03 7.849682698200820263e-03 7.988873521301315117e-03 8.113261224731499119e-03 8.224106575243505732e-03 8.322938536503307269e-03 8.411517303589874026e-03 8.491789851069402040e-03 8.565837126134305882e-03 8.635812621555804744e-03 8.703872844132541295e-03 8.772101131272533672e-03 8.842427289180228300e-03 8.916546506632146846e-03 8.995841773123052637e-03 9.081314424393130066e-03 9.173527312155876565e-03 9.272564392197590877e-03 9.378009303472415251e-03 9.488943943427913599e-03 9.603966381250172296e-03 9.721225956762285722e-03 9.838472301769714268e-03 9.953114409461413445e-03 1.006228577153272900e-02 1.016291191656036944e-02 1.025177727928666856e-02 1.032558906040619874e-02 1.038103647389286566e-02 1.041484443575690574e-02 1.042382127686749919e-02 1.040490045046333495e-02 1.035517646202012768e-02 1.027193539829042782e-02 1.015268050067086140e-02 9.995153241248689105e-03 9.797350340113399059e-03 9.557537126610253161e-03 9.274257608066764635e-03 8.946341576666823683e-03 8.572909066816399720e-03 8.153372481395393043e-03 7.687436752095468985e-03 7.175098019809959642e-03 6.616641591874920098e-03 6.012640539186926529e-03 5.363957731672776112e-03 4.671757827585634043e-03 3.937546599796813013e-03 3.163292402287415893e-03 2.351847164783235893e-03 1.508905526073461107e-03 6.611605265265460421e-04 4.456774680106102555e-04 1.318043359118674764e-03 2.283759863057371452e-03 3.283309929816240810e-03 4.308007282004799703e-03 5.353429224055339213e-03 6.416035462192963210e-03 7.492536269892291836e-03 8.579722129276441678e-03 9.674410550438782702e-03 1.077343058206190786e-02 1.187362133758923348e-02 1.297183615754834464e-02 1.406494905431180525e-02 1.514986197736911851e-02 1.622351223017610977e-02 1.728287973322833668e-02 1.832499400705425718e-02 1.934694084229084121e-02 2.034586867395110285e-02 2.131899470334427255e-02 2.226361082310807440e-02 2.317708940388158931e-02 2.405688899779745774e-02 2.490056000611951328e-02 2.570575034743842122e-02 2.647021114947958192e-02 2.719180247309976525e-02 2.786849906188546000e-02 2.849839609580308644e-02 2.907971491318325427e-02 2.961080865268569257e-02 3.009016775594399590e-02 3.051642526332041735e-02 3.088836182924186921e-02 3.120491038079084914e-02 3.146516034322512784e-02 3.166836135910078981e-02 3.181392643349564842e-02 3.190143444620959640e-02 3.193063198248647511e-02 3.190143444620958946e-02 3.181392643349566229e-02 3.166836135910077593e-02 3.146516034322512090e-02 3.120491038079086302e-02 3.088836182924184839e-02 3.051642526332041389e-02 3.009016775594398202e-02 2.961080865268567869e-02 2.907971491318323692e-02 2.849839609580311767e-02 2.786849906188547041e-02 2.719180247309979301e-02 2.647021114947955764e-02 2.570575034743841775e-02 2.490056000611949594e-02 2.405688899779745080e-02 2.317708940388159278e-02 2.226361082310808134e-02 2.131899470334428989e-02 2.034586867395110632e-02 1.934694084229082386e-02 1.832499400705425024e-02 1.728287973322833321e-02 1.622351223017612018e-02 1.514986197736910983e-02 1.406494905431180525e-02 1.297183615754835158e-02 1.187362133758923348e-02 1.077343058206190439e-02 9.674410550438796580e-03 8.579722129276441678e-03 7.492536269892290969e-03 6.416035462192975353e-03 5.353429224055347019e-03 4.308007282004790162e-03 3.283309929816249917e-03 2.283759863057356707e-03 1.318043359118674330e-03 4.456774680106149176e-04 6.611605265265470179e-04 1.508905526073455903e-03 2.351847164783237628e-03 3.163292402287410255e-03 3.937546599796818217e-03 4.671757827585626237e-03 5.363957731672772643e-03 6.012640539186922192e-03 6.616641591874916628e-03 7.175098019809950101e-03 7.687436752095473322e-03 8.153372481395393043e-03 8.572909066816410129e-03 8.946341576666827153e-03 9.274257608066773309e-03 9.557537126610249692e-03 9.797350340113399059e-03 9.995153241248683901e-03 1.015268050067085794e-02 1.027193539829042088e-02 1.035517646202013115e-02 1.040490045046332801e-02 1.042382127686749746e-02 1.041484443575691095e-02 1.038103647389286739e-02 1.032558906040619180e-02 1.025177727928667203e-02 1.016291191656036597e-02 1.006228577153273594e-02 9.953114409461415180e-03 9.838472301769710798e-03 9.721225956762282253e-03 9.603966381250174031e-03 9.488943943427911865e-03 9.378009303472420455e-03 9.272564392197592611e-03 9.173527312155878299e-03 9.081314424393130066e-03 8.995841773123050902e-03 8.916546506632146846e-03 8.842427289180226566e-03 8.772101131272528468e-03 8.703872844132536091e-03 8.635812621555804744e-03 8.565837126134305882e-03 8.491789851069400305e-03 8.411517303589877495e-03 8.322938536503309004e-03 8.224106575243505732e-03 8.113261224731499119e-03 7.988873521301311648e-03 7.849682698200821998e-03 7.694726974397585878e-03 7.523369794950355779e-03 7.335323397171900767e-03 7.130671801591940279e-03 6.909895576775845066e-03 6.673901036284790589e-03 6.424056905790784429e-03 6.162241911809067212e-03 5.890907056168894103e-03 5.613156216993636823e-03 5.332847434912333512e-03 5.054713387082868103e-03 4.784490632561345068e-03 4.529029542298273515e-03 4.296326751541246387e-03 4.095380894132408765e-03 3.935738221084875491e-03 3.826615201720542404e-03 3.775626056354251369e-03 3.787409708541422410e-03 3.862680355418863891e-03 3.998152299967618929e-03 4.187365187226507919e-03 4.421993140854927479e-03 4.693112140391910922e-03 4.992107294736336000e-03 5.311167379136549731e-03 5.643464666735890402e-03 5.983148014492655105e-03 6.325248355014366324e-03 6.665556689690761531e-03 7.000504913454267363e-03 7.327061827057251842e-03 7.642647370457284449e-03 7.945063932542274776e-03 8.232442104457211515e-03 8.503198016822147848e-03 8.755999688146757012e-03 8.989740253997293221e-03 9.203516388186628802e-03 9.396610610371645272e-03 9.568476485906645887e-03 9.718725968187348976e-03 9.847118322081066868e-03 9.953550210396037642e-03 1.003804663408579961e-02 1.010075249898504703e-02 1.014192464388470258e-02 1.016192421150106419e-02 1.016120927918176542e-02 1.014032769269040436e-02 1.009991006630009749e-02 1.004066292722304195e-02 9.963361993262073724e-03 9.868845580357360481e-03 9.758008142109692376e-03 9.631793946851999189e-03 9.491190899694249700e-03 9.337224517657293638e-03 9.170952065407769055e-03 8.993456857695281484e-03 8.805842732091095568e-03 8.609228692425564822e-03
8.456362749335239945e-03 8.657470155037991569e-03 8.850549529235869628e-03 9.034446022072655999e-03 9.208014401192685452e-03 9.370124478547590952e-03 9.519666695165070885e-03 9.655557869708572896e-03 9.776747112124851632e-03 9.882221900323232694e-03 9.971014315104600664e-03 1.004220742708205293e-02 1.009494182877746296e-02 1.012842230587609679e-02 1.014192464388470431e-02 1.013480257046888572e-02 1.010649484007982400e-02 1.005653247658482539e-02 9.984546202450372832e-03 9.890274100562894063e-03 9.773569578550215728e-03 9.634409737624877873e-03 9.472904291077430261e-03 9.289305235673582517e-03 9.084017557306481999e-03 8.857611357658678325e-03 8.610835930772562166e-03 8.344636510283852393e-03 8.060174666324628964e-03 7.758853676253359317e-03 7.442350648641299880e-03 7.112657764300411682e-03 6.772135711344280662e-03 6.423583174320306524e-03 6.070326887308097677e-03 5.716336751725625137e-03 5.366368658227108068e-03 5.026131493889679676e-03 4.702459917735741547e-03 4.403444254067557205e-03 4.138417615114466444e-03 3.917635422922283173e-03 3.751449478222341084e-03 3.648879877761278864e-03 3.615816692390941452e-03 3.653519549730982127e-03 3.758194950542562487e-03 3.921909980778648733e-03 4.134333493643794696e-03 4.384488704896767446e-03 4.661986585605537928e-03 4.957651547469824234e-03 5.263701783806757316e-03 5.573686002770326074e-03 5.882322450217544393e-03 6.185320929921985997e-03 6.479223474153089288e-03 6.761274698160024861e-03 7.029321547819835335e-03 7.281737914372358143e-03 7.517368642321445131e-03 7.735487816457884032e-03 7.935766959535375115e-03 8.118249520900087945e-03 8.283328658388168161e-03 8.431725791537477213e-03 8.564467759174567915e-03 8.682860690642984353e-03 8.788458945841711237e-03 8.883027744703128961e-03 8.968498440372096522e-03 9.046915834745478460e-03 9.120377519567575419e-03 9.190965956658561989e-03 9.260674859219135066e-03 9.331332332109511241e-03 9.404524061290340034e-03 9.481520470348316076e-03 9.563212042858884598e-03 9.650056834896657623e-03 9.742043535814304961e-03 9.838672334277773560e-03 9.938954459006487177e-03 1.004142979909644802e-02 1.014420068769966710e-02 1.024497893470677559e-02 1.034114262010614113e-02 1.042979902141883547e-02 1.050785028112388199e-02 1.057205891244692754e-02 1.061911087013112272e-02 1.064567456684636752e-02 1.064845481540713928e-02 1.062424117448961154e-02 1.056995055411463422e-02 1.048266419992075621e-02 1.035965933914750718e-02 1.019843585785756845e-02 9.996738410371975789e-03 9.752574357729982754e-03 9.464227907909777276e-03 9.130270798293010914e-03 8.749569829359506862e-03 8.321291534456076375e-03 7.844904260809800606e-03 7.320177951831318384e-03 6.747181981904754218e-03 6.126281554043341501e-03 5.458133568130085073e-03 4.743683921990632553e-03 3.984171352200240220e-03 3.181154023340537675e-03 2.336625213250911881e-03 1.453623331349243207e-03 5.433981070179941340e-04 4.645281154372648581e-04 1.439973352669535059e-03 2.460474652423970572e-03 3.510803864143284547e-03 4.586718570281127921e-03 5.684833392983507962e-03 6.801887718157435814e-03 7.934614924435711564e-03 9.079715352593744487e-03 1.023385582240445707e-02 1.139367747697724899e-02 1.255580642285035464e-02 1.371686517226563921e-02 1.487348407840735458e-02 1.602231241196945891e-02 1.716002892704448016e-02 1.828335186145282898e-02 1.938904836856911174e-02 2.047394340727999931e-02 2.153492813398690670e-02 2.256896785011005754e-02 2.357310956258772475e-02 2.454448921468783268e-02 2.548033864086986927e-02 2.637799229305805987e-02 2.723489377708460807e-02 2.804860222783480891e-02 2.881679854008402028e-02 2.953729146010799014e-02 3.020802353100937934e-02 3.082707687306715516e-02 3.139267876984021266e-02 3.190320702137046383e-02 3.235719501844840085e-02 3.275333648633847738e-02 3.309048984320694248e-02 3.336768211767279085e-02 3.358411237134047156e-02 3.373915457610697499e-02 3.383235990186479053e-02 3.386345837806353787e-02 3.383235990186475584e-02 3.373915457610696805e-02 3.358411237134047156e-02 3.336768211767279085e-02 3.309048984320695636e-02 3.275333648633847045e-02 3.235719501844837309e-02 3.190320702137045689e-02 3.139267876984017797e-02 3.082707687306713781e-02 3.020802353100937240e-02 2.953729146010797973e-02 2.881679854008401334e-02 2.804860222783479504e-02 2.723489377708460113e-02 2.637799229305807028e-02 2.548033864086989009e-02 2.454448921468785696e-02 2.357310956258775597e-02 2.256896785011004367e-02 2.153492813398691710e-02 2.047394340728000278e-02 1.938904836856908051e-02 1.828335186145282898e-02 1.716002892704447669e-02 1.602231241196947625e-02 1.487348407840733029e-02 1.371686517226562187e-02 1.255580642285034770e-02 1.139367747697724725e-02 1.023385582240446054e-02 9.079715352593741018e-03 7.934614924435706360e-03 6.801887718157435814e-03 5.684833392983501023e-03 4.586718570281133125e-03 3.510803864143288884e-03 2.460474652423976644e-03 1.439973352669533758e-03 4.645281154372697370e-04 5.433981070179940255e-04 1.453623331349242339e-03 2.336625213250907978e-03 3.181154023340546783e-03 3.984171352200241954e-03 4.743683921990638624e-03 5.458133568130080736e-03 6.126281554043357981e-03 6.747181981904749881e-03 7.320177951831314048e-03 7.844904260809807545e-03 8.321291534456078109e-03 8.749569829359506862e-03 9.130270798293012649e-03 9.464227907909780746e-03 9.752574357729986224e-03 9.996738410371967115e-03 1.019843585785757192e-02 1.035965933914750545e-02 1.048266419992075968e-02 1.056995055411463942e-02 1.062424117448960460e-02 1.064845481540714102e-02 1.064567456684637446e-02 1.061911087013113313e-02 1.057205891244692580e-02 1.050785028112387332e-02 1.042979902141883720e-02 1.034114262010614287e-02 1.024497893470678080e-02 1.014420068769966883e-02 1.004142979909644108e-02 9.938954459006487177e-03 9.838672334277775294e-03 9.742043535814306696e-03 9.650056834896655888e-03 9.563212042858881129e-03 9.481520470348317811e-03 9.404524061290353912e-03 9.331332332109509506e-03 9.260674859219133331e-03 9.190965956658558519e-03 9.120377519567577154e-03 9.046915834745480195e-03 8.968498440372096522e-03 8.883027744703130696e-03 8.788458945841711237e-03 8.682860690642984353e-03 8.564467759174567915e-03 8.431725791537480683e-03 8.283328658388162957e-03 8.118249520900093150e-03 7.935766959535380319e-03 7.735487816457884032e-03 7.517368642321447733e-03 7.281737914372352072e-03 7.029321547819842274e-03 6.761274698160028331e-03 6.479223474153092757e-03 6.185320929921985997e-03 5.882322450217542659e-03 5.573686002770325207e-03 5.263701783806757316e-03 4.957651547469825969e-03 4.661986585605537060e-03 4.384488704896766578e-03 4.134333493643797298e-03 3.921909980778646998e-03 3.758194950542564656e-03 3.653519549730981694e-03 3.615816692390941885e-03 3.648879877761273226e-03 3.751449478222342385e-03 3.917635422922282305e-03 4.138417615114462975e-03 4.403444254067558072e-03 4.702459917735741547e-03 5.026131493889678808e-03 5.366368658227112405e-03 5.716336751725631209e-03 6.070326887308098544e-03 6.423583174320307392e-03 6.772135711344273723e-03 7.112657764300413417e-03 7.442350648641296411e-03 7.758853676253354981e-03 8.060174666324630699e-03 8.344636510283854128e-03 8.610835930772560431e-03 8.857611357658685264e-03 9.084017557306478530e-03 9.289305235673584252e-03 9.472904291077433730e-03 9.634409737624877873e-03 9.773569578550215728e-03 9.890274100562897533e-03 9.984546202450371097e-03 1.005653247658482193e-02 1.010649484007982747e-02 1.013480257046888572e-02 1.014192464388470431e-02 1.012842230587609853e-02 1.009494182877746296e-02 1.004220742708205466e-02 9.971014315104602399e-03 9.882221900323229224e-03 9.776747112124851632e-03 9.655557869708567692e-03 9.519666695165069151e-03 9.370124478547590952e-03 9.208014401192685452e-03 9.034446022072659468e-03 8.850549529235869628e-03 8.657470155037993303e-03 8.456362749335238210e-03
8.292512769650033089e-03 8.496889627366862111e-03 8.694266677621352232e-03 8.883459127755132662e-03 9.063285864112754359e-03 9.232574992737958147e-03 9.390169514861679625e-03 9.534933150439375144e-03 9.665756317518476096e-03 9.781562270540703277e-03 9.881313397027760570e-03 9.964017669280204534e-03 1.002873524610813603e-02 1.007458521910485107e-02 1.010075249898505050e-02 1.010649484007982747e-02 1.009115000581967819e-02 1.005414308534492707e-02 9.994993982018690951e-03 9.913325109629412060e-03 9.808869352788384885e-03 9.681478376445066397e-03 9.531131408105750560e-03 9.357944669112159761e-03 9.162181703156356202e-03 8.944264948628856404e-03 8.704789036225299773e-03 8.444536479076643690e-03 8.164496678932920554e-03 7.865889525815761632e-03 7.550195355458828167e-03 7.219193692632366009e-03 6.875014095440967234e-03 6.520203553897234959e-03 6.157816239328098122e-03 5.791532690236537474e-03 5.425815969731783220e-03 5.066109974001333643e-03 4.719075568615950858e-03 4.392835217313529467e-03 4.097143473932454184e-03 3.843309396589981823e-03 3.643590458316772057e-03 3.509768254484121192e-03 3.450914647351428777e-03 3.471030641688535590e-03 3.567783214759021916e-03 3.733155278862908613e-03 3.955589899581097788e-03 4.222408219993289621e-03 4.521560074668501406e-03 4.842492995933003926e-03 5.176375136912637898e-03 5.515981646096559596e-03 5.855460436952894705e-03 6.190088704995160181e-03 6.516064090197212777e-03 6.830340576430383309e-03 7.130505380500926429e-03 7.414688918949849383e-03 7.681499773657183942e-03 7.929977735305182573e-03 8.159559376059105987e-03 8.370051797473080507e-03 8.561611124634351672e-03 8.734722993094549623e-03 8.890182756018258359e-03 9.029073485010218059e-03 9.152740106460482278e-03 9.262758258290579305e-03 9.360896718501333577e-03 9.449072590014257270e-03 9.529298861767683537e-03 9.603624524480809319e-03 9.674068100428713166e-03 9.742546217925336996e-03 9.810799656627266704e-03 9.880320008526208980e-03 9.952280620405455289e-03 1.002747568712201651e-02 1.010627116492726629e-02 1.018857054460978878e-02 1.027379751992298085e-02 1.036089633600806824e-02 1.044834928532397886e-02 1.053420962328373116e-02 1.061614725798082012e-02 1.069150401926037899e-02 1.075735514775640403e-02 1.081057381519240010e-02 1.084789590124984708e-02 1.086598280378831168e-02 1.086148065056940192e-02 1.083107483733628668e-02 1.077153929292675935e-02 1.067978024677358577e-02 1.055287454694135534e-02 1.038810276094803177e-02 1.018297740581177759e-02 9.935266720450780520e-03 9.643014435175203264e-03 9.304556033196182199e-03 8.918532066329372399e-03 8.483899222852919753e-03 7.999940124214822978e-03 7.466273401062298656e-03 6.882866810410871727e-03 6.250058843243431854e-03 5.568600678385139668e-03 4.839747132485155805e-03 4.065475086128179927e-03 3.249082334363584488e-03 2.397191113966751306e-03 1.529056863510796062e-03 7.543709282697606214e-04 8.197555257342449032e-04 1.693934346853704634e-03 2.714861152841926452e-03 3.790406228039913412e-03 4.902136120751681737e-03 6.042296044076179290e-03 7.205781635991580225e-03 8.388352837343866081e-03 9.586093896041288434e-03 1.079521925878744980e-02 1.201199793722504579e-02 1.323272475032966772e-02 1.445371208462026442e-02 1.567129125888682209e-02 1.688181854372737198e-02 1.808168342532332287e-02 1.926731787448394267e-02 2.043520596048642099e-02 2.158189345196072709e-02 2.270399721328278039e-02 2.379821429961817558e-02 2.486133070892285885e-02 2.589022978121863217e-02 2.688190025322840029e-02 2.783344398505902678e-02 2.874208337807041685e-02 2.960516850125022650e-02 3.042018393888727343e-02 3.118475536573543649e-02 3.189665584849095403e-02 3.255381186438865287e-02 3.315430902013553199e-02 3.369639744729920755e-02 3.417849684431916585e-02 3.459920113072913195e-02 3.495728267617362328e-02 3.525169606556589896e-02 3.548158136228063420e-02 3.564626683356776626e-02 3.574527110639430516e-02 3.577830472728565914e-02 3.574527110639427741e-02 3.564626683356778014e-02 3.548158136228059256e-02 3.525169606556590590e-02 3.495728267617365798e-02 3.459920113072911807e-02 3.417849684431917279e-02 3.369639744729921449e-02 3.315430902013551118e-02 3.255381186438865981e-02 3.189665584849096097e-02 3.118475536573545037e-02 3.042018393888726649e-02 2.960516850125023691e-02 2.874208337807044461e-02 2.783344398505903025e-02 2.688190025322841764e-02 2.589022978121863910e-02 2.486133070892286925e-02 2.379821429961816517e-02 2.270399721328278039e-02 2.158189345196071321e-02 2.043520596048642099e-02 1.926731787448393921e-02 1.808168342532331940e-02 1.688181854372737892e-02 1.567129125888681168e-02 1.445371208462027310e-02 1.323272475032967292e-02 1.201199793722503711e-02 1.079521925878744806e-02 9.586093896041297108e-03 8.388352837343871285e-03 7.205781635991578490e-03 6.042296044076179290e-03 4.902136120751685207e-03 3.790406228039910810e-03 2.714861152841922982e-03 1.693934346853706151e-03 8.197555257342428433e-04 7.543709282697638741e-04 1.529056863510796930e-03 2.397191113966755209e-03 3.249082334363578850e-03 4.065475086128185131e-03 4.839747132485153203e-03 5.568600678385141403e-03 6.250058843243434456e-03 6.882866810410868258e-03 7.466273401062293452e-03 7.999940124214826448e-03 8.483899222852921487e-03 8.918532066329363725e-03 9.304556033196178730e-03 9.643014435175210203e-03 9.935266720450775316e-03 1.018297740581177412e-02 1.038810276094802310e-02 1.055287454694135360e-02 1.067978024677358750e-02 1.077153929292674721e-02 1.083107483733629361e-02 1.086148065056938630e-02 1.086598280378830994e-02 1.084789590124985229e-02 1.081057381519239489e-02 1.075735514775641097e-02 1.069150401926038246e-02 1.061614725798082706e-02 1.053420962328373463e-02 1.044834928532398059e-02 1.036089633600807344e-02 1.027379751992298605e-02 1.018857054460978531e-02 1.010627116492726282e-02 1.002747568712201477e-02 9.952280620405455289e-03 9.880320008526208980e-03 9.810799656627270174e-03 9.742546217925336996e-03 9.674068100428713166e-03 9.603624524480819727e-03 9.529298861767681803e-03 9.449072590014253800e-03 9.360896718501331842e-03 9.262758258290579305e-03 9.152740106460471869e-03 9.029073485010216324e-03 8.890182756018263563e-03 8.734722993094549623e-03 8.561611124634348202e-03 8.370051797473078772e-03 8.159559376059109456e-03 7.929977735305179104e-03 7.681499773657190881e-03 7.414688918949852853e-03 7.130505380500924695e-03 6.830340576430380707e-03 6.516064090197205838e-03 6.190088704995160181e-03 5.855460436952904246e-03 5.515981646096560463e-03 5.176375136912635296e-03 4.842492995933006528e-03 4.521560074668501406e-03 4.222408219993290489e-03 3.955589899581096053e-03 3.733155278862905577e-03 3.567783214759021916e-03 3.471030641688536457e-03 3.450914647351434848e-03 3.509768254484118156e-03 3.643590458316768154e-03 3.843309396589984425e-03 4.097143473932452450e-03 4.392835217313532936e-03 4.719075568615950858e-03 5.066109974001331909e-03 5.425815969731784955e-03 5.791532690236537474e-03 6.157816239328100724e-03 6.520203553897234959e-03 6.875014095440971570e-03 7.219193692632368611e-03 7.550195355458829902e-03 7.865889525815766836e-03 8.164496678932922288e-03 8.444536479076641955e-03 8.704789036225294568e-03 8.944264948628858139e-03 9.162181703156354468e-03 9.357944669112156291e-03 9.531131408105757499e-03 9.681478376445061193e-03 9.808869352788388354e-03 9.913325109629412060e-03 9.994993982018692685e-03 1.005414308534492533e-02 1.009115000581967993e-02 1.010649484007982574e-02 1.010075249898505223e-02 1.007458521910484586e-02 1.002873524610813777e-02 9.964017669280211473e-03 9.881313397027764039e-03 9.781562270540699808e-03 9.665756317518477830e-03 9.534933150439378613e-03 9.390169514861677891e-03 9.232574992737958147e-03 9.063285864112752624e-03 8.883459127755132662e-03 8.694266677621353967e-03 8.496889627366860376e-03 8.292512769650029619e-03
8.118784148565691416e-03 8.325119923292967003e-03 8.525535062136459924e-03 8.718821580255137205e-03 8.903768742827456936e-03 9.079168780404604094e-03 9.243822703979562641e-03 9.396546241515568373e-03 9.536175911394488558e-03 9.661575242530336463e-03 9.771641146080737098e-03 9.865310439728930750e-03 9.941566522607452744e-03 9.999446197198866987e-03 1.003804663408579961e-02 1.005653247658482193e-02 1.005414308534492880e-02 1.003019992835700418e-02 9.984114130267856060e-03 9.915394207186864137e-03 9.823654030692310912e-03 9.708621089059418438e-03 9.570145147489210469e-03 9.408207455596203153e-03 9.222930714544469444e-03 9.014590105058071026e-03 8.783625800977030995e-03 8.530657565667650391e-03 8.256502271091753845e-03 7.962195522002845499e-03 7.649019052922243801e-03 7.318536253297194469e-03 6.972639145712044954e-03 6.613611489028050835e-03 6.244214491011352772e-03 5.867803891985599526e-03 5.488489606254896153e-03 5.111350485082373322e-03 4.742713734340400951e-03 4.390493021173887817e-03 4.064534866151677146e-03 3.776824029459576078e-03 3.541230868394837188e-03 3.372321049130194443e-03 3.282874621635239239e-03 3.280558124621060691e-03 3.365374212615514574e-03 3.529629334278549992e-03 3.760445478969613817e-03 4.043096427382918481e-03 4.363521058817665561e-03 4.709543202489937207e-03 5.071142487133885150e-03 5.440259036151483089e-03 5.810454014634300335e-03 6.176578383962359579e-03 6.534501481345865795e-03 6.880905576782915360e-03 7.213136617665985399e-03 7.529098180418099424e-03 7.827176973154437167e-03 8.106190633985552521e-03 8.365350819277311487e-03 8.604236349329103320e-03 8.822772474299257414e-03 9.021213232131215440e-03 9.200124494888248933e-03 9.360365729051288788e-03 9.503068800643945171e-03 9.629612397415585751e-03 9.741590867243262938e-03 9.840776528994833044e-03 9.929074836236511867e-03 1.000847219445654031e-02 1.008097676324241562e-02 1.014855321032602162e-02 1.021305309142815643e-02 1.027614324516008468e-02 1.033923522486696056e-02 1.040341923250528468e-02 1.046940617109555320e-02 1.053748121959002457e-02 1.060747173920960178e-02 1.067873139273095746e-02 1.075014121201139580e-02 1.082012714125529448e-02 1.088669247985613910e-02 1.094746278781815428e-02 1.099974028322879202e-02 1.104056457483801670e-02 1.106677669563282951e-02 1.107508375830066824e-02 1.106212204813515794e-02 1.102451691523895910e-02 1.095893835679414077e-02 1.086215164635846199e-02 1.073106274969291667e-02 1.056275856385245800e-02 1.035454224109680701e-02 1.010396403507436876e-02 9.808848265643141384e-03 9.467317184886471851e-03 9.077812806277176308e-03 8.639118245048774125e-03 8.150381026561563658e-03 7.611142604158317553e-03 7.021382008899257690e-03 6.381589612575361108e-03 5.692905981279256476e-03 4.957409886822770895e-03 4.178781975272730098e-03 3.364050055220335188e-03 2.529081789058671564e-03 1.720704823911950801e-03 1.127206699752998772e-03 1.257404667089642150e-03 2.034424927680927690e-03 3.029448771268455042e-03 4.112578006838780824e-03 5.247953486481347907e-03 6.421106575559289674e-03 7.623879555886488822e-03 8.850411710326537909e-03 1.009580293223516501e-02 1.135559383738974325e-02 1.262554176629551196e-02 1.390151871429557914e-02 1.517946463137811140e-02 1.645536778408386927e-02 1.772525907545669313e-02 1.898521382340486591e-02 2.023135758607785828e-02 2.145987415979460841e-02 2.266701468202724987e-02 2.384910721580426815e-02 2.500256644573437340e-02 2.612390326618204903e-02 2.720973413280925596e-02 2.825679010465137128e-02 2.926192553776553462e-02 3.022212641188980892e-02 3.113451828253521736e-02 3.199637385615686225e-02 3.280512018706481514e-02 3.355834549308298054e-02 3.425380558385283936e-02 3.488942989159696945e-02 3.546332708994600486e-02 3.597379028250546895e-02 3.641930173952848127e-02 3.679853715869829678e-02 3.711036942487772744e-02 3.735387184356723372e-02 3.752832082416233950e-02 3.763319799151969985e-02 3.766819170785552784e-02 3.763319799151969985e-02 3.752832082416233950e-02 3.735387184356722678e-02 3.711036942487770662e-02 3.679853715869828984e-02 3.641930173952850208e-02 3.597379028250546895e-02 3.546332708994601179e-02 3.488942989159696945e-02 3.425380558385286711e-02 3.355834549308298054e-02 3.280512018706482902e-02 3.199637385615686225e-02 3.113451828253520001e-02 3.022212641188982626e-02 2.926192553776555544e-02 2.825679010465136434e-02 2.720973413280923861e-02 2.612390326618204903e-02 2.500256644573437687e-02 2.384910721580427162e-02 2.266701468202725681e-02 2.145987415979461188e-02 2.023135758607785134e-02 1.898521382340487632e-02 1.772525907545667578e-02 1.645536778408387274e-02 1.517946463137811487e-02 1.390151871429558608e-02 1.262554176629551196e-02 1.135559383738973457e-02 1.009580293223516674e-02 8.850411710326544848e-03 7.623879555886487087e-03 6.421106575559288807e-03 5.247953486481330559e-03 4.112578006838779957e-03 3.029448771268465016e-03 2.034424927680920318e-03 1.257404667089652341e-03 1.127206699752992701e-03 1.720704823911951451e-03 2.529081789058672432e-03 3.364050055220339525e-03 4.178781975272724027e-03 4.957409886822768293e-03 5.692905981279256476e-03 6.381589612575358506e-03 7.021382008899254221e-03 7.611142604158326226e-03 8.150381026561570597e-03 8.639118245048768921e-03 9.077812806277174573e-03 9.467317184886485729e-03 9.808848265643141384e-03 1.010396403507438090e-02 1.035454224109680181e-02 1.056275856385245800e-02 1.073106274969290626e-02 1.086215164635846719e-02 1.095893835679413383e-02 1.102451691523895390e-02 1.106212204813515794e-02 1.107508375830065957e-02 1.106677669563281390e-02 1.104056457483802017e-02 1.099974028322879202e-02 1.094746278781815081e-02 1.088669247985613389e-02 1.082012714125528581e-02 1.075014121201139580e-02 1.067873139273095746e-02 1.060747173920960004e-02 1.053748121959002804e-02 1.046940617109554626e-02 1.040341923250528988e-02 1.033923522486696403e-02 1.027614324516007600e-02 1.021305309142815469e-02 1.014855321032601988e-02 1.008097676324241562e-02 1.000847219445654031e-02 9.929074836236511867e-03 9.840776528994831310e-03 9.741590867243259469e-03 9.629612397415585751e-03 9.503068800643946906e-03 9.360365729051292258e-03 9.200124494888250667e-03 9.021213232131215440e-03 8.822772474299264353e-03 8.604236349329103320e-03 8.365350819277311487e-03 8.106190633985550786e-03 7.827176973154440637e-03 7.529098180418095955e-03 7.213136617665986267e-03 6.880905576782910156e-03 6.534501481345867530e-03 6.176578383962353508e-03 5.810454014634297733e-03 5.440259036151486559e-03 5.071142487133886018e-03 4.709543202489937207e-03 4.363521058817662092e-03 4.043096427382916747e-03 3.760445478969612516e-03 3.529629334278550860e-03 3.365374212615516308e-03 3.280558124621059824e-03 3.282874621635241408e-03 3.372321049130194443e-03 3.541230868394834586e-03 3.776824029459571741e-03 4.064534866151682350e-03 4.390493021173885214e-03 4.742713734340394012e-03 5.111350485082373322e-03 5.488489606254891816e-03 5.867803891985602996e-03 6.244214491011351037e-03 6.613611489028050835e-03 6.972639145712038883e-03 7.318536253297194469e-03 7.649019052922251607e-03 7.962195522002845499e-03 8.256502271091762518e-03 8.530657565667650391e-03 8.783625800977034465e-03 9.014590105058071026e-03 9.222930714544465974e-03 9.408207455596201418e-03 9.570145147489205265e-03 9.708621089059414969e-03 9.823654030692312647e-03 9.915394207186858933e-03 9.984114130267852591e-03 1.003019992835700418e-02 1.005414308534492880e-02 1.005653247658481672e-02 1.003804663408580308e-02 9.999446197198868722e-03 9.941566522607451009e-03 9.865310439728932485e-03 9.771641146080735363e-03 9.661575242530336463e-03 9.536175911394498966e-03 9.396546241515568373e-03 9.243822703979566111e-03 9.079168780404605829e-03 8.903768742827456936e-03 8.718821580255138939e-03 8.525535062136459924e-03 8.325119923292970472e-03 8.118784148565691416e-03
7.936404299118118497e-03 8.143305725144567644e-03 8.345409914580848368e-03 8.541493487333738296e-03 8.730323265070704872e-03 8.910662240368304871e-03 9.081275598074256550e-03 9.240936819479610848e-03 9.388433893233337837e-03 9.522575650579444620e-03 9.642198236653713381e-03 9.746171724569955772e-03 9.833406874877411233e-03 9.902862039867840055e-03 9.953550210396041112e-03 9.984546202450371097e-03 9.994993982018692685e-03 9.984114130267856060e-03 9.951211457184437614e-03 9.895682781397525940e-03 9.817024908109624540e-03 9.714842857200539292e-03 9.588858422167577389e-03 9.438919180262380151e-03 9.265008129862684766e-03 9.067254208895246873e-03 8.845944057448132739e-03 8.601535542540684684e-03 8.334673783466963956e-03 8.046210732959449899e-03 7.737229827579687920e-03 7.409077887829820103e-03 7.063407422908966372e-03 6.702233917255435817e-03 6.328014732438746667e-03 5.943759158127348737e-03 5.553183008605623756e-03 5.160925640592200180e-03 4.772850504211886141e-03 4.396446333712419711e-03 4.041319065353409998e-03 3.719680345985893095e-03 3.446544695000371659e-03 3.239034230317223637e-03 3.114001262817104373e-03 3.083815764994023156e-03 3.152029375710275593e-03 3.311955346938371368e-03 3.549345840915928661e-03 3.846982044449970273e-03 4.188331387549901023e-03 4.559282481035594609e-03 4.948464993405098274e-03 5.346922158836223300e-03 5.747619970196223525e-03 6.144998847421095575e-03 6.534623914020003602e-03 6.912930736582420348e-03 7.277046814081128585e-03 7.624668512442280693e-03 7.953977029736259557e-03 8.263581220312619588e-03 8.552478541090815026e-03 8.820027884616768107e-03 9.065929798275107823e-03 9.290210761762415434e-03 9.493208976984005357e-03 9.675559644244827867e-03 9.838178049629081601e-03 9.982239040156352591e-03 1.010915166980925865e-02 1.022052800525561148e-02 1.031814532294228308e-02 1.040390124077598261e-02 1.047976173076007635e-02 1.054770246313180108e-02 1.060964452873709024e-02 1.066738624066268515e-02 1.072253336903174897e-02 1.077643073067541431e-02 1.083009844290338045e-02 1.088417626728825811e-02 1.093887925280236963e-02 1.099396732362657204e-02 1.104873059037683042e-02 1.110199109680211349e-02 1.115212058711277134e-02 1.119707284164391664e-02 1.123442830717299480e-02 1.126144822341083873e-02 1.127513524236429220e-02 1.127229762363578594e-02 1.124961440068724533e-02 1.120369936876444185e-02 1.113116226438307099e-02 1.102866602504020549e-02 1.089297949366851634e-02 1.072102534647898994e-02 1.050992337820534465e-02 1.025702959752788045e-02 9.959971910572599715e-03 9.616683572259886181e-03 9.225436182895698639e-03 8.784875015541466700e-03 8.294061297497240526e-03 7.752529613417996276e-03 7.160375806342504992e-03 6.518406314266429746e-03 5.828415912464236966e-03 5.093751586229165566e-03 4.320573191680538924e-03 3.521016595545747342e-03 2.722315181375999180e-03 1.996928463687707832e-03 1.552200833097577360e-03 1.718825334027552143e-03 2.427674342984482720e-03 3.389000978100107937e-03 4.468851138436752760e-03 5.618621602198180069e-03 6.817153139339566202e-03 8.052831368592932096e-03 9.317851913317080209e-03 1.060611117029280556e-02 1.191233068946613918e-02 1.323165899723373513e-02 1.455947901147213765e-02 1.589131193246878099e-02 1.722276962336124345e-02 1.854953271272591353e-02 1.986734290777355388e-02 2.117200337664617432e-02 2.245938377118544133e-02 2.372542790184049150e-02 2.496616287524880060e-02 2.617770896537181119e-02 2.735628976342364613e-02 2.849824232003259072e-02 2.960002709855304517e-02 3.065823762554018006e-02 3.166960976749057244e-02 3.263103059022533226e-02 3.353954677438127085e-02 3.439237257057677077e-02 3.518689728305460923e-02 3.592069227297572942e-02 3.659151747263950094e-02 3.719732740098886242e-02 3.773627666921720858e-02 3.820672496365011550e-02 3.860724149174606795e-02 3.893660887622874683e-02 3.919382648216266501e-02 3.937811316242120774e-02 3.948890940832062296e-02 3.952587889431286722e-02 3.948890940832061602e-02 3.937811316242122855e-02 3.919382648216263032e-02 3.893660887622873296e-02 3.860724149174608183e-02 3.820672496365013632e-02 3.773627666921722246e-02 3.719732740098884854e-02 3.659151747263948706e-02 3.592069227297574330e-02 3.518689728305460923e-02 3.439237257057676383e-02 3.353954677438128473e-02 3.263103059022532532e-02 3.166960976749057244e-02 3.065823762554020782e-02 2.960002709855302783e-02 2.849824232003260460e-02 2.735628976342366694e-02 2.617770896537182160e-02 2.496616287524879713e-02 2.372542790184047762e-02 2.245938377118541704e-02 2.117200337664617779e-02 1.986734290777354348e-02 1.854953271272593088e-02 1.722276962336124692e-02 1.589131193246877058e-02 1.455947901147213765e-02 1.323165899723372646e-02 1.191233068946612877e-02 1.060611117029281424e-02 9.317851913317083679e-03 8.052831368592923422e-03 6.817153139339561865e-03 5.618621602198169661e-03 4.468851138436760566e-03 3.389000978100110105e-03 2.427674342984478817e-03 1.718825334027545854e-03 1.552200833097576059e-03 1.996928463687703929e-03 2.722315181375992241e-03 3.521016595545734765e-03 4.320573191680541526e-03 5.093751586229167301e-03 5.828415912464237833e-03 6.518406314266426277e-03 7.160375806342500656e-03 7.752529613417996276e-03 8.294061297497238791e-03 8.784875015541461496e-03 9.225436182895700374e-03 9.616683572259898324e-03 9.959971910572589307e-03 1.025702959752787524e-02 1.050992337820534812e-02 1.072102534647899168e-02 1.089297949366852675e-02 1.102866602504021937e-02 1.113116226438307793e-02 1.120369936876444358e-02 1.124961440068723839e-02 1.127229762363578074e-02 1.127513524236429567e-02 1.126144822341084047e-02 1.123442830717298613e-02 1.119707284164390623e-02 1.115212058711277134e-02 1.110199109680211869e-02 1.104873059037682868e-02 1.099396732362657031e-02 1.093887925280236789e-02 1.088417626728825638e-02 1.083009844290339259e-02 1.077643073067541951e-02 1.072253336903175244e-02 1.066738624066268515e-02 1.060964452873708504e-02 1.054770246313179761e-02 1.047976173076007635e-02 1.040390124077598781e-02 1.031814532294227788e-02 1.022052800525561321e-02 1.010915166980925692e-02 9.982239040156347387e-03 9.838178049629076397e-03 9.675559644244827867e-03 9.493208976984010561e-03 9.290210761762417169e-03 9.065929798275116497e-03 8.820027884616768107e-03 8.552478541090815026e-03 8.263581220312616119e-03 7.953977029736256088e-03 7.624668512442282428e-03 7.277046814081132922e-03 6.912930736582422950e-03 6.534623914020007071e-03 6.144998847421092973e-03 5.747619970196216586e-03 5.346922158836226770e-03 4.948464993405096539e-03 4.559282481035590272e-03 4.188331387549902758e-03 3.846982044449968972e-03 3.549345840915925625e-03 3.311955346938373103e-03 3.152029375710273858e-03 3.083815764994025325e-03 3.114001262817103505e-03 3.239034230317223637e-03 3.446544695000368190e-03 3.719680345985895698e-03 4.041319065353410865e-03 4.396446333712417109e-03 4.772850504211888743e-03 5.160925640592193241e-03 5.553183008605624624e-03 5.943759158127347869e-03 6.328014732438750137e-03 6.702233917255435817e-03 7.063407422908966372e-03 7.409077887829815766e-03 7.737229827579683583e-03 8.046210732959442960e-03 8.334673783466963956e-03 8.601535542540681215e-03 8.845944057448134473e-03 9.067254208895241668e-03 9.265008129862688235e-03 9.438919180262380151e-03 9.588858422167580858e-03 9.714842857200539292e-03 9.817024908109621070e-03 9.895682781397525940e-03 9.951211457184432410e-03 9.984114130267856060e-03 9.994993982018697889e-03 9.984546202450371097e-03 9.953550210396041112e-03 9.902862039867843524e-03 9.833406874877414702e-03 9.746171724569955772e-03 9.642198236653713381e-03 9.522575650579448089e-03 9.388433893233343042e-03 9.240936819479609113e-03 9.081275598074256550e-03 8.910662240368303136e-03 8.730323265070708341e-03 8.541493487333740031e-03 8.345409914580857041e-03 8.143305725144571114e-03 7.936404299118120231e-03
7.746723216724029845e-03 7.952719878073047019e-03 8.155078546329934050e-03 8.352569535873452175e-03 8.543945537781615085e-03 8.727947939183250056e-03 8.903313136379409007e-03 9.068778879994777997e-03 9.223090684514196821e-03 9.365008328108402613e-03 9.493312462441051008e-03 9.606811346178341024e-03 9.704347710738161353e-03 9.784805762455104847e-03 9.847118322081068603e-03 9.890274100562897533e-03 9.913325109629415530e-03 9.915394207186858933e-03 9.895682781397527675e-03 9.853478584150998990e-03 9.788163735532606075e-03 9.699222936913647758e-03 9.586251953588958291e-03 9.448966460852257013e-03 9.287211394198821232e-03 9.100971010417440582e-03 8.890379960247420110e-03 8.655735807513479166e-03 8.397513623026101742e-03 8.116383563012537217e-03 7.813232755296800613e-03 7.489193430343958277e-03 7.145680153806686745e-03 6.784440404818309171e-03 6.407624844925266690e-03 6.017886789791276718e-03 5.618525084606220549e-03 5.213691202775172853e-03 4.808689674123883123e-03 4.410407951995605480e-03 4.027906261717744199e-03 3.673146978898088853e-03 3.361671296500906830e-03 3.112629676987782677e-03 2.947001343334738118e-03 2.882898197417018554e-03 2.929043264748491023e-03 3.080874130914973245e-03 3.322831975385773066e-03 3.634622832971834416e-03 3.996623654807552294e-03 4.392389917845410802e-03 4.809014518322638626e-03 5.236585880245547657e-03 5.667479119089212022e-03 6.095752444653373438e-03 6.516700797425984022e-03 6.926545152990733895e-03 7.322222217850202046e-03 7.701243975924978828e-03 8.061604544712101805e-03 8.401718654378758505e-03 8.720381039312807489e-03 9.016739416736647972e-03 9.290275964186203717e-03 9.540793666857914912e-03 9.768404851524095656e-03 9.973519835974629932e-03 1.015683402173239193e-02 1.031931202644425886e-02 1.046216764965346956e-02 1.058683863755999384e-02 1.069495539637240790e-02 1.078830303170360584e-02 1.086877638957669569e-02 1.093832816113565580e-02 1.099891059362529365e-02 1.105241191362047945e-02 1.110058918095803773e-02 1.114499989682565459e-02 1.118693520991264310e-02 1.122735791293448006e-02 1.126684851671285077e-02 1.130556247431596141e-02 1.134320109061941542e-02 1.137899783443976909e-02 1.141172076349501914e-02 1.143969070468170771e-02 1.146081384111539113e-02 1.147262656221828027e-02 1.147234991179786612e-02 1.145695074916877262e-02 1.142320679855350976e-02 1.136777304624221607e-02 1.128724738032258965e-02 1.117823388170389315e-02 1.103740270951694691e-02 1.086154604279837219e-02 1.064763003377560899e-02 1.039284321502913916e-02 1.009464233574314945e-02 9.750797281620180584e-03 9.359437739757638791e-03 8.919105940771538885e-03 8.428822805495117532e-03 7.888180511171584072e-03 7.297485881227611104e-03 6.658003129947910950e-03 5.972398957762041841e-03 5.245625178122978460e-03 4.486821769911972062e-03 3.713814469483131802e-03 2.964730332511612484e-03 2.328514926341983000e-03 1.997976607444350294e-03 2.191015736956037577e-03 2.853532376095958834e-03 3.781715452449541104e-03 4.852128002386811925e-03 6.009374749533387232e-03 7.226869479958747573e-03 8.489702952736691635e-03 9.788062513300719789e-03 1.111454894605496888e-02 1.246298690334259399e-02 1.382785728418908788e-02 1.520401085175498816e-02 1.658651854962859759e-02 1.797059243292923117e-02 1.935154495226325960e-02 2.072476991787910311e-02 2.208573609206416002e-02 2.342998827986789503e-02 2.475315290143181163e-02 2.605094621446490608e-02 2.731918404502633319e-02 2.855379229907145308e-02 2.975081778355601059e-02 3.090643902825701908e-02 3.201697690474328978e-02 3.307890490798585242e-02 3.408885901199812385e-02 3.504364704143246578e-02 3.594025752114143879e-02 3.677586797887854447e-02 3.754785268442114438e-02 3.825378981329337347e-02 3.889146802590998098e-02 3.945889245414429397e-02 3.995429008759363021e-02 4.037611455191303378e-02 4.072305027129566324e-02 4.099401600727679840e-02 4.118816776636122917e-02 4.130490106952149076e-02 4.134385257779898959e-02 4.130490106952148383e-02 4.118816776636123611e-02 4.099401600727684003e-02 4.072305027129565630e-02 4.037611455191301990e-02 3.995429008759365797e-02 3.945889245414427315e-02 3.889146802590998098e-02 3.825378981329335265e-02 3.754785268442114438e-02 3.677586797887852366e-02 3.594025752114139716e-02 3.504364704143245191e-02 3.408885901199816548e-02 3.307890490798588712e-02 3.201697690474327590e-02 3.090643902825702602e-02 2.975081778355600018e-02 2.855379229907148084e-02 2.731918404502632625e-02 2.605094621446489220e-02 2.475315290143180122e-02 2.342998827986791585e-02 2.208573609206417043e-02 2.072476991787908923e-02 1.935154495226327348e-02 1.797059243292922076e-02 1.658651854962860453e-02 1.520401085175497428e-02 1.382785728418907747e-02 1.246298690334259399e-02 1.111454894605496541e-02 9.788062513300718054e-03 8.489702952736702044e-03 7.226869479958740634e-03 6.009374749533387232e-03 4.852128002386808456e-03 3.781715452449544140e-03 2.853532376095951895e-03 2.191015736956041481e-03 1.997976607444345090e-03 2.328514926341989939e-03 2.964730332511623326e-03 3.713814469483130501e-03 4.486821769911970327e-03 5.245625178122989736e-03 5.972398957762044443e-03 6.658003129947909216e-03 7.297485881227607635e-03 7.888180511171587542e-03 8.428822805495117532e-03 8.919105940771540619e-03 9.359437739757642261e-03 9.750797281620187523e-03 1.009464233574314251e-02 1.039284321502914610e-02 1.064763003377560725e-02 1.086154604279836525e-02 1.103740270951693997e-02 1.117823388170389488e-02 1.128724738032259658e-02 1.136777304624221434e-02 1.142320679855351150e-02 1.145695074916877089e-02 1.147234991179786612e-02 1.147262656221827680e-02 1.146081384111539633e-02 1.143969070468170597e-02 1.141172076349502088e-02 1.137899783443976909e-02 1.134320109061941889e-02 1.130556247431596141e-02 1.126684851671284904e-02 1.122735791293448179e-02 1.118693520991263443e-02 1.114499989682565459e-02 1.110058918095803600e-02 1.105241191362048465e-02 1.099891059362529365e-02 1.093832816113565580e-02 1.086877638957670783e-02 1.078830303170360584e-02 1.069495539637241137e-02 1.058683863755998690e-02 1.046216764965346435e-02 1.031931202644426407e-02 1.015683402173239193e-02 9.973519835974628198e-03 9.768404851524097390e-03 9.540793666857920116e-03 9.290275964186203717e-03 9.016739416736642768e-03 8.720381039312804020e-03 8.401718654378756770e-03 8.061604544712100071e-03 7.701243975924971022e-03 7.322222217850206383e-03 6.926545152990736497e-03 6.516700797425984890e-03 6.095752444653380377e-03 5.667479119089206818e-03 5.236585880245551126e-03 4.809014518322644698e-03 4.392389917845410802e-03 3.996623654807552294e-03 3.634622832971832682e-03 3.322831975385768296e-03 3.080874130914974546e-03 2.929043264748488855e-03 2.882898197417019855e-03 2.947001343334740286e-03 3.112629676987780508e-03 3.361671296500908998e-03 3.673146978898088420e-03 4.027906261717744199e-03 4.410407951995598541e-03 4.808689674123883123e-03 5.213691202775168516e-03 5.618525084606228355e-03 6.017886789791276718e-03 6.407624844925277965e-03 6.784440404818313508e-03 7.145680153806682408e-03 7.489193430343955675e-03 7.813232755296795409e-03 8.116383563012538951e-03 8.397513623026098273e-03 8.655735807513480901e-03 8.890379960247420110e-03 9.100971010417440582e-03 9.287211394198824702e-03 9.448966460852257013e-03 9.586251953588963495e-03 9.699222936913639084e-03 9.788163735532600870e-03 9.853478584150998990e-03 9.895682781397527675e-03 9.915394207186865871e-03 9.913325109629415530e-03 9.890274100562895798e-03 9.847118322081065134e-03 9.784805762455106581e-03 9.704347710738154414e-03 9.606811346178341024e-03 9.493312462441045804e-03 9.365008328108402613e-03 9.223090684514202026e-03 9.068778879994774528e-03 8.903313136379410742e-03 8.727947939183251791e-03 8.543945537781611616e-03 8.352569535873455644e-03 8.155078546329930581e-03 7.952719878073047019e-03 7.746723216724031580e-03
7.551212561220767630e-03 7.754764655182560043e-03 7.955863377517389395e-03 8.153283414742055688e-03 8.345773045488108846e-03 8.532060918765590682e-03 8.710862761228559126e-03 8.880888055825791882e-03 9.040846730729879335e-03 9.189455892280314758e-03 9.325446629758789643e-03 9.447570913677325391e-03 9.554608603287809490e-03 9.645374573674172364e-03 9.718725968187352446e-03 9.773569578550215728e-03 9.808869352788383150e-03 9.823654030692314382e-03 9.817024908109626274e-03 9.788163735532599136e-03 9.736340764114767565e-03 9.660922964180376771e-03 9.561382459572552103e-03 9.437305247347347464e-03 9.288400310552218098e-03 9.114509286011726261e-03 8.915616927260592434e-03 8.691862715337341297e-03 8.443554134094593752e-03 8.171182367455707279e-03 7.875441534407322600e-03 7.557253116950537683e-03 7.217798059477814263e-03 6.858560290033723257e-03 6.481387401380413193e-03 6.088577360065330381e-03 5.683005048837995801e-03 5.268310146053862587e-03 4.849179392634767050e-03 4.431771875917838409e-03 4.024350797702509405e-03 3.638176652910016760e-03 3.288611026698694349e-03 2.995999768184142657e-03 2.785033755462813961e-03 2.680388246090041268e-03 2.698011272842658782e-03 2.837255815535763819e-03 3.081539189157999053e-03 3.406718576653412506e-03 3.789228133946452842e-03 4.209775904883757136e-03 4.653705484887182657e-03 5.110104352542547100e-03 5.570780692841875020e-03 6.029455774086438583e-03 6.481200562050155010e-03 6.922061660297607576e-03 7.348817841520075521e-03 7.758822814413008674e-03 8.149904087156942603e-03 8.520298179807622718e-03 8.868609333572002873e-03 9.193783275415290043e-03 9.495090381364285070e-03 9.772114335782147027e-03 1.002474348970459894e-02 1.025316282025086692e-02 1.045784483667770541e-02 1.063953806472725527e-02 1.079925193503553614e-02 1.093823705075936369e-02 1.105795995106585890e-02 1.116007165150469105e-02 1.124636945649317397e-02 1.131875182458143628e-02 1.137916643874938710e-02 1.142955209466830352e-02 1.147177555679630701e-02 1.150756511264167462e-02 1.153844312537074049e-02 1.156566037195665315e-02 1.159013527697521154e-02 1.161240123526791936e-02 1.163256500783090008e-02 1.165027866218631102e-02 1.166472674817640477e-02 1.167462943761546704e-02 1.167826133035785793e-02 1.167348466942785302e-02 1.165779492838713537e-02 1.162837621308306438e-02 1.158216368903816976e-02 1.151591029101428978e-02 1.142625524535393483e-02 1.130979237455525740e-02 1.116313669309371669e-02 1.098298839608925076e-02 1.076619396538318688e-02 1.050980478467134632e-02 1.021113442689129333e-02 9.867816782812906251e-03 9.477868686748084151e-03 9.039763129669853986e-03 8.552523443624908753e-03 8.015856858658861051e-03 7.430361583800563358e-03 6.797874131426183929e-03 6.122094713250727377e-03 5.409792893762960415e-03 4.673296204973359860e-03 3.935965742992416326e-03 3.244645711482298852e-03 2.695120259837717382e-03 2.453953800586842083e-03 2.669331740749184261e-03 3.300338728457748866e-03 4.198868679899394295e-03 5.256616871832396620e-03 6.416160235313264279e-03 7.647160093389142842e-03 8.931906950162224815e-03 1.025870162103921165e-02 1.161885878731698345e-02 1.300528567045261714e-02 1.441177059023183299e-02 1.583261009165505204e-02 1.726240703278263122e-02 1.869595957867417960e-02 2.012820074101615703e-02 2.155416708744865503e-02 2.296898478767753563e-02 2.436786618297244814e-02 2.574611281642331939e-02 2.709912242567681304e-02 2.842239832018114351e-02 2.971156012308669159e-02 3.096235520618438944e-02 3.217067036891482767e-02 3.333254345820599318e-02 3.444417472287509413e-02 3.550193776213813462e-02 3.650238997258044987e-02 3.744228242897976178e-02 3.831856915544485515e-02 3.912841575812994743e-02 3.986920740028664090e-02 4.053855610715376145e-02 4.113430739213939924e-02 4.165454619841842121e-02 4.209760215152439505e-02 4.246205411935195101e-02 4.274673407653756946e-02 4.295073027046028558e-02 4.307338968647859978e-02 4.311431981037697897e-02 4.307338968647863447e-02 4.295073027046027864e-02 4.274673407653755558e-02 4.246205411935193713e-02 4.209760215152438118e-02 4.165454619841841427e-02 4.113430739213940618e-02 4.053855610715373370e-02 3.986920740028666171e-02 3.912841575812996131e-02 3.831856915544484127e-02 3.744228242897978953e-02 3.650238997258047069e-02 3.550193776213814156e-02 3.444417472287510107e-02 3.333254345820596543e-02 3.217067036891482767e-02 3.096235520618439985e-02 2.971156012308668118e-02 2.842239832018113657e-02 2.709912242567679916e-02 2.574611281642330898e-02 2.436786618297244467e-02 2.296898478767752869e-02 2.155416708744865850e-02 2.012820074101616050e-02 1.869595957867417266e-02 1.726240703278263122e-02 1.583261009165505204e-02 1.441177059023183819e-02 1.300528567045262061e-02 1.161885878731697477e-02 1.025870162103920645e-02 8.931906950162217876e-03 7.647160093389148046e-03 6.416160235313273820e-03 5.256616871832396620e-03 4.198868679899394295e-03 3.300338728457752769e-03 2.669331740749178623e-03 2.453953800586842950e-03 2.695120259837713046e-03 3.244645711482301454e-03 3.935965742992403316e-03 4.673296204973354656e-03 5.409792893762952609e-03 6.122094713250727377e-03 6.797874131426179592e-03 7.430361583800559021e-03 8.015856858658866255e-03 8.552523443624903549e-03 9.039763129669841843e-03 9.477868686748087620e-03 9.867816782812897577e-03 1.021113442689129680e-02 1.050980478467135673e-02 1.076619396538318688e-02 1.098298839608924209e-02 1.116313669309373230e-02 1.130979237455525740e-02 1.142625524535393657e-02 1.151591029101428111e-02 1.158216368903818017e-02 1.162837621308307305e-02 1.165779492838713190e-02 1.167348466942784262e-02 1.167826133035785620e-02 1.167462943761546010e-02 1.166472674817640651e-02 1.165027866218631102e-02 1.163256500783089314e-02 1.161240123526792282e-02 1.159013527697521327e-02 1.156566037195664969e-02 1.153844312537074569e-02 1.150756511264167115e-02 1.147177555679631568e-02 1.142955209466830178e-02 1.137916643874938190e-02 1.131875182458144322e-02 1.124636945649317397e-02 1.116007165150469799e-02 1.105795995106585716e-02 1.093823705075936716e-02 1.079925193503553267e-02 1.063953806472725701e-02 1.045784483667770715e-02 1.025316282025086519e-02 1.002474348970460415e-02 9.772114335782140088e-03 9.495090381364288540e-03 9.193783275415296982e-03 8.868609333571995934e-03 8.520298179807619249e-03 8.149904087156942603e-03 7.758822814413013011e-03 7.348817841520074653e-03 6.922061660297611912e-03 6.481200562050155010e-03 6.029455774086438583e-03 5.570780692841879357e-03 5.110104352542545365e-03 4.653705484887180055e-03 4.209775904883760606e-03 3.789228133946452408e-03 3.406718576653410772e-03 3.081539189158002089e-03 2.837255815535763819e-03 2.698011272842657047e-03 2.680388246090042569e-03 2.785033755462817864e-03 2.995999768184139621e-03 3.288611026698685675e-03 3.638176652910018929e-03 4.024350797702509405e-03 4.431771875917835807e-03 4.849179392634763580e-03 5.268310146053864322e-03 5.683005048837991464e-03 6.088577360065327779e-03 6.481387401380415796e-03 6.858560290033718920e-03 7.217798059477816865e-03 7.557253116950536816e-03 7.875441534407326069e-03 8.171182367455710749e-03 8.443554134094590283e-03 8.691862715337344766e-03 8.915616927260594168e-03 9.114509286011722791e-03 9.288400310552214628e-03 9.437305247347343995e-03 9.561382459572553838e-03 9.660922964180383710e-03 9.736340764114762361e-03 9.788163735532602605e-03 9.817024908109629744e-03 9.823654030692309178e-03 9.808869352788379681e-03 9.773569578550219197e-03 9.718725968187352446e-03 9.645374573674170629e-03 9.554608603287809490e-03 9.447570913677323656e-03 9.325446629758793113e-03 9.189455892280309554e-03 9.040846730729877601e-03 8.880888055825793617e-03 8.710862761228557391e-03 8.532060918765592417e-03 8.345773045488110581e-03 8.153283414742053953e-03 7.955863377517392865e-03 7.754764655182560910e-03 7.551212561220773702e-03
7.351462695513137115e-03 7.550971602166471272e-03 7.749224083551822448e-03 7.945011800995624082e-03 8.137090067291959800e-03 8.324185193286219933e-03 8.505001702061093169e-03 8.678229450054281147e-03 8.842550695849408712e-03 8.996647155514219535e-03 9.139207079310308207e-03 9.268932379297054394e-03 9.384545831449207440e-03 9.484798369960670619e-03 9.568476485906638948e-03 9.634409737624874404e-03 9.681478376445066397e-03 9.708621089059418438e-03 9.714842857200539292e-03 9.699222936913640819e-03 9.660922964180381975e-03 9.599195201828865723e-03 9.513390955859997097e-03 9.402969209446693233e-03 9.267505552352202705e-03 9.106701526737200764e-03 8.920394572950953935e-03 8.708568850199598088e-03 8.471367341009295934e-03 8.209105847042723683e-03 7.922289782132019634e-03 7.611635122537924528e-03 7.278095577040317489e-03 6.922899143673062750e-03 6.547598984850448549e-03 6.154146417476222958e-03 5.744998527188739136e-03 5.323280727666017398e-03 4.893037482949332689e-03 4.459625078057988072e-03 4.030330462891653330e-03 3.615331995483574753e-03 3.229102212355090297e-03 2.892108018182829379e-03 2.631742270460706197e-03 2.479504526654190306e-03 2.460939424043011737e-03 2.582120465457492242e-03 2.826195781854923348e-03 3.164131501157861452e-03 3.567212447840765067e-03 4.012627239589700891e-03 4.483736708916235061e-03 4.968606618073381082e-03 5.458531741713202115e-03 5.946963955815178296e-03 6.428811020240703632e-03 6.899994330441001390e-03 7.357172924111654751e-03 7.797571490153259663e-03 8.218873247526566755e-03 8.619153505784977326e-03 8.996838881125174617e-03 9.350682675144949413e-03 9.679750267379891651e-03 9.983410407591826463e-03 1.026132954220375024e-02 1.051346708066623094e-02 1.074006998638171728e-02 1.094166537641595022e-02 1.111905000623691041e-02 1.127327564917739340e-02 1.140562949066667789e-02 1.151760877411302057e-02 1.161088908348063657e-02 1.168728584989746529e-02 1.174870894422440880e-02 1.179711057644846836e-02 1.183442716739354153e-02 1.186251637504857730e-02 1.188309101507236364e-02 1.189765216055586883e-02 1.190742417189812399e-02 1.191329471627985102e-02 1.191576291602904243e-02 1.191489856584450162e-02 1.191031486735715829e-02 1.190115637906003464e-02 1.188610294942113454e-02 1.186338940318813068e-02 1.183083981007561174e-02 1.178591439365824466e-02 1.172576661655115593e-02 1.164730774262050586e-02 1.154727622230964507e-02 1.142230953511372445e-02 1.126901660030549431e-02 1.108404948269181740e-02 1.086417384494066732e-02 1.060633843961349479e-02 1.030774495905769673e-02 9.965920925816607046e-03 9.578800319830155577e-03 9.144819891914457433e-03 8.663044752379863225e-03 8.133347150024484995e-03 7.556682176757098870e-03 6.935543899434287209e-03 6.274768686706033195e-03 5.583033387466439408e-03 4.875795219033476728e-03 4.181253648946258068e-03 3.552114825255777222e-03 3.083748046778282941e-03 2.915389293917034809e-03 3.151376853011341253e-03 3.761044383903032039e-03 4.634054245034782693e-03 5.677623308124375538e-03 6.835530814781124766e-03 8.075322049588955567e-03 9.377140863497883394e-03 1.072764701751840674e-02 1.211695649291000092e-02 1.353708618940132301e-02 1.498113654468604533e-02 1.644284688280370221e-02 1.791634687475898366e-02 1.939601555747325415e-02 2.087640164146529337e-02 2.235217992440291165e-02 2.381812956838065889e-02 2.526912589644422086e-02 2.670014065948462384e-02 2.810624762843618937e-02 2.948263150109586839e-02 3.082459880826675033e-02 3.212758994182195876e-02 3.338719170964146721e-02 3.459915000878489161e-02 3.575938233365563712e-02 3.686398992181555423e-02 3.790926939981626581e-02 3.889172383335393057e-02 3.980807311575111640e-02 4.065526364978420265e-02 4.143047729284352054e-02 4.213113954584021825e-02 4.275492697359122712e-02 4.329977384935330270e-02 4.376387801945863520e-02 4.414570598607476387e-02 4.444399720741423060e-02 4.465776761532588152e-02 4.478631235063004062e-02 4.482920771655075909e-02 4.478631235063004756e-02 4.465776761532586764e-02 4.444399720741425142e-02 4.414570598607474305e-02 4.376387801945864908e-02 4.329977384935332352e-02 4.275492697359126182e-02 4.213113954584020437e-02 4.143047729284352748e-02 4.065526364978420265e-02 3.980807311575113028e-02 3.889172383335395139e-02 3.790926939981622418e-02 3.686398992181558892e-02 3.575938233365562324e-02 3.459915000878487079e-02 3.338719170964145333e-02 3.212758994182192407e-02 3.082459880826677115e-02 2.948263150109588573e-02 2.810624762843620325e-02 2.670014065948462384e-02 2.526912589644420004e-02 2.381812956838064849e-02 2.235217992440289084e-02 2.087640164146528296e-02 1.939601555747327150e-02 1.791634687475897672e-02 1.644284688280372650e-02 1.498113654468604186e-02 1.353708618940133515e-02 1.211695649291000092e-02 1.072764701751840674e-02 9.377140863497881659e-03 8.075322049588950363e-03 6.835530814781127368e-03 5.677623308124382477e-03 4.634054245034792234e-03 3.761044383903024233e-03 3.151376853011331712e-03 2.915389293917047386e-03 3.083748046778281640e-03 3.552114825255780258e-03 4.181253648946257201e-03 4.875795219033488871e-03 5.583033387466426398e-03 6.274768686706035797e-03 6.935543899434288076e-03 7.556682176757110146e-03 8.133347150024486730e-03 8.663044752379863225e-03 9.144819891914459167e-03 9.578800319830153842e-03 9.965920925816598372e-03 1.030774495905770020e-02 1.060633843961349999e-02 1.086417384494066385e-02 1.108404948269181393e-02 1.126901660030548910e-02 1.142230953511371924e-02 1.154727622230965547e-02 1.164730774262050933e-02 1.172576661655115940e-02 1.178591439365824466e-02 1.183083981007561174e-02 1.186338940318812894e-02 1.188610294942114322e-02 1.190115637906003290e-02 1.191031486735716002e-02 1.191489856584450509e-02 1.191576291602904764e-02 1.191329471627984929e-02 1.190742417189812746e-02 1.189765216055587056e-02 1.188309101507236364e-02 1.186251637504856862e-02 1.183442716739354153e-02 1.179711057644846663e-02 1.174870894422441053e-02 1.168728584989746702e-02 1.161088908348064004e-02 1.151760877411302578e-02 1.140562949066667789e-02 1.127327564917739340e-02 1.111905000623691561e-02 1.094166537641595022e-02 1.074006998638171902e-02 1.051346708066622747e-02 1.026132954220375024e-02 9.983410407591826463e-03 9.679750267379891651e-03 9.350682675144945943e-03 8.996838881125172882e-03 8.619153505784982530e-03 8.218873247526566755e-03 7.797571490153259663e-03 7.357172924111649547e-03 6.899994330441005727e-03 6.428811020240712305e-03 5.946963955815180898e-03 5.458531741713205584e-03 4.968606618073379347e-03 4.483736708916235929e-03 4.012627239589699156e-03 3.567212447840761164e-03 3.164131501157864922e-03 2.826195781854923782e-03 2.582120465457490507e-03 2.460939424043014773e-03 2.479504526654190740e-03 2.631742270460709233e-03 2.892108018182828078e-03 3.229102212355089863e-03 3.615331995483570850e-03 4.030330462891659402e-03 4.459625078057994144e-03 4.893037482949333557e-03 5.323280727666015663e-03 5.744998527188738269e-03 6.154146417476226427e-03 6.547598984850449416e-03 6.922899143673067954e-03 7.278095577040314020e-03 7.611635122537928864e-03 7.922289782132019634e-03 8.209105847042723683e-03 8.471367341009297669e-03 8.708568850199596353e-03 8.920394572950950465e-03 9.106701526737200764e-03 9.267505552352200970e-03 9.402969209446691498e-03 9.513390955859991893e-03 9.599195201828863988e-03 9.660922964180380240e-03 9.699222936913639084e-03 9.714842857200535822e-03 9.708621089059420173e-03 9.681478376445066397e-03 9.634409737624877873e-03 9.568476485906644152e-03 9.484798369960667150e-03 9.384545831449203970e-03 9.268932379297059598e-03 9.139207079310306472e-03 8.996647155514221270e-03 8.842550695849410447e-03 8.678229450054281147e-03 8.505001702061087965e-03 8.324185193286223403e-03 8.137090067291959800e-03 7.945011800995625817e-03 7.749224083551820713e-03 7.550971602166466935e-03 7.351462695513137115e-03
7.149176944737645895e-03 7.342999368077961567e-03 7.536758415685769832e-03 7.729277610662542777e-03 7.919332843865731913e-03 8.105660377586448861e-03 8.286964675741578107e-03 8.461926084587128791e-03 8.629208397720184234e-03 8.787466343338899699e-03 8.935353031982250227e-03 9.071527400237937647e-03 9.194661681418235880e-03 9.303448928704875776e-03 9.396610610371638334e-03 9.472904291077426792e-03 9.531131408105755765e-03 9.570145147489213938e-03 9.588858422167579124e-03 9.586251953588958291e-03 9.561382459572553838e-03 9.513390955859988424e-03 9.441511187330879629e-03 9.345078219069576433e-03 9.223537239227547896e-03 9.076452658222648739e-03 8.903517637076120705e-03 8.704564248770287060e-03 8.479574581902798655e-03 8.228693253355208806e-03 7.952242035074653242e-03 7.650737666127932664e-03 7.324914493184342401e-03 6.975754493175551421e-03 6.604528710928705797e-03 6.212856597563501393e-03 5.802793889730087883e-03 5.376966843464756757e-03 4.938783212689551276e-03 4.492772513546535937e-03 4.045146368577097126e-03 3.604730499694893103e-03 3.184490541867771897e-03 2.803836135479483190e-03 2.491243260689670561e-03 2.284296155111944886e-03 2.220427143415078935e-03 2.316676087476326681e-03 2.557621698375439883e-03 2.907919942699882260e-03 3.331941766238935305e-03 3.802470786124056111e-03 4.300646857475203672e-03 4.813541387993153405e-03 5.332032548044655235e-03 5.849398864312708654e-03 6.360462403868289392e-03 6.861077853111966635e-03 7.347827771903906596e-03 7.817839777047566954e-03 8.268676534515261023e-03 8.698269885287303327e-03 9.104882085095689082e-03 9.487083803621527284e-03 9.843742388982447758e-03 1.017401617458567331e-02 1.047735196171321881e-02 1.075348363069098152e-02 1.100243033225753106e-02 1.122449301540168198e-02 1.142024823534710208e-02 1.159053830538780278e-02 1.173645694320417029e-02 1.185932964308791977e-02 1.196068810311389299e-02 1.204223817164868336e-02 1.210582097005530669e-02 1.215336711388496221e-02 1.218684430357979201e-02 1.220819898812135727e-02 1.221929330754828111e-02 1.222183906219164416e-02 1.221733098766375307e-02 1.220698206984407314e-02 1.219166393855875691e-02 1.217185546299033236e-02 1.214760248588571054e-02 1.211849116256492193e-02 1.208363664428623724e-02 1.204168793806942479e-02 1.199084879464908798e-02 1.192891354543761974e-02 1.185331604151860369e-02 1.176118932759430934e-02 1.164943345552212593e-02 1.151478891023582571e-02 1.135391345925978665e-02 1.116346080878021993e-02 1.094016022619057581e-02 1.068089727842021046e-02 1.038279710787917351e-02 1.004331340182355176e-02 9.660328769197781135e-03 9.232276318049636304e-03 8.758299163912049504e-03 8.238477015741360598e-03 7.674172158243753109e-03 7.068591959064892544e-03 6.427754110607541288e-03 5.762219715178111025e-03 5.090305242906034526e-03 4.444030520735698341e-03 3.879149739598207903e-03 3.486068468883168122e-03 3.379563630689350930e-03 3.635531093793375416e-03 4.231075283354032018e-03 5.082488822684089712e-03 6.111317306128964850e-03 7.264532472724695954e-03 8.508972581327116716e-03 9.823334074996437418e-03 1.119295602440105973e-02 1.260690080463982080e-02 1.405636122463100462e-02 1.553378048061317650e-02 1.703235508207511309e-02 1.854574839776826356e-02 2.006792361948340001e-02 2.159304656732672495e-02 2.311543052880019392e-02 2.462950702877446385e-02 2.612981291403267126e-02 2.761098784094781489e-02 2.906777843337708320e-02 3.049504669478888402e-02 3.188778107572871195e-02 3.324110911759025483e-02 3.455031093183602575e-02 3.581083299906471368e-02 3.701830192506682521e-02 3.816853789670839742e-02 3.925756765474577858e-02 4.028163685355170415e-02 4.123722171581718776e-02 4.212103991788525986e-02 4.293006066144485627e-02 4.366151390188098558e-02 4.431289871413628817e-02 4.488199078435277378e-02 4.536684902091066285e-02 4.576582128192571708e-02 4.607754921857279418e-02 4.630097223494505920e-02 4.643533056576614609e-02 4.648016747345334876e-02 4.643533056576615997e-02 4.630097223494503839e-02 4.607754921857276642e-02 4.576582128192571708e-02 4.536684902091064203e-02 4.488199078435277378e-02 4.431289871413632286e-02 4.366151390188095088e-02 4.293006066144484933e-02 4.212103991788526680e-02 4.123722171581716694e-02 4.028163685355170415e-02 3.925756765474576471e-02 3.816853789670838354e-02 3.701830192506680439e-02 3.581083299906471368e-02 3.455031093183603269e-02 3.324110911759025483e-02 3.188778107572872583e-02 3.049504669478889443e-02 2.906777843337706585e-02 2.761098784094778019e-02 2.612981291403265391e-02 2.462950702877443263e-02 2.311543052880019045e-02 2.159304656732671801e-02 2.006792361948340694e-02 1.854574839776826356e-02 1.703235508207512003e-02 1.553378048061319038e-02 1.405636122463100983e-02 1.260690080463981386e-02 1.119295602440106667e-02 9.823334074996447826e-03 8.508972581327128859e-03 7.264532472724699423e-03 6.111317306128964850e-03 5.082488822684093181e-03 4.231075283354019875e-03 3.635531093793363706e-03 3.379563630689337919e-03 3.486068468883159882e-03 3.879149739598212240e-03 4.444030520735700943e-03 5.090305242906033659e-03 5.762219715178116229e-03 6.427754110607540421e-03 7.068591959064888207e-03 7.674172158243769588e-03 8.238477015741353660e-03 8.758299163912051238e-03 9.232276318049639774e-03 9.660328769197781135e-03 1.004331340182354308e-02 1.038279710787917698e-02 1.068089727842020352e-02 1.094016022619057234e-02 1.116346080878021993e-02 1.135391345925978665e-02 1.151478891023582224e-02 1.164943345552212420e-02 1.176118932759430760e-02 1.185331604151861409e-02 1.192891354543762147e-02 1.199084879464908451e-02 1.204168793806943173e-02 1.208363664428623550e-02 1.211849116256492540e-02 1.214760248588571054e-02 1.217185546299033236e-02 1.219166393855875691e-02 1.220698206984406793e-02 1.221733098766375480e-02 1.222183906219164590e-02 1.221929330754828111e-02 1.220819898812135727e-02 1.218684430357978507e-02 1.215336711388496221e-02 1.210582097005530669e-02 1.204223817164868683e-02 1.196068810311388605e-02 1.185932964308791804e-02 1.173645694320416683e-02 1.159053830538780451e-02 1.142024823534711075e-02 1.122449301540167851e-02 1.100243033225753279e-02 1.075348363069097458e-02 1.047735196171321881e-02 1.017401617458567852e-02 9.843742388982446023e-03 9.487083803621529018e-03 9.104882085095692551e-03 8.698269885287299857e-03 8.268676534515255819e-03 7.817839777047566954e-03 7.347827771903912668e-03 6.861077853111972706e-03 6.360462403868285056e-03 5.849398864312707787e-03 5.332032548044650898e-03 4.813541387993153405e-03 4.300646857475208008e-03 3.802470786124058279e-03 3.331941766238935738e-03 2.907919942699879225e-03 2.557621698375442051e-03 2.316676087476327982e-03 2.220427143415081104e-03 2.284296155111940115e-03 2.491243260689669260e-03 2.803836135479479286e-03 3.184490541867781004e-03 3.604730499694892669e-03 4.045146368577092789e-03 4.492772513546534202e-03 4.938783212689548674e-03 5.376966843464761094e-03 5.802793889730084413e-03 6.212856597563498791e-03 6.604528710928704062e-03 6.975754493175555758e-03 7.324914493184338064e-03 7.650737666127932664e-03 7.952242035074656712e-03 8.228693253355205336e-03 8.479574581902800390e-03 8.704564248770280122e-03 8.903517637076120705e-03 9.076452658222634862e-03 9.223537239227547896e-03 9.345078219069569495e-03 9.441511187330879629e-03 9.513390955859991893e-03 9.561382459572552103e-03 9.586251953588956556e-03 9.588858422167579124e-03 9.570145147489208734e-03 9.531131408105762703e-03 9.472904291077430261e-03 9.396610610371636599e-03 9.303448928704874041e-03 9.194661681418230675e-03 9.071527400237944586e-03 8.935353031982251962e-03 8.787466343338906638e-03 8.629208397720185969e-03 8.461926084587128791e-03 8.286964675741583311e-03 8.105660377586448861e-03 7.919332843865728444e-03 7.729277610662542777e-03 7.536758415685769832e-03 7.342999368077959832e-03 7.149176944737645895e-03
6.946162139169171496e-03 7.132628725841711620e-03 7.320201067526211323e-03 7.507752061366808685e-03 7.694094209031346332e-03 7.877988311006436581e-03 8.058151992784366377e-03 8.233268053351738142e-03 8.401992648209852602e-03 8.562963333285730436e-03 8.714807003707815067e-03 8.856147764148955895e-03 8.985614766400683642e-03 9.101850046430475655e-03 9.203516388186630537e-03 9.289305235673589456e-03 9.357944669112158026e-03 9.408207455596203153e-03 9.438919180262380151e-03 9.448966460852257013e-03 9.437305247347343995e-03 9.402969209446693233e-03 9.345078219069574699e-03 9.262846943797340554e-03 9.155593581818582960e-03 9.022748791997506346e-03 8.863864907830388065e-03 8.678625576701121461e-03 8.466856044948810334e-03 8.228534428588247379e-03 7.963804491326843468e-03 7.672990733082642525e-03 7.356617035259355522e-03 7.015430821244696830e-03 6.650435860741483844e-03 6.262938817014950497e-03 5.854618042141874860e-03 5.427629174576701840e-03 4.984773131915347204e-03 4.529772729013423899e-03 4.067743339984664953e-03 3.606016886840040288e-03 3.155608032088599423e-03 2.733777431164742967e-03 2.368024877677075372e-03 2.099876386944329529e-03 1.979978485497672740e-03 2.042392285295429721e-03 2.276727730716878156e-03 2.639396494452055271e-03 3.085172849565595999e-03 3.581264746772834778e-03 4.106388413187472830e-03 4.646733331592541733e-03 5.192919076468766916e-03 5.738181723058683424e-03 6.277353195964723021e-03 6.806288787571121782e-03 7.321541919379490060e-03 7.820176835582578687e-03 8.299660039954873114e-03 8.757797821715838926e-03 9.192701338209281064e-03 9.602768385078936861e-03 9.986675242952767692e-03 1.034337441347982049e-02 1.067209546665124319e-02 1.097234705436601031e-02 1.124391864238898087e-02 1.148688081037623279e-02 1.170158314698050914e-02 1.188864887334459969e-02 1.204896539615181450e-02 1.218367004473553533e-02 1.229413030591471230e-02 1.238191795335537825e-02 1.244877659362944762e-02 1.249658233541469862e-02 1.252729754631201620e-02 1.254291800237923409e-02 1.254541415923571095e-02 1.253666776726903437e-02 1.251840558733909210e-02 1.249213248951153848e-02 1.245906667190095109e-02 1.242008004706226729e-02 1.237564693998467573e-02 1.232580407383318533e-02 1.227012436951967385e-02 1.220770637895134819e-02 1.213718028027019682e-02 1.205673039269308452e-02 1.196413324185148334e-02 1.185680944169684517e-02 1.173188714844480666e-02 1.158627464115831625e-02 1.141673971106768083e-02 1.121999399080558790e-02 1.099278111478253772e-02 1.073196868756719213e-02 1.043464552581661181e-02 1.009822772659100913e-02 9.720580202442652418e-03 9.300165184720312825e-03 8.836237291596878846e-03 8.329118864801886291e-03 7.780614735807476513e-03 7.194672641118728465e-03 6.578483181405081481e-03 5.944372106350250505e-03 5.313090978624628730e-03 4.719327311752417008e-03 4.219472408860455194e-03 3.896512199414305360e-03 3.844582154312923151e-03 4.120483837225543539e-03 4.707220118897264237e-03 5.540494230707665620e-03 6.554526298679606844e-03 7.700602595517386240e-03 8.945986041810386272e-03 1.026860364823905733e-02 1.165283324893435883e-02 1.308686997720178227e-02 1.456118065305103682e-02 1.606760465403243854e-02 1.759882614209185708e-02 1.914806051573801279e-02 2.070886674969116617e-02 2.227503544279487921e-02 2.384052347353751711e-02 2.539941796553822281e-02 2.694591901397576025e-02 2.847433457457794123e-02 2.997908328652735058e-02 3.145470245670214243e-02 3.289585934835541348e-02 3.429736450657897701e-02 3.565418624021462340e-02 3.696146563989401862e-02 3.821453168993464711e-02 3.940891615597698350e-02 4.054036801827654718e-02 4.160486728394099942e-02 4.259863805762803546e-02 4.351816078415888384e-02 4.436018360170683461e-02 4.512173276280013329e-02 4.580012209431360420e-02 4.639296147762646261e-02 4.689816433758203090e-02 4.731395413396750210e-02 4.763886985280851166e-02 4.787177049695683084e-02 4.801183857676108446e-02 4.805858260205971011e-02 4.801183857676107058e-02 4.787177049695681696e-02 4.763886985280851166e-02 4.731395413396751598e-02 4.689816433758204478e-02 4.639296147762646261e-02 4.580012209431360420e-02 4.512173276280013329e-02 4.436018360170684849e-02 4.351816078415888384e-02 4.259863805762804240e-02 4.160486728394103412e-02 4.054036801827656800e-02 3.940891615597694186e-02 3.821453168993463323e-02 3.696146563989401862e-02 3.565418624021458871e-02 3.429736450657897007e-02 3.289585934835539960e-02 3.145470245670211468e-02 2.997908328652733323e-02 2.847433457457794470e-02 2.694591901397575331e-02 2.539941796553822975e-02 2.384052347353749976e-02 2.227503544279487227e-02 2.070886674969116270e-02 1.914806051573800932e-02 1.759882614209186055e-02 1.606760465403242466e-02 1.456118065305103682e-02 1.308686997720178748e-02 1.165283324893435710e-02 1.026860364823904692e-02 8.945986041810393211e-03 7.700602595517395781e-03 6.554526298679599038e-03 5.540494230707662150e-03 4.707220118897263370e-03 4.120483837225546141e-03 3.844582154312922717e-03 3.896512199414319238e-03 4.219472408860461266e-03 4.719327311752418742e-03 5.313090978624628730e-03 5.944372106350252240e-03 6.578483181405073675e-03 7.194672641118723261e-03 7.780614735807470442e-03 8.329118864801884556e-03 8.836237291596873641e-03 9.300165184720321498e-03 9.720580202442645479e-03 1.009822772659101260e-02 1.043464552581661181e-02 1.073196868756719560e-02 1.099278111478254466e-02 1.121999399080558096e-02 1.141673971106768083e-02 1.158627464115831278e-02 1.173188714844480840e-02 1.185680944169684170e-02 1.196413324185148334e-02 1.205673039269308279e-02 1.213718028027019509e-02 1.220770637895135166e-02 1.227012436951966864e-02 1.232580407383318533e-02 1.237564693998467746e-02 1.242008004706226729e-02 1.245906667190095109e-02 1.249213248951153848e-02 1.251840558733909210e-02 1.253666776726903263e-02 1.254541415923571095e-02 1.254291800237923929e-02 1.252729754631201620e-02 1.249658233541470383e-02 1.244877659362944762e-02 1.238191795335537825e-02 1.229413030591471577e-02 1.218367004473553707e-02 1.204896539615181970e-02 1.188864887334459969e-02 1.170158314698051087e-02 1.148688081037623453e-02 1.124391864238898087e-02 1.097234705436601204e-02 1.067209546665124319e-02 1.034337441347982049e-02 9.986675242952771162e-03 9.602768385078943800e-03 9.192701338209282799e-03 8.757797821715835457e-03 8.299660039954867910e-03 7.820176835582571748e-03 7.321541919379490060e-03 6.806288787571120914e-03 6.277353195964723888e-03 5.738181723058685159e-03 5.192919076468766049e-03 4.646733331592539998e-03 4.106388413187473697e-03 3.581264746772836512e-03 3.085172849565596433e-03 2.639396494452052235e-03 2.276727730716876421e-03 2.042392285295433190e-03 1.979978485497668837e-03 2.099876386944331264e-03 2.368024877677076239e-03 2.733777431164741232e-03 3.155608032088605061e-03 3.606016886840044192e-03 4.067743339984668423e-03 4.529772729013418694e-03 4.984773131915342000e-03 5.427629174576703575e-03 5.854618042141882667e-03 6.262938817014956569e-03 6.650435860741489916e-03 7.015430821244695095e-03 7.356617035259364196e-03 7.672990733082641658e-03 7.963804491326848672e-03 8.228534428588249114e-03 8.466856044948806864e-03 8.678625576701119726e-03 8.863864907830393269e-03 9.022748791997508080e-03 9.155593581818581225e-03 9.262846943797340554e-03 9.345078219069572964e-03 9.402969209446691498e-03 9.437305247347343995e-03 9.448966460852260482e-03 9.438919180262376682e-03 9.408207455596206623e-03 9.357944669112154557e-03 9.289305235673589456e-03 9.203516388186630537e-03 9.101850046430472185e-03 8.985614766400680173e-03 8.856147764148954160e-03 8.714807003707815067e-03 8.562963333285723497e-03 8.401992648209850867e-03 8.233268053351738142e-03 8.058151992784362908e-03 7.877988311006434846e-03 7.694094209031348067e-03 7.507752061366813022e-03 7.320201067526214793e-03 7.132628725841714222e-03 6.946162139169171496e-03
6.744314294158381198e-03 6.921753746331115072e-03 7.101419721997942643e-03 7.282254882341655626e-03 7.463127228752445760e-03 7.642839415222698468e-03 7.820137980856418231e-03 7.993722434998908402e-03 8.162254164744546861e-03 8.324365162399831666e-03 8.478666589653051366e-03 8.623757206821803731e-03 8.758231701366414601e-03 8.880688950920640271e-03 8.989740253997293221e-03 9.084017557306478530e-03 9.162181703156356202e-03 9.222930714544469444e-03 9.265008129862683031e-03 9.287211394198824702e-03 9.288400310552218098e-03 9.267505552352197501e-03 9.223537239227553100e-03 9.155593581818584695e-03 9.062869609691921388e-03 8.944666011081868484e-03 8.800398136616078767e-03 8.629605255684326404e-03 8.431960209986119267e-03 8.207279694111002666e-03 7.955535524384866816e-03 7.676867461899546802e-03 7.371598480099780283e-03 7.040253892257922717e-03 6.683586623923722624e-03 6.302612395758203957e-03 5.898661176861362716e-03 5.473455966874075061e-03 5.029238773895270027e-03 4.568980785427619908e-03 4.096748263304472726e-03 3.618367424112848077e-03 3.142681904846139022e-03 2.683993996856966300e-03 2.266703869708404807e-03 1.932643015758265083e-03 1.744539046562546816e-03 1.761152088652851973e-03 1.984516666005360207e-03 2.360233494361088733e-03 2.829205159346212875e-03 3.351531026421161307e-03 3.903426340040626937e-03 4.470453345242662684e-03 5.043213291351249933e-03 5.615070231759096940e-03 6.180978684993150910e-03 6.736868541769468720e-03 7.279313457728820921e-03 7.805348131544319855e-03 8.312366754456358350e-03 8.798067307937957812e-03 9.260422525568013513e-03 9.697666658966628411e-03 1.010829163115398166e-02 1.049104860930447948e-02 1.084495241533763032e-02 1.116928699459394589e-02 1.146361063238996239e-02 1.172775988363133730e-02 1.196185134033735629e-02 1.216628045224681792e-02 1.234171666648261993e-02 1.248909418420447379e-02 1.260959766228783759e-02 1.270464223154764427e-02 1.277584727552297586e-02 1.282500353092010624e-02 1.285403324843049921e-02 1.286494340416005980e-02 1.285977228655413307e-02 1.284053020197051601e-02 1.280913553182857351e-02 1.276734790728589405e-02 1.271670079718556501e-02 1.265843626929844500e-02 1.259344501103982356e-02 1.252221481397062727e-02 1.244479058275819658e-02 1.236074850287787429e-02 1.226918631437045118e-02 1.216873075956749657e-02 1.205756230738567331e-02 1.193345633269535071e-02 1.179383917272078253e-02 1.163585699851762793e-02 1.145645530102258440e-02 1.125246703889787314e-02 1.102070815381649138e-02 1.075808026453803877e-02 1.046168199501832340e-02 1.012893278299166824e-02 9.757716578590007114e-03 9.346558387428392789e-03 8.894855637434723183e-03 8.403201594418657425e-03 7.873864466109129975e-03 7.311532009091856535e-03 6.724510562409231548e-03 6.126691463428976699e-03 5.540736965652498167e-03 5.002845238347060526e-03 4.568147278462866313e-03 4.311137260531631467e-03 4.308926678719994519e-03 4.605055825992136927e-03 5.187043308641700427e-03 6.005138354554070274e-03 7.004567862096814680e-03 8.141483683639844093e-03 9.384440901084867281e-03 1.071121800096332469e-02 1.210560482788866285e-02 1.355514382693793866e-02 1.504969969629679945e-02 1.658058151651862003e-02 1.814000654088270340e-02 1.972077161168249090e-02 2.131605141319042537e-02 2.291927533626721136e-02 2.452405392581512647e-02 2.612413714799181885e-02 2.771339338919573750e-02 2.928580211725154842e-02 3.083545560024495216e-02 3.235656662115073134e-02 3.384348011146199459e-02 3.529068726912626408e-02 3.669284115275016356e-02 3.804477303340499800e-02 3.934150898514852945e-02 4.057828633589246475e-02 4.175056970084754099e-02 4.285406639373873922e-02 4.388474106480879516e-02 4.483882945461948460e-02 4.571285118276184611e-02 4.650362151315175913e-02 4.720826205477345050e-02 4.782421036946263304e-02 4.834922846795568219e-02 4.878141018232579063e-02 4.911918740796235999e-02 4.936133521155559173e-02 4.950697580371951623e-02 4.955558137617127601e-02 4.950697580371951623e-02 4.936133521155561948e-02 4.911918740796241550e-02 4.878141018232577675e-02 4.834922846795567525e-02 4.782421036946263304e-02 4.720826205477343662e-02 4.650362151315175219e-02 4.571285118276185305e-02 4.483882945461945685e-02 4.388474106480880904e-02 4.285406639373873922e-02 4.175056970084753405e-02 4.057828633589247169e-02 3.934150898514855027e-02 3.804477303340499800e-02 3.669284115275014968e-02 3.529068726912628490e-02 3.384348011146199459e-02 3.235656662115075910e-02 3.083545560024495216e-02 2.928580211725154148e-02 2.771339338919576872e-02 2.612413714799182232e-02 2.452405392581512994e-02 2.291927533626718361e-02 2.131605141319040803e-02 1.972077161168247356e-02 1.814000654088269993e-02 1.658058151651862003e-02 1.504969969629682373e-02 1.355514382693794387e-02 1.210560482788867326e-02 1.071121800096332642e-02 9.384440901084842995e-03 8.141483683639845828e-03 7.004567862096815548e-03 6.005138354554070274e-03 5.187043308641705631e-03 4.605055825992136059e-03 4.308926678719986712e-03 4.311137260531632334e-03 4.568147278462868915e-03 5.002845238347055322e-03 5.540736965652499901e-03 6.126691463428966290e-03 6.724510562409230681e-03 7.311532009091865209e-03 7.873864466109131710e-03 8.403201594418657425e-03 8.894855637434716245e-03 9.346558387428403197e-03 9.757716578590014053e-03 1.012893278299167171e-02 1.046168199501832340e-02 1.075808026453804050e-02 1.102070815381649138e-02 1.125246703889787488e-02 1.145645530102258267e-02 1.163585699851763140e-02 1.179383917272077906e-02 1.193345633269535591e-02 1.205756230738567157e-02 1.216873075956749831e-02 1.226918631437044598e-02 1.236074850287787602e-02 1.244479058275819137e-02 1.252221481397062727e-02 1.259344501103983743e-02 1.265843626929844153e-02 1.271670079718557368e-02 1.276734790728589232e-02 1.280913553182857177e-02 1.284053020197051774e-02 1.285977228655413133e-02 1.286494340416006327e-02 1.285403324843049401e-02 1.282500353092010971e-02 1.277584727552297933e-02 1.270464223154764254e-02 1.260959766228783932e-02 1.248909418420447379e-02 1.234171666648261993e-02 1.216628045224681966e-02 1.196185134033735629e-02 1.172775988363133209e-02 1.146361063238996066e-02 1.116928699459394936e-02 1.084495241533763553e-02 1.049104860930447948e-02 1.010829163115397819e-02 9.697666658966626677e-03 9.260422525568013513e-03 8.798067307937963016e-03 8.312366754456356616e-03 7.805348131544324192e-03 7.279313457728818319e-03 6.736868541769465250e-03 6.180978684993148307e-03 5.615070231759093471e-03 5.043213291351242994e-03 4.470453345242660949e-03 3.903426340040631708e-03 3.351531026421157404e-03 2.829205159346219380e-03 2.360233494361090468e-03 1.984516666005358039e-03 1.761152088652846986e-03 1.744539046562543780e-03 1.932643015758261614e-03 2.266703869708410445e-03 2.683993996856963264e-03 3.142681904846141190e-03 3.618367424112848944e-03 4.096748263304476195e-03 4.568980785427617305e-03 5.029238773895262221e-03 5.473455966874072459e-03 5.898661176861366186e-03 6.302612395758203957e-03 6.683586623923720021e-03 7.040253892257925319e-03 7.371598480099784620e-03 7.676867461899538995e-03 7.955535524384870286e-03 8.207279694111006135e-03 8.431960209986119267e-03 8.629605255684326404e-03 8.800398136616078767e-03 8.944666011081866749e-03 9.062869609691919653e-03 9.155593581818586429e-03 9.223537239227547896e-03 9.267505552352200970e-03 9.288400310552219832e-03 9.287211394198826436e-03 9.265008129862684766e-03 9.222930714544469444e-03 9.162181703156347529e-03 9.084017557306481999e-03 8.989740253997291486e-03 8.880688950920638536e-03 8.758231701366411132e-03 8.623757206821801996e-03 8.478666589653051366e-03 8.324365162399824727e-03 8.162254164744553800e-03 7.993722434998908402e-03 7.820137980856421700e-03 7.642839415222697601e-03 7.463127228752443158e-03 7.282254882341658228e-03 7.101419721997940908e-03 6.921753746331112470e-03 6.744314294158382066e-03
6.545598094916563886e-03 6.712367828920912279e-03 6.882407123813570615e-03 7.054751727163185299e-03 7.228347146178642525e-03 7.402058332656644840e-03 7.574679503655022163e-03 7.744943944960678076e-03 7.911533697794174980e-03 8.073089073504310584e-03 8.228217975586165148e-03 8.375505033378126754e-03 8.513520568337065025e-03 8.640829423201740189e-03 8.755999688146755278e-03 8.857611357658685264e-03 8.944264948628859874e-03 9.014590105058067557e-03 9.067254208895238199e-03 9.100971010417440582e-03 9.114509286011724526e-03 9.106701526737200764e-03 9.076452658222641801e-03 9.022748791997501142e-03 8.944666011081863280e-03 8.841379199960044954e-03 8.712170942515839664e-03 8.556440534212126151e-03 8.373713190794806679e-03 8.163649592318239848e-03 7.926055989394666448e-03 7.660895237305790501e-03 7.368299344916224083e-03 7.048584485529613142e-03 6.702270017220054131e-03 6.330104089163641340e-03 5.933100231045413883e-03 5.512592660924814196e-03 5.070324418748320058e-03 4.608595147725697179e-03 4.130521987932211578e-03 3.640525828069026033e-03 3.145291463872762396e-03 2.655776761453150416e-03 2.191600194400920854e-03 1.790336111063675194e-03 1.521410300235602388e-03 1.475590780660192237e-03 1.682090028894730159e-03 2.072665308659893228e-03 2.567130089487588713e-03 3.116548084510322152e-03 3.694868514320237031e-03 4.287504770453704449e-03 4.885381518145712372e-03 5.482199876530310240e-03 6.073161805173361676e-03 6.654347688825439956e-03 7.222399215498056038e-03 7.774352952859896020e-03 8.307552345248488818e-03 8.819602453970691938e-03 9.308348877410900155e-03 9.771870691618254195e-03 1.020848156730806006e-02 1.061673552369853807e-02 1.099543505101593759e-02 1.134364005279990713e-02 1.166067647207228233e-02 1.194614370262981826e-02 1.219992002019533103e-02 1.242216533924283758e-02 1.261332063572900147e-02 1.277410339055846770e-02 1.290549841705013363e-02 1.300874344985806369e-02 1.308530890511684121e-02 1.313687128561991102e-02 1.316527981497386639e-02 1.317251605600926363e-02 1.316064651459823015e-02 1.313176856013015432e-02 1.308795040943207602e-02 1.303116641164942316e-02 1.296322941047759955e-02 1.288572250297455486e-02 1.279993299852637267e-02 1.270679173544144065e-02 1.260682106289422871e-02 1.250009468571691186e-02 1.238621217270490654e-02 1.226429026390700797e-02 1.213297224551656422e-02 1.199045570124468094e-02 1.183453803237218167e-02 1.166267840471484074e-02 1.147207435540060182e-02 1.125975127470627522e-02 1.102266344525755157e-02 1.075780634920750663e-02 1.046234166008011904e-02 1.013373894293094143e-02 9.769942025383339737e-03 9.369574074180663653e-03 8.932205053581381005e-03 8.458720946591375897e-03 7.951860004077330318e-03 7.417023401393795824e-03 6.863531942103369247e-03 6.306579728323716966e-03 5.770158020038081495e-03 5.290892188933583352e-03 4.921245930802541253e-03 4.726983202840421248e-03 4.771265453924196202e-03 5.088122789085056455e-03 5.668564501709779692e-03 6.473992778437086086e-03 7.459120619189071183e-03 8.585152903227083812e-03 9.822576069840036062e-03 1.114956728554842777e-02 1.254969793186611234e-02 1.401009010445401076e-02 1.552015082688249642e-02 1.707075018900105004e-02 1.865369805468014563e-02 2.026141297822661377e-02 2.188671364075453485e-02 2.352268875705922080e-02 2.516261779360558920e-02 2.679992501159045304e-02 2.842815563223624956e-02 3.004096682758300788e-02 3.163212869820346967e-02 3.319553197002910599e-02 3.472520016309989244e-02 3.621530465982104874e-02 3.766018155449031568e-02 3.905434947714981481e-02 4.039252780179140162e-02 4.166965480306461522e-02 4.288090543676233157e-02 4.402170850087210735e-02 4.508776299449387265e-02 4.607505353754077354e-02 4.697986474869605272e-02 4.779879450556460962e-02 4.852876603122710519e-02 4.916703876690573655e-02 4.971121800228830989e-02 5.015926324396063202e-02 5.050949530893548978e-02 5.076060213505868834e-02 5.091164330335030269e-02 5.096205326953374970e-02 5.091164330335030269e-02 5.076060213505868834e-02 5.050949530893549672e-02 5.015926324396063202e-02 4.971121800228830989e-02 4.916703876690576430e-02 4.852876603122713989e-02 4.779879450556459575e-02 4.697986474869607354e-02 4.607505353754075272e-02 4.508776299449383795e-02 4.402170850087212817e-02 4.288090543676233851e-02 4.166965480306461522e-02 4.039252780179140162e-02 3.905434947714979399e-02 3.766018155449034344e-02 3.621530465982104874e-02 3.472520016309987856e-02 3.319553197002909212e-02 3.163212869820350437e-02 3.004096682758301828e-02 2.842815563223626690e-02 2.679992501159044957e-02 2.516261779360555798e-02 2.352268875705923121e-02 2.188671364075454179e-02 2.026141297822663459e-02 1.865369805468011441e-02 1.707075018900103616e-02 1.552015082688251030e-02 1.401009010445404199e-02 1.254969793186610713e-02 1.114956728554841389e-02 9.822576069840029123e-03 8.585152903227095955e-03 7.459120619189074652e-03 6.473992778437075678e-03 5.668564501709783161e-03 5.088122789085059057e-03 4.771265453924194468e-03 4.726983202840416044e-03 4.921245930802539519e-03 5.290892188933585955e-03 5.770158020038081495e-03 6.306579728323723905e-03 6.863531942103364043e-03 7.417023401393810569e-03 7.951860004077340727e-03 8.458720946591374162e-03 8.932205053581387943e-03 9.369574074180667123e-03 9.769942025383338002e-03 1.013373894293092582e-02 1.046234166008011904e-02 1.075780634920750489e-02 1.102266344525755851e-02 1.125975127470626655e-02 1.147207435540059314e-02 1.166267840471483380e-02 1.183453803237217994e-02 1.199045570124467747e-02 1.213297224551656596e-02 1.226429026390700276e-02 1.238621217270491522e-02 1.250009468571690666e-02 1.260682106289422871e-02 1.270679173544144933e-02 1.279993299852636747e-02 1.288572250297456180e-02 1.296322941047758567e-02 1.303116641164942316e-02 1.308795040943206735e-02 1.313176856013015432e-02 1.316064651459823188e-02 1.317251605600926363e-02 1.316527981497387159e-02 1.313687128561990929e-02 1.308530890511684294e-02 1.300874344985805502e-02 1.290549841705014057e-02 1.277410339055846944e-02 1.261332063572899280e-02 1.242216533924283585e-02 1.219992002019532583e-02 1.194614370262981999e-02 1.166067647207228233e-02 1.134364005279990366e-02 1.099543505101593759e-02 1.061673552369853460e-02 1.020848156730806179e-02 9.771870691618257665e-03 9.308348877410894950e-03 8.819602453970688469e-03 8.307552345248480144e-03 7.774352952859897754e-03 7.222399215498051701e-03 6.654347688825440824e-03 6.073161805173363410e-03 5.482199876530305903e-03 4.885381518145713239e-03 4.287504770453707918e-03 3.694868514320237898e-03 3.116548084510327790e-03 2.567130089487586978e-03 2.072665308659889759e-03 1.682090028894734496e-03 1.475590780660194406e-03 1.521410300235604123e-03 1.790336111063677363e-03 2.191600194400919552e-03 2.655776761453150850e-03 3.145291463872762396e-03 3.640525828069023865e-03 4.130521987932209843e-03 4.608595147725692842e-03 5.070324418748316589e-03 5.512592660924809859e-03 5.933100231045413883e-03 6.330104089163643942e-03 6.702270017220052396e-03 7.048584485529610540e-03 7.368299344916223216e-03 7.660895237305793103e-03 7.926055989394662979e-03 8.163649592318241582e-03 8.373713190794806679e-03 8.556440534212122681e-03 8.712170942515837929e-03 8.841379199960043220e-03 8.944666011081868484e-03 9.022748791997504611e-03 9.076452658222643535e-03 9.106701526737199029e-03 9.114509286011722791e-03 9.100971010417442317e-03 9.067254208895243403e-03 9.014590105058071026e-03 8.944264948628859874e-03 8.857611357658686999e-03 8.755999688146755278e-03 8.640829423201743659e-03 8.513520568337061556e-03 8.375505033378130224e-03 8.228217975586166882e-03 8.073089073504310584e-03 7.911533697794173245e-03 7.744943944960678076e-03 7.574679503655024765e-03 7.402058332656644840e-03 7.228347146178640791e-03 7.054751727163184431e-03 6.882407123813570615e-03 6.712367828920911411e-03 6.545598094916563019e-03
6.352018749775739832e-03 6.506543045075261281e-03 6.665267694857637468e-03 6.827347491369635188e-03 6.991830597431854082e-03 7.157668108459244900e-03 7.323724138280609391e-03 7.488786166847861796e-03 7.651575452119772913e-03 7.810757368448073036e-03 7.964951585816150426e-03 8.112742046550994873e-03 8.252686728010291337e-03 8.383327202149147561e-03 8.503198016822144378e-03 8.610835930772563901e-03 8.704789036225301507e-03 8.783625800977029260e-03 8.845944057448134473e-03 8.890379960247420110e-03 8.915616927260592434e-03 8.920394572950953935e-03 8.903517637076124175e-03 8.863864907830388065e-03 8.800398136616077033e-03 8.712170942515841399e-03 8.598337709903298640e-03 8.458162493703831261e-03 8.291027966707959634e-03 8.096444476337888788e-03 7.874059331115247293e-03 7.623666522176281678e-03 7.345217222046378919e-03 7.038831627370301276e-03 6.704813088333661138e-03 6.343666115057516874e-03 5.956121003414568960e-03 5.543169951528713162e-03 5.106123645246487056e-03 4.646705617533301511e-03 4.167219555083607335e-03 3.670865644355255503e-03 3.162382881991627776e-03 2.649463104290792487e-03 2.146150959023858037e-03 1.681633709671860859e-03 1.321682164485875680e-03 1.189933904332569773e-03 1.370671160128078721e-03 1.779902029756454769e-03 2.303250781944396995e-03 2.880629846537153746e-03 3.484633964401993161e-03 4.101325596019622828e-03 4.722399521587784636e-03 5.342128073974722856e-03 5.956085188250867003e-03 6.560570825304914630e-03 7.152335216134246033e-03 7.728442110414947448e-03 8.286201097164281812e-03 8.823136286205629161e-03 9.336975013350831687e-03 9.825647904463852625e-03 1.028729542929832444e-02 1.072027804240476348e-02 1.112318806614877309e-02 1.149486205590607470e-02 1.183439271623528896e-02 1.214113962080600427e-02 1.241473808845250729e-02 1.265510561644908605e-02 1.286244529011575620e-02 1.303724558814793773e-02 1.318027599548098755e-02 1.329257782878193704e-02 1.337544968301269260e-02 1.343042693146162363e-02 1.345925476838433395e-02 1.346385438686699930e-02 1.344628204947084446e-02 1.340868104966821094e-02 1.335322688834688840e-02 1.328206640504721141e-02 1.319725209947312378e-02 1.310067343081020713e-02 1.299398744751857279e-02 1.287855161724808274e-02 1.275536212152709147e-02 1.262500107664039223e-02 1.248759607822890437e-02 1.234279511047271793e-02 1.218975922522827146e-02 1.202717454782574295e-02 1.185328421957769669e-02 1.166593999099487834e-02 1.146267249697643237e-02 1.124077893187134039e-02 1.099742703950297266e-02 1.072977517478454143e-02 1.043510983817691994e-02 1.011100477533869932e-02 9.755509895225854267e-03 9.367384636852160718e-03 8.946400278107490348e-03 8.493751065518265198e-03 8.012637846791464610e-03 7.509123005408725911e-03 6.993400152994758666e-03 6.481652503683482149e-03 5.998592873281037401e-03 5.580302675807120860e-03 5.275585271361292981e-03 5.141702398303089026e-03 5.230365651432466838e-03 5.568580432852587164e-03 6.150077056334809535e-03 6.944970162797462106e-03 7.916126892331468157e-03 9.029765758349378446e-03 1.025875531403415072e-02 1.158213932066505698e-02 1.298362447455646621e-02 1.445015426553937672e-02 1.597083856277425190e-02 1.753621548926689866e-02 1.913776035527122235e-02 2.076756441863079200e-02 2.241812715357569680e-02 2.408222390112199282e-02 2.575282375665870552e-02 2.742304119499901910e-02 2.908611054562991113e-02 3.073537605438517867e-02 3.236429261686780273e-02 3.396643380638610793e-02 3.553550483813472383e-02 3.706535879628930497e-02 3.855001491831298865e-02 3.998367805513093620e-02 4.136075865448542166e-02 4.267589277880226573e-02 4.392396178821744018e-02 4.510011140776824107e-02 4.619976996407768044e-02 4.721866562713455950e-02 4.815284253155295568e-02 4.899867568156762720e-02 4.975288456732340769e-02 5.041254543817690059e-02 5.097510219285548982e-02 5.143837585715938659e-02 5.180057262835188053e-02 5.206029047155361078e-02 5.221652425833895467e-02 5.226866944096730805e-02 5.221652425833894079e-02 5.206029047155363160e-02 5.180057262835187359e-02 5.143837585715936578e-02 5.097510219285552452e-02 5.041254543817690753e-02 4.975288456732339382e-02 4.899867568156762720e-02 4.815284253155292793e-02 4.721866562713456644e-02 4.619976996407766656e-02 4.510011140776828964e-02 4.392396178821743324e-02 4.267589277880225879e-02 4.136075865448540084e-02 3.998367805513094314e-02 3.855001491831298172e-02 3.706535879628931190e-02 3.553550483813474464e-02 3.396643380638611487e-02 3.236429261686778192e-02 3.073537605438517520e-02 2.908611054562989726e-02 2.742304119499899134e-02 2.575282375665872633e-02 2.408222390112198588e-02 2.241812715357571761e-02 2.076756441863078159e-02 1.913776035527120500e-02 1.753621548926690560e-02 1.597083856277424149e-02 1.445015426553937672e-02 1.298362447455646447e-02 1.158213932066506739e-02 1.025875531403415766e-02 9.029765758349381916e-03 7.916126892331471626e-03 6.944970162797465575e-03 6.150077056334811269e-03 5.568580432852600175e-03 5.230365651432478981e-03 5.141702398303091628e-03 5.275585271361302522e-03 5.580302675807135605e-03 5.998592873281034799e-03 6.481652503683485618e-03 6.993400152994754329e-03 7.509123005408724176e-03 8.012637846791466345e-03 8.493751065518266932e-03 8.946400278107488613e-03 9.367384636852167656e-03 9.755509895225835185e-03 1.011100477533869932e-02 1.043510983817692341e-02 1.072977517478453276e-02 1.099742703950297960e-02 1.124077893187133519e-02 1.146267249697643410e-02 1.166593999099487487e-02 1.185328421957770537e-02 1.202717454782573081e-02 1.218975922522827146e-02 1.234279511047270926e-02 1.248759607822890784e-02 1.262500107664038182e-02 1.275536212152710014e-02 1.287855161724807060e-02 1.299398744751857973e-02 1.310067343081020887e-02 1.319725209947312898e-02 1.328206640504722182e-02 1.335322688834688666e-02 1.340868104966821441e-02 1.344628204947084620e-02 1.346385438686699236e-02 1.345925476838433742e-02 1.343042693146161322e-02 1.337544968301270128e-02 1.329257782878194051e-02 1.318027599548099102e-02 1.303724558814794293e-02 1.286244529011575446e-02 1.265510561644907911e-02 1.241473808845250729e-02 1.214113962080599907e-02 1.183439271623528723e-02 1.149486205590608164e-02 1.112318806614877309e-02 1.072027804240476001e-02 1.028729542929831924e-02 9.825647904463850890e-03 9.336975013350831687e-03 8.823136286205627427e-03 8.286201097164283547e-03 7.728442110414945714e-03 7.152335216134246901e-03 6.560570825304918099e-03 5.956085188250864401e-03 5.342128073974719386e-03 4.722399521587781167e-03 4.101325596019621093e-03 3.484633964401990993e-03 2.880629846537149843e-03 2.303250781944404368e-03 1.779902029756454769e-03 1.370671160128077203e-03 1.189933904332568255e-03 1.321682164485876547e-03 1.681633709671861727e-03 2.146150959023858471e-03 2.649463104290791186e-03 3.162382881991636450e-03 3.670865644355254202e-03 4.167219555083602998e-03 4.646705617533300643e-03 5.106123645246486188e-03 5.543169951528717498e-03 5.956121003414564623e-03 6.343666115057519476e-03 6.704813088333657668e-03 7.038831627370300409e-03 7.345217222046376317e-03 7.623666522176284280e-03 7.874059331115240354e-03 8.096444476337881849e-03 8.291027966707956165e-03 8.458162493703834731e-03 8.598337709903295170e-03 8.712170942515837929e-03 8.800398136616075298e-03 8.863864907830400208e-03 8.903517637076120705e-03 8.920394572950950465e-03 8.915616927260590699e-03 8.890379960247416641e-03 8.845944057448134473e-03 8.783625800977032730e-03 8.704789036225296303e-03 8.610835930772563901e-03 8.503198016822144378e-03 8.383327202149145826e-03 8.252686728010296541e-03 8.112742046550996608e-03 7.964951585816148691e-03 7.810757368448078240e-03 7.651575452119770311e-03 7.488786166847860061e-03 7.323724138280605922e-03 7.157668108459242298e-03 6.991830597431849745e-03 6.827347491369627382e-03 6.665267694857636600e-03 6.506543045075264750e-03 6.352018749775745904e-03
6.165584837844227152e-03 6.306401084890785914e-03 6.452196881927345709e-03 6.602273821466589712e-03 6.755810627025580876e-03 6.911871777042949937e-03 7.069417242824486795e-03 7.227312962855444306e-03 7.384341736288361005e-03 7.539214285808071465e-03 7.690580306766441922e-03 7.837039379799482300e-03 7.977151675123196964e-03 8.109448416774044099e-03 8.232442104457211515e-03 8.344636510283850658e-03 8.444536479076643690e-03 8.530657565667653860e-03 8.601535542540679480e-03 8.655735807513479166e-03 8.691862715337337827e-03 8.708568850199592884e-03 8.704564248770287060e-03 8.678625576701124930e-03 8.629605255684322934e-03 8.556440534212126151e-03 8.458162493703831261e-03 8.333904983763578897e-03 8.182913487571146643e-03 8.004553933027661397e-03 7.798321491500014718e-03 7.563849449686153859e-03 7.300918312871702495e-03 7.009465418464838615e-03 6.689595542476414920e-03 6.341593334101719784e-03 5.965939042938978726e-03 5.563330170561621262e-03 5.134713941727786848e-03 4.681340116786928199e-03 4.204853721471322504e-03 3.707470774602519750e-03 3.192340035625597632e-03 2.664363515431829917e-03 2.132292595567102621e-03 1.614911186288916708e-03 1.161867423431294606e-03 9.123551479846539383e-04 1.051682498443675838e-03 1.487040641678944808e-03 2.043795131420212546e-03 2.649517065227869218e-03 3.277658709061390899e-03 3.916101862958769504e-03 4.557820017246440140e-03 5.197878058069869620e-03 5.832322316862337611e-03 6.457720546242880048e-03 7.070956444661853982e-03 7.669135158428611911e-03 8.249541555004430426e-03 8.809625393606303548e-03 9.347000947634350604e-03 9.859454653623533904e-03 1.034495723721300629e-02 1.080167821359639090e-02 1.122800141861661147e-02 1.162254063625079228e-02 1.198415461194738199e-02 1.231196086191355468e-02 1.260534774922582660e-02 1.286398432215769307e-02 1.308782741241217018e-02 1.327712547935086702e-02 1.343241866738477917e-02 1.355453452295175484e-02 1.364457880129346136e-02 1.370392078881349507e-02 1.373417258384798494e-02 1.373716182820348096e-02 1.371489747826214363e-02 1.366952836212418157e-02 1.360329450358224723e-02 1.351847151656584978e-02 1.341730879049682530e-02 1.330196269231586487e-02 1.317442658304888298e-02 1.303646004504871447e-02 1.288952027977800091e-02 1.273469908943369172e-02 1.257266911800176967e-02 1.240364302889817270e-02 1.222734899749407245e-02 1.204302530634988704e-02 1.184943601476236459e-02 1.164490875714358463e-02 1.142739487597352853e-02 1.119455151031034136e-02 1.094384514251005650e-02 1.067267665675756400e-02 1.037852940021567749e-02 1.005914433599716142e-02 9.712730544558886847e-03 9.338225714962558252e-03 8.935630873839243982e-03 8.506457818563887066e-03 8.054347933777050370e-03 7.585946758194145149e-03 7.112140992355502761e-03 6.649748221356360789e-03 6.223591078359239775e-03 5.868361546649139907e-03 5.628537309088730602e-03 5.553346457013141543e-03 5.685051470690836127e-03 6.045328398295636042e-03 6.630041834630548414e-03 7.416214782839841528e-03 8.373720112878771729e-03 9.473611580120742948e-03 1.069143843216366178e-02 1.200750003785554243e-02 1.340596815546163216e-02 1.487385190396728687e-02 1.640013653838963414e-02 1.797514901743528515e-02 1.959011554237878594e-02 2.123686171340921636e-02 2.290761331435433451e-02 2.459486670247505377e-02 2.629130709655330689e-02 2.798975988253424654e-02 2.968316477755888333e-02 3.136456588502428006e-02 3.302711281710385416e-02 3.466406950435092088e-02 3.626882829081318899e-02 3.783492758376848925e-02 3.935607179265603051e-02 4.082615261921525296e-02 4.223927099457323864e-02 4.358975912849165357e-02 4.487220226072793222e-02 4.608145979755569333e-02 4.721268558728866638e-02 4.826134714273952464e-02 4.922324366076117480e-02 5.009452272204985290e-02 5.087169558038159844e-02 5.155165097117032219e-02 5.213166738555503193e-02 5.260942376923893188e-02 5.298300861551763496e-02 5.325092743000310602e-02 5.341210855085113535e-02 5.346590731325403384e-02 5.341210855085112841e-02 5.325092743000313378e-02 5.298300861551764190e-02 5.260942376923895270e-02 5.213166738555506663e-02 5.155165097117033607e-02 5.087169558038159844e-02 5.009452272204988760e-02 4.922324366076118174e-02 4.826134714273953852e-02 4.721268558728867332e-02 4.608145979755567945e-02 4.487220226072793222e-02 4.358975912849167439e-02 4.223927099457325252e-02 4.082615261921528071e-02 3.935607179265605826e-02 3.783492758376848925e-02 3.626882829081319592e-02 3.466406950435092782e-02 3.302711281710386804e-02 3.136456588502428006e-02 2.968316477755887292e-02 2.798975988253423960e-02 2.629130709655332770e-02 2.459486670247504336e-02 2.290761331435433798e-02 2.123686171340922677e-02 1.959011554237880676e-02 1.797514901743528515e-02 1.640013653838962721e-02 1.487385190396729902e-02 1.340596815546163910e-02 1.200750003785553549e-02 1.069143843216365311e-02 9.473611580120730805e-03 8.373720112878764790e-03 7.416214782839847600e-03 6.630041834630538873e-03 6.045328398295628236e-03 5.685051470690834392e-03 5.553346457013145880e-03 5.628537309088729734e-03 5.868361546649133835e-03 6.223591078359248449e-03 6.649748221356365126e-03 7.112140992355488883e-03 7.585946758194151221e-03 8.054347933777053839e-03 8.506457818563883597e-03 8.935630873839231839e-03 9.338225714962553048e-03 9.712730544558890317e-03 1.005914433599715448e-02 1.037852940021566882e-02 1.067267665675756746e-02 1.094384514251005129e-02 1.119455151031034310e-02 1.142739487597352332e-02 1.164490875714358983e-02 1.184943601476236112e-02 1.204302530634988183e-02 1.222734899749408286e-02 1.240364302889816750e-02 1.257266911800176794e-02 1.273469908943368652e-02 1.288952027977800265e-02 1.303646004504872141e-02 1.317442658304888818e-02 1.330196269231586834e-02 1.341730879049683224e-02 1.351847151656585325e-02 1.360329450358225070e-02 1.366952836212418504e-02 1.371489747826214363e-02 1.373716182820348269e-02 1.373417258384797800e-02 1.370392078881348813e-02 1.364457880129345789e-02 1.355453452295174964e-02 1.343241866738477917e-02 1.327712547935086702e-02 1.308782741241216671e-02 1.286398432215768613e-02 1.260534774922582660e-02 1.231196086191355642e-02 1.198415461194738373e-02 1.162254063625078881e-02 1.122800141861661494e-02 1.080167821359639090e-02 1.034495723721300629e-02 9.859454653623535639e-03 9.347000947634350604e-03 8.809625393606301813e-03 8.249541555004433896e-03 7.669135158428613645e-03 7.070956444661853982e-03 6.457720546242881783e-03 5.832322316862334141e-03 5.197878058069864415e-03 4.557820017246438406e-03 3.916101862958772106e-03 3.277658709061396971e-03 2.649517065227864447e-03 2.043795131420209944e-03 1.487040641678944158e-03 1.051682498443669116e-03 9.123551479846554561e-04 1.161867423431294172e-03 1.614911186288910637e-03 2.132292595567100886e-03 2.664363515431830785e-03 3.192340035625596331e-03 3.707470774602521484e-03 4.204853721471320770e-03 4.681340116786925597e-03 5.134713941727780777e-03 5.563330170561622129e-03 5.965939042938976124e-03 6.341593334101717182e-03 6.689595542476412318e-03 7.009465418464837748e-03 7.300918312871700760e-03 7.563849449686157328e-03 7.798321491500006045e-03 8.004553933027657928e-03 8.182913487571150113e-03 8.333904983763582366e-03 8.458162493703832996e-03 8.556440534212126151e-03 8.629605255684321199e-03 8.678625576701121461e-03 8.704564248770287060e-03 8.708568850199599823e-03 8.691862715337346501e-03 8.655735807513473962e-03 8.601535542540679480e-03 8.530657565667653860e-03 8.444536479076640220e-03 8.344636510283852393e-03 8.232442104457216719e-03 8.109448416774042365e-03 7.977151675123195229e-03 7.837039379799484035e-03 7.690580306766453197e-03 7.539214285808073200e-03 7.384341736288359270e-03 7.227312962855444306e-03 7.069417242824487663e-03 6.911871777042949937e-03 6.755810627025577407e-03 6.602273821466584508e-03 6.452196881927350046e-03 6.306401084890784180e-03 6.165584837844226285e-03
5.988261115677384269e-03 6.114074110868334203e-03 6.245451172348145258e-03 6.381868662836433920e-03 6.522665498614846000e-03 6.667049669988021204e-03 6.814106656657330403e-03 6.962809272769016934e-03 7.112028507174379156e-03 7.260544979651168199e-03 7.407060702672890393e-03 7.550210911099421510e-03 7.688575791376136073e-03 7.820692002721138167e-03 7.945063932542276511e-03 8.060174666324632434e-03 8.164496678932925758e-03 8.256502271091759049e-03 8.334673783466963956e-03 8.397513623026096538e-03 8.443554134094590283e-03 8.471367341009302873e-03 8.479574581902795186e-03 8.466856044948810334e-03 8.431960209986122737e-03 8.373713190794801475e-03 8.291027966707957900e-03 8.182913487571151848e-03 8.048483633981815336e-03 7.886966016368075760e-03 7.697710603432380422e-03 7.480198185737838706e-03 7.234048708116216572e-03 6.959029553704742035e-03 6.655063947404008667e-03 6.322239795385813099e-03 5.960819544613857497e-03 5.571252142889159334e-03 5.154189144433116501e-03 4.710508980548095380e-03 4.241357722793459052e-03 3.748224813361998500e-03 3.233098494362083609e-03 2.698822109143028843e-03 2.150031528332244004e-03 1.596128403302071903e-03 1.063554577873712182e-03 6.625557606863527764e-04 7.270532426868994052e-04 1.203234094776108043e-03 1.798097983021113965e-03 2.430885097779900746e-03 3.080120733805647316e-03 3.736877519560088522e-03 4.395833123916705054e-03 5.052976621299855135e-03 5.704864098089126694e-03 6.348338188335090823e-03 6.980414391383670154e-03 7.598236114019880742e-03 8.199061175543885527e-03 8.780263944864898085e-03 9.339345723891598339e-03 9.873949627547215502e-03 1.038187789116261882e-02 1.086111035713232392e-02 1.130982331109372206e-02 1.172640805603318397e-02 1.210948872613824140e-02 1.245793889811068131e-02 1.277089657985452584e-02 1.304777715830003799e-02 1.328828387640499341e-02 1.349241538902812114e-02 1.366046992100828500e-02 1.379304552208119976e-02 1.389103588507106107e-02 1.395562117153569502e-02 1.398825327837656222e-02 1.399063498932693814e-02 1.396469249718328663e-02 1.391254087038146410e-02 1.383644218651363528e-02 1.373875628197113521e-02 1.362188438558563711e-02 1.348820632336398921e-02 1.334001249972328884e-02 1.317943246025031663e-02 1.300836248455133903e-02 1.282839528546939230e-02 1.264075542521742729e-02 1.244624441287689627e-02 1.224519954284373005e-02 1.203747032080059419e-02 1.182241580450059046e-02 1.159892542870631996e-02 1.136546502502805422e-02 1.112014898747445447e-02 1.086083911506750127e-02 1.058527085072229201e-02 1.029120871535315132e-02 9.976635025861378334e-03 9.639979877322023966e-03 9.280406381293664769e-03 8.898173939403909369e-03 8.495114497807336809e-03 8.075271993815035659e-03 7.645769792426340000e-03 7.217970545812219842e-03 6.808937072539711366e-03 6.442999595736884771e-03 6.152740124686698758e-03 5.977896360631654651e-03 5.960240835481879322e-03 6.134184604692387299e-03 6.517263863528113300e-03 7.107023543340514581e-03 7.886028400786858350e-03 8.830170973019635383e-03 9.915078589465831094e-03 1.111915797200524643e-02 1.242427756399619963e-02 1.381537412970781399e-02 1.527976326169540149e-02 1.680648637228045889e-02 1.838579191592753376e-02 2.000875431622165662e-02 2.166700573675120825e-02 2.335255275714936268e-02 2.505765459997509256e-02 2.677474528218983657e-02 2.849638694568748867e-02 3.021524530576577203e-02 3.192408079920169145e-02 3.361575086851661953e-02 3.528322011086193477e-02 3.691957592074707889e-02 3.851804788721650136e-02 4.007202965276562140e-02 4.157510226067296505e-02 4.302105824895795932e-02 4.440392591899577218e-02 4.571799333349690908e-02 4.695783169414424751e-02 4.811831782265737351e-02 4.919465552590011198e-02 5.018239567047418082e-02 5.107745482784935287e-02 5.187613237950444711e-02 5.257512599450061413e-02 5.317154541050050920e-02 5.366292446425441343e-02 5.404723132979220857e-02 5.432287693251775657e-02 5.448872151550902126e-02 5.454407934097675603e-02 5.448872151550900045e-02 5.432287693251774269e-02 5.404723132979218081e-02 5.366292446425441343e-02 5.317154541050052308e-02 5.257512599450060720e-02 5.187613237950445405e-02 5.107745482784932511e-02 5.018239567047420163e-02 4.919465552590011198e-02 4.811831782265737351e-02 4.695783169414421976e-02 4.571799333349688826e-02 4.440392591899579300e-02 4.302105824895795932e-02 4.157510226067296505e-02 4.007202965276560058e-02 3.851804788721648748e-02 3.691957592074707195e-02 3.528322011086194865e-02 3.361575086851664729e-02 3.192408079920169145e-02 3.021524530576577897e-02 2.849638694568749908e-02 2.677474528218983657e-02 2.505765459997508909e-02 2.335255275714935921e-02 2.166700573675120825e-02 2.000875431622166009e-02 1.838579191592751988e-02 1.680648637228045542e-02 1.527976326169538761e-02 1.381537412970779838e-02 1.242427756399620310e-02 1.111915797200525857e-02 9.915078589465848441e-03 8.830170973019637118e-03 7.886028400786861819e-03 7.107023543340526724e-03 6.517263863528106362e-03 6.134184604692376891e-03 5.960240835481881057e-03 5.977896360631664192e-03 6.152740124686697024e-03 6.442999595736886506e-03 6.808937072539712233e-03 7.217970545812212035e-03 7.645769792426343470e-03 8.075271993815035659e-03 8.495114497807335074e-03 8.898173939403898960e-03 9.280406381293673443e-03 9.639979877322029170e-03 9.976635025861383538e-03 1.029120871535315132e-02 1.058527085072230069e-02 1.086083911506750127e-02 1.112014898747444060e-02 1.136546502502805943e-02 1.159892542870632169e-02 1.182241580450058525e-02 1.203747032080058552e-02 1.224519954284373525e-02 1.244624441287690321e-02 1.264075542521743423e-02 1.282839528546939230e-02 1.300836248455133903e-02 1.317943246025030622e-02 1.334001249972329405e-02 1.348820632336398054e-02 1.362188438558563711e-02 1.373875628197113001e-02 1.383644218651363875e-02 1.391254087038145890e-02 1.396469249718329184e-02 1.399063498932693814e-02 1.398825327837655529e-02 1.395562117153568982e-02 1.389103588507106107e-02 1.379304552208120149e-02 1.366046992100828153e-02 1.349241538902812287e-02 1.328828387640499341e-02 1.304777715830003799e-02 1.277089657985452931e-02 1.245793889811068304e-02 1.210948872613823966e-02 1.172640805603319090e-02 1.130982331109371686e-02 1.086111035713232045e-02 1.038187789116261882e-02 9.873949627547217237e-03 9.339345723891601808e-03 8.780263944864898085e-03 8.199061175543885527e-03 7.598236114019882477e-03 6.980414391383673624e-03 6.348338188335094293e-03 5.704864098089123224e-03 5.052976621299855135e-03 4.395833123916705054e-03 3.736877519560094594e-03 3.080120733805647749e-03 2.430885097779905950e-03 1.798097983021113315e-03 1.203234094776107609e-03 7.270532426868973452e-04 6.625557606863526679e-04 1.063554577873715001e-03 1.596128403302071903e-03 2.150031528332243570e-03 2.698822109143028843e-03 3.233098494362085344e-03 3.748224813361997199e-03 4.241357722793467726e-03 4.710508980548097115e-03 5.154189144433116501e-03 5.571252142889154997e-03 5.960819544613855762e-03 6.322239795385815701e-03 6.655063947404004331e-03 6.959029553704742035e-03 7.234048708116214838e-03 7.480198185737838706e-03 7.697710603432381289e-03 7.886966016368086169e-03 8.048483633981820540e-03 8.182913487571150113e-03 8.291027966707956165e-03 8.373713190794803210e-03 8.431960209986119267e-03 8.466856044948808599e-03 8.479574581902798655e-03 8.471367341009297669e-03 8.443554134094592017e-03 8.397513623026098273e-03 8.334673783466963956e-03 8.256502271091757314e-03 8.164496678932922288e-03 8.060174666324632434e-03 7.945063932542273041e-03 7.820692002721138167e-03 7.688575791376132604e-03 7.550210911099421510e-03 7.407060702672886056e-03 7.260544979651168199e-03 7.112028507174379156e-03 6.962809272769012597e-03 6.814106656657329536e-03 6.667049669988019470e-03 6.522665498614847734e-03 6.381868662836432185e-03 6.245451172348141788e-03 6.114074110868335070e-03 5.988261115677386871e-03
5.821910981011682931e-03 5.931654156330545477e-03 6.047306656260651413e-03 6.168545317396961249e-03 6.294898704799636348e-03 6.425750069499026364e-03 6.560343087446822083e-03 6.697789908961048790e-03 6.837081014051375576e-03 6.977096379928843066e-03 7.116617512228194317e-03 7.254339958717668027e-03 7.388886002174948481e-03 7.518817307518527691e-03 7.642647370457281847e-03 7.758853676253358450e-03 7.865889525815763367e-03 7.962195522002842030e-03 8.046210732959444695e-03 8.116383563012538951e-03 8.171182367455710749e-03 8.209105847042721948e-03 8.228693253355203602e-03 8.228534428588247379e-03 8.207279694111006135e-03 8.163649592318245052e-03 8.096444476337883583e-03 8.004553933027663132e-03 7.886966016368079230e-03 7.742776261684692837e-03 7.571196446363928113e-03 7.371563060749167229e-03 7.143345454642641840e-03 6.886153632668859902e-03 6.599745688633655051e-03 6.284034902263230249e-03 5.939096583564622452e-03 5.565174867342365453e-03 5.162689888692058131e-03 4.732246237404006024e-03 4.274644604593065902e-03 3.790900919206026225e-03 3.282283432671654136e-03 2.750396194331058194e-03 2.197399081334912383e-03 1.626720518985054703e-03 1.046249727894538661e-03 4.949396293264091400e-04 4.010958165659316466e-04 9.471109304834297036e-04 1.580356333782557791e-03 2.234881533476184429e-03 2.899624381266565579e-03 3.569628117341023220e-03 4.241302045470822166e-03 4.911475716458379819e-03 5.577134962018116295e-03 6.235337719627766749e-03 6.883190070406364734e-03 7.517846171501885513e-03 8.136518984366541973e-03 8.736496394044888578e-03 9.315160209733865104e-03 9.870006736185691146e-03 1.039866813969832042e-02 1.089893408221607150e-02 1.136877321629350089e-02 1.180635418910173581e-02 1.221006582571899056e-02 1.257853616550241860e-02 1.291065001762603005e-02 1.320556468652385809e-02 1.346272349716158903e-02 1.368186672448038280e-02 1.386303950223906518e-02 1.400659625455180461e-02 1.411320116022756616e-02 1.418382412815289567e-02 1.421973173515411401e-02 1.422247256176003595e-02 1.419385636443112539e-02 1.413592655578313831e-02 1.405092554139725919e-02 1.394125259936185475e-02 1.380941420499390282e-02 1.365796701548427361e-02 1.348945415064106701e-02 1.330633593979039381e-02 1.311091693944830584e-02 1.290527172878771708e-02 1.269117270310022964e-02 1.247002372966828955e-02 1.224280401234485900e-02 1.201002674099703287e-02 1.177171701735475404e-02 1.152741314235723041e-02 1.127619469000833326e-02 1.101674003420731636e-02 1.074741537496849697e-02 1.046639712937895775e-02 1.017183015223259261e-02 9.862025996727251040e-03 9.535708696128419176e-03 9.192320715252668209e-03 8.832409043670668911e-03 8.458120633344022588e-03 8.073845625498446074e-03 7.687049637622722469e-03 7.309315548753352910e-03 6.957532017100599361e-03 6.654952797055090769e-03 6.431447230081183131e-03 6.321789016823350406e-03 6.360911004209636455e-03 6.576656658371943069e-03 6.983280559733326225e-03 7.579652127145465254e-03 8.352819818785790079e-03 9.283847603382348879e-03 1.035262659536211917e-02 1.154050044094232647e-02 1.283114921806240670e-02 1.421054073878364084e-02 1.566652935182655595e-02 1.718839795194667883e-02 1.876645900412598350e-02 2.039174356533814472e-02 2.205577306585603664e-02 2.375039859825796296e-02 2.546769197074946756e-02 2.719987530111872900e-02 2.893927890428592276e-02 3.067831981276642958e-02 3.240949528753751807e-02 3.412538717759851931e-02 3.581867407844456508e-02 3.748214902722141195e-02 3.910874104000403723e-02 4.069153920765195692e-02 4.222381836656154824e-02 4.369906558157141130e-02 4.511100684323119531e-02 4.645363350603080865e-02 4.772122808978494085e-02 4.890838914023893508e-02 5.001005490354750588e-02 5.102152561540541226e-02 5.193848424335349018e-02 5.275701555101880436e-02 5.347362337806862986e-02 5.408524605024653958e-02 5.458926985091057393e-02 5.498354049971129753e-02 5.526637259600229030e-02 5.543655699461663006e-02 5.549336609029363598e-02 5.543655699461660230e-02 5.526637259600229030e-02 5.498354049971133917e-02 5.458926985091059475e-02 5.408524605024657428e-02 5.347362337806865068e-02 5.275701555101884599e-02 5.193848424335349712e-02 5.102152561540539144e-02 5.001005490354751976e-02 4.890838914023896283e-02 4.772122808978493391e-02 4.645363350603078784e-02 4.511100684323117449e-02 4.369906558157141824e-02 4.222381836656156906e-02 4.069153920765192223e-02 3.910874104000403723e-02 3.748214902722140501e-02 3.581867407844457896e-02 3.412538717759851931e-02 3.240949528753752501e-02 3.067831981276643999e-02 2.893927890428592276e-02 2.719987530111872553e-02 2.546769197074946062e-02 2.375039859825793867e-02 2.205577306585605399e-02 2.039174356533817248e-02 1.876645900412598350e-02 1.718839795194666842e-02 1.566652935182653514e-02 1.421054073878363737e-02 1.283114921806240497e-02 1.154050044094231953e-02 1.035262659536211570e-02 9.283847603382347144e-03 8.352819818785781406e-03 7.579652127145473928e-03 6.983280559733341837e-03 6.576656658371936130e-03 6.360911004209642526e-03 6.321789016823351273e-03 6.431447230081180529e-03 6.654952797055090769e-03 6.957532017100595892e-03 7.309315548753346839e-03 7.687049637622725071e-03 8.073845625498446074e-03 8.458120633344022588e-03 8.832409043670663706e-03 9.192320715252671678e-03 9.535708696128412237e-03 9.862025996727252775e-03 1.017183015223258567e-02 1.046639712937895948e-02 1.074741537496849177e-02 1.101674003420731289e-02 1.127619469000835407e-02 1.152741314235722694e-02 1.177171701735475924e-02 1.201002674099703633e-02 1.224280401234486247e-02 1.247002372966829475e-02 1.269117270310022270e-02 1.290527172878770668e-02 1.311091693944829023e-02 1.330633593979039901e-02 1.348945415064106527e-02 1.365796701548426667e-02 1.380941420499389762e-02 1.394125259936186863e-02 1.405092554139725919e-02 1.413592655578313657e-02 1.419385636443112539e-02 1.422247256176003768e-02 1.421973173515411748e-02 1.418382412815288353e-02 1.411320116022756442e-02 1.400659625455180461e-02 1.386303950223907039e-02 1.368186672448038280e-02 1.346272349716158036e-02 1.320556468652385983e-02 1.291065001762603005e-02 1.257853616550241860e-02 1.221006582571899056e-02 1.180635418910173581e-02 1.136877321629350089e-02 1.089893408221607324e-02 1.039866813969831348e-02 9.870006736185691146e-03 9.315160209733865104e-03 8.736496394044888578e-03 8.136518984366545443e-03 7.517846171501888983e-03 6.883190070406362999e-03 6.235337719627765882e-03 5.577134962018117162e-03 4.911475716458381553e-03 4.241302045470821298e-03 3.569628117341027123e-03 2.899624381266562544e-03 2.234881533476183561e-03 1.580356333782552370e-03 9.471109304834281857e-04 4.010958165659285566e-04 4.949396293264134768e-04 1.046249727894536276e-03 1.626720518985052969e-03 2.197399081334911949e-03 2.750396194331060362e-03 3.282283432671654570e-03 3.790900919206023189e-03 4.274644604593065035e-03 4.732246237404002555e-03 5.162689888692055529e-03 5.565174867342363718e-03 5.939096583564624186e-03 6.284034902263222443e-03 6.599745688633655051e-03 6.886153632668855565e-03 7.143345454642640972e-03 7.371563060749167229e-03 7.571196446363928113e-03 7.742776261684691103e-03 7.886966016368080964e-03 8.004553933027664867e-03 8.096444476337878379e-03 8.163649592318246787e-03 8.207279694110999196e-03 8.228534428588243910e-03 8.228693253355201867e-03 8.209105847042725418e-03 8.171182367455703810e-03 8.116383563012535482e-03 8.046210732959446429e-03 7.962195522002847234e-03 7.865889525815763367e-03 7.758853676253359317e-03 7.642647370457285316e-03 7.518817307518530293e-03 7.388886002174952818e-03 7.254339958717666292e-03 7.116617512228196919e-03 6.977096379928841331e-03 6.837081014051372106e-03 6.697789908961047055e-03 6.560343087446818613e-03 6.425750069499028966e-03 6.294898704799634613e-03 6.168545317396957779e-03 6.047306656260649678e-03 5.931654156330545477e-03 5.821910981011681196e-03
5.668229507016072678e-03 5.761130512493454515e-03 5.860004330020901486e-03 5.964748319497765669e-03 6.075107028497574689e-03 6.190670026053507122e-03 6.310873326879494656e-03 6.435004071118415221e-03 6.562207995994127040e-03 6.691499163684636216e-03 6.821771392129058302e-03 6.951810863704371152e-03 7.080309447975477802e-03 7.205878355458609358e-03 7.327061827057252709e-03 7.442350648641298146e-03 7.550195355458829034e-03 7.649019052922249005e-03 7.737229827579684451e-03 7.813232755296802348e-03 7.875441534407324334e-03 7.922289782132016164e-03 7.952242035074658447e-03 7.963804491326845203e-03 7.955535524384870286e-03 7.926055989394662979e-03 7.874059331115245558e-03 7.798321491500012984e-03 7.697710603432376952e-03 7.571196446363926379e-03 7.417859629651423620e-03 7.236900460403060398e-03 7.027647444802065553e-03 6.789565364982172099e-03 6.522262867975768541e-03 6.225499498584146849e-03 5.899192104602652212e-03 5.543420540422052019e-03 5.158432593716711333e-03 4.744648059774084735e-03 4.302661888980682629e-03 3.833246335474461801e-03 3.337352039502356274e-03 2.816107985154794966e-03 2.270820297722968891e-03 1.702969925895215239e-03 1.114209709385549770e-03 5.063667608406000054e-04 1.187980388584393442e-04 7.586504338696174613e-04 1.411343088353861353e-03 2.074370227410922852e-03 2.745209889684726255e-03 3.421238947243316394e-03 4.099745086417752420e-03 4.777942597042821732e-03 5.452989768030551583e-03 6.122007534685186374e-03 6.782099225283130459e-03 7.430371281634861984e-03 8.063954824167055696e-03 8.680027919946067122e-03 9.275838397912019098e-03 9.848727040447551387e-03 1.039615096495240948e-02 1.091570699344680644e-02 1.140515479228619740e-02 1.186243954777024302e-02 1.228571392650403167e-02 1.267335905168903189e-02 1.302400420763360003e-02 1.333654496431526879e-02 1.361015939148530786e-02 1.384432200703898490e-02 1.403881507706429208e-02 1.419373685476931629e-02 1.430950631304473385e-02 1.438686389116304934e-02 1.442686774240710228e-02 1.443088493913651481e-02 1.440057707031678486e-02 1.433787966145595900e-02 1.424497486895937026e-02 1.412425696430083533e-02 1.397829024576841515e-02 1.380975921715181867e-02 1.362141117480331239e-02 1.341599176530926946e-02 1.319617462633938636e-02 1.296448689920243549e-02 1.272323317787067871e-02 1.247442128364420998e-02 1.221969404703342199e-02 1.196027193844092888e-02 1.169691181250112448e-02 1.142988713752098213e-02 1.115899484770375635e-02 1.088359344562303890e-02 1.060267636561031124e-02 1.031498415901113339e-02 1.001915913492236118e-02 9.713947076442698211e-03 9.398452917294320211e-03 9.072461036551897340e-03 8.736835974663582569e-03 8.394024844439544261e-03 8.048685283733104587e-03 7.708454459374549685e-03 7.384838146231496002e-03 7.094103514051828055e-03 6.857867851004079834e-03 6.702794603887624568e-03 6.658615037133078403e-03 6.754039774416019035e-03 7.011388508367513359e-03 7.442271139148027605e-03 8.046599532705650190e-03 8.815070539255108820e-03 9.733186236415501333e-03 1.078476575047821427e-02 1.195409115254186805e-02 1.322683084250629929e-02 1.459021285183008561e-02 1.603284932382337616e-02 1.754445083235080249e-02 1.911554405008047269e-02 2.073723519718686376e-02 2.240102797177453281e-02 2.409869117020965040e-02 2.582216721644934807e-02 2.756351275710282669e-02 2.931486375262915695e-02 3.106841901496061945e-02 3.281643750865238102e-02 3.455124583989682002e-02 3.626525321282744740e-02 3.795097177750689915e-02 3.960104077577168702e-02 4.120825325013190848e-02 4.276558434951931165e-02 4.426622046779639386e-02 4.570358860468873990e-02 4.707138545699325605e-02 4.836360583989388062e-02 4.957457011080569631e-02 5.069895032623182585e-02 5.173179490902617139e-02 5.266855164190920036e-02 5.350508883497277074e-02 5.423771454139380416e-02 5.486319371802747535e-02 5.537876324649544657e-02 5.578214474661556677e-02 5.607155512797634689e-02 5.624571483769669200e-02 5.630385377309473499e-02 5.624571483769668506e-02 5.607155512797634689e-02 5.578214474661559452e-02 5.537876324649545351e-02 5.486319371802745454e-02 5.423771454139379028e-02 5.350508883497277768e-02 5.266855164190917954e-02 5.173179490902617833e-02 5.069895032623182585e-02 4.957457011080568243e-02 4.836360583989389450e-02 4.707138545699324911e-02 4.570358860468871909e-02 4.426622046779643549e-02 4.276558434951931859e-02 4.120825325013190848e-02 3.960104077577168008e-02 3.795097177750687834e-02 3.626525321282741965e-02 3.455124583989679227e-02 3.281643750865233244e-02 3.106841901496060210e-02 2.931486375262918470e-02 2.756351275710281282e-02 2.582216721644936888e-02 2.409869117020964693e-02 2.240102797177455710e-02 2.073723519718686029e-02 1.911554405008047616e-02 1.754445083235080596e-02 1.603284932382337616e-02 1.459021285183008387e-02 1.322683084250629408e-02 1.195409115254187152e-02 1.078476575047821427e-02 9.733186236415499598e-03 8.815070539255098411e-03 8.046599532705646721e-03 7.442271139148024135e-03 7.011388508367519430e-03 6.754039774416025974e-03 6.658615037133079270e-03 6.702794603887631507e-03 6.857867851004078967e-03 7.094103514051818514e-03 7.384838146231489063e-03 7.708454459374555756e-03 8.048685283733109791e-03 8.394024844439549465e-03 8.736835974663582569e-03 9.072461036551892136e-03 9.398452917294325415e-03 9.713947076442699946e-03 1.001915913492235598e-02 1.031498415901113685e-02 1.060267636561031297e-02 1.088359344562303890e-02 1.115899484770374768e-02 1.142988713752099601e-02 1.169691181250112622e-02 1.196027193844092368e-02 1.221969404703342373e-02 1.247442128364420998e-02 1.272323317787068912e-02 1.296448689920244243e-02 1.319617462633939156e-02 1.341599176530927813e-02 1.362141117480331585e-02 1.380975921715181867e-02 1.397829024576842036e-02 1.412425696430083186e-02 1.424497486895937373e-02 1.433787966145596247e-02 1.440057707031678833e-02 1.443088493913651307e-02 1.442686774240709707e-02 1.438686389116304934e-02 1.430950631304474252e-02 1.419373685476931629e-02 1.403881507706429208e-02 1.384432200703898316e-02 1.361015939148531133e-02 1.333654496431526532e-02 1.302400420763360350e-02 1.267335905168903189e-02 1.228571392650403514e-02 1.186243954777024302e-02 1.140515479228619913e-02 1.091570699344680817e-02 1.039615096495241121e-02 9.848727040447554856e-03 9.275838397912019098e-03 8.680027919946067122e-03 8.063954824167053961e-03 7.430371281634862851e-03 6.782099225283126989e-03 6.122007534685184639e-03 5.452989768030553318e-03 4.777942597042820864e-03 4.099745086417751552e-03 3.421238947243314225e-03 2.745209889684729291e-03 2.074370227410919382e-03 1.411343088353866557e-03 7.586504338696201718e-04 1.187980388584371623e-04 5.063667608406043422e-04 1.114209709385550204e-03 1.702969925895210686e-03 2.270820297722964554e-03 2.816107985154788461e-03 3.337352039502354106e-03 3.833246335474455729e-03 4.302661888980682629e-03 4.744648059774084735e-03 5.158432593716713935e-03 5.543420540422053754e-03 5.899192104602652212e-03 6.225499498584144246e-03 6.522262867975770276e-03 6.789565364982164293e-03 7.027647444802061216e-03 7.236900460403062132e-03 7.417859629651430559e-03 7.571196446363930715e-03 7.697710603432383891e-03 7.798321491500013851e-03 7.874059331115238619e-03 7.926055989394669918e-03 7.955535524384868551e-03 7.963804491326841734e-03 7.952242035074656712e-03 7.922289782132014430e-03 7.875441534407326069e-03 7.813232755296802348e-03 7.737229827579683583e-03 7.649019052922253342e-03 7.550195355458829902e-03 7.442350648641292074e-03 7.327061827057245770e-03 7.205878355458613695e-03 7.080309447975481271e-03 6.951810863704369417e-03 6.821771392129057435e-03 6.691499163684634481e-03 6.562207995994131376e-03 6.435004071118418691e-03 6.310873326879489452e-03 6.190670026053514061e-03 6.075107028497574689e-03 5.964748319497768271e-03 5.860004330020902354e-03 5.761130512493451913e-03 5.668229507016073546e-03
5.528669653080284241e-03 5.604315953825750492e-03 5.685681230480965631e-03 5.772893718089000016e-03 5.865933188468095555e-03 5.964622355697942607e-03 6.068622327776177806e-03 6.177432084447809918e-03 6.290391733614344831e-03 6.406689116670064368e-03 6.525369211084348399e-03 6.645345720859584249e-03 6.765414246745076604e-03 6.884266476261273471e-03 7.000504913454268230e-03 7.112657764300418621e-03 7.219193692632368611e-03 7.318536253297188397e-03 7.409077887829822705e-03 7.489193430343955675e-03 7.557253116950540285e-03 7.611635122537927130e-03 7.650737666127928327e-03 7.672990733082641658e-03 7.676867461899542465e-03 7.660895237305792235e-03 7.623666522176280810e-03 7.563849449686157328e-03 7.480198185737839574e-03 7.371563060749164627e-03 7.236900460403063000e-03 7.075282457883818980e-03 6.885906166305102299e-03 6.668102791524974440e-03 6.421346374770712379e-03 6.145262236803733166e-03 5.839635180394341096e-03 5.504417595116022598e-03 5.139737778501949662e-03 4.745909130803417121e-03 4.323441610053897072e-03 3.873058495363651110e-03 3.395725631854253860e-03 2.892711770437126923e-03 2.365735245090601346e-03 1.817395100259112505e-03 1.252831466528901705e-03 6.899667759724910972e-04 3.101209739632830088e-04 7.046535168765946568e-04 1.317104473558314455e-03 1.964154235999493459e-03 2.626959688533940258e-03 3.299298863903046310e-03 3.977223412459588402e-03 4.657397564007690997e-03 5.336679736134577329e-03 6.011993087294310867e-03 6.680285281717271255e-03 7.338521711454193928e-03 7.983693275060798830e-03 8.612831299878571240e-03 9.223026324201544571e-03 9.811449108040305733e-03 1.037537295885070272e-02 1.091219678911337955e-02 1.141946848089741770e-02 1.189490820859627658e-02 1.233643140605238282e-02 1.274217107726292354e-02 1.311049915065258184e-02 1.344004656999808235e-02 1.372972180308504320e-02 1.397872743303271020e-02 1.418657447740316775e-02 1.435309405684549733e-02 1.447844600806215756e-02 1.456312400557680832e-02 1.460795672364511438e-02 1.461410453532717077e-02 1.458305121256598183e-02 1.451659006394462152e-02 1.441680393233452616e-02 1.428603848337321909e-02 1.412686826172487170e-02 1.394205509392715432e-02 1.373449859706214922e-02 1.350717883699176398e-02 1.326309159374601879e-02 1.300517725501739580e-02 1.273624507934331858e-02 1.245889543479439775e-02 1.217544358399120889e-02 1.188784957486009597e-02 1.159765970133644006e-02 1.130596569634153593e-02 1.101338820320462916e-02 1.072009108662225554e-02 1.042583283176266515e-02 1.013006080167688262e-02 9.832053760916104751e-03 9.531118179782808314e-03 9.226844731147184134e-03 8.919433182600803450e-03 8.610096118523554928e-03 8.301552962992835016e-03 7.998621643272888979e-03 7.708897784675042969e-03 7.443466326738463687e-03 7.217499136920493656e-03 7.050446359173407306e-03 6.965375105316379961e-03 6.987010444427608526e-03 7.138444132617134154e-03 7.437334034306171057e-03 7.893131829468873206e-03 8.506566298427904044e-03 9.271311591588709405e-03 1.017666975619557941e-02 1.121004012120027128e-02 1.235858202500702066e-02 1.361006801079467192e-02 1.495317646096491412e-02 1.637747877401642474e-02 1.787329650245032819e-02 1.943152598851700941e-02 2.104347607920372537e-02 2.270073571672243454e-02 2.439507425509302233e-02 2.611837152057073022e-02 2.786257278368779386e-02 2.961966372200311101e-02 3.138166102985941175e-02 3.314061507514100974e-02 3.488862170814440583e-02 3.661784092589720485e-02 3.832052057680104123e-02 3.998902366822565391e-02 4.161585813245115284e-02 4.319370813239233053e-02 4.471546616366238458e-02 4.617426534579510689e-02 4.756351140269366590e-02 4.887691391751615433e-02 5.010851651582591548e-02 5.125272568655728916e-02 5.230433799659040678e-02 5.325856549303397552e-02 5.411105911997362433e-02 5.485793000396600727e-02 5.549576848660175282e-02 5.602166080298725398e-02 5.643320332328167349e-02 5.672851429036852855e-02 5.690624300117427814e-02 5.696557639211787677e-02 5.690624300117428508e-02 5.672851429036852161e-02 5.643320332328169431e-02 5.602166080298726092e-02 5.549576848660175976e-02 5.485793000396602115e-02 5.411105911997365209e-02 5.325856549303391307e-02 5.230433799659044841e-02 5.125272568655725447e-02 5.010851651582591548e-02 4.887691391751617515e-02 4.756351140269369365e-02 4.617426534579509301e-02 4.471546616366237070e-02 4.319370813239230972e-02 4.161585813245114590e-02 3.998902366822564003e-02 3.832052057680105511e-02 3.661784092589723955e-02 3.488862170814438501e-02 3.314061507514098892e-02 3.138166102985943950e-02 2.961966372200311795e-02 2.786257278368776610e-02 2.611837152057072675e-02 2.439507425509301886e-02 2.270073571672244148e-02 2.104347607920372884e-02 1.943152598851701635e-02 1.787329650245030738e-02 1.637747877401642127e-02 1.495317646096491412e-02 1.361006801079468059e-02 1.235858202500701372e-02 1.121004012120027822e-02 1.017666975619558462e-02 9.271311591588709405e-03 8.506566298427902309e-03 7.893131829468878410e-03 7.437334034306169323e-03 7.138444132617135889e-03 6.987010444427607658e-03 6.965375105316375624e-03 7.050446359173406438e-03 7.217499136920496258e-03 7.443466326738456748e-03 7.708897784675036030e-03 7.998621643272897652e-03 8.301552962992831547e-03 8.610096118523554928e-03 8.919433182600801716e-03 9.226844731147173725e-03 9.531118179782808314e-03 9.832053760916120363e-03 1.013006080167688609e-02 1.042583283176266515e-02 1.072009108662225381e-02 1.101338820320462396e-02 1.130596569634152206e-02 1.159765970133645567e-02 1.188784957486008209e-02 1.217544358399121063e-02 1.245889543479439601e-02 1.273624507934332725e-02 1.300517725501740274e-02 1.326309159374601879e-02 1.350717883699176398e-02 1.373449859706214575e-02 1.394205509392714912e-02 1.412686826172487864e-02 1.428603848337321042e-02 1.441680393233452616e-02 1.451659006394462152e-02 1.458305121256598703e-02 1.461410453532716383e-02 1.460795672364511785e-02 1.456312400557681179e-02 1.447844600806215756e-02 1.435309405684550253e-02 1.418657447740316775e-02 1.397872743303271194e-02 1.372972180308503799e-02 1.344004656999807368e-02 1.311049915065258184e-02 1.274217107726292007e-02 1.233643140605238803e-02 1.189490820859627832e-02 1.141946848089741944e-02 1.091219678911337955e-02 1.037537295885069925e-02 9.811449108040307468e-03 9.223026324201539367e-03 8.612831299878571240e-03 7.983693275060798830e-03 7.338521711454193928e-03 6.680285281717276459e-03 6.011993087294309999e-03 5.336679736134576461e-03 4.657397564007692732e-03 3.977223412459583197e-03 3.299298863903043274e-03 2.626959688533939390e-03 1.964154235999498663e-03 1.317104473558312070e-03 7.046535168765929221e-04 3.101209739632856651e-04 6.899667759724841583e-04 1.252831466528901705e-03 1.817395100259110554e-03 2.365735245090606984e-03 2.892711770437125188e-03 3.395725631854253860e-03 3.873058495363647206e-03 4.323441610053897939e-03 4.745909130803417121e-03 5.139737778501951397e-03 5.504417595116029537e-03 5.839635180394335025e-03 6.145262236803735768e-03 6.421346374770719317e-03 6.668102791524978777e-03 6.885906166305103167e-03 7.075282457883823317e-03 7.236900460403054326e-03 7.371563060749161157e-03 7.480198185737838706e-03 7.563849449686152991e-03 7.623666522176279943e-03 7.660895237305791368e-03 7.676867461899545067e-03 7.672990733082641658e-03 7.650737666127935266e-03 7.611635122537930599e-03 7.557253116950533346e-03 7.489193430343955675e-03 7.409077887829822705e-03 7.318536253297196204e-03 7.219193692632372081e-03 7.112657764300409080e-03 7.000504913454263893e-03 6.884266476261273471e-03 6.765414246745076604e-03 6.645345720859589453e-03 6.525369211084351868e-03 6.406689116670067838e-03 6.290391733614347433e-03 6.177432084447804714e-03 6.068622327776176072e-03 5.964622355697941740e-03 5.865933188468092953e-03 5.772893718089003486e-03 5.685681230480965631e-03 5.604315953825744420e-03 5.528669653080281639e-03
5.404366258871400736e-03 5.462764670506201937e-03 5.526288146189746800e-03 5.595292358559631613e-03 5.669999816206463747e-03 5.750484276451987321e-03 5.836659003379891970e-03 5.928269316289794602e-03 6.024889595373398438e-03 6.125924633341538542e-03 6.230614977129093554e-03 6.338045718183976315e-03 6.447158076388362358e-03 6.556763082702431883e-03 6.665556689690765868e-03 6.772135711344278060e-03 6.875014095440968101e-03 6.972639145712038883e-03 7.063407422908968107e-03 7.145680153806686745e-03 7.217798059477817732e-03 7.278095577040318356e-03 7.324914493184335462e-03 7.356617035259353787e-03 7.371598480099783753e-03 7.368299344916224083e-03 7.345217222046371980e-03 7.300918312871700760e-03 7.234048708116208766e-03 7.143345454642640972e-03 7.027647444802065553e-03 6.885906166305103167e-03 6.717196362142886790e-03 6.520726677434858336e-03 6.295850423314048282e-03 6.042076685632220660e-03 5.759082183167312484e-03 5.446724604268228347e-03 5.105058763411390518e-03 4.734358124593388700e-03 4.335146739984711318e-03 3.908252188960292806e-03 3.454903362312407560e-03 2.976931932015551910e-03 2.477240716991504707e-03 1.961066573544395595e-03 1.440130500019104649e-03 9.504270575338770758e-04 6.413823365898218979e-04 8.182400227019414815e-04 1.319509952045146454e-03 1.918271492172954557e-03 2.554946174947772194e-03 3.211612103651330982e-03 3.880088900966323969e-03 4.555175000874943196e-03 5.232773270126818074e-03 5.909251643637376816e-03 6.581194443969302574e-03 7.245299877050794153e-03 7.898339743544658884e-03 8.537148504410708993e-03 9.158627419077226828e-03 9.759756975044825769e-03 1.033761412023939327e-02 1.088939235580254142e-02 1.141242351441931931e-02 1.190420044623759915e-02 1.236240004675744422e-02 1.278490617601974431e-02 1.316983208059087015e-02 1.351554196165071983e-02 1.382067134650994712e-02 1.408414592318759338e-02 1.430519849230270021e-02 1.448338367903723167e-02 1.461859003108565216e-02 1.471104910709893944e-02 1.476134113384101366e-02 1.477039677992509487e-02 1.473949456023643592e-02 1.467025335009752851e-02 1.456461945534340621e-02 1.442484765982601953e-02 1.425347566475661937e-02 1.405329135840253929e-02 1.382729242904755067e-02 1.357863798353632460e-02 1.331059208823053529e-02 1.302645954269600684e-02 1.272951476079309772e-02 1.242292539333697370e-02 1.210967328572170633e-02 1.179247649657464217e-02 1.147371734188003083e-02 1.115538266052418237e-02 1.083902357400745586e-02 1.052574278003536902e-02 1.021621775788694383e-02 9.910768140062902604e-03 9.609475005652024990e-03 9.312359165668986430e-03 9.019624834170410221e-03 8.731974392228659260e-03 8.450998636129537431e-03 8.179643135299383139e-03 7.922741259505743788e-03 7.687581427751201402e-03 7.484431292341136265e-03 7.326868905192730937e-03 7.231682460363681765e-03 7.218051765872047706e-03 7.305826613506954947e-03 7.513064733714105818e-03 7.853486825244252942e-03 8.334768792336893356e-03 8.958274691357695496e-03 9.720108272495723775e-03 1.061281224573541564e-02 1.162701511231440700e-02 1.275264179536049307e-02 1.397962875340577962e-02 1.529825425016518789e-02 1.669922876224506914e-02 1.817366131836026244e-02 1.971297592994561768e-02 2.130881898951448444e-02 2.295297711357972489e-02 2.463731282502444955e-02 2.635371932741366330e-02 2.809409285552487770e-02 2.985032008071395251e-02 3.161427789200061539e-02 3.337784308042370668e-02 3.513290978420440663e-02 3.687141289468360422e-02 3.858535593219450388e-02 4.026684216320307319e-02 4.190810794535136663e-02 4.350155746121363298e-02 4.503979814167034107e-02 4.651567619276383153e-02 4.792231173125115207e-02 4.925313310888110307e-02 5.050191006707212271e-02 5.166278541529538415e-02 5.273030497002036132e-02 5.369944552842857016e-02 5.456564068335475332e-02 5.532480431412711147e-02 5.597335161286822597e-02 5.650821752798805553e-02 5.692687252647991858e-02 5.722733559478722365e-02 5.740818441443545223e-02 5.746856266413887665e-02 5.740818441443541059e-02 5.722733559478723059e-02 5.692687252647989082e-02 5.650821752798805553e-02 5.597335161286824678e-02 5.532480431412709759e-02 5.456564068335474638e-02 5.369944552842853547e-02 5.273030497002039602e-02 5.166278541529536333e-02 5.050191006707211577e-02 4.925313310888108226e-02 4.792231173125112431e-02 4.651567619276381765e-02 4.503979814167032719e-02 4.350155746121363298e-02 4.190810794535134581e-02 4.026684216320310788e-02 3.858535593219453858e-02 3.687141289468359034e-02 3.513290978420440663e-02 3.337784308042374137e-02 3.161427789200061539e-02 2.985032008071396639e-02 2.809409285552487770e-02 2.635371932741364248e-02 2.463731282502444261e-02 2.295297711357971449e-02 2.130881898951448444e-02 1.971297592994562461e-02 1.817366131836025550e-02 1.669922876224506914e-02 1.529825425016518095e-02 1.397962875340576748e-02 1.275264179536050174e-02 1.162701511231441047e-02 1.061281224573540870e-02 9.720108272495727245e-03 8.958274691357692027e-03 8.334768792336910703e-03 7.853486825244254677e-03 7.513064733714096277e-03 7.305826613506953213e-03 7.218051765872052043e-03 7.231682460363678296e-03 7.326868905192738743e-03 7.484431292341136265e-03 7.687581427751190993e-03 7.922741259505735115e-03 8.179643135299383139e-03 8.450998636129535696e-03 8.731974392228662729e-03 9.019624834170417160e-03 9.312359165668981226e-03 9.609475005652021520e-03 9.910768140062907808e-03 1.021621775788694904e-02 1.052574278003536729e-02 1.083902357400746454e-02 1.115538266052418410e-02 1.147371734188002562e-02 1.179247649657464217e-02 1.210967328572170806e-02 1.242292539333697717e-02 1.272951476079310293e-02 1.302645954269601378e-02 1.331059208823053529e-02 1.357863798353632460e-02 1.382729242904754373e-02 1.405329135840254276e-02 1.425347566475660896e-02 1.442484765982601259e-02 1.456461945534340621e-02 1.467025335009752504e-02 1.473949456023643592e-02 1.477039677992510354e-02 1.476134113384101366e-02 1.471104910709894117e-02 1.461859003108565563e-02 1.448338367903723514e-02 1.430519849230270542e-02 1.408414592318759165e-02 1.382067134650994886e-02 1.351554196165071810e-02 1.316983208059087015e-02 1.278490617601974431e-02 1.236240004675744769e-02 1.190420044623759742e-02 1.141242351441931931e-02 1.088939235580254142e-02 1.033761412023939327e-02 9.759756975044825769e-03 9.158627419077223358e-03 8.537148504410714198e-03 7.898339743544657149e-03 7.245299877050796755e-03 6.581194443969301706e-03 5.909251643637371612e-03 5.232773270126814605e-03 4.555175000874951870e-03 3.880088900966322668e-03 3.211612103651328813e-03 2.554946174947770460e-03 1.918271492172950437e-03 1.319509952045147538e-03 8.182400227019387710e-04 6.413823365898265599e-04 9.504270575338729559e-04 1.440130500019104866e-03 1.961066573544395595e-03 2.477240716991503840e-03 2.976931932015554078e-03 3.454903362312409295e-03 3.908252188960293673e-03 4.335146739984713053e-03 4.734358124593380894e-03 5.105058763411393120e-03 5.446724604268230949e-03 5.759082183167318555e-03 6.042076685632218926e-03 6.295850423314048282e-03 6.520726677434855734e-03 6.717196362142891994e-03 6.885906166305102299e-03 7.027647444802062084e-03 7.143345454642640105e-03 7.234048708116216572e-03 7.300918312871699026e-03 7.345217222046369378e-03 7.368299344916224083e-03 7.371598480099784620e-03 7.356617035259358124e-03 7.324914493184342401e-03 7.278095577040314020e-03 7.217798059477816865e-03 7.145680153806680673e-03 7.063407422908966372e-03 6.972639145712044087e-03 6.875014095440972438e-03 6.772135711344278060e-03 6.665556689690767603e-03 6.556763082702435352e-03 6.447158076388355419e-03 6.338045718183976315e-03 6.230614977129093554e-03 6.125924633341537674e-03 6.024889595373402774e-03 5.928269316289786796e-03 5.836659003379890236e-03 5.750484276451989923e-03 5.669999816206463747e-03 5.595292358559634215e-03 5.526288146189745933e-03 5.462764670506202805e-03 5.404366258871401603e-03
5.296064358159629192e-03 5.337687216233445026e-03 5.383497115278393710e-03 5.434056754281334049e-03 5.489822658665396635e-03 5.551123248829724008e-03 5.618139696607923547e-03 5.690890504733148170e-03 5.769220519959021402e-03 5.852794796719954472e-03 5.941097403007630957e-03 6.033434945851002401e-03 6.128944328595333987e-03 6.226604062699760481e-03 6.325248355014361987e-03 6.423583174320303922e-03 6.520203553897232357e-03 6.613611489028050835e-03 6.702233917255435817e-03 6.784440404818315243e-03 6.858560290033723257e-03 6.922899143673064484e-03 6.975754493175550554e-03 7.015430821244695962e-03 7.040253892257925319e-03 7.048584485529614876e-03 7.038831627370298674e-03 7.009465418464835146e-03 6.959029553704740301e-03 6.886153632668861636e-03 6.789565364982170365e-03 6.668102791524973573e-03 6.520726677434854866e-03 6.346533298722402405e-03 6.144767960985402996e-03 5.914839793048309174e-03 5.656338717129248683e-03 5.369056140487295063e-03 5.053012101748749138e-03 4.708493889194587112e-03 4.336115754250796997e-03 3.936919178518745455e-03 3.512555624447681168e-03 3.065649322598365707e-03 2.600588954933058007e-03 2.125455705062730474e-03 1.657343922474002057e-03 1.238670324421942744e-03 9.799913608711397633e-04 1.048903090720369052e-03 1.421963084764771203e-03 1.945558980495801314e-03 2.537483423256612150e-03 3.165384017447072686e-03 3.814560681019975915e-03 4.476686708305767023e-03 5.146017671542340091e-03 5.817969711033412795e-03 6.488526481372019171e-03 7.153971990506673498e-03 7.810765613747629003e-03 8.455484837007178067e-03 9.084802764853964346e-03 9.695484640070740207e-03 1.028439532122206283e-02 1.084851333511869555e-02 1.138494896732960941e-02 1.189096482508582298e-02 1.236399783736280567e-02 1.280168195539115213e-02 1.320187098838467195e-02 1.356266110920574183e-02 1.388241262256029347e-02 1.415977062079484122e-02 1.439368416884621860e-02 1.458342366547065068e-02 1.472859602562841784e-02 1.482915732015179476e-02 1.488542249433241933e-02 1.489807176688973805e-02 1.486815328509620733e-02 1.479708158086814711e-02 1.468663133744330801e-02 1.453892593905237868e-02 1.435642024124735711e-02 1.414187697485549608e-02 1.389833619392226785e-02 1.362907721577278838e-02 1.333757260507525792e-02 1.302743395753704070e-02 1.270234958469877717e-02 1.236601473622221149e-02 1.202205576544386478e-02 1.167395068004714598e-02 1.132494982484114239e-02 1.097800197145036398e-02 1.063569272839653447e-02 1.030020375212972045e-02 9.973302496726996202e-03 9.656372931952339825e-03 9.350497567121736006e-03 9.056600096689593551e-03 8.775655936130111190e-03 8.508974646953991125e-03 8.258553156707631321e-03 8.027490321557998951e-03 7.820439095888948033e-03 7.644048704110216821e-03 7.507313058606788526e-03 7.421696914169205808e-03 7.400877234655928519e-03 7.459955857085925554e-03 7.614120980637893200e-03 7.876963895235875729e-03 8.258889054558802081e-03 8.766105847195899969e-03 9.400466393410187790e-03 1.016005063365936836e-02 1.104014816407474474e-02 1.203426801417017793e-02 1.313494823522716112e-02 1.433429752678956268e-02 1.562430191826884480e-02 1.699696534121105523e-02 1.844434993579256721e-02 1.995856483315587224e-02 2.153173450243769591e-02 2.315596433167094181e-02 2.482331232992906339e-02 2.652577062915738998e-02 2.825525761697847069e-02 3.000362011028501544e-02 3.176264436253770779e-02 3.352407450788213311e-02 3.527963706585369313e-02 3.702107024308171068e-02 3.874015691188870819e-02 4.042876028966153890e-02 4.207886147501579271e-02 4.368259811212682475e-02 4.523230355359726673e-02 4.672054597608307769e-02 4.814016697403284556e-02 4.948431921746960366e-02 5.074650281167617655e-02 5.192060004158517011e-02 5.300090822305605909e-02 5.398217041790588644e-02 5.485960380066498554e-02 5.562892549286730520e-02 5.628637570610941360e-02 5.682873805836136105e-02 5.725335694938551295e-02 5.755815190116691377e-02 5.774162878794566328e-02 5.780288789820186429e-02 5.774162878794567022e-02 5.755815190116691377e-02 5.725335694938547132e-02 5.682873805836137493e-02 5.628637570610941360e-02 5.562892549286731908e-02 5.485960380066497860e-02 5.398217041790585174e-02 5.300090822305602439e-02 5.192060004158517705e-02 5.074650281167620430e-02 4.948431921746959672e-02 4.814016697403280393e-02 4.672054597608305687e-02 4.523230355359726673e-02 4.368259811212684557e-02 4.207886147501577190e-02 4.042876028966155277e-02 3.874015691188868737e-02 3.702107024308171762e-02 3.527963706585367232e-02 3.352407450788210536e-02 3.176264436253772860e-02 3.000362011028503278e-02 2.825525761697847069e-02 2.652577062915737957e-02 2.482331232992908074e-02 2.315596433167093487e-02 2.153173450243768897e-02 1.995856483315586530e-02 1.844434993579256721e-02 1.699696534121105523e-02 1.562430191826885348e-02 1.433429752678955747e-02 1.313494823522714725e-02 1.203426801417016925e-02 1.104014816407474474e-02 1.016005063365936489e-02 9.400466393410194729e-03 8.766105847195893030e-03 8.258889054558829837e-03 7.876963895235863586e-03 7.614120980637889731e-03 7.459955857085925554e-03 7.400877234655921580e-03 7.421696914169198002e-03 7.507313058606788526e-03 7.644048704110212485e-03 7.820439095888956707e-03 8.027490321557997216e-03 8.258553156707634790e-03 8.508974646953989390e-03 8.775655936130112925e-03 9.056600096689598756e-03 9.350497567121739476e-03 9.656372931952332886e-03 9.973302496726989264e-03 1.030020375212971871e-02 1.063569272839653621e-02 1.097800197145036571e-02 1.132494982484112678e-02 1.167395068004714251e-02 1.202205576544386825e-02 1.236601473622221323e-02 1.270234958469878411e-02 1.302743395753704243e-02 1.333757260507526486e-02 1.362907721577279879e-02 1.389833619392226438e-02 1.414187697485549088e-02 1.435642024124735884e-02 1.453892593905237521e-02 1.468663133744330801e-02 1.479708158086814711e-02 1.486815328509621253e-02 1.489807176688973979e-02 1.488542249433242107e-02 1.482915732015179476e-02 1.472859602562841784e-02 1.458342366547065588e-02 1.439368416884621860e-02 1.415977062079484643e-02 1.388241262256030041e-02 1.356266110920574010e-02 1.320187098838467021e-02 1.280168195539114345e-02 1.236399783736280220e-02 1.189096482508582124e-02 1.138494896732960594e-02 1.084851333511870075e-02 1.028439532122206110e-02 9.695484640070738472e-03 9.084802764853966081e-03 8.455484837007172863e-03 7.810765613747624667e-03 7.153971990506673498e-03 6.488526481372013099e-03 5.817969711033413663e-03 5.146017671542338356e-03 4.476686708305767891e-03 3.814560681019977216e-03 3.165384017447073119e-03 2.537483423256609548e-03 1.945558980495802615e-03 1.421963084764773589e-03 1.048903090720367318e-03 9.799913608711423654e-04 1.238670324421946214e-03 1.657343922474002491e-03 2.125455705062733510e-03 2.600588954933057140e-03 3.065649322598369610e-03 3.512555624447684637e-03 3.936919178518740250e-03 4.336115754250793528e-03 4.708493889194590581e-03 5.053012101748747403e-03 5.369056140487288992e-03 5.656338717129247816e-03 5.914839793048312644e-03 6.144767960985402996e-03 6.346533298722398936e-03 6.520726677434854866e-03 6.668102791524978777e-03 6.789565364982166028e-03 6.886153632668855565e-03 6.959029553704740301e-03 7.009465418464840350e-03 7.038831627370301276e-03 7.048584485529610540e-03 7.040253892257925319e-03 7.015430821244690758e-03 6.975754493175552289e-03 6.922899143673061882e-03 6.858560290033725859e-03 6.784440404818317845e-03 6.702233917255434083e-03 6.613611489028049968e-03 6.520203553897234092e-03 6.423583174320298718e-03 6.325248355014362854e-03 6.226604062699763950e-03 6.128944328595326181e-03 6.033434945850998932e-03 5.941097403007633559e-03 5.852794796719957074e-03 5.769220519959021402e-03 5.690890504733149904e-03 5.618139696607924415e-03 5.551123248829723140e-03 5.489822658665395767e-03 5.434056754281329712e-03 5.383497115278391976e-03 5.337687216233445893e-03 5.296064358159630926e-03
5.204059647981521333e-03 5.229870167161359586e-03 5.258604964122405231e-03 5.290995222777956399e-03 5.327703376524444909e-03 5.369296926759287332e-03 5.416223198140243320e-03 5.468786275626719151e-03 5.527127321414203147e-03 5.591209297593136528e-03 5.660806837198764305e-03 5.735501647576341996e-03 5.814683443962628123e-03 5.897556050486446599e-03 5.983148014492659442e-03 6.070326887308097677e-03 6.157816239328096387e-03 6.244214491011343231e-03 6.328014732438747535e-03 6.407624844925270159e-03 6.481387401380416663e-03 6.547598984850443345e-03 6.604528710928708399e-03 6.650435860741486446e-03 6.683586623923722624e-03 6.702270017220052396e-03 6.704813088333662005e-03 6.689595542476410583e-03 6.655063947404006065e-03 6.599745688633651582e-03 6.522262867975767674e-03 6.421346374770714981e-03 6.295850423314047414e-03 6.144767960985404731e-03 5.967247541703354224e-03 5.762612583061737202e-03 5.530384483176825107e-03 5.270312051547102611e-03 4.982411474175680449e-03 4.667024333193138530e-03 4.324907628318763568e-03 3.957382874558516492e-03 3.566599638363607359e-03 3.156033517107262754e-03 2.731495410074214619e-03 2.303328104339236355e-03 1.891469070214867347e-03 1.536889904927200498e-03 1.319199955882342963e-03 1.338036053432694380e-03 1.607576392551581836e-03 2.046122137335828085e-03 2.579187736813143630e-03 3.166185128633315551e-03 3.786145453616665806e-03 4.427082052217174747e-03 5.081132790047948426e-03 5.742435016477437197e-03 6.406154746408278776e-03 7.068018635918950875e-03 7.724078849636958552e-03 8.370592982892680056e-03 9.003964351886373924e-03 9.620715723105540892e-03 1.021748246976839948e-02 1.079101747734802046e-02 1.133820337589141504e-02 1.185606942054954864e-02 1.234181131005168859e-02 1.279281278719709807e-02 1.320666819162160353e-02 1.358120533091237807e-02 1.391450815598743555e-02 1.420493880054145112e-02 1.445115859022096799e-02 1.465214765491035243e-02 1.480722279338699335e-02 1.491605324681356814e-02 1.497867403817722959e-02 1.499549652918493424e-02 1.496731583482651534e-02 1.489531471816428129e-02 1.478106356355719103e-02 1.462651599530099926e-02 1.443399967102621320e-02 1.420620173717993331e-02 1.394614839195510228e-02 1.365717796773337038e-02 1.334290693517519236e-02 1.300718826731058278e-02 1.265406171897116849e-02 1.228769582150947108e-02 1.191232182614883686e-02 1.153216052185396592e-02 1.115134387534051814e-02 1.077383484179731538e-02 1.040335047405260317e-02 1.004329552538109176e-02 9.696715878635164473e-03 9.366282975046975531e-03 9.054321453458833574e-03 8.762891852735630455e-03 8.493937874444247929e-03 8.249502790543176631e-03 8.032011578591555234e-03 7.844603689328108823e-03 7.691485403617804618e-03 7.578250495927703334e-03 7.512095606435844133e-03 7.501839612839416964e-03 7.557658976123292523e-03 7.690492304473438810e-03 7.911156262882499540e-03 8.229329472767304976e-03 8.652642019571854873e-03 9.186093346048525982e-03 9.831903482552967546e-03 1.058974825416170162e-02 1.145722516203873977e-02 1.243038111795331975e-02 1.350418205215423405e-02 1.467287021646043570e-02 1.593020508645945355e-02 1.726960944190508024e-02 1.868424910140465897e-02 2.016707173517636245e-02 2.171082375662263322e-02 2.330805796093755877e-02 2.495113960837211722e-02 2.663225519054624249e-02 2.834342589539627297e-02 3.007652644553420254e-02 3.182330922439482318e-02 3.357543320524820213e-02 3.532449701327685515e-02 3.706207538804848906e-02 3.877975831659884881e-02 4.046919214308477425e-02 4.212212201121588728e-02 4.373043505015337951e-02 4.528620376831523492e-02 4.678172917028772249e-02 4.820958315880568418e-02 4.956264982661937740e-02 5.083416528224431880e-02 5.201775568949600775e-02 5.310747323375289430e-02 5.409782975847261116e-02 5.498382784410846269e-02 5.576098912814680258e-02 5.642537969020687549e-02 5.697363234991374009e-02 5.740296574788439354e-02 5.771120010178975440e-02 5.789676955023190241e-02 5.795873101729798194e-02 5.789676955023188853e-02 5.771120010178974746e-02 5.740296574788437967e-02 5.697363234991371927e-02 5.642537969020688937e-02 5.576098912814687197e-02 5.498382784410841412e-02 5.409782975847261116e-02 5.310747323375285961e-02 5.201775568949600775e-02 5.083416528224433961e-02 4.956264982661941210e-02 4.820958315880570499e-02 4.678172917028774330e-02 4.528620376831524880e-02 4.373043505015339338e-02 4.212212201121586647e-02 4.046919214308477425e-02 3.877975831659888351e-02 3.706207538804847518e-02 3.532449701327688985e-02 3.357543320524817437e-02 3.182330922439479542e-02 3.007652644553420601e-02 2.834342589539628685e-02 2.663225519054621473e-02 2.495113960837210682e-02 2.330805796093757959e-02 2.171082375662263322e-02 2.016707173517636245e-02 1.868424910140465203e-02 1.726960944190507330e-02 1.593020508645946048e-02 1.467287021646043743e-02 1.350418205215422017e-02 1.243038111795332495e-02 1.145722516203873283e-02 1.058974825416169295e-02 9.831903482552960608e-03 9.186093346048527716e-03 8.652642019571868751e-03 8.229329472767284159e-03 7.911156262882501275e-03 7.690492304473438810e-03 7.557658976123293390e-03 7.501839612839403953e-03 7.512095606435837195e-03 7.578250495927701599e-03 7.691485403617823700e-03 7.844603689328100149e-03 8.032011578591562173e-03 8.249502790543180100e-03 8.493937874444260072e-03 8.762891852735630455e-03 9.054321453458838778e-03 9.366282975046972062e-03 9.696715878635164473e-03 1.004329552538109176e-02 1.040335047405260144e-02 1.077383484179732405e-02 1.115134387534051467e-02 1.153216052185397113e-02 1.191232182614884207e-02 1.228769582150946067e-02 1.265406171897116155e-02 1.300718826731057758e-02 1.334290693517519409e-02 1.365717796773337905e-02 1.394614839195509881e-02 1.420620173717992464e-02 1.443399967102621667e-02 1.462651599530099406e-02 1.478106356355718930e-02 1.489531471816427088e-02 1.496731583482651534e-02 1.499549652918493944e-02 1.497867403817723479e-02 1.491605324681355427e-02 1.480722279338699335e-02 1.465214765491035936e-02 1.445115859022095932e-02 1.420493880054144939e-02 1.391450815598743555e-02 1.358120533091237807e-02 1.320666819162160353e-02 1.279281278719709807e-02 1.234181131005168686e-02 1.185606942054954691e-02 1.133820337589141851e-02 1.079101747734802046e-02 1.021748246976840122e-02 9.620715723105542627e-03 9.003964351886368719e-03 8.370592982892678321e-03 7.724078849636962021e-03 7.068018635918950007e-03 6.406154746408274439e-03 5.742435016477441534e-03 5.081132790047948426e-03 4.427082052217177349e-03 3.786145453616669709e-03 3.166185128633315551e-03 2.579187736813141462e-03 2.046122137335822880e-03 1.607576392551583570e-03 1.338036053432697416e-03 1.319199955882340795e-03 1.536889904927201799e-03 1.891469070214866479e-03 2.303328104339238524e-03 2.731495410074212451e-03 3.156033517107256683e-03 3.566599638363601721e-03 3.957382874558517359e-03 4.324907628318760099e-03 4.667024333193140265e-03 4.982411474175676980e-03 5.270312051547095672e-03 5.530384483176822505e-03 5.762612583061739804e-03 5.967247541703353357e-03 6.144767960985402996e-03 6.295850423314049149e-03 6.421346374770716715e-03 6.522262867975767674e-03 6.599745688633651582e-03 6.655063947404008667e-03 6.689595542476410583e-03 6.704813088333665475e-03 6.702270017220054131e-03 6.683586623923713950e-03 6.650435860741483844e-03 6.604528710928701460e-03 6.547598984850441610e-03 6.481387401380415796e-03 6.407624844925271894e-03 6.328014732438750137e-03 6.244214491011349302e-03 6.157816239328094653e-03 6.070326887308098544e-03 5.983148014492659442e-03 5.897556050486451804e-03 5.814683443962634195e-03 5.735501647576341996e-03 5.660806837198762570e-03 5.591209297593137395e-03 5.527127321414203147e-03 5.468786275626723488e-03 5.416223198140239850e-03 5.369296926759279526e-03 5.327703376524449246e-03 5.290995222777959001e-03 5.258604964122403497e-03 5.229870167161359586e-03 5.204059647981517864e-03
5.128159022186091695e-03 5.139609805508159150e-03 5.152442158889755652e-03 5.167500859684049860e-03 5.185606287530769749e-03 5.207527301589738415e-03 5.233952819943027586e-03 5.265463287143799798e-03 5.302503408953754618e-03 5.345357607996304578e-03 5.394129580761606452e-03 5.448727108257201378e-03 5.508852911549255195e-03 5.574001896821448136e-03 5.643464666735898208e-03 5.716336751725628607e-03 5.791532690236536607e-03 5.867803891985596924e-03 5.943759158127349604e-03 6.017886789791276718e-03 6.088577360065327779e-03 6.154146417476225560e-03 6.212856597563496189e-03 6.262938817014949630e-03 6.302612395758203090e-03 6.330104089163643942e-03 6.343666115057519476e-03 6.341593334101716314e-03 6.322239795385817436e-03 6.284034902263226779e-03 6.225499498584145114e-03 6.145262236803728829e-03 6.042076685632223262e-03 5.914839793048310042e-03 5.762612583061742406e-03 5.584644402890111617e-03 5.380402776541720958e-03 5.149612189173698000e-03 4.892307353886089956e-03 4.608910536894826257e-03 4.300350027849946834e-03 3.968251364263467376e-03 3.615262021721051770e-03 3.245630470253713790e-03 2.866286852459258138e-03 2.488928170869030791e-03 2.134021423787287649e-03 1.837556822781381176e-03 1.656708695230689216e-03 1.654612773762247383e-03 1.852213308829429817e-03 2.211772890822268252e-03 2.679828194648954057e-03 3.216993713128214923e-03 3.798993067422332982e-03 4.410829744826964653e-03 5.042539748445256688e-03 5.686859557017110225e-03 6.338010514771029447e-03 6.991059664446027701e-03 7.641576223713817187e-03 8.285443969464248437e-03 8.918759059318400947e-03 9.537776601345575311e-03 1.013888613862983130e-02 1.071860490081148580e-02 1.127358230518217888e-02 1.180061174135930806e-02 1.229664712297870617e-02 1.275882253657791704e-02 1.318447382505063235e-02 1.357116125390581476e-02 1.391669260313078971e-02 1.421914615169461889e-02 1.447689310272445677e-02 1.468861905130595599e-02 1.485334413342387534e-02 1.497044152005220022e-02 1.503965393790974645e-02 1.506110791033866449e-02 1.503532541854570026e-02 1.496323268544510338e-02 1.484616578060053357e-02 1.468587273423253674e-02 1.448451182935078969e-02 1.424464571195089256e-02 1.396923091837976028e-02 1.366160236571224013e-02 1.332545228670720637e-02 1.296480302099475325e-02 1.258397301063808073e-02 1.218753531432484501e-02 1.178026798927318125e-02 1.136709585492497697e-02 1.095302353522259985e-02 1.054306039029106849e-02 1.014213912025632540e-02 9.755031559395358973e-03 9.386267500590250029e-03 9.040065142885383986e-03 8.720284500130629640e-03 8.430417047714676773e-03 8.173624888119760887e-03 7.952839525781596822e-03 7.770922961776616233e-03 7.630882026764050467e-03 7.536111703252589694e-03 7.490627279068322840e-03 7.499232860512603654e-03 7.567570788166563291e-03 7.702008665440094291e-03 7.909350935239147298e-03 8.196405908522868405e-03 8.569482884187486910e-03 9.033917996048917640e-03 9.593718045337425865e-03 1.025137189582176270e-02 1.100782829496168604e-02 1.186259981580159439e-02 1.281393698121651402e-02 1.385902223839891381e-02 1.499415001907301176e-02 1.621487666122955681e-02 1.751613698838019526e-02 1.889233168406730112e-02 2.033739245094937087e-02 2.184483207488386453e-02 2.340778537701062798e-02 2.501904553987722990e-02 2.667109889488473301e-02 2.835616012923851403e-02 3.006620903298068415e-02 3.179302932033584161e-02 3.352824966676550694e-02 3.526338685036738141e-02 3.698989073053963322e-02 3.869919070627479002e-02 4.038274324878973059e-02 4.203208008324631900e-02 4.363885659189063737e-02 4.519490001966795095e-02 4.669225707885421572e-02 4.812324056891257446e-02 4.948047465001950695e-02 5.075693843219796636e-02 5.194600756637186151e-02 5.304149354827161766e-02 5.403768047085693443e-02 5.492935898543446077e-02 5.571185725601195127e-02 5.638106871545724846e-02 5.693347645567264220e-02 5.736617410732537670e-02 5.767688308758477100e-02 5.786396611702569748e-02 5.792643692899502456e-02 5.786396611702571136e-02 5.767688308758477794e-02 5.736617410732541139e-02 5.693347645567262139e-02 5.638106871545723459e-02 5.571185725601192351e-02 5.492935898543449547e-02 5.403768047085689974e-02 5.304149354827163154e-02 5.194600756637188232e-02 5.075693843219797330e-02 4.948047465001952083e-02 4.812324056891250507e-02 4.669225707885418797e-02 4.519490001966798565e-02 4.363885659189068594e-02 4.203208008324629125e-02 4.038274324878974447e-02 3.869919070627477614e-02 3.698989073053963322e-02 3.526338685036738835e-02 3.352824966676549306e-02 3.179302932033583468e-02 3.006620903298065639e-02 2.835616012923852444e-02 2.667109889488470872e-02 2.501904553987725419e-02 2.340778537701062798e-02 2.184483207488386106e-02 2.033739245094939169e-02 1.889233168406731847e-02 1.751613698838020566e-02 1.621487666122955681e-02 1.499415001907299094e-02 1.385902223839891381e-02 1.281393698121650535e-02 1.186259981580159960e-02 1.100782829496168604e-02 1.025137189582176790e-02 9.593718045337420661e-03 9.033917996048921109e-03 8.569482884187488644e-03 8.196405908522868405e-03 7.909350935239143829e-03 7.702008665440090822e-03 7.567570788166571097e-03 7.499232860512607991e-03 7.490627279068315034e-03 7.536111703252582755e-03 7.630882026764043528e-03 7.770922961776621438e-03 7.952839525781596822e-03 8.173624888119750478e-03 8.430417047714683712e-03 8.720284500130633110e-03 9.040065142885385721e-03 9.386267500590250029e-03 9.755031559395362442e-03 1.014213912025632019e-02 1.054306039029104941e-02 1.095302353522260679e-02 1.136709585492497870e-02 1.178026798927318125e-02 1.218753531432484154e-02 1.258397301063809461e-02 1.296480302099476713e-02 1.332545228670719770e-02 1.366160236571224013e-02 1.396923091837976375e-02 1.424464571195089430e-02 1.448451182935079837e-02 1.468587273423252980e-02 1.484616578060052837e-02 1.496323268544510511e-02 1.503532541854569853e-02 1.506110791033866796e-02 1.503965393790974298e-02 1.497044152005219675e-02 1.485334413342386667e-02 1.468861905130595599e-02 1.447689310272445851e-02 1.421914615169461889e-02 1.391669260313078971e-02 1.357116125390581303e-02 1.318447382505062715e-02 1.275882253657791357e-02 1.229664712297870444e-02 1.180061174135930979e-02 1.127358230518217368e-02 1.071860490081148753e-02 1.013888613862983824e-02 9.537776601345578781e-03 8.918759059318404417e-03 8.285443969464243233e-03 7.641576223713809381e-03 6.991059664446033772e-03 6.338010514771024242e-03 5.686859557017105889e-03 5.042539748445257555e-03 4.410829744826964653e-03 3.798993067422335151e-03 3.216993713128214923e-03 2.679828194648951889e-03 2.211772890822267818e-03 1.852213308829431769e-03 1.654612773762247817e-03 1.656708695230688783e-03 1.837556822781378140e-03 2.134021423787288516e-03 2.488928170869027321e-03 2.866286852459255536e-03 3.245630470253713790e-03 3.615262021721056540e-03 3.968251364263476050e-03 4.300350027849945966e-03 4.608910536894823655e-03 4.892307353886091691e-03 5.149612189173697133e-03 5.380402776541721825e-03 5.584644402890111617e-03 5.762612583061739804e-03 5.914839793048303970e-03 6.042076685632217191e-03 6.145262236803728829e-03 6.225499498584144246e-03 6.284034902263218106e-03 6.322239795385815701e-03 6.341593334101717182e-03 6.343666115057518609e-03 6.330104089163640473e-03 6.302612395758199620e-03 6.262938817014949630e-03 6.212856597563496189e-03 6.154146417476228162e-03 6.088577360065327779e-03 6.017886789791280187e-03 5.943759158127348737e-03 5.867803891985595190e-03 5.791532690236539209e-03 5.716336751725626872e-03 5.643464666735886065e-03 5.574001896821449871e-03 5.508852911549256062e-03 5.448727108257197908e-03 5.394129580761606452e-03 5.345357607996307180e-03 5.302503408953754618e-03 5.265463287143798063e-03 5.233952819943027586e-03 5.207527301589734078e-03 5.185606287530764545e-03 5.167500859684048993e-03 5.152442158889755652e-03 5.139609805508158283e-03 5.128159022186094297e-03
5.067667540658809915e-03 5.066669217026302519e-03 5.065298282203743209e-03 5.064446823267845614e-03 5.065028538086780059e-03 5.067954435240596550e-03 5.074105284017654642e-03 5.084301533259641577e-03 5.099271783553420770e-03 5.119621229553210189e-03 5.145801727736614220e-03 5.178085232280869692e-03 5.216542238296692502e-03 5.261026569653833897e-03 5.311167379136549731e-03 5.366368658227110670e-03 5.425815969731784087e-03 5.488489606254894418e-03 5.553183008605619420e-03 5.618525084606218814e-03 5.683005048837991464e-03 5.744998527188741738e-03 5.802793889730084413e-03 5.854618042141878330e-03 5.898661176861371390e-03 5.933100231045413883e-03 5.956121003414564623e-03 5.965939042938977858e-03 5.960819544613856630e-03 5.939096583564620717e-03 5.899192104602655681e-03 5.839635180394341096e-03 5.759082183167316821e-03 5.656338717129246081e-03 5.530384483176828576e-03 5.380402776541720090e-03 5.205817190516616975e-03 5.006339557304053875e-03 4.782035634687627559e-03 4.533419342631307344e-03 4.261593958813419437e-03 3.968472408197191992e-03 3.657133856027931611e-03 3.332419303779487335e-03 3.001946892749278711e-03 2.677835192168372732e-03 2.379440934913445733e-03 2.136739090886788026e-03 1.990955386797835930e-03 1.984017860769119422e-03 2.135278693975739724e-03 2.429898054441118928e-03 2.834667229184796924e-03 3.317700565038610334e-03 3.855350649964377468e-03 4.431284959564875219e-03 5.034046839920093899e-03 5.655159013809402287e-03 6.287930537668670605e-03 6.926750234354022047e-03 7.566673697549581787e-03 8.203181925830995563e-03 8.832040804248288829e-03 9.449221023684985232e-03 1.005085515044402446e-02 1.063321814634536448e-02 1.119272306724975255e-02 1.172592679644128381e-02 1.222954251033813236e-02 1.270045668045496207e-02 1.313574909424787031e-02 1.353271480253513681e-02 1.388888717241455913e-02 1.420206140172565641e-02 1.447031796942671589e-02 1.469204557783240599e-02 1.486596320121170642e-02 1.499114089931679987e-02 1.506701908976584500e-02 1.509342600320029079e-02 1.507059307192272143e-02 1.499916802752503456e-02 1.488022550592600114e-02 1.471527497857542423e-02 1.450626584506656269e-02 1.425558953179693888e-02 1.396607843955123725e-02 1.364100156362436055e-02 1.328405656401487021e-02 1.289935797849951077e-02 1.249142113230651378e-02 1.206514108637196658e-02 1.162576566382442222e-02 1.117886118960690310e-02 1.073026908019224755e-02 1.028605088190502961e-02 9.852418911593312928e-03 9.435649563648788180e-03 9.041977039886687356e-03 8.677467313634560503e-03 8.347876147673620462e-03 8.058501197480813852e-03 7.814045986444783862e-03 7.618520707716883514e-03 7.475207767782551284e-03 7.386714773677947182e-03 7.355122311770144819e-03 7.382210752602818768e-03 7.469726524001630598e-03 7.619632876289311393e-03 7.834289685337130285e-03 8.116522123355231558e-03 8.469564022250006263e-03 8.896890059199307962e-03 9.401973128108479655e-03 9.988013845733422977e-03 1.065768682637892144e-02 1.141293613519272186e-02 1.225483575017959591e-02 1.318351552924225054e-02 1.419814268991862784e-02 1.529694409169437067e-02 1.647725455748477730e-02 1.773557914056354129e-02 1.906766084534769132e-02 2.046854867075807022e-02 2.193266342650461789e-02 2.345386048473256310e-02 2.502548960987275098e-02 2.664045246584643978e-02 2.829125852606798053e-02 2.997008005444923642e-02 3.166880668394068954e-02 3.337909995183376693e-02 3.509244799025298955e-02 3.680022043068318510e-02 3.849372346764548536e-02 4.016425493846209616e-02 4.180315921059551271e-02 4.340188162171986636e-02 4.495202218713095083e-02 4.644538827097725170e-02 4.787404590967109935e-02 4.923036947549435521e-02 5.050708937401571230e-02 5.169733747943490443e-02 5.279469002593349669e-02 5.379320768996632279e-02 5.468747261737685189e-02 5.547262216983755989e-02 5.614437918685111911e-02 5.669907858231337111e-02 5.713369011779391438e-02 5.744583721867439069e-02 5.763381172313471190e-02 5.769658447842970078e-02 5.763381172313473966e-02 5.744583721867439069e-02 5.713369011779387968e-02 5.669907858231338499e-02 5.614437918685112605e-02 5.547262216983755295e-02 5.468747261737690046e-02 5.379320768996636443e-02 5.279469002593347587e-02 5.169733747943492524e-02 5.050708937401572618e-02 4.923036947549435521e-02 4.787404590967109935e-02 4.644538827097724476e-02 4.495202218713095083e-02 4.340188162171985248e-02 4.180315921059554046e-02 4.016425493846208922e-02 3.849372346764548536e-02 3.680022043068318510e-02 3.509244799025301731e-02 3.337909995183376693e-02 3.166880668394073117e-02 2.997008005444922948e-02 2.829125852606795277e-02 2.664045246584641549e-02 2.502548960987275792e-02 2.345386048473255963e-02 2.193266342650462483e-02 2.046854867075810144e-02 1.906766084534769132e-02 1.773557914056354476e-02 1.647725455748478424e-02 1.529694409169437587e-02 1.419814268991861916e-02 1.318351552924225747e-02 1.225483575017959938e-02 1.141293613519271839e-02 1.065768682637891970e-02 9.988013845733435120e-03 9.401973128108484859e-03 8.896890059199313167e-03 8.469564022250011467e-03 8.116522123355228088e-03 7.834289685337135489e-03 7.619632876289313128e-03 7.469726524001634067e-03 7.382210752602811829e-03 7.355122311770156962e-03 7.386714773677948917e-03 7.475207767782537406e-03 7.618520707716882646e-03 7.814045986444799474e-03 8.058501197480820791e-03 8.347876147673620462e-03 8.677467313634558768e-03 9.041977039886690826e-03 9.435649563648791649e-03 9.852418911593305989e-03 1.028605088190503308e-02 1.073026908019224235e-02 1.117886118960691004e-02 1.162576566382441876e-02 1.206514108637195964e-02 1.249142113230650511e-02 1.289935797849951250e-02 1.328405656401486501e-02 1.364100156362435534e-02 1.396607843955123378e-02 1.425558953179694409e-02 1.450626584506657137e-02 1.471527497857543637e-02 1.488022550592599420e-02 1.499916802752503109e-02 1.507059307192272664e-02 1.509342600320028559e-02 1.506701908976585194e-02 1.499114089931679293e-02 1.486596320121171336e-02 1.469204557783240078e-02 1.447031796942671589e-02 1.420206140172565294e-02 1.388888717241456260e-02 1.353271480253513681e-02 1.313574909424787551e-02 1.270045668045495860e-02 1.222954251033813063e-02 1.172592679644128381e-02 1.119272306724974735e-02 1.063321814634536101e-02 1.005085515044402446e-02 9.449221023684986967e-03 8.832040804248292298e-03 8.203181925830995563e-03 7.566673697549580052e-03 6.926750234354021180e-03 6.287930537668666268e-03 5.655159013809403154e-03 5.034046839920095634e-03 4.431284959564877821e-03 3.855350649964382238e-03 3.317700565038612503e-03 2.834667229184792588e-03 2.429898054441116759e-03 2.135278693975741025e-03 1.984017860769120289e-03 1.990955386797834195e-03 2.136739090886789327e-03 2.379440934913445733e-03 2.677835192168369263e-03 3.001946892749278277e-03 3.332419303779480830e-03 3.657133856027930743e-03 3.968472408197186788e-03 4.261593958813422039e-03 4.533419342631309079e-03 4.782035634687624090e-03 5.006339557304053008e-03 5.205817190516616975e-03 5.380402776541721825e-03 5.530384483176827709e-03 5.656338717129246081e-03 5.759082183167314219e-03 5.839635180394338494e-03 5.899192104602647008e-03 5.939096583564622452e-03 5.960819544613849691e-03 5.965939042938978726e-03 5.956121003414565490e-03 5.933100231045419955e-03 5.898661176861362716e-03 5.854618042141880065e-03 5.802793889730084413e-03 5.744998527188727860e-03 5.683005048837990597e-03 5.618525084606222283e-03 5.553183008605616817e-03 5.488489606254894418e-03 5.425815969731791893e-03 5.366368658227109803e-03 5.311167379136545394e-03 5.261026569653833029e-03 5.216542238296689900e-03 5.178085232280869692e-03 5.145801727736607281e-03 5.119621229553210189e-03 5.099271783553422505e-03 5.084301533259641577e-03 5.074105284017658112e-03 5.067954435240600020e-03 5.065028538086777457e-03 5.064446823267846481e-03 5.065298282203740607e-03 5.066669217026300784e-03 5.067667540658808180e-03
5.021405122388793163e-03 5.010266232616173918e-03 4.996875479806833602e-03 4.982101996287691299e-03 4.966878335265526370e-03 4.952182144703004205e-03 4.939013558328008736e-03 4.928368329774808834e-03 4.921207094582479361e-03 4.918421579524185662e-03 4.920799046767972314e-03 4.928986695212058712e-03 4.943458059755970538e-03 4.964483570040058129e-03 4.992107294736336000e-03 5.026131493889678808e-03 5.066109974001329307e-03 5.111350485082375925e-03 5.160925640592193241e-03 5.213691202775172853e-03 5.268310146053867792e-03 5.323280727666015663e-03 5.376966843464752420e-03 5.427629174576704442e-03 5.473455966874075929e-03 5.512592660924811594e-03 5.543169951528714029e-03 5.563330170561623864e-03 5.571252142889156732e-03 5.565174867342362851e-03 5.543420540422054621e-03 5.504417595116029537e-03 5.446724604268228347e-03 5.369056140487295063e-03 5.270312051547095672e-03 5.149612189173699735e-03 5.006339557304052140e-03 4.840196348235529557e-03 4.651279787844553835e-03 4.440188748782461677e-03 4.208178771969063245e-03 3.957394150757643711e-03 3.691223441360950812e-03 3.414851133825920395e-03 3.136109071946559593e-03 2.866734495978739104e-03 2.623993696964158941e-03 2.432005945482992350e-03 2.320633835150248767e-03 2.318689809514194906e-03 2.442214446897906979e-03 2.687462069397079066e-03 3.036013595938252471e-03 3.465291980109467661e-03 3.955288228520754783e-03 4.490334789477900060e-03 5.058535803836353671e-03 5.650706005331873095e-03 6.259473035921328185e-03 6.878647825880539191e-03 7.502812706071246805e-03 8.127059862837168747e-03 8.746828224475783342e-03 9.357803965819902828e-03 9.955862333525952734e-03 1.053703666359976331e-02 1.109750558614216315e-02 1.163359259142350034e-02 1.214177410887566123e-02 1.261869349186908046e-02 1.306117908954682397e-02 1.346626509519111350e-02 1.383121419324240611e-02 1.415354124895474956e-02 1.443103743628228360e-02 1.466179430647150499e-02 1.484422737852747996e-02 1.497709889436943907e-02 1.505953943329271794e-02 1.509106812757351687e-02 1.507161126726211040e-02 1.500151913036936249e-02 1.488158092620005951e-02 1.471303779640838715e-02 1.449759388026799350e-02 1.423742551734326345e-02 1.393518872881737911e-02 1.359402518246776922e-02 1.321756689279392910e-02 1.280993991621855524e-02 1.237576723404475165e-02 1.192017081344896520e-02 1.144877240460949984e-02 1.096769183209458584e-02 1.048354018170946818e-02 1.000340314945635800e-02 9.534806724760968091e-03 9.085653363664082313e-03 8.664112482309253155e-03 8.278446193190135832e-03 7.936753065988762582e-03 7.646624090244656669e-03 7.414730033970143991e-03 7.246396657395771934e-03 7.145261470585289459e-03 7.113120016357868738e-03 7.150040016282924529e-03 7.254749018603087393e-03 7.425216161066715628e-03 7.659293530109237934e-03 7.955280421907465899e-03 8.312315368241937619e-03 8.730558306185149525e-03 9.211174370657959978e-03 9.756161094469311887e-03 1.036807327260949943e-02 1.104969966691248147e-02 1.180373808976136960e-02 1.263250376063255673e-02 1.353769275529500236e-02 1.452020996567614068e-02 1.558006089113839025e-02 1.671629971477708171e-02 1.792702258543583255e-02 1.920939426413568671e-02 2.055969739859262596e-02 2.197339574647315733e-02 2.344520496022026168e-02 2.496916662655951705e-02 2.653872291405868014e-02 2.814679038165591313e-02 2.978583229214641984e-02 3.144792924600457035e-02 3.312484819452771179e-02 3.480810998534272088e-02 3.648905559706965701e-02 3.815891117538879052e-02 3.980885191701180603e-02 4.143006477767043061e-02 4.301380991502892076e-02 4.455148072137272292e-02 4.603466225644294030e-02 4.745518785739192419e-02 4.880519368013172543e-02 5.007717091281685406e-02 5.126401539691125692e-02 5.235907439243639439e-02 5.335619023112839893e-02 5.424974061252502144e-02 5.503467531340627134e-02 5.570654909905405072e-02 5.626155064547381374e-02 5.669652730404693003e-02 5.700900556407018788e-02 5.719720709348720400e-02 5.726006026404884680e-02 5.719720709348713461e-02 5.700900556407018788e-02 5.669652730404695085e-02 5.626155064547382761e-02 5.570654909905402991e-02 5.503467531340630603e-02 5.424974061252502144e-02 5.335619023112839199e-02 5.235907439243638745e-02 5.126401539691123610e-02 5.007717091281682631e-02 4.880519368013175319e-02 4.745518785739195194e-02 4.603466225644291254e-02 4.455148072137270210e-02 4.301380991502890688e-02 4.143006477767045836e-02 3.980885191701180603e-02 3.815891117538881827e-02 3.648905559706965701e-02 3.480810998534272088e-02 3.312484819452770485e-02 3.144792924600457729e-02 2.978583229214644065e-02 2.814679038165589231e-02 2.653872291405869055e-02 2.496916662655951705e-02 2.344520496022023739e-02 2.197339574647316773e-02 2.055969739859260514e-02 1.920939426413569018e-02 1.792702258543581173e-02 1.671629971477709212e-02 1.558006089113838158e-02 1.452020996567613895e-02 1.353769275529499543e-02 1.263250376063257061e-02 1.180373808976136960e-02 1.104969966691249014e-02 1.036807327260948902e-02 9.756161094469299744e-03 9.211174370657965182e-03 8.730558306185144321e-03 8.312315368241927210e-03 7.955280421907455490e-03 7.659293530109247475e-03 7.425216161066715628e-03 7.254749018603083056e-03 7.150040016282928866e-03 7.113120016357862667e-03 7.145261470585289459e-03 7.246396657395789281e-03 7.414730033970147460e-03 7.646624090244656669e-03 7.936753065988771255e-03 8.278446193190147975e-03 8.664112482309253155e-03 9.085653363664075374e-03 9.534806724760980234e-03 1.000340314945637361e-02 1.048354018170946818e-02 1.096769183209458064e-02 1.144877240460950678e-02 1.192017081344897214e-02 1.237576723404473777e-02 1.280993991621855524e-02 1.321756689279392043e-02 1.359402518246776402e-02 1.393518872881738431e-02 1.423742551734327386e-02 1.449759388026799177e-02 1.471303779640839755e-02 1.488158092620006298e-02 1.500151913036935902e-02 1.507161126726211213e-02 1.509106812757350646e-02 1.505953943329272314e-02 1.497709889436943907e-02 1.484422737852747649e-02 1.466179430647150499e-02 1.443103743628229227e-02 1.415354124895475303e-02 1.383121419324240785e-02 1.346626509519112044e-02 1.306117908954681356e-02 1.261869349186908046e-02 1.214177410887565950e-02 1.163359259142349687e-02 1.109750558614216315e-02 1.053703666359976504e-02 9.955862333525956204e-03 9.357803965819902828e-03 8.746828224475776403e-03 8.127059862837167012e-03 7.502812706071251142e-03 6.878647825880544395e-03 6.259473035921331655e-03 5.650706005331871361e-03 5.058535803836353671e-03 4.490334789477901795e-03 3.955288228520753048e-03 3.465291980109465493e-03 3.036013595938253339e-03 2.687462069397079066e-03 2.442214446897907846e-03 2.318689809514188835e-03 2.320633835150246165e-03 2.432005945482994518e-03 2.623993696964158507e-03 2.866734495978736936e-03 3.136109071946556991e-03 3.414851133825915624e-03 3.691223441360949077e-03 3.957394150757641109e-03 4.208178771969062378e-03 4.440188748782464279e-03 4.651279787844555570e-03 4.840196348235536496e-03 5.006339557304054742e-03 5.149612189173701469e-03 5.270312051547096539e-03 5.369056140487291594e-03 5.446724604268232683e-03 5.504417595116026934e-03 5.543420540422052886e-03 5.565174867342360249e-03 5.571252142889154130e-03 5.563330170561622996e-03 5.543169951528715764e-03 5.512592660924814196e-03 5.473455966874066388e-03 5.427629174576700105e-03 5.376966843464752420e-03 5.323280727666013061e-03 5.268310146053856516e-03 5.213691202775179792e-03 5.160925640592193241e-03 5.111350485082373322e-03 5.066109974001332776e-03 5.026131493889678808e-03 4.992107294736336867e-03 4.964483570040052057e-03 4.943458059755969670e-03 4.928986695212058712e-03 4.920799046767972314e-03 4.918421579524185662e-03 4.921207094582474156e-03 4.928368329774813171e-03 4.939013558328008736e-03 4.952182144703005072e-03 4.966878335265527238e-03 4.982101996287692167e-03 4.996875479806831867e-03 5.010266232616172183e-03 5.021405122388794030e-03
4.987752230387212590e-03 4.969095765395655472e-03 4.946278612012782600e-03 4.920080969390921988e-03 4.891379168454440020e-03 4.861134932523256125e-03 4.830380519166594701e-03 4.800199171962776269e-03 4.771700487920050096e-03 4.745990608506159801e-03 4.724137579679488219e-03 4.707132783862373604e-03 4.695849973652934523e-03 4.691004043379843474e-03 4.693112140391910922e-03 4.702459917735741547e-03 4.719075568615951725e-03 4.742713734340395747e-03 4.772850504211887876e-03 4.808689674123879654e-03 4.849179392634764448e-03 4.893037482949341363e-03 4.938783212689549541e-03 4.984773131915345469e-03 5.029238773895271762e-03 5.070324418748319191e-03 5.106123645246485321e-03 5.134713941727784246e-03 5.154189144433119103e-03 5.162689888692054661e-03 5.158432593716721741e-03 5.139737778501947928e-03 5.105058763411392253e-03 5.053012101748747403e-03 4.982411474175676980e-03 4.892307353886092558e-03 4.782035634687625825e-03 4.651279787844555570e-03 4.500153244572842673e-03 4.329311979366173846e-03 4.140112213636601077e-03 3.934835292674521146e-03 3.717011055981945741e-03 3.491879825307372173e-03 3.267030770363882689e-03 3.053208932287296805e-03 2.865120687792699176e-03 2.721681219778616413e-03 2.644592114312541934e-03 2.654160358597027099e-03 2.763236221859695189e-03 2.973169947367630857e-03 3.275046643742264563e-03 3.654595454498992327e-03 4.096784910486355596e-03 4.588212382653258405e-03 5.117705534567332411e-03 5.676087175289687946e-03 6.255715589339435993e-03 6.850054739847744219e-03 7.453342462341455872e-03 8.060354705023770744e-03 8.666245540028018335e-03 9.266442411580503788e-03 9.856580441264120931e-03 1.043246411070972504e-02 1.099004817162519028e-02 1.152543214903681626e-02 1.203486452711294979e-02 1.251475386830576755e-02 1.296168489628635873e-02 1.337243809812368317e-02 1.374401175743369258e-02 1.407364557524355859e-02 1.435884520713917069e-02 1.459740716929481923e-02 1.478744365964466262e-02 1.492740691547543228e-02 1.501611279384992143e-02 1.505276332276821692e-02 1.503696803404251832e-02 1.496876395794158147e-02 1.484863423873524629e-02 1.467752542358422528e-02 1.445686358857626967e-02 1.418856959907319713e-02 1.387507395979696405e-02 1.351933189367090712e-02 1.312483949248419331e-02 1.269565199025763334e-02 1.223640538321202689e-02 1.175234267783503185e-02 1.124934583723031893e-02 1.073397373747850270e-02 1.021350466884691360e-02 9.695978380188581200e-03 9.190226342586095901e-03 8.705868698421166674e-03 8.253241882848963776e-03 7.843204392177279688e-03 7.486757676141092901e-03 7.194431321338198501e-03 6.975438448584910141e-03 6.836717374947324025e-03 6.782103934611392014e-03 6.811936421530248413e-03 6.923296981580943053e-03 7.110858911268461147e-03 7.368080585866850635e-03 7.688405302311636380e-03 8.066207833796548016e-03 8.497379201933476234e-03 8.979564689849962519e-03 9.512130738754771483e-03 1.009594727900467795e-02 1.073305955670635081e-02 1.142630620635621402e-02 1.217892583953570154e-02 1.299418363977270646e-02 1.387504084033427780e-02 1.482388209350243152e-02 1.584230815417173727e-02 1.693099436377704103e-02 1.808960981675051052e-02 1.931678834534494155e-02 2.061014068979563976e-02 2.196629715353062146e-02 2.338097116475136572e-02 2.484903591795625810e-02 2.636460818509031578e-02 2.792113515258412559e-02 2.951148159487765321e-02 3.112801578994863622e-02 3.276269334277787104e-02 3.440713856767323858e-02 3.605272335805761313e-02 3.769064360553520121e-02 3.931199326957665607e-02 4.090783618338416500e-02 4.246927563672900363e-02 4.398752172086618784e-02 4.545395636427933261e-02 4.686019593756580309e-02 4.819815126395755878e-02 4.946008484011134299e-02 5.063866504959575049e-02 5.172701713844753135e-02 5.271877071716508240e-02 5.360810355549325973e-02 5.438978144439648305e-02 5.505919391243024180e-02 5.561238560082262111e-02 5.604608312192267683e-02 5.635771724863310878e-02 5.654544030763677953e-02 5.660813867586211162e-02 5.654544030763678647e-02 5.635771724863312959e-02 5.604608312192268377e-02 5.561238560082261417e-02 5.505919391243028344e-02 5.438978144439646917e-02 5.360810355549328055e-02 5.271877071716504770e-02 5.172701713844757992e-02 5.063866504959574355e-02 4.946008484011132217e-02 4.819815126395755878e-02 4.686019593756581697e-02 4.545395636427931180e-02 4.398752172086615314e-02 4.246927563672901057e-02 4.090783618338416500e-02 3.931199326957663526e-02 3.769064360553518733e-02 3.605272335805760620e-02 3.440713856767324552e-02 3.276269334277787104e-02 3.112801578994865009e-02 2.951148159487764974e-02 2.792113515258412559e-02 2.636460818509032272e-02 2.484903591795627198e-02 2.338097116475135878e-02 2.196629715353063186e-02 2.061014068979563976e-02 1.931678834534492767e-02 1.808960981675050705e-02 1.693099436377704797e-02 1.584230815417173033e-02 1.482388209350243152e-02 1.387504084033428300e-02 1.299418363977269085e-02 1.217892583953569460e-02 1.142630620635621229e-02 1.073305955670635428e-02 1.009594727900465887e-02 9.512130738754774953e-03 8.979564689849974662e-03 8.497379201933474499e-03 8.066207833796539342e-03 7.688405302311628574e-03 7.368080585866855839e-03 7.110858911268468953e-03 6.923296981580936982e-03 6.811936421530243209e-03 6.782103934611399820e-03 6.836717374947319688e-03 6.975438448584911875e-03 7.194431321338196766e-03 7.486757676141090299e-03 7.843204392177281423e-03 8.253241882848960306e-03 8.705868698421168408e-03 9.190226342586095901e-03 9.695978380188577730e-03 1.021350466884690840e-02 1.073397373747849923e-02 1.124934583723030158e-02 1.175234267783502665e-02 1.223640538321202689e-02 1.269565199025763334e-02 1.312483949248419331e-02 1.351933189367090019e-02 1.387507395979695884e-02 1.418856959907319713e-02 1.445686358857626100e-02 1.467752542358422355e-02 1.484863423873524803e-02 1.496876395794158494e-02 1.503696803404252526e-02 1.505276332276822560e-02 1.501611279384992143e-02 1.492740691547542534e-02 1.478744365964465915e-02 1.459740716929481402e-02 1.435884520713916895e-02 1.407364557524355513e-02 1.374401175743368911e-02 1.337243809812368317e-02 1.296168489628636393e-02 1.251475386830576582e-02 1.203486452711294459e-02 1.152543214903681973e-02 1.099004817162519028e-02 1.043246411070972678e-02 9.856580441264115727e-03 9.266442411580505523e-03 8.666245540028021804e-03 8.060354705023774213e-03 7.453342462341455872e-03 6.850054739847740749e-03 6.255715589339437728e-03 5.676087175289690548e-03 5.117705534567336748e-03 4.588212382653256670e-03 4.096784910486359933e-03 3.654595454498994495e-03 3.275046643742261961e-03 2.973169947367628688e-03 2.763236221859692154e-03 2.654160358597018425e-03 2.644592114312537597e-03 2.721681219778608607e-03 2.865120687792700044e-03 3.053208932287291167e-03 3.267030770363883556e-03 3.491879825307371305e-03 3.717011055981942706e-03 3.934835292674519411e-03 4.140112213636606281e-03 4.329311979366179917e-03 4.500153244572840071e-03 4.651279787844558172e-03 4.782035634687625825e-03 4.892307353886093425e-03 4.982411474175678714e-03 5.053012101748750005e-03 5.105058763411392253e-03 5.139737778501950530e-03 5.158432593716715669e-03 5.162689888692054661e-03 5.154189144433119971e-03 5.134713941727785981e-03 5.106123645246484453e-03 5.070324418748318324e-03 5.029238773895266558e-03 4.984773131915342000e-03 4.938783212689549541e-03 4.893037482949332689e-03 4.849179392634761845e-03 4.808689674123876184e-03 4.772850504211888743e-03 4.742713734340394879e-03 4.719075568615947389e-03 4.702459917735745017e-03 4.693112140391912657e-03 4.691004043379840005e-03 4.695849973652932788e-03 4.707132783862376206e-03 4.724137579679488219e-03 4.745990608506158934e-03 4.771700487920044892e-03 4.800199171962776269e-03 4.830380519166594701e-03 4.861134932523256125e-03 4.891379168454436550e-03 4.920080969390925457e-03 4.946278612012782600e-03 4.969095765395658074e-03 4.987752230387210856e-03
4.964719847193523918e-03 4.941385127745529827e-03 4.912045807789001788e-03 4.877338634474315260e-03 4.838017412694820170e-03 4.794949578142392206e-03 4.749109785536539084e-03 4.701569693960024922e-03 4.653483082524789011e-03 4.606065461719087775e-03 4.560567503367963377e-03 4.518241939926019059e-03 4.480304114194203630e-03 4.447887093151256001e-03 4.421993140854930948e-03 4.403444254067558072e-03 4.392835217313532069e-03 4.390493021173885214e-03 4.396446333712413640e-03 4.410407951995597674e-03 4.431771875917840144e-03 4.459625078057995878e-03 4.492772513546530733e-03 4.529772729013422164e-03 4.568980785427620775e-03 4.608595147725694577e-03 4.646705617533298908e-03 4.681340116786929066e-03 4.710508980548099717e-03 4.732246237404008626e-03 4.744648059774087337e-03 4.745909130803418856e-03 4.734358124593381761e-03 4.708493889194596653e-03 4.667024333193137663e-03 4.608910536894834931e-03 4.533419342631309079e-03 4.440188748782455605e-03 4.329311979366177315e-03 4.201448259743992796e-03 4.057971134291792591e-03 3.901168280008388001e-03 3.734508813107662462e-03 3.562991053390479699e-03 3.393565992568044545e-03 3.235580125741209599e-03 3.101068425744609933e-03 3.004547231103112549e-03 2.961812428071141767e-03 2.987457100543090133e-03 3.091683757573341317e-03 3.277996961813349486e-03 3.543167352610826666e-03 3.879242232921585858e-03 4.276128026963286338e-03 4.723526895174330088e-03 5.211926955307895695e-03 5.732901816059053114e-03 6.279056511376395963e-03 6.843846447805695954e-03 7.421381952591760145e-03 8.006261679101605439e-03 8.593445052147718338e-03 9.178160957668799608e-03 9.755846135278441536e-03 1.032210663085687818e-02 1.087269671918819451e-02 1.140351092735798939e-02 1.191058584776559862e-02 1.239010925506007360e-02 1.283843465501595046e-02 1.325209983908710518e-02 1.362784833951842176e-02 1.396265291143597605e-02 1.425374033749436838e-02 1.449861697698962351e-02 1.469509457975884566e-02 1.484131596647261277e-02 1.493578024953107902e-02 1.497736733961137386e-02 1.496536155810049458e-02 1.489947426090586918e-02 1.477986548110537222e-02 1.460716472331728168e-02 1.438249120047567671e-02 1.410747400390510893e-02 1.378427295273279389e-02 1.341560119218041143e-02 1.300475101547114189e-02 1.255562487788017267e-02 1.207277414276861083e-02 1.156144869246540641e-02 1.102766099868927527e-02 1.047826822641901266e-02 9.921074711303342827e-03 9.364953301641035580e-03 8.819975136217107770e-03 8.297519700042502860e-03 7.810306208876582196e-03 7.372242564391960455e-03 6.997941502020895918e-03 6.701745980563725974e-03 6.496210884633947351e-03 6.390261297036155599e-03 6.387601917869287216e-03 6.486094320543177479e-03 6.678484192239414648e-03 6.954207238186122311e-03 7.301547153605342233e-03 7.709464718344565329e-03 8.168779314488691309e-03 8.672720564447761182e-03 9.217022328424577526e-03 9.799740136453509443e-03 1.042092313642819547e-02 1.108221914908620077e-02 1.178645583959714652e-02 1.253722229088814061e-02 1.333846748170620065e-02 1.419412955461056558e-02 1.510780835605352035e-02 1.608249149157563521e-02 1.712034052096654893e-02 1.822253936160583843e-02 1.938920235716937515e-02 2.061933566330773765e-02 2.191084314211993317e-02 2.326056697179263236e-02 2.466435345546313593e-02 2.611713565964438738e-02 2.761302609991472812e-02 2.914541436659420087e-02 3.070706610773058995e-02 3.229022103892903450e-02 3.388668859454442572e-02 3.548794049466169609e-02 3.708519992570982748e-02 3.866952727655122157e-02 4.023190248909167682e-02 4.176330411665505477e-02 4.325478516777922500e-02 4.469754577141079460e-02 4.608300264752563519e-02 4.740285531513205308e-02 4.864914892303800337e-02 4.981433355080525788e-02 5.089131979893865565e-02 5.187353046873426771e-02 5.275494812261243005e-02 5.353015831433824423e-02 5.419438828409967740e-02 5.474354092517857984e-02 5.517422384556924797e-02 5.548377336878978355e-02 5.567027334228077939e-02 5.573256864847182801e-02 5.567027334228079327e-02 5.548377336878978355e-02 5.517422384556924797e-02 5.474354092517855902e-02 5.419438828409972597e-02 5.353015831433828586e-02 5.275494812261243005e-02 5.187353046873430934e-02 5.089131979893865565e-02 4.981433355080521624e-02 4.864914892303800337e-02 4.740285531513206696e-02 4.608300264752562131e-02 4.469754577141080848e-02 4.325478516777923194e-02 4.176330411665506170e-02 4.023190248909170458e-02 3.866952727655120076e-02 3.708519992570986218e-02 3.548794049466170303e-02 3.388668859454437715e-02 3.229022103892905532e-02 3.070706610773057260e-02 2.914541436659421128e-02 2.761302609991472465e-02 2.611713565964438044e-02 2.466435345546313593e-02 2.326056697179264277e-02 2.191084314211992970e-02 2.061933566330773418e-02 1.938920235716938556e-02 1.822253936160584190e-02 1.712034052096654199e-02 1.608249149157564561e-02 1.510780835605352382e-02 1.419412955461055864e-02 1.333846748170620065e-02 1.253722229088813540e-02 1.178645583959715692e-02 1.108221914908620945e-02 1.042092313642819200e-02 9.799740136453500769e-03 9.217022328424584465e-03 8.672720564447750774e-03 8.168779314488687840e-03 7.709464718344562727e-03 7.301547153605334427e-03 6.954207238186124913e-03 6.678484192239398168e-03 6.486094320543174876e-03 6.387601917869286348e-03 6.390261297036152130e-03 6.496210884633946483e-03 6.701745980563721637e-03 6.997941502020894183e-03 7.372242564391951782e-03 7.810306208876579594e-03 8.297519700042502860e-03 8.819975136217111239e-03 9.364953301641030375e-03 9.921074711303339358e-03 1.047826822641901266e-02 1.102766099868927006e-02 1.156144869246541161e-02 1.207277414276860736e-02 1.255562487788017267e-02 1.300475101547113668e-02 1.341560119218041837e-02 1.378427295273278869e-02 1.410747400390510546e-02 1.438249120047568365e-02 1.460716472331728168e-02 1.477986548110536355e-02 1.489947426090586918e-02 1.496536155810049631e-02 1.497736733961137039e-02 1.493578024953107902e-02 1.484131596647261797e-02 1.469509457975884566e-02 1.449861697698962351e-02 1.425374033749436838e-02 1.396265291143597778e-02 1.362784833951841829e-02 1.325209983908710518e-02 1.283843465501595220e-02 1.239010925506007360e-02 1.191058584776559862e-02 1.140351092735799460e-02 1.087269671918819278e-02 1.032210663085687645e-02 9.755846135278436332e-03 9.178160957668799608e-03 8.593445052147707930e-03 8.006261679101601969e-03 7.421381952591759278e-03 6.843846447805699423e-03 6.279056511376395963e-03 5.732901816059050512e-03 5.211926955307899165e-03 4.723526895174330956e-03 4.276128026963282869e-03 3.879242232921587593e-03 3.543167352610830136e-03 3.277996961813348185e-03 3.091683757573343919e-03 2.987457100543095771e-03 2.961812428071143501e-03 3.004547231103113850e-03 3.101068425744619474e-03 3.235580125741216104e-03 3.393565992568040642e-03 3.562991053390484903e-03 3.734508813107662029e-03 3.901168280008386700e-03 4.057971134291788254e-03 4.201448259743995398e-03 4.329311979366179917e-03 4.440188748782459074e-03 4.533419342631303875e-03 4.608910536894821053e-03 4.667024333193136795e-03 4.708493889194590581e-03 4.734358124593383496e-03 4.745909130803418856e-03 4.744648059774086470e-03 4.732246237404004290e-03 4.710508980548098849e-03 4.681340116786924729e-03 4.646705617533300643e-03 4.608595147725690240e-03 4.568980785427623377e-03 4.529772729013423899e-03 4.492772513546527263e-03 4.459625078057992409e-03 4.431771875917839276e-03 4.410407951995599408e-03 4.396446333712417109e-03 4.390493021173889551e-03 4.392835217313532069e-03 4.403444254067554603e-03 4.421993140854925744e-03 4.447887093151260338e-03 4.480304114194203630e-03 4.518241939926019926e-03 4.560567503367962509e-03 4.606065461719093847e-03 4.653483082524785541e-03 4.701569693960030993e-03 4.749109785536536482e-03 4.794949578142387869e-03 4.838017412694820170e-03 4.877338634474316127e-03 4.912045807789001788e-03 4.941385127745531562e-03 4.964719847193525652e-03
4.950036121701134086e-03 4.924976160686008082e-03 4.892216845656666667e-03 4.852212915837148151e-03 4.805545313878481842e-03 4.752923275466778771e-03 4.695184958305980392e-03 4.633295925038616835e-03 4.568344621206837930e-03 4.501533813050038156e-03 4.434166800761118674e-03 4.367627149672214520e-03 4.303350753784142800e-03 4.242789346764311992e-03 4.187365187226508786e-03 4.138417615114466444e-03 4.097143473932453317e-03 4.064534866151678014e-03 4.041319065353412600e-03 4.027906261717742464e-03 4.024350797702511140e-03 4.030330462891656799e-03 4.045146368577094524e-03 4.067743339984667555e-03 4.096748263304469256e-03 4.130521987932215047e-03 4.167219555083604733e-03 4.204853721471324239e-03 4.241357722793464256e-03 4.274644604593059831e-03 4.302661888980685231e-03 4.323441610053899674e-03 4.335146739984717390e-03 4.336115754250798732e-03 4.324907628318766170e-03 4.300350027849952905e-03 4.261593958813417703e-03 4.208178771969064112e-03 4.140112213636608016e-03 4.057971134291794325e-03 3.963029258507316972e-03 3.857418397868822568e-03 3.744327092462738839e-03 3.628232766611804751e-03 3.515144677583534848e-03 3.412798117717067304e-03 3.330682155632842725e-03 3.279720139245980923e-03 3.271415045996489343e-03 3.316421722049978354e-03 3.422850844924547713e-03 3.594942114637077885e-03 3.832693164398448711e-03 4.132517928846001463e-03 4.488475171108385724e-03 4.893490655870584745e-03 5.340239212784478502e-03 5.821637581926914808e-03 6.331046315569127149e-03 6.862301910730420236e-03 7.409669682479586537e-03 7.967770938538154199e-03 8.531511233454854709e-03 9.096020780042164341e-03 9.656610070529354425e-03 1.020874014885157083e-02 1.074800562985441833e-02 1.127012827071873988e-02 1.177095904482189891e-02 1.224648695422756242e-02 1.269285311584826721e-02 1.310636891984711706e-02 1.348353727503812799e-02 1.382107612748114875e-02 1.411594357353630584e-02 1.436536399598033545e-02 1.456685474016696999e-02 1.471825292376231081e-02 1.481774204546704166e-02 1.486387813095433469e-02 1.485561523483534818e-02 1.479233021210454163e-02 1.467384678961876701e-02 1.450045911750369454e-02 1.427295517522095096e-02 1.399264066503221916e-02 1.366136437008392407e-02 1.328154641681980955e-02 1.285621150213914730e-02 1.238902997327677273e-02 1.188437073282590239e-02 1.134737131271408919e-02 1.078403207117366140e-02 1.020134305561765792e-02 9.607452869291615086e-03 9.011886986631759133e-03 8.425814242111012015e-03 7.862336623903738719e-03 7.336725923180506537e-03 6.866437000557481553e-03 6.470597035559098008e-03 6.168580540439155997e-03 5.977434331431910781e-03 5.908540353333635239e-03 5.964811141128400183e-03 6.140002455716396350e-03 6.420672966896377731e-03 6.789717906375271513e-03 7.229801402421929223e-03 7.725664807836624126e-03 8.265209211948338144e-03 8.839721427679581023e-03 9.443647559114240475e-03 1.007418369363140796e-02 1.073082038702658988e-02 1.141489446914248189e-02 1.212916157431843250e-02 1.287738863537940537e-02 1.366396428350843788e-02 1.449352883326248710e-02 1.537063001027943673e-02 1.629941358647904459e-02 1.728335870782634134e-02 1.832506593004448736e-02 1.942610245708430508e-02 2.058690478306631280e-02 2.180673486410343240e-02 2.308368283582580213e-02 2.441470750763403627e-02 2.579570539610380117e-02 2.722159963895159213e-02 2.868644137541655550e-02 3.018351771569247402e-02 3.170546196090131413e-02 3.324436309262283201e-02 3.479187264104671717e-02 3.633930784817367143e-02 3.787775059548723761e-02 3.939814191166574747e-02 4.089137206745947078e-02 4.234836634859797527e-02 4.376016661208628755e-02 4.511800870533973218e-02 4.641339578180773973e-02 4.763816749467376932e-02 4.878456500045472849e-02 4.984529166154078733e-02 5.081356930339576972e-02 5.168318985897591561e-02 5.244856221960566417e-02 5.310475410751395314e-02 5.364752878919814422e-02 5.407337645983731345e-02 5.437954014582174062e-02 5.456403599412459199e-02 5.462566784266576631e-02 5.456403599412460587e-02 5.437954014582176143e-02 5.407337645983731345e-02 5.364752878919811646e-02 5.310475410751395314e-02 5.244856221960568499e-02 5.168318985897591561e-02 5.081356930339581135e-02 4.984529166154075958e-02 4.878456500045477012e-02 4.763816749467375544e-02 4.641339578180776748e-02 4.511800870533972524e-02 4.376016661208630837e-02 4.234836634859795446e-02 4.089137206745943609e-02 3.939814191166574053e-02 3.787775059548728618e-02 3.633930784817368531e-02 3.479187264104670330e-02 3.324436309262284589e-02 3.170546196090130026e-02 3.018351771569249137e-02 2.868644137541652428e-02 2.722159963895156437e-02 2.579570539610378382e-02 2.441470750763402239e-02 2.308368283582580213e-02 2.180673486410342546e-02 2.058690478306628505e-02 1.942610245708432243e-02 1.832506593004449430e-02 1.728335870782633094e-02 1.629941358647904459e-02 1.537063001027944541e-02 1.449352883326248363e-02 1.366396428350844655e-02 1.287738863537939496e-02 1.212916157431842730e-02 1.141489446914248536e-02 1.073082038702659509e-02 1.007418369363140276e-02 9.443647559114242210e-03 8.839721427679594901e-03 8.265209211948334675e-03 7.725664807836619789e-03 7.229801402421930090e-03 6.789717906375277584e-03 6.420672966896382068e-03 6.140002455716398952e-03 5.964811141128407990e-03 5.908540353333636974e-03 5.977434331431912516e-03 6.168580540439149926e-03 6.470597035559102345e-03 6.866437000557481553e-03 7.336725923180502200e-03 7.862336623903733515e-03 8.425814242111012015e-03 9.011886986631755664e-03 9.607452869291611616e-03 1.020134305561765618e-02 1.078403207117367181e-02 1.134737131271409440e-02 1.188437073282591107e-02 1.238902997327678140e-02 1.285621150213914383e-02 1.328154641681980608e-02 1.366136437008391886e-02 1.399264066503221222e-02 1.427295517522094402e-02 1.450045911750369107e-02 1.467384678961877569e-02 1.479233021210454684e-02 1.485561523483534124e-02 1.486387813095432081e-02 1.481774204546703992e-02 1.471825292376231081e-02 1.456685474016696652e-02 1.436536399598034239e-02 1.411594357353630411e-02 1.382107612748115048e-02 1.348353727503812799e-02 1.310636891984712053e-02 1.269285311584826721e-02 1.224648695422755548e-02 1.177095904482190411e-02 1.127012827071873988e-02 1.074800562985442701e-02 1.020874014885157083e-02 9.656610070529349221e-03 9.096020780042173015e-03 8.531511233454858179e-03 7.967770938538150730e-03 7.409669682479582201e-03 6.862301910730416767e-03 6.331046315569123679e-03 5.821637581926913940e-03 5.340239212784481972e-03 4.893490655870585612e-03 4.488475171108390060e-03 4.132517928845999729e-03 3.832693164398447410e-03 3.594942114637077885e-03 3.422850844924547713e-03 3.316421722049974884e-03 3.271415045996488909e-03 3.279720139245983958e-03 3.330682155632844459e-03 3.412798117717073376e-03 3.515144677583534414e-03 3.628232766611804751e-03 3.744327092462733635e-03 3.857418397868822568e-03 3.963029258507319574e-03 4.057971134291793458e-03 4.140112213636611485e-03 4.208178771969062378e-03 4.261593958813416835e-03 4.300350027849945966e-03 4.324907628318762701e-03 4.336115754250800466e-03 4.335146739984712186e-03 4.323441610053896204e-03 4.302661888980678292e-03 4.274644604593068505e-03 4.241357722793461654e-03 4.204853721471323372e-03 4.167219555083604733e-03 4.130521987932214180e-03 4.096748263304472726e-03 4.067743339984668423e-03 4.045146368577097126e-03 4.030330462891658534e-03 4.024350797702511140e-03 4.027906261717742464e-03 4.041319065353409998e-03 4.064534866151677146e-03 4.097143473932455052e-03 4.138417615114469046e-03 4.187365187226508786e-03 4.242789346764313727e-03 4.303350753784139331e-03 4.367627149672214520e-03 4.434166800761120408e-03 4.501533813050036421e-03 4.568344621206837063e-03 4.633295925038615967e-03 4.695184958305982127e-03 4.752923275466781373e-03 4.805545313878485311e-03 4.852212915837145549e-03 4.892216845656665800e-03 4.924976160686008082e-03 4.950036121701136688e-03
4.941240827193636026e-03 4.917424725604219171e-03 4.884431041219186760e-03 4.842511081524949849e-03 4.792041986854856869e-03 4.733531854621728444e-03 4.667624722738002684e-03 4.595105059808533496e-03 4.516901255142358879e-03 4.434087397252371374e-03 4.347882370575487793e-03 4.259644992235029314e-03 4.170863577665195540e-03 4.083138020826253961e-03 3.998152299967619797e-03 3.917635422922284907e-03 3.843309396589981823e-03 3.776824029459576078e-03 3.719680345985894830e-03 3.673146978898083649e-03 3.638176652910021531e-03 3.615331995483568681e-03 3.604730499694891368e-03 3.606016886840040722e-03 3.618367424112852847e-03 3.640525828069021697e-03 3.670865644355251600e-03 3.707470774602521918e-03 3.748224813361997199e-03 3.790900919206022755e-03 3.833246335474453561e-03 3.873058495363645472e-03 3.908252188960298010e-03 3.936919178518738516e-03 3.957382874558515624e-03 3.968251364263467376e-03 3.968472408197185920e-03 3.957394150757642844e-03 3.934835292674522013e-03 3.901168280008387567e-03 3.857418397868821267e-03 3.805379932640633785e-03 3.747746748844940634e-03 3.688247148093011778e-03 3.631759888486915579e-03 3.584368827305632523e-03 3.553290885815045628e-03 3.546597886187018156e-03 3.572670798466045898e-03 3.639399855169909038e-03 3.753270270232876831e-03 3.918584118067923623e-03 4.137065011144263997e-03 4.407942622688586221e-03 4.728414690845490417e-03 5.094270952879119928e-03 5.500481743346633152e-03 5.941645270386251322e-03 6.412274863235489959e-03 6.906955705933411765e-03 7.420413598521285320e-03 7.947532744026618301e-03 8.483348583720145067e-03 9.023031698031449416e-03 9.561871609535548336e-03 1.009526479387034062e-02 1.061870858865925256e-02 1.112780129226327575e-02 1.161824805969472081e-02 1.208587191194889290e-02 1.252662908779527025e-02 1.293662797797236544e-02 1.331215093449748289e-02 1.364967831414688922e-02 1.394591418258607669e-02 1.419781316934302581e-02 1.440260802399834575e-02 1.455783748219949270e-02 1.466137411021813976e-02 1.471145186257770410e-02 1.470669316463406144e-02 1.464613542726327794e-02 1.452925702314124962e-02 1.435600291570930664e-02 1.412681034948046720e-02 1.384263530837436321e-02 1.350498086172196958e-02 1.311592909593071836e-02 1.267817914569524702e-02 1.219509499464252640e-02 1.167076835176482363e-02 1.111010420490641908e-02 1.051893979311022131e-02 9.904211808839739548e-03 9.274191281516538585e-03 8.638809125893237573e-03 8.010092662316038725e-03 7.402711606832394417e-03 6.834563114690106467e-03 6.327162049842657669e-03 5.905305481029700897e-03 5.595149132044031741e-03 5.419957046403589725e-03 5.394144775067830251e-03 5.518517565693657409e-03 5.780100052641658215e-03 6.156816281193158887e-03 6.623791848882763962e-03 7.158083115056253568e-03 7.740932330226689591e-03 8.358235246564199930e-03 9.000150011146264631e-03 9.660445244972800868e-03 1.033585551683853868e-02 1.102552460081558314e-02 1.173053663975148070e-02 1.245351062365545464e-02 1.319823241164712335e-02 1.396930569342230352e-02 1.477181243835477484e-02 1.561098190781595382e-02 1.649187400077083837e-02 1.741908690691751360e-02 1.839650048151911244e-02 1.942706558396677802e-02 2.051264642659419643e-02 2.165391866738239704e-02 2.285032154534567470e-02 2.410005863889482305e-02 2.540013933614167566e-02 2.674645198042719524e-02 2.813385972875873109e-02 2.955631109494797140e-02 3.100695855880283500e-02 3.247828017447609850e-02 3.396220056841475765e-02 3.545020894621733754e-02 3.693347267850006360e-02 3.840294571544251856e-02 3.984947152670854920e-02 4.126388052841094278e-02 4.263708209170201380e-02 4.396015127164659003e-02 4.522441038463888979e-02 4.642150552249262735e-02 4.754347803913418907e-02 4.858283099254702420e-02 4.953259047700365320e-02 5.038636174237900306e-02 5.113837996962981858e-02 5.178355555486424677e-02 5.231751374782111358e-02 5.273662849316568257e-02 5.303805033352461396e-02 5.321972825016396680e-02 5.328042533953179088e-02 5.321972825016398762e-02 5.303805033352460008e-02 5.273662849316567564e-02 5.231751374782110664e-02 5.178355555486427453e-02 5.113837996962977694e-02 5.038636174237907939e-02 4.953259047700359768e-02 4.858283099254701032e-02 4.754347803913418907e-02 4.642150552249262735e-02 4.522441038463892449e-02 4.396015127164659697e-02 4.263708209170203461e-02 4.126388052841093584e-02 3.984947152670854920e-02 3.840294571544249080e-02 3.693347267850007054e-02 3.545020894621732366e-02 3.396220056841475071e-02 3.247828017447610544e-02 3.100695855880283847e-02 2.955631109494794365e-02 2.813385972875873109e-02 2.674645198042719524e-02 2.540013933614165831e-02 2.410005863889483693e-02 2.285032154534565041e-02 2.165391866738239704e-02 2.051264642659419296e-02 1.942706558396677455e-02 1.839650048151910550e-02 1.741908690691753442e-02 1.649187400077084878e-02 1.561098190781596076e-02 1.477181243835477484e-02 1.396930569342230179e-02 1.319823241164713029e-02 1.245351062365546331e-02 1.173053663975147723e-02 1.102552460081558314e-02 1.033585551683852306e-02 9.660445244972814746e-03 9.000150011146245549e-03 8.358235246564196461e-03 7.740932330226693928e-03 7.158083115056263976e-03 6.623791848882761360e-03 6.156816281193145009e-03 5.780100052641657347e-03 5.518517565693652205e-03 5.394144775067836323e-03 5.419957046403579316e-03 5.595149132044028271e-03 5.905305481029693958e-03 6.327162049842647261e-03 6.834563114690100395e-03 7.402711606832389213e-03 8.010092662316042195e-03 8.638809125893242777e-03 9.274191281516533381e-03 9.904211808839734343e-03 1.051893979311022652e-02 1.111010420490641561e-02 1.167076835176481843e-02 1.219509499464253334e-02 1.267817914569523835e-02 1.311592909593071836e-02 1.350498086172196438e-02 1.384263530837436668e-02 1.412681034948046720e-02 1.435600291570930491e-02 1.452925702314124962e-02 1.464613542726328661e-02 1.470669316463406144e-02 1.471145186257770063e-02 1.466137411021813802e-02 1.455783748219949790e-02 1.440260802399834054e-02 1.419781316934301194e-02 1.394591418258606455e-02 1.364967831414689442e-02 1.331215093449748289e-02 1.293662797797236544e-02 1.252662908779526851e-02 1.208587191194889464e-02 1.161824805969472428e-02 1.112780129226326707e-02 1.061870858865925429e-02 1.009526479387034409e-02 9.561871609535553540e-03 9.023031698031445946e-03 8.483348583720143332e-03 7.947532744026616566e-03 7.420413598521278381e-03 6.906955705933411765e-03 6.412274863235489959e-03 5.941645270386253057e-03 5.500481743346637489e-03 5.094270952879120795e-03 4.728414690845492152e-03 4.407942622688588823e-03 4.137065011144257058e-03 3.918584118067918419e-03 3.753270270232870326e-03 3.639399855169906869e-03 3.572670798466047633e-03 3.546597886187019891e-03 3.553290885815048664e-03 3.584368827305628186e-03 3.631759888486918181e-03 3.688247148093013079e-03 3.747746748844938899e-03 3.805379932640632918e-03 3.857418397868820834e-03 3.901168280008389302e-03 3.934835292674524615e-03 3.957394150757641976e-03 3.968472408197187655e-03 3.968251364263471713e-03 3.957382874558521696e-03 3.936919178518743720e-03 3.908252188960298010e-03 3.873058495363647640e-03 3.833246335474457030e-03 3.790900919206021888e-03 3.748224813361998933e-03 3.707470774602527556e-03 3.670865644355255936e-03 3.640525828069019962e-03 3.618367424112851113e-03 3.606016886840040288e-03 3.604730499694893103e-03 3.615331995483573885e-03 3.638176652910017628e-03 3.673146978898089287e-03 3.719680345985896565e-03 3.776824029459571307e-03 3.843309396589983558e-03 3.917635422922279703e-03 3.998152299967619797e-03 4.083138020826255696e-03 4.170863577665196407e-03 4.259644992235031916e-03 4.347882370575487793e-03 4.434087397252373108e-03 4.516901255142358879e-03 4.595105059808533496e-03 4.667624722738001816e-03 4.733531854621729311e-03 4.792041986854858604e-03 4.842511081524953319e-03 4.884431041219188495e-03 4.917424725604220906e-03 4.941240827193636893e-03
4.935779263484863649e-03 4.916106999291832390e-03 4.886042696170740142e-03 4.845628122334804007e-03 4.795024486103213399e-03 4.734518291287451684e-03 4.664527836277787380e-03 4.585610312011574943e-03 4.498469394730076482e-03 4.403963131254626413e-03 4.303111758575493308e-03 4.197104861597269337e-03 4.087306924725884159e-03 3.975259847256009359e-03 3.862680355418859554e-03 3.751449478222340216e-03 3.643590458316772057e-03 3.541230868394833285e-03 3.446544695000370358e-03 3.361671296500905095e-03 3.288611026698691313e-03 3.229102212355095067e-03 3.184490541867773198e-03 3.155608032088600291e-03 3.142681904846139889e-03 3.145291463872761529e-03 3.162382881991628644e-03 3.192340035625593729e-03 3.233098494362087079e-03 3.282283432671652835e-03 3.337352039502359310e-03 3.395725631854248656e-03 3.454903362312411463e-03 3.512555624447679867e-03 3.566599638363609093e-03 3.615262021721050035e-03 3.657133856027934646e-03 3.691223441360951679e-03 3.717011055981938369e-03 3.734508813107662896e-03 3.744327092462734503e-03 3.747746748844939333e-03 3.746792917633608513e-03 3.744301248983551451e-03 3.743960555853787214e-03 3.750307768304443103e-03 3.768644170648011594e-03 3.804841214259192198e-03 3.865016767278949775e-03 3.955093436666515250e-03 4.080295129879966433e-03 4.244677500109829936e-03 4.450796204493224356e-03 4.699580716236671611e-03 4.990416133676009620e-03 5.321376166523089646e-03 5.689524739808356560e-03 6.091213562416182038e-03 6.522331654115302857e-03 6.978491617623164278e-03 7.455156652761035438e-03 7.947721027722249448e-03 8.451558220592547341e-03 8.962048882289954874e-03 9.474597648761583918e-03 9.984644905950889812e-03 1.048767732767359566e-02 1.097923939386060907e-02 1.145494703048990232e-02 1.191050384172689415e-02 1.234172000009347778e-02 1.274453362699007851e-02 1.311503436868232363e-02 1.344948880990917174e-02 1.374436734310346964e-02 1.399637211035332368e-02 1.420246564959080394e-02 1.435989990214800102e-02 1.446624527523900257e-02 1.451941950128287154e-02 1.451771610040021414e-02 1.445983233815361507e-02 1.434489668697125526e-02 1.417249595937681260e-02 1.394270250350005715e-02 1.365610216521930854e-02 1.331382417014170295e-02 1.291757472944124116e-02 1.246967712863825996e-02 1.197312247680720233e-02 1.143163741930013945e-02 1.084977832046380396e-02 1.023306624258219118e-02 9.588184196340835547e-03 8.923268323509129032e-03 8.248337788776790094e-03 7.575920589454701939e-03 6.921929385228213320e-03 6.306777839126805757e-03 5.756495216501589587e-03 5.303016028275591744e-03 4.981880730519798461e-03 4.825294426676458859e-03 4.851356345134372715e-03 5.056113603154462240e-03 5.415631757738576489e-03 5.896217335840931925e-03 6.464508347528727036e-03 7.092746070803742676e-03 7.759937699219414745e-03 8.451118906113126023e-03 9.156163467888495458e-03 9.868715731268551047e-03 1.058537322599491758e-02 1.130508764350394817e-02 1.202871791023019804e-02 1.275867536314362165e-02 1.349861638659474207e-02 1.425315277339411942e-02 1.502756263257660520e-02 1.582749499267416954e-02 1.665866960326943882e-02 1.752657978163508351e-02 1.843621022032963450e-02 1.939178321385250439e-02 2.039654578735683454e-02 2.145260712284134327e-02 2.256083124933079553e-02 2.372078515124366807e-02 2.493073815320080711e-02 2.618770529284640547e-02 2.748752566401458514e-02 2.882496632940381373e-02 3.019384306433386608e-02 3.158715050625409554e-02 3.299719587440461122e-02 3.441573200120643522e-02 3.583408680059264884e-02 3.724328740405743327e-02 3.863417800914629996e-02 3.999753103726335496e-02 4.132415153765610361e-02 4.260497495615041957e-02 4.383115845951475464e-02 4.499416600921847531e-02 4.608584734176959102e-02 4.709851095840381779e-02 4.802499116819929081e-02 4.885870917503623567e-02 4.959372815427443015e-02 5.022480223231562402e-02 5.074741926126260377e-02 5.115783727154402799e-02 5.145311448601590232e-02 5.163113278852309029e-02 5.169061455640753394e-02 5.163113278852306254e-02 5.145311448601589538e-02 5.115783727154400717e-02 5.074741926126263847e-02 5.022480223231563096e-02 4.959372815427442321e-02 4.885870917503620792e-02 4.802499116819932551e-02 4.709851095840381086e-02 4.608584734176961878e-02 4.499416600921849613e-02 4.383115845951476158e-02 4.260497495615045427e-02 4.132415153765606891e-02 3.999753103726334802e-02 3.863417800914629996e-02 3.724328740405741939e-02 3.583408680059266271e-02 3.441573200120642134e-02 3.299719587440463203e-02 3.158715050625408860e-02 3.019384306433386261e-02 2.882496632940379638e-02 2.748752566401460248e-02 2.618770529284640894e-02 2.493073815320078976e-02 2.372078515124367154e-02 2.256083124933080247e-02 2.145260712284134327e-02 2.039654578735683801e-02 1.939178321385250439e-02 1.843621022032963450e-02 1.752657978163510780e-02 1.665866960326943882e-02 1.582749499267417648e-02 1.502756263257662428e-02 1.425315277339410380e-02 1.349861638659474554e-02 1.275867536314361991e-02 1.202871791023019457e-02 1.130508764350394470e-02 1.058537322599491758e-02 9.868715731268556252e-03 9.156163467888512805e-03 8.451118906113132961e-03 7.759937699219423418e-03 7.092746070803751350e-03 6.464508347528714893e-03 5.896217335840934527e-03 5.415631757738583428e-03 5.056113603154461372e-03 4.851356345134378786e-03 4.825294426676453655e-03 4.981880730519798461e-03 5.303016028275598683e-03 5.756495216501584383e-03 6.306777839126812696e-03 6.921929385228220259e-03 7.575920589454699337e-03 8.248337788776793564e-03 8.923268323509137706e-03 9.588184196340835547e-03 1.023306624258218077e-02 1.084977832046381263e-02 1.143163741930013078e-02 1.197312247680719019e-02 1.246967712863825302e-02 1.291757472944124810e-02 1.331382417014171336e-02 1.365610216521930334e-02 1.394270250350005715e-02 1.417249595937680913e-02 1.434489668697126047e-02 1.445983233815361334e-02 1.451771610040021414e-02 1.451941950128288368e-02 1.446624527523900604e-02 1.435989990214800276e-02 1.420246564959081088e-02 1.399637211035332368e-02 1.374436734310347311e-02 1.344948880990917348e-02 1.311503436868232363e-02 1.274453362699008024e-02 1.234172000009346737e-02 1.191050384172689242e-02 1.145494703048989885e-02 1.097923939386061080e-02 1.048767732767359566e-02 9.984644905950896751e-03 9.474597648761585653e-03 8.962048882289954874e-03 8.451558220592554280e-03 7.947721027722247714e-03 7.455156652761032836e-03 6.978491617623167748e-03 6.522331654115301122e-03 6.091213562416184640e-03 5.689524739808362631e-03 5.321376166523090513e-03 4.990416133676005284e-03 4.699580716236669876e-03 4.450796204493228693e-03 4.244677500109827334e-03 4.080295129879966433e-03 3.955093436666518719e-03 3.865016767278948908e-03 3.804841214259184826e-03 3.768644170648010293e-03 3.750307768304450041e-03 3.743960555853788081e-03 3.744301248983550583e-03 3.746792917633611116e-03 3.747746748844941068e-03 3.744327092462735370e-03 3.734508813107662896e-03 3.717011055981929261e-03 3.691223441360952113e-03 3.657133856027929009e-03 3.615262021721049168e-03 3.566599638363606491e-03 3.512555624447685071e-03 3.454903362312410596e-03 3.395725631854256028e-03 3.337352039502356274e-03 3.282283432671651967e-03 3.233098494362085778e-03 3.192340035625593729e-03 3.162382881991633848e-03 3.145291463872760228e-03 3.142681904846135986e-03 3.155608032088598556e-03 3.184490541867775800e-03 3.229102212355090297e-03 3.288611026698688277e-03 3.361671296500903794e-03 3.446544695000369057e-03 3.541230868394835887e-03 3.643590458316769455e-03 3.751449478222339783e-03 3.862680355418863891e-03 3.975259847256009359e-03 4.087306924725878088e-03 4.197104861597270205e-03 4.303111758575493308e-03 4.403963131254626413e-03 4.498469394730074747e-03 4.585610312011577545e-03 4.664527836277785645e-03 4.734518291287451684e-03 4.795024486103215133e-03 4.845628122334804007e-03 4.886042696170737540e-03 4.916106999291832390e-03 4.935779263484866251e-03
4.931089021617719378e-03 4.918323015598907201e-03 4.894241404326878965e-03 4.858681865221621023e-03 4.811592702277925002e-03 4.753037848296750439e-03 4.683202756739973660e-03 4.602401294424650346e-03 4.511083768288977509e-03 4.409846237179946941e-03 4.299441263701263283e-03 4.180790235762133975e-03 4.054997305696582920e-03 3.923364813149566276e-03 3.787409708541425012e-03 3.648879877761276695e-03 3.509768254484115987e-03 3.372321049130195744e-03 3.239034230317223637e-03 3.112629676987780508e-03 2.995999768184143524e-03 2.892108018182825476e-03 2.803836135479481021e-03 2.733777431164742099e-03 2.683993996856964132e-03 2.655776761453152585e-03 2.649463104290794221e-03 2.664363515431831218e-03 2.698822109143027542e-03 2.750396194331055592e-03 2.816107985154797568e-03 2.892711770437130826e-03 2.976931932015551042e-03 3.065649322598370044e-03 3.156033517107256683e-03 3.245630470253718994e-03 3.332419303779487335e-03 3.414851133825925599e-03 3.491879825307363933e-03 3.562991053390482735e-03 3.628232766611807353e-03 3.688247148093016115e-03 3.744301248983548415e-03 3.798310391383385824e-03 3.852845169822313037e-03 3.911109790103468181e-03 3.976877549464207830e-03 4.054370114271072488e-03 4.148072792217958812e-03 4.262489326188950364e-03 4.401855584050229711e-03 4.569847200332645583e-03 4.769324728204905363e-03 5.002155557237862940e-03 5.269134743660998203e-03 5.570003611936292023e-03 5.903544992941745471e-03 6.267723922877509873e-03 6.659843374242157589e-03 7.076692388618535667e-03 7.514673881246296781e-03 7.969907831833796322e-03 8.438311126380389215e-03 8.915658088302960346e-03 9.397626530991421909e-03 9.879833833006368068e-03 1.035786672189958554e-02 1.082730753893483555e-02 1.128375893418006801e-02 1.172286827687719392e-02 1.214035256328270009e-02 1.253202424046335681e-02 1.289381810971256849e-02 1.322181929972741574e-02 1.351229218504347053e-02 1.376171005286833462e-02 1.396678528030265327e-02 1.412449976627437077e-02 1.423213536501100052e-02 1.428730408905504699e-02 1.428797789129611535e-02 1.423251790174159641e-02 1.411970309290306105e-02 1.394875849084639165e-02 1.371938325597517848e-02 1.343177925933659519e-02 1.308668122474820027e-02 1.268539017087343818e-02 1.222981289499296131e-02 1.172251179528191120e-02 1.116677176869267964e-02 1.056669481192201027e-02 9.927339236719302448e-03 9.254930639340882073e-03 8.557188361381137115e-03 7.843837415509201036e-03 7.127414087113487749e-03 6.424516387656788521e-03 5.757649166422795783e-03 5.157582989157333264e-03 4.665192552602153570e-03 4.329434655238560518e-03 4.196039497679019022e-03 4.287303284660289385e-03 4.589030097759024852e-03 5.059681590699310547e-03 5.651003142083923549e-03 6.321747457854862487e-03 7.041248449188039146e-03 7.788062620289029452e-03 8.547622936737176921e-03 9.310298509970326222e-03 1.007005542554611534e-02 1.082358507316449198e-02 1.156973835694020958e-02 1.230914340602485418e-02 1.304392440862053165e-02 1.377746807570940507e-02 1.451420365255665958e-02 1.525937579655451889e-02 1.601879965732747046e-02 1.679859563995692723e-02 1.760490819915692604e-02 1.844361855147564483e-02 1.932006500036840060e-02 2.023878619321576103e-02 2.120330185207478305e-02 2.221594253716083558e-02 2.327773544782371640e-02 2.438834806371179345e-02 2.554608654421097053e-02 2.674794199679457821e-02 2.798967539652560954e-02 2.926593111519799548e-02 3.057036943776484522e-02 3.189580969844579839e-02 3.323437733749275841e-02 3.457764991646232466e-02 3.591679870190214036e-02 3.724272371346116356e-02 3.854618109814494237e-02 3.981790235925697363e-02 4.104870538761735271e-02 4.222959747275407266e-02 4.335187056959718260e-02 4.440718910840561057e-02 4.538767059846554597e-02 4.628595921512894396e-02 4.709529249266016654e-02 4.780956118208102429e-02 4.842336228074096971e-02 4.893204520018736015e-02 4.933175101265728502e-02 4.961944470281507563e-02 4.979294034896115245e-02 4.985091916503013587e-02 4.979294034896113857e-02 4.961944470281508257e-02 4.933175101265728502e-02 4.893204520018739484e-02 4.842336228074100440e-02 4.780956118208110756e-02 4.709529249266011797e-02 4.628595921512897865e-02 4.538767059846550433e-02 4.440718910840561057e-02 4.335187056959716873e-02 4.222959747275404491e-02 4.104870538761737353e-02 3.981790235925696669e-02 3.854618109814493543e-02 3.724272371346116356e-02 3.591679870190215423e-02 3.457764991646230385e-02 3.323437733749277229e-02 3.189580969844579145e-02 3.057036943776486257e-02 2.926593111519801976e-02 2.798967539652559913e-02 2.674794199679457821e-02 2.554608654421097746e-02 2.438834806371180039e-02 2.327773544782368864e-02 2.221594253716085640e-02 2.120330185207480386e-02 2.023878619321574715e-02 1.932006500036841448e-02 1.844361855147564136e-02 1.760490819915693644e-02 1.679859563995693417e-02 1.601879965732749475e-02 1.525937579655451889e-02 1.451420365255666305e-02 1.377746807570939987e-02 1.304392440862053859e-02 1.230914340602485418e-02 1.156973835694020958e-02 1.082358507316449892e-02 1.007005542554612401e-02 9.310298509970333161e-03 8.547622936737182125e-03 7.788062620289017308e-03 7.041248449188036544e-03 6.321747457854847742e-03 5.651003142083902732e-03 5.059681590699306210e-03 4.589030097759023985e-03 4.287303284660294589e-03 4.196039497679017287e-03 4.329434655238563120e-03 4.665192552602144896e-03 5.157582989157332397e-03 5.757649166422798385e-03 6.424516387656798062e-03 7.127414087113486015e-03 7.843837415509213179e-03 8.557188361381138850e-03 9.254930639340894216e-03 9.927339236719298979e-03 1.056669481192200680e-02 1.116677176869267964e-02 1.172251179528192508e-02 1.222981289499296131e-02 1.268539017087344511e-02 1.308668122474819333e-02 1.343177925933659519e-02 1.371938325597519062e-02 1.394875849084640032e-02 1.411970309290306105e-02 1.423251790174158773e-02 1.428797789129611535e-02 1.428730408905504873e-02 1.423213536501101092e-02 1.412449976627437251e-02 1.396678528030264634e-02 1.376171005286834677e-02 1.351229218504346706e-02 1.322181929972741574e-02 1.289381810971256849e-02 1.253202424046335507e-02 1.214035256328270702e-02 1.172286827687720086e-02 1.128375893418006801e-02 1.082730753893484076e-02 1.035786672189958554e-02 9.879833833006368068e-03 9.397626530991421909e-03 8.915658088302951673e-03 8.438311126380394420e-03 7.969907831833798056e-03 7.514673881246296781e-03 7.076692388618543474e-03 6.659843374242161926e-03 6.267723922877510741e-03 5.903544992941747206e-03 5.570003611936287687e-03 5.269134743660996469e-03 5.002155557237868144e-03 4.769324728204903628e-03 4.569847200332644716e-03 4.401855584050229711e-03 4.262489326188950364e-03 4.148072792217962282e-03 4.054370114271078560e-03 3.976877549464207830e-03 3.911109790103470783e-03 3.852845169822310002e-03 3.798310391383382355e-03 3.744301248983554486e-03 3.688247148093011778e-03 3.628232766611800848e-03 3.562991053390482301e-03 3.491879825307368703e-03 3.414851133825920395e-03 3.332419303779484733e-03 3.245630470253713356e-03 3.156033517107258417e-03 3.065649322598366575e-03 2.976931932015554078e-03 2.892711770437119117e-03 2.816107985154790629e-03 2.750396194331054724e-03 2.698822109143027542e-03 2.664363515431829484e-03 2.649463104290785548e-03 2.655776761453148681e-03 2.683993996856964565e-03 2.733777431164742967e-03 2.803836135479482756e-03 2.892108018182827645e-03 2.995999768184140488e-03 3.112629676987776171e-03 3.239034230317225805e-03 3.372321049130194443e-03 3.509768254484118156e-03 3.648879877761272792e-03 3.787409708541421109e-03 3.923364813149567143e-03 4.054997305696580318e-03 4.180790235762129638e-03 4.299441263701265017e-03 4.409846237179948676e-03 4.511083768288975775e-03 4.602401294424652949e-03 4.683202756739969323e-03 4.753037848296752174e-03 4.811592702277927604e-03 4.858681865221626227e-03 4.894241404326878098e-03 4.918323015598908068e-03 4.931089021617716776e-03
4.924675427807888826e-03 4.921390344108331552e-03 4.906166323431945288e-03 4.878649485295142273e-03 4.838588241668497283e-03 4.785836695694672786e-03 4.720358840713083370e-03 4.642233678948122499e-03 4.551661428499224199e-03 4.448971053873946452e-03 4.334629442216951858e-03 4.209252657983149869e-03 4.073619845222229557e-03 3.928690506385785174e-03 3.775626056354249201e-03 3.615816692390943186e-03 3.450914647351431379e-03 3.282874621635237938e-03 3.114001262817103939e-03 2.947001343334740720e-03 2.785033755462817864e-03 2.631742270460710100e-03 2.491243260689670995e-03 2.368024877677077540e-03 2.266703869708411312e-03 2.191600194400919552e-03 2.146150959023857170e-03 2.132292595567093080e-03 2.150031528332245739e-03 2.197399081334908046e-03 2.270820297722968891e-03 2.365735245090603948e-03 2.477240716991509911e-03 2.600588954933054538e-03 2.731495410074215487e-03 2.866286852459253368e-03 3.001946892749276542e-03 3.136109071946559159e-03 3.267030770363877051e-03 3.393565992568044112e-03 3.515144677583540486e-03 3.631759888486922518e-03 3.743960555853788515e-03 3.852845169822313905e-03 3.960050230948895106e-03 4.067726142013468500e-03 4.178492696681027768e-03 4.295366827671906820e-03 4.421657376317563760e-03 4.560825744174382829e-03 4.716317256612486720e-03 4.891374908162060726e-03 5.088853000914082998e-03 5.311050857791645326e-03 5.559584836774820668e-03 5.835310468729953091e-03 6.138297627536056129e-03 6.467853043873150742e-03 6.822578577624756335e-03 7.200451471748469355e-03 7.598913873581913080e-03 8.014961934934615104e-03 8.445228408939351936e-03 8.886055867475367923e-03 9.333560008296677007e-03 9.783683953649176604e-03 1.023224512947218910e-02 1.067497649036587386e-02 1.110756373234179570e-02 1.152567986951173219e-02 1.192501824239782827e-02 1.230132472989282563e-02 1.265042967990640845e-02 1.296827986338721858e-02 1.325097059152210467e-02 1.349477801138894081e-02 1.369619150529241720e-02 1.385194605804636152e-02 1.395905442095730919e-02 1.401483888908483695e-02 1.401696251960990285e-02 1.396345965674356329e-02 1.385276569808588723e-02 1.368374614968006185e-02 1.345572518938743106e-02 1.316851421948596682e-02 1.282244128626843123e-02 1.241838285427271024e-02 1.195780037615871115e-02 1.144278561983393637e-02 1.087612119500650822e-02 1.026136686442325092e-02 9.602989314067255852e-03 8.906565470770014953e-03 8.179111632584485855e-03 7.429630750161370957e-03 6.670041969339473090e-03 5.916777462983318150e-03 5.193492535803034826e-03 4.535338582477782023e-03 3.994118473440583239e-03 3.638722408912111253e-03 3.536777180712437699e-03 3.714257754263527826e-03 4.135030030842887748e-03 4.730388184272322528e-03 5.436443199315202368e-03 6.207136192578299044e-03 7.012032128437350673e-03 7.831308920313176727e-03 8.651958672812978465e-03 9.465446213302447509e-03 1.026634883406243350e-02 1.105157236857417374e-02 1.181989073960272064e-02 1.257166177486722033e-02 1.330863354037207548e-02 1.403378971530025963e-02 1.475120195001479277e-02 1.546586892391726108e-02 1.618352993956169439e-02 1.691044747043253527e-02 1.765315910745676384e-02 1.841820504903520644e-02 1.921184234963196902e-02 2.003976096789986810e-02 2.090681856964177535e-02 2.181681059725956717e-02 2.277228930853448033e-02 2.377444081627859418e-02 2.482302352967696857e-02 2.591636585809129964e-02 2.705141649927055025e-02 2.822383765351371351e-02 2.942813021964118397e-02 3.065778021803016937e-02 3.190541692299062732e-02 3.316297499128414983e-02 3.442185482991574896e-02 3.567307726040826882e-02 3.690743004495596752e-02 3.811560498504461963e-02 3.928832510061967820e-02 4.041646190152813067e-02 4.149114304111412022e-02 4.250385076028889708e-02 4.344651154553748340e-02 4.431157737943810376e-02 4.509209888848282610e-02 4.578179061128914012e-02 4.637508853344855103e-02 4.686719997015719591e-02 4.725414582782857392e-02 4.753279524114843724e-02 4.770089256189457422e-02 4.775707666782116889e-02 4.770089256189458810e-02 4.753279524114841642e-02 4.725414582782857392e-02 4.686719997015721673e-02 4.637508853344850940e-02 4.578179061128915400e-02 4.509209888848282610e-02 4.431157737943810376e-02 4.344651154553749034e-02 4.250385076028893871e-02 4.149114304111410634e-02 4.041646190152810986e-02 3.928832510061964350e-02 3.811560498504459188e-02 3.690743004495599527e-02 3.567307726040830351e-02 3.442185482991572815e-02 3.316297499128416371e-02 3.190541692299065507e-02 3.065778021803015202e-02 2.942813021964115969e-02 2.822383765351373086e-02 2.705141649927052944e-02 2.591636585809129964e-02 2.482302352967695816e-02 2.377444081627861500e-02 2.277228930853449421e-02 2.181681059725956023e-02 2.090681856964177188e-02 2.003976096789986810e-02 1.921184234963196902e-02 1.841820504903519604e-02 1.765315910745674649e-02 1.691044747043253874e-02 1.618352993956169786e-02 1.546586892391726108e-02 1.475120195001478063e-02 1.403378971530024749e-02 1.330863354037206334e-02 1.257166177486721166e-02 1.181989073960273279e-02 1.105157236857416854e-02 1.026634883406242656e-02 9.465446213302445774e-03 8.651958672812974996e-03 7.831308920313180197e-03 7.012032128437354142e-03 6.207136192578298177e-03 5.436443199315193694e-03 4.730388184272318192e-03 4.135030030842881676e-03 3.714257754263526525e-03 3.536777180712441602e-03 3.638722408912116024e-03 3.994118473440583239e-03 4.535338582477775951e-03 5.193492535803043500e-03 5.916777462983325957e-03 6.670041969339474824e-03 7.429630750161375294e-03 8.179111632584501468e-03 8.906565470770018422e-03 9.602989314067250648e-03 1.026136686442325092e-02 1.087612119500650301e-02 1.144278561983393463e-02 1.195780037615870248e-02 1.241838285427271024e-02 1.282244128626842949e-02 1.316851421948595294e-02 1.345572518938742412e-02 1.368374614968006012e-02 1.385276569808589070e-02 1.396345965674355462e-02 1.401696251960990458e-02 1.401483888908483001e-02 1.395905442095730919e-02 1.385194605804636152e-02 1.369619150529240853e-02 1.349477801138894428e-02 1.325097059152209773e-02 1.296827986338722205e-02 1.265042967990640671e-02 1.230132472989282910e-02 1.192501824239783174e-02 1.152567986951174087e-02 1.110756373234179570e-02 1.067497649036586865e-02 1.023224512947218043e-02 9.783683953649176604e-03 9.333560008296680477e-03 8.886055867475367923e-03 8.445228408939350201e-03 8.014961934934625512e-03 7.598913873581914814e-03 7.200451471748474559e-03 6.822578577624756335e-03 6.467853043873153344e-03 6.138297627536058731e-03 5.835310468729952224e-03 5.559584836774819801e-03 5.311050857791648795e-03 5.088853000914082998e-03 4.891374908162061594e-03 4.716317256612489323e-03 4.560825744174381094e-03 4.421657376317568097e-03 4.295366827671904218e-03 4.178492696681030370e-03 4.067726142013467633e-03 3.960050230948895973e-03 3.852845169822310002e-03 3.743960555853788515e-03 3.631759888486919049e-03 3.515144677583533113e-03 3.393565992568042377e-03 3.267030770363879219e-03 3.136109071946556991e-03 3.001946892749280012e-03 2.866286852459257271e-03 2.731495410074216354e-03 2.600588954933058007e-03 2.477240716991509911e-03 2.365735245090603948e-03 2.270820297722958049e-03 2.197399081334913684e-03 2.150031528332240101e-03 2.132292595567100452e-03 2.146150959023857604e-03 2.191600194400918685e-03 2.266703869708410011e-03 2.368024877677076239e-03 2.491243260689668393e-03 2.631742270460709666e-03 2.785033755462815262e-03 2.947001343334738552e-03 3.114001262817103505e-03 3.282874621635240974e-03 3.450914647351435716e-03 3.615816692390944921e-03 3.775626056354249634e-03 3.928690506385783439e-03 4.073619845222230425e-03 4.209252657983155940e-03 4.334629442216946654e-03 4.448971053873944717e-03 4.551661428499223332e-03 4.642233678948126836e-03 4.720358840713083370e-03 4.785836695694673654e-03 4.838588241668497283e-03 4.878649485295138803e-03 4.906166323431947023e-03 4.921390344108333287e-03 4.924675427807888826e-03
4.914173855119983482e-03 4.922723791604885317e-03 4.919006891915237052e-03 4.902493165191645040e-03 4.872748918422622338e-03 4.829438438574743496e-03 4.772326290595157658e-03 4.701280283224488522e-03 4.616275190156854218e-03 4.517397368318990143e-03 4.404850493599385408e-03 4.278962747147286617e-03 4.140195946889849675e-03 3.989157351613141500e-03 3.826615201720542838e-03 3.653519549730982995e-03 3.471030641688536457e-03 3.280558124621059824e-03 3.083815764994023156e-03 2.882898197417020289e-03 2.680388246090040401e-03 2.479504526654190306e-03 2.284296155111940115e-03 2.099876386944331264e-03 1.932643015758261614e-03 1.790336111063675845e-03 1.681633709671865847e-03 1.614911186288909986e-03 1.596128403302072771e-03 1.626720518985051234e-03 1.702969925895212421e-03 1.817395100259109036e-03 1.961066573544392559e-03 2.125455705062737847e-03 2.303328104339238524e-03 2.488928170869027321e-03 2.677835192168367094e-03 2.866734495978733466e-03 3.053208932287295937e-03 3.235580125741214803e-03 3.412798117717073376e-03 3.584368827305633391e-03 3.750307768304452644e-03 3.911109790103474253e-03 4.067726142013465031e-03 4.221541342059039609e-03 4.374343210403675540e-03 4.528280270947752061e-03 4.685801861885737114e-03 4.849578025226272682e-03 5.022398729287653671e-03 5.207055133165119920e-03 5.406209017992542713e-03 5.622259480644611028e-03 5.857217691463270821e-03 6.112600335389887021e-03 6.389350157731379411e-03 6.687788312026348402e-03 7.007598909959655668e-03 7.347842352726190532e-03 7.706991449476748197e-03 8.082983281918721188e-03 8.473280073219674816e-03 8.874933507519996295e-03 9.284648514505737874e-03 9.698844075885218116e-03 1.011370988540225523e-02 1.052525861109811917e-02 1.092937408070260470e-02 1.132185600407411251e-02 1.169846194080866042e-02 1.205494718928568770e-02 1.238710317271451283e-02 1.269079476739557941e-02 1.296199688384157452e-02 1.319683048676311039e-02 1.339159813267907714e-02 1.354281901720262235e-02 1.364726345883343107e-02 1.370198670280803332e-02 1.370436190799758681e-02 1.365211218408510924e-02 1.354334157974243849e-02 1.337656499318952592e-02 1.315073709846481184e-02 1.286528057706096476e-02 1.252011425499045816e-02 1.211568223708303291e-02 1.165298592070678624e-02 1.113362206924711946e-02 1.055983231455728116e-02 9.934573261441750555e-03 9.261623198365202814e-03 8.545754130795644304e-03 7.793022409447803930e-03 7.011280467867479077e-03 6.211114248862722315e-03 5.407626075618030513e-03 4.623921372313895446e-03 3.897872927116735088e-03 3.293619660258845661e-03 2.910949044020871932e-03 2.856406730184048344e-03 3.154391178501927528e-03 3.721558213476350123e-03 4.451932388894696419e-03 5.270805236973663717e-03 6.133690570697639989e-03 7.014248232887549360e-03 7.896133752380895057e-03 8.768696656230213701e-03 9.624807351703663569e-03 1.045974980319309619e-02 1.127064581713101490e-02 1.205614878420402207e-02 1.281627422409164704e-02 1.355229615949267961e-02 1.426666848500222906e-02 1.496294584138454023e-02 1.564568692620906670e-02 1.632032854052705567e-02 1.699302299574540279e-02 1.767043582719281594e-02 1.835950551184868315e-02 1.906717201422261643e-02 1.980008601827227058e-02 2.056431487952484552e-02 2.136506379327862692e-02 2.220643075134508954e-02 2.309121132836681328e-02 2.402076456312856462e-02 2.499494506788402931e-02 2.601210017257659171e-02 2.706912549223371503e-02 2.816156855050502145e-02 2.928376827497937429e-02 3.042901813227129326e-02 3.158974193537550379e-02 3.275767337360915160e-02 3.392403257828210950e-02 3.507969517309057067e-02 3.621535105060896820e-02 3.732165148255024711e-02 3.838934412195758872e-02 3.940939605187339378e-02 4.037310535872044859e-02 4.127220184002952652e-02 4.209893746364324479e-02 4.284616713209944000e-02 4.350742020928837633e-02 4.407696316175693102e-02 4.454985356897147447e-02 4.492198567393678593e-02 4.519012758025636733e-02 4.535195015481782721e-02 4.540604766414681887e-02 4.535195015481782721e-02 4.519012758025640897e-02 4.492198567393675818e-02 4.454985356897149529e-02 4.407696316175693796e-02 4.350742020928841797e-02 4.284616713209940531e-02 4.209893746364330724e-02 4.127220184002948489e-02 4.037310535872051104e-02 3.940939605187340766e-02 3.838934412195761647e-02 3.732165148255026099e-02 3.621535105060895432e-02 3.507969517309058455e-02 3.392403257828213031e-02 3.275767337360915854e-02 3.158974193537551767e-02 3.042901813227130714e-02 2.928376827497933613e-02 2.816156855050503185e-02 2.706912549223371503e-02 2.601210017257661253e-02 2.499494506788401196e-02 2.402076456312856809e-02 2.309121132836682716e-02 2.220643075134509647e-02 2.136506379327862346e-02 2.056431487952479695e-02 1.980008601827226017e-02 1.906717201422264071e-02 1.835950551184868662e-02 1.767043582719280206e-02 1.699302299574539238e-02 1.632032854052704873e-02 1.564568692620907017e-02 1.496294584138454543e-02 1.426666848500222212e-02 1.355229615949267961e-02 1.281627422409165225e-02 1.205614878420403074e-02 1.127064581713100797e-02 1.045974980319308752e-02 9.624807351703663569e-03 8.768696656230211967e-03 7.896133752380891588e-03 7.014248232887556299e-03 6.133690570697647795e-03 5.270805236973661115e-03 4.451932388894696419e-03 3.721558213476353159e-03 3.154391178501930997e-03 2.856406730184044441e-03 2.910949044020860656e-03 3.293619660258840891e-03 3.897872927116747231e-03 4.623921372313900650e-03 5.407626075618032248e-03 6.211114248862724049e-03 7.011280467867479944e-03 7.793022409447817808e-03 8.545754130795652978e-03 9.261623198365211487e-03 9.934573261441740147e-03 1.055983231455726555e-02 1.113362206924711946e-02 1.165298592070678624e-02 1.211568223708303117e-02 1.252011425499046336e-02 1.286528057706096649e-02 1.315073709846481878e-02 1.337656499318952939e-02 1.354334157974242982e-02 1.365211218408511444e-02 1.370436190799758855e-02 1.370198670280802986e-02 1.364726345883344148e-02 1.354281901720262755e-02 1.339159813267907714e-02 1.319683048676310345e-02 1.296199688384157625e-02 1.269079476739557941e-02 1.238710317271450763e-02 1.205494718928568944e-02 1.169846194080866042e-02 1.132185600407411598e-02 1.092937408070260470e-02 1.052525861109811917e-02 1.011370988540225349e-02 9.698844075885212912e-03 9.284648514505739608e-03 8.874933507519992826e-03 8.473280073219673081e-03 8.082983281918726393e-03 7.706991449476747330e-03 7.347842352726190532e-03 7.007598909959660005e-03 6.687788312026349269e-03 6.389350157731375941e-03 6.112600335389880082e-03 5.857217691463274291e-03 5.622259480644614497e-03 5.406209017992544448e-03 5.207055133165119053e-03 5.022398729287648467e-03 4.849578025226270947e-03 4.685801861885742318e-03 4.528280270947749458e-03 4.374343210403679010e-03 4.221541342059043946e-03 4.067726142013471102e-03 3.911109790103469049e-03 3.750307768304447006e-03 3.584368827305626452e-03 3.412798117717073376e-03 3.235580125741215670e-03 3.053208932287297672e-03 2.866734495978736502e-03 2.677835192168370564e-03 2.488928170869025586e-03 2.303328104339239391e-03 2.125455705062736112e-03 1.961066573544389523e-03 1.817395100259109686e-03 1.702969925895214589e-03 1.626720518985046897e-03 1.596128403302072554e-03 1.614911186288913022e-03 1.681633709671862811e-03 1.790336111063676929e-03 1.932643015758263132e-03 2.099876386944332131e-03 2.284296155111939248e-03 2.479504526654190740e-03 2.680388246090041268e-03 2.882898197417018554e-03 3.083815764994023156e-03 3.280558124621060691e-03 3.471030641688536457e-03 3.653519549730984296e-03 3.826615201720543705e-03 3.989157351613138031e-03 4.140195946889853144e-03 4.278962747147284015e-03 4.404850493599386276e-03 4.517397368318991878e-03 4.616275190156852483e-03 4.701280283224488522e-03 4.772326290595157658e-03 4.829438438574740027e-03 4.872748918422620604e-03 4.902493165191645040e-03 4.919006891915237920e-03 4.922723791604886184e-03 4.914173855119983482e-03
4.897399013782491838e-03 4.919899788995251225e-03 4.930086213624033584e-03 4.927267281913829886e-03 4.910845510673490961e-03 4.880317112552911771e-03 4.835272673057326720e-03 4.775398309941570815e-03 4.700477304044057072e-03 4.610392212770757225e-03 4.505127513277540525e-03 4.384772877106664531e-03 4.249527259848561410e-03 4.099704113617364670e-03 3.935738221084872021e-03 3.758194950542563788e-03 3.567783214759022783e-03 3.365374212615512839e-03 3.152029375710274292e-03 2.929043264748490156e-03 2.698011272842659215e-03 2.460939424043014773e-03 2.220427143415085441e-03 1.979978485497669704e-03 1.744539046562544864e-03 1.521410300235601521e-03 1.321682164485875463e-03 1.161867423431292654e-03 1.063554577873713266e-03 1.046249727894536276e-03 1.114209709385550204e-03 1.252831466528903440e-03 1.440130500019106167e-03 1.657343922474001623e-03 1.891469070214874069e-03 2.134021423787287215e-03 2.379440934913443564e-03 2.623993696964158941e-03 2.865120687792700044e-03 3.101068425744616004e-03 3.330682155632841857e-03 3.553290885815047363e-03 3.768644170648015931e-03 3.976877549464201758e-03 4.178492696681029503e-03 4.374343210403672938e-03 4.565619585948521401e-03 4.753828406095480033e-03 4.940761785057572880e-03 5.128454037542904721e-03 5.319123670202180465e-03 5.515100249242891293e-03 5.718737487572877684e-03 5.932315866793973040e-03 6.157939968170270811e-03 6.397437051771299663e-03 6.652263939302175376e-03 6.923428722718672802e-03 7.211432286506462910e-03 7.516232401816359994e-03 7.837230698373876675e-03 8.173280633154455729e-03 8.522713013146008057e-03 8.883374844505822349e-03 9.252677220941732741e-03 9.627648442418500208e-03 1.000498933455945365e-02 1.038112860472133539e-02 1.075227686903894482e-02 1.111447863148190204e-02 1.146366196393299591e-02 1.179568593640366835e-02 1.210638600903376876e-02 1.239161765838030053e-02 1.264729850354701091e-02 1.286944915019771693e-02 1.305423290321900201e-02 1.319799442596877176e-02 1.329729735545584490e-02 1.334896082425222029e-02 1.335009479645411952e-02 1.329813409930695293e-02 1.319087102906894328e-02 1.302648643471861559e-02 1.280357924579932256e-02 1.252119452725672030e-02 1.217885034166442740e-02 1.177656402610300843e-02 1.131487903274992247e-02 1.079489439708601096e-02 1.021830048578884625e-02 9.587427529959056602e-03 8.905318787582191045e-03 8.175850632962212289e-03 7.403943429259299616e-03 6.595954164374713720e-03 5.760451722746261910e-03 4.909850209155143183e-03 4.064106167150298432e-03 3.259662020512647113e-03 2.571083931914849158e-03 2.147728013148688959e-03 2.175071960881054187e-03 2.649433332639688447e-03 3.389302315270927273e-03 4.254226717141757277e-03 5.174310517725961601e-03 6.115035612017153538e-03 7.057301903997743181e-03 7.989203230849553292e-03 8.902636301807742222e-03 9.791825238602856751e-03 1.065264979585511286e-02 1.148233429274726422e-02 1.227930702915579556e-02 1.304314136526733663e-02 1.377453291648544909e-02 1.447528675776850980e-02 1.514829763508635310e-02 1.579751067500936856e-02 1.642785263992976516e-02 1.704512580132673538e-02 1.765585882793860306e-02 1.826711220661690616e-02 1.888623983392234348e-02 1.952061340002333306e-02 2.017732151946121516e-02 2.086286039070625251e-02 2.158283605886993431e-02 2.234169919485514896e-02 2.314253120807628628e-02 2.398689566262115699e-02 2.487476223015785970e-02 2.580450309239483778e-02 2.677295515757488475e-02 2.777553670387201273e-02 2.880640457499659621e-02 2.985863773180805897e-02 3.092443430831573470e-02 3.199531166018712569e-02 3.306230159218375569e-02 3.411613552728822579e-02 3.514741654934433468e-02 3.614677689883712824e-02 3.710502063638581455e-02 3.801325188657499188e-02 3.886298943846546589e-02 3.964626860972256944e-02 4.035573126433460167e-02 4.098470477510959137e-02 4.152727058751599226e-02 4.197832290072756739e-02 4.233361785203391264e-02 4.258981348104418779e-02 4.274450066239973006e-02 4.279622512939115775e-02 4.274450066239970231e-02 4.258981348104421555e-02 4.233361785203394040e-02 4.197832290072753270e-02 4.152727058751599226e-02 4.098470477510960525e-02 4.035573126433462943e-02 3.964626860972255556e-02 3.886298943846552834e-02 3.801325188657498494e-02 3.710502063638580067e-02 3.614677689883711437e-02 3.514741654934434856e-02 3.411613552728821191e-02 3.306230159218376957e-02 3.199531166018714651e-02 3.092443430831573123e-02 2.985863773180805203e-02 2.880640457499658233e-02 2.777553670387199192e-02 2.677295515757488822e-02 2.580450309239481696e-02 2.487476223015785970e-02 2.398689566262113618e-02 2.314253120807626893e-02 2.234169919485515590e-02 2.158283605886995166e-02 2.086286039070626985e-02 2.017732151946122210e-02 1.952061340002331918e-02 1.888623983392233655e-02 1.826711220661690269e-02 1.765585882793859265e-02 1.704512580132673191e-02 1.642785263992977210e-02 1.579751067500936162e-02 1.514829763508636178e-02 1.447528675776851674e-02 1.377453291648545082e-02 1.304314136526732795e-02 1.227930702915578862e-02 1.148233429274727463e-02 1.065264979585510939e-02 9.791825238602846343e-03 8.902636301807738753e-03 7.989203230849563700e-03 7.057301903997742314e-03 6.115035612017161344e-03 5.174310517725973745e-03 4.254226717141749471e-03 3.389302315270925538e-03 2.649433332639695386e-03 2.175071960881054187e-03 2.147728013148682887e-03 2.571083931914841351e-03 3.259662020512641475e-03 4.064106167150303636e-03 4.909850209155136244e-03 5.760451722746260175e-03 6.595954164374726730e-03 7.403943429259300484e-03 8.175850632962203615e-03 8.905318787582189310e-03 9.587427529959075684e-03 1.021830048578883932e-02 1.079489439708601443e-02 1.131487903274992941e-02 1.177656402610301016e-02 1.217885034166443434e-02 1.252119452725672030e-02 1.280357924579933471e-02 1.302648643471860518e-02 1.319087102906893808e-02 1.329813409930695120e-02 1.335009479645411952e-02 1.334896082425221855e-02 1.329729735545585184e-02 1.319799442596877349e-02 1.305423290321899507e-02 1.286944915019771173e-02 1.264729850354700744e-02 1.239161765838031268e-02 1.210638600903377569e-02 1.179568593640367008e-02 1.146366196393299591e-02 1.111447863148190378e-02 1.075227686903894656e-02 1.038112860472133366e-02 1.000498933455945365e-02 9.627648442418500208e-03 9.252677220941731007e-03 8.883374844505824083e-03 8.522713013146008057e-03 8.173280633154455729e-03 7.837230698373874940e-03 7.516232401816359994e-03 7.211432286506465512e-03 6.923428722718675404e-03 6.652263939302175376e-03 6.397437051771303132e-03 6.157939968170269077e-03 5.932315866793972173e-03 5.718737487572885490e-03 5.515100249242892161e-03 5.319123670202180465e-03 5.128454037542904721e-03 4.940761785057581554e-03 4.753828406095487839e-03 4.565619585948526606e-03 4.374343210403679010e-03 4.178492696681030370e-03 3.976877549464204360e-03 3.768644170648014196e-03 3.553290885815048664e-03 3.330682155632842725e-03 3.101068425744618173e-03 2.865120687792696574e-03 2.623993696964162844e-03 2.379440934913447034e-03 2.134021423787289384e-03 1.891469070214870166e-03 1.657343922474003792e-03 1.440130500019105734e-03 1.252831466528903223e-03 1.114209709385550855e-03 1.046249727894539745e-03 1.063554577873712615e-03 1.161867423431294606e-03 1.321682164485876764e-03 1.521410300235601304e-03 1.744539046562545515e-03 1.979978485497669704e-03 2.220427143415081971e-03 2.460939424043013038e-03 2.698011272842660083e-03 2.929043264748492324e-03 3.152029375710270389e-03 3.365374212615515875e-03 3.567783214759020615e-03 3.758194950542565090e-03 3.935738221084872888e-03 4.099704113617367272e-03 4.249527259848560543e-03 4.384772877106667133e-03 4.505127513277546597e-03 4.610392212770752889e-03 4.700477304044053603e-03 4.775398309941570815e-03 4.835272673057324118e-03 4.880317112552911771e-03 4.910845510673495298e-03 4.927267281913829886e-03 4.930086213624037920e-03 4.919899788995249490e-03 4.897399013782491838e-03
4.872382636162579835e-03 4.910706236302861752e-03 4.936926549243226756e-03 4.950204136028903135e-03 4.949793706749056922e-03 4.935043027453836148e-03 4.905392362344204726e-03 4.860374384074707572e-03 4.799614477304310449e-03 4.722831360713260727e-03 4.629837958553360312e-03 4.520542464078985967e-03 4.394949554552986422e-03 4.253161743422209304e-03 4.095380894132411367e-03 3.921909980778649600e-03 3.733155278862905577e-03 3.529629334278550860e-03 3.311955346938368766e-03 3.080874130914974980e-03 2.837255815535763819e-03 2.582120465457493977e-03 2.316676087476325814e-03 2.042392285295431889e-03 1.761152088652848070e-03 1.475590780660193972e-03 1.189933904332566303e-03 9.123551479846566488e-04 6.625557606863547279e-04 4.949396293264128263e-04 5.063667608406038001e-04 6.899667759724842668e-04 9.504270575338775095e-04 1.238670324421942961e-03 1.536889904927196812e-03 1.837556822781379225e-03 2.136739090886786291e-03 2.432005945482991482e-03 2.721681219778614245e-03 3.004547231103112982e-03 3.279720139245983958e-03 3.546597886187022493e-03 3.804841214259195234e-03 4.054370114271075957e-03 4.295366827671906820e-03 4.528280270947746856e-03 4.753828406095483503e-03 4.972995832414373561e-03 5.187024254466816690e-03 5.397393765251927260e-03 5.605793239360478027e-03 5.814078668287020642e-03 6.024219051950499386e-03 6.238230492856319115e-03 6.458100357766635366e-03 6.685704635889747754e-03 6.922722730385189906e-03 7.170554648678082593e-03 7.430245721414155229e-03 7.702423495235252889e-03 7.987250362829070166e-03 8.284394000750060216e-03 8.593016050989899998e-03 8.911777985981701733e-03 9.238861955122973021e-03 9.572003734498601632e-03 9.908534689241091376e-03 1.024542982422410424e-02 1.057935941506002626e-02 1.090674224667749145e-02 1.122379903301608597e-02 1.152660507720398159e-02 1.181114161963403401e-02 1.207334560219118329e-02 1.230915775894585000e-02 1.251456904430436542e-02 1.268566544934751454e-02 1.281867125496202395e-02 1.290999074295141012e-02 1.295624834600406575e-02 1.295432717433015780e-02 1.290140581779419815e-02 1.279499329333831127e-02 1.263296199375550134e-02 1.241357850128932058e-02 1.213553216687964995e-02 1.179796143717591443e-02 1.140047806098795635e-02 1.094318956906461214e-02 1.042672087952045863e-02 9.852236699201627479e-03 9.221467902941383674e-03 8.536747994580430945e-03 7.801071716258580792e-03 7.018200841042357765e-03 6.192872605296246592e-03 5.331244382806367074e-03 4.441932477357777437e-03 3.538740735871997740e-03 2.649032309406169471e-03 1.844496307691452768e-03 1.351591499067825337e-03 1.548834664577333070e-03 2.276106222305783987e-03 3.191715783214667517e-03 4.169571551195408281e-03 5.166845941552361890e-03 6.164181048337394331e-03 7.150228068444735782e-03 8.117069630871468974e-03 9.058634590998242836e-03 9.970094356761089946e-03 1.084763135627779887e-02 1.168836458198523748e-02 1.249034580105851285e-02 1.325258720465407637e-02 1.397510010118043627e-02 1.465893212862188176e-02 1.530619371226999564e-02 1.592006570118468384e-02 1.650478047760281161e-02 1.706556903490417249e-02 1.760856706585129522e-02 1.814067442699821703e-02 1.866936480426091213e-02 1.920244620125676621e-02 1.974777793143784460e-02 2.031295565109622267e-02 2.090498173134046345e-02 2.152994273204165629e-02 2.219271769235071912e-02 2.289673956013407036e-02 2.364382726102583210e-02 2.443409844782307508e-02 2.526596434876668407e-02 2.613620005386079609e-02 2.704007745556740588e-02 2.797154465085150907e-02 2.892343493031087828e-02 2.988768996890058677e-02 3.085558465619062454e-02 3.181794433493066038e-02 3.276534841679293319e-02 3.368831702992396843e-02 3.457747937159777463e-02 3.542372380140274002e-02 3.621833051891067828e-02 3.695308806036076699e-02 3.762039495451680038e-02 3.821334780887013227e-02 3.872581693670366920e-02 3.915251043962383187e-02 3.948902746422660454e-02 3.973190117457671422e-02 3.987863183253286675e-02 3.992771025648911287e-02 3.987863183253286675e-02 3.973190117457671422e-02 3.948902746422659066e-02 3.915251043962390820e-02 3.872581693670364145e-02 3.821334780887011146e-02 3.762039495451682813e-02 3.695308806036078780e-02 3.621833051891066441e-02 3.542372380140274002e-02 3.457747937159775381e-02 3.368831702992396843e-02 3.276534841679286381e-02 3.181794433493063956e-02 3.085558465619065230e-02 2.988768996890061452e-02 2.892343493031090257e-02 2.797154465085151601e-02 2.704007745556740935e-02 2.613620005386080650e-02 2.526596434876669101e-02 2.443409844782309590e-02 2.364382726102585291e-02 2.289673956013409464e-02 2.219271769235069483e-02 2.152994273204163894e-02 2.090498173134047386e-02 2.031295565109622614e-02 1.974777793143784460e-02 1.920244620125677662e-02 1.866936480426089826e-02 1.814067442699821356e-02 1.760856706585128134e-02 1.706556903490417249e-02 1.650478047760282549e-02 1.592006570118469078e-02 1.530619371227000952e-02 1.465893212862188349e-02 1.397510010118044321e-02 1.325258720465407811e-02 1.249034580105851111e-02 1.168836458198524789e-02 1.084763135627779887e-02 9.970094356761089946e-03 9.058634590998244571e-03 8.117069630871463770e-03 7.150228068444749660e-03 6.164181048337393463e-03 5.166845941552354951e-03 4.169571551195409148e-03 3.191715783214672288e-03 2.276106222305788324e-03 1.548834664577335022e-03 1.351591499067828373e-03 1.844496307691462309e-03 2.649032309406165134e-03 3.538740735871992102e-03 4.441932477357780906e-03 5.331244382806344523e-03 6.192872605296238786e-03 7.018200841042354296e-03 7.801071716258585129e-03 8.536747994580413598e-03 9.221467902941385408e-03 9.852236699201611866e-03 1.042672087952045516e-02 1.094318956906460347e-02 1.140047806098795288e-02 1.179796143717590576e-02 1.213553216687964301e-02 1.241357850128932058e-02 1.263296199375550308e-02 1.279499329333830780e-02 1.290140581779419121e-02 1.295432717433016648e-02 1.295624834600406748e-02 1.290999074295141533e-02 1.281867125496202395e-02 1.268566544934751454e-02 1.251456904430436196e-02 1.230915775894585173e-02 1.207334560219118155e-02 1.181114161963403575e-02 1.152660507720398159e-02 1.122379903301608424e-02 1.090674224667749145e-02 1.057935941506002800e-02 1.024542982422410771e-02 9.908534689241087906e-03 9.572003734498605101e-03 9.238861955122966083e-03 8.911777985981705202e-03 8.593016050989899998e-03 8.284394000750056747e-03 7.987250362829066697e-03 7.702423495235255491e-03 7.430245721414153494e-03 7.170554648678083461e-03 6.922722730385187304e-03 6.685704635889746887e-03 6.458100357766640570e-03 6.238230492856315645e-03 6.024219051950497651e-03 5.814078668287022376e-03 5.605793239360478027e-03 5.397393765251921188e-03 5.187024254466815823e-03 4.972995832414378765e-03 4.753828406095486972e-03 4.528280270947748591e-03 4.295366827671906820e-03 4.054370114271078560e-03 3.804841214259186560e-03 3.546597886187019891e-03 3.279720139245982224e-03 3.004547231103117753e-03 2.721681219778617714e-03 2.432005945482992783e-03 2.136739090886788459e-03 1.837556822781377924e-03 1.536889904927201365e-03 1.238670324421942961e-03 9.504270575338740401e-04 6.899667759724833994e-04 5.063667608406057516e-04 4.949396293264098990e-04 6.625557606863546195e-04 9.123551479846633708e-04 1.189933904332569339e-03 1.475590780660190286e-03 1.761152088652847636e-03 2.042392285295431889e-03 2.316676087476328850e-03 2.582120465457493977e-03 2.837255815535769891e-03 3.080874130914976715e-03 3.311955346938371368e-03 3.529629334278551293e-03 3.733155278862906011e-03 3.921909980778648733e-03 4.095380894132412235e-03 4.253161743422204967e-03 4.394949554552983820e-03 4.520542464078985100e-03 4.629837958553360312e-03 4.722831360713262462e-03 4.799614477304310449e-03 4.860374384074704103e-03 4.905392362344205594e-03 4.935043027453833546e-03 4.949793706749063861e-03 4.950204136028901400e-03 4.936926549243229358e-03 4.910706236302860017e-03 4.872382636162578967e-03
4.837401690569283902e-03 4.893179897593355650e-03 4.937298601471281322e-03 4.968778867463807467e-03 4.986739760863357143e-03 4.990396075375522905e-03 4.979056777627517867e-03 4.952124082543825530e-03 4.909093058745352123e-03 4.849551657129327203e-03 4.773181055580950904e-03 4.679756215758769551e-03 4.569146552750772729e-03 4.441316624174036082e-03 4.296326751541248122e-03 4.134333493643795564e-03 3.955589899581095185e-03 3.760445478969613817e-03 3.549345840915926493e-03 3.322831975385774801e-03 3.081539189157998619e-03 2.826195781854919445e-03 2.557621698375436847e-03 2.276727730716874686e-03 1.984516666005360641e-03 1.682090028894732327e-03 1.370671160128080022e-03 1.051682498443670417e-03 7.270532426869004894e-04 4.010958165659266592e-04 1.187980388584362001e-04 3.101209739632837677e-04 6.413823365898248252e-04 9.799913608711454012e-04 1.319199955882340578e-03 1.656708695230685096e-03 1.990955386797832894e-03 2.320633835150253538e-03 2.644592114312541934e-03 2.961812428071140899e-03 3.271415045996490644e-03 3.572670798466048066e-03 3.865016767278953245e-03 4.148072792217964017e-03 4.421657376317565495e-03 4.685801861885744921e-03 4.940761785057576350e-03 5.187024254466810619e-03 5.425310112395200814e-03 5.656569573075024247e-03 5.881970035941825291e-03 6.102874884736463230e-03 6.320812347156787997e-03 6.537433935554339340e-03 6.754462626717769834e-03 6.973631744924619486e-03 7.196616421254506402e-03 7.424960404337208227e-03 7.660001753208446618e-03 7.902801407210035753e-03 8.154078687380520926e-03 8.414157390974430148e-03 8.682925334023273642e-03 8.959809096978193707e-03 9.243764510246881005e-03 9.533282266619301851e-03 9.826407118774934876e-03 1.012076850367587232e-02 1.041362015167654649e-02 1.070188624670078553e-02 1.098221192852918970e-02 1.125101628042406328e-02 1.150454634410350702e-02 1.173893108857624809e-02 1.195023459045033154e-02 1.213450794344970649e-02 1.228783960135527292e-02 1.240640397852074001e-02 1.248650819796233262e-02 1.252463690207651290e-02 1.251749503829040905e-02 1.246204851203104765e-02 1.235556257142868437e-02 1.219563775854185482e-02 1.198024323628322022e-02 1.170774728274743409e-02 1.137694473997686098e-02 1.098708121810530042e-02 1.053787389745646647e-02 1.002952885774545562e-02 9.462755028529491047e-03 8.838775169064142997e-03 8.159334904947097150e-03 7.426712142912129423e-03 6.643732097588385573e-03 5.813800343256951553e-03 4.940986104878275845e-03 4.030251105685573459e-03 3.088163998584582317e-03 2.125707679154350931e-03 1.175448612097542301e-03 5.313498483212167377e-04 1.155525625065408199e-03 2.146928056581814525e-03 3.181987785912298618e-03 4.225341002168818590e-03 5.264662061977256474e-03 6.292025174113070884e-03 7.300968109132671344e-03 8.285795257953957119e-03 9.241399757580892951e-03 1.016324509695118970e-02 1.104740554922589539e-02 1.189063075134186472e-02 1.269042008361249800e-02 1.344509954679461161e-02 1.415389632896108842e-02 1.481700694284417835e-02 1.543565466941436946e-02 1.601213146205705817e-02 1.654981866198716733e-02 1.705318003303618254e-02 1.752771996631097978e-02 1.797989953038452854e-02 1.841700372065065844e-02 1.884695519058621899e-02 1.927807325019413251e-02 1.971878208168865651e-02 2.017727862469074693e-02 2.066117756130365912e-02 2.117715692201291300e-02 2.173063144496508933e-02 2.232548062185157195e-02 2.296385382210274287e-02 2.364606660690778475e-02 2.437059198055759046e-02 2.513414007146905910e-02 2.593181159887350887e-02 2.675730569333983899e-02 2.760316141847990110e-02 2.846101405548229560e-02 2.932185077403938814e-02 3.017625459595047258e-02 3.101462967682783178e-02 3.182740435595515782e-02 3.260521094836557610e-02 3.333904290140329851e-02 3.402039086054198247e-02 3.464135957769977348e-02 3.519476763220287518e-02 3.567423176688737374e-02 3.607423737650559264e-02 3.639019639237270343e-02 3.661849352670893537e-02 3.675652159224167270e-02 3.680270640341314070e-02 3.675652159224171434e-02 3.661849352670895619e-02 3.639019639237270343e-02 3.607423737650557877e-02 3.567423176688733905e-02 3.519476763220284049e-02 3.464135957769979429e-02 3.402039086054195471e-02 3.333904290140329157e-02 3.260521094836558997e-02 3.182740435595515782e-02 3.101462967682788036e-02 3.017625459595048645e-02 2.932185077403941936e-02 2.846101405548228519e-02 2.760316141847992885e-02 2.675730569333987716e-02 2.593181159887349846e-02 2.513414007146906604e-02 2.437059198055761475e-02 2.364606660690779863e-02 2.296385382210272552e-02 2.232548062185157889e-02 2.173063144496511709e-02 2.117715692201291300e-02 2.066117756130366259e-02 2.017727862469077468e-02 1.971878208168866345e-02 1.927807325019412557e-02 1.884695519058621205e-02 1.841700372065065844e-02 1.797989953038452507e-02 1.752771996631095550e-02 1.705318003303618254e-02 1.654981866198717080e-02 1.601213146205705470e-02 1.543565466941436599e-02 1.481700694284417662e-02 1.415389632896109535e-02 1.344509954679460988e-02 1.269042008361250147e-02 1.189063075134186125e-02 1.104740554922590580e-02 1.016324509695119317e-02 9.241399757580891217e-03 8.285795257953948445e-03 7.300968109132680885e-03 6.292025174113096905e-03 5.264662061977254739e-03 4.225341002168817722e-03 3.181987785912295582e-03 2.146928056581808020e-03 1.155525625065408632e-03 5.313498483212310492e-04 1.175448612097547288e-03 2.125707679154343558e-03 3.088163998584596195e-03 4.030251105685576929e-03 4.940986104878278447e-03 5.813800343256956757e-03 6.643732097588390777e-03 7.426712142912139832e-03 8.159334904947088477e-03 8.838775169064142997e-03 9.462755028529501455e-03 1.002952885774545388e-02 1.053787389745646300e-02 1.098708121810530042e-02 1.137694473997686098e-02 1.170774728274744797e-02 1.198024323628321501e-02 1.219563775854184962e-02 1.235556257142868611e-02 1.246204851203104591e-02 1.251749503829040905e-02 1.252463690207651463e-02 1.248650819796232742e-02 1.240640397852073827e-02 1.228783960135526945e-02 1.213450794344969955e-02 1.195023459045033501e-02 1.173893108857624636e-02 1.150454634410350355e-02 1.125101628042406328e-02 1.098221192852919144e-02 1.070188624670078727e-02 1.041362015167654649e-02 1.012076850367587752e-02 9.826407118774936611e-03 9.533282266619301851e-03 9.243764510246875801e-03 8.959809096978183299e-03 8.682925334023270172e-03 8.414157390974437087e-03 8.154078687380517457e-03 7.902801407210035753e-03 7.660001753208437944e-03 7.424960404337206492e-03 7.196616421254501197e-03 6.973631744924623822e-03 6.754462626717767232e-03 6.537433935554339340e-03 6.320812347156787130e-03 6.102874884736462363e-03 5.881970035941825291e-03 5.656569573075022513e-03 5.425310112395204283e-03 5.187024254466813221e-03 4.940761785057575482e-03 4.685801861885740584e-03 4.421657376317571567e-03 4.148072792217964884e-03 3.865016767278951076e-03 3.572670798466045031e-03 3.271415045996489343e-03 2.961812428071143501e-03 2.644592114312541934e-03 2.320633835150251369e-03 1.990955386797835496e-03 1.656708695230679458e-03 1.319199955882341445e-03 9.799913608711441002e-04 6.413823365898265599e-04 3.101209739632843640e-04 1.187980388584343705e-04 4.010958165659282855e-04 7.270532426868934420e-04 1.051682498443670850e-03 1.370671160128075468e-03 1.682090028894730593e-03 1.984516666005363243e-03 2.276727730716881191e-03 2.557621698375442051e-03 2.826195781854921613e-03 3.081539189157998619e-03 3.322831975385772633e-03 3.549345840915922156e-03 3.760445478969612083e-03 3.955589899581097788e-03 4.134333493643793829e-03 4.296326751541248989e-03 4.441316624174036082e-03 4.569146552750774463e-03 4.679756215758772153e-03 4.773181055580955241e-03 4.849551657129334142e-03 4.909093058745353857e-03 4.952124082543822060e-03 4.979056777627519602e-03 4.990396075375521170e-03 4.986739760863356276e-03 4.968778867463806599e-03 4.937298601471279587e-03 4.893179897593356517e-03 4.837401690569285637e-03
4.790999527679575161e-03 4.865634066189344561e-03 4.929257527490099600e-03 4.980756469773469503e-03 5.019122275179666373e-03 5.043447537669085851e-03 5.052923480805524697e-03 5.046838313632145967e-03 5.024576414486162622e-03 4.985618230176054252e-03 4.929540785989413795e-03 4.856018718035183535e-03 4.764825762501115509e-03 4.655836668122090641e-03 4.529029542298270046e-03 4.384488704896764844e-03 4.222408219993287019e-03 4.043096427382917614e-03 3.846982044449970706e-03 3.634622832971836585e-03 3.406718576653412940e-03 3.164131501157864488e-03 2.907919942699879225e-03 2.639396494452050934e-03 2.360233494361090034e-03 2.072665308659890626e-03 1.779902029756456070e-03 1.487040641678944375e-03 1.203234094776112813e-03 9.471109304834271015e-04 7.586504338696216897e-04 7.046535168765928137e-04 8.182400227019419152e-04 1.048903090720370570e-03 1.338036053432698717e-03 1.654612773762251070e-03 1.984017860769118988e-03 2.318689809514191871e-03 2.654160358597020593e-03 2.987457100543095337e-03 3.316421722049974451e-03 3.639399855169907737e-03 3.955093436666516117e-03 4.262489326188948630e-03 4.560825744174378492e-03 4.849578025226269212e-03 5.128454037542906456e-03 5.397393765251922056e-03 5.656569573075022513e-03 5.906384692762819098e-03 6.147468009915027683e-03 6.380663550795110002e-03 6.607013318406449766e-03 6.827732395560224751e-03 7.044175579593449366e-03 7.257795273381423447e-03 7.470090940977867217e-03 7.682551124052836716e-03 7.896589755892451795e-03 8.113479221277104109e-03 8.334283191567270349e-03 8.559792611800020462e-03 8.790468251220710100e-03 9.026392915981366546e-03 9.267235788785944950e-03 9.512230488819045995e-03 9.760167461463280930e-03 1.000940034922501339e-02 1.025786518363337903e-02 1.050311065341159519e-02 1.074233737773318612e-02 1.097244402939269621e-02 1.119007826303139094e-02 1.139169064434106433e-02 1.157359008303190419e-02 1.173199959182525016e-02 1.186311148740446311e-02 1.196314139525916052e-02 1.202838060967152678e-02 1.205524649401672893e-02 1.204033069174458362e-02 1.198044496492496613e-02 1.187266449489212533e-02 1.171436847837310433e-02 1.150327784048024715e-02 1.123748986984346443e-02 1.091550956674491521e-02 1.053627748722393322e-02 1.009919387008859082e-02 9.604138857202971710e-03 9.051488673189018314e-03 8.442127745584200940e-03 7.777456979491960062e-03 7.059398894709193600e-03 6.290401462303286950e-03 5.473445326497063286e-03 4.612067240623292201e-03 3.710439898171504890e-03 2.773663331367090881e-03 1.809108141611953744e-03 8.376866921574736185e-04 3.740097870369538005e-04 1.306397990228538647e-03 2.340093598025653424e-03 3.387220370621628687e-03 4.435441971483307898e-03 5.477200522812645384e-03 6.505971703177829482e-03 7.515673482683601046e-03 8.500564286521003488e-03 9.455262772328484888e-03 1.037480760676395310e-02 1.125473313968603124e-02 1.209115207183740492e-02 1.288084096453165524e-02 1.362132602238170197e-02 1.431096700392120620e-02 1.494903701090169977e-02 1.553579548555148945e-02 1.607255107698533567e-02 1.656171015595051671e-02 1.700680570166925379e-02 1.741250014105407556e-02 1.778455465300958840e-02 1.812975672965468771e-02 1.845579780709694084e-02 1.877109403482064148e-02 1.908454625214174930e-02 1.940524033112967298e-02 1.974209617293628052e-02 2.010348210487735224e-02 2.049681975474745843e-02 2.092821063503987056e-02 2.140211758225170000e-02 2.192113055516325959e-02 2.248583723764272305e-02 2.309480617891668253e-02 2.374467671111614095e-02 2.443033858541755060e-02 2.514517723306005509e-02 2.588135841524565398e-02 2.663012806849227726e-02 2.738210788351883029e-02 2.812757294436666819e-02 2.885670330192736596e-02 2.955980589059186911e-02 3.022750643891796915e-02 3.085091303746306801e-02 3.142175404982579245e-02 3.193249337547803685e-02 3.237642595830833581e-02 3.274775608672504668e-02 3.304166059010383433e-02 3.325433858810201981e-02 3.338304903901546938e-02 3.342613697838141273e-02 3.338304903901548326e-02 3.325433858810200594e-02 3.304166059010383433e-02 3.274775608672507443e-02 3.237642595830834275e-02 3.193249337547803685e-02 3.142175404982577858e-02 3.085091303746308189e-02 3.022750643891796568e-02 2.955980589059187952e-02 2.885670330192736943e-02 2.812757294436669595e-02 2.738210788351880601e-02 2.663012806849225644e-02 2.588135841524564357e-02 2.514517723306002386e-02 2.443033858541752978e-02 2.374467671111610972e-02 2.309480617891669640e-02 2.248583723764270917e-02 2.192113055516325959e-02 2.140211758225169306e-02 2.092821063503984280e-02 2.049681975474743414e-02 2.010348210487736612e-02 1.974209617293625277e-02 1.940524033112968685e-02 1.908454625214174930e-02 1.877109403482064495e-02 1.845579780709691656e-02 1.812975672965470506e-02 1.778455465300960228e-02 1.741250014105408250e-02 1.700680570166926420e-02 1.656171015595051324e-02 1.607255107698532526e-02 1.553579548555148945e-02 1.494903701090170324e-02 1.431096700392120100e-02 1.362132602238169850e-02 1.288084096453164483e-02 1.209115207183740145e-02 1.125473313968603471e-02 1.037480760676394963e-02 9.455262772328479684e-03 8.500564286520996549e-03 7.515673482683604516e-03 6.505971703177837288e-03 5.477200522812641914e-03 4.435441971483307030e-03 3.387220370621625651e-03 2.340093598025655593e-03 1.306397990228527154e-03 3.740097870369493553e-04 8.376866921574777384e-04 1.809108141611951359e-03 2.773663331367094351e-03 3.710439898171522671e-03 4.612067240623281793e-03 5.473445326497057214e-03 6.290401462303297359e-03 7.059398894709199672e-03 7.777456979491966134e-03 8.442127745584192267e-03 9.051488673189026987e-03 9.604138857202975180e-03 1.009919387008859082e-02 1.053627748722395403e-02 1.091550956674491521e-02 1.123748986984347310e-02 1.150327784048023674e-02 1.171436847837310086e-02 1.187266449489213227e-02 1.198044496492497828e-02 1.204033069174458709e-02 1.205524649401672893e-02 1.202838060967151637e-02 1.196314139525915358e-02 1.186311148740446138e-02 1.173199959182525016e-02 1.157359008303191113e-02 1.139169064434106607e-02 1.119007826303140482e-02 1.097244402939270315e-02 1.074233737773319479e-02 1.050311065341158999e-02 1.025786518363337382e-02 1.000940034922501685e-02 9.760167461463284400e-03 9.512230488819044261e-03 9.267235788785943215e-03 9.026392915981373485e-03 8.790468251220710100e-03 8.559792611800018727e-03 8.334283191567266880e-03 8.113479221277105843e-03 7.896589755892450060e-03 7.682551124052833247e-03 7.470090940977873288e-03 7.257795273381430386e-03 7.044175579593452835e-03 6.827732395560230823e-03 6.607013318406448898e-03 6.380663550795111737e-03 6.147468009915025081e-03 5.906384692762815629e-03 5.656569573075021645e-03 5.397393765251922056e-03 5.128454037542906456e-03 4.849578025226273549e-03 4.560825744174381094e-03 4.262489326188950364e-03 3.955093436666520454e-03 3.639399855169909038e-03 3.316421722049977486e-03 2.987457100543093602e-03 2.654160358597023196e-03 2.318689809514191871e-03 1.984017860769119422e-03 1.654612773762246516e-03 1.338036053432699584e-03 1.048903090720367751e-03 8.182400227019397468e-04 7.046535168765893442e-04 7.586504338696139918e-04 9.471109304834246078e-04 1.203234094776109995e-03 1.487040641678943290e-03 1.779902029756462141e-03 2.072665308659891494e-03 2.360233494361091335e-03 2.639396494452050934e-03 2.907919942699879225e-03 3.164131501157861886e-03 3.406718576653413374e-03 3.634622832971831814e-03 3.846982044449969839e-03 4.043096427382917614e-03 4.222408219993289621e-03 4.384488704896764844e-03 4.529029542298274383e-03 4.655836668122093243e-03 4.764825762501113775e-03 4.856018718035183535e-03 4.929540785989410326e-03 4.985618230176054252e-03 5.024576414486162622e-03 5.046838313632145967e-03 5.052923480805525565e-03 5.043447537669081514e-03 5.019122275179666373e-03 4.980756469773467768e-03 4.929257527490100467e-03 4.865634066189342827e-03 4.790999527679576028e-03
4.732002353831123165e-03 4.826679359646995730e-03 4.911169060688209617e-03 4.984224845372940693e-03 5.044714586500285460e-03 5.091615240963816465e-03 5.124008922012648730e-03 5.141080336888856350e-03 5.142115461659320201e-03 5.126501328762931263e-03 5.093726823121780614e-03 5.043384415912044103e-03 4.975172811005400784e-03 4.888900540807196611e-03 4.784490632561341598e-03 4.661986585605537928e-03 4.521560074668498803e-03 4.363521058817664694e-03 4.188331387549898421e-03 3.996623654807551426e-03 3.789228133946453275e-03 3.567212447840767235e-03 3.331941766238935738e-03 3.085172849565598167e-03 2.829205159346219814e-03 2.567130089487588713e-03 2.303250781944402199e-03 2.043795131420209511e-03 1.798097983021113098e-03 1.580356333782559092e-03 1.411343088353864605e-03 1.317104473558316190e-03 1.319509952045147972e-03 1.421963084764773805e-03 1.607576392551582052e-03 1.852213308829428733e-03 2.135278693975741892e-03 2.442214446897901774e-03 2.763236221859695623e-03 3.091683757573345653e-03 3.422850844924545978e-03 3.753270270232876831e-03 4.080295129879966433e-03 4.401855584050228844e-03 4.716317256612489323e-03 5.022398729287648467e-03 5.319123670202180465e-03 5.605793239360477159e-03 5.881970035941832230e-03 6.147468009915032019e-03 6.402344559726331173e-03 6.646892085526746007e-03 6.881626903860502999e-03 7.107273854745592770e-03 7.324745268357694267e-03 7.535113287075308371e-03 7.739574912281482928e-03 7.939409595039827877e-03 8.135929724946242003e-03 8.330424976656715039e-03 8.524102108416288515e-03 8.718022407693952133e-03 8.913039466997337706e-03 9.109740268151868617e-03 9.308392592313106950e-03 9.508901525734671234e-03 9.710777312971404299e-03 9.913116080277933201e-03 1.011459410815843639e-02 1.031347548402680378e-02 1.050763221674570411e-02 1.069457532022406558e-02 1.087149501175863238e-02 1.103530802185504443e-02 1.118271004605281109e-02 1.131023153717531163e-02 1.141429528504748006e-02 1.149127451173726465e-02 1.153755048590871315e-02 1.154956890572924645e-02 1.152389450357866468e-02 1.145726348553103777e-02 1.134663353932472210e-02 1.118923123652454388e-02 1.098259673156610182e-02 1.072462574022639906e-02 1.041360888660451504e-02 1.004826867650640380e-02 9.627794646230645667e-03 9.151877758876962241e-03 8.620746093408742858e-03 8.035205754429192854e-03 7.396694754723551549e-03 6.707365871489083878e-03 5.970233619026009408e-03 5.189469051800277115e-03 4.371063781091112481e-03 3.524533298645293224e-03 2.668077522579469316e-03 1.848043404181757242e-03 1.227101953784299560e-03 1.245185188868317035e-03 1.915845489181462486e-03 2.818252179991846337e-03 3.794136003656573344e-03 4.796602260183633823e-03 5.805596622019079146e-03 6.809106535935471882e-03 7.798183212215486701e-03 8.765335073215347814e-03 9.703945504807744496e-03 1.060806074934345263e-02 1.147233058715062780e-02 1.229201890089800207e-02 1.306304870931485410e-02 1.378206492074478089e-02 1.444650598865738871e-02 1.505467916198245659e-02 1.560583551798386086e-02 1.610024142112298148e-02 1.653924287917715383e-02 1.692531864573086284e-02 1.726211693495501021e-02 1.755446935125183974e-02 1.780837422504983128e-02 1.803094022627542078e-02 1.823028029582646550e-02 1.841534617035824745e-02 1.859569579600125339e-02 1.878119044435133320e-02 1.898162577187699485e-02 1.920631111663516702e-02 1.946362265495264407e-02 1.976056616346450259e-02 2.010239091730122579e-02 2.049229499518017902e-02 2.093125296601507784e-02 2.141798113024720798e-02 2.194903695111689521e-02 2.251903265781497743e-02 2.312093193283801251e-02 2.374639466359781612e-02 2.438613722183490332e-02 2.503028243249135615e-02 2.566868174121648971e-02 2.629120001995825448e-02 2.688795976447381705e-02 2.744954574922871607e-02 2.796717367759795139e-02 2.843282742103594649e-02 2.883936955187642662e-02 2.918062944363158245e-02 2.945147253354538780e-02 2.964785360226659602e-02 2.976685622769566220e-02 2.980671995782767716e-02 2.976685622769563097e-02 2.964785360226659602e-02 2.945147253354542249e-02 2.918062944363163103e-02 2.883936955187647172e-02 2.843282742103599159e-02 2.796717367759799303e-02 2.744954574922870219e-02 2.688795976447382399e-02 2.629120001995821979e-02 2.566868174121645849e-02 2.503028243249137003e-02 2.438613722183491372e-02 2.374639466359780918e-02 2.312093193283804027e-02 2.251903265781497049e-02 2.194903695111686051e-02 2.141798113024722880e-02 2.093125296601507437e-02 2.049229499518018596e-02 2.010239091730122579e-02 1.976056616346449218e-02 1.946362265495263019e-02 1.920631111663517743e-02 1.898162577187698791e-02 1.878119044435132626e-02 1.859569579600124645e-02 1.841534617035826132e-02 1.823028029582647938e-02 1.803094022627542425e-02 1.780837422504982781e-02 1.755446935125182240e-02 1.726211693495501021e-02 1.692531864573085937e-02 1.653924287917713995e-02 1.610024142112298495e-02 1.560583551798386086e-02 1.505467916198246527e-02 1.444650598865737830e-02 1.378206492074477742e-02 1.306304870931485583e-02 1.229201890089799687e-02 1.147233058715062953e-02 1.060806074934346130e-02 9.703945504807742761e-03 8.765335073215347814e-03 7.798183212215477160e-03 6.809106535935473617e-03 5.805596622019080014e-03 4.796602260183619078e-03 3.794136003656582452e-03 2.818252179991851975e-03 1.915845489181479833e-03 1.245185188868315950e-03 1.227101953784304113e-03 1.848043404181763530e-03 2.668077522579460643e-03 3.524533298645295826e-03 4.371063781091113348e-03 5.189469051800273645e-03 5.970233619026016347e-03 6.707365871489088215e-03 7.396694754723552416e-03 8.035205754429180711e-03 8.620746093408742858e-03 9.151877758876965710e-03 9.627794646230654341e-03 1.004826867650641074e-02 1.041360888660451504e-02 1.072462574022641293e-02 1.098259673156610182e-02 1.118923123652454388e-02 1.134663353932471343e-02 1.145726348553103083e-02 1.152389450357867162e-02 1.154956890572924992e-02 1.153755048590871489e-02 1.149127451173727159e-02 1.141429528504748526e-02 1.131023153717531336e-02 1.118271004605280762e-02 1.103530802185504964e-02 1.087149501175863758e-02 1.069457532022406558e-02 1.050763221674570758e-02 1.031347548402680725e-02 1.011459410815844159e-02 9.913116080277945344e-03 9.710777312971404299e-03 9.508901525734672969e-03 9.308392592313110420e-03 9.109740268151873821e-03 8.913039466997330768e-03 8.718022407693955603e-03 8.524102108416291984e-03 8.330424976656715039e-03 8.135929724946236799e-03 7.939409595039824408e-03 7.739574912281479459e-03 7.535113287075310973e-03 7.324745268357692532e-03 7.107273854745590168e-03 6.881626903860497795e-03 6.646892085526750343e-03 6.402344559726334643e-03 6.147468009915029417e-03 5.881970035941825291e-03 5.605793239360482363e-03 5.319123670202179598e-03 5.022398729287648467e-03 4.716317256612487588e-03 4.401855584050233181e-03 4.080295129879966433e-03 3.753270270232875530e-03 3.422850844924547713e-03 3.091683757573344352e-03 2.763236221859691720e-03 2.442214446897903943e-03 2.135278693975740157e-03 1.852213308829430902e-03 1.607576392551581185e-03 1.421963084764774239e-03 1.319509952045147538e-03 1.317104473558314238e-03 1.411343088353866557e-03 1.580356333782556707e-03 1.798097983021113965e-03 2.043795131420208643e-03 2.303250781944406536e-03 2.567130089487588279e-03 2.829205159346219814e-03 3.085172849565597300e-03 3.331941766238937473e-03 3.567212447840767669e-03 3.789228133946452408e-03 3.996623654807550559e-03 4.188331387549901023e-03 4.363521058817662959e-03 4.521560074668501406e-03 4.661986585605539662e-03 4.784490632561340731e-03 4.888900540807196611e-03 4.975172811005400784e-03 5.043384415912042368e-03 5.093726823121780614e-03 5.126501328762931263e-03 5.142115461659320201e-03 5.141080336888856350e-03 5.124008922012646128e-03 5.091615240963815597e-03 5.044714586500286327e-03 4.984224845372945030e-03 4.911169060688210485e-03 4.826679359646995730e-03 4.732002353831125767e-03
[truncated: 2,021,501 more chars]
