# Supplementary material for: Intelligent wireless power transfer via a 2-bit compact reconfigurable transmissive-metasurface-based router
Source: Nat Commun. 2024 Apr 1;15:2807. doi: 10.1038/s41467-024-46984-4 (PMC10984985; doi:10.1038/s41467-024-46984-4)
Supplement: Supplementary file 12 — Source Data [file 41467_2024_46984_MOESM12_ESM.zip › source_data/figure_s20b_d2000_2.txt]

# x = -2015.00:2015.00:311
# y = -2015.00:2015.00:311
3.807975191699975240e-03 3.933007730305599498e-03 4.059806681371939778e-03 4.188683811779847672e-03 4.319986678549069849e-03 4.454081900996842598e-03 4.591338118167889899e-03 4.732108944189986240e-03 4.876716300317020074e-03 5.025434542218038328e-03 5.178475809400631680e-03 5.335976998804942487e-03 5.497988708968792188e-03 5.664466420671785546e-03 5.835264083200029060e-03 6.010130172408261959e-03 6.188706187387564214e-03 6.370527465146040569e-03 6.555026123220891211e-03 6.741535891506884697e-03 6.929298567081655473e-03 7.117471817538393100e-03 7.305138065551624975e-03 7.491314206057086110e-03 7.674961933119320637e-03 7.854998482334380958e-03 8.030307623556026675e-03 8.199750765312967954e-03 8.362178055348530939e-03 8.516439380230028666e-03 8.661395181054132308e-03 8.795927011971607992e-03 8.918947774026984854e-03 9.029411559408100779e-03 9.126323041162915511e-03 9.208746341297993632e-03 9.275813306880376086e-03 9.326731119353027025e-03 9.360789157725738288e-03 9.377365031673714352e-03 9.375929696479587405e-03 9.356051558557811759e-03 9.317399478321454140e-03 9.259744576954217349e-03 9.182960755729831573e-03 9.087023841375283309e-03 8.972009279602895931e-03 8.838088311922837406e-03 8.685522589662531684e-03 8.514657205015195920e-03 8.325912153612530231e-03 8.119772289179774671e-03 7.896775890885348106e-03 7.657502042311049688e-03 7.402557123267191307e-03 7.132560850204939899e-03 6.848132481354338164e-03 6.549878050560698287e-03 6.238379847283628300e-03 5.914189886343051289e-03 5.577829934907946492e-03 5.229802022325317351e-03 4.870615716183484059e-03 4.500842750176778026e-03 4.121217828403805558e-03 3.732820979802001660e-03 3.337411686582354101e-03 2.938061735341322180e-03 2.540408132078616349e-03 2.155238807927381973e-03 1.803852135550549837e-03 1.527662203463907341e-03 1.394665271364397977e-03 1.468265349283498673e-03 1.744051674581977452e-03 2.164903264196023271e-03 2.680137771705587858e-03 3.260443763085591265e-03 3.890454624348817225e-03 4.561930572855371277e-03 5.270125250740661377e-03 6.011998097728691627e-03 6.785314888557384544e-03 7.588172512985974678e-03 8.418734723636701542e-03 9.275078694039909713e-03 1.015510334470137548e-02 1.105647428142646389e-02 1.197659183235590813e-02 1.291257459128753414e-02 1.386125401050825566e-02 1.481917730924370291e-02 1.578261694280579802e-02 1.674758544999163656e-02 1.770985483949998399e-02 1.866497988551913539e-02 1.960832483175222948e-02 2.053509308293416033e-02 2.144035951120688149e-02 2.231910503321730965e-02 2.316625312903434347e-02 2.397670798111353752e-02 2.474539391308645461e-02 2.546729580695904216e-02 2.613750017427314207e-02 2.675123655383891338e-02 2.730391890606823427e-02 2.779118667297776624e-02 2.820894517393624998e-02 2.855340501089535798e-02 2.882112016361511320e-02 2.900902446584492297e-02 2.911446616791910080e-02 2.913524031064293474e-02 2.906961865999789854e-02 2.891637698342912691e-02 2.867481948717900270e-02 2.834480028214169528e-02 2.792674180554493082e-02 2.742165020068482173e-02 2.683112775225458477e-02 2.615738259807550564e-02 2.540323610049662756e-02 2.457212847987791035e-02 2.366812361463119935e-02 2.269591433857463120e-02 2.166083018153333942e-02 2.056885040604739673e-02 1.942662655808075067e-02 1.824152084272344029e-02 1.702166990043395278e-02 1.577608872172594698e-02 1.451483767288515650e-02 1.324928873288295020e-02 1.199254756816470723e-02 1.076011825200517621e-02 9.570934374434427599e-03 8.448897517195269602e-03 7.424954046892659996e-03 6.539179728558803563e-03 5.840680896635467266e-03 5.380308753604137739e-03 5.191696777362246606e-03 5.268966199531001891e-03 5.563654596273870032e-03 6.006296772031549311e-03 6.530534090044313317e-03 7.084020564407164135e-03 7.628806448221307421e-03 8.138104055013381175e-03 8.593003945819759418e-03 8.980062111972450870e-03 9.289710898552733589e-03 9.515257808848483906e-03 9.652270966176237227e-03 9.698216951615030654e-03 9.652270966176271921e-03 9.515257808848546356e-03 9.289710898552747467e-03 8.980062111972457808e-03 8.593003945819781969e-03 8.138104055013398522e-03 7.628806448221310023e-03 7.084020564407100817e-03 6.530534090044311582e-03 6.006296772031556250e-03 5.563654596273837939e-03 5.268966199530956789e-03 5.191696777362236198e-03 5.380308753604134270e-03 5.840680896635475940e-03 6.539179728558797491e-03 7.424954046892649588e-03 8.448897517195271337e-03 9.570934374434429334e-03 1.076011825200517621e-02 1.199254756816471069e-02 1.324928873288297622e-02 1.451483767288515997e-02 1.577608872172597126e-02 1.702166990043395972e-02 1.824152084272341948e-02 1.942662655808075414e-02 2.056885040604742795e-02 2.166083018153334636e-02 2.269591433857464854e-02 2.366812361463119241e-02 2.457212847987791382e-02 2.540323610049664144e-02 2.615738259807550564e-02 2.683112775225456395e-02 2.742165020068480785e-02 2.792674180554491348e-02 2.834480028214169528e-02 2.867481948717902004e-02 2.891637698342911650e-02 2.906961865999789854e-02 2.913524031064291739e-02 2.911446616791911121e-02 2.900902446584492991e-02 2.882112016361515483e-02 2.855340501089535798e-02 2.820894517393623263e-02 2.779118667297777318e-02 2.730391890606823774e-02 2.675123655383892032e-02 2.613750017427312125e-02 2.546729580695905951e-02 2.474539391308643727e-02 2.397670798111355833e-02 2.316625312903432612e-02 2.231910503321729231e-02 2.144035951120686762e-02 2.053509308293416727e-02 1.960832483175224683e-02 1.866497988551914580e-02 1.770985483950001521e-02 1.674758544999165738e-02 1.578261694280578761e-02 1.481917730924370118e-02 1.386125401050826086e-02 1.291257459128752547e-02 1.197659183235589772e-02 1.105647428142646910e-02 1.015510334470137201e-02 9.275078694039921856e-03 8.418734723636692868e-03 7.588172512985999832e-03 6.785314888557378472e-03 6.011998097728696831e-03 5.270125250740660509e-03 4.561930572855374746e-03 3.890454624348828501e-03 3.260443763085582591e-03 2.680137771705587858e-03 2.164903264196030644e-03 1.744051674581979187e-03 1.468265349283509082e-03 1.394665271364402747e-03 1.527662203463913196e-03 1.803852135550551138e-03 2.155238807927384575e-03 2.540408132078612879e-03 2.938061735341326950e-03 3.337411686582346729e-03 3.732820979802003395e-03 4.121217828403807293e-03 4.500842750176785832e-03 4.870615716183490131e-03 5.229802022325324290e-03 5.577829934907935217e-03 5.914189886343053891e-03 6.238379847283633504e-03 6.549878050560696552e-03 6.848132481354333827e-03 7.132560850204939032e-03 7.402557123267188705e-03 7.657502042311047086e-03 7.896775890885346372e-03 8.119772289179772937e-03 8.325912153612528496e-03 8.514657205015199390e-03 8.685522589662533419e-03 8.838088311922847815e-03 8.972009279602901136e-03 9.087023841375279840e-03 9.182960755729831573e-03 9.259744576954212145e-03 9.317399478321445466e-03 9.356051558557806555e-03 9.375929696479585670e-03 9.377365031673709148e-03 9.360789157725738288e-03 9.326731119353025290e-03 9.275813306880369147e-03 9.208746341297993632e-03 9.126323041162915511e-03 9.029411559408102514e-03 8.918947774026986589e-03 8.795927011971609727e-03 8.661395181054125370e-03 8.516439380230030401e-03 8.362178055348527470e-03 8.199750765312967954e-03 8.030307623556026675e-03 7.854998482334386162e-03 7.674961933119320637e-03 7.491314206057089579e-03 7.305138065551623240e-03 7.117471817538393100e-03 6.929298567081658942e-03 6.741535891506887299e-03 6.555026123220894681e-03 6.370527465146037967e-03 6.188706187387562480e-03 6.010130172408263693e-03 5.835264083200031662e-03 5.664466420671785546e-03 5.497988708968793922e-03 5.335976998804940752e-03 5.178475809400635149e-03 5.025434542218040063e-03 4.876716300317016604e-03 4.732108944189981903e-03 4.591338118167892501e-03 4.454081900996840863e-03 4.319986678549071583e-03 4.188683811779851142e-03 4.059806681371939778e-03 3.933007730305598630e-03 3.807975191699975240e-03
3.512025949417536558e-03 3.637104099583553154e-03 3.763793423764788971e-03 3.892352385843450037e-03 4.023097225754754085e-03 4.156384081709382262e-03 4.292590699081466968e-03 4.432097949563158432e-03 4.575271481358511756e-03 4.722443896357896541e-03 4.873897894012199639e-03 5.029850828938427221e-03 5.190441098993852677e-03 5.355716716042524701e-03 5.525626320633142928e-03 5.700012794520136275e-03 5.878609513070056844e-03 6.061039173888466830e-03 6.246815047625357831e-03 6.435344427506906571e-03 6.625934008318495189e-03 6.817796902891007718e-03 7.010061001436836484e-03 7.201778392379739636e-03 7.391935587395884188e-03 7.579464323595117015e-03 7.763252748211692256e-03 7.942156822308969744e-03 8.115011808120934853e-03 8.280643728055031919e-03 8.437880701901564681e-03 8.585564082165758962e-03 8.722559316244370489e-03 8.847766468940181789e-03 8.960130340195880325e-03 9.058650111794498694e-03 9.142388453594186074e-03 9.210480015455815503e-03 9.262139225722686164e-03 9.296667311657473912e-03 9.313458451684292552e-03 9.312004964470436269e-03 9.291901435855200869e-03 9.252847681884815781e-03 9.194650445399899646e-03 9.117223724946272104e-03 9.020587639242960698e-03 8.904865738552604146e-03 8.770280687323746618e-03 8.617148261429839404e-03 8.445869629928080130e-03 8.256921927436402381e-03 8.050847171281544368e-03 7.828239640873844302e-03 7.589731919230621043e-03 7.335979904026732230e-03 7.067647236253322279e-03 6.785389781159850524e-03 6.489841049587389415e-03 6.181599803627663842e-03 5.861221612691207457e-03 5.529216932307227071e-03 5.186059593263237823e-03 4.832211854928277796e-03 4.468176291215738075e-03 4.094592631614383388e-03 3.712413415355871136e-03 3.323225380000399600e-03 2.929856157609322942e-03 2.537570878494635820e-03 2.156535133165163581e-03 1.806930015933830638e-03 1.528293081928125755e-03 1.386881573398146203e-03 1.448137439013276418e-03 1.712908708531385004e-03 2.126147904923368116e-03 2.636551975264702762e-03 3.214044832223314236e-03 3.842845737232272740e-03 4.514521522744579900e-03 5.224233982676766350e-03 5.968891725812745450e-03 6.746222812782212697e-03 7.554286946715477180e-03 8.391205781650652729e-03 9.255007506001737896e-03 1.014353495236496386e-02 1.105439124947476398e-02 1.198490907805613119e-02 1.293213570818675835e-02 1.389282922996730105e-02 1.486346316478599945e-02 1.584023765250560517e-02 1.681909599917002715e-02 1.779574572275867753e-02 1.876568344965013138e-02 1.972422314684948996e-02 2.066652725652287637e-02 2.158764034865108886e-02 2.248252493630036389e-02 2.334609911348563965e-02 2.417327568248516662e-02 2.495900243913330013e-02 2.569830328338410658e-02 2.638631981963440731e-02 2.701835310866143938e-02 2.758990523093372144e-02 2.809672032074844381e-02 2.853482473232502037e-02 2.890056600350249943e-02 2.919065029015263310e-02 2.940217795556712005e-02 2.953267701391854363e-02 2.958013414621238346e-02 2.954302303105752273e-02 2.942032976172476860e-02 2.921157515616262107e-02 2.891683380843339257e-02 2.853674977995830295e-02 2.807254888853179253e-02 2.752604762462681348e-02 2.689965881149134624e-02 2.619639423268206244e-02 2.541986458472719410e-02 2.457427728350577642e-02 2.366443287457055053e-02 2.269572109043150460e-02 2.167411799045821513e-02 2.060618615315039023e-02 1.949908062303152417e-02 1.836056432386849041e-02 1.719903803376313101e-02 1.602359188182353109e-02 1.484408773064228859e-02 1.367128461716218997e-02 1.251702190318344614e-02 1.139447463871561678e-02 1.031848684163371582e-02 9.305956939193031283e-03 8.376167272190480559e-03 7.550772866272888358e-03 6.852870581253192768e-03 6.304297954470075398e-03 5.920606384202957775e-03 5.704778148005509517e-03 5.643134536537873329e-03 5.706912752183697021e-03 5.859031042697942192e-03 6.061833660271294215e-03 6.282259276963171254e-03 6.493835680988671588e-03 6.676646443261153099e-03 6.816491964336191672e-03 6.903958992309245160e-03 6.933693350880346801e-03 6.903958992309219139e-03 6.816491964336187336e-03 6.676646443261133150e-03 6.493835680988657710e-03 6.282259276963183398e-03 6.061833660271258653e-03 5.859031042697930049e-03 5.706912752183716103e-03 5.643134536537842971e-03 5.704778148005557221e-03 5.920606384202911805e-03 6.304297954470040703e-03 6.852870581253175421e-03 7.550772866272897899e-03 8.376167272190454538e-03 9.305956939193022609e-03 1.031848684163373837e-02 1.139447463871563586e-02 1.251702190318344440e-02 1.367128461716217262e-02 1.484408773064228339e-02 1.602359188182352068e-02 1.719903803376314835e-02 1.836056432386851123e-02 1.949908062303152070e-02 2.060618615315040064e-02 2.167411799045822207e-02 2.269572109043151154e-02 2.366443287457057829e-02 2.457427728350578683e-02 2.541986458472720103e-02 2.619639423268205897e-02 2.689965881149135318e-02 2.752604762462681001e-02 2.807254888853178906e-02 2.853674977995831682e-02 2.891683380843340992e-02 2.921157515616261413e-02 2.942032976172476860e-02 2.954302303105752620e-02 2.958013414621238693e-02 2.953267701391854363e-02 2.940217795556712005e-02 2.919065029015262963e-02 2.890056600350249597e-02 2.853482473232502037e-02 2.809672032074846462e-02 2.758990523093373184e-02 2.701835310866146020e-02 2.638631981963439344e-02 2.569830328338410311e-02 2.495900243913330707e-02 2.417327568248515274e-02 2.334609911348563271e-02 2.248252493630036389e-02 2.158764034865109580e-02 2.066652725652286943e-02 1.972422314684948649e-02 1.876568344965012444e-02 1.779574572275865324e-02 1.681909599917003756e-02 1.584023765250559129e-02 1.486346316478599425e-02 1.389282922996731839e-02 1.293213570818674968e-02 1.198490907805611731e-02 1.105439124947476225e-02 1.014353495236496906e-02 9.255007506001732692e-03 8.391205781650666606e-03 7.554286946715502334e-03 6.746222812782215299e-03 5.968891725812739378e-03 5.224233982676776758e-03 4.514521522744576430e-03 3.842845737232275342e-03 3.214044832223325512e-03 2.636551975264706232e-03 2.126147904923375489e-03 1.712908708531393027e-03 1.448137439013283791e-03 1.386881573398150540e-03 1.528293081928126405e-03 1.806930015933838228e-03 2.156535133165160111e-03 2.537570878494631917e-03 2.929856157609323376e-03 3.323225380000398733e-03 3.712413415355881111e-03 4.094592631614386857e-03 4.468176291215738075e-03 4.832211854928279531e-03 5.186059593263232619e-03 5.529216932307227939e-03 5.861221612691204855e-03 6.181599803627665576e-03 6.489841049587391150e-03 6.785389781159852259e-03 7.067647236253313606e-03 7.335979904026729628e-03 7.589731919230614972e-03 7.828239640873849506e-03 8.050847171281540898e-03 8.256921927436412789e-03 8.445869629928087069e-03 8.617148261429841138e-03 8.770280687323746618e-03 8.904865738552609350e-03 9.020587639242962433e-03 9.117223724946270369e-03 9.194650445399906585e-03 9.252847681884803638e-03 9.291901435855193930e-03 9.312004964470438004e-03 9.313458451684289083e-03 9.296667311657475646e-03 9.262139225722687899e-03 9.210480015455820707e-03 9.142388453594186074e-03 9.058650111794498694e-03 8.960130340195883794e-03 8.847766468940181789e-03 8.722559316244372224e-03 8.585564082165760696e-03 8.437880701901566416e-03 8.280643728055028449e-03 8.115011808120941791e-03 7.942156822308966274e-03 7.763252748211694858e-03 7.579464323595116147e-03 7.391935587395889393e-03 7.201778392379744841e-03 7.010061001436834749e-03 6.817796902891005116e-03 6.625934008318495189e-03 6.435344427506901367e-03 6.246815047625356096e-03 6.061039173888464228e-03 5.878609513070058579e-03 5.700012794520137142e-03 5.525626320633141193e-03 5.355716716042525569e-03 5.190441098993850075e-03 5.029850828938431558e-03 4.873897894012204843e-03 4.722443896357899143e-03 4.575271481358515226e-03 4.432097949563155830e-03 4.292590699081466100e-03 4.156384081709383130e-03 4.023097225754750615e-03 3.892352385843452639e-03 3.763793423764788537e-03 3.637104099583550985e-03 3.512025949417535691e-03
3.204488751613541499e-03 3.329632638467870925e-03 3.456362175277658422e-03 3.584845525092150448e-03 3.715335324488478353e-03 3.848148986552784364e-03 3.983648724707257102e-03 4.122221376726598399e-03 4.264258235498584980e-03 4.410135206816405071e-03 4.560193700849383448e-03 4.714722712789245346e-03 4.873942554213701872e-03 5.037990659995014373e-03 5.206909821087254628e-03 5.380639091091555734e-03 5.559007496397543220e-03 5.741730559178810471e-03 5.928409531825625141e-03 6.118533149506130350e-03 6.311481640333204725e-03 6.506532691562648928e-03 6.702869053936788384e-03 6.899587470827356697e-03 7.095708638740831110e-03 7.290187935867777427e-03 7.481926690209065971e-03 7.669783794454667313e-03 7.852587508087000706e-03 8.029147316040428570e-03 8.198265736811561136e-03 8.358749990768066934e-03 8.509423451795486773e-03 8.649136813064449078e-03 8.776778901055673487e-03 8.891287072163663388e-03 8.991657123707618923e-03 9.076952646828787691e-03 9.146313743249694095e-03 9.198965021475763795e-03 9.234222781568855037e-03 9.251501291147840728e-03 9.250318049474270596e-03 9.230297931480509199e-03 9.191176100014512851e-03 9.132799572753399001e-03 9.055127330729037527e-03 8.958228859069617897e-03 8.842281018040042129e-03 8.707563155108337394e-03 8.554450387734065242e-03 8.383405013737889322e-03 8.194966043570157607e-03 7.989736899131603259e-03 7.768371390293089991e-03 7.531558167347444759e-03 7.280003960423919382e-03 7.014416063715720948e-03 6.735484714434045693e-03 6.443866272580318910e-03 6.140168459856037465e-03 5.824939420899706045e-03 5.498663133595050809e-03 5.161764919053721257e-03 4.814632884180045265e-03 4.457664878127810988e-03 4.091357656538451536e-03 3.716469133805090728e-03 3.334314298109821231e-03 2.947320434786978357e-03 2.560115191960717247e-03 2.181758006246639712e-03 1.830403654673077012e-03 1.542169169459690990e-03 1.380214102038021745e-03 1.414379972498581344e-03 1.656507144748270433e-03 2.055358753101540082e-03 2.557407083176344541e-03 3.130343710948198591e-03 3.757198108369142874e-03 4.428970290954257170e-03 5.140546206710435405e-03 5.888687713659337443e-03 6.671031801766703385e-03 7.485569315810298996e-03 8.330359848828556776e-03 9.203369377861219183e-03 1.010237557811070365e-02 1.102491279965372301e-02 1.196824176448752462e-02 1.292933564137277273e-02 1.390487762879477271e-02 1.489126707463508253e-02 1.588463223482160930e-02 1.688084839874557860e-02 1.787556048245325657e-02 1.886420941725057421e-02 1.984206180030632233e-02 2.080424235879222566e-02 2.174576883027293933e-02 2.266158889157595183e-02 2.354661878425515220e-02 2.439578329172290699e-02 2.520405672497499222e-02 2.596650457258498079e-02 2.667832546825972886e-02 2.733489312684383651e-02 2.793179789820953579e-02 2.846488758872774139e-02 2.893030720247277005e-02 2.932453725955251958e-02 2.964443035713415844e-02 2.988724565036977171e-02 3.005068094554246699e-02 3.013290211676396269e-02 3.013256958036535441e-02 3.004886158826003406e-02 2.988149413284790085e-02 2.963073729193401243e-02 2.929742788283998256e-02 2.888297834067371506e-02 2.838938178705440601e-02 2.781921331319790747e-02 2.717562756553739897e-02 2.646235279415919128e-02 2.568368160507783146e-02 2.484445874777641006e-02 2.395006637014441067e-02 2.300640728360464973e-02 2.201988689955355211e-02 2.099739461744757479e-02 1.994628554928363703e-02 1.887436352391725844e-02 1.778986626621428119e-02 1.670145337823395609e-02 1.561819706079086573e-02 1.454957405773148887e-02 1.350545451610956314e-02 1.249607847785888515e-02 1.153200242862968336e-02 1.062398567890334572e-02 9.782769516908216070e-03 9.018685105939183017e-03 8.341021292316801519e-03 7.757114757658620588e-03 7.271221054194918973e-03 6.883389503388005065e-03 6.588728997690349899e-03 6.377471244604047962e-03 6.236007241612074106e-03 6.148683683439594254e-03 6.099861925908450430e-03 6.075745973960250575e-03 6.065711866880052656e-03 6.063118319388022259e-03 6.065711866880052656e-03 6.075745973960234962e-03 6.099861925908472982e-03 6.148683683439601193e-03 6.236007241612109668e-03 6.377471244604031482e-03 6.588728997690328215e-03 6.883389503388048433e-03 7.271221054194922442e-03 7.757114757658598037e-03 8.341021292316798050e-03 9.018685105939195160e-03 9.782769516908190049e-03 1.062398567890335092e-02 1.153200242862969897e-02 1.249607847785888168e-02 1.350545451610959437e-02 1.454957405773152010e-02 1.561819706079085011e-02 1.670145337823398732e-02 1.778986626621428119e-02 1.887436352391728273e-02 1.994628554928364050e-02 2.099739461744757479e-02 2.201988689955355905e-02 2.300640728360463586e-02 2.395006637014442455e-02 2.484445874777638924e-02 2.568368160507782452e-02 2.646235279415918087e-02 2.717562756553739550e-02 2.781921331319790747e-02 2.838938178705438520e-02 2.888297834067369771e-02 2.929742788283997215e-02 2.963073729193401243e-02 2.988149413284789391e-02 3.004886158826003753e-02 3.013256958036537175e-02 3.013290211676398350e-02 3.005068094554248781e-02 2.988724565036978212e-02 2.964443035713416538e-02 2.932453725955251264e-02 2.893030720247277351e-02 2.846488758872773792e-02 2.793179789820951497e-02 2.733489312684383304e-02 2.667832546825971499e-02 2.596650457258497385e-02 2.520405672497503038e-02 2.439578329172291393e-02 2.354661878425513138e-02 2.266158889157592754e-02 2.174576883027293933e-02 2.080424235879222566e-02 1.984206180030631192e-02 1.886420941725058809e-02 1.787556048245326698e-02 1.688084839874558901e-02 1.588463223482159889e-02 1.489126707463508253e-02 1.390487762879477271e-02 1.292933564137276579e-02 1.196824176448751595e-02 1.102491279965373341e-02 1.010237557811070018e-02 9.203369377861222653e-03 8.330359848828558511e-03 7.485569315810306802e-03 6.671031801766705988e-03 5.888687713659337443e-03 5.140546206710446681e-03 4.428970290954246762e-03 3.757198108369135502e-03 3.130343710948199892e-03 2.557407083176338903e-03 2.055358753101550057e-03 1.656507144748267614e-03 1.414379972498583079e-03 1.380214102038034756e-03 1.542169169459692724e-03 1.830403654673078530e-03 2.181758006246641447e-03 2.560115191960725487e-03 2.947320434786985729e-03 3.334314298109808655e-03 3.716469133805096366e-03 4.091357656538455873e-03 4.457664878127804049e-03 4.814632884180045265e-03 5.161764919053717787e-03 5.498663133595055146e-03 5.824939420899703443e-03 6.140168459856038333e-03 6.443866272580316308e-03 6.735484714434042224e-03 7.014416063715724417e-03 7.280003960423926321e-03 7.531558167347434350e-03 7.768371390293078715e-03 7.989736899131606729e-03 8.194966043570157607e-03 8.383405013737892791e-03 8.554450387734065242e-03 8.707563155108333924e-03 8.842281018040038659e-03 8.958228859069626571e-03 9.055127330729037527e-03 9.132799572753390327e-03 9.191176100014514586e-03 9.230297931480510934e-03 9.250318049474272331e-03 9.251501291147842462e-03 9.234222781568855037e-03 9.198965021475763795e-03 9.146313743249695830e-03 9.076952646828785956e-03 8.991657123707618923e-03 8.891287072163663388e-03 8.776778901055668283e-03 8.649136813064449078e-03 8.509423451795488508e-03 8.358749990768068669e-03 8.198265736811559401e-03 8.029147316040432039e-03 7.852587508087002441e-03 7.669783794454667313e-03 7.481926690209070308e-03 7.290187935867775693e-03 7.095708638740830243e-03 6.899587470827356697e-03 6.702869053936793588e-03 6.506532691562645458e-03 6.311481640333203857e-03 6.118533149506130350e-03 5.928409531825624273e-03 5.741730559178810471e-03 5.559007496397542353e-03 5.380639091091555734e-03 5.206909821087260699e-03 5.037990659995015240e-03 4.873942554213703607e-03 4.714722712789244478e-03 4.560193700849385183e-03 4.410135206816403336e-03 4.264258235498580643e-03 4.122221376726597532e-03 3.983648724707260572e-03 3.848148986552784364e-03 3.715335324488475751e-03 3.584845525092148280e-03 3.456362175277661025e-03 3.329632638467863986e-03 3.204488751613537162e-03
2.885644078340964935e-03 3.010559399311578919e-03 3.137249783931576278e-03 3.265739772251230119e-03 3.396173202779658677e-03 3.528790172003537680e-03 3.663904260664632619e-03 3.801879891793535481e-03 3.943109833394148160e-03 4.087993012508266827e-03 4.236912943695545115e-03 4.390217176326997352e-03 4.548198220917580060e-03 4.711076420022382999e-03 4.878985185564520960e-03 5.051958939459399653e-03 5.229923980240324712e-03 5.412692369915014616e-03 5.599958807600166795e-03 5.791300342617326097e-03 5.986178689033039811e-03 6.183944840982069820e-03 6.383845654202401423e-03 6.585032051264820725e-03 6.786568520710391239e-03 6.987443607910728133e-03 7.186581131511817107e-03 7.382851898712760631e-03 7.575085731102133325e-03 7.762083647490191154e-03 7.942630079310309191e-03 8.115505017271134464e-03 8.279496004584231336e-03 8.433409903267116703e-03 8.576084365963569656e-03 8.706398947679556966e-03 8.823285790477950613e-03 8.925739810242652728e-03 9.012828309107233371e-03 9.083699930294088926e-03 9.137592864677012219e-03 9.173842210760670829e-03 9.191886382244419951e-03 9.191272450401719724e-03 9.171660302388093614e-03 9.132825491815028604e-03 9.074660654960844258e-03 8.997175365196346739e-03 8.900494300845536097e-03 8.784853608197713132e-03 8.650595353270831497e-03 8.498159974831456798e-03 8.328076678747830738e-03 8.140951752587478885e-03 7.937454832382449463e-03 7.718303223997574972e-03 7.484244474025217655e-03 7.236037504986154306e-03 6.974432783649345963e-03 6.700152190195800966e-03 6.413869514674922466e-03 6.116192853040047783e-03 5.807650654677626485e-03 5.488683876099931594e-03 5.159647791957389269e-03 4.820828843309298353e-03 4.472485151162475768e-03 4.114925431182753744e-03 3.748653144536629855e-03 3.374627894974327989e-03 2.994750988680401887e-03 2.612806775202440937e-03 2.236379166737925261e-03 1.880879365004295900e-03 1.577581931085672313e-03 1.384339827294278711e-03 1.375508743425881515e-03 1.580266773629038094e-03 1.955536962097466271e-03 2.444418878482769886e-03 3.010475434692282473e-03 3.634446416068196333e-03 4.306223285554233553e-03 5.020147273997866040e-03 5.772692522524274991e-03 6.561325981135606583e-03 7.383922396556546509e-03 8.238449314843937499e-03 9.122790514007434251e-03 1.003464471271653564e-02 1.097146777713984764e-02 1.193044165088120827e-02 1.290846073204299747e-02 1.390213033233827188e-02 1.490777397408269041e-02 1.592144747177886427e-02 1.693895843406656443e-02 1.795589023039212070e-02 1.896762971310774967e-02 1.996939813586992921e-02 2.095628480037787719e-02 2.192328301805191240e-02 2.286532800466139700e-02 2.377733634266013252e-02 2.465424665361718240e-02 2.549106112522229323e-02 2.628288753655491292e-02 2.702498142334369691e-02 2.771278802311180275e-02 2.834198363932295683e-02 2.890851606473307869e-02 2.940864370752653209e-02 2.983897306985521664e-02 3.019649423757975876e-02 3.047861405224286044e-02 3.068318665200581510e-02 3.080854108719661630e-02 3.085350573860505194e-02 3.081742929218683411e-02 3.070019805281096886e-02 3.050224941135556631e-02 3.022458131402003256e-02 2.986875761945724517e-02 2.943690926801961760e-02 2.893173122710542694e-02 2.835647521667023288e-02 2.771493825807774120e-02 2.701144712558836009e-02 2.625083881107381084e-02 2.543843713474691973e-02 2.458002564315618296e-02 2.368181692319997270e-02 2.275041841691790440e-02 2.179279473222273111e-02 2.081622629034660457e-02 1.982826390565856772e-02 1.883667852730722819e-02 1.784940485071456057e-02 1.687447680236358119e-02 1.591995201089722520e-02 1.499382135987322069e-02 1.410389875345655422e-02 1.325768570819476667e-02 1.246220600586543138e-02 1.172380844109889748e-02 1.104794189308988712e-02 1.043891741158614085e-02 9.899686218820891517e-03 9.431677336000619111e-03 9.034747620542255692e-03 8.707292462325048193e-03 8.446542093761581424e-03 8.249029006428001964e-03 8.111167994967392186e-03 8.029857551037468746e-03 8.003000836471421339e-03 8.029857551037440991e-03 8.111167994967348818e-03 8.249029006427991556e-03 8.446542093761557138e-03 8.707292462325034316e-03 9.034747620542248753e-03 9.431677336000587886e-03 9.899686218820886313e-03 1.043891741158613391e-02 1.104794189308989059e-02 1.172380844109890269e-02 1.246220600586543659e-02 1.325768570819476841e-02 1.410389875345657157e-02 1.499382135987323110e-02 1.591995201089722173e-02 1.687447680236358466e-02 1.784940485071459179e-02 1.883667852730723166e-02 1.982826390565856078e-02 2.081622629034660804e-02 2.179279473222275193e-02 2.275041841691789399e-02 2.368181692319994841e-02 2.458002564315619337e-02 2.543843713474690238e-02 2.625083881107380737e-02 2.701144712558838090e-02 2.771493825807776548e-02 2.835647521667026064e-02 2.893173122710546857e-02 2.943690926801961760e-02 2.986875761945724864e-02 3.022458131402002562e-02 3.050224941135556631e-02 3.070019805281098968e-02 3.081742929218682370e-02 3.085350573860506235e-02 3.080854108719660936e-02 3.068318665200581510e-02 3.047861405224286044e-02 3.019649423757974488e-02 2.983897306985520623e-02 2.940864370752651127e-02 2.890851606473307869e-02 2.834198363932297765e-02 2.771278802311179235e-02 2.702498142334369691e-02 2.628288753655489557e-02 2.549106112522228282e-02 2.465424665361719628e-02 2.377733634266015680e-02 2.286532800466140741e-02 2.192328301805190546e-02 2.095628480037784944e-02 1.996939813586993615e-02 1.896762971310774967e-02 1.795589023039213111e-02 1.693895843406656096e-02 1.592144747177885039e-02 1.490777397408268173e-02 1.390213033233825279e-02 1.290846073204299053e-02 1.193044165088119786e-02 1.097146777713986845e-02 1.003464471271653564e-02 9.122790514007449864e-03 8.238449314843932295e-03 7.383922396556538703e-03 6.561325981135606583e-03 5.772692522524268920e-03 5.020147273997860836e-03 4.306223285554235287e-03 3.634446416068201537e-03 3.010475434692290713e-03 2.444418878482765550e-03 1.955536962097469741e-03 1.580266773629021397e-03 1.375508743425877178e-03 1.384339827294276759e-03 1.577581931085672313e-03 1.880879365004293081e-03 2.236379166737927863e-03 2.612806775202440503e-03 2.994750988680409693e-03 3.374627894974329290e-03 3.748653144536625952e-03 4.114925431182752877e-03 4.472485151162478370e-03 4.820828843309300088e-03 5.159647791957385800e-03 5.488683876099934196e-03 5.807650654677632557e-03 6.116192853040042579e-03 6.413869514674925068e-03 6.700152190195807905e-03 6.974432783649349432e-03 7.236037504986142163e-03 7.484244474025216788e-03 7.718303223997572370e-03 7.937454832382454667e-03 8.140951752587482354e-03 8.328076678747832473e-03 8.498159974831460267e-03 8.650595353270831497e-03 8.784853608197713132e-03 8.900494300845537832e-03 8.997175365196343269e-03 9.074660654960845993e-03 9.132825491815028604e-03 9.171660302388090144e-03 9.191272450401723193e-03 9.191886382244421685e-03 9.173842210760672564e-03 9.137592864677012219e-03 9.083699930294085456e-03 9.012828309107238575e-03 8.925739810242656197e-03 8.823285790477952348e-03 8.706398947679551761e-03 8.576084365963569656e-03 8.433409903267116703e-03 8.279496004584238275e-03 8.115505017271134464e-03 7.942630079310310925e-03 7.762083647490191154e-03 7.575085731102135927e-03 7.382851898712761499e-03 7.186581131511818842e-03 6.987443607910729867e-03 6.786568520710392974e-03 6.585032051264823327e-03 6.383845654202397087e-03 6.183944840982073289e-03 5.986178689033045015e-03 5.791300342617323495e-03 5.599958807600167662e-03 5.412692369915012881e-03 5.229923980240326446e-03 5.051958939459397051e-03 4.878985185564522695e-03 4.711076420022377795e-03 4.548198220917577458e-03 4.390217176327002556e-03 4.236912943695543381e-03 4.087993012508270296e-03 3.943109833394149027e-03 3.801879891793535481e-03 3.663904260664633920e-03 3.528790172003536379e-03 3.396173202779664314e-03 3.265739772251230986e-03 3.137249783931569339e-03 3.010559399311577618e-03 2.885644078340965802e-03
2.556624783477005024e-03 2.680462876086724643e-03 2.806623918890466165e-03 2.934904877785630972e-03 3.065271933232381184e-03 3.197830947858899906e-03 3.332799435349333411e-03 3.470479623309564391e-03 3.611232321021169527e-03 3.755451485302058016e-03 3.903539569900019244e-03 4.055883912333038688e-03 4.212834535690279832e-03 4.374683809761644761e-03 4.541648422435572326e-03 4.713854062711430627e-03 4.891323121667204461e-03 5.073965592992094389e-03 5.261573217655020167e-03 5.453816785104188478e-03 5.650246389580331798e-03 5.850294353951885837e-03 6.053280478592619820e-03 6.258419248631259119e-03 6.464828635042790643e-03 6.671540147201724877e-03 6.877509829975468961e-03 7.081629940316047124e-03 7.282741081745970797e-03 7.479644615597095571e-03 7.671115203286167465e-03 7.855913362670541994e-03 8.032797943360196757e-03 8.200538441079591526e-03 8.357927080443087325e-03 8.503790599805709227e-03 8.637001671961476099e-03 8.756489891573730755e-03 8.861252254812030868e-03 8.950363049762518133e-03 9.022983068058130357e-03 9.078368039541302378e-03 9.115876182866206739e-03 9.134974756215066827e-03 9.135245484014455422e-03 9.116388728050211707e-03 9.078226265076160678e-03 9.020702528493894715e-03 8.943884169358998215e-03 8.847957792990416431e-03 8.733225732617528117e-03 8.600099732490614976e-03 8.449092431242453266e-03 8.280806564521132895e-03 8.095921846567618804e-03 7.895179546883469499e-03 7.679364854261129872e-03 7.449287220706359187e-03 7.205759007457706276e-03 6.949572920616346391e-03 6.681478933240696770e-03 6.402161655984449883e-03 6.112219459614309618e-03 5.812147105746577440e-03 5.502324276149619942e-03 5.183013340916947653e-03 4.854371243087500336e-03 4.516483054052160273e-03 4.169429725503276049e-03 3.813412322164178112e-03 3.448975156759284330e-03 3.077413824180644502e-03 2.701552638527743994e-03 2.327305056877478854e-03 1.966947943239791968e-03 1.645922374578374578e-03 1.414062349973974064e-03 1.346712477787736584e-03 1.495201304088004599e-03 1.833421853104308776e-03 2.301833199584186074e-03 2.857458943495587433e-03 3.477066309232442615e-03 4.148579153170051624e-03 4.865366762578290753e-03 5.623392903124462862e-03 6.419830714514556530e-03 7.252365455053619986e-03 8.118826511538682067e-03 9.016985070576277392e-03 9.944440135597693367e-03 1.089855459164669298e-02 1.187642140136471736e-02 1.287484907412245888e-02 1.389036021343993330e-02 1.491919944689572460e-02 1.595734843087847493e-02 1.700054641761081925e-02 1.804431533901892579e-02 1.908398864113273335e-02 2.011474327161309056e-02 2.113163432474383929e-02 2.212963190893186410e-02 2.310365983673703591e-02 2.404863575623027508e-02 2.495951235148083716e-02 2.583131924300989882e-02 2.665920521915423128e-02 2.743848042806421028e-02 2.816465815926879820e-02 2.883349584391799864e-02 2.944103490506666532e-02 2.998363909391974641e-02 3.045803095535517743e-02 3.086132607637060224e-02 3.119106478464557866e-02 3.144524098108145843e-02 3.162232781002950049e-02 3.172129989377087123e-02 3.174165188357887246e-02 3.168341310786204623e-02 3.154715812850170109e-02 3.133401304859138869e-02 3.104565744832153695e-02 3.068432185958380048e-02 3.025278072351502215e-02 2.975434080733265971e-02 2.919282508652255165e-02 2.857255212390237206e-02 2.789831099673325404e-02 2.717533183492597954e-02 2.640925203463967072e-02 2.560607820041385652e-02 2.477214384225177521e-02 2.391406281033020900e-02 2.303867838885182220e-02 2.215300789420621835e-02 2.126418253941003700e-02 2.037938225287394545e-02 1.950576510437051006e-02 1.865039104204403025e-02 1.782013984965730158e-02 1.702162368290004515e-02 1.626109533787122377e-02 1.554435462794070966e-02 1.487665691606716509e-02 1.426262984771085006e-02 1.370620631777054281e-02 1.321058308474242805e-02 1.277821441145058842e-02 1.241084786112611402e-02 1.210960447072714427e-02 1.187509828187484871e-02 1.170758193706644516e-02 1.160709785327821569e-02 1.157361066727202042e-02 1.160709785327822263e-02 1.170758193706645037e-02 1.187509828187484004e-02 1.210960447072715121e-02 1.241084786112614698e-02 1.277821441145059710e-02 1.321058308474241591e-02 1.370620631777056536e-02 1.426262984771087435e-02 1.487665691606713386e-02 1.554435462794074782e-02 1.626109533787122724e-02 1.702162368290004169e-02 1.782013984965727035e-02 1.865039104204404066e-02 1.950576510437051353e-02 2.037938225287394545e-02 2.126418253941005088e-02 2.215300789420619060e-02 2.303867838885179792e-02 2.391406281033020900e-02 2.477214384225175092e-02 2.560607820041384611e-02 2.640925203463965337e-02 2.717533183492596913e-02 2.789831099673326445e-02 2.857255212390238247e-02 2.919282508652255165e-02 2.975434080733267012e-02 3.025278072351502215e-02 3.068432185958377967e-02 3.104565744832154736e-02 3.133401304859138869e-02 3.154715812850170109e-02 3.168341310786207399e-02 3.174165188357885858e-02 3.172129989377088510e-02 3.162232781002950049e-02 3.144524098108145149e-02 3.119106478464557172e-02 3.086132607637061959e-02 3.045803095535516009e-02 2.998363909391974294e-02 2.944103490506666185e-02 2.883349584391801251e-02 2.816465815926879820e-02 2.743848042806421375e-02 2.665920521915422434e-02 2.583131924300991963e-02 2.495951235148085451e-02 2.404863575623027508e-02 2.310365983673702203e-02 2.212963190893184676e-02 2.113163432474384623e-02 2.011474327161309750e-02 1.908398864113274029e-02 1.804431533901891191e-02 1.700054641761080884e-02 1.595734843087847840e-02 1.491919944689572286e-02 1.389036021343992462e-02 1.287484907412247276e-02 1.187642140136474164e-02 1.089855459164670685e-02 9.944440135597682959e-03 9.016985070576268718e-03 8.118826511538662985e-03 7.252365455053626925e-03 6.419830714514558265e-03 5.623392903124470668e-03 4.865366762578295090e-03 4.148579153170050757e-03 3.477066309232443916e-03 2.857458943495590035e-03 2.301833199584189978e-03 1.833421853104316799e-03 1.495201304088008935e-03 1.346712477787729212e-03 1.414062349973971029e-03 1.645922374578373494e-03 1.966947943239792836e-03 2.327305056877482323e-03 2.701552638527745295e-03 3.077413824180644502e-03 3.448975156759293004e-03 3.813412322164181582e-03 4.169429725503278651e-03 4.516483054052157671e-03 4.854371243087495999e-03 5.183013340916942449e-03 5.502324276149617339e-03 5.812147105746583511e-03 6.112219459614324363e-03 6.402161655984455954e-03 6.681478933240694168e-03 6.949572920616349861e-03 7.205759007457705409e-03 7.449287220706362657e-03 7.679364854261135076e-03 7.895179546883467764e-03 8.095921846567611865e-03 8.280806564521125956e-03 8.449092431242453266e-03 8.600099732490625384e-03 8.733225732617524648e-03 8.847957792990412962e-03 8.943884169358998215e-03 9.020702528493894715e-03 9.078226265076162413e-03 9.116388728050203033e-03 9.135245484014446748e-03 9.134974756215068561e-03 9.115876182866211944e-03 9.078368039541304113e-03 9.022983068058133826e-03 8.950363049762523338e-03 8.861252254812032603e-03 8.756489891573735959e-03 8.637001671961474364e-03 8.503790599805714431e-03 8.357927080443085591e-03 8.200538441079596730e-03 8.032797943360196757e-03 7.855913362670547198e-03 7.671115203286170067e-03 7.479644615597094703e-03 7.282741081745972532e-03 7.081629940316046257e-03 6.877509829975468093e-03 6.671540147201724877e-03 6.464828635042793245e-03 6.258419248631260853e-03 6.053280478592618086e-03 5.850294353951882367e-03 5.650246389580325726e-03 5.453816785104185876e-03 5.261573217655020167e-03 5.073965592992093522e-03 4.891323121667203594e-03 4.713854062711428025e-03 4.541648422435575795e-03 4.374683809761635220e-03 4.212834535690278964e-03 4.055883912333043025e-03 3.903539569900022280e-03 3.755451485302060185e-03 3.611232321021166924e-03 3.470479623309570463e-03 3.332799435349333411e-03 3.197830947858901207e-03 3.065271933232385955e-03 2.934904877785628370e-03 2.806623918890463129e-03 2.680462876086719005e-03 2.556624783477004156e-03
2.220191019947621944e-03 2.341088915544744034e-03 2.465478522638125166e-03 2.592784492568417365e-03 2.722679796003464516e-03 2.855043693409066094e-03 2.989923328739416131e-03 3.127498460806515598e-03 3.268048667419775656e-03 3.411922469512375551e-03 3.559508051524531893e-03 3.711205504537685475e-03 3.867400737408985874e-03 4.028441360325127167e-03 4.194614932186238078e-03 4.366129976698144947e-03 4.543100120397780724e-03 4.725531604025012128e-03 4.913314286788942643e-03 5.106216121515322337e-03 5.303880946476465311e-03 5.505829330616699227e-03 5.711462131576982432e-03 5.920066382374229372e-03 6.130823110709195806e-03 6.342816708700069368e-03 6.555045503038788371e-03 6.766433218630117999e-03 6.975841076101960657e-03 7.182080309842628525e-03 7.383924934966020447e-03 7.580124626720909260e-03 7.769417603401670459e-03 7.950543423919188835e-03 8.122255624338693691e-03 8.283334124967598605e-03 8.432597341776563657e-03 8.568913934373994026e-03 8.691214118011783563e-03 8.798500460353176483e-03 8.889858075264938861e-03 8.964464116485056089e-03 9.021596464056147457e-03 9.060641486083435142e-03 9.081100748168566966e-03 9.082596532983199314e-03 9.064876023188801063e-03 9.027813992701264056e-03 8.971413844690965742e-03 8.895806830316549049e-03 8.801249281101174160e-03 8.688117691201202586e-03 8.556901495421685017e-03 8.408193406815677937e-03 8.242677206667580955e-03 8.061112923185943108e-03 7.864319396893141439e-03 7.653154315222514444e-03 7.428491910972727548e-03 7.191198664127733918e-03 6.942107529911868170e-03 6.681991443464085738e-03 6.411537131170060196e-03 6.131320602673149232e-03 5.841786129111630095e-03 5.543231079700205663e-03 5.235799789129046145e-03 4.919490866255754082e-03 4.594184452186232323e-03 4.259699773652915640e-03 3.915900798917553577e-03 3.562883053876360166e-03 3.201307295458364396e-03 2.833018755718854764e-03 2.462260098726215107e-03 2.098180705930939843e-03 1.760152144340882633e-03 1.487911093323940120e-03 1.350931397478171130e-03 1.421009068964459131e-03 1.702070260766872694e-03 2.138094484588578138e-03 2.677284391422958543e-03 3.289832196375231960e-03 3.960252359846796501e-03 4.680218612890704212e-03 5.444811128557356522e-03 6.250705140613850054e-03 7.095277653381439759e-03 7.976146768598837283e-03 8.890923877552969756e-03 9.837076660500571057e-03 1.081185330937848785e-02 1.181224267640841076e-02 1.283495680823063499e-02 1.387642827668023569e-02 1.493281785767605271e-02 1.600002982935770646e-02 1.707373313292098044e-02 1.814938720402697533e-02 1.922227161676167209e-02 2.028751888223750618e-02 2.134014986416504778e-02 2.237511134521718778e-02 2.338731531961367113e-02 2.437167961020941798e-02 2.532316942020033587e-02 2.623683943463209559e-02 2.710787608852971778e-02 2.793163961899815598e-02 2.870370551909185233e-02 2.941990501318854367e-02 3.007636417738067044e-02 3.066954133467682253e-02 3.119626236403578654e-02 3.165375357435416120e-02 3.203967180998087971e-02 3.235213147280380924e-02 3.258972816757418206e-02 3.275155870172587191e-02 3.283723719815443559e-02 3.284690710917268636e-02 3.278124895156638713e-02 3.264148361606204751e-02 3.242937113900404983e-02 3.214720485916155307e-02 3.179780091757634930e-02 3.138448309281550302e-02 3.091106299691998363e-02 3.038181568848227765e-02 2.980145078763889524e-02 2.917507920339946006e-02 2.850817560610901039e-02 2.780653679774587259e-02 2.707623615124707742e-02 2.632357430936470982e-02 2.555502635784261817e-02 2.477718572258698349e-02 2.399670509440432822e-02 2.322023476842245693e-02 2.245435891109367685e-02 2.170553044869132434e-02 2.098000551738903041e-02 2.028377872853127234e-02 1.962252086955460634e-02 1.900152104398788316e-02 1.842563558362662543e-02 1.789924624056717095e-02 1.742623006069105376e-02 1.700994283078718916e-02 1.665321700125029641e-02 1.635837353438823749e-02 1.612724537325380819e-02 1.596120847219154384e-02 1.586121498249941364e-02 1.582782264615322301e-02 1.586121498249939282e-02 1.596120847219152997e-02 1.612724537325377350e-02 1.635837353438822361e-02 1.665321700125029988e-02 1.700994283078718222e-02 1.742623006069108499e-02 1.789924624056717789e-02 1.842563558362663584e-02 1.900152104398785541e-02 1.962252086955459246e-02 2.028377872853128969e-02 2.098000551738899225e-02 2.170553044869134862e-02 2.245435891109368726e-02 2.322023476842250203e-02 2.399670509440435251e-02 2.477718572258699389e-02 2.555502635784261470e-02 2.632357430936469248e-02 2.707623615124707742e-02 2.780653679774588299e-02 2.850817560610898610e-02 2.917507920339943578e-02 2.980145078763895075e-02 3.038181568848226724e-02 3.091106299691999057e-02 3.138448309281553078e-02 3.179780091757632848e-02 3.214720485916154613e-02 3.242937113900404289e-02 3.264148361606206139e-02 3.278124895156638713e-02 3.284690710917265860e-02 3.283723719815446335e-02 3.275155870172584416e-02 3.258972816757420288e-02 3.235213147280380230e-02 3.203967180998087971e-02 3.165375357435418202e-02 3.119626236403577266e-02 3.066954133467683294e-02 3.007636417738066351e-02 2.941990501318855408e-02 2.870370551909184886e-02 2.793163961899815945e-02 2.710787608852969349e-02 2.623683943463210599e-02 2.532316942020033240e-02 2.437167961020943532e-02 2.338731531961366072e-02 2.237511134521717043e-02 2.134014986416505472e-02 2.028751888223748190e-02 1.922227161676167556e-02 1.814938720402698574e-02 1.707373313292097350e-02 1.600002982935769258e-02 1.493281785767604231e-02 1.387642827668024090e-02 1.283495680823064540e-02 1.181224267640841943e-02 1.081185330937846877e-02 9.837076660500588404e-03 8.890923877552966287e-03 7.976146768598856365e-03 7.095277653381432820e-03 6.250705140613867401e-03 5.444811128557350451e-03 4.680218612890709416e-03 3.960252359846799103e-03 3.289832196375239333e-03 2.677284391422959844e-03 2.138094484588574234e-03 1.702070260766861852e-03 1.421009068964469105e-03 1.350931397478168094e-03 1.487911093323944240e-03 1.760152144340878947e-03 2.098180705930935940e-03 2.462260098726219010e-03 2.833018755718856932e-03 3.201307295458365697e-03 3.562883053876361034e-03 3.915900798917550107e-03 4.259699773652914773e-03 4.594184452186227119e-03 4.919490866255748877e-03 5.235799789129039206e-03 5.543231079700204796e-03 5.841786129111625758e-03 6.131320602673157906e-03 6.411537131170061930e-03 6.681991443464088340e-03 6.942107529911869038e-03 7.191198664127731316e-03 7.428491910972726681e-03 7.653154315222518780e-03 7.864319396893150113e-03 8.061112923185943108e-03 8.242677206667586159e-03 8.408193406815677937e-03 8.556901495421688486e-03 8.688117691201214729e-03 8.801249281101182834e-03 8.895806830316552519e-03 8.971413844690965742e-03 9.027813992701264056e-03 9.064876023188808002e-03 9.082596532983204518e-03 9.081100748168568701e-03 9.060641486083431673e-03 9.021596464056149192e-03 8.964464116485057824e-03 8.889858075264933657e-03 8.798500460353167810e-03 8.691214118011776624e-03 8.568913934374002700e-03 8.432597341776561922e-03 8.283334124967595136e-03 8.122255624338697161e-03 7.950543423919188835e-03 7.769417603401666123e-03 7.580124626720916199e-03 7.383924934966020447e-03 7.182080309842628525e-03 6.975841076101963259e-03 6.766433218630120601e-03 6.555045503038792708e-03 6.342816708700069368e-03 6.130823110709195806e-03 5.920066382374226770e-03 5.711462131576982432e-03 5.505829330616695758e-03 5.303880946476463576e-03 5.106216121515318000e-03 4.913314286788939174e-03 4.725531604025011261e-03 4.543100120397782458e-03 4.366129976698147550e-03 4.194614932186235476e-03 4.028441360325127167e-03 3.867400737408988477e-03 3.711205504537688511e-03 3.559508051524529291e-03 3.411922469512377720e-03 3.268048667419772187e-03 3.127498460806505624e-03 2.989923328739415697e-03 2.855043693409064793e-03 2.722679796003466251e-03 2.592784492568416931e-03 2.465478522638125600e-03 2.341088915544742733e-03 2.220191019947627149e-03
1.882395694742746870e-03 1.996527219774202420e-03 2.116456352881574288e-03 2.240967092562529649e-03 2.369226258958672098e-03 2.500720140343246686e-03 2.635196010836190691e-03 2.772609987566260637e-03 2.913080765897638029e-03 3.056848179423899813e-03 3.204235571344390791e-03 3.355615252706165182e-03 3.511376666388257156e-03 3.671897179623395072e-03 3.837515650163231089e-03 4.008509037824565038e-03 4.185072367371875726e-03 4.367302304775784461e-03 4.555184508589339362e-03 4.748584786623259724e-03 4.947243949394918190e-03 5.150776126531374927e-03 5.358670214428430147e-03 5.570294059984154736e-03 5.784900957042514620e-03 6.001638034846836466e-03 6.219556144375337423e-03 6.437620890647914595e-03 6.654724509168610802e-03 6.869698336085266858e-03 7.081325669864214738e-03 7.288354863916941817e-03 7.489512523528928795e-03 7.683516706063025364e-03 7.869090041144262068e-03 8.044972698412330633e-03 8.209935135332923489e-03 8.362790557776292322e-03 8.502407022574754586e-03 8.627719104892787871e-03 8.737739044927726045e-03 8.831567278533267867e-03 8.908402245534453173e-03 8.967549357984990616e-03 9.008428998691567560e-03 9.030583408344098131e-03 9.033682307612884294e-03 9.017527089125109210e-03 8.982053403437577008e-03 8.927331953808912215e-03 8.853567307383928761e-03 8.761094526465115079e-03 8.650373424510641313e-03 8.521980259440625413e-03 8.376596694336987253e-03 8.214995886351675325e-03 8.038025612587524835e-03 7.846588411824459777e-03 7.641618818561861717e-03 7.424057896612024608e-03 7.194825448452107225e-03 6.954790488485146187e-03 6.704740826248879910e-03 6.445352912026691694e-03 6.177163455348021713e-03 5.900544745691077217e-03 5.615686109585322529e-03 5.322584593225717677e-03 5.021048908809929399e-03 4.710722235481613028e-03 4.391132272099614389e-03 4.061782370581179351e-03 3.722308607818620215e-03 3.372750975141992642e-03 3.014038203079361187e-03 2.648903236309361597e-03 2.283721461451587286e-03 1.932378926899360654e-03 1.624224680564380309e-03 1.416173158482561664e-03 1.388567050761747726e-03 1.584793144451091635e-03 1.968684212572195148e-03 2.480730822321632230e-03 3.081017875325391293e-03 3.748211768496669503e-03 4.471015514325835452e-03 5.242970532252862019e-03 6.059902165149764347e-03 6.918678905984579179e-03 7.816587229161108333e-03 8.751002920895738918e-03 9.719212727761040310e-03 1.071831673133354264e-02 1.174517670520339521e-02 1.279639225268169520e-02 1.386829473582175919e-02 1.495695326059197708e-02 1.605818927359737094e-02 1.716759760120277131e-02 1.828057249237776544e-02 1.939233765427358577e-02 2.049797952356786912e-02 2.159248316886713814e-02 2.267077031014451405e-02 2.372773899479440826e-02 2.475830450057991960e-02 2.575744105265513270e-02 2.672022395080073456e-02 2.764187170765925600e-02 2.851778780171286554e-02 2.934360165166170417e-02 3.011520842300383777e-02 3.082880728363247141e-02 3.148093773397949574e-02 3.206851364868824883e-02 3.258885468147219161e-02 3.303971470270309491e-02 3.341930696028596465e-02 3.372632567862107050e-02 3.395996383770844007e-02 3.411992690425198066e-02 3.420644231925119849e-02 3.422026458100816543e-02 3.416267579907044522e-02 3.403548163231293749e-02 3.384100256336394080e-02 3.358206050093489464e-02 3.326196074144827097e-02 3.288446936083588151e-02 3.245378614679642754e-02 3.197451322068269736e-02 3.145161953666189558e-02 3.089040148453787646e-02 3.029643986188739965e-02 2.967555352226830534e-02 2.903375005065418971e-02 2.837717386648676982e-02 2.771205221123165807e-02 2.704463954256830158e-02 2.638116093299450876e-02 2.572775515619753553e-02 2.509041823783131342e-02 2.447494834151174928e-02 2.388689294522236550e-02 2.333149932070633162e-02 2.281366933770151775e-02 2.233791955112534450e-02 2.190834737064726451e-02 2.152860384514196368e-02 2.120187322240345285e-02 2.093085899571998920e-02 2.071777567701847678e-02 2.056434511850322236e-02 2.047179592547554786e-02 2.044086443589443122e-02 2.047179592547555826e-02 2.056434511850323277e-02 2.071777567701847678e-02 2.093085899571998226e-02 2.120187322240344244e-02 2.152860384514197062e-02 2.190834737064722287e-02 2.233791955112533409e-02 2.281366933770153857e-02 2.333149932070634203e-02 2.388689294522237591e-02 2.447494834151177356e-02 2.509041823783132036e-02 2.572775515619753900e-02 2.638116093299451570e-02 2.704463954256828076e-02 2.771205221123165807e-02 2.837717386648678022e-02 2.903375005065423828e-02 2.967555352226829493e-02 3.029643986188740312e-02 3.089040148453787299e-02 3.145161953666192334e-02 3.197451322068271123e-02 3.245378614679643448e-02 3.288446936083590233e-02 3.326196074144829873e-02 3.358206050093490852e-02 3.384100256336396162e-02 3.403548163231292362e-02 3.416267579907045909e-02 3.422026458100817931e-02 3.420644231925119849e-02 3.411992690425198760e-02 3.395996383770844007e-02 3.372632567862107744e-02 3.341930696028595077e-02 3.303971470270308103e-02 3.258885468147219161e-02 3.206851364868822107e-02 3.148093773397948880e-02 3.082880728363246101e-02 3.011520842300383777e-02 2.934360165166170417e-02 2.851778780171286554e-02 2.764187170765925253e-02 2.672022395080072416e-02 2.575744105265514658e-02 2.475830450057995083e-02 2.372773899479443255e-02 2.267077031014453486e-02 2.159248316886713120e-02 2.049797952356784830e-02 1.939233765427357883e-02 1.828057249237775850e-02 1.716759760120277478e-02 1.605818927359735707e-02 1.495695326059197708e-02 1.386829473582175225e-02 1.279639225268170040e-02 1.174517670520340215e-02 1.071831673133354090e-02 9.719212727761062862e-03 8.751002920895735449e-03 7.816587229161129149e-03 6.918678905984580914e-03 6.059902165149755673e-03 5.242970532252870693e-03 4.471015514325840656e-03 3.748211768496684249e-03 3.081017875325389992e-03 2.480730822321636133e-03 1.968684212572192980e-03 1.584793144451090334e-03 1.388567050761744907e-03 1.416173158482558628e-03 1.624224680564375321e-03 1.932378926899361304e-03 2.283721461451583817e-03 2.648903236309365933e-03 3.014038203079357284e-03 3.372750975142004785e-03 3.722308607818628889e-03 4.061782370581174147e-03 4.391132272099620461e-03 4.710722235481605222e-03 5.021048908809921593e-03 5.322584593225720279e-03 5.615686109585320794e-03 5.900544745691089360e-03 6.177163455348021713e-03 6.445352912026689959e-03 6.704740826248879910e-03 6.954790488485141850e-03 7.194825448452110694e-03 7.424057896612020271e-03 7.641618818561847840e-03 7.846588411824456308e-03 8.038025612587524835e-03 8.214995886351675325e-03 8.376596694336990723e-03 8.521980259440630617e-03 8.650373424510643047e-03 8.761094526465116814e-03 8.853567307383933965e-03 8.927331953808905277e-03 8.982053403437575273e-03 9.017527089125114415e-03 9.033682307612880824e-03 9.030583408344099866e-03 9.008428998691567560e-03 8.967549357984988881e-03 8.908402245534454908e-03 8.831567278533262663e-03 8.737739044927729515e-03 8.627719104892786137e-03 8.502407022574751116e-03 8.362790557776281913e-03 8.209935135332928693e-03 8.044972698412334103e-03 7.869090041144262068e-03 7.683516706063025364e-03 7.489512523528928795e-03 7.288354863916944419e-03 7.081325669864214738e-03 6.869698336085262522e-03 6.654724509168605598e-03 6.437620890647917198e-03 6.219556144375329616e-03 6.001638034846836466e-03 5.784900957042519824e-03 5.570294059984153869e-03 5.358670214428431881e-03 5.150776126531374927e-03 4.947243949394916455e-03 4.748584786623259724e-03 4.555184508589337627e-03 4.367302304775786195e-03 4.185072367371872257e-03 4.008509037824561569e-03 3.837515650163228053e-03 3.671897179623395072e-03 3.511376666388254554e-03 3.355615252706171253e-03 3.204235571344385587e-03 3.056848179423905451e-03 2.913080765897641065e-03 2.772609987566259770e-03 2.635196010836190258e-03 2.500720140343244951e-03 2.369226258958668629e-03 2.240967092562530950e-03 2.116456352881577324e-03 1.996527219774197216e-03 1.882395694742740582e-03
1.556397627480585015e-03 1.655913268107671874e-03 1.765718082739128154e-03 1.883458759780045700e-03 2.007379329731281883e-03 2.136244045790235135e-03 2.269248028677528853e-03 2.405932604429093097e-03 2.546110863870472418e-03 2.689803744823677720e-03 2.837185083944895620e-03 2.988533808416349736e-03 3.144191779754205388e-03 3.304526304194724869e-03 3.469896785629778772e-03 3.640625341775802735e-03 3.816971414243565397e-03 3.999110489019524692e-03 4.187117030530793788e-03 4.380951651116711879e-03 4.580452420943862714e-03 4.785330099747250356e-03 4.995166963715753569e-03 5.209418822089285049e-03 5.427419774491036575e-03 5.648389250740263809e-03 5.871440893935175355e-03 6.095592887277834909e-03 6.319779376484591094e-03 6.542862695538401163e-03 6.763646157621868577e-03 6.980887221684578536e-03 7.193310885621464687e-03 7.399623188834949551e-03 7.598524729982490851e-03 7.788724120843097155e-03 7.968951305519132722e-03 8.137970676817941548e-03 8.294593919803989329e-03 8.437692507164792910e-03 8.566209763066807634e-03 8.679172402231956698e-03 8.775701439586249680e-03 8.855022353369650101e-03 8.916474371327861442e-03 8.959518735722647384e-03 8.983745788615707037e-03 8.988880704294221341e-03 8.974787681229659184e-03 8.941472391840454836e-03 8.889082475339385447e-03 8.817905847924195281e-03 8.728366597047036365e-03 8.621018224327044177e-03 8.496534007699913654e-03 8.355694271099065387e-03 8.199370383983195162e-03 8.028505368776426079e-03 7.844091078087036054e-03 7.647142022327435042e-03 7.438666088256985949e-03 7.219632595654740942e-03 6.990938395344548258e-03 6.753373016584503750e-03 6.507584220122805685e-03 6.254045696987243705e-03 5.993029064808501859e-03 5.724582756171839315e-03 5.448520900019536428e-03 5.164425963786860481e-03 4.871669976795076594e-03 4.569461073357240777e-03 4.256925869809925420e-03 3.933245906132321230e-03 3.597882567835095947e-03 3.250959856080616432e-03 2.893952475731556995e-03 2.531006559193204469e-03 2.171632833885775698e-03 1.836328463154845774e-03 1.567063148240941707e-03 1.436375261966137086e-03 1.518740942156802639e-03 1.820314088292875141e-03 2.286253864524331707e-03 2.864253454511785611e-03 3.523405466705436303e-03 4.247207894764263789e-03 5.026487233137295549e-03 5.855592514504161239e-03 6.730534273883355054e-03 7.648062175779323998e-03 8.605190149853458176e-03 9.598943177532124824e-03 1.062621978196896973e-02 1.168371840652210163e-02 1.276790113191857493e-02 1.387498048345129666e-02 1.500092132956635377e-02 1.614145317724906617e-02 1.729208997917298582e-02 1.844815558921981263e-02 1.960481359421819419e-02 2.075710059853618644e-02 2.189996224633250152e-02 2.302829139144605200e-02 2.413696789975216389e-02 2.522089961352590518e-02 2.627506403368385854e-02 2.729455029134751631e-02 2.827460098992432350e-02 2.921065350593164689e-02 3.009838034321821870e-02 3.093372814258948944e-02 3.171295495795000557e-02 3.243266542168717764e-02 3.308984343653437188e-02 3.368188204878392461e-02 3.420661017859494279e-02 3.466231590727391482e-02 3.504776604874042939e-02 3.536222176269484402e-02 3.560545000016729356e-02 3.577773060783537296e-02 3.587985895542098597e-02 3.591314399032772414e-02 3.587940166515559554e-02 3.578094372626238612e-02 3.562056189507151194e-02 3.540150751781127869e-02 3.512746680349131123e-02 3.480253181417497510e-02 3.443116741545166476e-02 3.401817443868671020e-02 3.356864934984194609e-02 3.308794076257724759e-02 3.258160317603393114e-02 3.205534836006016658e-02 3.151499485278523582e-02 3.096641607684254976e-02 3.041548762046741503e-02 2.986803426669124364e-02 2.932977738552525193e-02 2.880628332732386096e-02 2.830291346570009900e-02 2.782477653099508716e-02 2.737668384450102355e-02 2.696310800556687981e-02 2.658814549552589862e-02 2.625548354547598690e-02 2.596837147513284330e-02 2.572959655854508559e-02 2.554146432547696119e-02 2.540578308376578373e-02 2.532385236622205701e-02 2.529645497939744803e-02 2.532385236622203620e-02 2.540578308376579067e-02 2.554146432547696466e-02 2.572959655854512376e-02 2.596837147513288493e-02 2.625548354547599730e-02 2.658814549552588127e-02 2.696310800556687981e-02 2.737668384450101314e-02 2.782477653099508716e-02 2.830291346570008512e-02 2.880628332732386790e-02 2.932977738552525193e-02 2.986803426669121242e-02 3.041548762046737686e-02 3.096641607684258793e-02 3.151499485278525664e-02 3.205534836006016658e-02 3.258160317603391032e-02 3.308794076257722677e-02 3.356864934984195303e-02 3.401817443868671020e-02 3.443116741545167864e-02 3.480253181417497510e-02 3.512746680349131123e-02 3.540150751781128563e-02 3.562056189507147030e-02 3.578094372626240693e-02 3.587940166515561635e-02 3.591314399032772414e-02 3.587985895542098597e-02 3.577773060783535908e-02 3.560545000016726580e-02 3.536222176269483014e-02 3.504776604874043633e-02 3.466231590727390094e-02 3.420661017859493586e-02 3.368188204878393155e-02 3.308984343653432331e-02 3.243266542168718458e-02 3.171295495795001945e-02 3.093372814258949291e-02 3.009838034321826034e-02 2.921065350593161913e-02 2.827460098992433044e-02 2.729455029134751284e-02 2.627506403368385160e-02 2.522089961352593640e-02 2.413696789975217777e-02 2.302829139144606588e-02 2.189996224633250499e-02 2.075710059853618297e-02 1.960481359421817685e-02 1.844815558921980916e-02 1.729208997917298582e-02 1.614145317724909393e-02 1.500092132956639714e-02 1.387498048345131053e-02 1.276790113191856105e-02 1.168371840652208948e-02 1.062621978196896973e-02 9.598943177532121354e-03 8.605190149853465115e-03 7.648062175779311855e-03 6.730534273883365462e-03 5.855592514504153433e-03 5.026487233137309427e-03 4.247207894764251646e-03 3.523405466705442374e-03 2.864253454511795152e-03 2.286253864524341248e-03 1.820314088292877743e-03 1.518740942156824539e-03 1.436375261966141639e-03 1.567063148240947345e-03 1.836328463154840353e-03 2.171632833885780035e-03 2.531006559193208806e-03 2.893952475731554393e-03 3.250959856080624238e-03 3.597882567835082937e-03 3.933245906132329037e-03 4.256925869809934961e-03 4.569461073357239042e-03 4.871669976795075727e-03 5.164425963786844868e-03 5.448520900019537296e-03 5.724582756171836713e-03 5.993029064808501859e-03 6.254045696987243705e-03 6.507584220122797879e-03 6.753373016584506353e-03 6.990938395344544788e-03 7.219632595654735738e-03 7.438666088256977275e-03 7.647142022327429838e-03 7.844091078087032584e-03 8.028505368776427814e-03 8.199370383983189958e-03 8.355694271099063652e-03 8.496534007699917124e-03 8.621018224327044177e-03 8.728366597047027692e-03 8.817905847924190077e-03 8.889082475339381978e-03 8.941472391840451367e-03 8.974787681229662653e-03 8.988880704294223076e-03 8.983745788615705302e-03 8.959518735722657792e-03 8.916474371327861442e-03 8.855022353369648366e-03 8.775701439586253150e-03 8.679172402231948025e-03 8.566209763066805899e-03 8.437692507164792910e-03 8.294593919803989329e-03 8.137970676817938079e-03 7.968951305519127518e-03 7.788724120843095421e-03 7.598524729982492586e-03 7.399623188834951286e-03 7.193310885621469024e-03 6.980887221684581138e-03 6.763646157621865107e-03 6.542862695538401163e-03 6.319779376484591094e-03 6.095592887277834909e-03 5.871440893935177957e-03 5.648389250740264676e-03 5.427419774491033105e-03 5.209418822089290253e-03 4.995166963715753569e-03 4.785330099747254692e-03 4.580452420943865316e-03 4.380951651116704940e-03 4.187117030530789451e-03 3.999110489019522090e-03 3.816971414243562361e-03 3.640625341775800133e-03 3.469896785629782675e-03 3.304526304194720966e-03 3.144191779754203653e-03 2.988533808416348001e-03 2.837185083944893885e-03 2.689803744823678587e-03 2.546110863870471551e-03 2.405932604429093964e-03 2.269248028677533190e-03 2.136244045790229498e-03 2.007379329731278847e-03 1.883458759780045700e-03 1.765718082739130106e-03 1.655913268107667971e-03 1.556397627480585666e-03
1.271184554780518472e-03 1.339973903914703232e-03 1.427559732701345245e-03 1.529816168666049041e-03 1.643319050743256241e-03 1.765440832403232779e-03 1.894288119373628001e-03 2.028581331626330350e-03 2.167528267598944902e-03 2.310711626796748200e-03 2.457994848982451418e-03 2.609444532091192114e-03 2.765266160012316496e-03 2.925750137664615783e-03 3.091225914449248924e-03 3.262022758463369206e-03 3.438436347196861548e-03 3.620700733785755382e-03 3.808965455678606487e-03 4.003277619035212377e-03 4.203568765353440755e-03 4.409646251151013753e-03 4.621188782733465748e-03 4.837745671799301150e-03 5.058739328250042196e-03 5.283470489420021184e-03 5.511125697828187127e-03 5.740786576188388994e-03 5.971440500562440190e-03 6.201992331932803214e-03 6.431276926400918310e-03 6.658072199503100794e-03 6.881112567765645255e-03 7.099102629097161880e-03 7.310730972589538947e-03 7.514684028484689207e-03 7.709659881389811613e-03 7.894381975575084920e-03 8.067612641649091546e-03 8.228166370014784736e-03 8.374922749567378574e-03 8.506838980346273851e-03 8.622961857505830399e-03 8.722439110730843131e-03 8.804529969085072780e-03 8.868614805685754582e-03 8.914203700364381824e-03 8.940943741036523618e-03 8.948624866588726634e-03 8.937184035422117423e-03 8.906707485243147565e-03 8.857430831739485783e-03 8.789736737768460290e-03 8.704149872445724606e-03 8.601328873701611158e-03 8.482055032237763303e-03 8.347217434201874633e-03 8.197794340671558239e-03 8.034830651551168670e-03 7.859411408188975851e-03 7.672631441636618838e-03 7.475561479070020991e-03 7.269211284621325889e-03 7.054490731658930557e-03 6.832170074148396881e-03 6.602841088413075391e-03 6.366881169666396834e-03 6.124422863060718404e-03 5.875331667531431303e-03 5.619195280640866888e-03 5.355327820319059212e-03 5.082793141185621734e-03 4.800452532822887565e-03 4.507044588895188671e-03 4.201310348660261887e-03 3.882187991882865823e-03 3.549125048567210346e-03 3.202607371503842122e-03 2.845118398781837626e-03 2.483000440380804703e-03 2.130240600666674644e-03 1.815994006385259103e-03 1.595936570835887079e-03 1.550739398292207138e-03 1.734341495250168921e-03 2.123733148250997026e-03 2.661110524783105377e-03 3.302420704234371694e-03 4.022452869968771647e-03 4.807266302435077993e-03 5.648617932666951356e-03 6.541042324615949956e-03 7.480395441167474006e-03 8.463113919754863823e-03 9.485825561842376255e-03 1.054513918686902918e-02 1.163753080227700014e-02 1.275928430862882483e-02 1.390646477594323881e-02 1.507491222698640297e-02 1.626024900685817468e-02 1.745789658971833025e-02 1.866309921595366017e-02 1.987095263561430153e-02 2.107643675040410045e-02 2.227445125431769951e-02 2.345985355852855600e-02 2.462749839909210078e-02 2.577227859520247327e-02 2.688916646840800243e-02 2.797325546019260173e-02 2.901980150345507409e-02 3.002426371673552752e-02 3.098234400184447443e-02 3.189002513721327786e-02 3.274360697251273156e-02 3.353974034540166405e-02 3.427545835931468388e-02 3.494820468233601762e-02 3.555585855141384088e-02 3.609675619367296723e-02 3.656970840719350052e-02 3.697401407712999633e-02 3.730946943939575378e-02 3.757637294294669666e-02 3.777552560254208991e-02 3.790822677668694018e-02 3.797626534952946997e-02 3.798190634068477484e-02 3.792787301269397171e-02 3.781732459180251610e-02 3.765382976342985383e-02 3.744133614894817885e-02 3.718413601434512189e-02 3.688682850427469490e-02 3.655427873580373993e-02 3.619157412515169175e-02 3.580397835677487373e-02 3.539688343745132915e-02 3.497576030731818636e-02 3.454610850499589131e-02 3.411340540365737084e-02 3.368305554841596883e-02 3.326034063136863034e-02 3.285037063800256424e-02 3.245803668607950832e-02 3.208796605485145920e-02 3.174447986796668369e-02 3.143155384835980004e-02 3.115278250884476879e-02 3.091134708095910621e-02 3.070998742013491753e-02 3.055097806200584090e-02 3.043610854721330583e-02 3.036666808429866471e-02 3.034343458499793797e-02 3.036666808429867859e-02 3.043610854721324685e-02 3.055097806200583049e-02 3.070998742013495569e-02 3.091134708095910275e-02 3.115278250884478961e-02 3.143155384835977922e-02 3.174447986796669757e-02 3.208796605485143838e-02 3.245803668607950832e-02 3.285037063800257812e-02 3.326034063136860258e-02 3.368305554841592026e-02 3.411340540365738472e-02 3.454610850499587049e-02 3.497576030731819330e-02 3.539688343745131527e-02 3.580397835677483903e-02 3.619157412515169175e-02 3.655427873580373299e-02 3.688682850427466020e-02 3.718413601434511495e-02 3.744133614894819967e-02 3.765382976342986077e-02 3.781732459180252998e-02 3.792787301269397171e-02 3.798190634068478178e-02 3.797626534952946997e-02 3.790822677668695406e-02 3.777552560254208297e-02 3.757637294294669666e-02 3.730946943939577459e-02 3.697401407712998939e-02 3.656970840719349358e-02 3.609675619367297417e-02 3.555585855141382701e-02 3.494820468233601762e-02 3.427545835931469775e-02 3.353974034540166405e-02 3.274360697251275237e-02 3.189002513721324317e-02 3.098234400184444667e-02 3.002426371673549976e-02 2.901980150345508103e-02 2.797325546019260173e-02 2.688916646840800243e-02 2.577227859520250797e-02 2.462749839909210772e-02 2.345985355852856641e-02 2.227445125431768216e-02 2.107643675040411432e-02 1.987095263561430847e-02 1.866309921595364976e-02 1.745789658971834066e-02 1.626024900685818855e-02 1.507491222698640124e-02 1.390646477594326136e-02 1.275928430862884044e-02 1.163753080227700361e-02 1.054513918686901877e-02 9.485825561842391868e-03 8.463113919754860354e-03 7.480395441167447118e-03 6.541042324615954293e-03 5.648617932666949622e-03 4.807266302435063247e-03 4.022452869968778585e-03 3.302420704234372995e-03 2.661110524783106245e-03 2.123733148250997460e-03 1.734341495250183883e-03 1.550739398292217547e-03 1.595936570835882092e-03 1.815994006385250430e-03 2.130240600666680716e-03 2.483000440380811642e-03 2.845118398781838059e-03 3.202607371503845592e-03 3.549125048567208611e-03 3.882187991882862788e-03 4.201310348660256683e-03 4.507044588895183466e-03 4.800452532822897973e-03 5.082793141185626938e-03 5.355327820319066151e-03 5.619195280640864286e-03 5.875331667531436507e-03 6.124422863060704526e-03 6.366881169666401170e-03 6.602841088413077125e-03 6.832170074148402085e-03 7.054490731658925352e-03 7.269211284621326756e-03 7.475561479070025328e-03 7.672631441636624042e-03 7.859411408188968912e-03 8.034830651551170405e-03 8.197794340671558239e-03 8.347217434201876368e-03 8.482055032237761569e-03 8.601328873701612893e-03 8.704149872445726341e-03 8.789736737768460290e-03 8.857430831739492721e-03 8.906707485243137157e-03 8.937184035422115688e-03 8.948624866588726634e-03 8.940943741036521883e-03 8.914203700364388763e-03 8.868614805685754582e-03 8.804529969085076249e-03 8.722439110730846601e-03 8.622961857505825195e-03 8.506838980346273851e-03 8.374922749567376840e-03 8.228166370014777797e-03 8.067612641649093280e-03 7.894381975575083185e-03 7.709659881389812480e-03 7.514684028484684870e-03 7.310730972589537212e-03 7.099102629097159278e-03 6.881112567765647857e-03 6.658072199503099926e-03 6.431276926400920912e-03 6.201992331932794540e-03 5.971440500562440190e-03 5.740786576188394198e-03 5.511125697828189729e-03 5.283470489420018582e-03 5.058739328250044798e-03 4.837745671799300283e-03 4.621188782733463146e-03 4.409646251151011151e-03 4.203568765353439020e-03 4.003277619035208908e-03 3.808965455678609089e-03 3.620700733785753647e-03 3.438436347196862850e-03 3.262022758463366603e-03 3.091225914449252394e-03 2.925750137664621421e-03 2.765266160012320399e-03 2.609444532091192981e-03 2.457994848982451418e-03 2.310711626796745598e-03 2.167528267598946637e-03 2.028581331626331651e-03 1.894288119373632989e-03 1.765440832403232345e-03 1.643319050743247784e-03 1.529816168666050993e-03 1.427559732701344378e-03 1.339973903914706051e-03 1.271184554780513268e-03
1.086459329935793435e-03 1.095529574141385293e-03 1.136044981415441652e-03 1.203491408509355575e-03 1.292531841155895129e-03 1.398174189373883837e-03 1.516354407404090854e-03 1.644050862823351160e-03 1.779166085808860012e-03 1.920339892116614813e-03 2.066769294777720881e-03 2.218058462507001196e-03 2.374099859217898827e-03 2.534980968540168252e-03 2.700910422451566293e-03 2.872158633822723128e-03 3.049009530866618120e-03 3.231721193727429397e-03 3.420494014109374311e-03 3.615445492686769537e-03 3.816591043815884335e-03 4.023830276899326326e-03 4.236938237560250106e-03 4.455561070318164729e-03 4.679215541278749710e-03 4.907291852492788424e-03 5.139059196138055091e-03 5.373673535043322833e-03 5.610187150782713558e-03 5.847559564327920768e-03 6.084669500123393235e-03 6.320327626789377061e-03 6.553289862762392247e-03 6.782271080971426919e-03 7.005959082328144273e-03 7.223028733854887709e-03 7.432156184518467004e-03 7.632033081531980692e-03 7.821380713309115940e-03 7.998964003722503976e-03 8.163605276664332930e-03 8.314197701285906683e-03 8.449718316987941263e-03 8.569240524057438607e-03 8.671945910810901006e-03 8.757135271442872612e-03 8.824238650644519039e-03 8.872824231267843059e-03 8.902605859992184303e-03 8.913448983205535248e-03 8.905374741220509205e-03 8.878561944267348433e-03 8.833346629235678052e-03 8.770218873726481554e-03 8.689816526055556267e-03 8.592915500326609585e-03 8.480416289791915460e-03 8.353326376552993107e-03 8.212738269786742235e-03 8.059802998829057250e-03 7.895699032243927093e-03 7.721596800458908200e-03 7.538619274817394411e-03 7.347799402007130186e-03 7.150035601682044363e-03 6.946046986827054959e-03 6.736330426551698919e-03 6.521121994593894605e-03 6.300365684648489423e-03 6.073692488593169722e-03 5.840413022691137192e-03 5.599526910903034928e-03 5.349752259324614019e-03 5.089579110045656073e-03 4.817352344084179123e-03 4.531393203732977416e-03 4.230176522919472902e-03 3.912597193906951556e-03 3.578393697350776975e-03 3.228869677499586477e-03 2.868213617510437848e-03 2.506055867199526253e-03 2.162509196458326129e-03 1.877115238547108012e-03 1.717415631080419823e-03 1.761148949078122222e-03 2.036259126779522977e-03 2.503612832456834046e-03 3.109283183757536977e-03 3.815745499579543693e-03 4.601177411108513249e-03 5.452871548583839573e-03 6.362823089147917437e-03 7.325380777590537358e-03 8.336037423429160792e-03 9.390796204844471112e-03 1.048582997644185652e-02 1.161729517392656556e-02 1.278123109790794097e-02 1.397350868773938014e-02 1.518980941387451308e-02 1.642562339469939847e-02 1.767626035098664172e-02 1.893686948777844811e-02 2.020246579523678893e-02 2.146796107404131890e-02 2.272819847386467820e-02 2.397798962544906570e-02 2.521215362583285532e-02 2.642555724779780540e-02 2.761315581529274685e-02 2.877003423266217760e-02 2.989144768704878399e-02 3.097286156681039113e-02 3.200999015811394760e-02 3.299883370000377542e-02 3.393571339660891861e-02 3.481730400522662500e-02 3.564066364123696234e-02 3.640326046590208753e-02 3.710299595092798192e-02 3.773822444470745219e-02 3.830776879898038084e-02 3.881093185133190765e-02 3.924750359812208961e-02 3.961776393395131241e-02 3.992248087699904607e-02 4.016290424448409890e-02 4.034075478833298867e-02 4.045820884766039571e-02 4.051787862127013973e-02 4.052278820969539702e-02 4.047634562167885808e-02 4.038231098408708031e-02 4.024476123658853738e-02 4.006805163211964865e-02 3.985677440157919804e-02 3.961571497469818653e-02 3.934980617934158431e-02 3.906408086706598254e-02 3.876362343410706679e-02 3.845352072274292599e-02 3.813881279852444212e-02 3.782444410325810219e-02 3.751521548188571642e-02 3.721573757316335579e-02 3.693038603931589337e-02 3.666325908879727868e-02 3.641813771919133469e-02 3.619844907483540236e-02 3.600723327689166892e-02 3.584711404300600784e-02 3.572027337112594625e-02 3.562843051810062056e-02 3.557282545970261861e-02 3.555420697550683989e-02 3.557282545970264637e-02 3.562843051810062056e-02 3.572027337112593237e-02 3.584711404300602172e-02 3.600723327689165504e-02 3.619844907483540930e-02 3.641813771919129306e-02 3.666325908879726481e-02 3.693038603931588643e-02 3.721573757316336273e-02 3.751521548188572336e-02 3.782444410325810913e-02 3.813881279852447681e-02 3.845352072274295374e-02 3.876362343410710148e-02 3.906408086706596172e-02 3.934980617934159125e-02 3.961571497469818653e-02 3.985677440157920498e-02 4.006805163211969723e-02 4.024476123658855126e-02 4.038231098408708031e-02 4.047634562167886502e-02 4.052278820969540396e-02 4.051787862127014667e-02 4.045820884766040959e-02 4.034075478833299561e-02 4.016290424448407809e-02 3.992248087699902526e-02 3.961776393395130547e-02 3.924750359812207573e-02 3.881093185133192847e-02 3.830776879898039472e-02 3.773822444470745913e-02 3.710299595092798192e-02 3.640326046590208753e-02 3.564066364123699010e-02 3.481730400522661806e-02 3.393571339660893943e-02 3.299883370000378929e-02 3.200999015811396842e-02 3.097286156681039807e-02 2.989144768704879440e-02 2.877003423266216720e-02 2.761315581529276073e-02 2.642555724779780540e-02 2.521215362583284839e-02 2.397798962544907264e-02 2.272819847386467473e-02 2.146796107404133624e-02 2.020246579523679586e-02 1.893686948777845505e-02 1.767626035098663825e-02 1.642562339469940888e-02 1.518980941387451829e-02 1.397350868773938014e-02 1.278123109790792536e-02 1.161729517392656209e-02 1.048582997644185132e-02 9.390796204844476316e-03 8.336037423429167731e-03 7.325380777590534756e-03 6.362823089147922641e-03 5.452871548583852583e-03 4.601177411108510647e-03 3.815745499579529382e-03 3.109283183757528737e-03 2.503612832456824071e-03 2.036259126779524711e-03 1.761148949078120488e-03 1.717415631080414402e-03 1.877115238547106060e-03 2.162509196458323093e-03 2.506055867199533192e-03 2.868213617510447823e-03 3.228869677499604691e-03 3.578393697350774373e-03 3.912597193906944618e-03 4.230176522919472902e-03 4.531393203732970477e-03 4.817352344084174787e-03 5.089579110045641328e-03 5.349752259324618356e-03 5.599526910903032326e-03 5.840413022691141529e-03 6.073692488593171457e-03 6.300365684648494627e-03 6.521121994593889401e-03 6.736330426551704123e-03 6.946046986827054959e-03 7.150035601682047832e-03 7.347799402007129319e-03 7.538619274817393544e-03 7.721596800458913404e-03 7.895699032243918419e-03 8.059802998829057250e-03 8.212738269786747439e-03 8.353326376552986168e-03 8.480416289791917195e-03 8.592915500326621728e-03 8.689816526055559737e-03 8.770218873726479819e-03 8.833346629235683256e-03 8.878561944267351902e-03 8.905374741220514409e-03 8.913448983205535248e-03 8.902605859992186038e-03 8.872824231267839590e-03 8.824238650644510365e-03 8.757135271442872612e-03 8.671945910810906211e-03 8.569240524057431668e-03 8.449718316987944733e-03 8.314197701285913622e-03 8.163605276664329460e-03 7.998964003722497038e-03 7.821380713309115940e-03 7.632033081531972886e-03 7.432156184518467004e-03 7.223028733854884240e-03 7.005959082328141671e-03 6.782271080971426919e-03 6.553289862762396584e-03 6.320327626789371857e-03 6.084669500123389765e-03 5.847559564327924238e-03 5.610187150782714426e-03 5.373673535043320230e-03 5.139059196138058561e-03 4.907291852492786689e-03 4.679215541278747975e-03 4.455561070318164729e-03 4.236938237560250974e-03 4.023830276899330663e-03 3.816591043815883034e-03 3.615445492686769971e-03 3.420494014109374745e-03 3.231721193727429397e-03 3.049009530866613783e-03 2.872158633822723562e-03 2.700910422451564992e-03 2.534980968540168252e-03 2.374099859217902730e-03 2.218058462506999461e-03 2.066769294777713942e-03 1.920339892116615897e-03 1.779166085808857409e-03 1.644050862823356147e-03 1.516354407404088469e-03 1.398174189373888824e-03 1.292531841155900767e-03 1.203491408509355142e-03 1.136044981415441218e-03 1.095529574141383342e-03 1.086459329935791267e-03
1.085850970058717564e-03 1.008249381913139476e-03 9.661283342191605023e-04 9.623452334405716447e-04 9.956420875699056785e-04 1.061080200884936559e-03 1.152054153395123872e-03 1.262255045824489707e-03 1.386650930058793774e-03 1.521638692272431941e-03 1.664823118133448940e-03 1.814718027613477580e-03 1.970483968958557357e-03 2.131725889260504755e-03 2.298343206604837839e-03 2.470418946045475732e-03 2.648136616850563837e-03 2.831716827493602900e-03 3.021368390197701811e-03 3.217250567103425475e-03 3.419444300979079549e-03 3.627930967931493767e-03 3.842577569034026728e-03 4.063127474146489143e-03 4.289195933385772305e-03 4.520269634815966657e-03 4.755709641564079965e-03 4.994757101092098944e-03 5.236541187383112438e-03 5.480088810369255353e-03 5.724335701793906508e-03 5.968138557804652730e-03 6.210287982366880649e-03 6.449522029778300553e-03 6.684540187924505918e-03 6.914017677022348506e-03 7.136619961602619876e-03 7.351017388267575697e-03 7.555899869058705677e-03 7.749991531750549320e-03 7.932065255049721222e-03 8.100956999458716612e-03 8.255579834216864726e-03 8.394937547777762271e-03 8.518137713958819426e-03 8.624404068424905076e-03 8.713088030500144854e-03 8.783679183370541807e-03 8.835814501433810267e-03 8.869286086701011484e-03 8.884047146935998909e-03 8.880215916783130645e-03 8.858077190328579945e-03 8.818081100811725470e-03 8.760838752995101994e-03 8.687114289840482464e-03 8.597812963369689393e-03 8.493964787495183327e-03 8.376703388637824280e-03 8.247239750270168868e-03 8.106830684352932595e-03 7.956742069850520488e-03 7.798207187708496892e-03 7.632380857428666503e-03 7.460290536499225751e-03 7.282786057927003766e-03 7.100490211447214872e-03 6.913752861064739047e-03 6.722611664717084191e-03 6.526762653944173306e-03 6.325543901249029710e-03 6.117935260788309043e-03 5.902576803474902586e-03 5.677808272708690165e-03 5.441731987086654600e-03 5.192302622927965489e-03 4.927450053412026423e-03 4.645247368489567770e-03 4.344148187440108506e-03 4.023341276108959204e-03 3.683318915744172861e-03 3.326855634052858050e-03 2.960800277434339801e-03 2.599471574376777810e-03 2.270874081095226003e-03 2.025573674458132703e-03 1.937797229234533482e-03 2.072237240713497956e-03 2.433431821278637334e-03 2.976111562385097293e-03 3.652009849218972384e-03 4.428369642680393854e-03 5.285387771640308839e-03 6.210857168185213335e-03 7.196626346089400432e-03 8.236646484637144897e-03 9.325926273171695341e-03 1.045996630601839922e-02 1.163444759688853948e-02 1.284505887830148310e-02 1.408740276432217907e-02 1.535694868213308834e-02 1.664901475767178660e-02 1.795876838696297897e-02 1.928123933698082382e-02 2.061134152804253855e-02 2.194390098054617433e-02 2.327368819501562588e-02 2.459545370879756901e-02 2.590396586474683072e-02 2.719405001032996344e-02 2.846062846291473603e-02 2.969876065441822560e-02 3.090368292169020509e-02 3.207084744790777292e-02 3.319595989124089763e-02 3.427501526390101805e-02 3.530433165035962856e-02 3.628058137947721973e-02 3.720081929264140719e-02 3.806250777961101006e-02 3.886353828564515639e-02 3.960224902819883125e-02 4.027743869858245451e-02 4.088837596365169080e-02 4.143480462451749891e-02 4.191694433295360678e-02 4.233548681156936583e-02 4.269158757015501654e-02 4.298685315771501314e-02 4.322332403685705954e-02 4.340345321407357293e-02 4.353008080542947189e-02 4.360640476169705404e-02 4.363594801965330061e-02 4.362252238650536629e-02 4.357018950158116771e-02 4.348321925353466205e-02 4.336604606123901917e-02 4.322322345252572334e-02 4.305937739621314153e-02 4.287915885932151727e-02 4.268719607261371729e-02 4.248804699370511972e-02 4.228615245735374562e-02 4.208579049768909619e-02 4.189103231661968352e-02 4.170570035675721932e-02 4.153332891623369438e-02 4.137712771667361594e-02 4.123994880501553884e-02 4.112425713507472658e-02 4.103210513607349896e-02 4.096511153362852875e-02 4.092444464402218707e-02 4.091081031576192240e-02 4.092444464402219401e-02 4.096511153362852875e-02 4.103210513607352672e-02 4.112425713507472658e-02 4.123994880501555271e-02 4.137712771667362982e-02 4.153332891623370132e-02 4.170570035675720544e-02 4.189103231661969046e-02 4.208579049768909619e-02 4.228615245735374562e-02 4.248804699370511972e-02 4.268719607261372423e-02 4.287915885932153809e-02 4.305937739621312765e-02 4.322322345252573028e-02 4.336604606123901917e-02 4.348321925353468287e-02 4.357018950158117465e-02 4.362252238650533853e-02 4.363594801965327979e-02 4.360640476169704016e-02 4.353008080542947189e-02 4.340345321407353824e-02 4.322332403685703178e-02 4.298685315771501314e-02 4.269158757015499572e-02 4.233548681156939358e-02 4.191694433295360678e-02 4.143480462451751278e-02 4.088837596365171162e-02 4.027743869858246145e-02 3.960224902819883819e-02 3.886353828564517721e-02 3.806250777961102394e-02 3.720081929264141413e-02 3.628058137947721973e-02 3.530433165035962856e-02 3.427501526390101805e-02 3.319595989124087682e-02 3.207084744790775904e-02 3.090368292169020509e-02 2.969876065441821172e-02 2.846062846291475684e-02 2.719405001032996344e-02 2.590396586474683419e-02 2.459545370879757942e-02 2.327368819501563976e-02 2.194390098054617086e-02 2.061134152804253161e-02 1.928123933698081688e-02 1.795876838696298938e-02 1.664901475767177619e-02 1.535694868213308313e-02 1.408740276432216346e-02 1.284505887830147616e-02 1.163444759688854642e-02 1.045996630601840789e-02 9.325926273171677994e-03 8.236646484637124080e-03 7.196626346089414310e-03 6.210857168185201192e-03 5.285387771640308839e-03 4.428369642680412069e-03 3.652009849218966746e-03 2.976111562385090354e-03 2.433431821278632997e-03 2.072237240713497523e-03 1.937797229234524158e-03 2.025573674458130535e-03 2.270874081095229906e-03 2.599471574376789086e-03 2.960800277434338500e-03 3.326855634052849377e-03 3.683318915744190642e-03 4.023341276108967877e-03 4.344148187440112843e-03 4.645247368489576444e-03 4.927450053412024689e-03 5.192302622927958550e-03 5.441731987086651998e-03 5.677808272708684094e-03 5.902576803474893045e-03 6.117935260788308176e-03 6.325543901249023639e-03 6.526762653944170704e-03 6.722611664717091998e-03 6.913752861064744251e-03 7.100490211447220076e-03 7.282786057927000296e-03 7.460290536499231823e-03 7.632380857428663033e-03 7.798207187708507300e-03 7.956742069850523957e-03 8.106830684352930860e-03 8.247239750270174072e-03 8.376703388637831219e-03 8.493964787495190266e-03 8.597812963369694597e-03 8.687114289840491138e-03 8.760838752995098525e-03 8.818081100811718531e-03 8.858077190328576475e-03 8.880215916783125440e-03 8.884047146936000644e-03 8.869286086701008015e-03 8.835814501433808532e-03 8.783679183370540072e-03 8.713088030500144854e-03 8.624404068424905076e-03 8.518137713958829835e-03 8.394937547777769210e-03 8.255579834216878604e-03 8.100956999458711408e-03 7.932065255049721222e-03 7.749991531750552790e-03 7.555899869058710014e-03 7.351017388267573963e-03 7.136619961602610335e-03 6.914017677022351108e-03 6.684540187924510254e-03 6.449522029778300553e-03 6.210287982366880649e-03 5.968138557804651863e-03 5.724335701793903906e-03 5.480088810369253619e-03 5.236541187383108101e-03 4.994757101092098944e-03 4.755709641564076495e-03 4.520269634815967524e-03 4.289195933385774907e-03 4.063127474146483939e-03 3.842577569034023692e-03 3.627930967931491165e-03 3.419444300979082585e-03 3.217250567103425041e-03 3.021368390197703979e-03 2.831716827493603334e-03 2.648136616850562536e-03 2.470418946045478334e-03 2.298343206604842610e-03 2.131725889260507358e-03 1.970483968958554755e-03 1.814718027613485170e-03 1.664823118133450892e-03 1.521638692272430640e-03 1.386650930058794425e-03 1.262255045824489923e-03 1.152054153395111729e-03 1.061080200884935475e-03 9.956420875699019922e-04 9.623452334405801015e-04 9.661283342191659233e-04 1.008249381913138391e-03 1.085850970058709975e-03
1.297027353226958392e-03 1.145623587183157259e-03 1.015510491476571964e-03 9.139436237876386905e-04 8.491103347508674676e-04 8.275470447851303400e-04 8.506196992328177468e-04 9.133969394048247837e-04 1.007371276747832294e-03 1.124080864055028656e-03 1.256964147321677164e-03 1.401562262378182842e-03 1.555075108719248178e-03 1.715856193764432863e-03 1.883018776362338975e-03 2.056160437843131128e-03 2.235175314389150833e-03 2.420124947368365240e-03 2.611147523587204703e-03 2.808392719234478665e-03 3.011974316916597293e-03 3.221935785804771937e-03 3.438225777752574198e-03 3.660681496758503954e-03 3.889018468044096264e-03 4.122825562979718500e-03 4.361564341956298413e-03 4.604571922713697994e-03 4.851066698972147755e-03 5.100156338048784065e-03 5.350847581026608492e-03 5.602057455242896895e-03 5.852625585100835158e-03 6.101327352189336861e-03 6.346887708720862220e-03 6.587995489791662225e-03 6.823318100393635337e-03 7.051516473959909374e-03 7.271260211660459868e-03 7.481242817167612150e-03 7.680196941394693347e-03 7.866909546700795799e-03 8.040236891272806510e-03 8.199119222225001793e-03 8.342595050825194272e-03 8.469814865274526497e-03 8.580054115735735384e-03 8.672725282365333424e-03 8.747388810160950517e-03 8.803762663625938623e-03 8.841730220129300974e-03 8.861346182668513108e-03 8.862840151802140604e-03 8.846617453283222784e-03 8.813256775437421087e-03 8.763504131792035703e-03 8.698262636385857213e-03 8.618577569797438928e-03 8.525616235028829482e-03 8.420642168467707550e-03 8.304983399611311212e-03 8.179994661512507426e-03 8.047013758070015177e-03 7.907312702461295403e-03 7.762044748949006173e-03 7.612189023755839418e-03 7.458495071782681243e-03 7.301430202018136841e-03 7.141132945840488952e-03 6.977376148634055995e-03 6.809543128976547691e-03 6.636619945906011356e-03 6.457206173227569498e-03 6.269545840241818463e-03 6.071579600283184830e-03 5.861019061076305769e-03 5.635444989306920976e-03 5.392433407190884605e-03 5.129718449658581328e-03 4.845410141507316797e-03 4.538302778744464881e-03 4.208343190859427894e-03 3.857393948579456062e-03 3.490555834154844377e-03 3.118553367128747145e-03 2.762019619521304589e-03 2.458328298415277374e-03 2.267812081312726210e-03 2.263916662238385155e-03 2.492223422450755375e-03 2.939804044587432559e-03 3.560840185903636681e-03 4.312569382401670696e-03 5.165781432844821983e-03 6.101965500966409842e-03 7.109057234146265100e-03 8.178576169899266432e-03 9.303976563203041755e-03 1.047972747542517784e-02 1.170079777283737632e-02 1.296236513014053203e-02 1.425965183241016156e-02 1.558783475689519415e-02 1.694200036089739056e-02 1.831712799599338748e-02 1.970809168254095828e-02 2.110967429178130239e-02 2.251659027295234428e-02 2.392351435184745384e-02 2.532511440344286865e-02 2.671608717866736163e-02 2.809119586543558020e-02 2.944530865683496479e-02 3.077343762674898675e-02 3.207077730032832641e-02 3.333274236943297580e-02 3.455500405126375740e-02 3.573352462803278118e-02 3.686458974110497222e-02 3.794483804669784160e-02 3.897128787422148022e-02 3.994136056316852090e-02 4.085290019115613708e-02 4.170418944432036090e-02 4.249396142204361904e-02 4.322140721068609692e-02 4.388617910554178797e-02 4.448838940623608268e-02 4.502860475796243572e-02 4.550783605875680787e-02 4.592752400096582199e-02 4.628952036298695366e-02 4.659606521405119939e-02 4.684976024057403710e-02 4.705353844627867960e-02 4.721063051955895484e-02 4.732452820008043598e-02 4.739894501166799778e-02 4.743777475981547642e-02 4.744504821925174531e-02 4.742488845955635662e-02 4.738146527442682610e-02 4.731894919287607526e-02 4.724146555781391643e-02 4.715304915935778635e-02 4.705759990662195663e-02 4.695884001252222106e-02 4.686027315177689057e-02 4.676514603232151401e-02 4.667641279569084006e-02 4.659670263215247299e-02 4.652829096242687423e-02 4.647307449952878949e-02 4.643255046257002000e-02 4.640780016931914109e-02 4.639947718678710115e-02 4.640780016931914109e-02 4.643255046256999224e-02 4.647307449952878949e-02 4.652829096242686729e-02 4.659670263215246605e-02 4.667641279569085394e-02 4.676514603232152789e-02 4.686027315177684893e-02 4.695884001252224188e-02 4.705759990662195663e-02 4.715304915935777941e-02 4.724146555781389561e-02 4.731894919287606832e-02 4.738146527442678446e-02 4.742488845955635662e-02 4.744504821925175225e-02 4.743777475981549030e-02 4.739894501166802554e-02 4.732452820008045680e-02 4.721063051955895484e-02 4.705353844627865878e-02 4.684976024057400934e-02 4.659606521405119939e-02 4.628952036298694672e-02 4.592752400096582199e-02 4.550783605875682175e-02 4.502860475796243572e-02 4.448838940623608962e-02 4.388617910554180185e-02 4.322140721068610386e-02 4.249396142204361904e-02 4.170418944432036784e-02 4.085290019115615789e-02 3.994136056316851396e-02 3.897128787422145940e-02 3.794483804669784160e-02 3.686458974110497222e-02 3.573352462803278812e-02 3.455500405126375740e-02 3.333274236943297580e-02 3.207077730032830559e-02 3.077343762674895900e-02 2.944530865683497173e-02 2.809119586543559408e-02 2.671608717866737204e-02 2.532511440344286172e-02 2.392351435184744690e-02 2.251659027295235121e-02 2.110967429178130933e-02 1.970809168254094093e-02 1.831712799599340136e-02 1.694200036089738362e-02 1.558783475689519242e-02 1.425965183241015462e-02 1.296236513014052162e-02 1.170079777283737112e-02 1.047972747542518825e-02 9.303976563203043490e-03 8.178576169899262963e-03 7.109057234146257294e-03 6.101965500966401168e-03 5.165781432844839330e-03 4.312569382401668962e-03 3.560840185903653594e-03 2.939804044587442100e-03 2.492223422450756676e-03 2.263916662238392094e-03 2.267812081312736185e-03 2.458328298415275639e-03 2.762019619521321502e-03 3.118553367128731966e-03 3.490555834154843075e-03 3.857393948579467338e-03 4.208343190859432231e-03 4.538302778744457075e-03 4.845410141507314195e-03 5.129718449658576991e-03 5.392433407190870727e-03 5.635444989306927048e-03 5.861019061076305769e-03 6.071579600283191769e-03 6.269545840241815861e-03 6.457206173227571233e-03 6.636619945906008754e-03 6.809543128976552895e-03 6.977376148634057730e-03 7.141132945840488952e-03 7.301430202018128167e-03 7.458495071782682111e-03 7.612189023755835948e-03 7.762044748949001836e-03 7.907312702461302342e-03 8.047013758070008238e-03 8.179994661512517834e-03 8.304983399611312947e-03 8.420642168467714489e-03 8.525616235028824277e-03 8.618577569797444132e-03 8.698262636385858948e-03 8.763504131792037438e-03 8.813256775437429760e-03 8.846617453283215846e-03 8.862840151802144073e-03 8.861346182668518312e-03 8.841730220129302709e-03 8.803762663625938623e-03 8.747388810160952252e-03 8.672725282365331689e-03 8.580054115735735384e-03 8.469814865274526497e-03 8.342595050825194272e-03 8.199119222225001793e-03 8.040236891272803041e-03 7.866909546700797534e-03 7.680196941394689877e-03 7.481242817167604343e-03 7.271260211660461603e-03 7.051516473959911976e-03 6.823318100393637939e-03 6.587995489791659623e-03 6.346887708720863087e-03 6.101327352189336861e-03 5.852625585100838627e-03 5.602057455242896895e-03 5.350847581026609359e-03 5.100156338048783197e-03 4.851066698972148622e-03 4.604571922713692790e-03 4.361564341956297546e-03 4.122825562979715898e-03 3.889018468044096264e-03 3.660681496758504388e-03 3.438225777752573330e-03 3.221935785804771069e-03 3.011974316916596426e-03 2.808392719234473894e-03 2.611147523587209040e-03 2.420124947368363505e-03 2.235175314389153001e-03 2.056160437843131562e-03 1.883018776362335722e-03 1.715856193764432646e-03 1.555075108719253599e-03 1.401562262378179373e-03 1.256964147321675863e-03 1.124080864055034077e-03 1.007371276747826006e-03 9.133969394048207721e-04 8.506196992328189394e-04 8.275470447851291473e-04 8.491103347508735391e-04 9.139436237876296916e-04 1.015510491476567410e-03 1.145623587183158994e-03 1.297027353226958175e-03
1.663597016649378873e-03 1.470732913118888647e-03 1.287117515091470077e-03 1.115976761261525249e-03 9.622032094893217397e-04 8.332625346772838714e-04 7.397466125942056157e-04 6.935885280242000753e-04 7.019726940354522986e-04 7.614571612673353123e-04 8.604934080290998089e-04 9.868015139704569474e-04 1.131336621679456325e-03 1.288447260081727495e-03 1.454871290830961686e-03 1.628829812577448077e-03 1.809425997129377687e-03 1.996275064060581972e-03 2.189276738776316147e-03 2.388471521749356043e-03 2.593946776402324562e-03 2.805773587136409924e-03 3.023963654472854555e-03 3.248440008203526842e-03 3.479017764386355908e-03 3.715392491039311296e-03 3.957134499897033662e-03 4.203687825313401176e-03 4.454372933326705697e-03 4.708392400005775510e-03 4.964838947073280107e-03 5.222705342313252626e-03 5.480895771065821820e-03 5.738238366747147948e-03 5.993498654549783179e-03 6.245393714824722109e-03 6.492606912323426599e-03 6.733803065968462474e-03 6.967643952632994117e-03 7.192804049121418429e-03 7.407986420306858846e-03 7.611938659612124854e-03 7.803468781302530521e-03 7.981460953401582625e-03 8.144890945517544584e-03 8.292841147893416712e-03 8.424514996352237828e-03 8.539250612376635477e-03 8.636533437974047711e-03 8.716007610643738274e-03 8.777485784633004204e-03 8.820957060200950925e-03 8.846592633260808719e-03 8.854748724476854335e-03 8.845966291769515044e-03 8.820966977258372713e-03 8.780644694977902259e-03 8.726052239136613056e-03 8.658382296646650877e-03 8.578942299808293634e-03 8.489122675097441478e-03 8.390358254214833750e-03 8.284082933558815226e-03 8.171678110464009395e-03 8.054415986138712888e-03 7.933399480660996081e-03 7.809501199891412393e-03 7.683304542589378117e-03 7.555050531535803873e-03 7.424594183807240767e-03 7.291374116852514416e-03 7.154398588388980948e-03 7.012250340654337458e-03 6.863111603875825945e-03 6.704809629301493670e-03 6.534882439997357663e-03 6.350664407812613328e-03 6.149392120185042526e-03 5.928333218356361678e-03 5.684945156136121669e-03 5.417078429418516888e-03 5.123252303170965777e-03 4.803055494117625807e-03 4.457769643635284273e-03 4.091398237221969929e-03 3.712435559573591497e-03 3.336934094767582404e-03 2.993497889139816372e-03 2.729466157668172625e-03 2.611360935279255589e-03 2.704047835347531386e-03 3.032363057054118533e-03 3.571807151386409678e-03 4.278543587725423120e-03 5.114624637603569675e-03 6.053622461535244741e-03 7.077975584958639058e-03 8.175634697408123638e-03 9.337743140746482956e-03 1.055724079739822456e-02 1.182805295110394422e-02 1.314462065662458899e-02 1.450162837481230003e-02 1.589384735524331654e-02 1.731604873903090300e-02 1.876295993577791268e-02 2.022924868441519988e-02 2.170952532640983701e-02 2.319835734211036712e-02 2.469029227395778958e-02 2.617988640776122700e-02 2.766173734998345762e-02 2.913051912074778038e-02 3.058101869164480541e-02 3.200817310128334370e-02 3.340710642021971905e-02 3.477316593499793496e-02 3.610195699416277049e-02 3.738937601703366115e-02 3.863164121516805133e-02 3.982532062066448247e-02 4.096735705769907060e-02 4.205508973531533329e-02 4.308627218170618667e-02 4.405908628362367047e-02 4.497215223915765336e-02 4.582453427836011284e-02 4.661574205340534433e-02 4.734572764847459758e-02 4.801487820845221077e-02 4.862400423477910433e-02 4.917432364574608056e-02 4.966744174670405937e-02 5.010532730261180179e-02 5.049028495031113173e-02 5.082492423080173238e-02 5.111212556148369418e-02 5.135500350492286370e-02 5.155686772321801253e-02 5.172118203552319993e-02 5.185152201980766651e-02 5.195153161876731734e-02 5.202487922316689772e-02 5.207521371380652297e-02 5.210612094572024400e-02 5.212108115485392101e-02 5.212342775850584836e-02 5.211630800632721661e-02 5.210264591878650819e-02 5.208510792502381997e-02 5.206607158229040189e-02 5.204759772488157937e-02 5.203140635247488488e-02 5.201885652596410087e-02 5.201093049440018434e-02 5.200822222938786960e-02 5.201093049440019822e-02 5.201885652596412862e-02 5.203140635247489876e-02 5.204759772488160019e-02 5.206607158229040189e-02 5.208510792502385467e-02 5.210264591878645962e-02 5.211630800632723742e-02 5.212342775850584836e-02 5.212108115485390714e-02 5.210612094572024400e-02 5.207521371380654379e-02 5.202487922316691854e-02 5.195153161876729653e-02 5.185152201980768039e-02 5.172118203552317911e-02 5.155686772321801253e-02 5.135500350492286370e-02 5.111212556148369418e-02 5.082492423080173238e-02 5.049028495031116642e-02 5.010532730261179485e-02 4.966744174670409406e-02 4.917432364574608750e-02 4.862400423477912514e-02 4.801487820845218996e-02 4.734572764847457677e-02 4.661574205340533045e-02 4.582453427836012672e-02 4.497215223915766030e-02 4.405908628362365659e-02 4.308627218170622136e-02 4.205508973531534717e-02 4.096735705769904978e-02 3.982532062066446166e-02 3.863164121516805827e-02 3.738937601703366115e-02 3.610195699416278436e-02 3.477316593499792108e-02 3.340710642021969823e-02 3.200817310128334370e-02 3.058101869164481582e-02 2.913051912074778038e-02 2.766173734998344722e-02 2.617988640776123047e-02 2.469029227395778958e-02 2.319835734211036019e-02 2.170952532640985089e-02 2.022924868441522070e-02 1.876295993577789881e-02 1.731604873903087871e-02 1.589384735524329226e-02 1.450162837481230003e-02 1.314462065662457511e-02 1.182805295110392861e-02 1.055724079739824017e-02 9.337743140746489895e-03 8.175634697408139251e-03 7.077975584958644262e-03 6.053622461535246475e-03 5.114624637603585287e-03 4.278543587725421385e-03 3.571807151386404474e-03 3.032363057054139350e-03 2.704047835347537891e-03 2.611360935279250384e-03 2.729466157668162651e-03 2.993497889139809000e-03 3.336934094767592378e-03 3.712435559573580655e-03 4.091398237221959520e-03 4.457769643635283406e-03 4.803055494117631011e-03 5.123252303170973583e-03 5.417078429418522960e-03 5.684945156136120802e-03 5.928333218356356474e-03 6.149392120185052935e-03 6.350664407812622869e-03 6.534882439997358530e-03 6.704809629301499742e-03 6.863111603875823342e-03 7.012250340654341794e-03 7.154398588388979213e-03 7.291374116852512681e-03 7.424594183807239900e-03 7.555050531535803006e-03 7.683304542589377249e-03 7.809501199891411526e-03 7.933399480660997816e-03 8.054415986138714623e-03 8.171678110464014599e-03 8.284082933558810022e-03 8.390358254214837219e-03 8.489122675097446682e-03 8.578942299808297103e-03 8.658382296646647408e-03 8.726052239136613056e-03 8.780644694977900525e-03 8.820966977258372713e-03 8.845966291769520248e-03 8.854748724476854335e-03 8.846592633260810454e-03 8.820957060200950925e-03 8.777485784633007673e-03 8.716007610643743478e-03 8.636533437974052915e-03 8.539250612376633742e-03 8.424514996352241297e-03 8.292841147893408038e-03 8.144890945517541114e-03 7.981460953401577421e-03 7.803468781302526185e-03 7.611938659612120517e-03 7.407986420306858846e-03 7.192804049121421031e-03 6.967643952632988913e-03 6.733803065968467678e-03 6.492606912323418793e-03 6.245393714824722109e-03 5.993498654549783179e-03 5.738238366747153152e-03 5.480895771065821820e-03 5.222705342313255228e-03 4.964838947073280974e-03 4.708392400005778980e-03 4.454372933326710034e-03 4.203687825313399441e-03 3.957134499897036264e-03 3.715392491039312597e-03 3.479017764386356775e-03 3.248440008203521637e-03 3.023963654472851953e-03 2.805773587136404720e-03 2.593946776402319791e-03 2.388471521749357344e-03 2.189276738776316580e-03 1.996275064060581538e-03 1.809425997129373133e-03 1.628829812577444391e-03 1.454871290830958216e-03 1.288447260081728579e-03 1.131336621679455024e-03 9.868015139704573811e-04 8.604934080290953637e-04 7.614571612673473469e-04 7.019726940354557680e-04 6.935885280242019184e-04 7.397466125942069167e-04 8.332625346772792093e-04 9.622032094893205470e-04 1.115976761261525249e-03 1.287117515091473329e-03 1.470732913118892550e-03 1.663597016649384077e-03
2.125946983195481279e-03 1.910791468737740254e-03 1.699976993949162954e-03 1.494607477104240890e-03 1.296153167270251011e-03 1.106795467728237479e-03 9.301021097098371689e-04 7.723322546529086006e-04 6.446317681446315628e-04 5.647309917764921448e-04 5.511997338347964697e-04 6.067804606069812819e-04 7.147153234060297025e-04 8.553080199570685946e-04 1.015537915357123165e-03 1.188367003012392054e-03 1.370232248532746340e-03 1.559398987470065820e-03 1.755082634813725281e-03 1.956988244314358024e-03 2.165059504544241883e-03 2.379334275203915522e-03 2.599857054719341160e-03 2.826623905438108934e-03 3.059547254516851306e-03 3.298433753492489677e-03 3.542971264427146640e-03 3.792722539113010417e-03 4.047123973853360493e-03 4.305488294628651881e-03 4.567010322597432961e-03 4.830775169480967281e-03 5.095768357587869557e-03 5.360887469346105327e-03 5.624955017225357484e-03 5.886732291564012939e-03 6.144933994900189135e-03 6.398243509090197588e-03 6.645328667942672352e-03 6.884857924950213079e-03 7.115516814455688337e-03 7.336024606717421979e-03 7.545151053469392050e-03 7.741733111942695339e-03 7.924691521917794773e-03 8.093047092733467521e-03 8.245936535093747674e-03 8.382627645688599943e-03 8.502533620758751312e-03 8.605226236990231800e-03 8.690447594217059687e-03 8.758120063626395266e-03 8.808354027821279145e-03 8.841452935618599601e-03 8.857915127156988991e-03 8.858431817602778827e-03 8.843880567105350671e-03 8.815313521037471817e-03 8.773939692432113080e-03 8.721100597275932564e-03 8.658238666330862407e-03 8.586858070224799230e-03 8.508477931624911297e-03 8.424578374957280777e-03 8.336540479255739183e-03 8.245581925293732350e-03 8.152690902595453870e-03 8.058561568086182805e-03 7.963534902639944971e-03 7.867549066798408541e-03 7.770103212220090018e-03 7.670238123815320205e-03 7.566536100866094565e-03 7.457141279868652155e-03 7.339800378379141010e-03 7.211922853841814043e-03 7.070658973268070802e-03 6.912994497863532949e-03 6.735861805247711498e-03 6.536269559283221231e-03 6.311456949047035414e-03 6.059084956229462103e-03 5.777487864398161976e-03 5.466026765295699773e-03 5.125619665127425020e-03 4.759581424084708030e-03 4.375007755705986705e-03 3.985086943166048397e-03 3.612823005927044695e-03 3.296137340189770216e-03 3.091390234749079834e-03 3.065630924021418586e-03 3.268820077117002860e-03 3.706603671350951115e-03 4.347518677747271368e-03 5.150626486623303447e-03 6.082061326113072895e-03 7.117692948234789416e-03 8.240767193678239649e-03 9.439248601103554862e-03 1.070393972582071515e-02 1.202730434022741650e-02 1.340275786845258367e-02 1.482424351192957075e-02 1.628598026172764848e-02 1.778231530204256450e-02 1.930764109465638728e-02 2.085635350821066561e-02 2.242283662480289846e-02 2.400146525714718163e-02 2.558661940885969405e-02 2.717270684153309107e-02 2.875419110129211892e-02 3.032562310458286961e-02 3.188167486249228466e-02 3.341717423813909960e-02 3.492713984457985338e-02 3.640681533954082116e-02 3.785170248182243014e-02 3.925759239754660762e-02 4.062059457196293827e-02 4.193716314094535907e-02 4.320412010910350958e-02 4.441867517171288471e-02 4.557844186662781544e-02 4.668144983134474985e-02 4.772615298955950464e-02 4.871143354153641136e-02 4.963660168302765074e-02 5.050139102816994519e-02 5.130594976281468989e-02 5.205082760507896006e-02 5.273695869969020900e-02 5.336564062101449568e-02 5.393850970615780838e-02 5.445751298365289483e-02 5.492487700441437554e-02 5.534307391939797399e-02 5.571478518210202374e-02 5.604286328348141027e-02 5.633029195136182721e-02 5.658014526586343379e-02 5.679554615621369013e-02 5.697962475265225951e-02 5.713547706969675233e-02 5.726612449362641910e-02 5.737447453806115288e-02 5.746328331688489027e-02 5.753512016362630904e-02 5.759233480143745310e-02 5.763702743793097660e-02 5.767102212514076814e-02 5.769584368711379307e-02 5.771269847643548806e-02 5.772245917733365844e-02 5.772565382677785628e-02 5.772245917733365844e-02 5.771269847643549500e-02 5.769584368711378614e-02 5.767102212514078896e-02 5.763702743793101824e-02 5.759233480143745310e-02 5.753512016362629516e-02 5.746328331688489027e-02 5.737447453806113207e-02 5.726612449362639828e-02 5.713547706969673151e-02 5.697962475265225951e-02 5.679554615621370400e-02 5.658014526586344073e-02 5.633029195136184802e-02 5.604286328348143803e-02 5.571478518210199599e-02 5.534307391939803644e-02 5.492487700441439635e-02 5.445751298365295034e-02 5.393850970615780838e-02 5.336564062101452344e-02 5.273695869969020900e-02 5.205082760507897394e-02 5.130594976281468295e-02 5.050139102816993825e-02 4.963660168302761605e-02 4.871143354153639055e-02 4.772615298955949076e-02 4.668144983134472209e-02 4.557844186662780850e-02 4.441867517171286389e-02 4.320412010910352346e-02 4.193716314094537295e-02 4.062059457196293133e-02 3.925759239754662844e-02 3.785170248182245095e-02 3.640681533954082116e-02 3.492713984457986032e-02 3.341717423813909960e-02 3.188167486249230548e-02 3.032562310458288696e-02 2.875419110129212585e-02 2.717270684153312230e-02 2.558661940885969405e-02 2.400146525714719550e-02 2.242283662480289499e-02 2.085635350821065867e-02 1.930764109465639075e-02 1.778231530204257491e-02 1.628598026172761726e-02 1.482424351192954647e-02 1.340275786845256806e-02 1.202730434022740783e-02 1.070393972582071862e-02 9.439248601103573943e-03 8.240767193678260466e-03 7.117692948234791150e-03 6.082061326113063354e-03 5.150626486623317325e-03 4.347518677747276572e-03 3.706603671350956752e-03 3.268820077117001992e-03 3.065630924021421188e-03 3.091390234749077665e-03 3.296137340189758940e-03 3.612823005927035154e-03 3.985086943166040591e-03 4.375007755705984970e-03 4.759581424084709765e-03 5.125619665127441500e-03 5.466026765295695436e-03 5.777487864398165446e-03 6.059084956229456899e-03 6.311456949047038016e-03 6.536269559283213425e-03 6.735861805247713233e-03 6.912994497863537285e-03 7.070658973268069067e-03 7.211922853841814043e-03 7.339800378379151419e-03 7.457141279868651287e-03 7.566536100866097167e-03 7.670238123815320205e-03 7.770103212220092620e-03 7.867549066798410276e-03 7.963534902639943236e-03 8.058561568086184540e-03 8.152690902595446931e-03 8.245581925293739289e-03 8.336540479255740918e-03 8.424578374957277307e-03 8.508477931624909563e-03 8.586858070224807904e-03 8.658238666330860672e-03 8.721100597275927360e-03 8.773939692432107876e-03 8.815313521037475286e-03 8.843880567105347201e-03 8.858431817602778827e-03 8.857915127156982052e-03 8.841452935618594397e-03 8.808354027821286084e-03 8.758120063626400470e-03 8.690447594217061422e-03 8.605226236990231800e-03 8.502533620758751312e-03 8.382627645688603413e-03 8.245936535093759817e-03 8.093047092733470990e-03 7.924691521917794773e-03 7.741733111942690135e-03 7.545151053469392050e-03 7.336024606717421979e-03 7.115516814455695276e-03 6.884857924950205273e-03 6.645328667942666280e-03 6.398243509090201925e-03 6.144933994900191737e-03 5.886732291564012939e-03 5.624955017225360086e-03 5.360887469346109664e-03 5.095768357587873026e-03 4.830775169480969015e-03 4.567010322597432094e-03 4.305488294628652748e-03 4.047123973853361360e-03 3.792722539113009116e-03 3.542971264427147941e-03 3.298433753492492279e-03 3.059547254516847836e-03 2.826623905438110235e-03 2.599857054719336823e-03 2.379334275203911185e-03 2.165059504544246654e-03 1.956988244314360192e-03 1.755082634813727449e-03 1.559398987470066037e-03 1.370232248532749159e-03 1.188367003012392922e-03 1.015537915357123165e-03 8.553080199570758588e-04 7.147153234060311120e-04 6.067804606069798724e-04 5.511997338347996139e-04 5.647309917764901932e-04 6.446317681446378511e-04 7.723322546529022038e-04 9.301021097098340247e-04 1.106795467728236395e-03 1.296153167270247758e-03 1.494607477104240890e-03 1.699976993949156232e-03 1.910791468737745892e-03 2.125946983195479978e-03
2.651494997897047012e-03 2.422178239897151714e-03 2.195264612779990535e-03 1.971343716187216703e-03 1.751005466412332940e-03 1.534889214716235028e-03 1.323783898728348287e-03 1.118837424191243242e-03 9.220188990319187154e-04 7.372140876387490473e-04 5.729714927959811323e-04 4.488379304643075980e-04 4.006991720688998391e-04 4.517487756667571959e-04 5.757507621947672433e-04 7.371583241431111343e-04 9.173980662522965507e-04 1.108676593083796980e-03 1.307770464764785668e-03 1.513367422418043957e-03 1.724991387282660740e-03 1.942533408556379676e-03 2.166025959386771223e-03 2.395524004234753177e-03 2.631037671592091533e-03 2.872492453095976898e-03 3.119705575313861182e-03 3.372372751844941122e-03 3.630062105588710824e-03 3.892213323782580878e-03 4.158140778686185250e-03 4.427039727596275565e-03 4.697994941537717191e-03 4.969991269901973159e-03 5.241925761337107650e-03 5.512621045160661336e-03 5.780839740833824264e-03 6.045299710288306108e-03 6.304690002081577913e-03 6.557687359637003749e-03 6.802973179972407990e-03 7.039250815590551193e-03 7.265263111822978064e-03 7.479810065526771440e-03 7.681766479268116107e-03 7.870099468084841912e-03 8.043885653694309371e-03 8.202327853032738772e-03 8.344771033979462432e-03 8.470717270205806518e-03 8.579839378483049284e-03 8.671992865004999815e-03 8.747225741957081677e-03 8.805785702445563523e-03 8.848124062670943701e-03 8.874895799323179527e-03 8.886954934317001231e-03 8.885344459598001898e-03 8.871279967840395644e-03 8.846126182013294356e-03 8.811365684509677929e-03 8.768559364197734893e-03 8.719298454793725575e-03 8.665148548830291231e-03 8.607586637378671079e-03 8.547933016019290675e-03 8.487280743158449534e-03 8.426426129302524298e-03 8.365804337868050500e-03 8.305434448090020377e-03 8.244878159552300814e-03 8.183215666825480877e-03 8.119041159341880420e-03 8.050479063086583842e-03 7.975220765386566504e-03 7.890580406012159126e-03 7.793567603092550235e-03 7.680974877491661933e-03 7.549478149249741130e-03 7.395750088282995044e-03 7.216588448588751557e-03 7.009065119449304701e-03 6.770707168925643379e-03 6.499729976210156211e-03 6.195357157582746625e-03 5.858286880288542456e-03 5.491406844421180440e-03 5.100931038973321487e-03 4.698234598934257142e-03 4.302749004223194521e-03 3.946065319716185286e-03 3.675935110775901439e-03 3.554703922425357654e-03 3.643068981855366283e-03 3.972272964128265721e-03 4.532036546453772560e-03 5.287223488296846283e-03 6.200001340913463381e-03 7.239956333179814116e-03 8.384926566718017144e-03 9.618912063035238783e-03 1.092994550855947225e-02 1.230856468501962883e-02 1.374682666477818581e-02 1.523769447158032989e-02 1.677466056872679509e-02 1.835151807769124649e-02 1.996222457666734992e-02 2.160082478001322526e-02 2.326141136003527510e-02 2.493811092717679312e-02 2.662508684998046021e-02 2.831655343830503241e-02 3.000679777240458992e-02 3.169020656912083928e-02 3.336129618858112156e-02 3.501474435233884602e-02 3.664542245835048645e-02 3.824842759605268788e-02 3.981911352111531383e-02 4.135311996660893941e-02 4.284639975943646539e-02 4.429524328731836158e-02 4.569629992813912384e-02 4.704659611429238414e-02 4.834354976188959263e-02 4.958498085018463175e-02 5.076911799111365198e-02 5.189460088281183658e-02 5.296047859463683116e-02 5.396620368448432070e-02 5.491162220166023733e-02 5.579695968000682876e-02 5.662280327599585744e-02 5.739008025442857153e-02 5.810003306980462967e-02 5.875419133383984194e-02 5.935434099835391192e-02 5.990249111761235951e-02 6.040083858417628210e-02 6.085173125776237313e-02 6.125762992640147730e-02 6.162106955355740878e-02 6.194462027352076045e-02 6.223084860000972773e-02 6.248227930986836876e-02 6.270135845475892367e-02 6.289041793926326840e-02 6.305164208398533754e-02 6.318703656745872088e-02 6.329840011126157406e-02 6.338729923935600141e-02 6.345504640555520159e-02 6.350268174293259571e-02 6.353095864619633104e-02 6.354033335330716570e-02 6.353095864619633104e-02 6.350268174293263734e-02 6.345504640555518772e-02 6.338729923935600141e-02 6.329840011126160182e-02 6.318703656745873476e-02 6.305164208398529591e-02 6.289041793926328228e-02 6.270135845475890979e-02 6.248227930986844508e-02 6.223084860000971386e-02 6.194462027352079514e-02 6.162106955355741572e-02 6.125762992640152588e-02 6.085173125776238007e-02 6.040083858417628210e-02 5.990249111761235951e-02 5.935434099835391192e-02 5.875419133383987663e-02 5.810003306980459498e-02 5.739008025442855071e-02 5.662280327599585744e-02 5.579695968000680795e-02 5.491162220166020264e-02 5.396620368448432764e-02 5.296047859463678953e-02 5.189460088281185046e-02 5.076911799111365892e-02 4.958498085018465257e-02 4.834354976188959263e-02 4.704659611429240496e-02 4.569629992813917935e-02 4.429524328731836158e-02 4.284639975943649315e-02 4.135311996660895328e-02 3.981911352111527913e-02 3.824842759605267400e-02 3.664542245835048645e-02 3.501474435233884602e-02 3.336129618858112156e-02 3.169020656912083928e-02 3.000679777240461421e-02 2.831655343830504629e-02 2.662508684998044980e-02 2.493811092717680006e-02 2.326141136003530285e-02 2.160082478001323220e-02 1.996222457666733952e-02 1.835151807769125343e-02 1.677466056872680897e-02 1.523769447158033509e-02 1.374682666477818581e-02 1.230856468501964965e-02 1.092994550855947745e-02 9.618912063035226639e-03 8.384926566718060512e-03 7.239956333179816718e-03 6.200001340913454707e-03 5.287223488296857558e-03 4.532036546453771693e-03 3.972272964128273527e-03 3.643068981855354140e-03 3.554703922425346812e-03 3.675935110775884959e-03 3.946065319716173143e-03 4.302749004223194521e-03 4.698234598934263213e-03 5.100931038973323221e-03 5.491406844421183910e-03 5.858286880288542456e-03 6.195357157582737084e-03 6.499729976210157946e-03 6.770707168925660727e-03 7.009065119449309905e-03 7.216588448588761098e-03 7.395750088282991574e-03 7.549478149249735925e-03 7.680974877491669739e-03 7.793567603092541561e-03 7.890580406012160861e-03 7.975220765386566504e-03 8.050479063086576903e-03 8.119041159341887359e-03 8.183215666825475673e-03 8.244878159552304284e-03 8.305434448090020377e-03 8.365804337868055704e-03 8.426426129302517359e-03 8.487280743158447799e-03 8.547933016019295879e-03 8.607586637378672814e-03 8.665148548830286027e-03 8.719298454793722106e-03 8.768559364197733158e-03 8.811365684509676194e-03 8.846126182013301295e-03 8.871279967840399114e-03 8.885344459598007102e-03 8.886954934316992558e-03 8.874895799323188200e-03 8.848124062670940232e-03 8.805785702445561788e-03 8.747225741957086881e-03 8.671992865005013693e-03 8.579839378483054488e-03 8.470717270205811722e-03 8.344771033979465902e-03 8.202327853032733568e-03 8.043885653694314575e-03 7.870099468084843647e-03 7.681766479268114373e-03 7.479810065526771440e-03 7.265263111822979798e-03 7.039250815590550325e-03 6.802973179972407122e-03 6.557687359637010688e-03 6.304690002081576178e-03 6.045299710288311312e-03 5.780839740833825999e-03 5.512621045160664805e-03 5.241925761337104181e-03 4.969991269901967955e-03 4.697994941537716324e-03 4.427039727596272962e-03 4.158140778686188720e-03 3.892213323782580444e-03 3.630062105588710824e-03 3.372372751844941122e-03 3.119705575313862483e-03 2.872492453095972995e-03 2.631037671592090232e-03 2.395524004234748407e-03 2.166025959386771223e-03 1.942533408556380761e-03 1.724991387282658571e-03 1.513367422418046993e-03 1.307770464764785451e-03 1.108676593083795462e-03 9.173980662522987191e-04 7.371583241431091827e-04 5.757507621947658338e-04 4.517487756667597438e-04 4.006991720688998391e-04 4.488379304643022312e-04 5.729714927959722419e-04 7.372140876387526251e-04 9.220188990319212090e-04 1.118837424191243893e-03 1.323783898728352407e-03 1.534889214716229390e-03 1.751005466412332290e-03 1.971343716187210198e-03 2.195264612779992703e-03 2.422178239897151281e-03 2.651494997897042242e-03
3.224686823607580619e-03 2.984663726325790991e-03 2.745997980492008352e-03 2.509230507664000562e-03 2.274835686402183147e-03 2.043219836353245104e-03 1.814725417906813427e-03 1.589645907631449806e-03 1.368261968961586271e-03 1.150924153682061218e-03 9.382498734647159696e-04 7.316453657929425456e-04 5.349388677309723557e-04 3.606909753864778485e-04 2.553328020492532800e-04 3.008953859442444704e-04 4.542605687887317761e-04 6.434939490537096166e-04 8.464265914768899848e-04 1.057055391616050456e-03 1.273581033220628263e-03 1.495519599232614325e-03 1.722846010017768832e-03 1.955679481536493070e-03 2.194146254797667023e-03 2.438311310846917081e-03 2.688141424499288813e-03 2.943484664528526074e-03 3.204059735053186274e-03 3.469451882159054271e-03 3.739113545577675991e-03 4.012368626882661764e-03 4.288419606205626407e-03 4.566356947901598073e-03 4.845170369536668832e-03 5.123761642154433908e-03 5.400958659030314669e-03 5.675530562056182657e-03 5.946203753759773079e-03 6.211678650666843313e-03 6.470647052058988574e-03 6.721810008233792058e-03 6.963896075036660714e-03 7.195679837568408690e-03 7.416000575861212731e-03 7.623780929100998534e-03 7.818045392766627411e-03 7.997938454196122995e-03 8.162742136058845355e-03 8.311892673236193768e-03 8.444995995626404517e-03 8.561841626704301891e-03 8.662414534926343029e-03 8.746904392479559059e-03 8.815711605767710679e-03 8.869449388212442831e-03 8.908941056433496847e-03 8.935211657407014438e-03 8.949472994738574480e-03 8.953101140224049154e-03 8.947605621861422567e-03 8.934589703595429908e-03 8.915701545893082308e-03 8.892576579540258791e-03 8.866772136771349649e-03 8.839696229606277753e-03 8.812533268650564466e-03 8.786170358373824804e-03 8.761128438132365429e-03 8.737502812021898796e-03 8.714917411639768255e-03 8.692496428134886127e-03 8.668855799828739314e-03 8.642115616595983166e-03 8.609933038197370783e-03 8.569554072990868618e-03 8.517881737894925434e-03 8.451557856451307610e-03 8.367056104673064806e-03 8.260784886893740922e-03 8.129200223062375483e-03 7.968931139381763354e-03 7.776923333672439327e-03 7.550611696301798813e-03 7.288139675803657729e-03 6.988655396129209163e-03 6.652734130133499887e-03 6.283009416410190173e-03 5.885147570271072846e-03 5.469375218460867730e-03 5.052837542665861159e-03 4.662966780018183884e-03 4.341243230087427248e-03 4.144204293526252206e-03 4.134824768508844721e-03 4.360629699121113846e-03 4.833111653658785263e-03 5.529975558878076972e-03 6.414725743213758359e-03 7.452596035109026497e-03 8.616128369108026069e-03 9.884889221453817959e-03 1.124360996141906578e-02 1.268045800558507269e-02 1.418579242369590043e-02 1.575134303463468846e-02 1.736968693556900992e-02 1.903391995877343548e-02 2.073745343988635942e-02 2.247389167552186692e-02 2.423696189299243825e-02 2.602047886138047009e-02 2.781833264525808772e-02 2.962449194946837130e-02 3.143301797210960868e-02 3.323808524844244078e-02 3.503400697770677613e-02 3.681526298790864515e-02 3.857652893872402095e-02 4.031270566932485672e-02 4.201894781547992064e-02 4.369069098063436268e-02 4.532367686871065227e-02 4.691397588535226038e-02 4.845800679780361275e-02 4.995255311695853684e-02 5.139477593224097557e-02 5.278222299289371533e-02 5.411283388950594020e-02 5.538494124809018038e-02 5.659726790577727235e-02 5.774892009273228932e-02 5.883937669857054048e-02 5.986847475356354975e-02 6.083639130443498771e-02 6.174362191140723988e-02 6.259095603673370256e-02 6.337944963479441585e-02 6.411039528945754185e-02 6.478529027534270235e-02 6.540580294549595830e-02 6.597373786859725420e-02 6.649100015348746728e-02 6.695955940807488127e-02 6.738141378270426363e-02 6.775855454546317325e-02 6.809293162848722991e-02 6.838642057035977662e-02 6.864079126056486790e-02 6.885767886787509673e-02 6.903855730608692010e-02 6.918471555804071860e-02 6.929723714289789949e-02 6.937698297265783298e-02 6.942457780253324939e-02 6.944040043626160952e-02 6.942457780253326327e-02 6.937698297265787462e-02 6.929723714289792724e-02 6.918471555804070472e-02 6.903855730608690622e-02 6.885767886787508285e-02 6.864079126056485403e-02 6.838642057035973498e-02 6.809293162848725767e-02 6.775855454546318712e-02 6.738141378270424975e-02 6.695955940807489515e-02 6.649100015348748116e-02 6.597373786859729583e-02 6.540580294549595830e-02 6.478529027534268847e-02 6.411039528945751409e-02 6.337944963479442972e-02 6.259095603673371644e-02 6.174362191140723988e-02 6.083639130443507792e-02 5.986847475356358445e-02 5.883937669857054048e-02 5.774892009273228932e-02 5.659726790577727235e-02 5.538494124809015956e-02 5.411283388950589857e-02 5.278222299289371533e-02 5.139477593224099639e-02 4.995255311695854378e-02 4.845800679780364051e-02 4.691397588535227425e-02 4.532367686871063839e-02 4.369069098063436268e-02 4.201894781547993452e-02 4.031270566932484978e-02 3.857652893872404870e-02 3.681526298790863821e-02 3.503400697770678307e-02 3.323808524844244772e-02 3.143301797210958787e-02 2.962449194946837130e-02 2.781833264525811894e-02 2.602047886138048396e-02 2.423696189299245907e-02 2.247389167552186345e-02 2.073745343988636983e-02 1.903391995877344242e-02 1.736968693556902033e-02 1.575134303463470928e-02 1.418579242369590564e-02 1.268045800558507442e-02 1.124360996141907446e-02 9.884889221453812755e-03 8.616128369108017396e-03 7.452596035109026497e-03 6.414725743213745349e-03 5.529975558878068298e-03 4.833111653658790467e-03 4.360629699121095632e-03 4.134824768508832578e-03 4.144204293526254808e-03 4.341243230087424645e-03 4.662966780018183884e-03 5.052837542665867231e-03 5.469375218460878138e-03 5.885147570271059836e-03 6.283009416410191041e-03 6.652734130133505959e-03 6.988655396129209163e-03 7.288139675803662065e-03 7.550611696301800548e-03 7.776923333672427184e-03 7.968931139381756415e-03 8.129200223062385891e-03 8.260784886893735718e-03 8.367056104673063072e-03 8.451557856451302406e-03 8.517881737894930638e-03 8.569554072990870353e-03 8.609933038197365579e-03 8.642115616595979696e-03 8.668855799828734110e-03 8.692496428134891331e-03 8.714917411639759581e-03 8.737502812021902265e-03 8.761128438132361959e-03 8.786170358373824804e-03 8.812533268650569671e-03 8.839696229606282957e-03 8.866772136771346180e-03 8.892576579540263995e-03 8.915701545893075369e-03 8.934589703595433377e-03 8.947605621861419098e-03 8.953101140224054358e-03 8.949472994738577949e-03 8.935211657407016173e-03 8.908941056433498581e-03 8.869449388212449770e-03 8.815711605767707210e-03 8.746904392479562529e-03 8.662414534926343029e-03 8.561841626704303626e-03 8.444995995626402782e-03 8.311892673236198972e-03 8.162742136058852294e-03 7.997938454196128200e-03 7.818045392766625676e-03 7.623780929101002003e-03 7.416000575861211863e-03 7.195679837568407823e-03 6.963896075036663316e-03 6.721810008233793793e-03 6.470647052058988574e-03 6.211678650666843313e-03 5.946203753759773079e-03 5.675530562056180055e-03 5.400958659030318139e-03 5.123761642154437378e-03 4.845170369536672302e-03 4.566356947901594604e-03 4.288419606205624672e-03 4.012368626882661764e-03 3.739113545577680761e-03 3.469451882159054271e-03 3.204059735053183672e-03 2.943484664528521304e-03 2.688141424499287512e-03 2.438311310846915780e-03 2.194146254797661819e-03 1.955679481536493070e-03 1.722846010017771434e-03 1.495519599232614325e-03 1.273581033220629131e-03 1.057055391616048504e-03 8.464265914768899848e-04 6.434939490537108092e-04 4.542605687887357876e-04 3.008953859442455546e-04 2.553328020492546895e-04 3.606909753864766016e-04 5.349388677309717052e-04 7.316453657929414614e-04 9.382498734647169453e-04 1.150924153682063820e-03 1.368261968961589524e-03 1.589645907631453492e-03 1.814725417906811909e-03 2.043219836353244237e-03 2.274835686402187050e-03 2.509230507663999694e-03 2.745997980492010521e-03 2.984663726325790557e-03 3.224686823607580619e-03
3.837889334669025709e-03 3.588838015213900896e-03 3.340302630417565227e-03 3.092890965968071205e-03 2.847139671446047033e-03 2.603505480539744163e-03 2.362357175617589306e-03 2.123968785602048208e-03 1.888514718146586894e-03 1.656067929449266465e-03 1.426603128572571672e-03 1.200009320049551026e-03 9.761229210504776977e-04 7.548176435031771431e-04 5.363027125634518225e-04 3.225782459282707632e-04 1.330155557301234586e-04 1.682610582067398640e-04 3.700528874101513305e-04 5.881300725333790105e-04 8.116664666612965779e-04 1.039478158786008143e-03 1.271624109970570906e-03 1.508412337567722030e-03 1.750165412112967590e-03 1.997138177680588423e-03 2.249480213214664990e-03 2.507216009631927246e-03 2.770234297047559618e-03 3.038283237642072383e-03 3.310969956618620234e-03 3.587763541338712028e-03 3.868000916645336369e-03 4.150895142531041589e-03 4.435545764382165142e-03 4.720950907352305069e-03 5.006020856120741054e-03 5.289592902852845516e-03 5.570447280214029136e-03 5.847324023040794197e-03 6.118940621669793564e-03 6.384010341875738515e-03 6.641261091536753737e-03 6.889454712262623598e-03 7.127406565837646896e-03 7.354005270140301885e-03 7.568232417200572958e-03 7.769182076434112856e-03 7.956079848484006595e-03 8.128301188161960941e-03 8.285388657981515928e-03 8.427067705531790867e-03 8.553260478229764846e-03 8.664097097812217471e-03 8.759923716745133052e-03 8.841306573715630723e-03 8.909031163849931434e-03 8.964095554430756563e-03 9.007696827635067183e-03 9.041209643978857791e-03 9.066156025240175095e-03 9.084165688367555613e-03 9.096926654244026980e-03 9.106126427768495082e-03 9.113384795550818346e-03 9.120180175863119507e-03 9.127772399722745497e-03 9.137125675039903597e-03 9.148836132567242374e-03 9.163068618270351490e-03 9.179507170172030925e-03 9.197322868556180933e-03 9.215161552181801510e-03 9.231152424999831616e-03 9.242937076500649246e-03 9.247717151351713197e-03 9.242318029046717523e-03 9.223265527955553864e-03 9.186872857208759277e-03 9.129335768616844357e-03 9.046835056087037391e-03 8.935647195336605952e-03 8.792266092322652965e-03 8.613541856584899098e-03 8.396846731706037251e-03 8.140284693327164145e-03 7.842971292617528095e-03 7.505426583239783664e-03 7.130150236628614302e-03 6.722488952337541714e-03 6.291963579425855629e-03 5.854277575617960160e-03 5.434179343184316821e-03 5.068868695915968760e-03 4.810018922505754184e-03 4.719505278475643294e-03 4.853620867684807147e-03 5.241393359424623317e-03 5.876075390155328752e-03 6.727296809622788747e-03 7.758862726107628935e-03 8.938979242734360064e-03 1.024276932200132023e-02 1.165134310136687994e-02 1.315014398692588779e-02 1.472753019989471446e-02 1.637375870289432128e-02 1.808030557897159427e-02 1.983942483032944196e-02 2.164386681103509097e-02 2.348670174335330124e-02 2.536121242512225787e-02 2.726083284068531870e-02 2.917911751494654121e-02 3.110973161367517129e-02 3.304645507470967136e-02 3.498319615685694522e-02 3.691401115694925572e-02 3.883312794430592019e-02 4.073497156528216312e-02 4.261419058504406498e-02 4.446568312587628052e-02 4.628462177381275494e-02 4.806647668577464227e-02 4.980703635534174112e-02 5.150242559852653834e-02 5.314912040910242663e-02 5.474395941104893970e-02 5.628415170701916992e-02 5.776728098800924804e-02 5.919130583242780685e-02 6.055455618248068578e-02 6.185572604319098527e-02 6.309386250384853290e-02 6.426835123346487377e-02 6.537889865030939440e-02 6.642551101061065777e-02 6.740847070254547824e-02 6.832831006821826758e-02 6.918578310825915234e-02 6.998183545025654650e-02 7.071757298363015587e-02 7.139422957904151268e-02 7.201313432034085749e-02 7.257567868093502128e-02 7.308328407470215948e-02 7.353737020401820978e-02 7.393932461451925564e-02 7.429047384818211752e-02 7.459205656328568579e-02 7.484519896276814466e-02 7.505089284107670233e-02 7.520997652519635646e-02 7.532311894788960849e-02 7.539080705117344461e-02 7.541333667607472147e-02 7.539080705117351400e-02 7.532311894788960849e-02 7.520997652519638421e-02 7.505089284107673009e-02 7.484519896276818629e-02 7.459205656328568579e-02 7.429047384818210364e-02 7.393932461451922789e-02 7.353737020401819591e-02 7.308328407470214561e-02 7.257567868093499353e-02 7.201313432034085749e-02 7.139422957904152656e-02 7.071757298363014199e-02 6.998183545025651875e-02 6.918578310825915234e-02 6.832831006821826758e-02 6.740847070254554763e-02 6.642551101061068553e-02 6.537889865030936665e-02 6.426835123346488765e-02 6.309386250384854677e-02 6.185572604319098527e-02 6.055455618248068578e-02 5.919130583242779298e-02 5.776728098800921335e-02 5.628415170701914910e-02 5.474395941104893970e-02 5.314912040910239888e-02 5.150242559852650365e-02 4.980703635534170642e-02 4.806647668577464227e-02 4.628462177381274106e-02 4.446568312587628746e-02 4.261419058504405805e-02 4.073497156528217700e-02 3.883312794430593407e-02 3.691401115694923490e-02 3.498319615685694522e-02 3.304645507470969218e-02 3.110973161367518169e-02 2.917911751494653080e-02 2.726083284068533258e-02 2.536121242512226828e-02 2.348670174335330471e-02 2.164386681103509097e-02 1.983942483032944196e-02 1.808030557897159080e-02 1.637375870289431781e-02 1.472753019989468670e-02 1.315014398692586871e-02 1.165134310136688341e-02 1.024276932200131503e-02 8.938979242734361799e-03 7.758862726107631537e-03 6.727296809622776604e-03 5.876075390155351304e-03 5.241393359424624185e-03 4.853620867684801943e-03 4.719505278475648498e-03 4.810018922505774133e-03 5.068868695915963556e-03 5.434179343184311617e-03 5.854277575617967966e-03 6.291963579425870375e-03 6.722488952337541714e-03 7.130150236628603894e-03 7.505426583239782796e-03 7.842971292617540238e-03 8.140284693327169349e-03 8.396846731706047659e-03 8.613541856584892159e-03 8.792266092322647761e-03 8.935647195336600748e-03 9.046835056087037391e-03 9.129335768616832214e-03 9.186872857208764481e-03 9.223265527955557333e-03 9.242318029046720992e-03 9.247717151351713197e-03 9.242937076500644042e-03 9.231152424999836820e-03 9.215161552181806714e-03 9.197322868556186137e-03 9.179507170172034394e-03 9.163068618270358429e-03 9.148836132567238905e-03 9.137125675039894923e-03 9.127772399722748967e-03 9.120180175863112568e-03 9.113384795550818346e-03 9.106126427768493348e-03 9.096926654244028715e-03 9.084165688367559083e-03 9.066156025240175095e-03 9.041209643978849117e-03 9.007696827635058509e-03 8.964095554430749624e-03 8.909031163849938373e-03 8.841306573715635928e-03 8.759923716745138256e-03 8.664097097812217471e-03 8.553260478229770050e-03 8.427067705531780459e-03 8.285388657981514193e-03 8.128301188161957472e-03 7.956079848484011799e-03 7.769182076434117193e-03 7.568232417200578162e-03 7.354005270140298416e-03 7.127406565837646028e-03 6.889454712262618394e-03 6.641261091536758074e-03 6.384010341875737647e-03 6.118940621669795299e-03 5.847324023040791595e-03 5.570447280214028268e-03 5.289592902852849853e-03 5.006020856120744524e-03 4.720950907352301600e-03 4.435545764382165142e-03 4.150895142531049395e-03 3.868000916645335501e-03 3.587763541338706823e-03 3.310969956618616764e-03 3.038283237642074551e-03 2.770234297047564388e-03 2.507216009631930715e-03 2.249480213214671495e-03 1.997138177680587989e-03 1.750165412112968241e-03 1.508412337567717693e-03 1.271624109970564400e-03 1.039478158786009011e-03 8.116664666612956021e-04 5.881300725333786852e-04 3.700528874101499210e-04 1.682610582067428455e-04 1.330155557301229165e-04 3.225782459282632280e-04 5.363027125634512804e-04 7.548176435031761673e-04 9.761229210504736862e-04 1.200009320049551676e-03 1.426603128572572973e-03 1.656067929449262779e-03 1.888514718146582557e-03 2.123968785602053846e-03 2.362357175617590174e-03 2.603505480539751102e-03 2.847139671446044865e-03 3.092890965968077277e-03 3.340302630417562625e-03 3.588838015213901330e-03 3.837889334669019638e-03
4.487086220786967207e-03 4.230023657338995158e-03 3.972616529724305214e-03 3.715564153359776460e-03 3.459502393108212365e-03 3.204993986634525113e-03 2.952519146487294754e-03 2.702466724298928282e-03 2.455126278539832008e-03 2.210681448585159834e-03 1.969205104810620166e-03 1.730656829683374859e-03 1.494883434878402839e-03 1.261623588689510678e-03 1.030518768504341993e-03 8.011369663978615101e-04 5.730352280499831450e-04 3.460237561081857096e-04 1.232052597633386437e-04 1.234810954627155784e-04 3.490067384246073345e-04 5.814358396886198975e-04 8.176481200998512089e-04 1.057811042730774078e-03 1.302334315045467405e-03 1.551602705108263893e-03 1.805910193816821947e-03 2.065432809619125506e-03 2.330214263452826551e-03 2.600158165986893050e-03 2.875024815549951686e-03 3.154431670119331628e-03 3.437856965102405529e-03 3.724646064756107020e-03 4.014020195125822706e-03 4.305087247982774049e-03 4.596854381961316786e-03 4.888242181731684496e-03 5.178100167792997095e-03 5.465223476808406082e-03 5.748370554389954992e-03 6.026281717502237831e-03 6.297698452461528325e-03 6.561383315845987878e-03 6.816140300032865786e-03 7.060835511758086110e-03 7.294417991133009954e-03 7.515940468913706075e-03 7.724579821116392409e-03 7.919656930806307643e-03 8.100655606404506479e-03 8.267240132730255958e-03 8.419270945042722429e-03 8.556817817707854101e-03 8.680169850335876097e-03 8.789841419788264540e-03 8.886573155642235253e-03 8.971326903292352328e-03 9.045273583402528919e-03 9.109772866310218362e-03 9.166343688258946770e-03 9.216624879203026005e-03 9.262325581848604092e-03 9.305165738213728652e-03 9.346807697614424940e-03 9.388780915426846521e-03 9.432402676701881483e-03 9.478698661242568324e-03 9.528327808588289705e-03 9.581516190034909675e-03 9.638004343909441218e-03 9.697011758384152524e-03 9.757220975913466834e-03 9.816782323356672627e-03 9.873338777293365690e-03 9.924069191489781269e-03 9.965747227839868994e-03 9.994812942659447516e-03 1.000745409832432854e-02 9.999694841761136432e-03 9.967490337157146676e-03 9.906827200183571103e-03 9.813831155329395470e-03 9.684885326440724126e-03 9.516765217549377764e-03 9.306800201903454514e-03 9.053076987544372844e-03 8.754709339832638867e-03 8.412212327517017488e-03 8.028041473204091880e-03 7.607390924508677411e-03 7.159391046973094010e-03 6.698890475998958878e-03 6.248981161112981270e-03 5.844103441591773362e-03 5.532452381975985767e-03 5.374103024485689384e-03 5.429785260334557204e-03 5.741106870807809702e-03 6.316081061904802764e-03 7.133217645213111961e-03 8.157700571929127689e-03 9.354843852774645876e-03 1.069573308501612675e-02 1.215778816672936045e-02 1.372351134206727975e-02 1.537902996130198832e-02 1.711292771882048230e-02 1.891541539051525347e-02 2.077777205710293340e-02 2.269197801479066329e-02 2.465047783558520222e-02 2.664603063987073389e-02 2.867161881002527890e-02 3.072039607296429831e-02 3.278566225890748587e-02 3.486085618573744188e-02 3.693956080823644628e-02 3.901551653192224939e-02 4.108263975734362250e-02 4.313504450556029934e-02 4.516706551406192427e-02 4.717328157039207825e-02 4.914853812360500673e-02 5.108796841663717364e-02 5.298701253956818180e-02 5.484143392926458388e-02 5.664733294544392617e-02 5.840115724336933378e-02 6.009970874332378615e-02 6.174014706982760420e-02 6.331998940071315030e-02 6.483710672875998837e-02 6.628971659729093746e-02 6.767637242598695257e-02 6.899594959401492145e-02 7.024762849459302572e-02 7.143087481769409830e-02 7.254541735549277504e-02 7.359122365828320300e-02 7.456847389632668965e-02 7.547753330542646133e-02 7.631892361069327058e-02 7.709329383384305734e-02 7.780139089451384993e-02 7.844403041540713717e-02 7.902206813489009996e-02 7.953637231906425520e-02 7.998779754871586378e-02 8.037716023502870788e-02 8.070521619242757017e-02 8.097264056709285729e-02 8.118001038686860349e-02 8.132778996217640555e-02 8.141631932911820579e-02 8.144580588558920919e-02 8.141631932911819192e-02 8.132778996217640555e-02 8.118001038686863124e-02 8.097264056709287117e-02 8.070521619242758404e-02 8.037716023502870788e-02 7.998779754871586378e-02 7.953637231906429683e-02 7.902206813489009996e-02 7.844403041540716492e-02 7.780139089451390544e-02 7.709329383384309897e-02 7.631892361069333997e-02 7.547753330542647521e-02 7.456847389632673129e-02 7.359122365828320300e-02 7.254541735549277504e-02 7.143087481769412606e-02 7.024762849459299796e-02 6.899594959401494920e-02 6.767637242598692482e-02 6.628971659729090971e-02 6.483710672876001613e-02 6.331998940071317805e-02 6.174014706982763889e-02 6.009970874332379309e-02 5.840115724336934766e-02 5.664733294544390535e-02 5.484143392926456306e-02 5.298701253956815405e-02 5.108796841663717364e-02 4.914853812360502061e-02 4.717328157039207825e-02 4.516706551406196590e-02 4.313504450556029934e-02 4.108263975734360862e-02 3.901551653192224939e-02 3.693956080823645322e-02 3.486085618573744188e-02 3.278566225890751362e-02 3.072039607296426014e-02 2.867161881002527543e-02 2.664603063987075124e-02 2.465047783558520569e-02 2.269197801479066329e-02 2.077777205710295769e-02 1.891541539051525347e-02 1.711292771882048230e-02 1.537902996130200046e-02 1.372351134206727628e-02 1.215778816672933790e-02 1.069573308501614237e-02 9.354843852774649346e-03 8.157700571929112077e-03 7.133217645213105022e-03 6.316081061904778478e-03 5.741106870807796692e-03 5.429785260334561540e-03 5.374103024485696323e-03 5.532452381975980563e-03 5.844103441591767291e-03 6.248981161112993413e-03 6.698890475998972756e-03 7.159391046973074928e-03 7.607390924508672207e-03 8.028041473204093614e-03 8.412212327517014018e-03 8.754709339832623255e-03 9.053076987544379783e-03 9.306800201903454514e-03 9.516765217549377764e-03 9.684885326440715453e-03 9.813831155329383327e-03 9.906827200183571103e-03 9.967490337157151881e-03 9.999694841761136432e-03 1.000745409832433895e-02 9.994812942659452720e-03 9.965747227839863789e-03 9.924069191489788208e-03 9.873338777293362220e-03 9.816782323356677831e-03 9.757220975913459896e-03 9.697011758384155994e-03 9.638004343909442953e-03 9.581516190034909675e-03 9.528327808588289705e-03 9.478698661242561385e-03 9.432402676701876279e-03 9.388780915426853460e-03 9.346807697614424940e-03 9.305165738213735591e-03 9.262325581848607561e-03 9.216624879203026005e-03 9.166343688258943301e-03 9.109772866310216627e-03 9.045273583402528919e-03 8.971326903292348859e-03 8.886573155642228314e-03 8.789841419788274948e-03 8.680169850335874362e-03 8.556817817707852367e-03 8.419270945042717225e-03 8.267240132730255958e-03 8.100655606404501274e-03 7.919656930806309378e-03 7.724579821116395878e-03 7.515940468913712147e-03 7.294417991133014291e-03 7.060835511758089579e-03 6.816140300032864051e-03 6.561383315845997419e-03 6.297698452461528325e-03 6.026281717502237831e-03 5.748370554389954992e-03 5.465223476808405215e-03 5.178100167792993626e-03 4.888242181731685364e-03 4.596854381961315919e-03 4.305087247982777518e-03 4.014020195125823573e-03 3.724646064756110490e-03 3.437856965102400759e-03 3.154431670119330327e-03 2.875024815549948650e-03 2.600158165986890882e-03 2.330214263452823516e-03 2.065432809619133312e-03 1.805910193816826284e-03 1.551602705108264544e-03 1.302334315045465454e-03 1.057811042730769308e-03 8.176481200998491489e-04 5.814358396886152355e-04 3.490067384246081476e-04 1.234810954627179095e-04 1.232052597633324367e-04 3.460237561081838122e-04 5.730352280499829282e-04 8.011369663978654132e-04 1.030518768504334187e-03 1.261623588689519352e-03 1.494883434878405441e-03 1.730656829683370522e-03 1.969205104810624937e-03 2.210681448585152895e-03 2.455126278539831574e-03 2.702466724298929149e-03 2.952519146487285646e-03 3.204993986634520776e-03 3.459502393108208462e-03 3.715564153359773858e-03 3.972616529724308683e-03 4.230023657338986484e-03 4.487086220786968074e-03
5.169974902955396141e-03 4.905699920743860840e-03 4.640125222763536068e-03 4.374042093775000646e-03 4.108188394452507580e-03 3.843238765718090186e-03 3.579794977545883942e-03 3.318376705615034335e-03 3.059413103510712998e-03 2.803235648706168918e-03 2.550072897502238777e-03 2.300048033589068442e-03 2.053180547744665532e-03 1.809394322023201484e-03 1.568536559902251664e-03 1.330417607640735442e-03 1.094898057503705972e-03 8.621050747181737599e-04 6.330927468410515969e-04 4.125855370989757356e-04 2.268387352669122819e-04 2.140858281809571704e-04 3.950869075030081839e-04 6.215625443836901272e-04 8.613636982226403763e-04 1.108789887788332214e-03 1.362408314500159704e-03 1.621800436948436265e-03 1.886812191539187153e-03 2.157317277717248245e-03 2.433125701954957226e-03 2.713944291944926385e-03 2.999359730192279524e-03 3.288833136185800605e-03 3.581701502856086267e-03 3.877183708723630322e-03 4.174389860719575178e-03 4.472333210654981517e-03 4.769944141006076527e-03 5.066085858512280049e-03 5.359571520261788118e-03 5.649182570707615703e-03 5.933688100811168771e-03 6.211865058054943239e-03 6.482519141191793455e-03 6.744506207685350627e-03 6.996754005544294185e-03 7.238284014272532152e-03 7.468233141817381092e-03 7.685874974408492787e-03 7.890640213428563865e-03 8.082135856783460859e-03 8.260162591335362334e-03 8.424729758574405272e-03 8.576067140063578509e-03 8.714632688107057379e-03 8.841115209844929712e-03 8.956430914637861576e-03 9.061712676972439456e-03 9.158290878311207972e-03 9.247664805749717873e-03 9.331463839018292253e-03 9.411398082350915656e-03 9.489198711124727584e-03 9.566549095902930275e-03 9.645008691057548045e-03 9.725932639260252005e-03 9.810390913548787395e-03 9.899091439678642940e-03 9.992311866320663025e-03 1.008984438290044458e-02 1.019095721138326728e-02 1.029437520698643985e-02 1.039828056929305473e-02 1.050033321497920343e-02 1.059770911784264219e-02 1.068715404988022401e-02 1.076504974524131186e-02 1.082748955978293445e-02 1.087036115237936112e-02 1.088943448320639149e-02 1.088045443141201149e-02 1.083923854395260275e-02 1.076178187159792382e-02 1.064437265023564574e-02 1.048372499441819691e-02 1.027713821108219155e-02 1.002269750806697446e-02 9.719538866321804013e-03 9.368213362917545209e-03 8.971205689942260766e-03 8.533690754470581522e-03 8.064651609251280440e-03 7.578520294579706162e-03 7.097487911681665471e-03 6.654395757312869981e-03 6.295288313140908615e-03 6.078878158900991556e-03 6.068379821159785616e-03 6.314194948601667239e-03 6.836773781171098276e-03 7.624171580486860736e-03 8.644840520155515004e-03 9.862608775747596507e-03 1.124514730494092021e-02 1.276632032559600269e-02 1.440561296816802658e-02 1.614678199069985443e-02 1.797659422944353561e-02 1.988386669251105895e-02 2.185879304214369268e-02 2.389248847223877231e-02 2.597668865133737764e-02 2.810355417870229883e-02 3.026554666646482164e-02 3.245535346219436540e-02 3.466584551717551144e-02 3.689005789744392166e-02 3.912118573041149794e-02 4.135259055961990060e-02 4.357781353384494044e-02 4.579059283852551093e-02 4.798488345169859420e-02 5.015487777886639548e-02 5.229502606009711618e-02 5.440005569253662104e-02 5.646498880177731189e-02 5.848515754530871080e-02 6.045621675323115118e-02 6.237415361420077520e-02 6.423529420358979614e-02 6.603630672983630545e-02 6.777420144618215292e-02 6.944632724008195646e-02 7.105036497207532775e-02 7.258431769057593907e-02 7.404649789875346333e-02 7.543551209451941630e-02 7.675024284458707713e-02 7.798982868817744274e-02 7.915364219525024281e-02 8.024126652801021053e-02 8.125247087232725929e-02 8.218718511827735607e-02 8.304547417543205190e-02 8.382751230957177779e-02 8.453355788285771277e-02 8.516392886961302033e-02 8.571897950496999707e-02 8.619907840397372789e-02 8.660458846491042584e-02 8.693584884276749081e-02 8.719315924754295066e-02 8.737676678791780893e-02 8.748685554412959087e-02 8.752353901502907263e-02 8.748685554412957699e-02 8.737676678791776730e-02 8.719315924754293679e-02 8.693584884276753244e-02 8.660458846491037033e-02 8.619907840397376952e-02 8.571897950497005259e-02 8.516392886961302033e-02 8.453355788285776828e-02 8.382751230957179167e-02 8.304547417543202414e-02 8.218718511827736994e-02 8.125247087232725929e-02 8.024126652801018278e-02 7.915364219525024281e-02 7.798982868817744274e-02 7.675024284458707713e-02 7.543551209451945794e-02 7.404649789875344945e-02 7.258431769057593907e-02 7.105036497207534163e-02 6.944632724008201197e-02 6.777420144618218067e-02 6.603630672983630545e-02 6.423529420358975450e-02 6.237415361420077520e-02 6.045621675323113037e-02 5.848515754530873856e-02 5.646498880177730495e-02 5.440005569253662104e-02 5.229502606009713006e-02 5.015487777886640242e-02 4.798488345169859420e-02 4.579059283852551093e-02 4.357781353384496820e-02 4.135259055961988672e-02 3.912118573041151876e-02 3.689005789744391473e-02 3.466584551717550450e-02 3.245535346219433764e-02 3.026554666646481817e-02 2.810355417870230924e-02 2.597668865133737418e-02 2.389248847223877925e-02 2.185879304214368921e-02 1.988386669251108671e-02 1.797659422944353907e-02 1.614678199069984402e-02 1.440561296816801271e-02 1.276632032559598361e-02 1.124514730494093583e-02 9.862608775747580894e-03 8.644840520155528882e-03 7.624171580486830378e-03 6.836773781171125164e-03 6.314194948601681116e-03 6.068379821159761330e-03 6.078878158900949055e-03 6.295288313140918156e-03 6.654395757312862175e-03 7.097487911681657664e-03 7.578520294579718306e-03 8.064651609251275236e-03 8.533690754470586726e-03 8.971205689942248623e-03 9.368213362917540005e-03 9.719538866321800544e-03 1.002269750806697272e-02 1.027713821108218288e-02 1.048372499441819691e-02 1.064437265023563187e-02 1.076178187159792903e-02 1.083923854395259928e-02 1.088045443141201843e-02 1.088943448320638628e-02 1.087036115237936806e-02 1.082748955978293619e-02 1.076504974524130319e-02 1.068715404988022401e-02 1.059770911784264219e-02 1.050033321497921036e-02 1.039828056929305126e-02 1.029437520698643464e-02 1.019095721138327248e-02 1.008984438290045325e-02 9.992311866320664759e-03 9.899091439678639470e-03 9.810390913548783925e-03 9.725932639260260679e-03 9.645008691057551514e-03 9.566549095902923336e-03 9.489198711124727584e-03 9.411398082350919125e-03 9.331463839018295722e-03 9.247664805749714403e-03 9.158290878311195829e-03 9.061712676972432517e-03 8.956430914637854637e-03 8.841115209844927977e-03 8.714632688107050440e-03 8.576067140063587182e-03 8.424729758574394864e-03 8.260162591335365803e-03 8.082135856783469532e-03 7.890640213428567334e-03 7.685874974408487582e-03 7.468233141817378490e-03 7.238284014272537356e-03 6.996754005544297654e-03 6.744506207685342820e-03 6.482519141191797792e-03 6.211865058054939770e-03 5.933688100811165302e-03 5.649182570707607896e-03 5.359571520261788118e-03 5.066085858512277447e-03 4.769944141006079996e-03 4.472333210654980649e-03 4.174389860719576045e-03 3.877183708723633791e-03 3.581701502856086267e-03 3.288833136185802340e-03 2.999359730192280825e-03 2.713944291944922482e-03 2.433125701954957226e-03 2.157317277717245210e-03 1.886812191539188888e-03 1.621800436948440602e-03 1.362408314500158620e-03 1.108789887788335466e-03 8.613636982226436289e-04 6.215625443836893683e-04 3.950869075030088344e-04 2.140858281809508278e-04 2.268387352669108995e-04 4.125855370989792593e-04 6.330927468410485611e-04 8.621050747181721336e-04 1.094898057503704888e-03 1.330417607640731106e-03 1.568536559902251014e-03 1.809394322023199315e-03 2.053180547744663364e-03 2.300048033589064973e-03 2.550072897502245282e-03 2.803235648706163281e-03 3.059413103510716467e-03 3.318376705615039540e-03 3.579794977545885243e-03 3.843238765718091053e-03 4.108188394452507580e-03 4.374042093774998911e-03 4.640125222763541273e-03 4.905699920743860840e-03 5.169974902955398743e-03
5.885087122263914054e-03 5.614368972090773117e-03 5.341275692550343825e-03 5.066684117478433350e-03 4.791428135587342922e-03 4.516288841138492438e-03 4.241984662898693262e-03 3.969161716930449599e-03 3.698384708123665047e-03 3.430128808751921506e-03 3.164773082439949464e-03 2.902596225437407366e-03 2.643775720445840690e-03 2.388392065823845105e-03 2.136440841570538384e-03 1.887857696083244810e-03 1.642566679373068687e-03 1.400575770165809206e-03 1.162180831942436886e-03 9.284574613152858213e-04 7.026573264197148033e-04 4.950379324789636569e-04 3.417073153350008003e-04 3.331795927418493806e-04 4.810503390031187188e-04 6.949348840646937635e-04 9.336837113477927750e-04 1.185366175214732460e-03 1.445979878702361538e-03 1.713895187505767208e-03 1.988287465145326810e-03 2.268602210148810885e-03 2.554342742453679510e-03 2.844977151543518889e-03 3.139896094760185469e-03 3.438395142527056036e-03 3.739670368717648054e-03 4.042821838800336742e-03 4.346862235866355909e-03 4.650729080751141165e-03 4.953299614665332938e-03 5.253407739347700986e-03 5.549862591741706874e-03 5.841468433105022166e-03 6.127045588524657194e-03 6.405452198467945051e-03 6.675606547186565751e-03 6.936509718282605694e-03 7.187268297004968491e-03 7.427116792618304424e-03 7.655439392630005759e-03 7.871790582919431511e-03 8.075914074660609301e-03 8.267759371032992050e-03 8.447495187268146480e-03 8.615518812791513742e-03 8.772460384289918617e-03 8.919180939326235361e-03 9.056763064359190513e-03 9.186492967132120144e-03 9.309832926116866011e-03 9.428383333883899944e-03 9.543833986865502342e-03 9.657904894983958613e-03 9.772277677882367647e-03 9.888519529020768292e-03 1.000800267126988885e-02 1.013182306669476243e-02 1.026072273019295981e-02 1.039502019578382626e-02 1.053455341020450090e-02 1.067863857657383279e-02 1.082604732976939071e-02 1.097500326238812912e-02 1.112319744512138900e-02 1.126782140080397586e-02 1.140561514891597593e-02 1.153292751332992729e-02 1.164578587961655372e-02 1.173997294119286453e-02 1.181110860080717383e-02 1.185473601453401922e-02 1.186641172916095589e-02 1.184180096892989247e-02 1.177678043583336304e-02 1.166755264125169528e-02 1.151077803462094429e-02 1.130373444066020208e-02 1.104451819884067799e-02 1.073230890911893581e-02 1.036773132437337867e-02 9.953365775530263748e-03 9.494484855061489578e-03 9.000129223802909306e-03 8.484669774378767945e-03 7.969994028508911588e-03 7.488268788226612634e-03 7.084563509436277336e-03 6.817090826684108797e-03 6.750999109500727645e-03 6.943126840981206534e-03 7.423876955227675864e-03 8.190123903598991312e-03 9.214337134313375921e-03 1.045983128189451050e-02 1.189146064729626473e-02 1.347977052339638035e-02 1.520126362076274981e-02 1.703727443672902950e-02 1.897267310710036917e-02 2.099479890110719435e-02 2.309268003115331688e-02 2.525649204130518688e-02 2.747719187104749952e-02 2.974627514215029064e-02 3.205561829739456831e-02 3.439737888471590399e-02 3.676393571692565532e-02 3.914785642443804892e-02 4.154188380807465053e-02 4.393893500106066385e-02 4.633210919736380912e-02 4.871470088918710556e-02 5.108021637189378433e-02 5.342239184545661407e-02 5.573521184951188423e-02 5.801292706793758497e-02 6.025007076396517863e-02 6.244147328156997301e-02 6.458227418870267356e-02 6.666793175342364264e-02 6.869422954187114072e-02 7.065728001196357189e-02 7.255352505173337518e-02 7.437973347815896030e-02 7.613299557249308958e-02 7.781071478212060744e-02 7.941059676711686999e-02 8.093063601237417137e-02 8.236910026308660870e-02 8.372451307280900923e-02 8.499563477895150099e-02 8.618144224052831648e-02 8.728110768719404833e-02 8.829397703693857291e-02 8.921954804285980867e-02 9.005744862656578364e-02 9.080741574804980509e-02 9.146927514883233801e-02 9.204292228774757501e-02 9.252830476684076322e-02 9.292540651906985860e-02 9.323423400041393194e-02 9.345480459665307660e-02 9.358713742041471773e-02 9.363124663716575202e-02 9.358713742041470385e-02 9.345480459665306272e-02 9.323423400041393194e-02 9.292540651906990024e-02 9.252830476684079097e-02 9.204292228774757501e-02 9.146927514883233801e-02 9.080741574804979122e-02 9.005744862656574201e-02 8.921954804285980867e-02 8.829397703693855903e-02 8.728110768719402057e-02 8.618144224052833036e-02 8.499563477895150099e-02 8.372451307280900923e-02 8.236910026308662258e-02 8.093063601237422688e-02 7.941059676711688387e-02 7.781071478212056580e-02 7.613299557249311733e-02 7.437973347815894642e-02 7.255352505173336131e-02 7.065728001196355801e-02 6.869422954187114072e-02 6.666793175342368427e-02 6.458227418870267356e-02 6.244147328156999383e-02 6.025007076396515782e-02 5.801292706793758497e-02 5.573521184951189811e-02 5.342239184545661407e-02 5.108021637189379821e-02 4.871470088918711250e-02 4.633210919736382993e-02 4.393893500106066385e-02 4.154188380807464359e-02 3.914785642443806279e-02 3.676393571692564838e-02 3.439737888471590399e-02 3.205561829739457524e-02 2.974627514215028024e-02 2.747719187104751687e-02 2.525649204130517647e-02 2.309268003115332729e-02 2.099479890110722211e-02 1.897267310710038651e-02 1.703727443672902256e-02 1.520126362076273420e-02 1.347977052339637168e-02 1.189146064729625259e-02 1.045983128189448795e-02 9.214337134313379390e-03 8.190123903599001720e-03 7.423876955227681068e-03 6.943126840981211738e-03 6.750999109500725910e-03 6.817090826684153032e-03 7.084563509436266060e-03 7.488268788226614368e-03 7.969994028508885567e-03 8.484669774378750598e-03 9.000129223802907572e-03 9.494484855061496517e-03 9.953365775530262013e-03 1.036773132437337347e-02 1.073230890911893581e-02 1.104451819884067106e-02 1.130373444066019167e-02 1.151077803462094082e-02 1.166755264125169354e-02 1.177678043583336477e-02 1.184180096892989767e-02 1.186641172916095589e-02 1.185473601453402095e-02 1.181110860080717383e-02 1.173997294119286799e-02 1.164578587961655545e-02 1.153292751332992208e-02 1.140561514891597593e-02 1.126782140080398627e-02 1.112319744512138900e-02 1.097500326238813433e-02 1.082604732976939245e-02 1.067863857657383626e-02 1.053455341020450610e-02 1.039502019578382799e-02 1.026072273019295808e-02 1.013182306669477284e-02 1.000800267126988885e-02 9.888519529020759619e-03 9.772277677882374586e-03 9.657904894983958613e-03 9.543833986865505811e-03 9.428383333883894740e-03 9.309832926116866011e-03 9.186492967132125348e-03 9.056763064359195717e-03 8.919180939326231891e-03 8.772460384289916882e-03 8.615518812791513742e-03 8.447495187268148215e-03 8.267759371032993784e-03 8.075914074660617975e-03 7.871790582919426307e-03 7.655439392630010963e-03 7.427116792618305291e-03 7.187268297004965889e-03 6.936509718282605694e-03 6.675606547186556210e-03 6.405452198467945918e-03 6.127045588524654592e-03 5.841468433105029105e-03 5.549862591741705140e-03 5.253407739347700986e-03 4.953299614665332938e-03 4.650729080751143767e-03 4.346862235866357643e-03 4.042821838800331538e-03 3.739670368717645018e-03 3.438395142527053867e-03 3.139896094760181566e-03 2.844977151543517588e-03 2.554342742453677775e-03 2.268602210148813053e-03 1.988287465145322040e-03 1.713895187505769160e-03 1.445979878702365875e-03 1.185366175214733978e-03 9.336837113477902813e-04 6.949348840646888846e-04 4.810503390031136231e-04 3.331795927418518743e-04 3.417073153349999329e-04 4.950379324789702705e-04 7.026573264197143696e-04 9.284574613152808339e-04 1.162180831942440356e-03 1.400575770165805303e-03 1.642566679373069121e-03 1.887857696083239823e-03 2.136440841570540119e-03 2.388392065823843804e-03 2.643775720445837221e-03 2.902596225437409534e-03 3.164773082439949464e-03 3.430128808751924108e-03 3.698384708123662445e-03 3.969161716930448731e-03 4.241984662898690660e-03 4.516288841138495040e-03 4.791428135587349861e-03 5.066684117478435084e-03 5.341275692550337753e-03 5.614368972090770515e-03 5.885087122263911452e-03
6.631354565425708752e-03 6.355018897970700874e-03 6.075105104910954838e-03 5.792567004860700586e-03 5.508326108540483046e-03 5.223261762115608345e-03 4.938201090927631445e-03 4.653908936477207416e-03 4.371078044725082608e-03 4.090319846700261365e-03 3.812156279232577303e-03 3.537013236355180529e-03 3.265216443312466636e-03 2.996990851948162782e-03 2.732465166346799510e-03 2.471684032381772644e-03 2.214632239610345252e-03 1.961279110058489900e-03 1.711659902577412256e-03 1.466032178913230294e-03 1.225201274361860902e-03 9.912740479989848828e-04 7.696343090698252315e-04 5.746949962349402969e-04 4.449347736072473461e-04 4.454860365272330985e-04 5.798590707305610083e-04 7.855620896801859777e-04 1.023716447645782240e-03 1.279330228499868730e-03 1.546453233677283403e-03 1.822367484497424252e-03 2.105596150543942707e-03 2.395154734170402023e-03 2.690237711310271371e-03 2.990076549258932539e-03 3.293873063239851403e-03 3.600769379861746850e-03 3.909837382366564834e-03 4.220079424368940874e-03 4.530436072921069021e-03 4.839798537921362158e-03 5.147024403435270477e-03 5.450955784167380719e-03 5.750439307028416998e-03 6.044347468767712409e-03 6.331600997594492852e-03 6.611191876437960170e-03 6.882206681967595330e-03 7.143849863679684054e-03 7.395466535386444225e-03 7.636564279074528443e-03 7.866833370348914889e-03 8.086164727463781773e-03 8.294664766888091428e-03 8.492666223780843959e-03 8.680733877625051997e-03 8.859664027445288831e-03 9.030476511127224701e-03 9.194398087624872096e-03 9.352836132756434107e-03 9.507341872163566077e-03 9.659562815117638326e-03 9.811184670559691678e-03 9.963863804899100382e-03 1.011915218698978235e-02 1.027841766668152745e-02 1.044276322531749630e-02 1.061294938100500185e-02 1.078932410672915447e-02 1.097176435230281903e-02 1.115963255362330611e-02 1.135175045009606011e-02 1.154639126734091116e-02 1.174129004676391017e-02 1.193367079680235192e-02 1.212028833781869652e-02 1.229748228146092075e-02 1.246124052558267650e-02 1.260726990607865042e-02 1.273107215007237766e-02 1.282802394429325560e-02 1.289346071344161550e-02 1.292276457799450447e-02 1.291145795685656218e-02 1.285530548141059111e-02 1.275042844614038273e-02 1.259343818651272734e-02 1.238159793623106429e-02 1.211302747926634206e-02 1.178697220600963096e-02 1.140416939023223414e-02 1.096736151384817247e-02 1.048203129351744228e-02 9.957465855517053446e-03 9.408289594766394356e-03 8.856598969839818078e-03 8.334673256747927514e-03 7.887659083692802678e-03 7.574277979791158716e-03 7.461817585634798397e-03 7.612304843624686027e-03 8.064010668700691969e-03 8.821206139472320684e-03 9.860147352284130348e-03 1.114400715948257563e-02 1.263521708240702805e-02 1.430123910628640881e-02 1.611569412694677586e-02 1.805751630771489091e-02 2.010966145560635909e-02 2.225795470310672555e-02 2.449021344888227883e-02 2.679562355212486424e-02 2.916431027209515428e-02 3.158704903653889590e-02 3.405507384217947714e-02 3.655995315257107303e-02 3.909351237460233913e-02 4.164778850356198880e-02 4.421500697780023775e-02 4.678757379476138067e-02 4.935807797686784376e-02 5.191930086328525040e-02 5.446422965968560764e-02 5.698607334722188833e-02 5.947827952906217103e-02 6.193455114037851872e-02 6.434886220745719698e-02 6.671547204091894667e-02 6.902893740531565459e-02 7.128412233513174712e-02 7.347620537342978986e-02 7.560068409987487359e-02 7.765337689314337488e-02 7.963042194112958383e-02 8.152827357286943077e-02 8.334369603898801604e-02 8.507375491416382940e-02 8.671580633525932669e-02 8.826748432286853074e-02 8.972668646238644852e-02 9.109155824277415103e-02 9.236047636787057813e-02 9.353203136559055941e-02 9.460500982563160854e-02 9.557837659573371891e-02 9.645125726111096476e-02 9.722292122091458211e-02 9.789276566053259354e-02 9.846030069881307745e-02 9.892513596602424408e-02 9.928696884124196820e-02 9.954557454810225581e-02 9.970079827500780145e-02 9.975254945137761176e-02 9.970079827500777370e-02 9.954557454810222805e-02 9.928696884124196820e-02 9.892513596602424408e-02 9.846030069881306357e-02 9.789276566053262130e-02 9.722292122091459599e-02 9.645125726111100639e-02 9.557837659573371891e-02 9.460500982563160854e-02 9.353203136559060105e-02 9.236047636787059201e-02 9.109155824277415103e-02 8.972668646238644852e-02 8.826748432286853074e-02 8.671580633525939608e-02 8.507375491416382940e-02 8.334369603898801604e-02 8.152827357286943077e-02 7.963042194112961158e-02 7.765337689314337488e-02 7.560068409987487359e-02 7.347620537342980374e-02 7.128412233513177487e-02 6.902893740531566846e-02 6.671547204091898831e-02 6.434886220745718310e-02 6.193455114037851872e-02 5.947827952906215715e-02 5.698607334722191609e-02 5.446422965968564234e-02 5.191930086328527122e-02 4.935807797686785070e-02 4.678757379476138761e-02 4.421500697780022388e-02 4.164778850356196799e-02 3.909351237460232525e-02 3.655995315257109385e-02 3.405507384217947714e-02 3.158704903653889590e-02 2.916431027209515428e-02 2.679562355212488159e-02 2.449021344888227883e-02 2.225795470310673943e-02 2.010966145560636256e-02 1.805751630771488744e-02 1.611569412694678280e-02 1.430123910628642268e-02 1.263521708240704193e-02 1.114400715948257736e-02 9.860147352284125144e-03 8.821206139472296398e-03 8.064010668700686765e-03 7.612304843624693833e-03 7.461817585634786254e-03 7.574277979791167389e-03 7.887659083692802678e-03 8.334673256747937922e-03 8.856598969839840629e-03 9.408289594766390887e-03 9.957465855517046507e-03 1.048203129351743881e-02 1.096736151384817247e-02 1.140416939023223761e-02 1.178697220600963096e-02 1.211302747926632645e-02 1.238159793623106429e-02 1.259343818651273428e-02 1.275042844614038273e-02 1.285530548141057723e-02 1.291145795685655524e-02 1.292276457799449926e-02 1.289346071344161029e-02 1.282802394429325733e-02 1.273107215007237246e-02 1.260726990607866256e-02 1.246124052558269212e-02 1.229748228146091554e-02 1.212028833781869479e-02 1.193367079680235712e-02 1.174129004676390670e-02 1.154639126734090075e-02 1.135175045009605491e-02 1.115963255362329744e-02 1.097176435230282077e-02 1.078932410672914406e-02 1.061294938100500358e-02 1.044276322531750151e-02 1.027841766668151531e-02 1.011915218698978235e-02 9.963863804899098647e-03 9.811184670559696883e-03 9.659562815117641796e-03 9.507341872163564342e-03 9.352836132756435841e-03 9.194398087624868626e-03 9.030476511127224701e-03 8.859664027445280157e-03 8.680733877625045058e-03 8.492666223780849163e-03 8.294664766888098367e-03 8.086164727463781773e-03 7.866833370348904481e-03 7.636564279074532779e-03 7.395466535386439021e-03 7.143849863679684921e-03 6.882206681967598799e-03 6.611191876437953231e-03 6.331600997594492852e-03 6.044347468767710674e-03 5.750439307028417865e-03 5.450955784167379851e-03 5.147024403435272212e-03 4.839798537921366495e-03 4.530436072921069889e-03 4.220079424368940874e-03 3.909837382366566569e-03 3.600769379861743381e-03 3.293873063239851403e-03 2.990076549258931238e-03 2.690237711310265734e-03 2.395154734170396385e-03 2.105596150543945309e-03 1.822367484497421650e-03 1.546453233677286222e-03 1.279330228499873500e-03 1.023716447645782240e-03 7.855620896801857609e-04 5.798590707305605746e-04 4.454860365272368390e-04 4.449347736072477256e-04 5.746949962349375864e-04 7.696343090698234968e-04 9.912740479989846660e-04 1.225201274361856132e-03 1.466032178913228559e-03 1.711659902577410304e-03 1.961279110058492068e-03 2.214632239610343951e-03 2.471684032381782619e-03 2.732465166346796474e-03 2.996990851948166251e-03 3.265216443312459263e-03 3.537013236355181396e-03 3.812156279232577303e-03 4.090319846700263967e-03 4.371078044725082608e-03 4.653908936477203946e-03 4.938201090927635782e-03 5.223261762115613549e-03 5.508326108540487383e-03 5.792567004860704055e-03 6.075105104910945297e-03 6.355018897970702609e-03 6.631354565425704416e-03
7.407879535572339975e-03 7.126849779193518072e-03 6.840911325332460491e-03 6.551085572682316394e-03 6.258372385376249902e-03 5.963740315161134529e-03 5.668116462211966571e-03 5.372376116515757867e-03 5.077332373202156184e-03 4.783725979736459452e-03 4.492215753535528169e-03 4.203370010416315923e-03 3.917659576132515378e-03 3.635453131585819359e-03 3.357015900161792413e-03 3.082513089870586934e-03 2.812020192966515741e-03 2.545543518421428987e-03 2.283056845965426070e-03 2.024565366720400012e-03 1.770219852862530341e-03 1.520532076909123821e-03 1.276814455326910971e-03 1.042164987650852316e-03 8.238848456400979731e-04 6.395928910865891987e-04 5.285576713442249235e-04 5.418530027925958165e-04 6.761216275929643731e-04 8.812449936062825319e-04 1.122305308927916976e-03 1.383605947195947969e-03 1.658194056523881917e-03 1.942641423779734337e-03 2.234990037289274600e-03 2.533915162878546019e-03 2.838357972325095558e-03 3.147354002212029381e-03 3.459950817513878906e-03 3.775169885941763188e-03 4.091992148437154954e-03 4.409357242786824532e-03 4.726171129577631108e-03 5.041319196510493476e-03 5.353683104484167551e-03 5.662160267416163281e-03 5.965685196225659938e-03 6.263252115553325991e-03 6.553938344974426233e-03 6.836927958895294352e-03 7.111535219063981790e-03 7.377227221086147743e-03 7.633645118003062717e-03 7.880623185334032638e-03 8.118204879293400636e-03 8.346654921430848514e-03 8.566466331540192880e-03 8.778361243042116097e-03 8.983284294731792158e-03 9.182387427316602430e-03 9.377005054277721963e-03 9.568618854466253917e-03 9.758811870876127337e-03 9.949212202471947875e-03 1.014142732364164447e-02 1.033697090562630400e-02 1.053718485833288199e-02 1.074316004418739319e-02 1.095565961409370771e-02 1.117504907252913834e-02 1.140123693321569258e-02 1.163362918459596822e-02 1.187109982327958294e-02 1.211197857077008291e-02 1.235405572970359883e-02 1.259460311823188544e-02 1.283040926412619756e-02 1.305782660464053536e-02 1.327282832733031083e-02 1.347107265912379434e-02 1.364797280010270758e-02 1.379877123637450638e-02 1.391861780058326580e-02 1.400265155280669936e-02 1.404608733814734049e-02 1.404430878854894330e-02 1.399297067268511635e-02 1.388811501877754845e-02 1.372630759062513049e-02 1.350480447260725241e-02 1.322176330807339761e-02 1.287652104170508571e-02 1.246997117188004649e-02 1.200509032034540076e-02 1.148768824180480472e-02 1.092748724988421363e-02 1.033966809313134443e-02 9.747014303439575575e-03 9.182640137127015198e-03 8.692754940577534714e-03 8.337657196937114240e-03 8.187381954165143250e-03 8.308619723419351927e-03 8.745888373590970932e-03 9.509147318652634573e-03 1.057749368115890043e-02 1.191374409564535664e-02 1.347801990716693266e-02 1.523486791661990240e-02 1.715515693048284482e-02 1.921550012587484174e-02 2.139697806328061738e-02 2.368391213478013985e-02 2.606289926235410073e-02 2.852211167140573933e-02 3.105080848134631616e-02 3.363900245365875757e-02 3.627723635855651524e-02 3.895643570115445153e-02 4.166781442774730726e-02 4.440281739176829556e-02 4.715308832830016061e-02 4.991045547895244655e-02 5.266692931771869285e-02 5.541470840711037321e-02 5.814619050362940245e-02 6.085398679427122398e-02 6.353093768852734191e-02 6.617012898421734124e-02 6.876490751811507873e-02 7.130889563448968016e-02 7.379600397851084070e-02 7.622044226023771962e-02 7.857672774876603428e-02 8.085969135131539087e-02 8.306448121305337606e-02 8.518656384291488359e-02 8.722172283098213186e-02 8.916605527482701632e-02 9.101596607710001063e-02 9.276816031429868659e-02 9.441963390829170855e-02 9.596766285723068446e-02 9.740979130180346668e-02 9.874381871606204009e-02 9.996778651980060826e-02 1.010799644115995544e-01 1.020788367186699075e-01 1.029630890516603225e-01 1.037315955398049050e-01 1.043834069050274399e-01 1.049177396125264838e-01 1.053339663110916119e-01 1.056316077488667904e-01 1.058103263200951133e-01 1.058699213661433852e-01 1.058103263200950717e-01 1.056316077488667765e-01 1.053339663110916119e-01 1.049177396125264838e-01 1.043834069050274121e-01 1.037315955398048634e-01 1.029630890516603503e-01 1.020788367186699908e-01 1.010799644115995544e-01 9.996778651980064989e-02 9.874381871606208172e-02 9.740979130180348056e-02 9.596766285723068446e-02 9.441963390829166691e-02 9.276816031429872822e-02 9.101596607709999676e-02 8.916605527482703020e-02 8.722172283098211798e-02 8.518656384291486972e-02 8.306448121305341770e-02 8.085969135131541863e-02 7.857672774876604815e-02 7.622044226023773350e-02 7.379600397851082683e-02 7.130889563448966628e-02 6.876490751811507873e-02 6.617012898421729961e-02 6.353093768852731416e-02 6.085398679427121704e-02 5.814619050362945102e-02 5.541470840711035240e-02 5.266692931771867897e-02 4.991045547895240492e-02 4.715308832830012592e-02 4.440281739176833026e-02 4.166781442774731420e-02 3.895643570115445847e-02 3.627723635855654299e-02 3.363900245365875757e-02 3.105080848134631616e-02 2.852211167140576709e-02 2.606289926235406604e-02 2.368391213478013985e-02 2.139697806328061738e-02 1.921550012587485562e-02 1.715515693048285870e-02 1.523486791661986250e-02 1.347801990716695000e-02 1.191374409564536010e-02 1.057749368115891257e-02 9.509147318652634573e-03 8.745888373590943177e-03 8.308619723419325906e-03 8.187381954165171005e-03 8.337657196937124648e-03 8.692754940577520836e-03 9.182640137126999585e-03 9.747014303439589453e-03 1.033966809313134616e-02 1.092748724988421537e-02 1.148768824180478737e-02 1.200509032034540076e-02 1.246997117188003955e-02 1.287652104170508571e-02 1.322176330807342017e-02 1.350480447260725761e-02 1.372630759062514437e-02 1.388811501877753631e-02 1.399297067268511635e-02 1.404430878854893983e-02 1.404608733814733876e-02 1.400265155280669069e-02 1.391861780058326753e-02 1.379877123637451158e-02 1.364797280010272666e-02 1.347107265912378740e-02 1.327282832733031256e-02 1.305782660464054057e-02 1.283040926412619409e-02 1.259460311823188544e-02 1.235405572970360230e-02 1.211197857077007944e-02 1.187109982327958987e-02 1.163362918459597169e-02 1.140123693321569605e-02 1.117504907252912794e-02 1.095565961409370424e-02 1.074316004418740360e-02 1.053718485833287331e-02 1.033697090562629185e-02 1.014142732364163579e-02 9.949212202471946140e-03 9.758811870876129071e-03 9.568618854466252183e-03 9.377005054277727167e-03 9.182387427316602430e-03 8.983284294731797362e-03 8.778361243042109158e-03 8.566466331540198084e-03 8.346654921430845045e-03 8.118204879293400636e-03 7.880623185334029168e-03 7.633645118003063584e-03 7.377227221086152947e-03 7.111535219063988729e-03 6.836927958895289148e-03 6.553938344974427968e-03 6.263252115553329460e-03 5.965685196225659938e-03 5.662160267416170220e-03 5.353683104484157143e-03 5.041319196510493476e-03 4.726171129577628506e-03 4.409357242786832339e-03 4.091992148437154087e-03 3.775169885941768392e-03 3.459950817513879773e-03 3.147354002212023744e-03 2.838357972325091655e-03 2.533915162878545152e-03 2.234990037289272865e-03 1.942641423779729350e-03 1.658194056523891241e-03 1.383605947195944066e-03 1.122305308927918710e-03 8.812449936062889287e-04 6.761216275929690352e-04 5.418530027925872513e-04 5.285576713442255740e-04 6.395928910865809587e-04 8.238848456401012257e-04 1.042164987650851015e-03 1.276814455326913574e-03 1.520532076909119051e-03 1.770219852862528823e-03 2.024565366720399145e-03 2.283056845965415228e-03 2.545543518421426819e-03 2.812020192966521379e-03 3.082513089870583898e-03 3.357015900161791980e-03 3.635453131585829334e-03 3.917659576132521450e-03 4.203370010416308117e-03 4.492215753535530771e-03 4.783725979736462922e-03 5.077332373202158786e-03 5.372376116515757000e-03 5.668116462211969173e-03 5.963740315161128458e-03 6.258372385376249902e-03 6.551085572682317261e-03 6.840911325332457889e-03 7.126849779193518072e-03 7.407879535572342578e-03
8.213806300549927539e-03 7.929124152568842177e-03 7.638078453730192709e-03 7.341748290110197521e-03 7.041202112943959618e-03 6.737488145590721580e-03 6.431624294608670293e-03 6.124587663065740248e-03 5.817303804070680928e-03 5.510635902513117031e-03 5.205374134739851680e-03 4.902225531991728953e-03 4.601804766981422087e-03 4.304626399960119476e-03 4.011099271406289545e-03 3.721523934130853417e-03 3.436094320612822529e-03 3.154905328222658636e-03 2.877968855546345853e-03 2.605242418690991834e-03 2.336677654266816184e-03 2.072302697882411841e-03 1.812367272712559407e-03 1.557614319219670579e-03 1.309829746701930957e-03 1.073053199862706274e-03 8.564311905948342402e-04 6.807246681308533331e-04 5.869257837546262716e-04 6.177613006168638501e-04 7.622896164863503373e-04 9.748124631290693053e-04 1.223685861878989582e-03 1.493746458849235740e-03 1.777841243695068088e-03 2.072256181523706407e-03 2.374784380234292846e-03 2.683899547986865960e-03 2.998381442005248424e-03 3.317137606424126143e-03 3.639117068350186061e-03 3.963270475321550856e-03 4.288535400941241582e-03 4.613836203631412579e-03 4.938092800259545091e-03 5.260235166131853324e-03 5.579221630958709419e-03 5.894059704083783567e-03 6.203828512365454524e-03 6.507702108434218827e-03 6.804972976212134844e-03 7.095075062469332824e-03 7.377605619363839483e-03 7.652345067426391360e-03 7.919273992762468697e-03 8.178586288162604731e-03 8.430697349432619142e-03 8.676246164022637791e-03 8.916090101538281035e-03 9.151291261947351596e-03 9.383093385950537491e-03 9.612888609891779429e-03 9.842173772985430072e-03 1.007249655984008251e-02 1.030539246439458531e-02 1.054231434121227079e-02 1.078455708567552240e-02 1.103318065312547912e-02 1.128893508022464458e-02 1.155219131862362560e-02 1.182288148093471776e-02 1.210045153892854580e-02 1.238382867155441228e-02 1.267140445259756082e-02 1.296103403557348488e-02 1.325005057175401499e-02 1.353529338955149555e-02 1.381314802601790737e-02 1.407959604201408296e-02 1.433027264073502734e-02 1.456053039209294873e-02 1.476550778510691761e-02 1.494020183898735719e-02 1.507954457306942726e-02 1.517848376342816746e-02 1.523206912789084114e-02 1.523554594308565956e-02 1.518445921356374045e-02 1.507477304965841938e-02 1.490301212310104345e-02 1.466643534919543843e-02 1.436325689307393211e-02 1.399293712731879656e-02 1.355657761477606360e-02 1.305747133562153335e-02 1.250188403436914425e-02 1.190017462870618728e-02 1.126839360090328528e-02 1.063049306362792712e-02 1.002113664124618282e-02 9.488573071082490734e-03 9.095794762484694235e-03 8.916413095286242207e-03 9.021671038296178932e-03 9.461026907188994917e-03 1.024827936330336212e-02 1.136392147209928753e-02 1.276971916449646215e-02 1.442332933422005650e-02 1.628646877530208134e-02 1.832739722382424954e-02 2.052053350446791241e-02 2.284517315925748901e-02 2.528418817250216791e-02 2.782297962922871890e-02 3.044870764186868167e-02 3.314974904997734784e-02 3.591532433236423183e-02 3.873524506890551472e-02 4.159974583815888305e-02 4.449937493868831584e-02 4.742492607482676897e-02 5.036739858672137360e-02 5.331797754272089157e-02 5.626802756683264850e-02 5.920909602507885144e-02 6.213292240500117858e-02 6.503145156949464989e-02 6.789684916797789072e-02 7.072151792347694532e-02 7.349811383573653933e-02 7.621956158352793942e-02 7.887906859702747964e-02 8.147013741978013923e-02 8.398657609990307915e-02 8.642250644929935777e-02 8.877237009256135070e-02 9.103093229739452064e-02 9.319328363806787807e-02 9.525483959413476309e-02 9.721133822942222558e-02 9.905883613186566850e-02 1.007937028237501642e-01 1.024126138742611630e-01 1.039125429628997566e-01 1.052907531529142099e-01 1.065447876390417242e-01 1.076724602337548187e-01 1.086718458510435442e-01 1.095412712370256170e-01 1.102793061825325382e-01 1.108847554348178915e-01 1.113566515038201948e-01 1.116942485339120772e-01 1.118970173844553856e-01 1.119646420331137648e-01 1.118970173844554133e-01 1.116942485339121049e-01 1.113566515038202365e-01 1.108847554348178499e-01 1.102793061825325799e-01 1.095412712370256031e-01 1.086718458510435165e-01 1.076724602337548464e-01 1.065447876390417381e-01 1.052907531529142099e-01 1.039125429628997843e-01 1.024126138742611630e-01 1.007937028237501920e-01 9.905883613186568237e-02 9.721133822942222558e-02 9.525483959413476309e-02 9.319328363806791971e-02 9.103093229739452064e-02 8.877237009256135070e-02 8.642250644929938552e-02 8.398657609990307915e-02 8.147013741978013923e-02 7.887906859702743800e-02 7.621956158352795330e-02 7.349811383573653933e-02 7.072151792347691757e-02 6.789684916797790459e-02 6.503145156949464989e-02 6.213292240500117858e-02 5.920909602507885838e-02 5.626802756683264850e-02 5.331797754272089157e-02 5.036739858672135972e-02 4.742492607482679673e-02 4.449937493868832278e-02 4.159974583815885529e-02 3.873524506890552860e-02 3.591532433236423877e-02 3.314974904997734090e-02 3.044870764186870943e-02 2.782297962922873277e-02 2.528418817250216097e-02 2.284517315925748901e-02 2.052053350446792282e-02 1.832739722382426342e-02 1.628646877530207093e-02 1.442332933422003048e-02 1.276971916449644653e-02 1.136392147209929968e-02 1.024827936330334650e-02 9.461026907189012264e-03 9.021671038296218831e-03 8.916413095286247412e-03 9.095794762484694235e-03 9.488573071082495938e-03 1.002113664124617762e-02 1.063049306362793232e-02 1.126839360090328007e-02 1.190017462870616299e-02 1.250188403436914945e-02 1.305747133562153509e-02 1.355657761477606360e-02 1.399293712731878962e-02 1.436325689307392170e-02 1.466643534919543322e-02 1.490301212310102784e-02 1.507477304965841071e-02 1.518445921356373352e-02 1.523554594308565262e-02 1.523206912789084981e-02 1.517848376342816052e-02 1.507954457306943073e-02 1.494020183898735719e-02 1.476550778510692455e-02 1.456053039209295394e-02 1.433027264073502213e-02 1.407959604201408296e-02 1.381314802601791604e-02 1.353529338955149902e-02 1.325005057175401672e-02 1.296103403557347968e-02 1.267140445259757123e-02 1.238382867155441228e-02 1.210045153892854580e-02 1.182288148093471776e-02 1.155219131862362907e-02 1.128893508022464458e-02 1.103318065312547912e-02 1.078455708567551546e-02 1.054231434121227773e-02 1.030539246439459225e-02 1.007249655984008598e-02 9.842173772985424868e-03 9.612888609891788103e-03 9.383093385950540960e-03 9.151291261947341188e-03 8.916090101538291443e-03 8.676246164022636057e-03 8.430697349432619142e-03 8.178586288162601262e-03 7.919273992762468697e-03 7.652345067426385289e-03 7.377605619363838615e-03 7.095075062469331090e-03 6.804972976212140048e-03 6.507702108434219694e-03 6.203828512365448453e-03 5.894059704083781832e-03 5.579221630958715490e-03 5.260235166131852456e-03 4.938092800259548561e-03 4.613836203631409977e-03 4.288535400941241582e-03 3.963270475321550856e-03 3.639117068350182158e-03 3.317137606424124408e-03 2.998381442005244087e-03 2.683899547986864659e-03 2.374784380234295882e-03 2.072256181523705106e-03 1.777841243695068522e-03 1.493746458849237908e-03 1.223685861878981342e-03 9.748124631290724495e-04 7.622896164863473016e-04 6.177613006168691627e-04 5.869257837546177064e-04 6.807246681308573447e-04 8.564311905948315297e-04 1.073053199862705189e-03 1.309829746701931174e-03 1.557614319219666893e-03 1.812367272712558323e-03 2.072302697882413575e-03 2.336677654266815750e-03 2.605242418690994870e-03 2.877968855546348455e-03 3.154905328222660805e-03 3.436094320612824698e-03 3.721523934130851682e-03 4.011099271406292147e-03 4.304626399960123813e-03 4.601804766981425557e-03 4.902225531991728953e-03 5.205374134739847343e-03 5.510635902513119633e-03 5.817303804070678326e-03 6.124587663065752391e-03 6.431624294608673763e-03 6.737488145590723315e-03 7.041202112943960485e-03 7.341748290110200123e-03 7.638078453730197913e-03 7.929124152568833503e-03 8.213806300549927539e-03
9.048244974446329608e-03 8.761080347469937454e-03 8.465978044840937258e-03 8.164064551054240823e-03 7.856466707564731949e-03 7.544302412195458447e-03 7.228670717103565305e-03 6.910641387553637972e-03 6.591244014181690987e-03 6.271456809858134453e-03 5.952195269916204373e-03 5.634300933084210664e-03 5.318530551171169601e-03 5.005546060670309529e-03 4.695905851920153563e-03 4.390057957153660310e-03 4.088335939769336368e-03 3.790958487930019827e-03 3.498034047778967107e-03 3.209572380540651887e-03 2.925505913949367261e-03 2.645725649704793250e-03 2.370140214947159211e-03 2.098774781482613729e-03 1.831944804168711936e-03 1.570582772994691748e-03 1.316904878969179593e-03 1.075888461450260269e-03 8.587284703659056303e-04 6.902630887155910677e-04 6.156184172541553402e-04 6.714510411498254014e-04 8.362046182200162008e-04 1.064138797342273433e-03 1.326356994320223486e-03 1.609018301414495179e-03 1.905416528224012328e-03 2.211950902763599840e-03 2.526409152240413278e-03 2.847220613156091137e-03 3.173113508366064497e-03 3.502951175400339894e-03 3.835653543534818782e-03 4.170162237258869496e-03 4.505429535405600094e-03 4.840421166631655656e-03 5.174127527656138988e-03 5.505580193239917493e-03 5.833871758388403314e-03 6.158177663162015675e-03 6.477778960317767155e-03 6.792085126252385072e-03 7.100656055039949489e-03 7.403222352698703677e-03 7.699702989213300791e-03 7.990219288602188816e-03 8.275104161039888162e-03 8.554905425817620548e-03 8.830382062596574960e-03 9.102492286553978684e-03 9.372372496669858360e-03 9.641306418480178123e-03 9.910684167696628619e-03 1.018195149823620388e-02 1.045655014563756993e-02 1.073585088687009116e-02 1.102108163853400026e-02 1.131325351822153047e-02 1.161308820621917946e-02 1.192095009059869135e-02 1.223678651580205681e-02 1.256007898874619139e-02 1.288980748289427110e-02 1.322442911510741601e-02 1.356187156923852576e-02 1.389954081748243087e-02 1.423434203470903131e-02 1.456271216484773291e-02 1.488066239498591833e-02 1.518382880299849226e-02 1.546752962836168109e-02 1.572682792721228143e-02 1.595659877019215203e-02 1.615160059780841942e-02 1.630655085411833460e-02 1.641620658973002786e-02 1.647545139902132846e-02 1.647939090581472879e-02 1.642346014998380746e-02 1.630354782929875970e-02 1.611614468369488781e-02 1.585852678267186955e-02 1.552898972042674602e-02 1.512715769017005003e-02 1.465440348739646508e-02 1.411443351833501642e-02 1.351411768910756525e-02 1.286467735811081502e-02 1.218337617278070391e-02 1.149585151045207088e-02 1.083906976237839805e-02 1.026434032656821198e-02 9.838532507826123694e-03 9.639784643765750977e-03 9.743956179547017676e-03 1.020423225693799577e-02 1.103624012873740366e-02 1.222006038793309844e-02 1.371537289858796270e-02 1.547702694860528423e-02 1.746394159707112537e-02 1.964193064025936131e-02 2.198339069664910148e-02 2.446596960779792371e-02 2.707118417069048072e-02 2.978329521935068475e-02 3.258847518933096626e-02 3.547421899659575911e-02 3.842893687376910256e-02 4.144167737614893460e-02 4.450194183569924217e-02 4.759956268617342168e-02 5.072462638409776237e-02 5.386742750501069543e-02 5.701844463143195679e-02 6.016833141396105145e-02 6.330791808464457382e-02 6.642822001400248977e-02 6.952045082118366026e-02 7.257603819814574531e-02 7.558664107902862694e-02 7.854416713167776398e-02 8.144078980821491121e-02 8.426896439074058054e-02 8.702144262458481883e-02 8.969128565659292840e-02 9.227187509762227458e-02 9.475692211273552268e-02 9.714047451261041688e-02 9.941692187855880047e-02 1.015809988028719690e-01 1.036277863669712168e-01 1.055527120133343821e-01 1.073515479937231787e-01 1.090204085962660219e-01 1.105557463682009939e-01 1.119543475594909354e-01 1.132133270156578941e-01 1.143301227461996639e-01 1.153024903884825314e-01 1.161284977758964415e-01 1.168065198042541331e-01 1.173352337719820032e-01 1.177136153479299424e-01 1.179409352965358343e-01 1.180167570634343133e-01 1.179409352965358343e-01 1.177136153479299147e-01 1.173352337719820171e-01 1.168065198042541331e-01 1.161284977758964831e-01 1.153024903884825314e-01 1.143301227461997333e-01 1.132133270156578941e-01 1.119543475594909909e-01 1.105557463682009939e-01 1.090204085962659802e-01 1.073515479937231232e-01 1.055527120133344099e-01 1.036277863669711891e-01 1.015809988028719968e-01 9.941692187855880047e-02 9.714047451261037525e-02 9.475692211273553656e-02 9.227187509762231621e-02 8.969128565659288677e-02 8.702144262458483270e-02 8.426896439074059442e-02 8.144078980821489733e-02 7.854416713167777786e-02 7.558664107902865470e-02 7.257603819814573143e-02 6.952045082118366026e-02 6.642822001400248977e-02 6.330791808464457382e-02 6.016833141396106532e-02 5.701844463143196373e-02 5.386742750501073013e-02 5.072462638409777624e-02 4.759956268617344943e-02 4.450194183569923523e-02 4.144167737614893460e-02 3.842893687376910949e-02 3.547421899659575217e-02 3.258847518933096626e-02 2.978329521935068475e-02 2.707118417069049113e-02 2.446596960779791677e-02 2.198339069664914311e-02 1.964193064025935437e-02 1.746394159707113578e-02 1.547702694860527382e-02 1.371537289858795403e-02 1.222006038793311405e-02 1.103624012873740540e-02 1.020423225693800270e-02 9.743956179547035024e-03 9.639784643765761385e-03 9.838532507826142776e-03 1.026434032656822412e-02 1.083906976237840325e-02 1.149585151045205526e-02 1.218337617278071085e-02 1.286467735811083930e-02 1.351411768910756525e-02 1.411443351833501815e-02 1.465440348739646161e-02 1.512715769017004483e-02 1.552898972042676511e-02 1.585852678267185914e-02 1.611614468369489822e-02 1.630354782929876664e-02 1.642346014998379358e-02 1.647939090581472879e-02 1.647545139902131806e-02 1.641620658973002439e-02 1.630655085411834154e-02 1.615160059780841248e-02 1.595659877019215550e-02 1.572682792721227102e-02 1.546752962836168976e-02 1.518382880299848012e-02 1.488066239498591313e-02 1.456271216484773465e-02 1.423434203470903651e-02 1.389954081748242740e-02 1.356187156923851708e-02 1.322442911510742121e-02 1.288980748289427283e-02 1.256007898874619659e-02 1.223678651580205681e-02 1.192095009059869308e-02 1.161308820621918467e-02 1.131325351822152700e-02 1.102108163853400373e-02 1.073585088687009810e-02 1.045655014563758034e-02 1.018195149823620561e-02 9.910684167696628619e-03 9.641306418480183327e-03 9.372372496669861830e-03 9.102492286553976950e-03 8.830382062596573225e-03 8.554905425817620548e-03 8.275104161039895101e-03 7.990219288602180142e-03 7.699702989213300791e-03 7.403222352698708882e-03 7.100656055039950357e-03 6.792085126252384204e-03 6.477778960317769757e-03 6.158177663162016542e-03 5.833871758388409386e-03 5.505580193239912289e-03 5.174127527656138120e-03 4.840421166631656523e-03 4.505429535405604431e-03 4.170162237258879037e-03 3.835653543534820083e-03 3.502951175400333822e-03 3.173113508366065798e-03 2.847220613156095474e-03 2.526409152240413278e-03 2.211950902763598105e-03 1.905416528224012328e-03 1.609018301414497564e-03 1.326356994320223052e-03 1.064138797342279287e-03 8.362046182200165260e-04 6.714510411498256183e-04 6.156184172541605444e-04 6.902630887155862972e-04 8.587284703659027029e-04 1.075888461450253330e-03 1.316904878969179593e-03 1.570582772994698470e-03 1.831944804168711286e-03 2.098774781482613729e-03 2.370140214947163114e-03 2.645725649704795419e-03 2.925505913949369430e-03 3.209572380540651020e-03 3.498034047778967540e-03 3.790958487930020260e-03 4.088335939769338102e-03 4.390057957153656841e-03 4.695905851920147492e-03 5.005546060670306927e-03 5.318530551171174806e-03 5.634300933084215000e-03 5.952195269916203506e-03 6.271456809858131851e-03 6.591244014181686650e-03 6.910641387553639707e-03 7.228670717103557498e-03 7.544302412195463652e-03 7.856466707564726745e-03 8.164064551054244293e-03 8.465978044840942462e-03 8.761080347469937454e-03 9.048244974446336547e-03
9.910224413541477567e-03 9.621879617520909256e-03 9.323909835713593830e-03 9.017478295337754898e-03 8.703759610802533700e-03 8.383930875408366831e-03 8.059162072824966466e-03 7.730605842121974353e-03 7.399386652865934041e-03 7.066589475797864506e-03 6.733248071347043562e-03 6.400333063537367445e-03 6.068740021965629387e-03 5.739277840435216306e-03 5.412657778291344972e-03 5.089483620789048320e-03 4.770243520189310429e-03 4.455304205165966022e-03 4.144908405035242424e-03 3.839176554898208246e-03 3.538114187147392391e-03 3.241626997483922773e-03 2.949546659788083048e-03 2.661672613227942727e-03 2.377839507003888606e-03 2.098029705267608590e-03 1.822572586609611748e-03 1.552526950907936413e-03 1.290485030455014882e-03 1.042423215470816324e-03 8.221990719272146385e-04 6.611540876817184999e-04 6.127127651158277479e-04 7.055908015714923128e-04 9.014858973061934790e-04 1.152828692476284703e-03 1.434061729984388838e-03 1.733490869894644673e-03 2.045431301928815615e-03 2.366754689714302591e-03 2.695471800823140071e-03 3.030121788703767863e-03 3.369493584852521328e-03 3.712494692773704065e-03 4.058090703218482885e-03 4.405281278988380615e-03 4.753096177444534817e-03 5.100602861025122815e-03 5.446921027009062923e-03 5.791241259272003096e-03 6.132845955269110826e-03 6.471131163015630267e-03 6.805628192584470271e-03 7.136023956036887696e-03 7.462179000370172850e-03 7.784142168122350214e-03 8.102160778482060677e-03 8.416685192593189799e-03 8.728366634719410266e-03 9.038047210906452467e-03 9.346741221910540715e-03 9.655607127755613459e-03 9.965909897903047279e-03 1.027897397205712084e-02 1.059612764048903713e-02 1.091864028830934370e-02 1.124765457329138588e-02 1.158411614686333246e-02 1.192870390635926946e-02 1.228176391961392777e-02 1.264325005545615700e-02 1.301267398760167122e-02 1.338906665733695378e-02 1.377095255780582360e-02 1.415633743264091762e-02 1.454270925758041275e-02 1.492705177198117190e-02 1.530586939669524929e-02 1.567522213376800269e-02 1.603076898323616689e-02 1.636781850599858604e-02 1.668138537411195665e-02 1.696625204717185434e-02 1.721703507071916869e-02 1.742825589811278567e-02 1.759441659629268351e-02 1.771008133339647614e-02 1.776996521035335841e-02 1.776903286900383475e-02 1.770261050830435751e-02 1.756651665510465532e-02 1.735721955406879097e-02 1.707203280395543435e-02 1.670936655336939525e-02 1.626906020505803144e-02 1.575283565568949551e-02 1.516492957478927928e-02 1.451299099231760648e-02 1.380936600785036446e-02 1.307292426595121904e-02 1.233157059232242378e-02 1.162541010653318774e-02 1.100992827114893186e-02 1.055714238377977732e-02 1.035071785398150764e-02 1.047116192923236780e-02 1.097402071470673576e-02 1.187448021399998589e-02 1.315012571421017400e-02 1.475732840466221878e-02 1.664771459408916771e-02 1.877744545390786293e-02 2.111009463894651661e-02 2.361625807364526111e-02 2.627211684616753348e-02 2.905796126109729330e-02 3.195699322503017803e-02 3.495444055036877468e-02 3.803692981325196287e-02 4.119205235942664106e-02 4.440806847961759757e-02 4.767370870631752050e-02 5.097804301547605166e-02 5.431039751794824316e-02 5.766030443070793710e-02 6.101747539656894592e-02 6.437179115201283053e-02 6.771330255441170010e-02 7.103223937065296367e-02 7.431902420178441993e-02 7.756428960717745569e-02 8.075889698835608810e-02 8.389395615661812688e-02 8.696084478065173318e-02 8.995122711812821026e-02 9.285707159672107469e-02 9.567066693818825074e-02 9.838463662254279263e-02 1.009919515737019158e-01 1.034859410176968142e-01 1.058603015221918769e-01 1.081091042736499058e-01 1.102268006875111728e-01 1.122082264781272265e-01 1.140486043396104626e-01 1.157435454068783814e-01 1.172890496784248227e-01 1.186815055889998693e-01 1.199176889221589271e-01 1.209947612494290808e-01 1.219102680754412249e-01 1.226621368569473375e-01 1.232486750487265248e-01 1.236685683111375111e-01 1.239208789934672095e-01 1.240050449840467139e-01 1.239208789934671678e-01 1.236685683111375111e-01 1.232486750487265248e-01 1.226621368569473097e-01 1.219102680754412665e-01 1.209947612494291225e-01 1.199176889221589271e-01 1.186815055889998693e-01 1.172890496784248365e-01 1.157435454068783814e-01 1.140486043396104349e-01 1.122082264781272543e-01 1.102268006875111866e-01 1.081091042736498642e-01 1.058603015221919186e-01 1.034859410176968419e-01 1.009919515737019158e-01 9.838463662254282038e-02 9.567066693818825074e-02 9.285707159672107469e-02 8.995122711812821026e-02 8.696084478065169154e-02 8.389395615661815464e-02 8.075889698835610198e-02 7.756428960717744181e-02 7.431902420178440605e-02 7.103223937065300531e-02 6.771330255441168622e-02 6.437179115201283053e-02 6.101747539656894592e-02 5.766030443070795097e-02 5.431039751794824316e-02 5.097804301547605860e-02 4.767370870631752050e-02 4.440806847961759063e-02 4.119205235942664800e-02 3.803692981325199063e-02 3.495444055036877468e-02 3.195699322503019885e-02 2.905796126109729330e-02 2.627211684616755083e-02 2.361625807364527152e-02 2.111009463894651661e-02 1.877744545390784559e-02 1.664771459408915036e-02 1.475732840466221878e-02 1.315012571421014971e-02 1.187448021399997548e-02 1.097402071470672189e-02 1.047116192923239382e-02 1.035071785398150243e-02 1.055714238377976170e-02 1.100992827114894053e-02 1.162541010653318774e-02 1.233157059232242898e-02 1.307292426595121383e-02 1.380936600785036446e-02 1.451299099231760301e-02 1.516492957478927581e-02 1.575283565568948857e-02 1.626906020505802103e-02 1.670936655336938137e-02 1.707203280395543435e-02 1.735721955406879791e-02 1.756651665510465532e-02 1.770261050830435751e-02 1.776903286900382087e-02 1.776996521035335494e-02 1.771008133339648655e-02 1.759441659629269045e-02 1.742825589811278567e-02 1.721703507071916175e-02 1.696625204717186128e-02 1.668138537411196359e-02 1.636781850599857563e-02 1.603076898323617036e-02 1.567522213376800269e-02 1.530586939669523888e-02 1.492705177198116497e-02 1.454270925758040754e-02 1.415633743264090895e-02 1.377095255780582707e-02 1.338906665733695378e-02 1.301267398760166255e-02 1.264325005545615700e-02 1.228176391961392083e-02 1.192870390635927466e-02 1.158411614686334634e-02 1.124765457329137894e-02 1.091864028830934717e-02 1.059612764048904233e-02 1.027897397205712778e-02 9.965909897903042075e-03 9.655607127755611724e-03 9.346741221910537245e-03 9.038047210906445528e-03 8.728366634719408532e-03 8.416685192593195003e-03 8.102160778482058942e-03 7.784142168122345877e-03 7.462179000370177187e-03 7.136023956036892033e-03 6.805628192584458128e-03 6.471131163015623328e-03 6.132845955269108223e-03 5.791241259271996157e-03 5.446921027009065525e-03 5.100602861025127152e-03 4.753096177444529613e-03 4.405281278988383217e-03 4.058090703218486354e-03 3.712494692773699295e-03 3.369493584852527399e-03 3.030121788703762659e-03 2.695471800823140938e-03 2.366754689714301290e-03 2.045431301928816482e-03 1.733490869894645106e-03 1.434061729984379080e-03 1.152828692476280800e-03 9.014858973061954306e-04 7.055908015714970833e-04 6.127127651158296995e-04 6.611540876817250051e-04 8.221990719272159395e-04 1.042423215470815239e-03 1.290485030455018568e-03 1.552526950907937497e-03 1.822572586609612615e-03 2.098029705267606421e-03 2.377839507003881667e-03 2.661672613227942293e-03 2.949546659788083915e-03 3.241626997483922339e-03 3.538114187147396294e-03 3.839176554898207812e-03 4.144908405035243291e-03 4.455304205165958216e-03 4.770243520189309562e-03 5.089483620789053524e-03 5.412657778291344104e-03 5.739277840435217173e-03 6.068740021965634591e-03 6.400333063537369180e-03 6.733248071347035756e-03 7.066589475797868843e-03 7.399386652865931439e-03 7.730605842121980424e-03 8.059162072824968201e-03 8.383930875408372035e-03 8.703759610802537169e-03 9.017478295337751429e-03 9.323909835713599034e-03 9.621879617520905786e-03 9.910224413541481037e-03
1.079866202476529105e-02 1.051057251008066275e-02 1.021106440266807136e-02 9.901326672776806712e-03 9.582570682800906417e-03 9.256021759519766218e-03 8.922910030538196147e-03 8.584460536725426610e-03 8.241882648800550465e-03 7.896358837824185919e-03 7.549032876880967802e-03 7.200997586123860164e-03 6.853282276364740591e-03 6.506840098444886637e-03 6.162535567309565879e-03 5.821132601022493622e-03 5.483283495794061442e-03 5.149519348131657154e-03 4.820242535419346636e-03 4.495721980461399835e-03 4.176092065944152221e-03 3.861356259939528919e-03 3.551396827663337672e-03 3.245992574682915032e-03 2.944847686366781556e-03 2.647637043772208074e-03 2.354078395320847138e-03 2.064053093028519938e-03 1.777824375168372394e-03 1.496472871725038067e-03 1.222868106300773741e-03 9.640961045642345564e-04 7.379982820596623196e-04 5.880895909878167084e-04 5.829667798952622776e-04 7.313712176554149329e-04 9.697683321094355225e-04 1.251688732195525280e-03 1.557025230559637213e-03 1.877173192266978156e-03 2.207954788794167823e-03 2.546997050103680816e-03 2.892715180595268904e-03 3.243885227435649044e-03 3.599453657959648424e-03 3.958451650552518956e-03 4.319959804936665017e-03 4.683098969850234099e-03 5.047035394690481749e-03 5.410994000493002908e-03 5.774276203994304149e-03 6.136280021868898218e-03 6.496520824596423681e-03 6.854651420371640075e-03 7.210480286586031830e-03 7.563986813649664978e-03 7.915332434211285600e-03 8.264866515767159069e-03 8.613125924582708259e-03 8.960827249491888288e-03 9.308850827451522689e-03 9.658215955992744545e-03 1.001004702029613044e-02 1.036553070165317433e-02 1.072586495133045527e-02 1.109220097424017289e-02 1.146558001927120395e-02 1.184686725621928415e-02 1.223668537053998299e-02 1.263535067386686687e-02 1.304281447948350825e-02 1.345861222589972948e-02 1.388182237816595194e-02 1.431103655189646523e-02 1.474434166153718549e-02 1.517931426762386682e-02 1.561302675215481967e-02 1.604206453220797732e-02 1.646255325207230530e-02 1.687019477366983114e-02 1.726031079861383571e-02 1.762789307831549510e-02 1.796765937518600420e-02 1.827411460665259030e-02 1.854161692221863167e-02 1.876444883187285834e-02 1.893689393656474568e-02 1.905332034098418045e-02 1.910827251100600394e-02 1.909657426085564075e-02 1.901344685241938490e-02 1.885464806695613324e-02 1.861664088412674084e-02 1.829680456325264229e-02 1.789370721928699309e-02 1.740746856012045582e-02 1.684025595268155706e-02 1.619697855949682117e-02 1.548627492985593830e-02 1.472192823168773888e-02 1.392487759513157466e-02 1.312597513075369760e-02 1.236942721134827797e-02 1.171615122307390414e-02 1.124468518166077402e-02 1.104518701034594950e-02 1.120259172222661144e-02 1.177303253622291428e-02 1.276861876970048632e-02 1.416217665235023834e-02 1.590553111098300804e-02 1.794673409059005867e-02 2.023930860728698558e-02 2.274486347499157790e-02 2.543246860882171154e-02 2.827705769237688280e-02 3.125785018879671806e-02 3.435708904776658273e-02 3.755911332967769994e-02 4.084970368171281924e-02 4.421563009226959357e-02 4.764434382452084615e-02 5.112377054355608796e-02 5.464217418389177849e-02 5.818807033291183844e-02 6.175017437919835123e-02 6.531737412611622606e-02 6.887871961520121433e-02 7.242342499144631407e-02 7.594087868476871728e-02 7.942065918933048640e-02 8.285255443570918588e-02 8.622658326381527072e-02 8.953301787977674397e-02 9.276240645947554653e-02 9.590559527388912986e-02 9.895374987563938796e-02 1.018983750155782048e-01 1.047313330618658000e-01 1.074448607777546416e-01 1.100315843829923340e-01 1.124845328797470373e-01 1.147971496700260635e-01 1.169633025286358763e-01 1.189772920253097110e-01 1.208338585122725184e-01 1.225281878100002858e-01 1.240559157347821545e-01 1.254131316171713528e-01 1.265963809613789848e-01 1.276026673918732313e-01 1.284294540260610407e-01 1.290746644007013944e-01 1.295366830655139689e-01 1.298143559404785763e-01 1.299069905142970494e-01 1.298143559404785763e-01 1.295366830655139412e-01 1.290746644007014221e-01 1.284294540260609852e-01 1.276026673918732590e-01 1.265963809613790125e-01 1.254131316171713251e-01 1.240559157347821267e-01 1.225281878100002858e-01 1.208338585122725184e-01 1.189772920253097110e-01 1.169633025286358485e-01 1.147971496700261190e-01 1.124845328797471067e-01 1.100315843829923479e-01 1.074448607777546416e-01 1.047313330618658139e-01 1.018983750155782048e-01 9.895374987563940183e-02 9.590559527388915761e-02 9.276240645947554653e-02 8.953301787977678561e-02 8.622658326381529847e-02 8.285255443570921363e-02 7.942065918933051416e-02 7.594087868476875891e-02 7.242342499144631407e-02 6.887871961520121433e-02 6.531737412611623994e-02 6.175017437919834429e-02 5.818807033291183844e-02 5.464217418389179237e-02 5.112377054355606021e-02 4.764434382452083921e-02 4.421563009226957275e-02 4.084970368171280536e-02 3.755911332967769301e-02 3.435708904776658273e-02 3.125785018879672500e-02 2.827705769237689321e-02 2.543246860882168031e-02 2.274486347499158831e-02 2.023930860728698558e-02 1.794673409059006561e-02 1.590553111098302538e-02 1.416217665235023140e-02 1.276861876970051407e-02 1.177303253622289693e-02 1.120259172222663746e-02 1.104518701034594950e-02 1.124468518166077576e-02 1.171615122307389199e-02 1.236942721134827276e-02 1.312597513075370106e-02 1.392487759513158681e-02 1.472192823168771980e-02 1.548627492985594177e-02 1.619697855949681770e-02 1.684025595268155012e-02 1.740746856012045582e-02 1.789370721928698962e-02 1.829680456325263188e-02 1.861664088412673043e-02 1.885464806695614712e-02 1.901344685241938143e-02 1.909657426085565116e-02 1.910827251100600394e-02 1.905332034098418045e-02 1.893689393656475609e-02 1.876444883187286874e-02 1.854161692221863514e-02 1.827411460665257642e-02 1.796765937518599379e-02 1.762789307831549857e-02 1.726031079861384612e-02 1.687019477366984502e-02 1.646255325207230530e-02 1.604206453220795997e-02 1.561302675215483181e-02 1.517931426762387549e-02 1.474434166153718723e-02 1.431103655189646523e-02 1.388182237816595194e-02 1.345861222589972948e-02 1.304281447948351172e-02 1.263535067386687381e-02 1.223668537053997606e-02 1.184686725621928068e-02 1.146558001927120221e-02 1.109220097424017636e-02 1.072586495133045527e-02 1.036553070165317086e-02 1.001004702029614085e-02 9.658215955992749749e-03 9.308850827451517485e-03 8.960827249491886554e-03 8.613125924582718668e-03 8.264866515767153865e-03 7.915332434211294274e-03 7.563986813649651968e-03 7.210480286586034432e-03 6.854651420371652218e-03 6.496520824596428018e-03 6.136280021868892147e-03 5.774276203994303282e-03 5.410994000492999438e-03 5.047035394690477413e-03 4.683098969850231497e-03 4.319959804936657211e-03 3.958451650552516354e-03 3.599453657959643220e-03 3.243885227435655549e-03 2.892715180595264567e-03 2.546997050103674311e-03 2.207954788794163920e-03 1.877173192266978373e-03 1.557025230559635912e-03 1.251688732195517474e-03 9.697683321094350889e-04 7.313712176554147161e-04 5.829667798952603260e-04 5.880895909878104200e-04 7.379982820596634038e-04 9.640961045642340143e-04 1.222868106300775259e-03 1.496472871725033947e-03 1.777824375168365672e-03 2.064053093028514734e-03 2.354078395320836729e-03 2.647637043772204605e-03 2.944847686366780688e-03 3.245992574682914165e-03 3.551396827663334203e-03 3.861356259939529786e-03 4.176092065944152221e-03 4.495721980461398100e-03 4.820242535419344033e-03 5.149519348131659756e-03 5.483283495794057973e-03 5.821132601022491887e-03 6.162535567309567613e-03 6.506840098444887505e-03 6.853282276364740591e-03 7.200997586123862766e-03 7.549032876880964332e-03 7.896358837824185919e-03 8.241882648800548730e-03 8.584460536725430080e-03 8.922910030538199616e-03 9.256021759519767952e-03 9.582570682800904682e-03 9.901326672776813650e-03 1.021106440266807310e-02 1.051057251008066275e-02 1.079866202476529452e-02
1.171234396667096382e-02 1.142607681077396561e-02 1.112649872387074836e-02 1.081481310450136193e-02 1.049225665604654710e-02 1.016009151527797090e-02 9.819596609021789477e-03 9.472058234094820131e-03 9.118759867178277689e-03 8.760971226674003562e-03 8.399936628815976927e-03 8.036862706453196808e-03 7.672905591876304741e-03 7.309157705985521065e-03 6.946634345482462225e-03 6.586260318131794377e-03 6.228856942790645529e-03 5.875129805149418259e-03 5.525657739701863788e-03 5.180883591177255429e-03 4.841107392980294015e-03 4.506482687304363619e-03 4.177016810744105940e-03 3.852576106503608367e-03 3.532897261603614326e-03 3.217606441467401289e-03 2.906248906924928550e-03 2.598334035834454214e-03 2.293405788403917768e-03 1.991160962520334334e-03 1.691669411459370944e-03 1.395841049893735072e-03 1.106575632854663472e-03 8.320962230948905939e-04 5.970399373422511811e-04 4.724952738317914655e-04 5.487319180773137179e-04 7.745001581086907597e-04 1.063214161388843738e-03 1.380021278910178529e-03 1.712840835467288863e-03 2.056738179655265286e-03 2.409251703727530516e-03 2.768881714641712073e-03 3.134532463504787706e-03 3.505285530607121953e-03 3.880304740495277727e-03 4.258799420893711121e-03 4.640015973882482408e-03 5.023244125116849666e-03 5.407831027566625294e-03 5.793199429819962352e-03 6.178867539001091369e-03 6.564468890194912094e-03 6.949770860277227139e-03 7.334690614815905264e-03 7.719307345350297743e-03 8.103869695782467755e-03 8.488797327335123599e-03 8.874675659111120121e-03 9.262242967833397150e-03 9.652369251274137835e-03 1.004602656392005952e-02 1.044425091797291337e-02 1.084809629345679857e-02 1.125858178958783103e-02 1.167663343466599120e-02 1.210302260473790532e-02 1.253830333123559515e-02 1.298275096130117358e-02 1.343630464367588477e-02 1.389851594184932614e-02 1.436850554284727598e-02 1.484492957463102482e-02 1.532595652142516168e-02 1.580925519392720538e-02 1.629199372410548852e-02 1.677084915395812142e-02 1.724202689891379467e-02 1.770128919778376012e-02 1.814399160614397349e-02 1.856512663438655147e-02 1.895937375649514242e-02 1.932115520437847900e-02 1.964469720335252495e-02 1.992409659447776440e-02 2.015339313636742291e-02 2.032664820507636139e-02 2.043803115461780701e-02 2.048191532621979755e-02 2.045298669976288938e-02 2.034636961593305413e-02 2.015777609408721943e-02 1.988368838545153533e-02 1.952158908825150918e-02 1.907026026603694108e-02 1.853018384898865237e-02 1.790409203513932540e-02 1.719774085386217496e-02 1.642101463258016994e-02 1.558951224391682752e-02 1.472680154916868045e-02 1.386749618138374308e-02 1.306103998472156989e-02 1.237522030421356681e-02 1.189656068563786986e-02 1.172251203491747780e-02 1.194170216348824920e-02 1.260841588425878901e-02 1.372863123997281921e-02 1.526811887166628148e-02 1.717310149648942560e-02 1.938790612878628708e-02 2.186368179874748421e-02 2.456043611399654283e-02 2.744603861745543300e-02 3.049442402787760908e-02 3.368391339910368348e-02 3.699590055228017121e-02 4.041389761099022787e-02 4.392286546362646205e-02 4.750875288575808625e-02 5.115818348061151877e-02 5.485824606541179344e-02 5.859635730355179650e-02 6.236017492761974229e-02 6.613754653727101085e-02 6.991648349950657648e-02 7.368515257771694749e-02 7.743188003721286627e-02 8.114516443896217790e-02 8.481369535517389868e-02 8.842637596322668048e-02 9.197234799354102319e-02 9.544101788633341243e-02 9.882208329391441171e-02 1.021055592786248439e-01 1.052818037208911039e-01 1.083415415807772592e-01 1.112758877588655299e-01 1.140763683848061288e-01 1.167349404288086784e-01 1.192440095857499049e-01 1.215964464258216110e-01 1.237856008409821545e-01 1.258053148446623415e-01 1.276499338032419106e-01 1.293143161933200946e-01 1.307938419887749448e-01 1.320844197865580494e-01 1.331824927810429382e-01 1.340850436932265466e-01 1.347895987543504537e-01 1.352942308335503829e-01 1.355975617864017824e-01 1.356987640866070266e-01 1.355975617864017269e-01 1.352942308335504662e-01 1.347895987543504537e-01 1.340850436932266021e-01 1.331824927810429660e-01 1.320844197865580216e-01 1.307938419887749448e-01 1.293143161933201224e-01 1.276499338032419384e-01 1.258053148446623415e-01 1.237856008409821823e-01 1.215964464258216110e-01 1.192440095857499466e-01 1.167349404288086784e-01 1.140763683848060872e-01 1.112758877588655299e-01 1.083415415807772314e-01 1.052818037208911317e-01 1.021055592786248439e-01 9.882208329391442558e-02 9.544101788633337080e-02 9.197234799354102319e-02 8.842637596322670823e-02 8.481369535517392644e-02 8.114516443896213627e-02 7.743188003721288015e-02 7.368515257771693361e-02 6.991648349950661812e-02 6.613754653727103860e-02 6.236017492761973535e-02 5.859635730355176181e-02 5.485824606541180731e-02 5.115818348061154652e-02 4.750875288575807931e-02 4.392286546362646898e-02 4.041389761099021399e-02 3.699590055228017815e-02 3.368391339910367654e-02 3.049442402787756745e-02 2.744603861745544340e-02 2.456043611399655671e-02 2.186368179874749462e-02 1.938790612878631830e-02 1.717310149648942907e-02 1.526811887166628322e-02 1.372863123997284870e-02 1.260841588425877687e-02 1.194170216348825440e-02 1.172251203491749515e-02 1.189656068563786293e-02 1.237522030421356334e-02 1.306103998472157336e-02 1.386749618138372400e-02 1.472680154916869433e-02 1.558951224391681191e-02 1.642101463258016994e-02 1.719774085386219578e-02 1.790409203513932193e-02 1.853018384898865237e-02 1.907026026603691679e-02 1.952158908825152306e-02 1.988368838545154921e-02 2.015777609408721943e-02 2.034636961593305413e-02 2.045298669976287551e-02 2.048191532621979408e-02 2.043803115461783129e-02 2.032664820507636833e-02 2.015339313636740903e-02 1.992409659447774706e-02 1.964469720335252148e-02 1.932115520437848594e-02 1.895937375649514242e-02 1.856512663438655494e-02 1.814399160614398390e-02 1.770128919778376705e-02 1.724202689891378426e-02 1.677084915395811796e-02 1.629199372410549199e-02 1.580925519392720538e-02 1.532595652142516342e-02 1.484492957463103002e-02 1.436850554284727771e-02 1.389851594184933307e-02 1.343630464367588824e-02 1.298275096130117878e-02 1.253830333123559342e-02 1.210302260473790012e-02 1.167663343466599120e-02 1.125858178958782582e-02 1.084809629345679163e-02 1.044425091797290990e-02 1.004602656392005779e-02 9.652369251274141304e-03 9.262242967833400620e-03 8.874675659111120121e-03 8.488797327335118395e-03 8.103869695782464286e-03 7.719307345350309886e-03 7.334690614815913938e-03 6.949770860277220200e-03 6.564468890194911227e-03 6.178867539001083563e-03 5.793199429819959750e-03 5.407831027566629631e-03 5.023244125116853136e-03 4.640015973882480674e-03 4.258799420893713723e-03 3.880304740495270355e-03 3.505285530607128025e-03 3.134532463504783803e-03 2.768881714641708170e-03 2.409251703727521843e-03 2.056738179655265720e-03 1.712840835467287562e-03 1.380021278910181131e-03 1.063214161388843521e-03 7.745001581086931449e-04 5.487319180773104653e-04 4.724952738317926039e-04 5.970399373422493380e-04 8.320962230948883171e-04 1.106575632854663472e-03 1.395841049893731603e-03 1.691669411459369426e-03 1.991160962520330431e-03 2.293405788403919936e-03 2.598334035834449010e-03 2.906248906924920744e-03 3.217606441467393483e-03 3.532897261603614326e-03 3.852576106503608367e-03 4.177016810744119818e-03 4.506482687304363619e-03 4.841107392980293148e-03 5.180883591177247623e-03 5.525657739701861186e-03 5.875129805149415657e-03 6.228856942790648131e-03 6.586260318131796979e-03 6.946634345482466562e-03 7.309157705985519331e-03 7.672905591876314282e-03 8.036862706453203747e-03 8.399936628815964784e-03 8.760971226674007031e-03 9.118759867178286363e-03 9.472058234094827070e-03 9.819596609021794681e-03 1.016009151527796223e-02 1.049225665604655057e-02 1.081481310450136193e-02 1.112649872387075529e-02 1.142607681077396561e-02 1.171234396667096382e-02
1.264991208669819650e-02 1.236716285011836385e-02 1.206911978983219585e-02 1.175698913933166667e-02 1.143202119091402992e-02 1.109550304457609417e-02 1.074875056476802884e-02 1.039309952810880781e-02 1.002989595284534304e-02 9.660485611369694359e-03 9.286202741412043216e-03 8.908357990438653395e-03 8.528225652360410872e-03 8.147030286953897693e-03 7.765932851309644870e-03 7.386016519892845376e-03 7.008272425697625874e-03 6.633585618662261180e-03 6.262721607921086474e-03 5.896313928113179441e-03 5.534853243124779158e-03 5.178678567782342770e-03 4.827971243888965792e-03 4.482752348316642460e-03 4.142884240481118849e-03 3.808076990869787778e-03 3.477900516680483469e-03 3.151803490933245775e-03 2.829140729402915624e-03 2.509212368629602785e-03 2.191322194280636605e-03 1.874873104760027250e-03 1.559548143320587180e-03 1.245725085234926149e-03 9.356640564946596501e-04 6.379857169662794076e-04 3.909220368492366971e-04 3.483115575286406789e-04 5.682000717128872979e-04 8.770498149510655862e-04 1.213789669803009338e-03 1.564781830359170860e-03 1.925778917601060842e-03 2.294966651274172025e-03 2.671311647678225720e-03 3.054056436734248463e-03 3.442540888155016989e-03 3.836137457557921987e-03 4.234232658460953397e-03 4.636229574461745925e-03 5.041560678729931251e-03 5.449705757900133278e-03 5.860212044028229039e-03 6.272714678539756915e-03 6.686956097191577679e-03 7.102803138042733042e-03 7.520260773958011360e-03 7.939481427925004428e-03 8.360768885422644250e-03 8.784575901227527697e-03 9.211494728683360805e-03 9.642239992042627231e-03 1.007762358406044320e-02 1.051852160056265459e-02 1.096583371017410824e-02 1.142043577856131746e-02 1.188312699096320466e-02 1.235457310556030593e-02 1.283524778283420126e-02 1.332537413618491498e-02 1.382486871120951200e-02 1.433329001534145407e-02 1.484979349506797969e-02 1.537309451997027551e-02 1.590144052063160313e-02 1.643259298595772452e-02 1.696381959897303240e-02 1.749189641597680839e-02 1.801311969797206314e-02 1.852332679906978918e-02 1.901792540612010432e-02 1.949193040046055120e-02 1.994000766542740680e-02 2.035652427954560625e-02 2.073560470593538083e-02 2.107119280883566412e-02 2.135711980239977242e-02 2.158717857881076521e-02 2.175520530042900080e-02 2.185516971994617974e-02 2.188127648632132161e-02 2.182808081395275213e-02 2.169062351022487192e-02 2.146459273736098933e-02 2.114652344112807891e-02 2.073405075374362694e-02 2.022624186694859869e-02 1.962404338426114794e-02 1.893090017727426869e-02 1.815363004850126596e-02 1.730367828702805352e-02 1.639892478886717520e-02 1.546625215454347155e-02 1.454502801621905886e-02 1.369129497094474790e-02 1.298136192526221783e-02 1.251124083532251761e-02 1.238609810107948843e-02 1.269667647646378038e-02 1.349209989288618211e-02 1.476880676751929182e-02 1.648341915569496996e-02 1.857589479322169571e-02 2.098699972830962018e-02 2.366595601605453111e-02 2.657162309525622906e-02 2.967103454755488923e-02 3.293738927467645961e-02 3.634828654035152790e-02 3.988438086992107667e-02 4.352841794441399126e-02 4.726456369223441117e-02 5.107794497406060313e-02 5.495433904934313857e-02 5.887996678883326840e-02 6.284135825078022985e-02 6.682526894548113106e-02 7.081863179603735403e-02 7.480853435038398169e-02 7.878221389068459923e-02 8.272706519810178738e-02 8.663065718686227545e-02 9.048075563709469249e-02 9.426534997382335357e-02 9.797268255488836286e-02 1.015912793064583514e-01 1.051099808240259781e-01 1.085179732674233649e-01 1.118048185405656758e-01 1.149604833731335540e-01 1.179753670216625444e-01 1.208403273879466999e-01 1.235467054175251600e-01 1.260863476936745775e-01 1.284516271847142566e-01 1.306354621366681568e-01 1.326313331299459608e-01 1.344332983392373393e-01 1.360360070506323460e-01 1.374347114997750974e-01 1.386252771002347006e-01 1.396041911326142970e-01 1.403685699627190975e-01 1.409161648518922338e-01 1.412453664147668986e-01 1.413552077696027809e-01 1.412453664147669263e-01 1.409161648518922338e-01 1.403685699627190697e-01 1.396041911326142970e-01 1.386252771002347284e-01 1.374347114997750974e-01 1.360360070506323460e-01 1.344332983392373670e-01 1.326313331299459608e-01 1.306354621366681845e-01 1.284516271847142843e-01 1.260863476936745498e-01 1.235467054175251184e-01 1.208403273879466999e-01 1.179753670216625583e-01 1.149604833731335540e-01 1.118048185405656897e-01 1.085179732674233788e-01 1.051099808240259781e-01 1.015912793064583514e-01 9.797268255488832123e-02 9.426534997382339520e-02 9.048075563709470637e-02 8.663065718686227545e-02 8.272706519810173187e-02 7.878221389068462699e-02 7.480853435038395394e-02 7.081863179603732628e-02 6.682526894548114493e-02 6.284135825078025761e-02 5.887996678883328228e-02 5.495433904934315245e-02 5.107794497406061007e-02 4.726456369223443199e-02 4.352841794441399820e-02 3.988438086992106280e-02 3.634828654035152096e-02 3.293738927467645961e-02 2.967103454755487882e-02 2.657162309525623947e-02 2.366595601605451377e-02 2.098699972830963753e-02 1.857589479322168183e-02 1.648341915569497343e-02 1.476880676751933172e-02 1.349209989288617691e-02 1.269667647646379079e-02 1.238609810107951445e-02 1.251124083532250374e-02 1.298136192526221783e-02 1.369129497094475484e-02 1.454502801621905886e-02 1.546625215454346981e-02 1.639892478886717866e-02 1.730367828702804311e-02 1.815363004850126250e-02 1.893090017727427909e-02 1.962404338426114100e-02 2.022624186694859175e-02 2.073405075374362694e-02 2.114652344112808585e-02 2.146459273736097198e-02 2.169062351022486845e-02 2.182808081395274172e-02 2.188127648632133201e-02 2.185516971994618668e-02 2.175520530042899733e-02 2.158717857881076868e-02 2.135711980239975855e-02 2.107119280883566065e-02 2.073560470593538430e-02 2.035652427954560625e-02 1.994000766542741027e-02 1.949193040046056161e-02 1.901792540612010779e-02 1.852332679906979265e-02 1.801311969797206314e-02 1.749189641597682573e-02 1.696381959897303934e-02 1.643259298595773493e-02 1.590144052063160660e-02 1.537309451997027204e-02 1.484979349506797622e-02 1.433329001534145580e-02 1.382486871120951893e-02 1.332537413618490631e-02 1.283524778283419085e-02 1.235457310556030940e-02 1.188312699096320812e-02 1.142043577856132787e-02 1.096583371017411691e-02 1.051852160056265459e-02 1.007762358406044841e-02 9.642239992042630700e-03 9.211494728683355601e-03 8.784575901227524228e-03 8.360768885422647720e-03 7.939481427925000959e-03 7.520260773958007891e-03 7.102803138042727837e-03 6.686956097191583751e-03 6.272714678539749109e-03 5.860212044028231641e-03 5.449705757900134145e-03 5.041560678729927782e-03 4.636229574461745058e-03 4.234232658460954264e-03 3.836137457557923288e-03 3.442540888155022193e-03 3.054056436734249331e-03 2.671311647678219214e-03 2.294966651274171158e-03 1.925778917601066263e-03 1.564781830359165439e-03 1.213789669803001531e-03 8.770498149510597315e-04 5.682000717128843706e-04 3.483115575286476178e-04 3.909220368492361008e-04 6.379857169662788655e-04 9.356640564946594333e-04 1.245725085234927667e-03 1.559548143320592384e-03 1.874873104760031587e-03 2.191322194280630967e-03 2.509212368629604086e-03 2.829140729402912589e-03 3.151803490933250546e-03 3.477900516680478265e-03 3.808076990869788212e-03 4.142884240481117981e-03 4.482752348316642460e-03 4.827971243888970129e-03 5.178678567782339301e-03 5.534853243124780026e-03 5.896313928113173369e-03 6.262721607921089076e-03 6.633585618662259445e-03 7.008272425697621537e-03 7.386016519892845376e-03 7.765932851309644870e-03 8.147030286953897693e-03 8.528225652360409137e-03 8.908357990438648191e-03 9.286202741412039746e-03 9.660485611369697828e-03 1.002989595284534304e-02 1.039309952810880781e-02 1.074875056476803925e-02 1.109550304457609590e-02 1.143202119091402819e-02 1.175698913933166841e-02 1.206911978983219239e-02 1.236716285011835864e-02 1.264991208669820170e-02
1.360985547205686118e-02 1.333244376756285120e-02 1.303767353876745042e-02 1.272674202436560077e-02 1.240090105320314565e-02 1.206145046698983529e-02 1.170973074333827614e-02 1.134711479384024890e-02 1.097499891669536341e-02 1.059479289032189651e-02 1.020790920400462855e-02 9.815751434737007841e-03 9.419701797102273885e-03 9.021107916028987470e-03 8.621268902010167587e-03 8.221420845626586232e-03 7.822721893832835366e-03 7.426237124875317147e-03 7.032923501272988348e-03 6.643615249543850278e-03 6.259010088026284793e-03 5.879656795334997112e-03 5.505944674619117109e-03 5.138095514198087396e-03 4.776158663414708551e-03 4.420009824618082936e-03 4.069354101404679645e-03 3.723733740101328217e-03 3.382540868585135092e-03 3.045035409097098834e-03 2.710368301564246990e-03 2.377610411925525427e-03 2.045788516591675460e-03 1.713933078144291985e-03 1.381153739135106834e-03 1.046802984668175444e-03 7.110251713498327636e-04 3.781293976480237730e-04 1.293856437048017643e-04 3.711725085630005394e-04 7.203556344201543201e-04 1.083749357675625183e-03 1.456008576589762652e-03 1.836091167374318380e-03 2.223604880207482974e-03 2.618265043257759182e-03 3.019769110656337664e-03 3.427767632034642471e-03 3.841865900376319806e-03 4.261637761174704407e-03 4.686644957360228646e-03 5.116459038567491499e-03 5.550684147551655095e-03 5.988979484835945874e-03 6.431080440913152819e-03 6.876817452937996483e-03 7.326131664316443484e-03 7.779086478437462551e-03 8.235874124919250958e-03 8.696816414982194016e-03 9.162358965490887547e-03 9.633058328298867157e-03 1.010956167842333615e-02 1.059257899022067982e-02 1.108284795678078291e-02 1.158109226795842397e-02 1.208797423234985596e-02 1.260404307810699016e-02 1.312968056445348690e-02 1.366504574961488125e-02 1.421002086809087378e-02 1.476416025854245667e-02 1.532664415384838753e-02 1.589623891178699316e-02 1.647126495451104594e-02 1.704957333017725896e-02 1.762853144668496616e-02 1.820501818684948370e-02 1.877542832293577560e-02 1.933568592244661391e-02 1.988126628466539009e-02 2.040722586891255755e-02 2.090823966567501024e-02 2.137864551370761285e-02 2.181249497274711374e-02 2.220361051865873611e-02 2.254564903744178672e-02 2.283217186519238481e-02 2.305672197269889243e-02 2.321290935961440455e-02 2.329450635818525878e-02 2.329555543452600797e-02 2.321049334593762795e-02 2.303429736591646598e-02 2.276266203529842685e-02 2.239221902454255342e-02 2.192081895972833316e-02 2.134790365657854988e-02 2.067501192184045822e-02 1.990648450146817114e-02 1.905046708383764317e-02 1.812035679549066358e-02 1.713689271623920068e-02 1.613112421593790660e-02 1.514839673971192860e-02 1.425299210345824276e-02 1.353161352999816998e-02 1.309116980030507194e-02 1.304425254337272799e-02 1.348091635353568241e-02 1.444083471648775763e-02 1.590739390943694473e-02 1.782650207190405664e-02 2.013177552859589381e-02 2.276096096632593963e-02 2.566198212699800571e-02 2.879307161923013239e-02 3.212080771450139677e-02 3.561791285293330889e-02 3.926143150497213297e-02 4.303137889734593574e-02 4.690978665006009796e-02 5.088004462794133709e-02 5.492645335855348560e-02 5.903392337682709240e-02 6.318777665413759237e-02 6.737361915138719015e-02 7.157726321613365472e-02 7.578468513803528206e-02 7.998200763718360529e-02 8.415550008113513447e-02 8.829159128732418094e-02 9.237689118658386211e-02 9.639821861332691089e-02 1.003426331873106259e-01 1.041974697541375172e-01 1.079503742177211206e-01 1.115893398697972300e-01 1.151027435265336019e-01 1.184793809397672454e-01 1.217085010731776828e-01 1.247798389308281408e-01 1.276836467032936018e-01 1.304107230591363131e-01 1.329524404604987831e-01 1.353007704224036822e-01 1.374483066685956711e-01 1.393882861626713210e-01 1.411146080136379544e-01 1.426218502699783675e-01 1.439052846267982466e-01 1.449608890770510417e-01 1.457853585408593056e-01 1.463761135068750996e-01 1.467313067168170837e-01 1.468498279198570677e-01 1.467313067168171392e-01 1.463761135068750441e-01 1.457853585408593333e-01 1.449608890770510417e-01 1.439052846267982466e-01 1.426218502699784230e-01 1.411146080136379266e-01 1.393882861626713210e-01 1.374483066685956711e-01 1.353007704224036822e-01 1.329524404604987831e-01 1.304107230591363131e-01 1.276836467032936018e-01 1.247798389308281408e-01 1.217085010731776828e-01 1.184793809397673148e-01 1.151027435265336019e-01 1.115893398697972716e-01 1.079503742177211206e-01 1.041974697541375727e-01 1.003426331873106120e-01 9.639821861332691089e-02 9.237689118658388987e-02 8.829159128732419481e-02 8.415550008113512059e-02 7.998200763718360529e-02 7.578468513803528206e-02 7.157726321613366860e-02 6.737361915138717627e-02 6.318777665413755074e-02 5.903392337682713403e-02 5.492645335855347866e-02 5.088004462794132321e-02 4.690978665006007714e-02 4.303137889734593574e-02 3.926143150497211909e-02 3.561791285293331583e-02 3.212080771450138983e-02 2.879307161923013586e-02 2.566198212699799530e-02 2.276096096632593616e-02 2.013177552859587646e-02 1.782650207190407399e-02 1.590739390943692738e-02 1.444083471648776110e-02 1.348091635353564771e-02 1.304425254337272452e-02 1.309116980030508581e-02 1.353161352999816130e-02 1.425299210345826184e-02 1.514839673971191125e-02 1.613112421593790660e-02 1.713689271623919028e-02 1.812035679549067052e-02 1.905046708383763623e-02 1.990648450146817114e-02 2.067501192184045128e-02 2.134790365657856029e-02 2.192081895972832276e-02 2.239221902454255342e-02 2.276266203529841992e-02 2.303429736591647292e-02 2.321049334593761407e-02 2.329555543452597674e-02 2.329450635818526918e-02 2.321290935961441149e-02 2.305672197269889936e-02 2.283217186519237787e-02 2.254564903744179019e-02 2.220361051865872223e-02 2.181249497274712415e-02 2.137864551370760938e-02 2.090823966567500330e-02 2.040722586891255061e-02 1.988126628466539009e-02 1.933568592244662779e-02 1.877542832293578601e-02 1.820501818684948370e-02 1.762853144668495575e-02 1.704957333017726243e-02 1.647126495451104247e-02 1.589623891178700357e-02 1.532664415384837713e-02 1.476416025854246535e-02 1.421002086809088419e-02 1.366504574961487604e-02 1.312968056445348169e-02 1.260404307810698323e-02 1.208797423234985596e-02 1.158109226795842571e-02 1.108284795678078638e-02 1.059257899022067982e-02 1.010956167842333615e-02 9.633058328298856748e-03 9.162358965490887547e-03 8.696816414982192281e-03 8.235874124919245753e-03 7.779086478437459949e-03 7.326131664316449556e-03 6.876817452937996483e-03 6.431080440913152819e-03 5.988979484835945874e-03 5.550684147551660300e-03 5.116459038567490632e-03 4.686644957360241656e-03 4.261637761174707009e-03 3.841865900376323709e-03 3.427767632034642038e-03 3.019769110656327256e-03 2.618265043257760917e-03 2.223604880207479071e-03 1.836091167374315127e-03 1.456008576589759617e-03 1.083749357675623665e-03 7.203556344201558380e-04 3.711725085629982083e-04 1.293856437048051253e-04 3.781293976480232851e-04 7.110251713498312457e-04 1.046802984668175228e-03 1.381153739135103798e-03 1.713933078144291985e-03 2.045788516591676327e-03 2.377610411925528463e-03 2.710368301564249158e-03 3.045035409097103171e-03 3.382540868585134225e-03 3.723733740101321712e-03 4.069354101404677911e-03 4.420009824618081201e-03 4.776158663414705081e-03 5.138095514198090866e-03 5.505944674619112772e-03 5.879656795334996244e-03 6.259010088026277854e-03 6.643615249543849410e-03 7.032923501272987481e-03 7.426237124875315412e-03 7.822721893832833631e-03 8.221420845626586232e-03 8.621268902010174526e-03 9.021107916028980531e-03 9.419701797102268681e-03 9.815751434737002637e-03 1.020790920400461814e-02 1.059479289032189825e-02 1.097499891669536688e-02 1.134711479384025237e-02 1.170973074333827441e-02 1.206145046698983182e-02 1.240090105320314565e-02 1.272674202436559730e-02 1.303767353876745042e-02 1.333244376756285120e-02 1.360985547205686465e-02
1.459050534460208312e-02 1.432036931596080212e-02 1.403073753693567099e-02 1.372278623152508800e-02 1.339775646200083194e-02 1.305694826986376726e-02 1.270171401959091333e-02 1.233345091440485666e-02 1.195359265605840798e-02 1.156360022494859474e-02 1.116495176297540096e-02 1.075913155027901323e-02 1.034761807906133327e-02 9.931871243990531006e-03 9.513318690478006143e-03 9.093341390300699323e-03 8.673258550066212727e-03 8.254312002722266617e-03 7.837650286288570800e-03 7.424312677366901904e-03 7.015213518369049252e-03 6.611127254271149771e-03 6.212674672488842885e-03 5.820310911331247859e-03 5.434315859522306953e-03 5.054787601275078160e-03 4.681639557007426754e-03 4.314601920577680431e-03 3.953227895747924749e-03 3.596905093773679427e-03 3.244872295432646003e-03 2.896241663441388118e-03 2.550026551737751782e-03 2.205175637037627267e-03 1.860616187751009884e-03 1.515316333732333277e-03 1.168403036976593812e-03 8.195043014380893123e-04 4.705085109262810623e-04 1.532163761112690736e-04 2.992607041820235961e-04 6.585597464711589414e-04 1.035363924123400932e-03 1.421972599947589734e-03 1.817271245458973537e-03 2.220963571731569049e-03 2.632882447646583447e-03 3.052843348955415308e-03 3.480611051065379997e-03 3.915900146140801653e-03 4.358388350494920779e-03 4.807735366502539735e-03 5.263604128867274343e-03 5.725682656937623391e-03 6.193705261288225301e-03 6.667472064227610885e-03 7.146865883877840352e-03 7.631865578606748281e-03 8.122554990788316553e-03 8.619126688254612548e-03 9.121879793240885576e-03 9.631211322283285761e-03 1.014760064255467754e-02 1.067158688117529793e-02 1.120373939937889009e-02 1.174462175147159698e-02 1.229474987159373187e-02 1.285454554679293926e-02 1.342428651687566435e-02 1.400405476511094871e-02 1.459368470746017117e-02 1.519271303755177945e-02 1.580033193566678790e-02 1.641534720857977178e-02 1.703614270863459609e-02 1.766065210824126902e-02 1.828633880658810107e-02 1.891018444580633631e-02 1.952868623787622562e-02 2.013786306950512278e-02 2.073327017177455447e-02 2.131002202029490949e-02 2.186282307007688178e-02 2.238600592501412828e-02 2.287357659066938803e-02 2.331926655855664707e-02 2.371659162081932171e-02 2.405891752200138914e-02 2.433953283364307524e-02 2.455172981225931667e-02 2.468889451294939419e-02 2.474460814328766772e-02 2.471276265410442610e-02 2.458769502837056253e-02 2.436434688403564183e-02 2.403845922244493560e-02 2.360681701528874812e-02 2.306756574855351946e-02 2.242063346694532500e-02 2.166830946961084692e-02 2.081605771149366499e-02 1.987368291110453225e-02 1.885702249764114463e-02 1.779039985208305877e-02 1.671009937324171093e-02 1.566896313097331656e-02 1.474148219505760568e-02 1.402680505701311628e-02 1.364378905939945576e-02 1.371096061274031455e-02 1.431328700788894910e-02 1.547585977984702182e-02 1.716586653078880711e-02 1.931782443424542514e-02 2.185963993460546956e-02 2.472694913901171687e-02 2.786714314605724663e-02 3.123837658932149611e-02 3.480713974928621030e-02 3.854591421393390588e-02 4.243133389645693809e-02 4.644285634687154996e-02 5.056183794722302061e-02 5.477090215830198588e-02 5.905351317538794220e-02 6.339369191123919722e-02 6.777583056795789818e-02 7.218457585417777100e-02 7.660476035279555063e-02 8.102136791721882558e-02 8.541952326088554648e-02 8.978449879989743032e-02 9.410173378024513924e-02 9.835686207857868846e-02 1.025357460119500908e-01 1.066245141613256509e-01 1.106096016944293353e-01 1.144777920242540797e-01 1.182162589001644892e-01 1.218126082249861297e-01 1.252549190427258152e-01 1.285317832593139975e-01 1.316323437521425832e-01 1.345463305989783309e-01 1.372640952172298756e-01 1.397766422538470887e-01 1.420756591060512164e-01 1.441535429856843908e-01 1.460034254661033426e-01 1.476191944712727244e-01 1.489955136828212401e-01 1.501278393528555077e-01 1.510124345188575967e-01 1.516463806225954447e-01 1.520275865380096292e-01 1.521547950140742511e-01 1.520275865380096292e-01 1.516463806225954447e-01 1.510124345188575967e-01 1.501278393528555077e-01 1.489955136828212678e-01 1.476191944712726967e-01 1.460034254661033426e-01 1.441535429856844186e-01 1.420756591060512164e-01 1.397766422538470887e-01 1.372640952172298479e-01 1.345463305989782754e-01 1.316323437521426110e-01 1.285317832593139975e-01 1.252549190427258152e-01 1.218126082249860881e-01 1.182162589001645170e-01 1.144777920242540659e-01 1.106096016944293492e-01 1.066245141613256370e-01 1.025357460119501185e-01 9.835686207857868846e-02 9.410173378024513924e-02 8.978449879989744420e-02 8.541952326088556036e-02 8.102136791721878395e-02 7.660476035279550899e-02 7.218457585417779876e-02 6.777583056795787042e-02 6.339369191123919722e-02 5.905351317538794220e-02 5.477090215830197201e-02 5.056183794722302061e-02 4.644285634687156383e-02 4.243133389645693809e-02 3.854591421393387118e-02 3.480713974928622417e-02 3.123837658932147876e-02 2.786714314605724663e-02 2.472694913901170993e-02 2.185963993460547650e-02 1.931782443424540432e-02 1.716586653078880711e-02 1.547585977984702182e-02 1.431328700788895951e-02 1.371096061274029200e-02 1.364378905939946096e-02 1.402680505701314924e-02 1.474148219505765425e-02 1.566896313097332349e-02 1.671009937324171440e-02 1.779039985208305877e-02 1.885702249764115504e-02 1.987368291110453919e-02 2.081605771149366846e-02 2.166830946961084345e-02 2.242063346694531806e-02 2.306756574855352293e-02 2.360681701528876200e-02 2.403845922244494601e-02 2.436434688403564183e-02 2.458769502837056253e-02 2.471276265410444345e-02 2.474460814328766772e-02 2.468889451294939072e-02 2.455172981225932707e-02 2.433953283364307177e-02 2.405891752200139261e-02 2.371659162081931130e-02 2.331926655855665401e-02 2.287357659066938803e-02 2.238600592501412134e-02 2.186282307007688872e-02 2.131002202029489909e-02 2.073327017177454060e-02 2.013786306950512625e-02 1.952868623787622909e-02 1.891018444580633631e-02 1.828633880658809066e-02 1.766065210824126555e-02 1.703614270863461691e-02 1.641534720857977178e-02 1.580033193566678443e-02 1.519271303755177598e-02 1.459368470746018158e-02 1.400405476511094524e-02 1.342428651687566435e-02 1.285454554679294967e-02 1.229474987159372666e-02 1.174462175147159872e-02 1.120373939937888488e-02 1.067158688117529272e-02 1.014760064255467754e-02 9.631211322283290965e-03 9.121879793240880371e-03 8.619126688254619487e-03 8.122554990788309615e-03 7.631865578606741342e-03 7.146865883877837750e-03 6.667472064227613487e-03 6.193705261288222699e-03 5.725682656937628595e-03 5.263604128867282149e-03 4.807735366502538001e-03 4.358388350494922514e-03 3.915900146140800786e-03 3.480611051065380865e-03 3.052843348955419211e-03 2.632882447646578243e-03 2.220963571731571218e-03 1.817271245458976356e-03 1.421972599947583663e-03 1.035363924123398113e-03 6.585597464711575319e-04 2.992607041820302639e-04 1.532163761112722720e-04 4.705085109262817670e-04 8.195043014380923481e-04 1.168403036976595980e-03 1.515316333732336530e-03 1.860616187751010968e-03 2.205175637037626833e-03 2.550026551737749180e-03 2.896241663441390720e-03 3.244872295432645569e-03 3.596905093773679861e-03 3.953227895747924749e-03 4.314601920577683034e-03 4.681639557007427621e-03 5.054787601275072956e-03 5.434315859522301749e-03 5.820310911331246992e-03 6.212674672488842885e-03 6.611127254271148904e-03 7.015213518369049252e-03 7.424312677366904506e-03 7.837650286288563861e-03 8.254312002722266617e-03 8.673258550066212727e-03 9.093341390300701058e-03 9.513318690477995734e-03 9.931871243990529272e-03 1.034761807906133674e-02 1.075913155027902017e-02 1.116495176297540269e-02 1.156360022494859474e-02 1.195359265605841145e-02 1.233345091440485319e-02 1.270171401959091853e-02 1.305694826986377073e-02 1.339775646200083714e-02 1.372278623152508800e-02 1.403073753693567446e-02 1.432036931596079692e-02 1.459050534460208312e-02
1.559003252067692191e-02 1.532922234862511834e-02 1.504671646075386553e-02 1.474365790521701275e-02 1.442126447623380894e-02 1.408082361003693342e-02 1.372368649386656626e-02 1.335126135394894102e-02 1.296500588990864497e-02 1.256641882556040930e-02 1.215703054977846677e-02 1.173839282661597386e-02 1.131206756174720982e-02 1.087961462339668596e-02 1.044257873112025732e-02 1.000247544640192610e-02 9.560776326227439156e-03 9.118893335912984371e-03 8.678162662209432804e-03 8.239828122715503814e-03 7.805024434101583489e-03 7.374760679092963456e-03 6.949904399480184847e-03 6.531166836868123118e-03 6.119089940190945362e-03 5.714035853998926384e-03 5.316179689332763483e-03 4.925506458795923630e-03 4.541813138625741542e-03 4.164716936465107447e-03 3.793671078127248356e-03 3.427989974159490263e-03 3.066886936493964412e-03 2.709530772948684149e-03 2.355135431381132592e-03 2.003117604768212944e-03 1.653417696177529378e-03 1.307281981737118013e-03 9.696166835066925100e-04 6.580670853367825892e-04 4.437878169630269168e-04 4.943679284534475927e-04 7.687143445291954149e-04 1.120083146862266505e-03 1.501857464012500186e-03 1.901500745825790862e-03 2.314721495270383352e-03 2.739691331660207806e-03 3.175455663538306536e-03 3.621401856197598718e-03 4.077058351501919309e-03 4.542016230195114121e-03 5.015902052123297900e-03 5.498374011512412000e-03 5.989128978919160823e-03 6.487914211989838885e-03 6.994540224886225573e-03 7.508892580559664229e-03 8.030941020533430633e-03 8.560744718742343759e-03 9.098452697809429959e-03 9.644298656214789905e-03 1.019858966348591994e-02 1.076168840763217470e-02 1.133398893166901941e-02 1.191588607268852587e-02 1.250773910738121365e-02 1.310983039789009527e-02 1.372232010210249972e-02 1.434519824289623088e-02 1.497823560311236681e-02 1.562093501225159109e-02 1.627248460935281152e-02 1.693171460397623063e-02 1.759705892115777381e-02 1.826652292134042094e-02 1.893765815174187905e-02 1.960754483290667524e-02 2.027278253409524680e-02 2.092948926179247909e-02 2.157330899114243486e-02 2.219942751940508913e-02 2.280259641861908868e-02 2.337716481305321392e-02 2.391711870492661471e-02 2.441612761884092223e-02 2.486759843214531376e-02 2.526473640933848963e-02 2.560061367394085227e-02 2.586824564940817112e-02 2.606067641262449150e-02 2.617107447858849426e-02 2.619284134900328256e-02 2.611973632922770516e-02 2.594602283042087357e-02 2.566664391340768570e-02 2.527743864884094901e-02 2.477541667865534175e-02 2.415911729676086320e-02 2.342909319406520988e-02 2.258858042989288911e-02 2.164444900527899215e-02 2.060857700010894702e-02 1.949985714423461275e-02 1.834711404676336519e-02 1.719321564914210940e-02 1.610038765761600751e-02 1.515566044853876998e-02 1.447271535155683631e-02 1.418259390828876219e-02 1.440643495160589399e-02 1.521791757323744804e-02 1.662208238168897886e-02 1.856778864574418209e-02 2.097866642415171720e-02 2.377824815225953320e-02 2.690124461570987668e-02 3.029533736358769672e-02 3.391912766465863399e-02 3.773934101703053934e-02 4.172841207504111860e-02 4.586267519339558979e-02 5.012108740438999538e-02 5.448435169858503735e-02 5.893432383159322857e-02 6.345361548440586752e-02 6.802533270228455775e-02 7.263290784651335597e-02 7.725999666601555960e-02 8.189042111424861548e-02 8.650814456802131958e-02 9.109727014283511282e-02 9.564205552035674740e-02 1.001269395552262936e-01 1.045365772031853074e-01 1.088558802021083877e-01 1.130700615672710352e-01 1.171646824151506561e-01 1.211256999610406671e-01 1.249395157820001462e-01 1.285930236229462509e-01 1.320736561670551035e-01 1.353694303039453539e-01 1.384689905182749925e-01 1.413616500933033981e-01 1.440374298823643429e-01 1.464870944493640581e-01 1.487021854188614878e-01 1.506750519091815399e-01 1.523988779489005851e-01 1.538677067993000636e-01 1.550764621234649587e-01 1.560209659573789931e-01 1.566979534499897131e-01 1.571050843486007376e-01 1.572409512131258125e-01 1.571050843486007376e-01 1.566979534499897131e-01 1.560209659573789376e-01 1.550764621234649310e-01 1.538677067993000636e-01 1.523988779489005851e-01 1.506750519091815677e-01 1.487021854188615710e-01 1.464870944493640026e-01 1.440374298823643429e-01 1.413616500933033981e-01 1.384689905182749647e-01 1.353694303039453539e-01 1.320736561670551035e-01 1.285930236229462509e-01 1.249395157820001462e-01 1.211256999610405838e-01 1.171646824151506838e-01 1.130700615672710074e-01 1.088558802021083877e-01 1.045365772031852797e-01 1.001269395552262798e-01 9.564205552035674740e-02 9.109727014283514057e-02 8.650814456802133345e-02 8.189042111424862935e-02 7.725999666601558735e-02 7.263290784651332821e-02 6.802533270228458551e-02 6.345361548440585364e-02 5.893432383159320775e-02 5.448435169858503735e-02 5.012108740439000232e-02 4.586267519339558285e-02 4.172841207504113248e-02 3.773934101703056015e-02 3.391912766465860624e-02 3.029533736358768978e-02 2.690124461570987321e-02 2.377824815225952279e-02 2.097866642415171720e-02 1.856778864574419596e-02 1.662208238168898580e-02 1.521791757323744457e-02 1.440643495160589052e-02 1.418259390828875699e-02 1.447271535155682243e-02 1.515566044853877518e-02 1.610038765761598670e-02 1.719321564914211981e-02 1.834711404676334090e-02 1.949985714423458846e-02 2.060857700010893662e-02 2.164444900527900256e-02 2.258858042989288217e-02 2.342909319406522375e-02 2.415911729676087361e-02 2.477541667865534175e-02 2.527743864884095595e-02 2.566664391340768570e-02 2.594602283042087010e-02 2.611973632922770863e-02 2.619284134900327909e-02 2.617107447858849426e-02 2.606067641262449497e-02 2.586824564940817112e-02 2.560061367394085227e-02 2.526473640933849657e-02 2.486759843214530682e-02 2.441612761884092569e-02 2.391711870492660083e-02 2.337716481305321045e-02 2.280259641861908868e-02 2.219942751940508913e-02 2.157330899114242445e-02 2.092948926179248950e-02 2.027278253409526415e-02 1.960754483290667871e-02 1.893765815174188252e-02 1.826652292134042094e-02 1.759705892115777381e-02 1.693171460397622022e-02 1.627248460935279417e-02 1.562093501225157548e-02 1.497823560311237721e-02 1.434519824289623609e-02 1.372232010210250493e-02 1.310983039789010048e-02 1.250773910738121365e-02 1.191588607268852240e-02 1.133398893166901941e-02 1.076168840763216603e-02 1.019858966348591994e-02 9.644298656214796844e-03 9.098452697809424755e-03 8.560744718742343759e-03 8.030941020533430633e-03 7.508892580559666831e-03 6.994540224886221236e-03 6.487914211989832813e-03 5.989128978919166894e-03 5.498374011512406796e-03 5.015902052123301369e-03 4.542016230195108049e-03 4.077058351501921911e-03 3.621401856197603488e-03 3.175455663538312608e-03 2.739691331660212142e-03 2.314721495270375112e-03 1.901500745825791512e-03 1.501857464012498018e-03 1.120083146862263035e-03 7.687143445291936801e-04 4.943679284534426054e-04 4.437878169630281094e-04 6.580670853367834566e-04 9.696166835066951121e-04 1.307281981737123651e-03 1.653417696177531980e-03 2.003117604768208174e-03 2.355135431381134761e-03 2.709530772948687185e-03 3.066886936493962677e-03 3.427989974159489396e-03 3.793671078127249224e-03 4.164716936465110916e-03 4.541813138625745878e-03 4.925506458795920160e-03 5.316179689332759147e-03 5.714035853998920313e-03 6.119089940190947097e-03 6.531166836868126588e-03 6.949904399480187449e-03 7.374760679092961721e-03 7.805024434101593030e-03 8.239828122715500344e-03 8.678162662209432804e-03 9.118893335912993045e-03 9.560776326227442626e-03 1.000247544640192957e-02 1.044257873112026426e-02 1.087961462339668943e-02 1.131206756174721155e-02 1.173839282661597039e-02 1.215703054977847718e-02 1.256641882556041104e-02 1.296500588990864497e-02 1.335126135394894796e-02 1.372368649386657320e-02 1.408082361003693342e-02 1.442126447623381935e-02 1.474365790521701275e-02 1.504671646075387073e-02 1.532922234862511661e-02 1.559003252067692191e-02
1.660644694726836137e-02 1.635711745775018933e-02 1.608383980400972593e-02 1.578771160669525248e-02 1.546991474616239010e-02 1.513171104376608532e-02 1.477443717245163247e-02 1.439949876089576669e-02 1.400836365632261368e-02 1.360255431252840527e-02 1.318363927193869425e-02 1.275322371384803900e-02 1.231293904609204876e-02 1.186443152464995883e-02 1.140934989605369917e-02 1.094933207193118235e-02 1.048599086479282301e-02 1.002089884090955237e-02 9.555572381290193887e-03 9.091455087598782417e-03 8.629900727936384158e-03 8.172155989983328345e-03 7.719343397332018887e-03 7.272444850431796469e-03 6.832286377158830991e-03 6.399524820701359487e-03 5.974637357192248525e-03 5.557914930639526983e-03 5.149460939834233676e-03 4.749196861316327956e-03 4.356877055395422076e-03 3.972116016993721896e-03 3.594433313588688613e-03 3.223325533676282828e-03 2.858383371661670121e-03 2.499491912339233627e-03 2.147200018334406626e-03 1.803467308669472581e-03 1.473331258409001478e-03 1.168955818379141098e-03 9.194124213715697833e-04 7.854702565544077362e-04 8.336428840786524064e-04 1.047123145318663417e-03 1.357143149827969584e-03 1.718771320099940709e-03 2.111596599371947779e-03 2.526450145776707509e-03 2.958865343373631804e-03 3.406438597562602612e-03 3.867732564353275077e-03 4.341790522868157511e-03 4.827910143947907774e-03 5.325535830656237535e-03 5.834208725289100929e-03 6.353545902900388509e-03 6.883234375628425293e-03 7.423032076911485408e-03 7.972771220521970501e-03 8.532361119062333368e-03 9.101788497115074345e-03 9.681113921536105976e-03 1.027046338236978391e-02 1.087001438786413393e-02 1.147997623525823067e-02 1.210056440803086893e-02 1.273196933764381839e-02 1.337432004991851754e-02 1.402764348360506681e-02 1.469182050773222212e-02 1.536653986051079827e-02 1.605125137257050472e-02 1.674511991208725223e-02 1.744698149424972131e-02 1.815530293478062260e-02 1.886814630437609608e-02 1.958313927084317022e-02 2.029745221435483651e-02 2.100778278569572985e-02 2.171034836469261722e-02 2.240088668027512969e-02 2.307466468657339703e-02 2.372649565876337047e-02 2.435076438321303466e-02 2.494146027109694214e-02 2.549221822487204858e-02 2.599636713447711980e-02 2.644698597901529516e-02 2.683696766757926247e-02 2.715909098440780212e-02 2.740610133211450819e-02 2.757080143068930955e-02 2.764615378855431876e-02 2.762539770746879134e-02 2.750218495846407096e-02 2.727074029452218260e-02 2.692605599853038767e-02 2.646413425918757445e-02 2.588229821047053486e-02 2.517960337561485698e-02 2.435739824843076093e-02 2.342010920268501606e-02 2.237636554329135163e-02 2.124064033936242171e-02 2.003566172459165379e-02 1.879592332503314187e-02 1.757258561150342596e-02 1.643958932278959464e-02 1.549917038886420781e-02 1.488134817729340129e-02 1.472804437902879363e-02 1.515718486286610905e-02 1.622336794386566167e-02 1.790671788298556222e-02 2.013732845205424074e-02 2.282972436455074292e-02 2.590495025673015400e-02 2.929809976644702843e-02 3.295793000606098838e-02 3.684393843940717700e-02 4.092333917621247125e-02 4.516865933136676725e-02 4.955600515008520141e-02 5.406386293193435333e-02 5.867228610381804849e-02 6.336235050648754419e-02 6.811579367659371942e-02 7.291478038399547279e-02 7.774175537047756102e-02 8.257935687659101465e-02 8.741037296122282363e-02 9.221772821007540033e-02 9.698449215989772554e-02 1.016939032760019596e-01 1.063294040287439124e-01 1.108746837917437555e-01 1.153137271071713599e-01 1.196308654467447968e-01 1.238108310176418703e-01 1.278388114707182388e-01 1.317005045982661271e-01 1.353821722833065122e-01 1.388706930973538367e-01 1.421536130500708484e-01 1.452191940792624536e-01 1.480564599389622427e-01 1.506552392003512320e-01 1.530062051277962520e-01 1.551009122322613287e-01 1.569318293382150897e-01 1.584923690289462006e-01 1.597769133599437064e-01 1.607808357511631425e-01 1.615005189873828795e-01 1.619333692718178397e-01 1.620778262922809021e-01 1.619333692718178674e-01 1.615005189873829350e-01 1.607808357511631425e-01 1.597769133599436508e-01 1.584923690289462006e-01 1.569318293382150620e-01 1.551009122322613565e-01 1.530062051277962798e-01 1.506552392003512597e-01 1.480564599389622704e-01 1.452191940792624536e-01 1.421536130500708206e-01 1.388706930973537812e-01 1.353821722833065122e-01 1.317005045982661271e-01 1.278388114707181833e-01 1.238108310176418425e-01 1.196308654467448107e-01 1.153137271071713876e-01 1.108746837917437555e-01 1.063294040287438985e-01 1.016939032760019179e-01 9.698449215989779493e-02 9.221772821007535870e-02 8.741037296122282363e-02 8.257935687659098689e-02 7.774175537047758877e-02 7.291478038399547279e-02 6.811579367659371942e-02 6.336235050648754419e-02 5.867228610381804849e-02 5.406386293193434639e-02 4.955600515008518059e-02 4.516865933136676031e-02 4.092333917621246431e-02 3.684393843940718394e-02 3.295793000606098838e-02 2.929809976644699721e-02 2.590495025673013318e-02 2.282972436455072557e-02 2.013732845205425115e-02 1.790671788298557957e-02 1.622336794386565820e-02 1.515718486286611426e-02 1.472804437902879016e-02 1.488134817729341690e-02 1.549917038886422863e-02 1.643958932278960158e-02 1.757258561150341208e-02 1.879592332503315227e-02 2.003566172459167460e-02 2.124064033936242865e-02 2.237636554329136551e-02 2.342010920268500565e-02 2.435739824843076093e-02 2.517960337561485698e-02 2.588229821047053833e-02 2.646413425918754669e-02 2.692605599853038767e-02 2.727074029452218260e-02 2.750218495846406749e-02 2.762539770746878440e-02 2.764615378855431876e-02 2.757080143068931649e-02 2.740610133211450125e-02 2.715909098440778824e-02 2.683696766757926594e-02 2.644698597901529516e-02 2.599636713447710940e-02 2.549221822487205899e-02 2.494146027109695254e-02 2.435076438321303466e-02 2.372649565876338087e-02 2.307466468657338315e-02 2.240088668027514010e-02 2.171034836469262416e-02 2.100778278569573332e-02 2.029745221435483651e-02 1.958313927084316675e-02 1.886814630437609261e-02 1.815530293478062954e-02 1.744698149424972131e-02 1.674511991208724529e-02 1.605125137257049431e-02 1.536653986051079307e-02 1.469182050773220997e-02 1.402764348360506161e-02 1.337432004991851754e-02 1.273196933764379930e-02 1.210056440803087066e-02 1.147997623525821853e-02 1.087001438786413393e-02 1.027046338236979085e-02 9.681113921536100772e-03 9.101788497115074345e-03 8.532361119062326429e-03 7.972771220521975705e-03 7.423032076911485408e-03 6.883234375628433967e-03 6.353545902900388509e-03 5.834208725289099194e-03 5.325535830656247943e-03 4.827910143947910376e-03 4.341790522868156643e-03 3.867732564353273776e-03 3.406438597562600010e-03 2.958865343373627034e-03 2.526450145776700136e-03 2.111596599371959922e-03 1.718771320099933986e-03 1.357143149827977390e-03 1.047123145318666886e-03 8.336428840786526233e-04 7.854702565544129404e-04 9.194124213715717349e-04 1.168955818379143700e-03 1.473331258409001695e-03 1.803467308669468461e-03 2.147200018334409228e-03 2.499491912339228423e-03 2.858383371661674024e-03 3.223325533676279359e-03 3.594433313588690782e-03 3.972116016993721029e-03 4.356877055395424678e-03 4.749196861316328823e-03 5.149460939834233676e-03 5.557914930639526116e-03 5.974637357192252862e-03 6.399524820701360354e-03 6.832286377158835328e-03 7.272444850431800806e-03 7.719343397332013683e-03 8.172155989983328345e-03 8.629900727936382424e-03 9.091455087598784152e-03 9.555572381290192152e-03 1.002089884090955757e-02 1.048599086479282995e-02 1.094933207193118062e-02 1.140934989605369917e-02 1.186443152464995883e-02 1.231293904609204876e-02 1.275322371384803900e-02 1.318363927193869772e-02 1.360255431252841048e-02 1.400836365632260848e-02 1.439949876089576669e-02 1.477443717245162727e-02 1.513171104376609052e-02 1.546991474616239530e-02 1.578771160669524207e-02 1.608383980400971899e-02 1.635711745775019280e-02 1.660644694726835791e-02
1.763759900191540220e-02 1.740200142884433185e-02 1.714016145082768866e-02 1.685311897089257840e-02 1.654200722040775548e-02 1.620804925077178743e-02 1.585255367520833555e-02 1.547690962443748312e-02 1.508258088052922587e-02 1.467109915432036199e-02 1.424405647317936001e-02 1.380309664822875447e-02 1.334990579342297187e-02 1.288620187376884885e-02 1.241372326713669275e-02 1.193421633408606707e-02 1.144942200451762836e-02 1.096106140960600300e-02 1.047082061465918860e-02 9.980334545110778124e-03 9.491170246438038541e-03 9.004809682819681776e-03 8.522632361817801885e-03 8.045898178044956495e-03 7.575731002271044942e-03 7.113103710534354404e-03 6.658825560015293847e-03 6.213533090988991765e-03 5.777686096155569377e-03 5.351570706842719710e-03 4.935312409894578208e-03 4.528903047892828514e-03 4.132248002376335931e-03 3.745243689626331397e-03 3.367903006111048515e-03 3.000561198507856533e-03 2.644224734648089464e-03 2.301187521066407147e-03 1.976161913377975400e-03 1.678379155071118732e-03 1.425207044016833314e-03 1.246332620962838393e-03 1.180451531987002090e-03 1.251512335277194226e-03 1.445959650803135040e-03 1.729142009088363878e-03 2.071246164790715473e-03 2.453675319682649923e-03 2.865848158143750966e-03 3.301730054325733264e-03 3.757739250545210838e-03 4.231626493548048401e-03 4.721885396959208010e-03 5.227438684054066913e-03 5.747469208992054407e-03 6.281328823594651764e-03 6.828489990520891090e-03 7.388520980481298565e-03 7.961073694296633141e-03 8.545877526727481410e-03 9.142735122044049270e-03 9.751517293860803223e-03 1.037215526885905230e-02 1.100462901561298674e-02 1.164895086986150220e-02 1.230514403816814449e-02 1.297321589050771939e-02 1.365312625504187284e-02 1.434475120904814098e-02 1.504784311436079339e-02 1.576198786553763276e-02 1.648656049424501377e-02 1.722068039563282027e-02 1.796316750526865541e-02 1.871250075731762524e-02 1.946678009822353991e-02 2.022369322303431416e-02 2.098048805421572766e-02 2.173395180907385787e-02 2.248039731573507963e-02 2.321565705289026574e-02 2.393508521764114647e-02 2.463356797824900121e-02 2.530554195218196606e-02 2.594502086987850523e-02 2.654563034441160749e-02 2.710065067091329410e-02 2.760306763071845512e-02 2.804563138113339710e-02 2.842092368358309015e-02 2.872143397959582220e-02 2.893964519535932936e-02 2.906813068819925211e-02 2.909966451504008081e-02 2.902734831591761641e-02 2.884475974069550600e-02 2.854612977980767671e-02 2.812656002708449968e-02 2.758229650270547020e-02 2.691108531805502455e-02 2.611264896786614706e-02 2.518934322392015271e-02 2.414708777040499091e-02 2.299671469177771641e-02 2.175595327553667135e-02 2.045236390183444858e-02 1.912760511104177885e-02 1.784329589667817476e-02 1.668792836843606409e-02 1.578180241542744347e-02 1.527218868244207065e-02 1.530804406341205147e-02 1.599531849918652687e-02 1.736105349056543679e-02 1.935745362055599911e-02 2.189754572697959201e-02 2.488962192493509792e-02 2.825439676029272221e-02 3.192859975414301388e-02 3.586272273997386656e-02 4.001749507090566343e-02 4.436078711056417462e-02 4.886529742681077620e-02 5.350693455035057666e-02 5.826371688537269888e-02 6.311503541636204195e-02 6.804116469560334002e-02 7.302294301167909507e-02 7.804156839548193059e-02 8.307847467023005139e-02 8.811526341090115955e-02 9.313367536817393488e-02 9.811558999496604316e-02 1.030430450978730983e-01 1.078982709123122719e-01 1.126637344504751448e-01 1.173221910409349700e-01 1.218567407281346965e-01 1.262508877327556400e-01 1.304886015594104720e-01 1.345543786216993887e-01 1.384333034672611262e-01 1.421111088480484230e-01 1.455742340075377728e-01 1.488098806573736888e-01 1.518060661974092729e-01 1.545516738002360169e-01 1.570364990377830783e-01 1.592512927753417518e-01 1.611878000997712390e-01 1.628387950846418020e-01 1.641981112268673659e-01 1.652606674176317070e-01 1.660224893360404685e-01 1.664807261770170355e-01 1.666336626464909598e-01 1.664807261770170355e-01 1.660224893360404685e-01 1.652606674176317625e-01 1.641981112268673659e-01 1.628387950846418020e-01 1.611878000997712945e-01 1.592512927753417240e-01 1.570364990377830505e-01 1.545516738002360169e-01 1.518060661974092729e-01 1.488098806573736888e-01 1.455742340075378005e-01 1.421111088480484230e-01 1.384333034672611262e-01 1.345543786216994164e-01 1.304886015594104165e-01 1.262508877327556123e-01 1.218567407281347520e-01 1.173221910409349700e-01 1.126637344504751170e-01 1.078982709123123135e-01 1.030430450978731399e-01 9.811558999496602929e-02 9.313367536817400427e-02 8.811526341090114567e-02 8.307847467023009302e-02 7.804156839548193059e-02 7.302294301167909507e-02 6.804116469560336777e-02 6.311503541636205583e-02 5.826371688537269194e-02 5.350693455035059748e-02 4.886529742681079702e-02 4.436078711056418156e-02 4.001749507090569813e-02 3.586272273997387350e-02 3.192859975414300000e-02 2.825439676029272221e-02 2.488962192493507017e-02 2.189754572697958507e-02 1.935745362055599217e-02 1.736105349056541944e-02 1.599531849918654769e-02 1.530804406341206014e-02 1.527218868244206544e-02 1.578180241542742959e-02 1.668792836843608143e-02 1.784329589667820251e-02 1.912760511104179273e-02 2.045236390183445899e-02 2.175595327553669911e-02 2.299671469177771987e-02 2.414708777040499785e-02 2.518934322392016312e-02 2.611264896786614359e-02 2.691108531805505230e-02 2.758229650270546673e-02 2.812656002708449274e-02 2.854612977980765590e-02 2.884475974069552681e-02 2.902734831591760600e-02 2.909966451504007040e-02 2.906813068819926599e-02 2.893964519535933630e-02 2.872143397959583261e-02 2.842092368358309015e-02 2.804563138113339016e-02 2.760306763071843777e-02 2.710065067091328023e-02 2.654563034441159708e-02 2.594502086987850523e-02 2.530554195218197647e-02 2.463356797824901162e-02 2.393508521764113953e-02 2.321565705289026227e-02 2.248039731573508657e-02 2.173395180907386134e-02 2.098048805421574153e-02 2.022369322303432110e-02 1.946678009822351910e-02 1.871250075731762177e-02 1.796316750526865541e-02 1.722068039563282721e-02 1.648656049424502418e-02 1.576198786553763623e-02 1.504784311436081247e-02 1.434475120904814965e-02 1.365312625504188498e-02 1.297321589050771419e-02 1.230514403816815316e-02 1.164895086986150741e-02 1.100462901561298674e-02 1.037215526885905056e-02 9.751517293860792815e-03 9.142735122044052740e-03 8.545877526727490084e-03 7.961073694296620998e-03 7.388520980481296831e-03 6.828489990520896294e-03 6.281328823594644825e-03 5.747469208992057009e-03 5.227438684054063443e-03 4.721885396959211480e-03 4.231626493548045799e-03 3.757739250545212139e-03 3.301730054325739336e-03 2.865848158143743593e-03 2.453675319682656862e-03 2.071246164790706799e-03 1.729142009088364962e-03 1.445959650803145449e-03 1.251512335277189672e-03 1.180451531987000355e-03 1.246332620962834923e-03 1.425207044016834615e-03 1.678379155071115913e-03 1.976161913377983206e-03 2.301187521066402376e-03 2.644224734648085995e-03 3.000561198507854365e-03 3.367903006111041576e-03 3.745243689626337035e-03 4.132248002376339401e-03 4.528903047892824177e-03 4.935312409894574738e-03 5.351570706842727516e-03 5.777686096155578051e-03 6.213533090988990898e-03 6.658825560015291245e-03 7.113103710534352669e-03 7.575731002271044942e-03 8.045898178044958229e-03 8.522632361817803620e-03 9.004809682819681776e-03 9.491170246438038541e-03 9.980334545110778124e-03 1.047082061465918860e-02 1.096106140960600821e-02 1.144942200451762662e-02 1.193421633408605666e-02 1.241372326713669101e-02 1.288620187376885405e-02 1.334990579342296840e-02 1.380309664822875274e-02 1.424405647317937215e-02 1.467109915432036199e-02 1.508258088052921719e-02 1.547690962443748312e-02 1.585255367520833208e-02 1.620804925077179090e-02 1.654200722040774854e-02 1.685311897089257493e-02 1.714016145082767825e-02 1.740200142884432491e-02 1.763759900191539526e-02
1.868118235249985326e-02 1.846165529567967908e-02 1.821356088679336113e-02 1.793786903574102337e-02 1.763565155619278846e-02 1.730807948825244247e-02 1.695641969560111179e-02 1.658203070105278287e-02 1.618635772520074165e-02 1.577092689374403819e-02 1.533733858048980624e-02 1.488725985486569550e-02 1.442241600544322440e-02 1.394458111466018863e-02 1.345556766529424492e-02 1.295721516671912051e-02 1.245137779966123959e-02 1.193991109317940613e-02 1.142465766853861808e-02 1.090743211371837142e-02 1.039000509220418950e-02 9.874086843996265905e-03 9.361310310127624393e-03 8.853214210037929632e-03 8.351226531853444754e-03 7.856649068921318577e-03 7.370643866336423246e-03 6.894222749918406216e-03 6.428241530662708557e-03 5.973401066035113720e-03 5.530258212788493992e-03 5.099250997087754859e-03 4.680744368716510152e-03 4.275106261432799759e-03 3.882829361760452725e-03 3.504723747137745721e-03 3.142222179003889039e-03 2.797866662075942229e-03 2.476080982022742065e-03 2.184351705851937404e-03 1.934807917494776744e-03 1.745510028104154234e-03 1.639035994963872851e-03 1.634920192817132262e-03 1.738482418638002914e-03 1.937922053966735069e-03 2.213227061712546868e-03 2.545745595371593905e-03 2.921749012020468782e-03 3.332067279484963139e-03 3.770742260742808959e-03 4.233869712988915651e-03 4.718817391520858419e-03 5.223738113028346570e-03 5.747275157900557686e-03 6.288386028327643158e-03 6.846237803392716745e-03 7.420145568837578122e-03 8.009536504083992689e-03 8.613928797269824675e-03 9.232918478478303534e-03 9.866169636901579373e-03 1.051340497432539690e-02 1.117439462101657219e-02 1.184894181801171911e-02 1.253686457720965680e-02 1.323797283939453021e-02 1.395204099982547651e-02 1.467877598109154115e-02 1.541778131061462449e-02 1.616851790477456113e-02 1.693026246846083063e-02 1.770206458133892491e-02 1.848270365448420952e-02 1.927064699950413462e-02 2.006401025638093749e-02 2.086052137888384783e-02 2.165748928444971577e-02 2.245177814798653484e-02 2.323978816776539266e-02 2.401744346828228044e-02 2.478018764181453074e-02 2.552298727778158291e-02 2.624034369632475064e-02 2.692631299678744164e-02 2.757453445919336860e-02 2.817826730211182504e-02 2.873043580891801799e-02 2.922368289281849010e-02 2.965043228923234034e-02 3.000295975704487389e-02 3.027347396215753980e-02 3.045420814464359915e-02 3.053752429238659402e-02 3.051603244860799646e-02 3.038272910739264754e-02 3.013116061787746505e-02 2.975562046954383436e-02 2.925139381902771077e-02 2.861506953171466180e-02 2.784495078569310458e-02 2.694161223833187527e-02 2.590867855167844347e-02 2.475394121738684269e-02 2.349099532320363115e-02 2.214167078014820864e-02 2.073964290549445977e-02 1.933565840354028315e-02 1.800452441688628336e-02 1.685262772957315733e-02 1.602100339057789882e-02 1.567316803973374875e-02 1.595759916452762009e-02 1.695685085036173489e-02 1.866297863140233687e-02 2.100031894481352995e-02 2.386862443763484998e-02 2.717346120191514725e-02 3.083731278566267942e-02 3.479958519239575998e-02 3.901297679757723125e-02 4.343965058191194550e-02 4.804821080282226098e-02 5.281154739746087706e-02 5.770536356887401297e-02 6.270718912087716590e-02 6.779572634405804654e-02 7.295042112558264291e-02 7.815118691951265795e-02 8.337823334689221932e-02 8.861196722349683197e-02 9.383294432081844272e-02 9.902185704953329892e-02 1.041595477909658118e-01 1.092270406198498772e-01 1.142055861932753102e-01 1.190767159663164293e-01 1.238223028534065906e-01 1.284246261280158619e-01 1.328664388339546309e-01 1.371310363309666269e-01 1.412023248558993138e-01 1.450648891759803438e-01 1.487040585613149113e-01 1.521059704223932108e-01 1.552576310539074689e-01 1.581469730049517852e-01 1.607629086616465530e-01 1.630953796850234672e-01 1.651354019962919528e-01 1.668751060454840562e-01 1.683077721388797354e-01 1.694278606364972573e-01 1.702310368641780647e-01 1.707141906157354228e-01 1.708754501500141521e-01 1.707141906157354783e-01 1.702310368641780647e-01 1.694278606364972850e-01 1.683077721388797354e-01 1.668751060454840562e-01 1.651354019962919806e-01 1.630953796850234949e-01 1.607629086616465530e-01 1.581469730049517020e-01 1.552576310539074966e-01 1.521059704223932385e-01 1.487040585613149113e-01 1.450648891759802883e-01 1.412023248558993138e-01 1.371310363309665714e-01 1.328664388339546309e-01 1.284246261280158063e-01 1.238223028534066184e-01 1.190767159663164293e-01 1.142055861932753102e-01 1.092270406198498772e-01 1.041595477909658118e-01 9.902185704953334056e-02 9.383294432081847047e-02 8.861196722349683197e-02 8.337823334689223320e-02 7.815118691951265795e-02 7.295042112558267067e-02 6.779572634405804654e-02 6.270718912087717978e-02 5.770536356887401297e-02 5.281154739746089094e-02 4.804821080282223322e-02 4.343965058191193856e-02 3.901297679757724512e-02 3.479958519239578080e-02 3.083731278566268982e-02 2.717346120191514031e-02 2.386862443763483610e-02 2.100031894481353689e-02 1.866297863140232646e-02 1.695685085036174877e-02 1.595759916452763050e-02 1.567316803973375569e-02 1.602100339057789535e-02 1.685262772957317468e-02 1.800452441688626254e-02 1.933565840354028315e-02 2.073964290549445977e-02 2.214167078014822251e-02 2.349099532320361380e-02 2.475394121738685657e-02 2.590867855167845388e-02 2.694161223833188915e-02 2.784495078569310458e-02 2.861506953171467568e-02 2.925139381902771077e-02 2.975562046954383436e-02 3.013116061787746852e-02 3.038272910739264754e-02 3.051603244860800687e-02 3.053752429238660443e-02 3.045420814464359915e-02 3.027347396215756409e-02 3.000295975704488777e-02 2.965043228923234034e-02 2.922368289281849010e-02 2.873043580891801452e-02 2.817826730211182504e-02 2.757453445919336513e-02 2.692631299678745205e-02 2.624034369632472982e-02 2.552298727778160026e-02 2.478018764181453074e-02 2.401744346828227003e-02 2.323978816776538225e-02 2.245177814798653484e-02 2.165748928444972271e-02 2.086052137888384783e-02 2.006401025638093402e-02 1.927064699950413462e-02 1.848270365448421645e-02 1.770206458133892144e-02 1.693026246846083063e-02 1.616851790477457154e-02 1.541778131061461582e-02 1.467877598109154288e-02 1.395204099982546263e-02 1.323797283939453368e-02 1.253686457720965854e-02 1.184894181801170697e-02 1.117439462101658086e-02 1.051340497432540384e-02 9.866169636901582843e-03 9.232918478478296595e-03 8.613928797269816001e-03 8.009536504083985750e-03 7.420145568837582459e-03 6.846237803392719347e-03 6.288386028327644893e-03 5.747275157900562891e-03 5.223738113028354377e-03 4.718817391520871429e-03 4.233869712988911314e-03 3.770742260742814597e-03 3.332067279484960103e-03 2.921749012020467481e-03 2.545745595371594339e-03 2.213227061712552072e-03 1.937922053966738755e-03 1.738482418638002914e-03 1.634920192817141153e-03 1.639035994963876754e-03 1.745510028104153583e-03 1.934807917494776094e-03 2.184351705851940006e-03 2.476080982022738162e-03 2.797866662075949602e-03 3.142222179003892075e-03 3.504723747137745721e-03 3.882829361760451424e-03 4.275106261432796290e-03 4.680744368716510152e-03 5.099250997087758329e-03 5.530258212788493125e-03 5.973401066035113720e-03 6.428241530662704220e-03 6.894222749918412288e-03 7.370643866336423246e-03 7.856649068921315107e-03 8.351226531853444754e-03 8.853214210037934837e-03 9.361310310127624393e-03 9.874086843996265905e-03 1.039000509220419470e-02 1.090743211371837142e-02 1.142465766853862155e-02 1.193991109317941134e-02 1.245137779966123438e-02 1.295721516671912051e-02 1.345556766529424492e-02 1.394458111466019383e-02 1.442241600544321919e-02 1.488725985486569030e-02 1.533733858048981664e-02 1.577092689374403819e-02 1.618635772520074512e-02 1.658203070105278634e-02 1.695641969560111179e-02 1.730807948825243900e-02 1.763565155619279540e-02 1.793786903574101643e-02 1.821356088679336113e-02 1.846165529567967908e-02 1.868118235249985326e-02
1.973473824101367249e-02 1.953369785478123455e-02 1.930174590189621259e-02 1.903977009223715294e-02 1.874876807577203000e-02 1.842984561302671992e-02 1.808421404716154673e-02 1.771318704223313889e-02 1.731817655320650254e-02 1.690068799456869233e-02 1.646231457613421198e-02 1.600473077657537865e-02 1.552968492808776482e-02 1.503899088913117528e-02 1.453451878704723442e-02 1.401818481893627073e-02 1.349194010821719129e-02 1.295775862685324964e-02 1.241762421053046149e-02 1.187351671829304893e-02 1.132739742157989025e-02 1.078119375402146994e-02 1.023678361728277801e-02 9.695979526231865778e-03 9.160512997337244903e-03 8.632019749219404722e-03 8.112026510379791860e-03 7.601940539175430604e-03 7.103043389655892478e-03 6.616491054459475510e-03 6.143323461655667700e-03 5.684487518694053207e-03 5.240879676280220563e-03 4.813416620089839768e-03 4.403146600298779578e-03 4.011419538076061581e-03 3.640141508380174279e-03 3.292146771106626169e-03 2.971720268024708941e-03 2.685270258951096261e-03 2.442022875904099107e-03 2.254290508572694314e-03 2.136380102590996685e-03 2.101199800008987650e-03 2.155365611877413986e-03 2.296309357965340379e-03 2.514072067674369589e-03 2.795886466444690195e-03 3.129896632995799073e-03 3.506694334719044886e-03 3.919368835143020174e-03 4.362999724674736235e-03 4.834093517722434612e-03 5.330130621005704956e-03 5.849242264382699050e-03 6.389992773150375907e-03 6.951237331484302548e-03 7.532030957225304552e-03 8.131571133203849625e-03 8.749161920646135807e-03 9.384191198171689188e-03 1.003611526601553942e-02 1.070444680623463228e-02 1.138874338636531452e-02 1.208859453696941276e-02 1.280360605444417349e-02 1.353338066337139538e-02 1.427749456909601332e-02 1.503546977177030314e-02 1.580674231315895573e-02 1.659062689363004564e-02 1.738627852880570215e-02 1.819265210985937520e-02 1.900846088384208418e-02 1.983213497637360823e-02 2.066178113583680420e-02 2.149514488601947382e-02 2.232957623579790926e-02 2.316200001574452577e-02 2.398889180065714652e-02 2.480626024356383241e-02 2.560963650158679106e-02 2.639407128725552651e-02 2.715413994051905575e-02 2.788395579528049617e-02 2.857719201737040846e-02 2.922711202489082158e-02 2.982660857354079570e-02 3.036825160527205358e-02 3.084434502818468246e-02 3.124699273153326573e-02 3.156817436184334441e-02 3.179983172477018200e-02 3.193396717827440279e-02 3.196275611801122074e-02 3.187867673606479407e-02 3.167466183312617201e-02 3.134427985601068167e-02 3.088195595447817618e-02 3.028324940877912333e-02 2.954521241831393336e-02 2.866686883074943959e-02 2.764987295974514689e-02 2.649944298280727112e-02 2.522571763866028258e-02 2.384576783640337400e-02 2.238661068732895193e-02 2.088969685108224908e-02 1.941733455089656238e-02 1.806090778468602900e-02 1.694840374994354901e-02 1.624328572451883695e-02 1.612089470191502977e-02 1.671725509001149509e-02 1.807898793821892391e-02 2.015902860149426656e-02 2.285752311969174028e-02 2.606622310760191297e-02 2.969151112170274540e-02 3.365939001463396502e-02 3.791266857455700273e-02 4.240651065979869627e-02 4.710458043193617439e-02 5.197621023788775302e-02 5.699444963503495776e-02 6.213475753657616424e-02 6.737413657354499041e-02 7.269056555114339346e-02 7.806263250175260460e-02 8.346930369156278784e-02 8.888978581716752703e-02 9.430345290052290219e-02 9.968981866198879660e-02 1.050285411991994100e-01 1.102994507798667756e-01 1.154825942060601074e-01 1.205582909940441511e-01 1.255071978354097839e-01 1.303103786533837405e-01 1.349493781663404779e-01 1.394062972999958183e-01 1.436638691036746796e-01 1.477055340603563860e-01 1.515155138588512029e-01 1.550788828361048532e-01 1.583816364090865902e-01 1.614107559074092202e-01 1.641542692946938720e-01 1.666013073328819483e-01 1.687421548019190087e-01 1.705682964393820944e-01 1.720724573121636125e-01 1.732486373765260157e-01 1.740921400240590944e-01 1.745995944504957209e-01 1.747689717220538563e-01 1.745995944504957487e-01 1.740921400240590666e-01 1.732486373765259602e-01 1.720724573121636125e-01 1.705682964393820944e-01 1.687421548019189810e-01 1.666013073328819205e-01 1.641542692946938720e-01 1.614107559074092479e-01 1.583816364090865070e-01 1.550788828361049088e-01 1.515155138588511752e-01 1.477055340603563582e-01 1.436638691036747073e-01 1.394062972999958461e-01 1.349493781663404501e-01 1.303103786533837405e-01 1.255071978354097562e-01 1.205582909940441233e-01 1.154825942060601074e-01 1.102994507798667756e-01 1.050285411991994516e-01 9.968981866198875497e-02 9.430345290052288831e-02 8.888978581716752703e-02 8.346930369156273233e-02 7.806263250175260460e-02 7.269056555114340734e-02 6.737413657354503205e-02 6.213475753657619893e-02 5.699444963503494388e-02 5.197621023788772526e-02 4.710458043193618133e-02 4.240651065979871015e-02 3.791266857455702355e-02 3.365939001463394420e-02 2.969151112170274887e-02 2.606622310760192338e-02 2.285752311969171252e-02 2.015902860149426656e-02 1.807898793821893085e-02 1.671725509001148469e-02 1.612089470191501589e-02 1.624328572451886471e-02 1.694840374994353860e-02 1.806090778468603247e-02 1.941733455089654503e-02 2.088969685108224908e-02 2.238661068732895193e-02 2.384576783640335318e-02 2.522571763866028258e-02 2.649944298280726071e-02 2.764987295974514689e-02 2.866686883074943959e-02 2.954521241831393336e-02 3.028324940877911292e-02 3.088195595447816577e-02 3.134427985601067473e-02 3.167466183312617201e-02 3.187867673606479407e-02 3.196275611801123462e-02 3.193396717827440279e-02 3.179983172477018200e-02 3.156817436184334441e-02 3.124699273153326920e-02 3.084434502818468940e-02 3.036825160527206052e-02 2.982660857354080611e-02 2.922711202489081811e-02 2.857719201737040846e-02 2.788395579528049270e-02 2.715413994051906268e-02 2.639407128725552651e-02 2.560963650158679106e-02 2.480626024356384282e-02 2.398889180065714999e-02 2.316200001574451536e-02 2.232957623579791967e-02 2.149514488601947382e-02 2.066178113583680767e-02 1.983213497637360823e-02 1.900846088384209459e-02 1.819265210985936479e-02 1.738627852880569521e-02 1.659062689363004217e-02 1.580674231315895573e-02 1.503546977177029099e-02 1.427749456909601505e-02 1.353338066337140058e-02 1.280360605444416308e-02 1.208859453696940756e-02 1.138874338636531279e-02 1.070444680623462187e-02 1.003611526601553075e-02 9.384191198171675311e-03 8.749161920646137541e-03 8.131571133203856563e-03 7.532030957225306286e-03 6.951237331484295609e-03 6.389992773150381111e-03 5.849242264382709458e-03 5.330130621005699752e-03 4.834093517722425938e-03 4.362999724674729296e-03 3.919368835143019307e-03 3.506694334719041416e-03 3.129896632995801242e-03 2.795886466444693231e-03 2.514072067674371323e-03 2.296309357965342114e-03 2.155365611877410516e-03 2.101199800008979844e-03 2.136380102590991047e-03 2.254290508572695615e-03 2.442022875904096505e-03 2.685270258951094093e-03 2.971720268024708508e-03 3.292146771106626169e-03 3.640141508380173845e-03 4.011419538076066785e-03 4.403146600298774374e-03 4.813416620089846706e-03 5.240879676280221430e-03 5.684487518694048003e-03 6.143323461655665098e-03 6.616491054459478112e-03 7.103043389655892478e-03 7.601940539175434941e-03 8.112026510379793595e-03 8.632019749219408192e-03 9.160512997337248373e-03 9.695979526231865778e-03 1.023678361728277454e-02 1.078119375402146994e-02 1.132739742157988679e-02 1.187351671829304893e-02 1.241762421053046843e-02 1.295775862685325484e-02 1.349194010821719129e-02 1.401818481893627594e-02 1.453451878704723095e-02 1.503899088913117875e-02 1.552968492808777003e-02 1.600473077657538212e-02 1.646231457613421545e-02 1.690068799456869580e-02 1.731817655320650254e-02 1.771318704223314236e-02 1.808421404716155020e-02 1.842984561302673033e-02 1.874876807577202306e-02 1.903977009223715294e-02 1.930174590189621259e-02 1.953369785478123108e-02 1.973473824101366556e-02
2.079566109800734877e-02 2.061559054489583639e-02 2.040225668950431531e-02 2.015645295818641394e-02 1.987909017078496113e-02 1.957119557245764335e-02 1.923391119652335252e-02 1.886849152365169605e-02 1.847630040422300682e-02 1.805880721245281539e-02 1.761758220319757998e-02 1.715429104503194205e-02 1.667068850670865368e-02 1.616861127832500827e-02 1.564996991400368492e-02 1.511673988993340184e-02 1.457095178083797106e-02 1.401468057014662594e-02 1.345003412568211189e-02 1.287914089493314741e-02 1.230413690452602030e-02 1.172715219037012875e-02 1.115029684265784159e-02 1.057564692929350778e-02 1.000523067122726338e-02 9.441015394621176532e-03 8.884895993983737625e-03 8.338685929245659781e-03 7.804112178274160393e-03 7.282816116054837731e-03 6.776363048297074330e-03 6.286264162836378670e-03 5.814016061269570122e-03 5.361164868616601249e-03 4.929404172686854477e-03 4.520718389347823038e-03 4.137584400754518686e-03 3.783241205270697696e-03 3.462022175221459667e-03 3.179702293217814141e-03 2.943722575949022160e-03 2.763013311650787569e-03 2.647036900133299241e-03 2.603870033867845477e-03 2.637868035402730904e-03 2.748232355695031347e-03 2.929500112424873043e-03 3.173547384290633256e-03 3.471764490911790832e-03 3.816461222660253241e-03 4.201400583522861207e-03 4.621781240662903821e-03 5.073989609358280084e-03 5.555309824950768749e-03 6.063670864576889419e-03 6.597451547558137556e-03 7.155339852288753605e-03 7.736235661202583297e-03 8.339185603880588590e-03 8.963340430722133503e-03 9.607927455046834028e-03 1.027223243687224244e-02 1.095558672401016585e-02 1.165735655784076383e-02 1.237693227349148661e-02 1.311371575413034646e-02 1.386710499708165151e-02 1.463647505902344360e-02 1.542115499739618763e-02 1.622040073332080626e-02 1.703336403672341126e-02 1.785905808005934861e-02 1.869632022202023097e-02 1.954377286325463883e-02 2.039978335831617653e-02 2.126242406804289622e-02 2.212943369210565794e-02 2.299818103258667243e-02 2.386563230863011573e-02 2.472832307441757277e-02 2.558233569504400270e-02 2.642328321558865337e-02 2.724630032749687097e-02 2.804604200249449439e-02 2.881669023692999890e-02 2.955196923721296540e-02 3.024516928756330533e-02 3.088917948228482591e-02 3.147652948354102975e-02 3.199944049169297505e-02 3.244988569983650595e-02 3.281966066441153324e-02 3.310046428455441780e-02 3.328399148145991249e-02 3.336203926379265744e-02 3.332662874496971489e-02 3.317014698229726194e-02 3.288551445543982238e-02 3.246638694152162441e-02 3.190740503760094299e-02 3.120451154246487932e-02 3.035536783694123275e-02 2.935991775843683343e-02 2.822117526434816601e-02 2.694635675763372429e-02 2.554854949933867483e-02 2.404921436523183020e-02 2.248196424936890064e-02 2.089818325314467262e-02 1.937490490880434263e-02 1.802416859401160393e-02 1.699917656931757351e-02 1.648512139465990733e-02 1.665957551121247451e-02 1.763008376997248633e-02 1.939666891711659680e-02 2.187421847467195882e-02 2.494552128396593585e-02 2.850006920454173712e-02 3.244808825888928494e-02 3.672032077823202123e-02 4.126335690193446565e-02 4.603488067819194035e-02 5.100000691068028169e-02 5.612872135081073410e-02 6.139416134568932704e-02 6.677148021159631797e-02 7.223710406110733784e-02 7.776825062894508755e-02 8.334262389285590489e-02 8.893822794363916151e-02 9.453326283620229475e-02 1.001060775775469980e-01 1.056351634326003069e-01 1.110991759538185464e-01 1.164769775800141849e-01 1.217476949432763911e-01 1.268907865735282858e-01 1.318861177544114749e-01 1.367140400263293643e-01 1.413554733587639445e-01 1.457919893943233902e-01 1.500058944476070077e-01 1.539803111535160696e-01 1.576992578233873954e-01 1.611477246971444732e-01 1.643117463857043659e-01 1.671784698867899155e-01 1.697362176338780282e-01 1.719745451057098362e-01 1.738842925849208298e-01 1.754576307106374411e-01 1.766880995226891293e-01 1.775706407451618507e-01 1.781016231050952525e-01 1.782788605289701844e-01 1.781016231050953080e-01 1.775706407451618507e-01 1.766880995226891293e-01 1.754576307106374133e-01 1.738842925849208576e-01 1.719745451057098640e-01 1.697362176338780004e-01 1.671784698867898877e-01 1.643117463857043659e-01 1.611477246971445010e-01 1.576992578233874231e-01 1.539803111535160696e-01 1.500058944476069522e-01 1.457919893943234180e-01 1.413554733587639445e-01 1.367140400263294475e-01 1.318861177544115026e-01 1.268907865735282581e-01 1.217476949432763633e-01 1.164769775800142126e-01 1.110991759538185464e-01 1.056351634326003069e-01 1.001060775775469563e-01 9.453326283620226700e-02 8.893822794363917539e-02 8.334262389285590489e-02 7.776825062894508755e-02 7.223710406110732396e-02 6.677148021159630409e-02 6.139416134568934785e-02 5.612872135081072023e-02 5.100000691068030251e-02 4.603488067819191260e-02 4.126335690193445177e-02 3.672032077823201429e-02 3.244808825888929188e-02 2.850006920454173365e-02 2.494552128396595320e-02 2.187421847467196576e-02 1.939666891711660721e-02 1.763008376997249674e-02 1.665957551121249533e-02 1.648512139465988305e-02 1.699917656931756657e-02 1.802416859401162127e-02 1.937490490880434957e-02 2.089818325314469344e-02 2.248196424936891105e-02 2.404921436523182326e-02 2.554854949933863320e-02 2.694635675763371735e-02 2.822117526434817295e-02 2.935991775843681609e-02 3.035536783694123622e-02 3.120451154246488626e-02 3.190740503760094993e-02 3.246638694152162441e-02 3.288551445543981544e-02 3.317014698229728276e-02 3.332662874496972877e-02 3.336203926379265744e-02 3.328399148145991943e-02 3.310046428455442474e-02 3.281966066441153324e-02 3.244988569983651289e-02 3.199944049169296811e-02 3.147652948354102281e-02 3.088917948228481897e-02 3.024516928756331227e-02 2.955196923721296887e-02 2.881669023692999196e-02 2.804604200249449786e-02 2.724630032749686750e-02 2.642328321558864643e-02 2.558233569504399230e-02 2.472832307441757624e-02 2.386563230863010532e-02 2.299818103258666549e-02 2.212943369210565447e-02 2.126242406804289969e-02 2.039978335831618347e-02 1.954377286325465965e-02 1.869632022202023097e-02 1.785905808005934167e-02 1.703336403672340432e-02 1.622040073332080973e-02 1.542115499739618763e-02 1.463647505902345228e-02 1.386710499708166018e-02 1.311371575413036727e-02 1.237693227349148488e-02 1.165735655784078638e-02 1.095558672401016759e-02 1.027223243687223897e-02 9.607927455046827089e-03 8.963340430722138708e-03 8.339185603880592060e-03 7.736235661202578093e-03 7.155339852288754472e-03 6.597451547558141893e-03 6.063670864576891154e-03 5.555309824950772218e-03 5.073989609358280084e-03 4.621781240662907290e-03 4.201400583522862074e-03 3.816461222660259747e-03 3.471764490911788230e-03 3.173547384290634123e-03 2.929500112424877813e-03 2.748232355695028311e-03 2.637868035402726567e-03 2.603870033867848946e-03 2.647036900133303144e-03 2.763013311650790605e-03 2.943722575949030834e-03 3.179702293217814141e-03 3.462022175221453162e-03 3.783241205270691625e-03 4.137584400754522156e-03 4.520718389347821303e-03 4.929404172686851875e-03 5.361164868616607321e-03 5.814016061269564918e-03 6.286264162836378670e-03 6.776363048297074330e-03 7.282816116054840333e-03 7.804112178274155188e-03 8.338685929245645903e-03 8.884895993983744564e-03 9.441015394621169593e-03 1.000523067122727205e-02 1.057564692929350257e-02 1.115029684265783985e-02 1.172715219037012875e-02 1.230413690452602203e-02 1.287914089493314568e-02 1.345003412568211189e-02 1.401468057014663461e-02 1.457095178083797106e-02 1.511673988993339143e-02 1.564996991400369186e-02 1.616861127832501174e-02 1.667068850670865368e-02 1.715429104503192817e-02 1.761758220319757998e-02 1.805880721245281886e-02 1.847630040422301376e-02 1.886849152365170645e-02 1.923391119652334905e-02 1.957119557245765029e-02 1.987909017078495766e-02 2.015645295818641047e-02 2.040225668950432572e-02 2.061559054489584680e-02 2.079566109800734183e-02
2.186120542067984326e-02 2.170464362566746491e-02 2.151247127678062449e-02 2.128537561226027941e-02 2.102416809244369092e-02 2.072978430354546070e-02 2.040328322384575913e-02 2.004584581835505697e-02 1.965877292999369808e-02 1.924348243786258919e-02 1.880150565611417995e-02 1.833448295075867929e-02 1.784415855617728364e-02 1.733237457869160961e-02 1.680106418144256333e-02 1.625224395339572303e-02 1.568800547614907642e-02 1.511050611620375940e-02 1.452195908830928792e-02 1.392462285927120562e-02 1.332078999287201158e-02 1.271277557851737371e-02 1.210290544255224372e-02 1.149350441749613129e-02 1.088688504790540947e-02 1.028533725229730834e-02 9.691119651839259427e-03 9.106453535593677512e-03 8.533520781342158676e-03 7.974467515750160301e-03 7.431415905147209164e-03 6.906487234530300778e-03 6.401840339711795808e-03 5.919730393327595104e-03 5.462593679620411126e-03 5.033163530152577440e-03 4.634619334793446850e-03 4.270761268646313183e-03 3.946182961588045636e-03 3.666377304539711768e-03 3.437658675243205220e-03 3.266745165985439955e-03 3.159888257838267250e-03 3.121648674382394417e-03 3.153750894130721589e-03 3.254611084090390603e-03 3.419830708749670069e-03 3.643369089780596620e-03 3.918796194965518120e-03 4.240184341735498547e-03 4.602535579270024789e-03 5.001859024530997018e-03 5.435058965855834104e-03 5.899754350000411575e-03 6.394096805070955368e-03 6.916615954884785915e-03 7.466099486789994077e-03 8.041505676278338025e-03 8.641902575624450800e-03 9.266427511166490036e-03 9.914261144381965318e-03 1.058461130691308594e-02 1.127670277279643751e-02 1.198976996293650565e-02 1.272305026606825908e-02 1.347577622365556810e-02 1.424716529006178449e-02 1.503640626956145865e-02 1.584264186963188492e-02 1.666494710975595026e-02 1.750230359634107058e-02 1.835356992109083915e-02 1.921744866285574060e-02 2.009245066939653254e-02 2.097685746169454524e-02 2.186868273517364805e-02 2.276563402628993191e-02 2.366507566651996144e-02 2.456399415932036118e-02 2.545896709055200935e-02 2.634613662358159872e-02 2.722118854290424966e-02 2.807933770193316372e-02 2.891532061026153011e-02 2.972339577190687490e-02 3.049735226755950074e-02 3.123052696929989880e-02 3.191583069380318771e-02 3.254578354818973840e-02 3.311255971073798210e-02 3.360804192761530917e-02 3.402388611166620724e-02 3.435159662129449315e-02 3.458261310763396240e-02 3.470841029387979060e-02 3.472061276436189114e-02 3.461112790456839089e-02 3.437230172349788060e-02 3.399710468535208779e-02 3.347935832779604798e-02 3.281401907863063655e-02 3.199754450049059618e-02 3.102838118004597190e-02 2.990763592173839233e-02 2.864002818469703684e-02 2.723528025168151651e-02 2.571019424976425660e-02 2.409180296254652409e-02 2.242215292385612083e-02 2.076536845363027850e-02 1.921719562458711408e-02 1.791494713164098335e-02 1.703954048853020473e-02 1.679265844808630961e-02 1.733809969433617107e-02 1.873741108686189510e-02 2.093894259905141123e-02 2.382631346071126255e-02 2.727348531946299781e-02 3.117285178788305536e-02 3.544064061908816510e-02 4.001297327789505448e-02 4.484027864247935868e-02 4.988264496732467551e-02 5.510649547340729093e-02 6.048234478470120024e-02 6.598331979926479185e-02 7.158419466180787616e-02 7.726076654833927138e-02 8.298945785874696501e-02 8.874707033622103447e-02 9.451064253716154329e-02 1.002573786491015029e-01 1.059646272565580583e-01 1.116098954842642821e-01 1.171708883938050033e-01 1.226255664415633051e-01 1.279522157664947091e-01 1.331295274068771406e-01 1.381366824625389622e-01 1.429534408625906805e-01 1.475602318582730221e-01 1.519382446958267019e-01 1.560695181743302906e-01 1.599370279849280929e-01 1.635247708785896870e-01 1.668178448316192941e-01 1.698025244803735845e-01 1.724663311845235636e-01 1.747980971561091390e-01 1.767880231623475407e-01 1.784277293758247396e-01 1.797102990075613860e-01 1.806303144178580400e-01 1.811838854572743740e-01 1.813686698462602942e-01 1.811838854572743185e-01 1.806303144178580400e-01 1.797102990075613860e-01 1.784277293758247118e-01 1.767880231623475684e-01 1.747980971561091390e-01 1.724663311845235358e-01 1.698025244803735290e-01 1.668178448316192941e-01 1.635247708785896870e-01 1.599370279849280929e-01 1.560695181743302906e-01 1.519382446958267019e-01 1.475602318582729944e-01 1.429534408625907360e-01 1.381366824625389067e-01 1.331295274068771406e-01 1.279522157664947091e-01 1.226255664415632496e-01 1.171708883938050727e-01 1.116098954842642821e-01 1.059646272565580583e-01 1.002573786491015445e-01 9.451064253716148778e-02 8.874707033622104835e-02 8.298945785874699277e-02 7.726076654833927138e-02 7.158419466180787616e-02 6.598331979926479185e-02 6.048234478470120024e-02 5.510649547340729093e-02 4.988264496732468245e-02 4.484027864247933787e-02 4.001297327789506142e-02 3.544064061908816510e-02 3.117285178788305536e-02 2.727348531946298740e-02 2.382631346071124520e-02 2.093894259905140082e-02 1.873741108686191245e-02 1.733809969433618148e-02 1.679265844808630267e-02 1.703954048853019779e-02 1.791494713164098335e-02 1.921719562458711408e-02 2.076536845363029932e-02 2.242215292385610695e-02 2.409180296254652756e-02 2.571019424976426701e-02 2.723528025168149569e-02 2.864002818469701950e-02 2.990763592173840274e-02 3.102838118004596496e-02 3.199754450049058924e-02 3.281401907863064349e-02 3.347935832779604798e-02 3.399710468535210167e-02 3.437230172349788060e-02 3.461112790456837007e-02 3.472061276436187727e-02 3.470841029387978366e-02 3.458261310763396240e-02 3.435159662129449315e-02 3.402388611166619337e-02 3.360804192761530917e-02 3.311255971073798210e-02 3.254578354818973840e-02 3.191583069380318771e-02 3.123052696929990227e-02 3.049735226755949033e-02 2.972339577190688878e-02 2.891532061026153011e-02 2.807933770193317066e-02 2.722118854290423925e-02 2.634613662358162647e-02 2.545896709055199547e-02 2.456399415932036118e-02 2.366507566651997185e-02 2.276563402628994232e-02 2.186868273517365152e-02 2.097685746169455565e-02 2.009245066939653948e-02 1.921744866285575448e-02 1.835356992109084956e-02 1.750230359634107058e-02 1.666494710975594332e-02 1.584264186963189880e-02 1.503640626956144997e-02 1.424716529006178449e-02 1.347577622365556116e-02 1.272305026606825908e-02 1.198976996293650912e-02 1.127670277279644098e-02 1.058461130691308420e-02 9.914261144381953175e-03 9.266427511166490036e-03 8.641902575624464677e-03 8.041505676278339759e-03 7.466099486790002751e-03 6.916615954884790252e-03 6.394096805070959705e-03 5.899754350000415912e-03 5.435058965855829767e-03 5.001859024530986610e-03 4.602535579270021319e-03 4.240184341735495945e-03 3.918796194965527661e-03 3.643369089780587513e-03 3.419830708749676575e-03 3.254611084090381929e-03 3.153750894130726359e-03 3.121648674382391381e-03 3.159888257838266382e-03 3.266745165985447327e-03 3.437658675243212159e-03 3.666377304539712202e-03 3.946182961588056044e-03 4.270761268646316652e-03 4.634619334793449452e-03 5.033163530152576573e-03 5.462593679620409391e-03 5.919730393327594237e-03 6.401840339711793205e-03 6.906487234530303380e-03 7.431415905147210899e-03 7.974467515750168975e-03 8.533520781342160411e-03 9.106453535593677512e-03 9.691119651839259427e-03 1.028533725229730661e-02 1.088688504790540947e-02 1.149350441749613476e-02 1.210290544255224893e-02 1.271277557851737544e-02 1.332078999287200638e-02 1.392462285927119868e-02 1.452195908830928618e-02 1.511050611620376460e-02 1.568800547614907295e-02 1.625224395339572997e-02 1.680106418144256333e-02 1.733237457869160961e-02 1.784415855617727323e-02 1.833448295075867235e-02 1.880150565611417648e-02 1.924348243786259960e-02 1.965877292999369461e-02 2.004584581835506391e-02 2.040328322384575913e-02 2.072978430354546070e-02 2.102416809244368745e-02 2.128537561226028288e-02 2.151247127678061408e-02 2.170464362566745450e-02 2.186120542067984326e-02
2.292849386344532683e-02 2.279802360705469877e-02 2.262961224085863546e-02 2.242382914551300371e-02 2.218137408753092371e-02 2.190307800289545415e-02 2.158990317628255856e-02 2.124294278256799728e-02 2.086341975972746954e-02 2.045268498549895203e-02 2.001221473402518478e-02 1.954360739350513576e-02 1.904857943176694463e-02 1.852896060382797083e-02 1.798668840441648709e-02 1.742380177931371690e-02 1.684243412305049675e-02 1.624480560764395357e-02 1.563321490879372028e-02 1.501003042381493860e-02 1.437768111148627313e-02 1.373864713072417421e-02 1.309545051608931171e-02 1.245064620843056025e-02 1.180681386473054692e-02 1.116655101032312976e-02 1.053246827888889084e-02 9.907187721950656834e-03 9.293345470048161583e-03 8.693600397892341583e-03 8.110650874198040844e-03 7.547262115528782615e-03 7.006306981905366382e-03 6.490822958263663990e-03 6.004086967753253026e-03 5.549706466818293826e-03 5.131718186996591345e-03 4.754672535762206019e-03 4.423660334782701826e-03 4.144212122791895124e-03 3.921983640639265141e-03 3.762167534579769195e-03 3.668678391607997202e-03 3.643333957666158082e-03 3.685381207435528984e-03 3.791630271172929858e-03 3.957161338467251460e-03 4.176289599783849886e-03 4.443426765614199962e-03 4.753636751405851055e-03 5.102871618125207412e-03 5.487976948371140612e-03 5.906571968285894390e-03 6.356883746656497719e-03 6.837582177118391169e-03 7.347637738537129634e-03 7.886209070887306369e-03 8.452559672910010813e-03 9.045999666589147475e-03 9.665847545315809849e-03 1.031140691332246666e-02 1.098195377933499500e-02 1.167673066212444183e-02 1.239494445012582872e-02 1.313576557323612067e-02 1.389832657750451200e-02 1.468171864791156973e-02 1.548498501401269004e-02 1.630711051154904931e-02 1.714700687325563730e-02 1.800349359280407902e-02 1.887527445315076782e-02 1.976091003708610114e-02 2.065878674285387059e-02 2.156708300929582878e-02 2.248373360918785868e-02 2.340639299271275731e-02 2.433239875162041335e-02 2.525873632675571315e-02 2.618200609664349254e-02 2.709839396415138560e-02 2.800364650574252434e-02 2.889305166821673834e-02 2.976142589846593814e-02 3.060310847980048099e-02 3.141196373270664643e-02 3.218139162657099317e-02 3.290434725118889653e-02 3.357336952125004881e-02 3.418061944338984109e-02 3.471792827453019231e-02 3.517685595607171478e-02 3.554876033936200247e-02 3.582487795044334011e-02 3.599641741534126416e-02 3.605466724048567856e-02 3.599112050739756291e-02 3.579762033895002304e-02 3.546653195105526485e-02 3.499095007859669842e-02 3.436495514189177869e-02 3.358393865929837352e-02 3.264502970604937077e-02 3.154767233166756724e-02 3.029443322163296107e-02 2.889216680093951994e-02 2.735374269810585818e-02 2.570066288072577268e-02 2.396707233424597364e-02 2.220585990227595674e-02 2.049752144660712400e-02 1.896138440176136156e-02 1.776463599931692866e-02 1.711537649131129532e-02 1.721944274726987592e-02 1.820516935683031898e-02 2.007400433234232673e-02 2.272585248684384079e-02 2.602409751194624532e-02 2.984223227821875685e-02 3.407939824792698136e-02 3.865901190607716476e-02 4.352269142349030062e-02 4.862450601174542197e-02 5.392670788436088047e-02 5.939682527100149934e-02 6.500574753548046814e-02 7.072648044670043488e-02 7.653334323087571112e-02 8.240145628044170945e-02 8.830642175223403501e-02 9.422413393076441157e-02 1.001306782544072321e-01 1.060022918569674399e-01 1.118153673707325130e-01 1.175464874637256601e-01 1.231724813180831019e-01 1.286704967263924415e-01 1.340180831404921835e-01 1.391932821381542396e-01 1.441747225571633206e-01 1.489417181005532054e-01 1.534743656162767533e-01 1.577536425495060513e-01 1.617615022892365251e-01 1.654809663050430257e-01 1.688962121101068026e-01 1.719926562033735062e-01 1.747570312439206408e-01 1.771774567995238192e-01 1.792435030923519579e-01 1.809462472401975608e-01 1.822783215633095588e-01 1.832339535959690846e-01 1.838089975093215589e-01 1.840009567180930505e-01 1.838089975093215866e-01 1.832339535959690568e-01 1.822783215633095588e-01 1.809462472401975330e-01 1.792435030923519579e-01 1.771774567995238192e-01 1.747570312439206408e-01 1.719926562033735062e-01 1.688962121101067748e-01 1.654809663050431090e-01 1.617615022892365806e-01 1.577536425495060513e-01 1.534743656162767811e-01 1.489417181005532054e-01 1.441747225571632929e-01 1.391932821381542951e-01 1.340180831404921835e-01 1.286704967263924970e-01 1.231724813180830741e-01 1.175464874637256601e-01 1.118153673707325130e-01 1.060022918569674538e-01 1.001306782544072321e-01 9.422413393076441157e-02 8.830642175223399337e-02 8.240145628044170945e-02 7.653334323087572499e-02 7.072648044670040712e-02 6.500574753548045426e-02 5.939682527100152015e-02 5.392670788436085966e-02 4.862450601174540810e-02 4.352269142349029368e-02 3.865901190607715088e-02 3.407939824792698136e-02 2.984223227821874297e-02 2.602409751194621063e-02 2.272585248684384079e-02 2.007400433234233367e-02 1.820516935683030857e-02 1.721944274726988980e-02 1.711537649131130920e-02 1.776463599931691478e-02 1.896138440176134768e-02 2.049752144660713440e-02 2.220585990227597062e-02 2.396707233424596670e-02 2.570066288072577268e-02 2.735374269810585818e-02 2.889216680093952688e-02 3.029443322163297148e-02 3.154767233166755336e-02 3.264502970604935689e-02 3.358393865929835270e-02 3.436495514189179951e-02 3.499095007859671924e-02 3.546653195105529260e-02 3.579762033895003692e-02 3.599112050739756291e-02 3.605466724048566468e-02 3.599641741534125028e-02 3.582487795044332624e-02 3.554876033936201635e-02 3.517685595607170784e-02 3.471792827453019925e-02 3.418061944338984803e-02 3.357336952125003493e-02 3.290434725118888959e-02 3.218139162657097929e-02 3.141196373270664643e-02 3.060310847980047752e-02 2.976142589846595549e-02 2.889305166821674181e-02 2.800364650574251046e-02 2.709839396415138560e-02 2.618200609664349948e-02 2.525873632675570968e-02 2.433239875162038907e-02 2.340639299271275731e-02 2.248373360918785174e-02 2.156708300929584265e-02 2.065878674285387753e-02 1.976091003708609073e-02 1.887527445315077129e-02 1.800349359280407902e-02 1.714700687325563036e-02 1.630711051154903543e-02 1.548498501401268483e-02 1.468171864791155412e-02 1.389832657750449812e-02 1.313576557323611026e-02 1.239494445012581832e-02 1.167673066212443489e-02 1.098195377933499153e-02 1.031140691332247533e-02 9.665847545315809849e-03 9.045999666589161353e-03 8.452559672910010813e-03 7.886209070887299430e-03 7.347637738537127899e-03 6.837582177118396373e-03 6.356883746656492515e-03 5.906571968285899595e-03 5.487976948371136275e-03 5.102871618125203942e-03 4.753636751405854524e-03 4.443426765614206901e-03 4.176289599783852488e-03 3.957161338467243654e-03 3.791630271172922485e-03 3.685381207435532887e-03 3.643333957666155913e-03 3.668678391607992431e-03 3.762167534579771364e-03 3.921983640639267743e-03 4.144212122791895991e-03 4.423660334782702694e-03 4.754672535762203417e-03 5.131718186996593947e-03 5.549706466818295561e-03 6.004086967753245220e-03 6.490822958263662255e-03 7.006306981905361178e-03 7.547262115528778278e-03 8.110650874198035640e-03 8.693600397892336379e-03 9.293345470048152909e-03 9.907187721950655099e-03 1.053246827888887696e-02 1.116655101032314017e-02 1.180681386473054172e-02 1.245064620843056025e-02 1.309545051608931171e-02 1.373864713072417594e-02 1.437768111148628354e-02 1.501003042381493860e-02 1.563321490879372028e-02 1.624480560764395703e-02 1.684243412305050369e-02 1.742380177931373425e-02 1.798668840441650096e-02 1.852896060382797777e-02 1.904857943176695156e-02 1.954360739350513229e-02 2.001221473402519171e-02 2.045268498549894509e-02 2.086341975972746954e-02 2.124294278256800769e-02 2.158990317628257244e-02 2.190307800289545415e-02 2.218137408753092371e-02 2.242382914551300024e-02 2.262961224085862158e-02 2.279802360705469877e-02 2.292849386344531643e-02
2.399452649837372289e-02 2.389276189060350608e-02 2.375075467569675788e-02 2.356894499909958571e-02 2.334790885283549375e-02 2.308835974415207604e-02 2.279114979483316469e-02 2.245727023811838752e-02 2.208785128321718791e-02 2.168416132122828743e-02 2.124760545111117893e-02 2.077972331017084034e-02 2.028218620095153732e-02 1.975679351534965350e-02 1.920546846794544613e-02 1.863025316429986825e-02 1.803330304717839713e-02 1.741688078506125475e-02 1.678334969446763913e-02 1.613516682177315240e-02 1.547487585400940391e-02 1.480510008395811115e-02 1.412853572676164154e-02 1.344794597759307528e-02 1.276615631846296332e-02 1.208605173321389628e-02 1.141057667970997794e-02 1.074273890097242681e-02 1.008561843028201073e-02 9.442383439116871710e-03 8.816314836440301145e-03 8.210841625800453097e-03 7.629588700993641254e-03 7.076437512231075790e-03 6.555596988735646648e-03 6.071675897811918896e-03 5.629736740866236183e-03 5.235294228022577961e-03 4.894200617332948242e-03 4.612346646020732376e-03 4.395124622911012954e-03 4.246679575596686365e-03 4.169116047144867492e-03 4.161956370132977728e-03 4.222127487658530742e-03 4.344534740262470836e-03 4.523002016287777476e-03 4.751230732628077512e-03 5.023514464384595639e-03 5.335122836673251816e-03 5.682403511478723891e-03 6.062701987928118853e-03 6.474191428453545012e-03 6.915676207430904859e-03 7.386405409025089373e-03 7.885913152712708402e-03 8.413891069418517540e-03 8.970092122322574635e-03 9.554262095555331874e-03 1.016609399851360618e-02 1.080520049188065518e-02 1.147109975791880954e-02 1.216321075845843043e-02 1.288085441301598487e-02 1.362325781575222938e-02 1.438955915738114426e-02 1.517881151164352307e-02 1.598998408273579960e-02 1.682195989402688469e-02 1.767352923709217261e-02 1.854337850105888114e-02 1.943007427287572059e-02 2.033204284384010699e-02 2.124754547969718438e-02 2.217465001066352970e-02 2.311119947292253687e-02 2.405477868145213666e-02 2.500267973274298422e-02 2.595186752198394217e-02 2.689894641112782273e-02 2.784012920103318828e-02 2.877120954428128569e-02 2.968753888807088362e-02 3.058400896355681006e-02 3.145504074540377004e-02 3.229458070031229061e-02 3.309610503399854076e-02 3.385263254114238146e-02 3.455674657128826599e-02 3.520062655551400160e-02 3.577608950433493196e-02 3.627464190058880822e-02 3.668754248795804557e-02 3.700587661979432008e-02 3.722064311697834138e-02 3.732285503651841529e-02 3.730365644956206567e-02 3.715445838378834270e-02 3.686709868273844309e-02 3.643403296316714141e-02 3.584856757951149220e-02 3.510515130025888830e-02 3.419975154038586151e-02 3.313035561867840040e-02 3.189766123330620151e-02 3.050605924239016206e-02 2.896507582301744224e-02 2.729154517689105774e-02 2.551294600636589902e-02 2.367255652390385864e-02 2.183726710259778839e-02 2.010857150455778661e-02 1.863495852859302707e-02 1.761674067005130837e-02 1.728265001814040594e-02 1.782154057248975729e-02 1.930313623667486572e-02 2.166376997738479054e-02 2.476631726367031078e-02 2.846635075851788182e-02 3.264355336244784134e-02 3.720607761815681452e-02 4.208484838630358049e-02 4.722669814199781380e-02 5.258896313021829000e-02 5.813574366706315139e-02 6.383543807874184073e-02 6.965914578440804417e-02 7.557964128241938251e-02 8.157072032991467825e-02 8.760679037175589379e-02 9.366262339617267840e-02 9.971321855409998047e-02 1.057337401881100480e-01 1.116995084616437817e-01 1.175860271302823917e-01 1.233690377374494079e-01 1.290245926176844249e-01 1.345291411497437639e-01 1.398596250910017769e-01 1.449935797779136337e-01 1.499092386436012836e-01 1.545856389788407281e-01 1.590027272096717348e-01 1.631414622249817425e-01 1.669839154883880072e-01 1.705133668290546578e-01 1.737143949389768904e-01 1.765729617177128896e-01 1.790764897064133221e-01 1.812139319446461894e-01 1.829758336694845278e-01 1.843543853581860459e-01 1.853434666951437049e-01 1.859386811214417123e-01 1.861373807020111071e-01 1.859386811214417401e-01 1.853434666951436494e-01 1.843543853581860459e-01 1.829758336694845278e-01 1.812139319446462449e-01 1.790764897064133776e-01 1.765729617177129174e-01 1.737143949389768904e-01 1.705133668290547133e-01 1.669839154883879795e-01 1.631414622249817981e-01 1.590027272096717348e-01 1.545856389788407281e-01 1.499092386436012836e-01 1.449935797779136337e-01 1.398596250910017769e-01 1.345291411497437362e-01 1.290245926176844804e-01 1.233690377374493663e-01 1.175860271302823917e-01 1.116995084616437678e-01 1.057337401881100203e-01 9.971321855409995272e-02 9.366262339617265065e-02 8.760679037175585215e-02 8.157072032991469213e-02 7.557964128241939639e-02 6.965914578440804417e-02 6.383543807874181297e-02 5.813574366706311669e-02 5.258896313021829000e-02 4.722669814199779992e-02 4.208484838630358049e-02 3.720607761815678677e-02 3.264355336244784828e-02 2.846635075851788529e-02 2.476631726367032119e-02 2.166376997738475585e-02 1.930313623667486919e-02 1.782154057248974688e-02 1.728265001814041288e-02 1.761674067005130837e-02 1.863495852859304441e-02 2.010857150455780049e-02 2.183726710259779880e-02 2.367255652390385171e-02 2.551294600636589902e-02 2.729154517689104734e-02 2.896507582301744224e-02 3.050605924239016553e-02 3.189766123330620845e-02 3.313035561867842121e-02 3.419975154038586151e-02 3.510515130025888136e-02 3.584856757951149914e-02 3.643403296316713447e-02 3.686709868273845003e-02 3.715445838378834964e-02 3.730365644956206567e-02 3.732285503651841529e-02 3.722064311697835526e-02 3.700587661979429926e-02 3.668754248795804557e-02 3.627464190058882904e-02 3.577608950433493196e-02 3.520062655551398773e-02 3.455674657128824517e-02 3.385263254114238840e-02 3.309610503399853382e-02 3.229458070031230449e-02 3.145504074540376310e-02 3.058400896355681006e-02 2.968753888807088709e-02 2.877120954428128569e-02 2.784012920103319522e-02 2.689894641112782619e-02 2.595186752198394911e-02 2.500267973274297728e-02 2.405477868145213666e-02 2.311119947292253340e-02 2.217465001066352276e-02 2.124754547969718438e-02 2.033204284384010699e-02 1.943007427287571018e-02 1.854337850105886379e-02 1.767352923709217954e-02 1.682195989402688469e-02 1.598998408273579266e-02 1.517881151164352828e-02 1.438955915738114079e-02 1.362325781575221030e-02 1.288085441301600916e-02 1.216321075845843043e-02 1.147109975791881821e-02 1.080520049188064824e-02 1.016609399851361138e-02 9.554262095555345752e-03 8.970092122322576370e-03 8.413891069418533153e-03 7.885913152712704932e-03 7.386405409025096312e-03 6.915676207430920472e-03 6.474191428453552818e-03 6.062701987928121455e-03 5.682403511478729095e-03 5.335122836673243142e-03 5.023514464384582628e-03 4.751230732628078379e-03 4.523002016287773139e-03 4.344534740262476040e-03 4.222127487658523803e-03 4.161956370132982932e-03 4.169116047144868359e-03 4.246679575596689835e-03 4.395124622911010352e-03 4.612346646020726304e-03 4.894200617332947374e-03 5.235294228022573625e-03 5.629736740866234448e-03 6.071675897811916293e-03 6.555596988735649250e-03 7.076437512231075790e-03 7.629588700993638652e-03 8.210841625800453097e-03 8.816314836440301145e-03 9.442383439116864771e-03 1.008561843028201073e-02 1.074273890097242161e-02 1.141057667970997273e-02 1.208605173321388761e-02 1.276615631846295812e-02 1.344794597759307528e-02 1.412853572676163981e-02 1.480510008395809554e-02 1.547487585400940044e-02 1.613516682177314893e-02 1.678334969446763913e-02 1.741688078506125475e-02 1.803330304717840060e-02 1.863025316429985784e-02 1.920546846794544613e-02 1.975679351534965697e-02 2.028218620095153732e-02 2.077972331017084034e-02 2.124760545111117893e-02 2.168416132122829437e-02 2.208785128321719832e-02 2.245727023811839446e-02 2.279114979483316469e-02 2.308835974415207257e-02 2.334790885283549375e-02 2.356894499909959265e-02 2.375075467569676482e-02 2.389276189060350608e-02 2.399452649837372983e-02
2.505619120673437117e-02 2.498576458814812454e-02 2.487283537966468450e-02 2.471770346285840844e-02 2.452080928726411632e-02 2.428273642665109908e-02 2.400421360284261951e-02 2.368611614408078561e-02 2.332946684841128923e-02 2.293543622697942833e-02 2.250534210772414667e-02 2.204064858696857740e-02 2.154296432512967790e-02 2.101404019364207232e-02 2.045576629367786003e-02 1.987016838410433570e-02 1.925940377721598040e-02 1.862575678718804070e-02 1.797163384963023497e-02 1.729955847294437424e-02 1.661216623598922582e-02 1.591220011532322454e-02 1.520250651301588603e-02 1.448603246797311624e-02 1.376582467577936765e-02 1.304503112004089076e-02 1.232690633672394072e-02 1.161482159097633644e-02 1.091228152878733274e-02 1.022294913029789601e-02 9.550680934385141069e-03 8.899574309374252284e-03 8.274027592477818313e-03 7.678811453718983188e-03 7.119144616616443662e-03 6.600757343401493504e-03 6.129910158030572702e-03 5.713313448614539859e-03 5.357872744886504543e-03 5.070184437827087234e-03 4.855760759068417261e-03 4.718094699853543107e-03 4.657846194919447111e-03 4.672508971473759640e-03 4.756772792326183219e-03 4.903476699876715972e-03 5.104790552584824795e-03 5.353244393796125974e-03 5.642398353660642296e-03 5.967139684871993095e-03 6.323701461686195499e-03 6.709517858245866648e-03 7.123006680856448780e-03 7.563336539910802195e-03 8.030209512902151264e-03 8.523673180315853234e-03 9.043966378501151065e-03 9.591398106055760639e-03 1.016625666792979506e-02 1.076874510630857276e-02 1.139893860098120139e-02 1.205675951236216681e-02 1.274196594052435377e-02 1.345415000772810961e-02 1.419274249005034183e-02 1.495702088741239846e-02 1.574611849820590700e-02 1.655903253097416178e-02 1.739462972469389690e-02 1.825164835254477688e-02 1.912869584909689807e-02 2.002424162847847924e-02 2.093660495462883533e-02 2.186393798740230571e-02 2.280420436245195193e-02 2.375515386991155706e-02 2.471429397640522926e-02 2.567885908578717777e-02 2.664577855416805710e-02 2.761164456273055429e-02 2.857268100572330286e-02 2.952471457154672019e-02 3.046314918240647027e-02 3.138294491615108844e-02 3.227860246661699156e-02 3.314415411208922885e-02 3.397316206227842666e-02 3.475872495069273760e-02 3.549349313997368638e-02 3.616969342269587412e-02 3.677916363992170257e-02 3.731339771699287988e-02 3.776360164640683859e-02 3.812076105135989851e-02 3.837572116922880611e-02 3.851928044309433502e-02 3.854229946318032951e-02 3.843582785332621404e-02 3.819125299802050150e-02 3.780047648695439994e-02 3.725612719336449802e-02 3.655182461515606163e-02 3.568251351519974301e-02 3.464490271499882923e-02 3.343806003657850273e-02 3.206424681166111096e-02 3.053012745517956483e-02 2.884857592516227795e-02 2.704144121549565891e-02 2.514384759483583379e-02 2.321087037307909690e-02 2.132752183654133479e-02 1.962199383856015264e-02 1.827752339258994010e-02 1.752687081816554915e-02 1.760331657819536738e-02 1.865029263128965831e-02 2.066197197010528896e-02 2.351686231202137697e-02 2.705712295911465171e-02 3.114140913690381304e-02 3.565982748842432687e-02 4.053036037452056872e-02 4.569111117642082887e-02 5.109358493683852087e-02 5.669791498593545337e-02 6.246970192904034019e-02 6.837797357581271163e-02 7.439388059544389808e-02 8.048986786424186524e-02 8.663915451757581154e-02 9.281541685551249199e-02 9.899260674972838736e-02 1.051448621597767252e-01 1.112464813147413106e-01 1.172719415277309607e-01 1.231959496117443487e-01 1.289935147474930432e-01 1.346400372035897741e-01 1.401114080118911198e-01 1.453841158562446390e-01 1.504353582322916771e-01 1.552431544997080748e-01 1.597864588557325050e-01 1.640452715609243828e-01 1.680007469791924002e-01 1.716352971771271385e-01 1.749326899779188593e-01 1.778781404933601762e-01 1.804583952706170780e-01 1.826618082938714638e-01 1.844784081777103568e-01 1.858999559817602065e-01 1.869199931661628400e-01 1.875338792959069245e-01 1.877388191896550429e-01 1.875338792959069245e-01 1.869199931661628122e-01 1.858999559817602065e-01 1.844784081777103568e-01 1.826618082938714360e-01 1.804583952706170780e-01 1.778781404933601762e-01 1.749326899779187761e-01 1.716352971771270830e-01 1.680007469791923724e-01 1.640452715609244105e-01 1.597864588557324494e-01 1.552431544997081025e-01 1.504353582322916771e-01 1.453841158562446667e-01 1.401114080118911198e-01 1.346400372035897741e-01 1.289935147474929877e-01 1.231959496117443070e-01 1.172719415277309607e-01 1.112464813147412829e-01 1.051448621597766142e-01 9.899260674972837348e-02 9.281541685551253362e-02 8.663915451757581154e-02 8.048986786424189299e-02 7.439388059544389808e-02 6.837797357581269775e-02 6.246970192904034713e-02 5.669791498593543949e-02 5.109358493683852087e-02 4.569111117642087744e-02 4.053036037452060342e-02 3.565982748842431993e-02 3.114140913690381998e-02 2.705712295911462742e-02 2.351686231202134922e-02 2.066197197010530631e-02 1.865029263128965831e-02 1.760331657819537779e-02 1.752687081816554221e-02 1.827752339258992623e-02 1.962199383856016999e-02 2.132752183654130010e-02 2.321087037307908649e-02 2.514384759483583032e-02 2.704144121549562768e-02 2.884857592516230571e-02 3.053012745517956830e-02 3.206424681166111096e-02 3.343806003657846804e-02 3.464490271499881535e-02 3.568251351519975689e-02 3.655182461515604775e-02 3.725612719336449802e-02 3.780047648695441381e-02 3.819125299802050150e-02 3.843582785332620710e-02 3.854229946318035033e-02 3.851928044309433502e-02 3.837572116922878529e-02 3.812076105135987769e-02 3.776360164640683165e-02 3.731339771699287294e-02 3.677916363992170257e-02 3.616969342269586718e-02 3.549349313997367250e-02 3.475872495069272372e-02 3.397316206227843360e-02 3.314415411208924966e-02 3.227860246661699850e-02 3.138294491615107457e-02 3.046314918240645292e-02 2.952471457154674447e-02 2.857268100572331326e-02 2.761164456273055429e-02 2.664577855416805016e-02 2.567885908578717777e-02 2.471429397640522926e-02 2.375515386991156053e-02 2.280420436245194152e-02 2.186393798740229877e-02 2.093660495462883533e-02 2.002424162847847577e-02 1.912869584909690154e-02 1.825164835254476994e-02 1.739462972469390731e-02 1.655903253097415137e-02 1.574611849820590007e-02 1.495702088741238805e-02 1.419274249005034703e-02 1.345415000772811134e-02 1.274196594052436071e-02 1.205675951236218069e-02 1.139893860098120486e-02 1.076874510630856756e-02 1.016625666792979679e-02 9.591398106055750231e-03 9.043966378501149331e-03 8.523673180315841091e-03 8.030209512902140856e-03 7.563336539910812603e-03 7.123006680856447913e-03 6.709517858245865780e-03 6.323701461686191162e-03 5.967139684871998299e-03 5.642398353660644031e-03 5.353244393796130311e-03 5.104790552584824795e-03 4.903476699876722043e-03 4.756772792326189291e-03 4.672508971473757038e-03 4.657846194919441907e-03 4.718094699853544842e-03 4.855760759068415526e-03 5.070184437827089836e-03 5.357872744886497604e-03 5.713313448614539859e-03 6.129910158030565763e-03 6.600757343401504780e-03 7.119144616616446264e-03 7.678811453718983188e-03 8.274027592477816578e-03 8.899574309374252284e-03 9.550680934385137599e-03 1.022294913029790121e-02 1.091228152878732753e-02 1.161482159097633818e-02 1.232690633672394419e-02 1.304503112004089596e-02 1.376582467577936418e-02 1.448603246797311624e-02 1.520250651301587042e-02 1.591220011532321760e-02 1.661216623598921888e-02 1.729955847294436730e-02 1.797163384963024538e-02 1.862575678718804070e-02 1.925940377721596999e-02 1.987016838410433917e-02 2.045576629367786350e-02 2.101404019364207232e-02 2.154296432512967790e-02 2.204064858696858087e-02 2.250534210772414667e-02 2.293543622697943180e-02 2.332946684841129617e-02 2.368611614408078214e-02 2.400421360284262645e-02 2.428273642665109908e-02 2.452080928726411632e-02 2.471770346285840844e-02 2.487283537966469144e-02 2.498576458814813495e-02 2.505619120673437811e-02
2.611027516326715897e-02 2.607382348428979868e-02 2.599266323508174839e-02 2.586694341093742980e-02 2.569695752296209668e-02 2.548314704178147871e-02 2.522610434771127563e-02 2.492657515410282021e-02 2.458546037448534199e-02 2.420381740891197273e-02 2.378286083136601711e-02 2.332396246795166023e-02 2.282865086569119475e-02 2.229861016432960891e-02 2.173567839937868770e-02 2.114184528453889877e-02 2.051924954663150377e-02 1.987017591793564797e-02 1.919705193096445453e-02 1.850244471200418461e-02 1.778905803519197082e-02 1.705972998288925527e-02 1.631743166567717340e-02 1.556526759292688016e-02 1.480647845991992125e-02 1.404444733690467760e-02 1.328271051446095093e-02 1.252497457502189764e-02 1.177514160064641567e-02 1.103734472926037880e-02 1.031599638871468806e-02 9.615851162941809263e-03 8.942083781097287520e-03 8.300379096329430634e-03 7.697023394417582681e-03 7.138972571180746303e-03 6.633850590689464519e-03 6.189802682986974593e-03 5.815103934778420754e-03 5.517436077148852105e-03 5.302838907079351558e-03 5.174536099459863502e-03 5.132043561838112687e-03 5.170997608287687675e-03 5.283865090767176330e-03 5.461274521919210444e-03 5.693464608688113444e-03 5.971428033243094020e-03 6.287583435245605416e-03 6.636022923347840996e-03 7.012471850690519051e-03 7.414093794250869139e-03 7.839234257145289916e-03 8.287157267981454592e-03 8.757801612239260111e-03 9.251567567450470764e-03 9.769136984239397761e-03 1.031132592198228878e-02 1.087896755293594163e-02 1.147282245256993523e-02 1.209351311788584710e-02 1.274147938525508478e-02 1.341695131174040247e-02 1.411993605689656171e-02 1.485021537847911952e-02 1.560735054234984112e-02 1.639069173195137341e-02 1.719938940132188787e-02 1.803240541797099944e-02 1.888852226025140510e-02 1.976634894613696694e-02 2.066432276135483567e-02 2.158070621626785937e-02 2.251357898882416081e-02 2.346082490469585113e-02 2.442011426581179243e-02 2.538888206611542020e-02 2.636430282819142434e-02 2.734326295702759965e-02 2.832233163607188881e-02 2.929773138587629666e-02 3.026530946586117321e-02 3.122051132613665875e-02 3.215835730985168450e-02 3.307342377061167626e-02 3.395982970796727202e-02 3.481122994299040707e-02 3.562081576224237350e-02 3.638132386016588310e-02 3.708505431656471812e-02 3.772389826753731745e-02 3.828937587744619953e-02 3.877268521059690914e-02 3.916476265304109916e-02 3.945635567215306783e-02 3.963810895954572588e-02 3.970066543321172647e-02 3.963478425540487016e-02 3.943147907410610165e-02 3.908218130760763437e-02 3.857893576731923069e-02 3.791463974727159181e-02 3.708334271713366326e-02 3.608063330966068682e-02 3.490415572602877103e-02 3.355432299679056429e-02 3.203533661135823246e-02 3.035669249679366286e-02 2.853547079792350533e-02 2.659989658914719765e-02 2.459493555646436597e-02 2.259097278071549308e-02 2.069642730244727544e-02 1.907274833956480731e-02 1.794176481890180294e-02 1.756004889902628568e-02 1.813781589754309698e-02 1.974420840530261359e-02 2.229494880127834769e-02 2.562852359865411614e-02 2.958280250397200134e-02 3.402709133274916392e-02 3.886379880841493717e-02 4.402047578791699889e-02 4.944166791510064274e-02 5.508287936297882187e-02 6.090653908692016810e-02 6.687940328110683619e-02 7.297090351087878735e-02 7.915210200637978755e-02 8.539503667975748002e-02 9.167231912489579027e-02 9.795689956419752209e-02 1.042219440045616813e-01 1.104407881827966509e-01 1.165869449055169371e-01 1.226341489685750241e-01 1.285564286895069241e-01 1.343281962367524618e-01 1.399243510198526219e-01 1.453203918026587660e-01 1.504925341579261000e-01 1.554178305496195234e-01 1.600742908063492731e-01 1.644410010997254257e-01 1.684982398065830445e-01 1.722275888420553847e-01 1.756120392201023228e-01 1.786360897419328186e-01 1.812858378394434367e-01 1.835490617163886840e-01 1.854152930382042541e-01 1.868758795253504523e-01 1.879240369061520033e-01 1.885548897848949301e-01 1.887655010798791611e-01 1.885548897848949024e-01 1.879240369061520033e-01 1.868758795253504246e-01 1.854152930382042541e-01 1.835490617163886840e-01 1.812858378394433811e-01 1.786360897419327909e-01 1.756120392201023506e-01 1.722275888420553847e-01 1.684982398065830445e-01 1.644410010997253702e-01 1.600742908063493286e-01 1.554178305496195234e-01 1.504925341579261000e-01 1.453203918026586827e-01 1.399243510198526219e-01 1.343281962367524618e-01 1.285564286895069797e-01 1.226341489685750519e-01 1.165869449055169232e-01 1.104407881827966093e-01 1.042219440045616119e-01 9.795689956419752209e-02 9.167231912489580414e-02 8.539503667975746615e-02 7.915210200637977367e-02 7.297090351087878735e-02 6.687940328110683619e-02 6.090653908692015422e-02 5.508287936297884269e-02 4.944166791510065662e-02 4.402047578791702664e-02 3.886379880841493717e-02 3.402709133274917086e-02 2.958280250397197012e-02 2.562852359865413696e-02 2.229494880127835463e-02 1.974420840530260665e-02 1.813781589754310045e-02 1.756004889902625793e-02 1.794176481890179253e-02 1.907274833956482119e-02 2.069642730244725462e-02 2.259097278071550349e-02 2.459493555646439025e-02 2.659989658914715602e-02 2.853547079792349839e-02 3.035669249679366632e-02 3.203533661135822552e-02 3.355432299679059205e-02 3.490415572602876410e-02 3.608063330966068682e-02 3.708334271713367020e-02 3.791463974727157099e-02 3.857893576731923069e-02 3.908218130760764131e-02 3.943147907410606001e-02 3.963478425540489097e-02 3.970066543321171953e-02 3.963810895954572588e-02 3.945635567215304701e-02 3.916476265304110610e-02 3.877268521059689527e-02 3.828937587744619953e-02 3.772389826753731051e-02 3.708505431656470425e-02 3.638132386016586228e-02 3.562081576224236656e-02 3.481122994299040707e-02 3.395982970796726508e-02 3.307342377061168320e-02 3.215835730985169144e-02 3.122051132613664834e-02 3.026530946586115933e-02 2.929773138587628972e-02 2.832233163607188187e-02 2.734326295702759965e-02 2.636430282819143475e-02 2.538888206611542020e-02 2.442011426581179936e-02 2.346082490469586501e-02 2.251357898882416775e-02 2.158070621626786284e-02 2.066432276135483914e-02 1.976634894613695306e-02 1.888852226025142939e-02 1.803240541797101679e-02 1.719938940132189134e-02 1.639069173195136994e-02 1.560735054234984806e-02 1.485021537847912992e-02 1.411993605689656692e-02 1.341695131174039726e-02 1.274147938525508478e-02 1.209351311788585577e-02 1.147282245256994043e-02 1.087896755293594163e-02 1.031132592198229052e-02 9.769136984239392557e-03 9.251567567450460355e-03 8.757801612239251438e-03 8.287157267981449388e-03 7.839234257145284712e-03 7.414093794250863068e-03 7.012471850690522521e-03 6.636022923347840996e-03 6.287583435245600212e-03 5.971428033243097490e-03 5.693464608688111710e-03 5.461274521919207842e-03 5.283865090767180667e-03 5.170997608287681603e-03 5.132043561838108350e-03 5.174536099459869573e-03 5.302838907079342884e-03 5.517436077148846034e-03 5.815103934778423356e-03 6.189802682986977195e-03 6.633850590689464519e-03 7.138972571180739364e-03 7.697023394417582681e-03 8.300379096329427164e-03 8.942083781097285786e-03 9.615851162941816202e-03 1.031599638871468806e-02 1.103734472926037706e-02 1.177514160064642088e-02 1.252497457502189764e-02 1.328271051446095440e-02 1.404444733690468627e-02 1.480647845991991778e-02 1.556526759292688536e-02 1.631743166567717340e-02 1.705972998288926568e-02 1.778905803519197429e-02 1.850244471200418461e-02 1.919705193096445453e-02 1.987017591793565491e-02 2.051924954663151071e-02 2.114184528453889531e-02 2.173567839937869811e-02 2.229861016432960891e-02 2.282865086569118782e-02 2.332396246795166023e-02 2.378286083136600670e-02 2.420381740891196926e-02 2.458546037448533852e-02 2.492657515410282021e-02 2.522610434771127563e-02 2.548314704178148218e-02 2.569695752296208627e-02 2.586694341093744021e-02 2.599266323508173798e-02 2.607382348428980215e-02 2.611027516326714509e-02
2.715347737275169981e-02 2.715362810715962055e-02 2.710693074938472918e-02 2.701337324955665684e-02 2.687309121593239869e-02 2.668637224301718264e-02 2.645365978721745878e-02 2.617555655621489619e-02 2.585282738234312427e-02 2.548640155555520134e-02 2.507737459840680971e-02 2.462700947431476634e-02 2.413673723149136266e-02 2.360815709913526364e-02 2.304303607036389812e-02 2.244330802914526468e-02 2.181107250725793090e-02 2.114859319417875319e-02 2.045829636972018584e-02 1.974276948967565101e-02 1.900476023243201709e-02 1.824717641491319792e-02 1.747308731600460269e-02 1.668572711303654976e-02 1.588850135190397403e-02 1.508499764419877001e-02 1.427900212352794032e-02 1.347452359786328706e-02 1.267582778268059630e-02 1.188748441812609649e-02 1.111443028363134911e-02 1.036205073797570597e-02 9.636280658379786992e-03 8.943721100195723209e-03 8.291758265857856330e-03 7.688653115390784755e-03 7.143540144914751512e-03 6.666234413993339658e-03 6.266713862893080050e-03 5.954163814275343497e-03 5.735606767662908799e-03 5.614411657571843038e-03 5.589245311780643467e-03 5.654015755472354028e-03 5.798931447902181714e-03 6.012246064962229776e-03 6.282020825279792560e-03 6.597423216025397052e-03 6.949428531410865514e-03 7.331032892403198560e-03 7.737160735648654711e-03 8.164422268134305730e-03 8.610820648199461053e-03 9.075461646097338769e-03 9.558288796077330646e-03 1.005985135036736519e-02 1.058110533843963433e-02 1.112324557393852900e-02 1.168756599631797996e-02 1.227534593722499900e-02 1.288776014553573088e-02 1.352581047614122116e-02 1.419027703515405095e-02 1.488168635382953499e-02 1.560029393010878458e-02 1.634607830923096722e-02 1.711874382226102886e-02 1.791772917938509041e-02 1.874221931460787194e-02 1.959115817424737088e-02 2.046326050139972430e-02 2.135702106122206248e-02 2.227072015120260678e-02 2.320242462738062242e-02 2.414998403927676174e-02 2.511102179590772934e-02 2.608292157926913116e-02 2.706280947864055098e-02 2.804753253901736548e-02 2.903363459943331462e-02 3.001733044229817904e-02 3.099447938310967085e-02 3.196055950109080029e-02 3.291064374724829433e-02 3.383937916798983314e-02 3.474097045401030454e-02 3.560916896932212611e-02 3.643726834039499873e-02 3.721810759736673274e-02 3.794408276675505926e-02 3.860716772787297496e-02 3.919894507495796931e-02 3.971064768729924005e-02 4.013321171804178078e-02 4.045734179041951539e-02 4.067358936937268132e-02 4.077244559955137126e-02 4.074445043328612376e-02 4.058032071250574496e-02 4.027110117106859344e-02 3.980834433384716070e-02 3.918432840266981854e-02 3.839232709041367347e-02 3.742695308694429096e-02 3.628460927363782312e-02 3.496410215006127975e-02 3.346750575691344320e-02 3.180142129958329206e-02 2.997887394049295398e-02 2.802224910902046187e-02 2.596792623057265006e-02 2.387361345347059974e-02 2.182960665808023754e-02 1.997426616490223517e-02 1.850880262144967425e-02 1.769231896479799698e-02 1.778406549370500564e-02 1.893514721226615197e-02 2.112236844994283894e-02 2.419688651397020746e-02 2.797934238973890167e-02 3.231602192054098405e-02 3.709078915802422466e-02 4.221842836192857273e-02 4.763513092245265368e-02 5.329095316729109966e-02 5.914469266333307468e-02 6.516058938348763541e-02 7.130623924238131683e-02 7.755128198276532714e-02 8.386658087152452923e-02 9.022371770426501625e-02 9.659469327548579620e-02 1.029517643048734887e-01 1.092673727480304446e-01 1.155141387638254635e-01 1.216648981699649662e-01 1.276927712632171252e-01 1.335712537651269072e-01 1.392743231916777069e-01 1.447765556327760272e-01 1.500532490695755117e-01 1.550805501473281611e-01 1.598355818793548710e-01 1.642965701631969033e-01 1.684429672936351152e-01 1.722555708932916319e-01 1.757166368722383465e-01 1.788099851889253245e-01 1.815210973256818905e-01 1.838372045205033667e-01 1.857473659170954805e-01 1.872425359106702492e-01 1.883156200797383162e-01 1.889615192055378590e-01 1.891771609914620622e-01 1.889615192055377757e-01 1.883156200797383439e-01 1.872425359106702492e-01 1.857473659170954250e-01 1.838372045205033667e-01 1.815210973256818627e-01 1.788099851889253245e-01 1.757166368722383742e-01 1.722555708932916319e-01 1.684429672936351152e-01 1.642965701631968756e-01 1.598355818793548433e-01 1.550805501473281334e-01 1.500532490695755394e-01 1.447765556327760272e-01 1.392743231916777069e-01 1.335712537651269627e-01 1.276927712632171807e-01 1.216648981699649523e-01 1.155141387638254635e-01 1.092673727480304585e-01 1.029517643048735026e-01 9.659469327548576845e-02 9.022371770426500237e-02 8.386658087152452923e-02 7.755128198276532714e-02 7.130623924238133071e-02 6.516058938348766316e-02 5.914469266333307468e-02 5.329095316729109966e-02 4.763513092245263286e-02 4.221842836192856580e-02 3.709078915802422466e-02 3.231602192054097017e-02 2.797934238973892943e-02 2.419688651397017276e-02 2.112236844994282159e-02 1.893514721226614503e-02 1.778406549370499870e-02 1.769231896479801780e-02 1.850880262144969507e-02 1.997426616490222823e-02 2.182960665808024794e-02 2.387361345347062055e-02 2.596792623057265006e-02 2.802224910902043065e-02 2.997887394049295745e-02 3.180142129958327818e-02 3.346750575691345014e-02 3.496410215006127975e-02 3.628460927363781618e-02 3.742695308694431178e-02 3.839232709041367347e-02 3.918432840266983935e-02 3.980834433384716764e-02 4.027110117106862119e-02 4.058032071250574496e-02 4.074445043328614458e-02 4.077244559955137126e-02 4.067358936937267438e-02 4.045734179041950151e-02 4.013321171804180160e-02 3.971064768729926087e-02 3.919894507495796238e-02 3.860716772787297496e-02 3.794408276675505926e-02 3.721810759736673274e-02 3.643726834039499179e-02 3.560916896932214692e-02 3.474097045401031841e-02 3.383937916798982620e-02 3.291064374724829433e-02 3.196055950109080723e-02 3.099447938310968473e-02 3.001733044229819639e-02 2.903363459943331462e-02 2.804753253901735507e-02 2.706280947864053710e-02 2.608292157926914503e-02 2.511102179590771546e-02 2.414998403927675480e-02 2.320242462738062589e-02 2.227072015120260332e-02 2.135702106122205554e-02 2.046326050139971736e-02 1.959115817424735700e-02 1.874221931460787194e-02 1.791772917938508694e-02 1.711874382226102193e-02 1.634607830923096722e-02 1.560029393010878285e-02 1.488168635382951938e-02 1.419027703515404054e-02 1.352581047614122636e-02 1.288776014553571526e-02 1.227534593722500421e-02 1.168756599631799037e-02 1.112324557393853247e-02 1.058110533843963433e-02 1.005985135036735652e-02 9.558288796077330646e-03 9.075461646097331830e-03 8.610820648199459318e-03 8.164422268134316138e-03 7.737160735648654711e-03 7.331032892403203764e-03 6.949428531410858575e-03 6.597423216025402257e-03 6.282020825279796897e-03 6.012246064962236715e-03 5.798931447902172173e-03 5.654015755472351426e-03 5.589245311780636528e-03 5.614411657571843038e-03 5.735606767662915738e-03 5.954163814275332221e-03 6.266713862893085255e-03 6.666234413993338791e-03 7.143540144914744573e-03 7.688653115390784755e-03 8.291758265857856330e-03 8.943721100195719739e-03 9.636280658379797401e-03 1.036205073797571118e-02 1.111443028363134564e-02 1.188748441812609129e-02 1.267582778268060151e-02 1.347452359786328706e-02 1.427900212352794206e-02 1.508499764419877348e-02 1.588850135190398097e-02 1.668572711303654976e-02 1.747308731600461310e-02 1.824717641491319098e-02 1.900476023243201709e-02 1.974276948967565448e-02 2.045829636972018931e-02 2.114859319417875319e-02 2.181107250725793437e-02 2.244330802914526468e-02 2.304303607036390159e-02 2.360815709913526364e-02 2.413673723149137307e-02 2.462700947431477674e-02 2.507737459840679931e-02 2.548640155555520134e-02 2.585282738234313121e-02 2.617555655621489619e-02 2.645365978721745878e-02 2.668637224301717917e-02 2.687309121593239175e-02 2.701337324955664990e-02 2.710693074938471878e-02 2.715362810715963443e-02 2.715347737275171369e-02
2.818242221472569073e-02 2.822177886834118313e-02 2.821222672409371898e-02 2.815358304850341248e-02 2.804581507346094391e-02 2.788904520275080692e-02 2.768355580946708222e-02 2.742979358980678420e-02 2.712837344283321184e-02 2.678008185142133693e-02 2.638587974682786441e-02 2.594690484882040613e-02 2.546447348528538615e-02 2.494008191079448780e-02 2.437540716330620014e-02 2.377230752334275748e-02 2.313282267235674053e-02 2.245917368835868150e-02 2.175376307033354342e-02 2.101917505205610354e-02 2.025817655568050088e-02 1.947371925242237511e-02 1.866894335030990990e-02 1.784718392818833085e-02 1.701198089428782728e-02 1.616709398172860163e-02 1.531652461692848896e-02 1.446454701703661118e-02 1.361575147450185160e-02 1.277510340047965758e-02 1.194802213303080250e-02 1.114048332888651835e-02 1.035914702369074639e-02 9.611508377257863348e-03 8.906056587997552426e-03 8.252404785211556876e-03 7.661315022137103053e-03 7.144488672399862406e-03 6.713944598721436480e-03 6.380825995556943867e-03 6.153655171882902071e-03 6.036425684815705656e-03 6.027288039336439057e-03 6.118547875652796154e-03 6.298088605647679007e-03 6.551593777811602973e-03 6.864692482816937835e-03 7.224460640756563516e-03 7.620174546968150851e-03 8.043494604424080222e-03 8.488317390911758256e-03 8.950480284114957497e-03 9.427428038616304448e-03 9.917894138796502085e-03 1.042161655624418426e-02 1.093909130876396900e-02 1.147136081096442224e-02 1.201983247778175799e-02 1.258612354873516782e-02 1.317192918277591308e-02 1.377891185870259820e-02 1.440861075054247764e-02 1.506236999187816547e-02 1.574128466568322157e-02 1.644616306981236745e-02 1.717750343428246437e-02 1.793548291028267475e-02 1.871995638909002002e-02 1.953046258427553611e-02 2.036623483400295045e-02 2.122621423908952962e-02 2.210906301918534600e-02 2.301317631015447826e-02 2.393669100747011780e-02 2.487749065495437062e-02 2.583320576425154891e-02 2.680120931269925136e-02 2.777860749701514115e-02 2.876222611199837076e-02 2.974859317450838370e-02 3.073391862308353512e-02 3.171407209181725112e-02 3.268455988453935340e-02 3.364050236288997076e-02 3.457661301078220756e-02 3.548718045117393166e-02 3.636605467189628349e-02 3.720663867090460292e-02 3.800188666355159423e-02 3.874430991298052213e-02 3.942599115878333421e-02 4.003860853904205735e-02 4.057346984023584013e-02 4.102155788350323601e-02 4.137358788514980401e-02 4.162007774046184994e-02 4.175143241071419681e-02 4.175804399795965405e-02 4.163040975242273539e-02 4.135927129908164440e-02 4.093577999133988371e-02 4.035169581998620386e-02 3.959963124668779144e-02 3.867335756470532265e-02 3.756820139231500932e-02 3.628157522280386210e-02 3.481371302974266280e-02 3.316872755288308855e-02 3.135618363590878671e-02 2.939351456039580868e-02 2.730982931040212836e-02 2.515199846029307976e-02 2.299430276257752315e-02 2.095286215446712924e-02 1.920346921033736637e-02 1.799125761084343494e-02 1.760087438561843895e-02 1.825880182338270735e-02 2.002332672195151000e-02 2.278122341974765305e-02 2.634471000493475087e-02 3.053628766379961473e-02 3.521812569082331812e-02 4.028958449506273021e-02 4.567677294779656783e-02 5.132328021904393467e-02 5.718370209607979981e-02 6.321945992211369658e-02 6.939616930704337050e-02 7.568199613333027875e-02 8.204663342730200704e-02 8.846067131821853946e-02 9.489521981496268355e-02 1.013216973838787505e-01 1.077117304944364279e-01 1.140371288684382534e-01 1.202699132147117961e-01 1.263823797595544640e-01 1.323471906662018194e-01 1.381374825277443819e-01 1.437269871510545582e-01 1.490901602119773794e-01 1.542023142934366153e-01 1.590397534700999926e-01 1.635799070713606085e-01 1.678014606017995403e-01 1.716844820651415859e-01 1.752105421519584705e-01 1.783628269303016711e-01 1.811262418348358882e-01 1.834875058919128166e-01 1.854352352508447099e-01 1.869600152192284481e-01 1.880544601248679004e-01 1.887132604501815247e-01 1.889332168079593255e-01 1.887132604501815247e-01 1.880544601248679004e-01 1.869600152192285591e-01 1.854352352508446544e-01 1.834875058919128721e-01 1.811262418348359438e-01 1.783628269303017266e-01 1.752105421519584705e-01 1.716844820651415582e-01 1.678014606017995403e-01 1.635799070713606640e-01 1.590397534700999926e-01 1.542023142934366153e-01 1.490901602119773517e-01 1.437269871510545582e-01 1.381374825277444096e-01 1.323471906662018749e-01 1.263823797595544640e-01 1.202699132147117961e-01 1.140371288684382117e-01 1.077117304944363863e-01 1.013216973838787782e-01 9.489521981496269742e-02 8.846067131821855334e-02 8.204663342730200704e-02 7.568199613333026488e-02 6.939616930704337050e-02 6.321945992211369658e-02 5.718370209607977900e-02 5.132328021904392773e-02 4.567677294779656783e-02 4.028958449506273021e-02 3.521812569082333200e-02 3.053628766379962167e-02 2.634471000493475434e-02 2.278122341974765305e-02 2.002332672195151694e-02 1.825880182338270388e-02 1.760087438561845283e-02 1.799125761084344882e-02 1.920346921033735249e-02 2.095286215446713618e-02 2.299430276257754743e-02 2.515199846029307976e-02 2.730982931040209713e-02 2.939351456039578786e-02 3.135618363590877283e-02 3.316872755288309549e-02 3.481371302974266974e-02 3.628157522280386210e-02 3.756820139231496769e-02 3.867335756470533653e-02 3.959963124668780532e-02 4.035169581998620386e-02 4.093577999133988371e-02 4.135927129908164440e-02 4.163040975242273539e-02 4.175804399795968874e-02 4.175143241071419681e-02 4.162007774046185687e-02 4.137358788514980401e-02 4.102155788350324295e-02 4.057346984023582626e-02 4.003860853904204348e-02 3.942599115878332033e-02 3.874430991298050825e-02 3.800188666355159423e-02 3.720663867090460292e-02 3.636605467189629737e-02 3.548718045117393166e-02 3.457661301078221450e-02 3.364050236288995688e-02 3.268455988453935340e-02 3.171407209181725806e-02 3.073391862308353858e-02 2.974859317450838370e-02 2.876222611199836035e-02 2.777860749701516890e-02 2.680120931269924095e-02 2.583320576425154891e-02 2.487749065495434980e-02 2.393669100747010739e-02 2.301317631015447826e-02 2.210906301918531824e-02 2.122621423908952268e-02 2.036623483400294352e-02 1.953046258427555693e-02 1.871995638909002002e-02 1.793548291028266087e-02 1.717750343428247478e-02 1.644616306981236051e-02 1.574128466568322157e-02 1.506236999187816547e-02 1.440861075054247591e-02 1.377891185870258432e-02 1.317192918277590788e-02 1.258612354873516262e-02 1.201983247778175626e-02 1.147136081096442224e-02 1.093909130876397073e-02 1.042161655624418252e-02 9.917894138796493411e-03 9.427428038616306183e-03 8.950480284114955762e-03 8.488317390911758256e-03 8.043494604424076752e-03 7.620174546968142178e-03 7.224460640756572190e-03 6.864692482816941305e-03 6.551593777811600371e-03 6.298088605647681609e-03 6.118547875652790950e-03 6.027288039336436455e-03 6.036425684815702186e-03 6.153655171882900336e-03 6.380825995556945601e-03 6.713944598721438214e-03 7.144488672399858069e-03 7.661315022137095247e-03 8.252404785211558610e-03 8.906056587997547222e-03 9.611508377257859878e-03 1.035914702369074118e-02 1.114048332888651835e-02 1.194802213303079036e-02 1.277510340047965237e-02 1.361575147450185680e-02 1.446454701703660597e-02 1.531652461692848549e-02 1.616709398172859122e-02 1.701198089428783422e-02 1.784718392818833085e-02 1.866894335030990296e-02 1.947371925242237858e-02 2.025817655568049047e-02 2.101917505205610354e-02 2.175376307033354689e-02 2.245917368835867803e-02 2.313282267235673706e-02 2.377230752334275055e-02 2.437540716330620014e-02 2.494008191079448780e-02 2.546447348528538615e-02 2.594690484882041306e-02 2.638587974682785747e-02 2.678008185142132999e-02 2.712837344283320490e-02 2.742979358980678420e-02 2.768355580946708222e-02 2.788904520275081039e-02 2.804581507346094391e-02 2.815358304850339860e-02 2.821222672409371551e-02 2.822177886834119007e-02 2.818242221472568726e-02
2.919367394719528733e-02 2.927480122776542418e-02 2.930505001268291984e-02 2.928405782308732275e-02 2.921161359088544213e-02 2.908766373441741895e-02 2.891231787093979932e-02 2.868585413040473583e-02 2.840872403922790543e-02 2.808155694835082206e-02 2.770516398753719231e-02 2.728054153763029982e-02 2.680887422526328015e-02 2.629153746097854030e-02 2.573009956292661785e-02 2.512632353553551773e-02 2.448216860773506226e-02 2.379979168082090382e-02 2.308154889509248658e-02 2.232999760140065917e-02 2.154789912460108176e-02 2.073822283847644860e-02 1.990415224649855555e-02 1.904909399349566379e-02 1.817669103768211267e-02 1.729084161136725320e-02 1.639572611571157856e-02 1.549584474909102526e-02 1.459606946083241187e-02 1.370171469982065134e-02 1.281863221135898928e-02 1.195333536814205053e-02 1.111315717780747038e-02 1.030644109425090174e-02 9.542751174895957450e-03 8.833061666219787361e-03 8.189838097601136874e-03 7.626850172276008685e-03 7.158483450324115878e-03 6.798319336576074019e-03 6.556965508163967171e-03 6.439610316381546955e-03 6.444295849056660974e-03 6.561881614801511227e-03 6.777845879036237253e-03 7.075073812842274691e-03 7.436480586001307028e-03 7.846775865577717418e-03 8.293293210239787577e-03 8.766145391654182537e-03 9.258012297350662681e-03 9.763782268081749871e-03 1.028016947033270033e-02 1.080536144466938756e-02 1.133871328727345702e-02 1.188048772275335403e-02 1.243163429074628339e-02 1.299360009878745836e-02 1.356816591269430390e-02 1.415730321495362737e-02 1.476304957041392127e-02 1.538740092615146181e-02 1.603222026974288408e-02 1.669916240852805170e-02 1.738961459567254023e-02 1.810465242746237685e-02 1.884500998952402459e-02 1.961106274898968826e-02 2.040282126655476938e-02 2.121993349976227655e-02 2.206169331935128528e-02 2.292705286843648924e-02 2.381463654331878246e-02 2.472275463522086505e-02 2.564941500975473701e-02 2.659233158144374068e-02 2.754892873556704855e-02 2.851634123604347357e-02 2.949140952029765533e-02 3.047067060942117503e-02 3.145034514847171864e-02 3.242632133415833395e-02 3.339413668455097628e-02 3.434895875780833580e-02 3.528556603553766047e-02 3.619833025329851489e-02 3.708120148886533129e-02 3.792769731228778224e-02 3.873089726567661983e-02 3.948344388183781112e-02 4.017755137734073390e-02 4.080502307732542661e-02 4.135727855837754985e-02 4.182539144658996982e-02 4.220013879892301617e-02 4.247206305129157949e-02 4.263154766872422757e-02 4.266890792784924780e-02 4.257449876791078586e-02 4.233884246632053927e-02 4.195278018993057328e-02 4.140765349962596126e-02 4.069552506142256471e-02 3.980945283409988156e-02 3.874384003166962687e-02 3.749489621096512709e-02 3.606126642638107088e-02 3.444492173951031050e-02 3.265246648814870700e-02 3.069712482879510471e-02 2.860185274461449212e-02 2.640432456313320311e-02 2.416498078779727790e-02 2.197968796918026158e-02 1.999768398800100266e-02 1.843945015436950982e-02 1.759144212047174249e-02 1.773627982776315726e-02 1.902385983476447689e-02 2.140351586089787178e-02 2.469503647523453235e-02 2.869932642249663560e-02 3.325391821121416458e-02 3.823962583415532052e-02 4.357033305144346336e-02 4.918188324596237115e-02 5.502395561997638906e-02 6.105477469329884110e-02 6.723779371427032747e-02 7.353963708451262404e-02 7.992882750399497860e-02 8.637500374535118930e-02 9.284844973811708091e-02 9.931982512715450961e-02 1.057600290303045004e-01 1.121401536889815587e-01 1.184314998861688006e-01 1.246056353794404992e-01 1.306344834826557166e-01 1.364904326916004107e-01 1.421464606968644850e-01 1.475762677502352460e-01 1.527544154491866368e-01 1.576564677643722823e-01 1.622591316752569068e-01 1.665403951756504186e-01 1.704796607124258456e-01 1.740578723604224165e-01 1.772576352351754592e-01 1.800633258178722940e-01 1.824611920228791928e-01 1.844394419840104660e-01 1.859883206758201624e-01 1.871001736231101553e-01 1.877694970875581348e-01 1.879929742556272487e-01 1.877694970875580793e-01 1.871001736231101276e-01 1.859883206758202179e-01 1.844394419840105215e-01 1.824611920228791928e-01 1.800633258178722940e-01 1.772576352351754314e-01 1.740578723604224165e-01 1.704796607124258456e-01 1.665403951756504186e-01 1.622591316752568513e-01 1.576564677643723100e-01 1.527544154491866646e-01 1.475762677502353015e-01 1.421464606968644573e-01 1.364904326916004940e-01 1.306344834826557166e-01 1.246056353794404992e-01 1.184314998861688006e-01 1.121401536889815170e-01 1.057600290303045004e-01 9.931982512715449574e-02 9.284844973811708091e-02 8.637500374535118930e-02 7.992882750399499248e-02 7.353963708451265180e-02 6.723779371427028584e-02 6.105477469329882029e-02 5.502395561997640294e-02 4.918188324596239197e-02 4.357033305144345642e-02 3.823962583415530664e-02 3.325391821121416458e-02 2.869932642249659049e-02 2.469503647523450460e-02 2.140351586089788913e-02 1.902385983476446649e-02 1.773627982776315379e-02 1.759144212047173556e-02 1.843945015436950982e-02 1.999768398800099919e-02 2.197968796918028933e-02 2.416498078779728137e-02 2.640432456313319964e-02 2.860185274461451294e-02 3.069712482879507695e-02 3.265246648814869312e-02 3.444492173951030356e-02 3.606126642638104313e-02 3.749489621096510628e-02 3.874384003166961993e-02 3.980945283409988156e-02 4.069552506142259246e-02 4.140765349962597514e-02 4.195278018993057328e-02 4.233884246632053927e-02 4.257449876791075810e-02 4.266890792784925474e-02 4.263154766872420676e-02 4.247206305129159337e-02 4.220013879892301617e-02 4.182539144658997676e-02 4.135727855837751515e-02 4.080502307732542661e-02 4.017755137734076165e-02 3.948344388183781112e-02 3.873089726567660596e-02 3.792769731228776836e-02 3.708120148886533129e-02 3.619833025329851489e-02 3.528556603553766741e-02 3.434895875780833580e-02 3.339413668455098322e-02 3.242632133415834089e-02 3.145034514847173251e-02 3.047067060942117156e-02 2.949140952029765186e-02 2.851634123604346316e-02 2.754892873556706590e-02 2.659233158144375803e-02 2.564941500975475089e-02 2.472275463522086852e-02 2.381463654331877552e-02 2.292705286843647536e-02 2.206169331935127834e-02 2.121993349976228349e-02 2.040282126655475550e-02 1.961106274898968480e-02 1.884500998952401765e-02 1.810465242746239420e-02 1.738961459567252288e-02 1.669916240852805517e-02 1.603222026974287714e-02 1.538740092615147569e-02 1.476304957041392647e-02 1.415730321495363778e-02 1.356816591269431257e-02 1.299360009878746357e-02 1.243163429074628512e-02 1.188048772275334536e-02 1.133871328727344661e-02 1.080536144466938756e-02 1.028016947033270553e-02 9.763782268081748136e-03 9.258012297350648803e-03 8.766145391654187741e-03 8.293293210239780638e-03 7.846775865577705275e-03 7.436480586001309630e-03 7.075073812842282497e-03 6.777845879036244192e-03 6.561881614801510360e-03 6.444295849056653168e-03 6.439610316381544353e-03 6.556965508163959365e-03 6.798319336576074019e-03 7.158483450324122817e-03 7.626850172276014757e-03 8.189838097601140343e-03 8.833061666219783892e-03 9.542751174895962654e-03 1.030644109425090521e-02 1.111315717780747038e-02 1.195333536814205226e-02 1.281863221135898581e-02 1.370171469982065654e-02 1.459606946083241708e-02 1.549584474909103220e-02 1.639572611571158203e-02 1.729084161136725667e-02 1.817669103768210920e-02 1.904909399349566379e-02 1.990415224649854861e-02 2.073822283847645206e-02 2.154789912460107482e-02 2.232999760140066611e-02 2.308154889509249005e-02 2.379979168082091076e-02 2.448216860773506226e-02 2.512632353553552814e-02 2.573009956292661785e-02 2.629153746097852989e-02 2.680887422526328362e-02 2.728054153763028941e-02 2.770516398753717149e-02 2.808155694835083246e-02 2.840872403922791237e-02 2.868585413040473583e-02 2.891231787093978892e-02 2.908766373441741895e-02 2.921161359088544213e-02 2.928405782308732622e-02 2.930505001268292678e-02 2.927480122776543459e-02 2.919367394719529427e-02
3.018375211425590107e-02 3.030916083340084999e-02 3.038182432237594710e-02 3.040119192712419788e-02 3.036686496407227029e-02 3.027860365233793483e-02 3.013633373134757751e-02 2.994015272719119033e-02 2.969033583521780290e-02 2.938734139200509937e-02 2.903181591748116297e-02 2.862459871807444128e-02 2.816672605486724573e-02 2.765943489799367605e-02 2.710416631066162041e-02 2.650256853506246027e-02 2.585649988987328771e-02 2.516803163783771363e-02 2.443945104563402179e-02 2.367326494204371676e-02 2.287220419084853851e-02 2.203922964140700783e-02 2.117754031479758894e-02 2.029058484361646181e-02 1.938207753108787609e-02 1.845602085827045130e-02 1.751673688073344254e-02 1.656891075298701915e-02 1.561765062419170555e-02 1.466856934109427371e-02 1.372789463254780323e-02 1.280261530778306102e-02 1.190067043090750273e-02 1.103118414020608055e-02 1.020473618909611621e-02 9.433629352618025724e-03 8.732058268266118528e-03 8.115992204341830607e-03 7.602475645228647452e-03 7.208016592815934612e-03 6.945959579877356016e-03 6.823368792153960277e-03 6.838696515978200281e-03 6.981576562485185787e-03 7.235007328420997759e-03 7.578816063141080410e-03 7.992884354547043213e-03 8.459255072511464441e-03 8.963066762082454869e-03 9.492679560920451107e-03 1.003938628335797334e-02 1.059697627433132776e-02 1.116129180138232882e-02 1.172983343254182208e-02 1.230142761230193504e-02 1.287595122315498240e-02 1.345410223496151803e-02 1.403720552058578333e-02 1.462704498054348025e-02 1.522571564507310855e-02 1.583549173785689379e-02 1.645870854873638864e-02 1.709765731118544074e-02 1.775449312677293556e-02 1.843115637234380225e-02 1.912930803844709038e-02 1.985027917075118595e-02 2.059503412179157153e-02 2.136414677353085795e-02 2.215778835674316743e-02 2.297572504791855347e-02 2.381732321832179949e-02 2.468156006643499809e-02 2.556703738267009779e-02 2.647199635431899192e-02 2.739433158798253165e-02 2.833160287127621524e-02 2.928104358157125608e-02 3.023956504771556017e-02 3.120375655841781115e-02 3.216988107164038546e-02 3.313386700221614134e-02 3.409129674340313082e-02 3.503739280897644193e-02 3.596700266509830074e-02 3.687458345598517567e-02 3.775418791668454233e-02 3.859945281333126976e-02 3.940359126030831133e-02 4.015939024085385389e-02 4.085921460991603915e-02 4.149501879438154822e-02 4.205836733727473520e-02 4.254046537230816993e-02 4.293220008039450725e-02 4.322419419130335561e-02 4.340687268095996809e-02 4.347054401662393125e-02 4.340549767625024452e-02 4.320212029927058411e-02 4.285103384491310841e-02 4.234326074761706610e-02 4.167042360008710311e-02 4.082499091243112915e-02 3.980058691392669018e-02 3.859239376483928480e-02 3.719769169100851924e-02 3.561661133882366298e-02 3.385322183804072294e-02 3.191716332885930624e-02 2.982618133619849635e-02 2.761017560147602593e-02 2.531778650452179771e-02 2.302706903391666532e-02 2.086189276754105149e-02 1.901287909843342103e-02 1.774930210670306110e-02 1.738307025954081292e-02 1.815060870717822780e-02 2.008888416676970004e-02 2.304936989405689460e-02 2.681868751937112327e-02 3.120778765669318666e-02 3.607540790426056604e-02 4.132055700385316166e-02 4.686971600522622100e-02 5.266674164518697632e-02 5.866618268745028147e-02 6.482909769970972291e-02 7.112047921822721441e-02 7.750767180716328086e-02 8.395940385044270426e-02 9.044520336185077336e-02 9.693505888907857915e-02 1.033992403526773907e-01 1.098082265675520558e-01 1.161327053459963732e-01 1.223436237589078934e-01 1.284122733763030377e-01 1.343103998857747006e-01 1.400103294332431525e-01 1.454851059628849141e-01 1.507086351270144620e-01 1.556558312227205587e-01 1.603027642352876925e-01 1.646268045203776731e-01 1.686067629975321891e-01 1.722230249949072423e-01 1.754576761055698930e-01 1.782946186053391280e-01 1.807196771531356660e-01 1.827206926540954068e-01 1.842876033185543994e-01 1.854125120995345488e-01 1.860897398395651436e-01 1.863158636056483908e-01 1.860897398395650881e-01 1.854125120995344933e-01 1.842876033185543994e-01 1.827206926540954623e-01 1.807196771531356105e-01 1.782946186053391002e-01 1.754576761055698930e-01 1.722230249949072423e-01 1.686067629975322446e-01 1.646268045203777008e-01 1.603027642352876647e-01 1.556558312227205865e-01 1.507086351270144342e-01 1.454851059628849141e-01 1.400103294332431525e-01 1.343103998857747006e-01 1.284122733763030655e-01 1.223436237589078657e-01 1.161327053459963593e-01 1.098082265675520558e-01 1.033992403526773907e-01 9.693505888907860690e-02 9.044520336185077336e-02 8.395940385044270426e-02 7.750767180716328086e-02 7.112047921822722829e-02 6.482909769970968128e-02 5.866618268745028147e-02 5.266674164518694162e-02 4.686971600522622100e-02 4.132055700385314778e-02 3.607540790426057298e-02 3.120778765669319013e-02 2.681868751937112327e-02 2.304936989405690154e-02 2.008888416676969657e-02 1.815060870717821392e-02 1.738307025954080945e-02 1.774930210670306457e-02 1.901287909843341756e-02 2.086189276754106189e-02 2.302706903391666532e-02 2.531778650452178731e-02 2.761017560147603633e-02 2.982618133619848941e-02 3.191716332885929930e-02 3.385322183804070906e-02 3.561661133882364216e-02 3.719769169100854700e-02 3.859239376483931255e-02 3.980058691392670406e-02 4.082499091243113609e-02 4.167042360008710311e-02 4.234326074761706610e-02 4.285103384491313616e-02 4.320212029927059799e-02 4.340549767625023064e-02 4.347054401662391043e-02 4.340687268095998891e-02 4.322419419130334867e-02 4.293220008039450031e-02 4.254046537230816993e-02 4.205836733727473520e-02 4.149501879438154128e-02 4.085921460991603915e-02 4.015939024085385389e-02 3.940359126030831133e-02 3.859945281333126976e-02 3.775418791668454926e-02 3.687458345598516873e-02 3.596700266509828686e-02 3.503739280897644193e-02 3.409129674340316551e-02 3.313386700221614134e-02 3.216988107164038546e-02 3.120375655841781115e-02 3.023956504771556017e-02 2.928104358157126302e-02 2.833160287127623606e-02 2.739433158798252471e-02 2.647199635431897111e-02 2.556703738267011167e-02 2.468156006643499462e-02 2.381732321832179602e-02 2.297572504791854653e-02 2.215778835674315703e-02 2.136414677353085448e-02 2.059503412179156112e-02 1.985027917075119636e-02 1.912930803844709385e-02 1.843115637234380572e-02 1.775449312677293556e-02 1.709765731118544421e-02 1.645870854873638517e-02 1.583549173785689726e-02 1.522571564507311376e-02 1.462704498054348025e-02 1.403720552058578160e-02 1.345410223496151803e-02 1.287595122315497893e-02 1.230142761230193157e-02 1.172983343254180820e-02 1.116129180138233576e-02 1.059697627433132776e-02 1.003938628335797334e-02 9.492679560920444168e-03 8.963066762082456604e-03 8.459255072511466175e-03 7.992884354547038009e-03 7.578816063141084747e-03 7.235007328420996024e-03 6.981576562485185787e-03 6.838696515978202016e-03 6.823368792153962879e-03 6.945959579877354281e-03 7.208016592815939816e-03 7.602475645228644850e-03 8.115992204341839281e-03 8.732058268266118528e-03 9.433629352618015315e-03 1.020473618909611795e-02 1.103118414020607709e-02 1.190067043090750100e-02 1.280261530778306622e-02 1.372789463254780844e-02 1.466856934109427024e-02 1.561765062419171249e-02 1.656891075298701915e-02 1.751673688073344254e-02 1.845602085827046171e-02 1.938207753108787262e-02 2.029058484361646181e-02 2.117754031479759241e-02 2.203922964140700436e-02 2.287220419084855239e-02 2.367326494204372023e-02 2.443945104563402873e-02 2.516803163783771710e-02 2.585649988987328771e-02 2.650256853506246721e-02 2.710416631066162388e-02 2.765943489799366564e-02 2.816672605486724920e-02 2.862459871807441700e-02 2.903181591748115950e-02 2.938734139200508896e-02 2.969033583521780637e-02 2.994015272719119033e-02 3.013633373134758792e-02 3.027860365233793830e-02 3.036686496407225988e-02 3.040119192712419788e-02 3.038182432237594363e-02 3.030916083340084999e-02 3.018375211425589066e-02
3.114914779604792405e-02 3.132127957878351465e-02 3.143891400802857616e-02 3.150130451051116887e-02 3.150785613696165804e-02 3.145813333470685869e-02 3.135186745703016920e-02 3.118896397146727825e-02 3.096950933310870305e-02 3.069377749458743546e-02 3.036223603193103845e-02 2.997555187560138612e-02 2.953459664938463264e-02 2.904045163732303300e-02 2.849441242174033384e-02 2.789799326533965937e-02 2.725293134944945656e-02 2.656119103159331266e-02 2.582496835310632566e-02 2.504669611641198793e-02 2.422904997004050529e-02 2.337495609747337888e-02 2.248760131812550800e-02 2.157044669476369109e-02 2.062724612832108131e-02 1.966207194370191147e-02 1.867935017420879404e-02 1.768390919095540886e-02 1.668104654922356739e-02 1.567662045846552124e-02 1.467717404785527473e-02 1.369010224738892965e-02 1.272387165695917401e-02 1.178830088896380690e-02 1.089489750861410283e-02 1.005721821842658209e-02 9.291155938662854635e-03 8.614945034836387835e-03 8.048523616966138036e-03 7.611796575911105797e-03 7.321549355014443303e-03 7.187526526856788736e-03 7.209255031366513036e-03 7.375465204376954048e-03 7.666628591212630052e-03 8.059227861497479661e-03 8.529746071890012549e-03 9.057220615470540359e-03 9.624320649901015393e-03 1.021744203743940420e-02 1.082632546443366463e-02 1.144352521826541742e-02 1.206389018778115593e-02 1.268411661074395243e-02 1.330238208664013405e-02 1.391805057324614452e-02 1.453143289685830675e-02 1.514358817640589286e-02 1.575615443551576719e-02 1.637119984312105855e-02 1.699108885486601273e-02 1.761835984666085958e-02 1.825561262366991525e-02 1.890540548451511219e-02 1.957016236198502734e-02 2.025209099118699396e-02 2.095311312529567205e-02 2.167480759323530543e-02 2.241836655237949144e-02 2.318456472317679054e-02 2.397374079235109826e-02 2.478578961984455320e-02 2.562016344544141427e-02 2.647588000477879566e-02 2.735153534598794983e-02 2.824531918157135654e-02 2.915503079148138235e-02 3.007809378143000770e-02 3.101156835880736901e-02 3.195216018405666603e-02 3.289622525895279787e-02 3.383977070213866484e-02 3.477845162025471754e-02 3.570756459929353560e-02 3.662203860892460777e-02 3.751642432982972564e-02 3.838488308009879724e-02 3.922117663320306979e-02 4.001865929030527097e-02 4.077027359835515286e-02 4.146855109883288565e-02 4.210561945828445590e-02 4.267321728033558748e-02 4.316271784244614385e-02 4.356516295394353283e-02 4.387130811447254725e-02 4.407168018910180562e-02 4.415664894212769503e-02 4.411651403453618198e-02 4.394160956049310979e-02 4.362242898330465773e-02 4.314977459701570955e-02 4.251493765204032715e-02 4.170991847673157643e-02 4.072770102670961179e-02 3.956260453873765293e-02 3.821074850850253446e-02 3.667068986793815127e-02 3.494432987161627535e-02 3.303825526000458285e-02 3.096579615375714620e-02 2.875029043836465140e-02 2.643039844513322967e-02 2.406885409253992081e-02 2.176657721021406366e-02 1.968328190596838750e-02 1.805870469888095839e-02 1.720640822121947619e-02 1.742876460926855858e-02 1.886545671555313330e-02 2.143022957304991163e-02 2.491050078160608403e-02 2.909113748680678541e-02 3.380510157313863090e-02 3.893327517018734668e-02 4.439071701209095638e-02 5.011429873319408340e-02 5.605427830085412538e-02 6.216901887381491576e-02 6.842175882693182776e-02 7.477864451069601848e-02 8.120753336585437299e-02 8.767727216673919244e-02 9.415727409947936832e-02 1.006172881491821380e-01 1.070272951566719755e-01 1.133574891221770659e-01 1.195783169060974371e-01 1.256605584051939950e-01 1.315754348560269349e-01 1.372947364641173007e-01 1.427909628583156343e-01 1.480374713940497688e-01 1.530086293616478299e-01 1.576799668742111804e-01 1.620283277246987730e-01 1.660320158857153949e-01 1.696709356237413036e-01 1.729267234430048594e-01 1.757828702822396838e-01 1.782248325741057349e-01 1.802401309501702464e-01 1.818184355404219577e-01 1.829516369785017527e-01 1.836339023847560203e-01 1.838617157600788143e-01 1.836339023847560203e-01 1.829516369785018359e-01 1.818184355404218744e-01 1.802401309501702742e-01 1.782248325741057349e-01 1.757828702822396838e-01 1.729267234430048872e-01 1.696709356237413868e-01 1.660320158857153672e-01 1.620283277246988007e-01 1.576799668742111804e-01 1.530086293616478299e-01 1.480374713940498244e-01 1.427909628583156343e-01 1.372947364641173007e-01 1.315754348560269626e-01 1.256605584051940505e-01 1.195783169060974371e-01 1.133574891221770659e-01 1.070272951566719200e-01 1.006172881491821519e-01 9.415727409947935445e-02 8.767727216673913693e-02 8.120753336585440074e-02 7.477864451069603235e-02 6.842175882693182776e-02 6.216901887381493658e-02 5.605427830085412538e-02 5.011429873319408340e-02 4.439071701209097026e-02 3.893327517018736750e-02 3.380510157313862396e-02 2.909113748680678888e-02 2.491050078160609096e-02 2.143022957304991163e-02 1.886545671555312290e-02 1.742876460926858981e-02 1.720640822121944150e-02 1.805870469888095839e-02 1.968328190596838403e-02 2.176657721021407060e-02 2.406885409253990346e-02 2.643039844513322967e-02 2.875029043836467221e-02 3.096579615375713926e-02 3.303825526000457591e-02 3.494432987161626841e-02 3.667068986793817903e-02 3.821074850850256222e-02 3.956260453873765293e-02 4.072770102670958403e-02 4.170991847673156255e-02 4.251493765204034797e-02 4.314977459701568180e-02 4.362242898330462304e-02 4.394160956049308897e-02 4.411651403453618892e-02 4.415664894212768810e-02 4.407168018910179175e-02 4.387130811447254725e-02 4.356516295394354671e-02 4.316271784244614385e-02 4.267321728033558748e-02 4.210561945828443509e-02 4.146855109883288565e-02 4.077027359835514592e-02 4.001865929030527097e-02 3.922117663320306979e-02 3.838488308009881805e-02 3.751642432982972564e-02 3.662203860892459389e-02 3.570756459929353560e-02 3.477845162025471754e-02 3.383977070213867872e-02 3.289622525895280480e-02 3.195216018405665909e-02 3.101156835880735513e-02 3.007809378143000076e-02 2.915503079148138235e-02 2.824531918157134960e-02 2.735153534598794289e-02 2.647588000477880260e-02 2.562016344544140733e-02 2.478578961984457402e-02 2.397374079235109826e-02 2.318456472317679054e-02 2.241836655237948797e-02 2.167480759323531236e-02 2.095311312529567552e-02 2.025209099118701478e-02 1.957016236198503428e-02 1.890540548451510525e-02 1.825561262366991178e-02 1.761835984666085958e-02 1.699108885486600232e-02 1.637119984312105508e-02 1.575615443551577066e-02 1.514358817640589112e-02 1.453143289685830848e-02 1.391805057324614972e-02 1.330238208664013926e-02 1.268411661074394722e-02 1.206389018778115767e-02 1.144352521826541742e-02 1.082632546443366636e-02 1.021744203743940073e-02 9.624320649901003250e-03 9.057220615470545563e-03 8.529746071890009079e-03 8.059227861497476192e-03 7.666628591212625715e-03 7.375465204376953181e-03 7.209255031366518240e-03 7.187526526856792206e-03 7.321549355014440701e-03 7.611796575911105797e-03 8.048523616966134567e-03 8.614945034836391305e-03 9.291155938662859839e-03 1.005721821842657862e-02 1.089489750861410283e-02 1.178830088896381210e-02 1.272387165695917748e-02 1.369010224738891925e-02 1.467717404785527993e-02 1.567662045846552471e-02 1.668104654922357086e-02 1.768390919095540886e-02 1.867935017420879751e-02 1.966207194370191147e-02 2.062724612832107438e-02 2.157044669476368415e-02 2.248760131812550106e-02 2.337495609747337888e-02 2.422904997004051569e-02 2.504669611641198793e-02 2.582496835310632913e-02 2.656119103159331959e-02 2.725293134944945656e-02 2.789799326533965590e-02 2.849441242174032343e-02 2.904045163732303300e-02 2.953459664938463264e-02 2.997555187560139306e-02 3.036223603193104192e-02 3.069377749458742852e-02 3.096950933310870652e-02 3.118896397146727825e-02 3.135186745703016226e-02 3.145813333470686562e-02 3.150785613696166498e-02 3.150130451051116193e-02 3.143891400802856922e-02 3.132127957878351465e-02 3.114914779604792405e-02
3.208634063255920432e-02 3.230755251429524161e-02 3.247264079875190196e-02 3.258065598731142015e-02 3.263079893573864187e-02 3.262242944724371568e-02 3.255507465661818672e-02 3.242843716633080076e-02 3.224240289919453467e-02 3.199704863755939432e-02 3.169264922627504366e-02 3.132968442666362457e-02 3.090884542204389712e-02 3.043104099287871622e-02 2.989740340281730677e-02 2.930929406734909121e-02 2.866830911676450377e-02 2.797628501801090878e-02 2.723530448975330920e-02 2.644770303794431038e-02 2.561607656338170391e-02 2.474329065964264371e-02 2.383249244585514820e-02 2.288712608578655217e-02 2.191095356438549704e-02 2.090808286732059526e-02 1.988300649528525546e-02 1.884065431544822491e-02 1.778646619081831678e-02 1.672649170876637503e-02 1.566752665494686864e-02 1.461729842390216590e-02 1.358471450356045669e-02 1.258018730770468774e-02 1.161603977509411550e-02 1.070696848072912565e-02 9.870475108813661289e-03 9.127047348954364647e-03 8.499669728208088942e-03 8.012062876617372792e-03 7.685183686999111190e-03 7.532387237544352007e-03 7.555119213723966373e-03 7.741674116547313939e-03 8.070005949807829496e-03 8.512946273745996759e-03 9.043163388923103688e-03 9.636302031040676341e-03 1.027225504069043810e-02 1.093522614658564568e-02 1.161323526927191853e-02 1.229747093042093779e-02 1.298167878131079207e-02 1.366164944075126501e-02 1.433481059264845453e-02 1.499990703784364818e-02 1.565674798588215233e-02 1.630600291901624851e-02 1.694903122806134046e-02 1.758773470422029389e-02 1.822442530589700807e-02 1.886170331608575876e-02 1.950234312647407264e-02 2.014918551195002058e-02 2.080503645901474533e-02 2.147257342523090431e-02 2.215426036415522187e-02 2.285227297953073416e-02 2.356843551464703548e-02 2.430416999296639707e-02 2.506045827677920446e-02 2.583781668323762923e-02 2.663628227374416693e-02 2.745540938618014348e-02 2.829427456378197023e-02 2.915148778185598644e-02 3.002520779210607338e-02 3.091315948280120782e-02 3.181265136561534090e-02 3.272059161260551519e-02 3.363350144403098180e-02 3.454752507539465139e-02 3.545843584221849976e-02 3.636163851115641055e-02 3.725216814016375777e-02 3.812468615851635073e-02 3.897347459350360838e-02 3.979242957253408680e-02 4.057505537819457164e-02 4.131446043186556838e-02 4.200335663411301074e-02 4.263406350384706112e-02 4.319851854151981335e-02 4.368829520579885217e-02 4.409462985143085267e-02 4.440845894588359849e-02 4.462046788627679200e-02 4.472115280561139022e-02 4.470089692988066243e-02 4.455006338385162495e-02 4.425910693094661785e-02 4.381870810555592993e-02 4.321993476621944358e-02 4.245443860788659929e-02 4.151469818876109968e-02 4.039432651447016215e-02 3.908847184558978533e-02 3.759435809800040773e-02 3.591204129052245897e-02 3.404551064184171971e-02 3.200435489620944568e-02 2.980637834575847189e-02 2.748184085890462841e-02 2.508048309755047181e-02 2.268317733950277540e-02 2.042034398516446789e-02 1.849626191337708225e-02 1.720346164640291012e-02 1.687919223933879997e-02 1.776365825947164717e-02 1.986420636202702872e-02 2.299412635583725911e-02 2.691754456706845280e-02 3.143838951835655621e-02 3.641549953952678137e-02 4.174986673428209699e-02 4.736986394494031860e-02 5.322065583989904480e-02 5.925751482169837325e-02 6.544175780371418172e-02 7.173829411000846867e-02 7.811414504041823414e-02 8.453755391147586840e-02 9.097746178543043849e-02 9.740321505697858984e-02 1.037844236914232110e-01 1.100909196453359051e-01 1.162927832426630254e-01 1.223604163078691465e-01 1.282646476569409000e-01 1.339768608222003110e-01 1.394691366294048551e-01 1.447144050420993422e-01 1.496866018919032204e-01 1.543608269414305512e-01 1.587135003136647682e-01 1.627225147540383166e-01 1.663673815238353726e-01 1.696293679918652042e-01 1.724916252191598942e-01 1.749393040339436156e-01 1.769596582818442621e-01 1.785421341155109809e-01 1.796784443631247175e-01 1.803626271889429145e-01 1.805910884326674404e-01 1.803626271889428312e-01 1.796784443631247175e-01 1.785421341155109531e-01 1.769596582818443176e-01 1.749393040339436156e-01 1.724916252191598942e-01 1.696293679918651487e-01 1.663673815238354003e-01 1.627225147540382888e-01 1.587135003136647959e-01 1.543608269414305512e-01 1.496866018919032204e-01 1.447144050420993977e-01 1.394691366294047996e-01 1.339768608222003110e-01 1.282646476569408722e-01 1.223604163078691465e-01 1.162927832426630254e-01 1.100909196453359051e-01 1.037844236914232110e-01 9.740321505697858984e-02 9.097746178543049400e-02 8.453755391147582676e-02 7.811414504041823414e-02 7.173829411000845480e-02 6.544175780371419560e-02 5.925751482169835244e-02 5.322065583989906562e-02 4.736986394494033942e-02 4.174986673428208311e-02 3.641549953952678831e-02 3.143838951835658396e-02 2.691754456706847015e-02 2.299412635583726605e-02 1.986420636202702178e-02 1.776365825947166105e-02 1.687919223933877916e-02 1.720346164640291706e-02 1.849626191337708572e-02 2.042034398516446442e-02 2.268317733950279275e-02 2.508048309755048569e-02 2.748184085890466311e-02 2.980637834575845801e-02 3.200435489620945262e-02 3.404551064184171277e-02 3.591204129052247285e-02 3.759435809800042161e-02 3.908847184558976451e-02 4.039432651447016215e-02 4.151469818876107887e-02 4.245443860788659929e-02 4.321993476621945052e-02 4.381870810555591605e-02 4.425910693094661785e-02 4.455006338385165271e-02 4.470089692988066937e-02 4.472115280561136247e-02 4.462046788627679894e-02 4.440845894588360543e-02 4.409462985143087349e-02 4.368829520579883136e-02 4.319851854151982029e-02 4.263406350384706112e-02 4.200335663411300380e-02 4.131446043186556144e-02 4.057505537819459246e-02 3.979242957253407292e-02 3.897347459350361532e-02 3.812468615851635767e-02 3.725216814016376471e-02 3.636163851115642442e-02 3.545843584221852057e-02 3.454752507539465833e-02 3.363350144403098180e-02 3.272059161260548743e-02 3.181265136561534090e-02 3.091315948280120782e-02 3.002520779210606297e-02 2.915148778185598644e-02 2.829427456378197023e-02 2.745540938618014348e-02 2.663628227374416693e-02 2.583781668323763964e-02 2.506045827677920446e-02 2.430416999296638320e-02 2.356843551464704936e-02 2.285227297953071682e-02 2.215426036415523922e-02 2.147257342523091819e-02 2.080503645901473492e-02 2.014918551195001364e-02 1.950234312647406917e-02 1.886170331608576570e-02 1.822442530589699766e-02 1.758773470422029389e-02 1.694903122806135781e-02 1.630600291901626239e-02 1.565674798588214886e-02 1.499990703784364297e-02 1.433481059264845626e-02 1.366164944075125287e-02 1.298167878131078166e-02 1.229747093042093432e-02 1.161323526927191159e-02 1.093522614658564221e-02 1.027225504069044330e-02 9.636302031040674607e-03 9.043163388923105422e-03 8.512946273746008902e-03 8.070005949807831230e-03 7.741674116547308734e-03 7.555119213723970710e-03 7.532387237544358079e-03 7.685183686999111190e-03 8.012062876617364118e-03 8.499669728208090677e-03 9.127047348954361178e-03 9.870475108813666493e-03 1.070696848072913432e-02 1.161603977509411030e-02 1.258018730770469121e-02 1.358471450356045669e-02 1.461729842390216243e-02 1.566752665494687211e-02 1.672649170876637156e-02 1.778646619081831678e-02 1.884065431544821798e-02 1.988300649528525546e-02 2.090808286732060914e-02 2.191095356438549357e-02 2.288712608578654176e-02 2.383249244585514820e-02 2.474329065964264371e-02 2.561607656338171779e-02 2.644770303794431038e-02 2.723530448975329879e-02 2.797628501801090878e-02 2.866830911676449337e-02 2.930929406734909121e-02 2.989740340281730677e-02 3.043104099287872316e-02 3.090884542204390406e-02 3.132968442666365233e-02 3.169264922627504366e-02 3.199704863755939432e-02 3.224240289919453467e-02 3.242843716633079382e-02 3.255507465661817285e-02 3.262242944724372956e-02 3.263079893573864881e-02 3.258065598731142709e-02 3.247264079875190196e-02 3.230755251429523467e-02 3.208634063255919738e-02
3.299181654559166926e-02 3.326436554051253464e-02 3.347930139013392120e-02 3.363546545215989614e-02 3.373184723278862401e-02 3.376759377651338684e-02 3.374201890421992672e-02 3.365461225927301320e-02 3.350504812470068983e-02 3.329319397954597082e-02 3.301911876949657765e-02 3.268310087648401696e-02 3.228563578504198284e-02 3.182744346045153494e-02 3.130947547689608146e-02 3.073292196425396125e-02 3.009921848252259877e-02 2.941005298648082661e-02 2.866737311426544380e-02 2.787339412884666176e-02 2.703060796926297013e-02 2.614179404170805313e-02 2.521003261622627514e-02 2.423872201786414146e-02 2.323160124630186535e-02 2.219278027428147476e-02 2.112678113031548136e-02 2.003859405641484834e-02 1.893375466258647236e-02 1.781845020617415024e-02 1.669966600247568475e-02 1.558538645442391311e-02 1.448486869438930791e-02 1.340900846435068121e-02 1.237081266173592313e-02 1.138596958521245414e-02 1.047344366132726967e-02 9.655880345338709383e-03 8.959359667999945362e-03 8.411747197942121695e-03 8.038888397454797483e-03 7.858791647378899139e-03 7.875874480346300652e-03 8.078659349012350457e-03 8.442685935443118919e-03 8.936820081399557067e-03 9.529442772432058367e-03 1.019236026394435175e-02 1.090234012488954830e-02 1.164114219105391763e-02 1.239488694054433765e-02 1.315326585083750367e-02 1.390881730338655933e-02 1.465633533950747372e-02 1.539241029387801787e-02 1.611507760325830985e-02 1.682354787428169685e-02 1.751799491763959479e-02 1.819938359940956665e-02 1.886932412763542635e-02 1.952994329718660271e-02 2.018376628017518395e-02 2.083360492964989388e-02 2.148245041672370084e-02 2.213336945938325709e-02 2.278940449323843195e-02 2.345347891392748213e-02 2.412830900199328110e-02 2.481632433292755430e-02 2.551959839510980349e-02 2.623979081956994558e-02 2.697810212059334814e-02 2.773524122300580208e-02 2.851140538806415728e-02 2.930627152124715140e-02 3.011899731667062874e-02 3.094823031151525822e-02 3.179212271334853901e-02 3.264834982653933709e-02 3.351413002452990203e-02 3.438624446389910994e-02 3.526105507856235749e-02 3.613451979150647531e-02 3.700220430369145774e-02 3.785929023724223658e-02 3.870057980110704760e-02 3.952049749684747454e-02 4.031308968084953981e-02 4.107202304196019144e-02 4.179058323962728944e-02 4.246167507905641153e-02 4.307782568131003631e-02 4.363119214459961620e-02 4.411357519772544228e-02 4.451644032955536651e-02 4.483094785497996476e-02 4.504799336782076141e-02 4.515826006036161716e-02 4.515228449307674002e-02 4.502053762583423102e-02 4.475352334543018090e-02 4.434189745197483767e-02 4.377661126658478202e-02 4.304908596459109532e-02 4.215142686348928580e-02 4.107669194635098914e-02 3.981923715728615670e-02 3.837517471411823478e-02 3.674300388442542503e-02 3.492451375891282572e-02 3.292612824502794827e-02 3.076099023824589024e-02 2.845231057315872336e-02 2.603891202667201268e-02 2.358455517363553661e-02 2.119339071029451710e-02 1.903329860999349379e-02 1.736096021872291645e-02 1.651511288459436844e-02 1.681455128196511495e-02 1.838248071259054178e-02 2.109305411342730571e-02 2.470334151893629690e-02 2.898675476028366935e-02 3.377555390434785337e-02 3.895325179075584399e-02 4.443771951340828863e-02 5.016796182519141223e-02 5.609563151221679672e-02 6.217989253949647577e-02 6.838435030121695068e-02 7.467521562830976845e-02 8.102020721751035381e-02 8.738790394219853042e-02 9.374737788099608837e-02 1.000680070652160969e-01 1.063194061789897865e-01 1.124714363883968365e-01 1.184942691523198921e-01 1.243584871873929382e-01 1.300352109255629440e-01 1.354962420776096022e-01 1.407142180365121287e-01 1.456627722594923957e-01 1.503166967227342055e-01 1.546521032122760431e-01 1.586465807018313245e-01 1.622793464382726591e-01 1.655313886511716459e-01 1.683855990512526102e-01 1.708268935022513868e-01 1.728423194528856677e-01 1.744211489086482658e-01 1.755549559112333791e-01 1.762376776800056999e-01 1.764656587564769896e-01 1.762376776800056444e-01 1.755549559112333791e-01 1.744211489086482103e-01 1.728423194528855844e-01 1.708268935022514978e-01 1.683855990512525547e-01 1.655313886511716182e-01 1.622793464382726314e-01 1.586465807018313245e-01 1.546521032122760431e-01 1.503166967227342332e-01 1.456627722594923680e-01 1.407142180365122119e-01 1.354962420776096577e-01 1.300352109255629718e-01 1.243584871873930076e-01 1.184942691523199199e-01 1.124714363883968365e-01 1.063194061789897588e-01 1.000680070652161247e-01 9.374737788099608837e-02 8.738790394219848878e-02 8.102020721751035381e-02 7.467521562830978232e-02 6.838435030121695068e-02 6.217989253949644801e-02 5.609563151221676203e-02 5.016796182519139141e-02 4.443771951340825394e-02 3.895325179075585093e-02 3.377555390434783950e-02 2.898675476028364506e-02 2.470334151893626914e-02 2.109305411342730918e-02 1.838248071259054872e-02 1.681455128196512536e-02 1.651511288459437538e-02 1.736096021872293380e-02 1.903329860999349726e-02 2.119339071029449975e-02 2.358455517363554355e-02 2.603891202667202309e-02 2.845231057315873377e-02 3.076099023824589024e-02 3.292612824502797603e-02 3.492451375891281878e-02 3.674300388442542503e-02 3.837517471411821396e-02 3.981923715728614283e-02 4.107669194635096832e-02 4.215142686348928580e-02 4.304908596459111614e-02 4.377661126658477508e-02 4.434189745197481686e-02 4.475352334543018784e-02 4.502053762583422408e-02 4.515228449307675390e-02 4.515826006036160328e-02 4.504799336782076141e-02 4.483094785497997170e-02 4.451644032955535957e-02 4.411357519772544228e-02 4.363119214459962314e-02 4.307782568131005713e-02 4.246167507905641847e-02 4.179058323962728250e-02 4.107202304196019144e-02 4.031308968084953981e-02 3.952049749684745372e-02 3.870057980110704066e-02 3.785929023724224352e-02 3.700220430369145774e-02 3.613451979150647531e-02 3.526105507856237137e-02 3.438624446389909606e-02 3.351413002452990203e-02 3.264834982653934403e-02 3.179212271334854595e-02 3.094823031151524781e-02 3.011899731667062874e-02 2.930627152124714793e-02 2.851140538806415381e-02 2.773524122300581249e-02 2.697810212059335161e-02 2.623979081956992476e-02 2.551959839510982084e-02 2.481632433292755777e-02 2.412830900199327069e-02 2.345347891392747519e-02 2.278940449323843195e-02 2.213336945938325709e-02 2.148245041672369043e-02 2.083360492964991123e-02 2.018376628017516661e-02 1.952994329718660965e-02 1.886932412763543329e-02 1.819938359940956665e-02 1.751799491763959479e-02 1.682354787428168644e-02 1.611507760325830638e-02 1.539241029387800226e-02 1.465633533950747025e-02 1.390881730338656454e-02 1.315326585083750020e-02 1.239488694054432724e-02 1.164114219105391070e-02 1.090234012488954483e-02 1.019236026394435522e-02 9.529442772432063571e-03 8.936820081399557067e-03 8.442685935443113715e-03 8.078659349012352192e-03 7.875874480346300652e-03 7.858791647378906078e-03 8.038888397454800952e-03 8.411747197942123430e-03 8.959359667999945362e-03 9.655880345338712853e-03 1.047344366132726967e-02 1.138596958521245588e-02 1.237081266173592313e-02 1.340900846435068121e-02 1.448486869438930617e-02 1.558538645442391311e-02 1.669966600247568475e-02 1.781845020617415370e-02 1.893375466258646195e-02 2.003859405641485181e-02 2.112678113031548136e-02 2.219278027428147129e-02 2.323160124630185841e-02 2.423872201786415187e-02 2.521003261622626473e-02 2.614179404170806700e-02 2.703060796926297707e-02 2.787339412884665829e-02 2.866737311426544726e-02 2.941005298648083702e-02 3.009921848252259877e-02 3.073292196425396125e-02 3.130947547689608146e-02 3.182744346045153494e-02 3.228563578504198284e-02 3.268310087648402390e-02 3.301911876949657071e-02 3.329319397954597082e-02 3.350504812470068983e-02 3.365461225927301320e-02 3.374201890421991284e-02 3.376759377651339378e-02 3.373184723278862401e-02 3.363546545215990308e-02 3.347930139013392120e-02 3.326436554051253464e-02 3.299181654559167620e-02
3.386208607605002696e-02 3.418811380437212361e-02 3.445518582690690335e-02 3.466192897441284365e-02 3.480711507500938023e-02 3.488967111299868390e-02 3.490868929616260802e-02 3.486343699012708908e-02 3.475336648143759893e-02 3.457812453555008519e-02 3.433756172246033023e-02 3.403174149192370740e-02 3.366094899268844143e-02 3.322569964713587704e-02 3.272674751525576908e-02 3.216509351206538886e-02 3.154199358263982261e-02 3.085896699242331523e-02 3.011780496191289111e-02 2.932057997088524659e-02 2.846965618702663320e-02 2.756770165035693845e-02 2.661770308640755422e-02 2.562298455455567364e-02 2.458723160078577635e-02 2.351452323118612131e-02 2.240937493060125504e-02 2.127679722861391953e-02 2.012237610834462578e-02 1.895238404695825940e-02 1.777393386598028271e-02 1.659519196022971044e-02 1.542567258655285108e-02 1.427663930158477000e-02 1.316163897744265093e-02 1.209717698534456057e-02 1.110348452028375038e-02 1.020518540215602753e-02 9.431384610674347149e-03 8.814293027019835108e-03 8.385295270600794451e-03 8.168175892221221993e-03 8.171605870124703380e-03 8.385252897073952605e-03 8.782489228840784090e-03 9.327910952450847379e-03 9.985078987831064873e-03 1.072144583221206447e-02 1.151025307179713748e-02 1.233053392239520651e-02 1.316631553287733736e-02 1.400565621209382688e-02 1.483978482884145723e-02 1.566241411870460121e-02 1.646921907760231021e-02 1.725744748264174469e-02 1.802562813239909703e-02 1.877334812225534694e-02 1.950107726017325308e-02 2.021002361176028536e-02 2.090200876900031104e-02 2.157935492044629755e-02 2.224477843122795243e-02 2.290128665869672203e-02 2.355207631011134450e-02 2.420043290360485155e-02 2.484963188299791487e-02 2.550284268332300014e-02 2.616303754806462850e-02 2.683290715421718028e-02 2.751478510551568987e-02 2.821058312000013918e-02 2.892173829858640105e-02 2.964917326861958233e-02 3.039326931957506833e-02 3.115385196150671082e-02 3.193018771295162705e-02 3.272099042268959701e-02 3.352443508895176089e-02 3.433817697773662581e-02 3.515937385534245729e-02 3.598470931813910201e-02 3.681041549318230660e-02 3.763229375902701901e-02 3.844573256000141659e-02 3.924572182583076219e-02 4.002686393398331016e-02 4.078338154436011997e-02 4.150912298033852810e-02 4.219756611863799411e-02 4.284182197965802352e-02 4.343463938051231321e-02 4.396841212881524158e-02 4.443519030349189075e-02 4.482669719953132070e-02 4.513435351952078262e-02 4.534931039355612203e-02 4.546249282293488014e-02 4.546465520222774809e-02 4.534645072019220097e-02 4.509851673194788940e-02 4.471157872001785272e-02 4.417657635430337348e-02 4.348481663069662939e-02 4.262816145726257278e-02 4.159926093363672250e-02 4.039184990480721577e-02 3.900113586093879869e-02 3.742432393640750254e-02 3.566135518343128974e-02 3.371598779679597230e-02 3.159744701961997998e-02 2.932304454271150371e-02 2.692248750898823192e-02 2.444515860341593683e-02 2.197250146465718271e-02 1.963826107303478022e-02 1.765640529227600897e-02 1.633916591828966230e-02 1.604691193523759968e-02 1.702096241822302972e-02 1.923612447069809536e-02 2.246851040054994794e-02 2.646392759729680050e-02 3.102326278035787838e-02 3.600814287815558290e-02 4.132323815049272070e-02 4.689994461505183482e-02 5.268557348827195702e-02 5.863681120674768543e-02 6.471585041025985918e-02 7.088810148369339981e-02 7.712083544792890100e-02 8.338238443641372843e-02 8.964168412318401780e-02 9.586803155710628410e-02 1.020309823330673160e-01 1.081003400830158612e-01 1.140462083261276349e-01 1.198390849458606522e-01 1.254499858282418223e-01 1.308505881183748831e-01 1.360133860616141166e-01 1.409118540387450935e-01 1.455206125081451030e-01 1.498155933324639144e-01 1.537742015162523734e-01 1.573754707932610020e-01 1.606002108273378581e-01 1.634311440615497102e-01 1.658530304873936656e-01 1.678527788235070206e-01 1.694195427996881553e-01 1.705448014433549042e-01 1.712224224647924120e-01 1.714487080368462812e-01 1.712224224647923843e-01 1.705448014433549042e-01 1.694195427996881831e-01 1.678527788235069929e-01 1.658530304873936101e-01 1.634311440615497102e-01 1.606002108273378581e-01 1.573754707932610020e-01 1.537742015162524012e-01 1.498155933324639977e-01 1.455206125081451030e-01 1.409118540387450935e-01 1.360133860616141166e-01 1.308505881183748831e-01 1.254499858282418501e-01 1.198390849458606522e-01 1.140462083261276349e-01 1.081003400830158612e-01 1.020309823330673160e-01 9.586803155710628410e-02 8.964168412318400392e-02 8.338238443641372843e-02 7.712083544792894263e-02 7.088810148369339981e-02 6.471585041025983143e-02 5.863681120674766462e-02 5.268557348827194314e-02 4.689994461505182788e-02 4.132323815049269988e-02 3.600814287815556902e-02 3.102326278035785756e-02 2.646392759729679356e-02 2.246851040054993753e-02 1.923612447069808842e-02 1.702096241822302625e-02 1.604691193523759274e-02 1.633916591828965884e-02 1.765640529227600550e-02 1.963826107303479063e-02 2.197250146465718965e-02 2.444515860341595764e-02 2.692248750898821805e-02 2.932304454271150371e-02 3.159744701961997998e-02 3.371598779679596536e-02 3.566135518343126892e-02 3.742432393640746785e-02 3.900113586093881257e-02 4.039184990480721577e-02 4.159926093363670863e-02 4.262816145726257971e-02 4.348481663069664327e-02 4.417657635430337348e-02 4.471157872001784578e-02 4.509851673194788246e-02 4.534645072019217321e-02 4.546465520222774115e-02 4.546249282293488014e-02 4.534931039355612897e-02 4.513435351952077568e-02 4.482669719953132070e-02 4.443519030349189075e-02 4.396841212881526240e-02 4.343463938051231321e-02 4.284182197965802352e-02 4.219756611863799411e-02 4.150912298033854197e-02 4.078338154436011997e-02 4.002686393398329628e-02 3.924572182583078300e-02 3.844573256000143741e-02 3.763229375902701901e-02 3.681041549318232048e-02 3.598470931813908813e-02 3.515937385534245729e-02 3.433817697773662581e-02 3.352443508895172619e-02 3.272099042268959701e-02 3.193018771295163399e-02 3.115385196150670041e-02 3.039326931957507527e-02 2.964917326861959621e-02 2.892173829858639064e-02 2.821058312000014265e-02 2.751478510551568987e-02 2.683290715421719069e-02 2.616303754806462156e-02 2.550284268332301402e-02 2.484963188299792528e-02 2.420043290360483768e-02 2.355207631011132369e-02 2.290128665869671162e-02 2.224477843122792814e-02 2.157935492044629408e-02 2.090200876900030064e-02 2.021002361176028536e-02 1.950107726017326001e-02 1.877334812225536081e-02 1.802562813239909703e-02 1.725744748264175163e-02 1.646921907760232062e-02 1.566241411870460121e-02 1.483978482884145030e-02 1.400565621209381821e-02 1.316631553287734256e-02 1.233053392239521172e-02 1.151025307179713575e-02 1.072144583221205580e-02 9.985078987831061403e-03 9.327910952450840440e-03 8.782489228840784090e-03 8.385252897073954340e-03 8.171605870124703380e-03 8.168175892221221993e-03 8.385295270600778839e-03 8.814293027019835108e-03 9.431384610674347149e-03 1.020518540215603100e-02 1.110348452028374691e-02 1.209717698534455016e-02 1.316163897744265267e-02 1.427663930158476480e-02 1.542567258655284934e-02 1.659519196022971391e-02 1.777393386598028271e-02 1.895238404695826981e-02 2.012237610834463272e-02 2.127679722861392994e-02 2.240937493060124464e-02 2.351452323118611090e-02 2.458723160078579023e-02 2.562298455455567364e-02 2.661770308640755422e-02 2.756770165035695580e-02 2.846965618702662973e-02 2.932057997088522924e-02 3.011780496191288764e-02 3.085896699242331523e-02 3.154199358263982261e-02 3.216509351206541661e-02 3.272674751525577602e-02 3.322569964713587704e-02 3.366094899268844837e-02 3.403174149192372128e-02 3.433756172246035104e-02 3.457812453555008519e-02 3.475336648143757812e-02 3.486343699012709602e-02 3.490868929616260108e-02 3.488967111299868390e-02 3.480711507500938023e-02 3.466192897441285059e-02 3.445518582690691722e-02 3.418811380437212361e-02 3.386208607605004778e-02
3.469370324653036491e-02 3.507522071120467572e-02 3.539659659272015313e-02 3.565623869090527032e-02 3.585269570200060041e-02 3.598466811470295290e-02 3.605101907779440645e-02 3.605078519699616429e-02 3.598318722137307940e-02 3.584764058357380045e-02 3.564376576431270427e-02 3.537139846002141513e-02 3.503059954450379876e-02 3.462166483164100944e-02 3.414513466804787456e-02 3.360180341394964493e-02 3.299272890980509826e-02 3.231924207895882362e-02 3.158295688728009198e-02 3.078578097630740168e-02 2.992992741601813514e-02 2.901792820047522162e-02 2.805265035336583501e-02 2.703731584861382431e-02 2.597552702408336550e-02 2.487129983231567421e-02 2.372910821639477238e-02 2.255394424386608643e-02 2.135140055052076047e-02 2.012778437368143922e-02 1.889027628324929306e-02 1.764715193382280362e-02 1.640809181422432303e-02 1.518461121848356174e-02 1.399064705840512637e-02 1.284332963227974127e-02 1.176392124212605542e-02 1.077876768337702497e-02 9.919801555887465191e-03 9.223615661891972767e-03 8.727654677253622595e-03 8.462625912271631162e-03 8.442965599528225867e-03 8.660718676210862887e-03 9.087545551899103499e-03 9.683507843659898071e-03 1.040675172237061179e-02 1.121977922613810914e-02 1.209184265466429174e-02 1.299892762844971801e-02 1.392275421615938973e-02 1.484960327027911448e-02 1.576929083885710708e-02 1.667436700178243428e-02 1.755951984577278427e-02 1.842113992173639858e-02 1.925700161344111316e-02 2.006602633731522506e-02 2.084810138976402050e-02 2.160393555016205946e-02 2.233493803026809221e-02 2.304311136107235064e-02 2.373095172706812458e-02 2.440135243096817549e-02 2.505750784341848753e-02 2.570281652480136889e-02 2.634078329749705433e-02 2.697492094455218245e-02 2.760865292800395235e-02 2.824521904756394433e-02 2.888758627881254232e-02 2.953836712235431011e-02 3.019974765582018189e-02 3.087342712329288821e-02 3.156057035720738480e-02 3.226177366266182178e-02 3.297704407316474906e-02 3.370579118536011498e-02 3.444683016677418941e-02 3.519839405954906103e-02 3.595815320777550478e-02 3.672323952765601390e-02 3.749027340819523907e-02 3.825539125049531169e-02 3.901427198987415801e-02 3.976216135813061964e-02 4.049389309487710226e-02 4.120390677353961972e-02 4.188626234266253773e-02 4.253465187666847364e-02 4.314240936972355001e-02 4.370251968488377686e-02 4.420762798716361408e-02 4.465005114596796304e-02 4.502179269666362754e-02 4.531456301292794558e-02 4.551980637536424262e-02 4.562873664702818410e-02 4.563238330815570093e-02 4.552164969569297975e-02 4.528738548664622277e-02 4.492047582843546744e-02 4.441195016001329987e-02 4.375311484845206822e-02 4.293571554882066182e-02 4.195213811158246542e-02 4.079566163981424715e-02 3.946078520123003086e-02 3.794366297278749939e-02 3.624270532775413639e-02 3.435944318346794563e-02 3.229982426271327950e-02 3.007624044147116926e-02 2.771082728223097855e-02 2.524102186191368863e-02 2.272913386316608234e-02 2.027871842266512625e-02 1.806042835145886191e-02 1.634184539980803458e-02 1.548306812886147965e-02 1.581949141850342092e-02 1.745909699532040282e-02 2.023808767485082288e-02 2.388661399486724166e-02 2.817024769195823272e-02 3.292309946740201027e-02 3.803292802366754072e-02 4.342150092290163188e-02 4.903077800564191457e-02 5.481450545619909187e-02 6.073329141534393460e-02 6.675173057534944387e-02 7.283671710056284498e-02 7.895645569330131397e-02 8.507989276216436358e-02 9.117640753197059356e-02 9.721566859734133426e-02 1.031675985636968940e-01 1.090024108639056216e-01 1.146906954989245914e-01 1.202035380952554550e-01 1.255126613920197753e-01 1.305905812514339959e-01 1.354107712135332042e-01 1.399478308945381333e-01 1.441776544025148155e-01 1.480775955637910202e-01 1.516266272127180514e-01 1.548054921551492435e-01 1.575968437105177422e-01 1.599853739930489072e-01 1.619579283256206148e-01 1.635036044000209854e-01 1.646138350114090265e-01 1.652824534067086626e-01 1.655057404982313018e-01 1.652824534067085516e-01 1.646138350114090820e-01 1.635036044000210131e-01 1.619579283256205871e-01 1.599853739930489349e-01 1.575968437105177422e-01 1.548054921551492435e-01 1.516266272127179959e-01 1.480775955637909647e-01 1.441776544025147599e-01 1.399478308945381611e-01 1.354107712135332320e-01 1.305905812514339681e-01 1.255126613920197476e-01 1.202035380952554966e-01 1.146906954989245359e-01 1.090024108639056633e-01 1.031675985636969217e-01 9.721566859734137589e-02 9.117640753197057968e-02 8.507989276216433583e-02 7.895645569330134173e-02 7.283671710056283111e-02 6.675173057534944387e-02 6.073329141534389991e-02 5.481450545619909187e-02 4.903077800564190070e-02 4.342150092290161106e-02 3.803292802366754072e-02 3.292309946740201027e-02 2.817024769195823272e-02 2.388661399486724859e-02 2.023808767485082288e-02 1.745909699532040629e-02 1.581949141850339663e-02 1.548306812886150047e-02 1.634184539980803805e-02 1.806042835145883763e-02 2.027871842266510544e-02 2.272913386316605805e-02 2.524102186191369904e-02 2.771082728223098202e-02 3.007624044147114151e-02 3.229982426271326562e-02 3.435944318346793869e-02 3.624270532775415721e-02 3.794366297278752020e-02 3.946078520123003086e-02 4.079566163981428184e-02 4.195213811158249317e-02 4.293571554882066182e-02 4.375311484845207516e-02 4.441195016001332069e-02 4.492047582843548131e-02 4.528738548664621583e-02 4.552164969569299363e-02 4.563238330815570093e-02 4.562873664702819104e-02 4.551980637536422181e-02 4.531456301292793865e-02 4.502179269666362060e-02 4.465005114596794222e-02 4.420762798716362102e-02 4.370251968488379074e-02 4.314240936972355001e-02 4.253465187666847364e-02 4.188626234266255161e-02 4.120390677353962666e-02 4.049389309487711613e-02 3.976216135813064045e-02 3.901427198987414413e-02 3.825539125049532557e-02 3.749027340819523213e-02 3.672323952765600696e-02 3.595815320777552559e-02 3.519839405954907491e-02 3.444683016677419635e-02 3.370579118536012192e-02 3.297704407316474212e-02 3.226177366266179403e-02 3.156057035720739173e-02 3.087342712329290903e-02 3.019974765582017495e-02 2.953836712235429970e-02 2.888758627881254579e-02 2.824521904756393739e-02 2.760865292800393153e-02 2.697492094455218245e-02 2.634078329749705780e-02 2.570281652480137236e-02 2.505750784341850487e-02 2.440135243096816509e-02 2.373095172706811765e-02 2.304311136107235064e-02 2.233493803026809221e-02 2.160393555016205946e-02 2.084810138976402050e-02 2.006602633731521118e-02 1.925700161344112010e-02 1.842113992173639164e-02 1.755951984577277733e-02 1.667436700178243775e-02 1.576929083885709668e-02 1.484960327027912315e-02 1.392275421615938452e-02 1.299892762844971975e-02 1.209184265466429348e-02 1.121977922613811088e-02 1.040675172237061352e-02 9.683507843659901540e-03 9.087545551899103499e-03 8.660718676210857683e-03 8.442965599528232806e-03 8.462625912271645040e-03 8.727654677253622595e-03 9.223615661891972767e-03 9.919801555887466926e-03 1.077876768337702844e-02 1.176392124212605889e-02 1.284332963227974127e-02 1.399064705840512811e-02 1.518461121848355827e-02 1.640809181422432650e-02 1.764715193382281055e-02 1.889027628324928265e-02 2.012778437368142881e-02 2.135140055052075700e-02 2.255394424386608643e-02 2.372910821639477238e-02 2.487129983231566727e-02 2.597552702408335509e-02 2.703731584861382431e-02 2.805265035336583154e-02 2.901792820047521815e-02 2.992992741601812820e-02 3.078578097630741209e-02 3.158295688728008505e-02 3.231924207895883749e-02 3.299272890980510520e-02 3.360180341394964493e-02 3.414513466804788844e-02 3.462166483164101638e-02 3.503059954450379182e-02 3.537139846002142207e-02 3.564376576431269733e-02 3.584764058357380045e-02 3.598318722137307940e-02 3.605078519699615736e-02 3.605101907779440645e-02 3.598466811470295290e-02 3.585269570200058653e-02 3.565623869090527032e-02 3.539659659272014619e-02 3.507522071120466184e-02 3.469370324653036491e-02
3.548328485226784346e-02 3.592215745824170470e-02 3.629986831571142131e-02 3.661460260967989294e-02 3.686468137078821594e-02 3.704857307271757633e-02 3.716490526708378372e-02 3.721247621281058293e-02 3.719026645906060857e-02 3.709745034432075650e-02 3.693340737969915549e-02 3.669773349231658655e-02 3.639025211586195685e-02 3.601102513056542859e-02 3.556036367589885533e-02 3.503883888736385177e-02 3.444729264690374326e-02 3.378684848764648002e-02 3.305892286290662563e-02 3.226523708314139177e-02 3.140783035234021719e-02 3.048907451068127300e-02 2.951169133262189492e-02 2.847877356756566350e-02 2.739381138522436684e-02 2.626072656139931058e-02 2.508391770281882469e-02 2.386832119548915054e-02 2.261949456523594179e-02 2.134373184042267016e-02 2.004822468360308724e-02 1.874128896837263733e-02 1.743268450756235710e-02 1.613406558712872363e-02 1.485960952935790058e-02 1.362687141811943885e-02 1.245788216909004577e-02 1.138038945460577780e-02 1.042883302832331611e-02 9.644035533355735032e-03 9.069825939552210448e-03 8.744922926330500612e-03 8.691244051414061256e-03 8.904817159103359595e-03 9.356337909638284128e-03 1.000115124401231709e-02 1.079133399804015590e-02 1.168374628795390210e-02 1.264311262698392113e-02 1.364200371076102446e-02 1.465959425387743618e-02 1.568023237128327724e-02 1.669221481627016987e-02 1.768684907661659603e-02 1.865776907670172249e-02 1.960044498319730641e-02 2.051183226185632896e-02 2.139011724065247033e-02 2.223452800242856423e-02 2.304518848107691559e-02 2.382300020844535862e-02 2.456954080438555899e-02 2.528697158169911779e-02 2.597794899514278832e-02 2.664553641789137520e-02 2.729311409606666877e-02 2.792428625015726598e-02 2.854278524182276428e-02 2.915237354309622303e-02 2.975674493782589844e-02 3.035942693628344499e-02 3.096368676550817142e-02 3.157244348069582901e-02 3.218818870610856697e-02 3.281291825325742539e-02 3.344807639800979199e-02 3.409451396834688869e-02 3.475246066242252546e-02 3.542151125578418824e-02 3.610062464317352615e-02 3.678813406024958321e-02 3.748176639455674114e-02 3.817866824952085431e-02 3.887543637527657997e-02 3.956815020950074646e-02 4.025240454922798805e-02 4.092334076177475688e-02 4.157567539745984919e-02 4.220372554946272975e-02 4.280143078358302627e-02 4.336237190654350371e-02 4.387978723750697585e-02 4.434658738290821189e-02 4.475536978456177289e-02 4.509843451694113547e-02 4.536780295674932434e-02 4.555524104785720063e-02 4.565228895166749401e-02 4.565029892912814136e-02 4.554048337401846169e-02 4.531397504795490333e-02 4.496190181248908846e-02 4.447547859576418683e-02 4.384612009714059649e-02 4.306557902211558680e-02 4.212611677398549886e-02 4.102071704718251305e-02 3.974335859427562123e-02 3.828937320500841457e-02 3.665593159150241920e-02 3.484272889609287688e-02 3.285299333310977288e-02 3.069503617899335679e-02 2.838473813537980076e-02 2.594970052352159676e-02 2.343640688549081599e-02 2.092277276621518772e-02 1.853955450131774402e-02 1.650195031480119687e-02 1.513423649385516913e-02 1.481925882791592340e-02 1.580640779617445424e-02 1.804440708482197078e-02 2.127574285585390190e-02 2.523042784720111800e-02 2.970812756549156067e-02 3.457447996143894753e-02 3.973871894828625434e-02 4.513599769921040894e-02 5.071644815923396360e-02 5.643882636255305452e-02 6.226685630456050419e-02 6.816711393216003112e-02 7.410779749174069286e-02 8.005802006806561621e-02 8.598741880279203720e-02 9.186596201202539003e-02 9.766388353586066828e-02 1.033517009180120183e-01 1.089002898315941104e-01 1.142809965652873683e-01 1.194657761008468683e-01 1.244273468726757453e-01 1.291393555704439255e-01 1.335765468321825078e-01 1.377149336777235000e-01 1.415319652336026190e-01 1.450066888123801301e-01 1.481199038030321380e-01 1.508543051489790177e-01 1.531946144653832387e-01 1.551276970959135637e-01 1.566426636431987041e-01 1.577309547338897056e-01 1.583864080033417221e-01 1.586053065086157066e-01 1.583864080033417221e-01 1.577309547338897333e-01 1.566426636431987041e-01 1.551276970959135637e-01 1.531946144653832942e-01 1.508543051489790177e-01 1.481199038030321657e-01 1.450066888123801578e-01 1.415319652336026190e-01 1.377149336777235000e-01 1.335765468321824800e-01 1.291393555704439255e-01 1.244273468726757453e-01 1.194657761008468821e-01 1.142809965652874238e-01 1.089002898315940965e-01 1.033517009180119905e-01 9.766388353586066828e-02 9.186596201202537615e-02 8.598741880279209271e-02 8.005802006806558846e-02 7.410779749174070674e-02 6.816711393216005888e-02 6.226685630456051807e-02 5.643882636255305452e-02 5.071644815923392891e-02 4.513599769921041588e-02 3.973871894828624740e-02 3.457447996143898222e-02 2.970812756549156414e-02 2.523042784720110759e-02 2.127574285585390537e-02 1.804440708482198119e-02 1.580640779617444383e-02 1.481925882791590258e-02 1.513423649385514831e-02 1.650195031480121075e-02 1.853955450131776136e-02 2.092277276621518772e-02 2.343640688549080559e-02 2.594970052352161757e-02 2.838473813537981463e-02 3.069503617899334291e-02 3.285299333310980063e-02 3.484272889609287688e-02 3.665593159150242614e-02 3.828937320500841457e-02 3.974335859427564205e-02 4.102071704718253387e-02 4.212611677398551274e-02 4.306557902211561456e-02 4.384612009714061037e-02 4.447547859576420071e-02 4.496190181248910234e-02 4.531397504795488945e-02 4.554048337401846169e-02 4.565029892912814136e-02 4.565228895166747319e-02 4.555524104785719369e-02 4.536780295674934516e-02 4.509843451694112160e-02 4.475536978456177289e-02 4.434658738290820496e-02 4.387978723750697585e-02 4.336237190654351065e-02 4.280143078358301933e-02 4.220372554946272281e-02 4.157567539745984919e-02 4.092334076177476382e-02 4.025240454922798805e-02 3.956815020950074646e-02 3.887543637527659385e-02 3.817866824952084043e-02 3.748176639455674114e-02 3.678813406024958321e-02 3.610062464317353309e-02 3.542151125578422294e-02 3.475246066242251852e-02 3.409451396834688869e-02 3.344807639800979893e-02 3.281291825325742539e-02 3.218818870610853922e-02 3.157244348069582901e-02 3.096368676550816448e-02 3.035942693628344846e-02 2.975674493782588456e-02 2.915237354309619527e-02 2.854278524182275387e-02 2.792428625015728680e-02 2.729311409606666183e-02 2.664553641789136826e-02 2.597794899514280220e-02 2.528697158169911779e-02 2.456954080438554511e-02 2.382300020844535168e-02 2.304518848107690865e-02 2.223452800242857116e-02 2.139011724065246686e-02 2.051183226185631855e-02 1.960044498319729947e-02 1.865776907670171209e-02 1.768684907661659950e-02 1.669221481627016293e-02 1.568023237128326683e-02 1.465959425387743098e-02 1.364200371076102446e-02 1.264311262698392634e-02 1.168374628795389863e-02 1.079133399804014896e-02 1.000115124401231709e-02 9.356337909638285863e-03 8.904817159103359595e-03 8.691244051414068195e-03 8.744922926330505816e-03 9.069825939552217386e-03 9.644035533355731563e-03 1.042883302832331611e-02 1.138038945460577607e-02 1.245788216909004750e-02 1.362687141811944058e-02 1.485960952935790579e-02 1.613406558712872016e-02 1.743268450756237098e-02 1.874128896837263386e-02 2.004822468360309418e-02 2.134373184042268057e-02 2.261949456523594179e-02 2.386832119548915054e-02 2.508391770281882469e-02 2.626072656139931058e-02 2.739381138522436684e-02 2.847877356756568085e-02 2.951169133262189145e-02 3.048907451068126606e-02 3.140783035234023107e-02 3.226523708314139177e-02 3.305892286290661175e-02 3.378684848764648696e-02 3.444729264690373632e-02 3.503883888736385177e-02 3.556036367589887615e-02 3.601102513056542859e-02 3.639025211586194297e-02 3.669773349231657961e-02 3.693340737969917631e-02 3.709745034432074262e-02 3.719026645906059469e-02 3.721247621281058987e-02 3.716490526708377679e-02 3.704857307271757633e-02 3.686468137078822982e-02 3.661460260967989988e-02 3.629986831571142825e-02 3.592215745824168388e-02 3.548328485226784346e-02
[truncated: 2,021,501 more chars]
