# Supplementary material for: Intelligent wireless power transfer via a 2-bit compact reconfigurable transmissive-metasurface-based router
Source: Nat Commun. 2024 Apr 1;15:2807. doi: 10.1038/s41467-024-46984-4 (PMC10984985; doi:10.1038/s41467-024-46984-4)
Supplement: Supplementary file 12 — Source Data [file 41467_2024_46984_MOESM12_ESM.zip › source_data/figure_s20b_d2000_3.txt]

# x = -2015.00:2015.00:311
# y = -2015.00:2015.00:311
4.099162207715095069e-02 4.010407899286051736e-02 3.907171305422852542e-02 3.789202868632285393e-02 3.656297837366615650e-02 3.508300491853242470e-02 3.345108885200655247e-02 3.166680402021942314e-02 2.973038673771681226e-02 2.764282846475097505e-02 2.540601122439192783e-02 2.302292494592442229e-02 2.049805229689232594e-02 1.783812444953832010e-02 1.505378673732642864e-02 1.216381738332569795e-02 9.207948350793773024e-03 6.297083690473792052e-03 3.881427689217315392e-03 3.666202021836853422e-03 6.088233764791215787e-03 9.383623200296939415e-03 1.297251515354979831e-02 1.671486104799406111e-02 2.055862690476314286e-02 2.447531443096668397e-02 2.844429801546836598e-02 3.244787906655392101e-02 3.646941536111054233e-02 4.049252275760751446e-02 4.450070961578825313e-02 4.847720721913283126e-02 5.240489812008095744e-02 5.626629795261463285e-02 6.004356902788359623e-02 6.371855445704541210e-02 6.727282662675330982e-02 7.068774645700587334e-02 7.394453126142780386e-02 7.702432979526764589e-02 7.990830350589439579e-02 8.257771324284106373e-02 8.501401081893759926e-02 8.719893488482213795e-02 8.911461061147776808e-02 9.074365268428398468e-02 9.206927110687705695e-02 9.307537929993946191e-02 9.374670396292290875e-02 9.406889614924546228e-02 9.402864299026567063e-02 9.361377949379973140e-02 9.281339984248392072e-02 9.161796763165028223e-02 9.001942452312707010e-02 8.801129686376116257e-02 8.558879994684555348e-02 8.274893981903742868e-02 7.949061292332990081e-02 7.581470455014364951e-02 7.172418829887797220e-02 6.722423105921039588e-02 6.232231255489276145e-02 5.702837792230660424e-02 5.135506279540269503e-02 4.531808119178078881e-02 3.893700292548119696e-02 3.223706571574306429e-02 2.525420266119465795e-02 1.805275992306802982e-02 1.081775750595367555e-02 4.846315061080294813e-03 7.500930799939598340e-03 1.498845246467324192e-02 2.315147070897417489e-02 3.154958060721972657e-02 4.006787762108055678e-02 4.864262111168892594e-02 5.722294030028785006e-02 6.576178265090941444e-02 7.421310988095621008e-02 8.253091522137911973e-02 9.066889311466756751e-02 9.858038134152624643e-02 1.062184319966887752e-01 1.135359503601325176e-01 1.204858731582455350e-01 1.270213716856117558e-01 1.330960717569309448e-01 1.386642856953260172e-01 1.436812532961256050e-01 1.481033897247664988e-01 1.518885389990844714e-01 1.549962322787559743e-01 1.573879507731599237e-01 1.590273937965033524e-01 1.598807534717348877e-01 1.599169989842634532e-01 1.591081753760139328e-01 1.574297250772048185e-01 1.548608454207740515e-01 1.513849035360102513e-01 1.469899435506056284e-01 1.416693441874790627e-01 1.354227258208890450e-01 1.282572813361641251e-01 1.201898493513986477e-01 1.112503379418179339e-01 1.014877199435509220e-01 9.098119600312809530e-02 7.986240268081461202e-02 6.836283185538657992e-02 5.692206939599227244e-02 4.644111429741991370e-02 3.878059429580782425e-02 3.691341402333072480e-02 4.258037230453187022e-02 5.416426650623038658e-02 6.928046117713496099e-02 8.649715924355239061e-02 1.050929532574826214e-01 1.246831408716568279e-01 1.450358251515168895e-01 1.659917415680603747e-01 1.874282128320594043e-01 2.092419447324548876e-01 2.313403279378182797e-01 2.536368329477412531e-01 2.760484970543889971e-01 2.984945397638270603e-01 3.208956163963351260e-01 3.431734476710942006e-01 3.652506786282231910e-01 3.870508814510552620e-01 4.084986504970274379e-01 4.295197571271041070e-01 4.500413433031389410e-01 4.699921398394904526e-01 4.893026995166883664e-01 5.079056380357772627e-01 5.257358776141322076e-01 5.427308892520801287e-01 5.588309305498825319e-01 5.739792765590773227e-01 5.881224415941125327e-01 6.012103902636548591e-01 6.131967362402332977e-01 6.240389274954509791e-01 6.336984169007852108e-01 6.421408172419964533e-01 6.493360398251004639e-01 6.552584159689451848e-01 6.598868007872006336e-01 6.632046587634197188e-01 6.652001307187644930e-01 6.658660818642011536e-01 6.652001307187646040e-01 6.632046587634196078e-01 6.598868007872007446e-01 6.552584159689449628e-01 6.493360398251004639e-01 6.421408172419962312e-01 6.336984169007852108e-01 6.240389274954509791e-01 6.131967362402332977e-01 6.012103902636548591e-01 5.881224415941126438e-01 5.739792765590773227e-01 5.588309305498826429e-01 5.427308892520801287e-01 5.257358776141322076e-01 5.079056380357772627e-01 4.893026995166882553e-01 4.699921398394907301e-01 4.500413433031389965e-01 4.295197571271041070e-01 4.084986504970272714e-01 3.870508814510552065e-01 3.652506786282233020e-01 3.431734476710941451e-01 3.208956163963351260e-01 2.984945397638270603e-01 2.760484970543889971e-01 2.536368329477413086e-01 2.313403279378182797e-01 2.092419447324549153e-01 1.874282128320594043e-01 1.659917415680604025e-01 1.450358251515168617e-01 1.246831408716568834e-01 1.050929532574826214e-01 8.649715924355239061e-02 6.928046117713494711e-02 5.416426650623040046e-02 4.258037230453187022e-02 3.691341402333072480e-02 3.878059429580780343e-02 4.644111429741990676e-02 5.692206939599227938e-02 6.836283185538659379e-02 7.986240268081461202e-02 9.098119600312810917e-02 1.014877199435509220e-01 1.112503379418179339e-01 1.201898493513985922e-01 1.282572813361641251e-01 1.354227258208889895e-01 1.416693441874790627e-01 1.469899435506055729e-01 1.513849035360102235e-01 1.548608454207741070e-01 1.574297250772047629e-01 1.591081753760139328e-01 1.599169989842634532e-01 1.598807534717349155e-01 1.590273937965033524e-01 1.573879507731599237e-01 1.549962322787560853e-01 1.518885389990844714e-01 1.481033897247665265e-01 1.436812532961256050e-01 1.386642856953260172e-01 1.330960717569309448e-01 1.270213716856117558e-01 1.204858731582454379e-01 1.135359503601325176e-01 1.062184319966888030e-01 9.858038134152623255e-02 9.066889311466758139e-02 8.253091522137909197e-02 7.421310988095621008e-02 6.576178265090944219e-02 5.722294030028785700e-02 4.864262111168892594e-02 4.006787762108056372e-02 3.154958060721972657e-02 2.315147070897417836e-02 1.498845246467324192e-02 7.500930799939603544e-03 4.846315061080301752e-03 1.081775750595365994e-02 1.805275992306802982e-02 2.525420266119465795e-02 3.223706571574306429e-02 3.893700292548120390e-02 4.531808119178077493e-02 5.135506279540268115e-02 5.702837792230661812e-02 6.232231255489278920e-02 6.722423105921040976e-02 7.172418829887793057e-02 7.581470455014366339e-02 7.949061292332990081e-02 8.274893981903741480e-02 8.558879994684553960e-02 8.801129686376116257e-02 9.001942452312708398e-02 9.161796763165028223e-02 9.281339984248397623e-02 9.361377949379968977e-02 9.402864299026565675e-02 9.406889614924543452e-02 9.374670396292290875e-02 9.307537929993943415e-02 9.206927110687705695e-02 9.074365268428398468e-02 8.911461061147776808e-02 8.719893488482213795e-02 8.501401081893759926e-02 8.257771324284106373e-02 7.990830350589439579e-02 7.702432979526764589e-02 7.394453126142778998e-02 7.068774645700588721e-02 6.727282662675330982e-02 6.371855445704542598e-02 6.004356902788359623e-02 5.626629795261463285e-02 5.240489812008093662e-02 4.847720721913283126e-02 4.450070961578825313e-02 4.049252275760751446e-02 3.646941536111052845e-02 3.244787906655392795e-02 2.844429801546836598e-02 2.447531443096668397e-02 2.055862690476313939e-02 1.671486104799406111e-02 1.297251515354979831e-02 9.383623200296935946e-03 6.088233764791210582e-03 3.666202021836854289e-03 3.881427689217311489e-03 6.297083690473801593e-03 9.207948350793773024e-03 1.216381738332570142e-02 1.505378673732642864e-02 1.783812444953832010e-02 2.049805229689232247e-02 2.302292494592442229e-02 2.540601122439192436e-02 2.764282846475097852e-02 2.973038673771681920e-02 3.166680402021942314e-02 3.345108885200658022e-02 3.508300491853241776e-02 3.656297837366617037e-02 3.789202868632285393e-02 3.907171305422852542e-02 4.010407899286051736e-02 4.099162207715095069e-02
4.113433224735525001e-02 4.033398966974929833e-02 3.938913860169608594e-02 3.829691116785123584e-02 3.705486276713480104e-02 3.566101135768894037e-02 3.411388006066536083e-02 3.241254486683701336e-02 3.055669062140826606e-02 2.854668109657556782e-02 2.638365419252419741e-02 2.406966430845340968e-02 2.160791870682727059e-02 1.900321540692923028e-02 1.626285526515532098e-02 1.339881426227222498e-02 1.043386843836375047e-02 7.423423876570782280e-03 4.565570781422670192e-03 2.933379653733988665e-03 4.561612027436736522e-03 7.728052596026251803e-03 1.128787645989944195e-02 1.502360835426114899e-02 1.887128989603126597e-02 2.280018118107924111e-02 2.678935717134927480e-02 3.082126087893794983e-02 3.487947091071151584e-02 3.894780439573455183e-02 4.300992305741691696e-02 4.704915576685574086e-02 5.104842506090164628e-02 5.499022875432800495e-02 5.885665362084451652e-02 6.262940953455248261e-02 6.628987786238806079e-02 6.981917059664716207e-02 7.319819812580906360e-02 7.640774430245028670e-02 7.942854788557167367e-02 8.224138966595571920e-02 8.482718470769365360e-02 8.716707920175728597e-02 8.924255145253763566e-02 9.103551652108564374e-02 9.252843403774263509e-02 9.370441867808050607e-02 9.454735277313232322e-02 9.504200050097126595e-02 9.517412308423990608e-02 9.493059439948228762e-02 9.429951639236988647e-02 9.327033369147870456e-02 9.183394682834608580e-02 8.998282351121268674e-02 8.771110747915045192e-02 8.501472460686904098e-02 8.189148618252538314e-02 7.834118972474217457e-02 7.436571850013591611e-02 6.996914237469878395e-02 6.515782547504851696e-02 5.994055192255881570e-02 5.432869346076348721e-02 4.833647224002096676e-02 4.198144800293932694e-02 3.528558036810052617e-02 2.827797534847413530e-02 2.100368419086244900e-02 1.356282085659307746e-02 6.434489687067054993e-03 5.058535232643706671e-03 1.212303579773907521e-02 2.034876608795109509e-02 2.886541710459496202e-02 3.752609647612294153e-02 4.626175664383262720e-02 5.502001252839039402e-02 6.375299047865029545e-02 7.241390387736569567e-02 8.095591790699294132e-02 8.933177898252464555e-02 9.749374803008759027e-02 1.053936724738776809e-01 1.129831296144116898e-01 1.202136109143921577e-01 1.270367320485119578e-01 1.334044605094571179e-01 1.392693559330527575e-01 1.445848200690944274e-01 1.493053543393230986e-01 1.533868235978907701e-01 1.567867252590665617e-01 1.594644635172318692e-01 1.613816290666306996e-01 1.625022856532900295e-01 1.627932661222840915e-01 1.622244826072684054e-01 1.607692585460522849e-01 1.584046949691223505e-01 1.551120911667748514e-01 1.508774524905660275e-01 1.456921395651644968e-01 1.395537510180409335e-01 1.324674008158678584e-01 1.244476823345240096e-01 1.155218719176676068e-01 1.057354704434947668e-01 9.516239136272273968e-02 8.392495495794861926e-02 7.223597325917735512e-02 6.049361526721724891e-02 4.950348796356083408e-02 4.094317982748235663e-02 3.771686869808130865e-02 4.212717747265756763e-02 5.307055061619529029e-02 6.803348506127067374e-02 8.536440579477237722e-02 1.042227434723704549e-01 1.241674990398651951e-01 1.449388325031486235e-01 1.663621775929137458e-01 1.883054757934295720e-01 2.106589781555171237e-01 2.333251308568271010e-01 2.562132606295635662e-01 2.792366888050725193e-01 3.023111437583621552e-01 3.253539020064700749e-01 3.482833558216922865e-01 3.710188396450703197e-01 3.934806182533855390e-01 4.155899783249420443e-01 4.372693870201961319e-01 4.584426940857545540e-01 4.790353617856860646e-01 4.989747118104401191e-01 5.181901814061143918e-01 5.366135829916174327e-01 5.541793628902562663e-01 5.708248557390674938e-01 5.864905318024311587e-01 6.011202349001850687e-01 6.146614090242120687e-01 6.270653120001409286e-01 6.382872147780181971e-01 6.482865851246384370e-01 6.570272546520151691e-01 6.644775682594389332e-01 6.706105151958262622e-01 6.754038410688025795e-01 6.788401402394558248e-01 6.809069281493469461e-01 6.815966932303607617e-01 6.809069281493469461e-01 6.788401402394558248e-01 6.754038410688026906e-01 6.706105151958262622e-01 6.644775682594388222e-01 6.570272546520149470e-01 6.482865851246384370e-01 6.382872147780180860e-01 6.270653120001408176e-01 6.146614090242120687e-01 6.011202349001850687e-01 5.864905318024311587e-01 5.708248557390674938e-01 5.541793628902563773e-01 5.366135829916174327e-01 5.181901814061143918e-01 4.989747118104401746e-01 4.790353617856861201e-01 4.584426940857544985e-01 4.372693870201961319e-01 4.155899783249420998e-01 3.934806182533855945e-01 3.710188396450704862e-01 3.482833558216922865e-01 3.253539020064700749e-01 3.023111437583621552e-01 2.792366888050725748e-01 2.562132606295635662e-01 2.333251308568271010e-01 2.106589781555172347e-01 1.883054757934295720e-01 1.663621775929138014e-01 1.449388325031485958e-01 1.241674990398651951e-01 1.042227434723704688e-01 8.536440579477236335e-02 6.803348506127065987e-02 5.307055061619529029e-02 4.212717747265756069e-02 3.771686869808130865e-02 4.094317982748235663e-02 4.950348796356084102e-02 6.049361526721722809e-02 7.223597325917734124e-02 8.392495495794861926e-02 9.516239136272272581e-02 1.057354704434947668e-01 1.155218719176676068e-01 1.244476823345240374e-01 1.324674008158678862e-01 1.395537510180409335e-01 1.456921395651644413e-01 1.508774524905660552e-01 1.551120911667748514e-01 1.584046949691223227e-01 1.607692585460522572e-01 1.622244826072684054e-01 1.627932661222840638e-01 1.625022856532900295e-01 1.613816290666307274e-01 1.594644635172318692e-01 1.567867252590665894e-01 1.533868235978907701e-01 1.493053543393230986e-01 1.445848200690944274e-01 1.392693559330527575e-01 1.334044605094571179e-01 1.270367320485119855e-01 1.202136109143921577e-01 1.129831296144117592e-01 1.053936724738776809e-01 9.749374803008764578e-02 8.933177898252464555e-02 8.095591790699292745e-02 7.241390387736570955e-02 6.375299047865030933e-02 5.502001252839038015e-02 4.626175664383262720e-02 3.752609647612295540e-02 2.886541710459496896e-02 2.034876608795108816e-02 1.212303579773908388e-02 5.058535232643718814e-03 6.434489687067049789e-03 1.356282085659306531e-02 2.100368419086244900e-02 2.827797534847412836e-02 3.528558036810051923e-02 4.198144800293933387e-02 4.833647224002097370e-02 5.432869346076348721e-02 5.994055192255880876e-02 6.515782547504850308e-02 6.996914237469879783e-02 7.436571850013591611e-02 7.834118972474217457e-02 8.189148618252538314e-02 8.501472460686902710e-02 8.771110747915043804e-02 8.998282351121268674e-02 9.183394682834604417e-02 9.327033369147871844e-02 9.429951639236988647e-02 9.493059439948225986e-02 9.517412308423990608e-02 9.504200050097127983e-02 9.454735277313230934e-02 9.370441867808053382e-02 9.252843403774263509e-02 9.103551652108564374e-02 8.924255145253766341e-02 8.716707920175728597e-02 8.482718470769366748e-02 8.224138966595571920e-02 7.942854788557167367e-02 7.640774430245028670e-02 7.319819812580906360e-02 6.981917059664716207e-02 6.628987786238807467e-02 6.262940953455248261e-02 5.885665362084450264e-02 5.499022875432800495e-02 5.104842506090164628e-02 4.704915576685572004e-02 4.300992305741691002e-02 3.894780439573456571e-02 3.487947091071151584e-02 3.082126087893794983e-02 2.678935717134927480e-02 2.280018118107924457e-02 1.887128989603126944e-02 1.502360835426114205e-02 1.128787645989943848e-02 7.728052596026255272e-03 4.561612027436733052e-03 2.933379653733990400e-03 4.565570781422666723e-03 7.423423876570779678e-03 1.043386843836375047e-02 1.339881426227222498e-02 1.626285526515532445e-02 1.900321540692924069e-02 2.160791870682727059e-02 2.406966430845340968e-02 2.638365419252419741e-02 2.854668109657558170e-02 3.055669062140828340e-02 3.241254486683701336e-02 3.411388006066536083e-02 3.566101135768894037e-02 3.705486276713479410e-02 3.829691116785122890e-02 3.938913860169608594e-02 4.033398966974933303e-02 4.113433224735524307e-02
4.120341956241901221e-02 4.049087672206096167e-02 3.963446916250627089e-02 3.863097132047436238e-02 3.747755761004534225e-02 3.617183978582290405e-02 3.471190641588146192e-02 3.309636543930481040e-02 3.132439156213119580e-02 2.939578169769752752e-02 2.731102448661861318e-02 2.507139574214149388e-02 2.267910438758717270e-02 2.013754355072542440e-02 1.745177988745216791e-02 1.462964505646675330e-02 1.168459201375836656e-02 8.644936632274936167e-03 5.594977210723793559e-03 2.976323251693084680e-03 3.152642976432789429e-03 6.079307936180815969e-03 9.599576276415756892e-03 1.332416454601357755e-02 1.717093681604837246e-02 2.110663601082225435e-02 2.511022516231194157e-02 2.916445295676697511e-02 3.325323439899759842e-02 3.736067128365492401e-02 4.147064316477923340e-02 4.556662997540419230e-02 4.963164120936649354e-02 5.364819984451738716e-02 5.759835750153949330e-02 6.146372935527485287e-02 6.522554281985308566e-02 6.886469670593890757e-02 7.236182891344188073e-02 7.569739144369296013e-02 7.885173190287150802e-02 8.180518087705726527e-02 8.453814466744892508e-02 8.703120292444826989e-02 8.926521073513561666e-02 9.122140471365323966e-02 9.288151262651220263e-02 9.422786606000863041e-02 9.524351560815766393e-02 9.591234802960606209e-02 9.621920479259231385e-02 9.615000140058971301e-02 9.569184686953496888e-02 9.483316271364129746e-02 9.356380079423437524e-02 9.187515940105484002e-02 8.976029697702510302e-02 8.721404298193639881e-02 8.423310554568472219e-02 8.081617583846087416e-02 7.696402958203051037e-02 7.267962703683215897e-02 6.796821453217218034e-02 6.283743406481781535e-02 5.729745481473332014e-02 5.136115709835462062e-02 4.504444075584890933e-02 3.836684535088937670e-02 3.135304091608127203e-02 2.403720872259374614e-02 1.648009049518582916e-02 8.878029304166031727e-03 3.556250051149240608e-03 9.203871269853650464e-03 1.745764416040551312e-02 2.608412988898585472e-02 3.488003968432723534e-02 4.376968681236034775e-02 5.269924075250240203e-02 6.162015311251039379e-02 7.048500467131238456e-02 7.924621976215316665e-02 8.785566434744640496e-02 9.626457635453768147e-02 1.044236419989128528e-01 1.122831454553011032e-01 1.197931600976241406e-01 1.269037659384183170e-01 1.335652850990910190e-01 1.397285305523564281e-01 1.453450651209402256e-01 1.503674686978072605e-01 1.547496122930647200e-01 1.584469380290177976e-01 1.614167447311247172e-01 1.636184794058058167e-01 1.650140357714389439e-01 1.655680622696654170e-01 1.652482838633011764e-01 1.640258447978395762e-01 1.618756839922954327e-01 1.587769619133282128e-01 1.547135696021537943e-01 1.496747705128920469e-01 1.436560607381680565e-01 1.366603964119191550e-01 1.287000561953825506e-01 1.197996415196709574e-01 1.100012038644757467e-01 9.937355499732092312e-02 8.803029980202582705e-02 7.616727063758996219e-02 6.414585021968600975e-02 5.268748199133330146e-02 4.329858526813130937e-02 3.875362677593047894e-02 4.180802520315134857e-02 5.198288192787695744e-02 6.671658441661276751e-02 8.412188282724114563e-02 1.032203313405544165e-01 1.235056766830681940e-01 1.446862228144008278e-01 1.665703277009568939e-01 1.890156935476621780e-01 2.119056711388159209e-01 2.351375122939526052e-01 2.586162467466802117e-01 2.822513754430859279e-01 3.059550557482866862e-01 3.296411172434222658e-01 3.532245604314974141e-01 3.766213468492053407e-01 3.997483705442657631e-01 4.225235451669790421e-01 4.448659659134491795e-01 4.666961201367678114e-01 4.879361292102242231e-01 5.085100096501485867e-01 5.283439449507367769e-01 5.473665618277687717e-01 5.655092060688433619e-01 5.827062142172686476e-01 5.988951780432975047e-01 6.140171992841808590e-01 6.280171325307503105e-01 6.408438144454153829e-01 6.524502777435936540e-01 6.627939485759692939e-01 6.718368261257025020e-01 6.795456433911145622e-01 6.858920082667069318e-01 6.908525241675991246e-01 6.944088895674435102e-01 6.965479759400118320e-01 6.972618837109099132e-01 6.965479759400117210e-01 6.944088895674432882e-01 6.908525241675992357e-01 6.858920082667067097e-01 6.795456433911144511e-01 6.718368261257025020e-01 6.627939485759690719e-01 6.524502777435935430e-01 6.408438144454153829e-01 6.280171325307503105e-01 6.140171992841808590e-01 5.988951780432977268e-01 5.827062142172688697e-01 5.655092060688433619e-01 5.473665618277688827e-01 5.283439449507367769e-01 5.085100096501485867e-01 4.879361292102242231e-01 4.666961201367676448e-01 4.448659659134491795e-01 4.225235451669790976e-01 3.997483705442657631e-01 3.766213468492053407e-01 3.532245604314974696e-01 3.296411172434223213e-01 3.059550557482866862e-01 2.822513754430859834e-01 2.586162467466801562e-01 2.351375122939526330e-01 2.119056711388159209e-01 1.890156935476621780e-01 1.665703277009568939e-01 1.446862228144008278e-01 1.235056766830682079e-01 1.032203313405544026e-01 8.412188282724114563e-02 6.671658441661276751e-02 5.198288192787692275e-02 4.180802520315136939e-02 3.875362677593049282e-02 4.329858526813129549e-02 5.268748199133329452e-02 6.414585021968600975e-02 7.616727063758998995e-02 8.803029980202588256e-02 9.937355499732092312e-02 1.100012038644757467e-01 1.197996415196709297e-01 1.287000561953825506e-01 1.366603964119191550e-01 1.436560607381681121e-01 1.496747705128921024e-01 1.547135696021537943e-01 1.587769619133282406e-01 1.618756839922954605e-01 1.640258447978395484e-01 1.652482838633011486e-01 1.655680622696654170e-01 1.650140357714389716e-01 1.636184794058057890e-01 1.614167447311246895e-01 1.584469380290177976e-01 1.547496122930647200e-01 1.503674686978072050e-01 1.453450651209401978e-01 1.397285305523564281e-01 1.335652850990910190e-01 1.269037659384183170e-01 1.197931600976241823e-01 1.122831454553011449e-01 1.044236419989128806e-01 9.626457635453768147e-02 8.785566434744640496e-02 7.924621976215315278e-02 7.048500467131238456e-02 6.162015311251039379e-02 5.269924075250240897e-02 4.376968681236034775e-02 3.488003968432722146e-02 2.608412988898586859e-02 1.745764416040551312e-02 9.203871269853636586e-03 3.556250051149242777e-03 8.878029304166035196e-03 1.648009049518580141e-02 2.403720872259375307e-02 3.135304091608127203e-02 3.836684535088938364e-02 4.504444075584888851e-02 5.136115709835464838e-02 5.729745481473329932e-02 6.283743406481781535e-02 6.796821453217219422e-02 7.267962703683215897e-02 7.696402958203048261e-02 8.081617583846086028e-02 8.423310554568473607e-02 8.721404298193639881e-02 8.976029697702511689e-02 9.187515940105484002e-02 9.356380079423437524e-02 9.483316271364129746e-02 9.569184686953498276e-02 9.615000140058969913e-02 9.621920479259231385e-02 9.591234802960606209e-02 9.524351560815767781e-02 9.422786606000861653e-02 9.288151262651224427e-02 9.122140471365323966e-02 8.926521073513561666e-02 8.703120292444829764e-02 8.453814466744891121e-02 8.180518087705727914e-02 7.885173190287150802e-02 7.569739144369296013e-02 7.236182891344188073e-02 6.886469670593893533e-02 6.522554281985311342e-02 6.146372935527485981e-02 5.759835750153950024e-02 5.364819984451738716e-02 4.963164120936649354e-02 4.556662997540419230e-02 4.147064316477923340e-02 3.736067128365493789e-02 3.325323439899759842e-02 2.916445295676697164e-02 2.511022516231194504e-02 2.110663601082225782e-02 1.717093681604837246e-02 1.332416454601358102e-02 9.599576276415760362e-03 6.079307936180809030e-03 3.152642976432791164e-03 2.976323251693087715e-03 5.594977210723791824e-03 8.644936632274941371e-03 1.168459201375837177e-02 1.462964505646675677e-02 1.745177988745216444e-02 2.013754355072543134e-02 2.267910438758716576e-02 2.507139574214150429e-02 2.731102448661861665e-02 2.939578169769753793e-02 3.132439156213118192e-02 3.309636543930481734e-02 3.471190641588147580e-02 3.617183978582289711e-02 3.747755761004533531e-02 3.863097132047436238e-02 3.963446916250629171e-02 4.049087672206096861e-02 4.120341956241900527e-02
4.119825468746909219e-02 4.057383702021877953e-02 3.980652354698017981e-02 3.889274550020933863e-02 3.782931177665033867e-02 3.661344514889033203e-02 3.524281982733739466e-02 3.371560083292558796e-02 3.203048604556766460e-02 3.018675254003191921e-02 2.818431025139138055e-02 2.602376888871657870e-02 2.370653014828564067e-02 2.123493132268974154e-02 1.861250154104551746e-02 1.584449016950495795e-02 1.293914498980914575e-02 9.911474743615138194e-03 6.797901829484222051e-03 3.747744607617131424e-03 2.093963133202998012e-03 4.446534658630282508e-03 7.911991061775329806e-03 1.162161554415260152e-02 1.546291366207367887e-02 1.940000091072308780e-02 2.341207826801610520e-02 2.748243044122222756e-02 3.159544951644821520e-02 3.573561452590589410e-02 3.988709038313132532e-02 4.403356234900804300e-02 4.815817390977784884e-02 5.224351614942915334e-02 5.627164602942349991e-02 6.022412291396862100e-02 6.408205794927861187e-02 6.782617339326164896e-02 7.143687022784017682e-02 7.489430302206261103e-02 7.817846134706366024e-02 8.126925721646482970e-02 8.414661810982319856e-02 8.679058517021100150e-02 8.918141617080906081e-02 9.129969283126396218e-02 9.312643203974285688e-02 9.464320050532445960e-02 9.583223233080459535e-02 9.667654896002814136e-02 9.716008091832263605e-02 9.726779073103163087e-02 9.698579637524012975e-02 9.630149459515439936e-02 9.520368339551683878e-02 9.368268302298184136e-02 9.173045475913939317e-02 8.934071689025262220e-02 8.650905730518998471e-02 8.323304233436076838e-02 7.951232173662495240e-02 7.534873027954988589e-02 7.074638737148768175e-02 6.571179819129295552e-02 6.025396387659794073e-02 5.438451744418376643e-02 4.811792402860272377e-02 4.147184242757642053e-02 3.446792263601922146e-02 2.713396045944772503e-02 1.951137770077308528e-02 1.169402476766198684e-02 4.324579658962396204e-03 6.274380187844941399e-03 1.448277126340127494e-02 2.320981858557746511e-02 3.213359838498837384e-02 4.116987584245484361e-02 5.026355080759883909e-02 5.936560442207088062e-02 6.842812604611363259e-02 7.740289862750522609e-02 8.624098234404174723e-02 9.489265105429126046e-02 1.033074775404715928e-01 1.114344917645041372e-01 1.192223801878503492e-01 1.266197111264936725e-01 1.335751783023052253e-01 1.400378580647429760e-01 1.459574774091944305e-01 1.512846908288982273e-01 1.559713646234652529e-01 1.599708677586834937e-01 1.632383688579628345e-01 1.657311395057520786e-01 1.674088648665791323e-01 1.682339638137093918e-01 1.681719225366434534e-01 1.671916483056157532e-01 1.652658542951546683e-01 1.623714931081313984e-01 1.584902676685333300e-01 1.536092667071552453e-01 1.477218042818866928e-01 1.408286007011824992e-01 1.329395505316930126e-01 1.240765349911417542e-01 1.142781703874892890e-01 1.036083261374116105e-01 9.217241400703868326e-02 8.015075240347753482e-02 6.787189782967009699e-02 5.598295519724530434e-02 4.583299316672836965e-02 4.002593519958556195e-02 4.164633386674951310e-02 5.091768988834804305e-02 6.533656445663990620e-02 8.277135925854053888e-02 1.020849421293360815e-01 1.226953767013604091e-01 1.442745830030671972e-01 1.666118262364675584e-01 1.895536136217373657e-01 2.129759104207284703e-01 2.367705086368801781e-01 2.608379826733391305e-01 2.850839082572871330e-01 3.094167935630208754e-01 3.337469557074848048e-01 3.579859430356703842e-01 3.820462848528694555e-01 4.058414440357274722e-01 4.292858985694488760e-01 4.522953064312941751e-01 4.747867246955935761e-01 4.966788635781700378e-01 5.178923621955029422e-01 5.383500766431463802e-01 5.579773734814207353e-01 5.767024233697310986e-01 5.944564907202988246e-01 6.111742160360575937e-01 6.267938881724895994e-01 6.412577041933718025e-01 6.545120148238420255e-01 6.665075537720174248e-01 6.771996494133105671e-01 6.865484175239758846e-01 6.945189339209631996e-01 7.010813860213045423e-01 7.062112024796856069e-01 7.098891602010205526e-01 7.121014681581825378e-01 7.128398275745192469e-01 7.121014681581825378e-01 7.098891602010207746e-01 7.062112024796856069e-01 7.010813860213044313e-01 6.945189339209631996e-01 6.865484175239756626e-01 6.771996494133104560e-01 6.665075537720174248e-01 6.545120148238420255e-01 6.412577041933715805e-01 6.267938881724895994e-01 6.111742160360575937e-01 5.944564907202989357e-01 5.767024233697310986e-01 5.579773734814206243e-01 5.383500766431464912e-01 5.178923621955027201e-01 4.966788635781699823e-01 4.747867246955935761e-01 4.522953064312941196e-01 4.292858985694487650e-01 4.058414440357274167e-01 3.820462848528695110e-01 3.579859430356704952e-01 3.337469557074846382e-01 3.094167935630208754e-01 2.850839082572871330e-01 2.608379826733390749e-01 2.367705086368803169e-01 2.129759104207284426e-01 1.895536136217373657e-01 1.666118262364675029e-01 1.442745830030671972e-01 1.226953767013604091e-01 1.020849421293360260e-01 8.277135925854055276e-02 6.533656445663992007e-02 5.091768988834804305e-02 4.164633386674948534e-02 4.002593519958558971e-02 4.583299316672836271e-02 5.598295519724529740e-02 6.787189782967011087e-02 8.015075240347754870e-02 9.217241400703868326e-02 1.036083261374116243e-01 1.142781703874892751e-01 1.240765349911417126e-01 1.329395505316930404e-01 1.408286007011825269e-01 1.477218042818867205e-01 1.536092667071552731e-01 1.584902676685333300e-01 1.623714931081314539e-01 1.652658542951546683e-01 1.671916483056157532e-01 1.681719225366435089e-01 1.682339638137093640e-01 1.674088648665791879e-01 1.657311395057520786e-01 1.632383688579628622e-01 1.599708677586834660e-01 1.559713646234652251e-01 1.512846908288982273e-01 1.459574774091944305e-01 1.400378580647429760e-01 1.335751783023052530e-01 1.266197111264936725e-01 1.192223801878503353e-01 1.114344917645041927e-01 1.033074775404716206e-01 9.489265105429126046e-02 8.624098234404173335e-02 7.740289862750521221e-02 6.842812604611368810e-02 5.936560442207088756e-02 5.026355080759883215e-02 4.116987584245481585e-02 3.213359838498838078e-02 2.320981858557746857e-02 1.448277126340127841e-02 6.274380187844947471e-03 4.324579658962397939e-03 1.169402476766198684e-02 1.951137770077308875e-02 2.713396045944772503e-02 3.446792263601924922e-02 4.147184242757642747e-02 4.811792402860273765e-02 5.438451744418376643e-02 6.025396387659791991e-02 6.571179819129296940e-02 7.074638737148766787e-02 7.534873027954987201e-02 7.951232173662495240e-02 8.323304233436079613e-02 8.650905730518997083e-02 8.934071689025263607e-02 9.173045475913937929e-02 9.368268302298181360e-02 9.520368339551683878e-02 9.630149459515439936e-02 9.698579637524012975e-02 9.726779073103164475e-02 9.716008091832264992e-02 9.667654896002814136e-02 9.583223233080458148e-02 9.464320050532445960e-02 9.312643203974285688e-02 9.129969283126396218e-02 8.918141617080908856e-02 8.679058517021101538e-02 8.414661810982317081e-02 8.126925721646482970e-02 7.817846134706366024e-02 7.489430302206258327e-02 7.143687022784017682e-02 6.782617339326166284e-02 6.408205794927858412e-02 6.022412291396862793e-02 5.627164602942352073e-02 5.224351614942915334e-02 4.815817390977783496e-02 4.403356234900804300e-02 3.988709038313133226e-02 3.573561452590590104e-02 3.159544951644821520e-02 2.748243044122221715e-02 2.341207826801610520e-02 1.940000091072309127e-02 1.546291366207367887e-02 1.162161554415259285e-02 7.911991061775326337e-03 4.446534658630289447e-03 2.093963133202995409e-03 3.747744607617134894e-03 6.797901829484222051e-03 9.911474743615132990e-03 1.293914498980914055e-02 1.584449016950495795e-02 1.861250154104551052e-02 2.123493132268973807e-02 2.370653014828563027e-02 2.602376888871658217e-02 2.818431025139138402e-02 3.018675254003191921e-02 3.203048604556765766e-02 3.371560083292557408e-02 3.524281982733739466e-02 3.661344514889033203e-02 3.782931177665033173e-02 3.889274550020932475e-02 3.980652354698017981e-02 4.057383702021877259e-02 4.119825468746908526e-02
4.111850922394016949e-02 4.058226498661819670e-02 3.990441421230186969e-02 3.908105951697059266e-02 3.810865946611565608e-02 3.698406419056639999e-02 3.570455191613963047e-02 3.426786655372470597e-02 3.267225668183741660e-02 3.091651659496328849e-02 2.900003073840329640e-02 2.692282413007557329e-02 2.468562403480657058e-02 2.228994408119649301e-02 1.973821628767950115e-02 1.703403454366595945e-02 1.418268889657664858e-02 1.119259037126368699e-02 8.080156539859377485e-03 4.894713800529600263e-03 2.004029507509396540e-03 2.849766727884614232e-03 6.229641623904187166e-03 9.921669658824558424e-03 1.375320822766808344e-02 1.768615927204230179e-02 2.170057898559937457e-02 2.578059999727613100e-02 2.991125466888656242e-02 3.407749622003775070e-02 3.826384150712950488e-02 4.245423323673402916e-02 4.663199389058371447e-02 5.077982406544744032e-02 5.487982558169933467e-02 5.891354043140881180e-02 6.286200119324400482e-02 6.670579062292533723e-02 7.042510913103663950e-02 7.399984936028100591e-02 7.740967732604776830e-02 8.063411970686656938e-02 8.365265692361327499e-02 8.644482165912760474e-02 8.899030245930217298e-02 9.126905203222016039e-02 9.326139982916026305e-02 9.494816845329095978e-02 9.631079340147208345e-02 9.733144560287061708e-02 9.799315617681621238e-02 9.827994279244760267e-02 9.817693697549373377e-02 9.767051167431192726e-02 9.674840837009411609e-02 9.539986299691179117e-02 9.361572993020410294e-02 9.138860331284963390e-02 8.871293502608673665e-02 8.558514869538341729e-02 8.200374928059070423e-02 7.796942809615366177e-02 7.348516366352149387e-02 6.855631987490405643e-02 6.319074513334836662e-02 5.739888085127205219e-02 5.119389867834366753e-02 4.459191397921567768e-02 3.761240446008219662e-02 3.027923897236114298e-02 2.262389609962379630e-02 1.469957521526681250e-02 6.701540018156081427e-03 3.513133405560069349e-03 1.142954553215659586e-02 2.024711408403955318e-02 2.929129049972980722e-02 3.846640075085306504e-02 4.771644760561724596e-02 5.699222471444561483e-02 6.624549937095965124e-02 7.542752390414139696e-02 8.448863310803578219e-02 9.337819967768495877e-02 1.020447342737770685e-01 1.104360551032563531e-01 1.184994965750009593e-01 1.261821431084752532e-01 1.334310809522999686e-01 1.401936639024431441e-01 1.464177902841789780e-01 1.520521893590745799e-01 1.570467158271154351e-01 1.613526515092645608e-01 1.649230137333515811e-01 1.677128704993009478e-01 1.696796632684358375e-01 1.707835393409490587e-01 1.709876974580705478e-01 1.702587528167155417e-01 1.685671316531678898e-01 1.658875118634252632e-01 1.621993364094891921e-01 1.574874434751950547e-01 1.517428870496463633e-01 1.449640746923349099e-01 1.371584477406846969e-01 1.283451200818032378e-01 1.185592797085319727e-01 1.078599901631094038e-01 9.634492511768627532e-02 8.418015781613283344e-02 7.166481800766594246e-02 5.938023127515091454e-02 4.853252666457391618e-02 4.153139329461646989e-02 4.166448579730194779e-02 4.989346270969412939e-02 6.390150061566386708e-02 8.131522638434728056e-02 1.008161622607121055e-01 1.217345624693510209e-01 1.437007137354220920e-01 1.664824902393475803e-01 1.899141377382004003e-01 2.138637066496049677e-01 2.382172468698492973e-01 2.628707139009017202e-01 2.877256532579309800e-01 3.126868478167532106e-01 3.376610397114441775e-01 3.625562680756404532e-01 3.872815740226220327e-01 4.117469320692719315e-01 4.358633249689247147e-01 4.595429110803040951e-01 4.826992519402619752e-01 5.052475787364806292e-01 5.271050831291844707e-01 5.481912221185818446e-01 5.684280293976124998e-01 5.877404274470049428e-01 6.060565358663720925e-01 6.233079723009056217e-01 6.394301429482290855e-01 6.543625200962265298e-01 6.680489045036385187e-01 6.804376707247250522e-01 6.914819937208194212e-01 7.011400553100606281e-01 7.093752291924334541e-01 7.161562434575623470e-01 7.214573196422338075e-01 7.252582875568009957e-01 7.275446752467530365e-01 7.283077735993588320e-01 7.275446752467530365e-01 7.252582875568009957e-01 7.214573196422336965e-01 7.161562434575623470e-01 7.093752291924336761e-01 7.011400553100604061e-01 6.914819937208194212e-01 6.804376707247250522e-01 6.680489045036387408e-01 6.543625200962265298e-01 6.394301429482290855e-01 6.233079723009056217e-01 6.060565358663720925e-01 5.877404274470049428e-01 5.684280293976126108e-01 5.481912221185817335e-01 5.271050831291842487e-01 5.052475787364806292e-01 4.826992519402619752e-01 4.595429110803040396e-01 4.358633249689247147e-01 4.117469320692720425e-01 3.872815740226220327e-01 3.625562680756404532e-01 3.376610397114441775e-01 3.126868478167532106e-01 2.877256532579309800e-01 2.628707139009016647e-01 2.382172468698492973e-01 2.138637066496049677e-01 1.899141377382004003e-01 1.664824902393475803e-01 1.437007137354221198e-01 1.217345624693510348e-01 1.008161622607120916e-01 8.131522638434728056e-02 6.390150061566385320e-02 4.989346270969412245e-02 4.166448579730193391e-02 4.153139329461649765e-02 4.853252666457390230e-02 5.938023127515091454e-02 7.166481800766592858e-02 8.418015781613284731e-02 9.634492511768627532e-02 1.078599901631094593e-01 1.185592797085319589e-01 1.283451200818032378e-01 1.371584477406846969e-01 1.449640746923349099e-01 1.517428870496463911e-01 1.574874434751950825e-01 1.621993364094892198e-01 1.658875118634252910e-01 1.685671316531678898e-01 1.702587528167155140e-01 1.709876974580706033e-01 1.707835393409490865e-01 1.696796632684358097e-01 1.677128704993009756e-01 1.649230137333515533e-01 1.613526515092645885e-01 1.570467158271155184e-01 1.520521893590745799e-01 1.464177902841790058e-01 1.401936639024431441e-01 1.334310809523000241e-01 1.261821431084752254e-01 1.184994965750009593e-01 1.104360551032563392e-01 1.020447342737770685e-01 9.337819967768497265e-02 8.448863310803576832e-02 7.542752390414135533e-02 6.624549937095966512e-02 5.699222471444562871e-02 4.771644760561726678e-02 3.846640075085306504e-02 2.929129049972980375e-02 2.024711408403957399e-02 1.142954553215660279e-02 3.513133405560059375e-03 6.701540018156077090e-03 1.469957521526679516e-02 2.262389609962380671e-02 3.027923897236114645e-02 3.761240446008216887e-02 4.459191397921567768e-02 5.119389867834370916e-02 5.739888085127204526e-02 6.319074513334835275e-02 6.855631987490405643e-02 7.348516366352149387e-02 7.796942809615363401e-02 8.200374928059067647e-02 8.558514869538343117e-02 8.871293502608673665e-02 9.138860331284960614e-02 9.361572993020408906e-02 9.539986299691179117e-02 9.674840837009414385e-02 9.767051167431192726e-02 9.817693697549373377e-02 9.827994279244760267e-02 9.799315617681618462e-02 9.733144560287061708e-02 9.631079340147208345e-02 9.494816845329097366e-02 9.326139982916026305e-02 9.126905203222013263e-02 8.899030245930220073e-02 8.644482165912760474e-02 8.365265692361327499e-02 8.063411970686656938e-02 7.740967732604775442e-02 7.399984936028099203e-02 7.042510913103661174e-02 6.670579062292533723e-02 6.286200119324400482e-02 5.891354043140881180e-02 5.487982558169932079e-02 5.077982406544743338e-02 4.663199389058370059e-02 4.245423323673403609e-02 3.826384150712951876e-02 3.407749622003775763e-02 2.991125466888657283e-02 2.578059999727613794e-02 2.170057898559937457e-02 1.768615927204230873e-02 1.375320822766807477e-02 9.921669658824554955e-03 6.229641623904190635e-03 2.849766727884613365e-03 2.004029507509399576e-03 4.894713800529601998e-03 8.080156539859386158e-03 1.119259037126369392e-02 1.418268889657663991e-02 1.703403454366595252e-02 1.973821628767950809e-02 2.228994408119649648e-02 2.468562403480656711e-02 2.692282413007556288e-02 2.900003073840329640e-02 3.091651659496327809e-02 3.267225668183742354e-02 3.426786655372471291e-02 3.570455191613961660e-02 3.698406419056642080e-02 3.810865946611568383e-02 3.908105951697058572e-02 3.990441421230186969e-02 4.058226498661818976e-02 4.111850922394016949e-02
4.096417197913225505e-02 4.051586941602543235e-02 3.992756451337043516e-02 3.919504614553918909e-02 3.831443772820544019e-02 3.728223263091525602e-02 3.609533029683757721e-02 3.475107303899269834e-02 3.324728354717278178e-02 3.158230326367948704e-02 2.975503202309210185e-02 2.776496981784124657e-02 2.561226250732666007e-02 2.329775536085190030e-02 2.082306315405290167e-02 1.819067787026255184e-02 1.540417048221051459e-02 1.246866230006146020e-02 9.392239889181747473e-03 6.191931153733756105e-03 2.941408393122114679e-03 1.381220906155920976e-03 4.557356752889780288e-03 8.231195905356394199e-03 1.204881126548150785e-02 1.597177308871971721e-02 1.998200833129454984e-02 2.406488293102080137e-02 2.820623683775299803e-02 3.239158538414874111e-02 3.660585436312992907e-02 4.083328838368147778e-02 4.505742831436047174e-02 4.926112174779965353e-02 5.342655226662374607e-02 5.753528132081831004e-02 6.156829979653009183e-02 6.550608779421664141e-02 6.932868180110726697e-02 7.301574876018646076e-02 7.654666668629295234e-02 7.990061154168641433e-02 8.305665009886012418e-02 8.599383850760906889e-02 8.869132625708554818e-02 9.112846518833485343e-02 9.328492317165740233e-02 9.514080201869881681e-02 9.667675915299732414e-02 9.787413251560665717e-02 9.871506813594756180e-02 9.918264975231935732e-02 9.926102982315374024e-02 9.893556122963551025e-02 9.819292893401719569e-02 9.702128082745076210e-02 9.541035697859556741e-02 9.335161648276794899e-02 9.083836111645277045e-02 8.786585503243894701e-02 8.443143980273842830e-02 8.053464426032594381e-02 7.617728886592570192e-02 7.136358485756096048e-02 6.610022950229570149e-02 6.039650100806968208e-02 5.426436171450779028e-02 4.771859067603003574e-02 4.077700121438430220e-02 3.346090887505565742e-02 2.579644252147616015e-02 1.781953322028407768e-02 9.607500465959850286e-03 2.222377298165447834e-03 8.304749035879617144e-03 1.720129891858442756e-02 2.635839749044746605e-02 3.566404756376895246e-02 4.506208214656123173e-02 5.450349042242769865e-02 6.393991330797346717e-02 7.332219054029102956e-02 8.260001452556589574e-02 9.172192156058647794e-02 1.006354136596412790e-01 1.092871424016921833e-01 1.176231281415194146e-01 1.255890027155601718e-01 1.331302696149093689e-01 1.401925781281992411e-01 1.467220091545008986e-01 1.526653710225318039e-01 1.579705040612613964e-01 1.625865930133582604e-01 1.664644867660481087e-01 1.695570253764675239e-01 1.718193750811011500e-01 1.732093730266328346e-01 1.736878850308673228e-01 1.732191820798953674e-01 1.717713449909648582e-01 1.693167125731770695e-01 1.658323981957197379e-01 1.613009156314270665e-01 1.557109824364109607e-01 1.490586177467783935e-01 1.413487409690764585e-01 1.325976500491749255e-01 1.228371050429108990e-01 1.121214801116996174e-01 1.005411080468578411e-01 8.824891938566593874e-02 7.551754623231542174e-02 6.286997408954322908e-02 5.138353483089824064e-02 4.326355729368294017e-02 4.188272760164432618e-02 4.893072904210339635e-02 6.242089574909128608e-02 7.975656707816504432e-02 9.941396911687447324e-02 1.206214773717684124e-01 1.429616479193097922e-01 1.661783392030984907e-01 1.900923431081270321e-01 2.145632169482684093e-01 2.394709680493111725e-01 2.647067640841319625e-01 2.901680154963168778e-01 3.157557062457121977e-01 3.413729444146059722e-01 3.669242066377833011e-01 3.923149936546698746e-01 4.174517380811125222e-01 4.422418713197799334e-01 4.665939929295258026e-01 4.904181066283730406e-01 5.136258994404074851e-01 5.361310480103043119e-01 5.578495408126048494e-01 5.787000080058019025e-01 5.986040526753457769e-01 6.174865785611380886e-01 6.352761103072595006e-01 6.519051029496268912e-01 6.673102378616320163e-01 6.814327027674718096e-01 6.942184537453969240e-01 7.056184574037613899e-01 7.155889116384986925e-01 7.240914435820646755e-01 7.310932835394402529e-01 7.365674138810714977e-01 7.404926920294876425e-01 7.428539468381927247e-01 7.436420478199782247e-01 7.428539468381928357e-01 7.404926920294878645e-01 7.365674138810714977e-01 7.310932835394403639e-01 7.240914435820646755e-01 7.155889116384983595e-01 7.056184574037613899e-01 6.942184537453972570e-01 6.814327027674720316e-01 6.673102378616320163e-01 6.519051029496270022e-01 6.352761103072595006e-01 6.174865785611380886e-01 5.986040526753458879e-01 5.787000080058019025e-01 5.578495408126048494e-01 5.361310480103043119e-01 5.136258994404073741e-01 4.904181066283730406e-01 4.665939929295257471e-01 4.422418713197797668e-01 4.174517380811126332e-01 3.923149936546697636e-01 3.669242066377831901e-01 3.413729444146059722e-01 3.157557062457121422e-01 2.901680154963169334e-01 2.647067640841318514e-01 2.394709680493111725e-01 2.145632169482684926e-01 1.900923431081269765e-01 1.661783392030984907e-01 1.429616479193097922e-01 1.206214773717684124e-01 9.941396911687447324e-02 7.975656707816504432e-02 6.242089574909129995e-02 4.893072904210336166e-02 4.188272760164431924e-02 4.326355729368294017e-02 5.138353483089824758e-02 6.286997408954324296e-02 7.551754623231542174e-02 8.824891938566589711e-02 1.005411080468577995e-01 1.121214801116996035e-01 1.228371050429108574e-01 1.325976500491748977e-01 1.413487409690764862e-01 1.490586177467784490e-01 1.557109824364109329e-01 1.613009156314270387e-01 1.658323981957197102e-01 1.693167125731770417e-01 1.717713449909648860e-01 1.732191820798954229e-01 1.736878850308673228e-01 1.732093730266328069e-01 1.718193750811011500e-01 1.695570253764675239e-01 1.664644867660481642e-01 1.625865930133582882e-01 1.579705040612613964e-01 1.526653710225317762e-01 1.467220091545008986e-01 1.401925781281992411e-01 1.331302696149093412e-01 1.255890027155601718e-01 1.176231281415194008e-01 1.092871424016921555e-01 1.006354136596412790e-01 9.172192156058649182e-02 8.260001452556589574e-02 7.332219054029102956e-02 6.393991330797348105e-02 5.450349042242769171e-02 4.506208214656122479e-02 3.566404756376894553e-02 2.635839749044747646e-02 1.720129891858442756e-02 8.304749035879620614e-03 2.222377298165447834e-03 9.607500465959853755e-03 1.781953322028407075e-02 2.579644252147615321e-02 3.346090887505567130e-02 4.077700121438428832e-02 4.771859067603003574e-02 5.426436171450781804e-02 6.039650100806966126e-02 6.610022950229570149e-02 7.136358485756100212e-02 7.617728886592567417e-02 8.053464426032597157e-02 8.443143980273841442e-02 8.786585503243891926e-02 9.083836111645279821e-02 9.335161648276797675e-02 9.541035697859558129e-02 9.702128082745076210e-02 9.819292893401719569e-02 9.893556122963552413e-02 9.926102982315374024e-02 9.918264975231934344e-02 9.871506813594760343e-02 9.787413251560664329e-02 9.667675915299732414e-02 9.514080201869877518e-02 9.328492317165741621e-02 9.112846518833486731e-02 8.869132625708557593e-02 8.599383850760904113e-02 8.305665009886011030e-02 7.990061154168645596e-02 7.654666668629293846e-02 7.301574876018646076e-02 6.932868180110725309e-02 6.550608779421668304e-02 6.156829979653009183e-02 5.753528132081831004e-02 5.342655226662375301e-02 4.926112174779964659e-02 4.505742831436047174e-02 4.083328838368150554e-02 3.660585436312993601e-02 3.239158538414872723e-02 2.820623683775301191e-02 2.406488293102078749e-02 1.998200833129454984e-02 1.597177308871970680e-02 1.204881126548150959e-02 8.231195905356387260e-03 4.557356752889780288e-03 1.381220906155917723e-03 2.941408393122110342e-03 6.191931153733761309e-03 9.392239889181749207e-03 1.246866230006146367e-02 1.540417048221049898e-02 1.819067787026255184e-02 2.082306315405289127e-02 2.329775536085190030e-02 2.561226250732665313e-02 2.776496981784124657e-02 2.975503202309210185e-02 3.158230326367946622e-02 3.324728354717276790e-02 3.475107303899270528e-02 3.609533029683757721e-02 3.728223263091524908e-02 3.831443772820544713e-02 3.919504614553920296e-02 3.992756451337043516e-02 4.051586941602545316e-02 4.096417197913224117e-02
4.073556575460928614e-02 4.037469086282208242e-02 3.987572659209379783e-02 3.923416337861619640e-02 3.844580488132231383e-02 3.750680345843694641e-02 3.641369630706441790e-02 3.516344214895352621e-02 3.375345835269617095e-02 3.218165840411850442e-02 3.044648968552659402e-02 2.854697162801920693e-02 2.648273451800982337e-02 2.425405970751492654e-02 2.186192304557608990e-02 1.930804597761652877e-02 1.659496594009723935e-02 1.372616018107463559e-02 1.070634245192742667e-02 7.542481865468359491e-03 4.249655787018895986e-03 9.888880145155411628e-04 2.901057059863749229e-03 6.559585287159277849e-03 1.035842907780790134e-02 1.426465664678545561e-02 1.826347478246263811e-02 2.234183905384000760e-02 2.648650850471897730e-02 3.068360753035714178e-02 3.491850078522412693e-02 3.917576156786549413e-02 4.343917690529803394e-02 4.769177117534515592e-02 5.191584154714944804e-02 5.609300247870828426e-02 6.020423804083344099e-02 6.422996147461867977e-02 6.815008166472098783e-02 7.194407632542260123e-02 7.559107173507471911e-02 7.906992885423504147e-02 8.235933564147536468e-02 8.543790534747926213e-02 8.828428052705972195e-02 9.087724246344766610e-02 9.319582565048183109e-02 9.521943692808698678e-02 9.692797881492792866e-02 9.830197653045789907e-02 9.932270814702268136e-02 9.997233726239770912e-02 1.002340475340482706e-01 1.000921783700245149e-01 9.953236102779296213e-02 9.854165433307514321e-02 9.710867919667655335e-02 9.522375108045781633e-02 9.287900954631721218e-02 9.006854401886857375e-02 8.678851491011541075e-02 8.303726930640741022e-02 7.881545052895629067e-02 7.412610110048221956e-02 6.897475909174950737e-02 6.336954873487972428e-02 5.732126819795619471e-02 5.084348220042925887e-02 4.395263978022662110e-02 3.666827556220919604e-02 2.901348961706718896e-02 2.101653634491676415e-02 1.271887296310941946e-02 4.283046029037254794e-03 5.119687231109862520e-03 1.407858962520118669e-02 2.334121016237431651e-02 3.276845908533718155e-02 4.230534363416373761e-02 5.190353677883335209e-02 6.151476060169443899e-02 7.108955704979681711e-02 8.057705536758730247e-02 8.992501828062236802e-02 9.907999249904439476e-02 1.079875093621006366e-01 1.165923154415707125e-01 1.248386242950620534e-01 1.326703848645886807e-01 1.400315638123278417e-01 1.468664399101099749e-01 1.531199090328411172e-01 1.587377985956036630e-01 1.636671905423779105e-01 1.678567523186539345e-01 1.712570757093919982e-01 1.738210240794937356e-01 1.755040895300567227e-01 1.762647629557951567e-01 1.760649222370883338e-01 1.748702472874486546e-01 1.726506761905549636e-01 1.693809255733793040e-01 1.650411131436984868e-01 1.596175455585315817e-01 1.531037793145117454e-01 1.455021438377434306e-01 1.368260713699518405e-01 1.271038887625142999e-01 1.163853798109924925e-01 1.047538837570261006e-01 9.235014967567356514e-02 7.942284505485186497e-02 6.644307565153877160e-02 5.437274350027109654e-02 4.521272708530724160e-02 4.231807535316943480e-02 4.805191521199304872e-02 6.090585190652581665e-02 7.809923500984192191e-02 9.787876323919469934e-02 1.193546647166890129e-01 1.420546694097128693e-01 1.656956152924014547e-01 1.900835044724658585e-01 2.150687684836803115e-01 2.405250520057955477e-01 2.663385605075626050e-01 2.924024649791630015e-01 3.186138798010268447e-01 3.448722238626958925e-01 3.710783622395246173e-01 3.971342073316203591e-01 4.229426003755274444e-01 4.484073691496571201e-01 4.734334988315893056e-01 4.979273763848580114e-01 5.217970826258333528e-01 5.449527144660518685e-01 5.673067250233931880e-01 5.887742726205700272e-01 6.092735718732176231e-01 6.287262415433152452e-01 6.470576448573881478e-01 6.641972187222370261e-01 6.800787888158676964e-01 6.946408679505448047e-01 7.078269354416990566e-01 7.195856954971544539e-01 7.298713128845382148e-01 7.386436243529065360e-01 7.458683244858823613e-01 7.515171248534849857e-01 7.555678855121094051e-01 7.580047180796886108e-01 7.588180597871622135e-01 7.580047180796887218e-01 7.555678855121091830e-01 7.515171248534847637e-01 7.458683244858823613e-01 7.386436243529066470e-01 7.298713128845382148e-01 7.195856954971542319e-01 7.078269354416990566e-01 6.946408679505448047e-01 6.800787888158676964e-01 6.641972187222369151e-01 6.470576448573880368e-01 6.287262415433151341e-01 6.092735718732176231e-01 5.887742726205700272e-01 5.673067250233932990e-01 5.449527144660519795e-01 5.217970826258334638e-01 4.979273763848580114e-01 4.734334988315891390e-01 4.484073691496570091e-01 4.229426003755273333e-01 3.971342073316203591e-01 3.710783622395245618e-01 3.448722238626958370e-01 3.186138798010269002e-01 2.924024649791630570e-01 2.663385605075626605e-01 2.405250520057955754e-01 2.150687684836803115e-01 1.900835044724658585e-01 1.656956152924014547e-01 1.420546694097128970e-01 1.193546647166890268e-01 9.787876323919465771e-02 7.809923500984186640e-02 6.090585190652578890e-02 4.805191521199305565e-02 4.231807535316941399e-02 4.521272708530722079e-02 5.437274350027106185e-02 6.644307565153877160e-02 7.942284505485190660e-02 9.235014967567363453e-02 1.047538837570261006e-01 1.163853798109924925e-01 1.271038887625143554e-01 1.368260713699518683e-01 1.455021438377434306e-01 1.531037793145117731e-01 1.596175455585315817e-01 1.650411131436984313e-01 1.693809255733792762e-01 1.726506761905549359e-01 1.748702472874486269e-01 1.760649222370884170e-01 1.762647629557951845e-01 1.755040895300567227e-01 1.738210240794937356e-01 1.712570757093920260e-01 1.678567523186539900e-01 1.636671905423778828e-01 1.587377985956036075e-01 1.531199090328411727e-01 1.468664399101100027e-01 1.400315638123277584e-01 1.326703848645886807e-01 1.248386242950619979e-01 1.165923154415707402e-01 1.079875093621006366e-01 9.907999249904438088e-02 8.992501828062235414e-02 8.057705536758731635e-02 7.108955704979677548e-02 6.151476060169443205e-02 5.190353677883335209e-02 4.230534363416375149e-02 3.276845908533718155e-02 2.334121016237430957e-02 1.407858962520119363e-02 5.119687231109866857e-03 4.283046029037250457e-03 1.271887296310942293e-02 2.101653634491678149e-02 2.901348961706717855e-02 3.666827556220916134e-02 4.395263978022663498e-02 5.084348220042925887e-02 5.732126819795621553e-02 6.336954873487973816e-02 6.897475909174952124e-02 7.412610110048221956e-02 7.881545052895630454e-02 8.303726930640739634e-02 8.678851491011541075e-02 9.006854401886858763e-02 9.287900954631719830e-02 9.522375108045781633e-02 9.710867919667656722e-02 9.854165433307514321e-02 9.953236102779294825e-02 1.000921783700245149e-01 1.002340475340482706e-01 9.997233726239772300e-02 9.932270814702265360e-02 9.830197653045789907e-02 9.692797881492795642e-02 9.521943692808697290e-02 9.319582565048183109e-02 9.087724246344765222e-02 8.828428052705973583e-02 8.543790534747927601e-02 8.235933564147539243e-02 7.906992885423508310e-02 7.559107173507470523e-02 7.194407632542260123e-02 6.815008166472100171e-02 6.422996147461865202e-02 6.020423804083344099e-02 5.609300247870827039e-02 5.191584154714944110e-02 4.769177117534515592e-02 4.343917690529803394e-02 3.917576156786551494e-02 3.491850078522412693e-02 3.068360753035714872e-02 2.648650850471898077e-02 2.234183905384001106e-02 1.826347478246263464e-02 1.426465664678545388e-02 1.035842907780789093e-02 6.559585287159282185e-03 2.901057059863750530e-03 9.888880145155472343e-04 4.249655787018895986e-03 7.542481865468365562e-03 1.070634245192741973e-02 1.372616018107463386e-02 1.659496594009723935e-02 1.930804597761652183e-02 2.186192304557608296e-02 2.425405970751492307e-02 2.648273451800983030e-02 2.854697162801918264e-02 3.044648968552658014e-02 3.218165840411849055e-02 3.375345835269617095e-02 3.516344214895353315e-02 3.641369630706440402e-02 3.750680345843694641e-02 3.844580488132232771e-02 3.923416337861620334e-02 3.987572659209379783e-02 4.037469086282208242e-02 4.073556575460928614e-02
4.043336475803734065e-02 4.015911967907539321e-02 3.974899996621766157e-02 3.919821345632666654e-02 3.850225982287263510e-02 3.765696628779942323e-02 3.665852406524335028e-02 3.550352539427979043e-02 3.418900100543048604e-02 3.271245785370714004e-02 3.107191693972451152e-02 2.926595103129574910e-02 2.729372209265315888e-02 2.515501823174713311e-02 2.285028999870495486e-02 2.038068593920173283e-02 1.774808750951132816e-02 1.495514407862715868e-02 1.200531091568069267e-02 8.902902658056868410e-03 5.653236880849757569e-03 2.263869601589503424e-03 1.274673743708588025e-03 4.922772386159759289e-03 8.693986051172910429e-03 1.257444137236382944e-02 1.655325027520343495e-02 2.061885315496816626e-02 2.475881823445253913e-02 2.895981347649501450e-02 3.320761103987097951e-02 3.748710419581885445e-02 4.178233230879324633e-02 4.607651272107593510e-02 5.035207924109882938e-02 5.459072719599556561e-02 5.877346508606681730e-02 6.288067288966182888e-02 6.689216705082437486e-02 7.078727215222944957e-02 7.454489923917456684e-02 7.814363071858825005e-02 8.156181171159194998e-02 8.477764769028746372e-02 8.776930817898537240e-02 9.051503624796841674e-02 9.299326347429376360e-02 9.518272998952455322e-02 9.706260917880968342e-02 9.861263654036901694e-02 9.981324215891278218e-02 1.006456861920176082e-01 1.010921967149831374e-01 1.011361092180818183e-01 1.007620070008569957e-01 9.995586166191258726e-02 9.870517284037935712e-02 9.699910632747815731e-02 9.482862963525719169e-02 9.218664408538426724e-02 8.906811246739634869e-02 8.547018131664180229e-02 8.139229688555439657e-02 7.683631394337009368e-02 7.180659667053329587e-02 6.631011118734014831e-02 6.035650984260857582e-02 5.395820873664798623e-02 4.713046335894605782e-02 3.989145693703735618e-02 3.226244862008481595e-02 2.426816481263059655e-02 1.593842592964881191e-02 7.321640665205187727e-03 1.925624905754300250e-03 1.088692984284303673e-02 2.024750958078865015e-02 2.978637501005418006e-02 3.945199189545824797e-02 4.919723989580739032e-02 5.897409492445333801e-02 6.873288902629635932e-02 7.842225155138773940e-02 8.798922595886850273e-02 9.737945313496906841e-02 1.065373896354959438e-01 1.154065494720968310e-01 1.239297644191725695e-01 1.320494600989206568e-01 1.397079460057329414e-01 1.468477180287758033e-01 1.534117722440486165e-01 1.593439289115560764e-01 1.645891658013412251e-01 1.690939602374617601e-01 1.728066396453466769e-01 1.756777409873615525e-01 1.776603803773302570e-01 1.787106355399819269e-01 1.787879458847299596e-01 1.778555382240019911e-01 1.758808913087269998e-01 1.728362606379255095e-01 1.686992986789555282e-01 1.634538288729066591e-01 1.570908725554873153e-01 1.496101020227914302e-01 1.410220332550247702e-01 1.313515497710445457e-01 1.206439287379997977e-01 1.089758200007418104e-01 9.647663196387050444e-02 8.337326572384330670e-02 7.009055852407163056e-02 5.748731051969375311e-02 4.736678028198570978e-02 4.298336929180664179e-02 4.728103353417612009e-02 5.936925324297656625e-02 7.634794585617277196e-02 9.621140339037916045e-02 1.179329880047171875e-01 1.409773318404261844e-01 1.650308039546409533e-01 1.898831168527009838e-01 2.153748830232426192e-01 2.413730432693109440e-01 2.677586609826357877e-01 2.944205642007473034e-01 3.212519305322347196e-01 3.481484389810414193e-01 3.750072987230756993e-01 4.017267905337030265e-01 4.282061192927894000e-01 4.543454611427394929e-01 4.800461352981818530e-01 5.052108567637441094e-01 5.297440415683375425e-01 5.535521453757444865e-01 5.765440220650024372e-01 5.986312925248596928e-01 6.197287162930231741e-01 6.397545602748413440e-01 6.586309598852555514e-01 6.762842687504415640e-01 6.926453936918672838e-01 7.076501121667664318e-01 7.212393697003433024e-01 7.333595551469880292e-01 7.439627518796827488e-01 7.530069632422298209e-01 7.604563108168251873e-01 7.662812042655452460e-01 7.704584817032174016e-01 7.729715197526924042e-01 7.738103126246235197e-01 7.729715197526922932e-01 7.704584817032175126e-01 7.662812042655449130e-01 7.604563108168251873e-01 7.530069632422298209e-01 7.439627518796826378e-01 7.333595551469881402e-01 7.212393697003436355e-01 7.076501121667664318e-01 6.926453936918672838e-01 6.762842687504415640e-01 6.586309598852555514e-01 6.397545602748412330e-01 6.197287162930231741e-01 5.986312925248596928e-01 5.765440220650023262e-01 5.535521453757442645e-01 5.297440415683375425e-01 5.052108567637438874e-01 4.800461352981816865e-01 4.543454611427394929e-01 4.282061192927895665e-01 4.017267905337030820e-01 3.750072987230756993e-01 3.481484389810414193e-01 3.212519305322347196e-01 2.944205642007473034e-01 2.677586609826357322e-01 2.413730432693108885e-01 2.153748830232426192e-01 1.898831168527009838e-01 1.650308039546410366e-01 1.409773318404261844e-01 1.179329880047171875e-01 9.621140339037916045e-02 7.634794585617277196e-02 5.936925324297654544e-02 4.728103353417615479e-02 4.298336929180663485e-02 4.736678028198570978e-02 5.748731051969374617e-02 7.009055852407164444e-02 8.337326572384329282e-02 9.647663196387049056e-02 1.089758200007417827e-01 1.206439287379997977e-01 1.313515497710445457e-01 1.410220332550248257e-01 1.496101020227914302e-01 1.570908725554873153e-01 1.634538288729066591e-01 1.686992986789556392e-01 1.728362606379255373e-01 1.758808913087269998e-01 1.778555382240019911e-01 1.787879458847299596e-01 1.787106355399819824e-01 1.776603803773302293e-01 1.756777409873615248e-01 1.728066396453466769e-01 1.690939602374617046e-01 1.645891658013412251e-01 1.593439289115560764e-01 1.534117722440486720e-01 1.468477180287757478e-01 1.397079460057329414e-01 1.320494600989206568e-01 1.239297644191725972e-01 1.154065494720968171e-01 1.065373896354959438e-01 9.737945313496906841e-02 8.798922595886850273e-02 7.842225155138773940e-02 6.873288902629638708e-02 5.897409492445333107e-02 4.919723989580739726e-02 3.945199189545824797e-02 2.978637501005416272e-02 2.024750958078865362e-02 1.088692984284304367e-02 1.925624905754303720e-03 7.321640665205182523e-03 1.593842592964880497e-02 2.426816481263059655e-02 3.226244862008481595e-02 3.989145693703731455e-02 4.713046335894605782e-02 5.395820873664798623e-02 6.035650984260857582e-02 6.631011118734010668e-02 7.180659667053329587e-02 7.683631394337010756e-02 8.139229688555441045e-02 8.547018131664177454e-02 8.906811246739634869e-02 9.218664408538425337e-02 9.482862963525719169e-02 9.699910632747815731e-02 9.870517284037935712e-02 9.995586166191257338e-02 1.007620070008569957e-01 1.011361092180818183e-01 1.010921967149831235e-01 1.006456861920176221e-01 9.981324215891278218e-02 9.861263654036897530e-02 9.706260917880968342e-02 9.518272998952453934e-02 9.299326347429374973e-02 9.051503624796840286e-02 8.776930817898537240e-02 8.477764769028747760e-02 8.156181171159197774e-02 7.814363071858825005e-02 7.454489923917453909e-02 7.078727215222943570e-02 6.689216705082438874e-02 6.288067288966182888e-02 5.877346508606683118e-02 5.459072719599557949e-02 5.035207924109882244e-02 4.607651272107596285e-02 4.178233230879325327e-02 3.748710419581888220e-02 3.320761103987097951e-02 2.895981347649499368e-02 2.475881823445253913e-02 2.061885315496818361e-02 1.655325027520343148e-02 1.257444137236382598e-02 8.693986051172910429e-03 4.922772386159761024e-03 1.274673743708595831e-03 2.263869601589509062e-03 5.653236880849758436e-03 8.902902658056858001e-03 1.200531091568069614e-02 1.495514407862716735e-02 1.774808750951132816e-02 2.038068593920172936e-02 2.285028999870496527e-02 2.515501823174714005e-02 2.729372209265315194e-02 2.926595103129575950e-02 3.107191693972451499e-02 3.271245785370712617e-02 3.418900100543049297e-02 3.550352539427978349e-02 3.665852406524335722e-02 3.765696628779943017e-02 3.850225982287264204e-02 3.919821345632665960e-02 3.974899996621766157e-02 4.015911967907540014e-02 4.043336475803734759e-02
4.005861277978435553e-02 3.986991482190294089e-02 3.954785091228477101e-02 3.908736273987549470e-02 3.848366226754477287e-02 3.773226777686404521e-02 3.682904079042728651e-02 3.577022374140426814e-02 3.455247825083836849e-02 3.317292386682791500e-02 3.162917711901017809e-02 2.991939075126716710e-02 2.804229302661370715e-02 2.599722707374255495e-02 2.378419041983376517e-02 2.140387526972636900e-02 1.885771114170052554e-02 1.614791440386877802e-02 1.327755868825391400e-02 1.025071719095245124e-02 7.072925098792081158e-03 3.754046124365869198e-03 4.656790347821472532e-04 3.358228353884157649e-03 7.074074189466172426e-03 1.091380782847404737e-02 1.486132219382435907e-02 1.890441899633641537e-02 2.303071068417426870e-02 2.722707530052385916e-02 3.147953398947545695e-02 3.577322433224460613e-02 4.009240617849610389e-02 4.442048316138374336e-02 4.874003449101500102e-02 5.303285506764951474e-02 5.728000315508471191e-02 6.146185530982423151e-02 6.555816843789126491e-02 6.954814891171473556e-02 7.341052868712250046e-02 7.712364834191529073e-02 8.066554692451093078e-02 8.401405845965133345e-02 8.714691491113694954e-02 9.004185535072148361e-02 9.267674102866825525e-02 9.502967598601125276e-02 9.707913279154668784e-02 9.880408292897244205e-02 1.001841313015767593e-01 1.011996542640441199e-01 1.018319405340938899e-01 1.020633342807983623e-01 1.018773796327381437e-01 1.012589657975746932e-01 1.001944719363507125e-01 9.867191089102982093e-02 9.668107082329033264e-02 9.421365378720394923e-02 9.126341022869401132e-02 8.782626838177677586e-02 8.390045751679615915e-02 7.948662399107749021e-02 7.458793906179413125e-02 6.921019745145787216e-02 6.336190572611030691e-02 5.705435969769807880e-02 5.030171041482515981e-02 4.312101923218979865e-02 3.553230530049186764e-02 2.755859963116873840e-02 1.922607521089934532e-02 1.056480086258019570e-02 1.635309972576867938e-03 7.638860406491520920e-03 1.708760443814031152e-02 2.672604546635661688e-02 3.650885630906899187e-02 4.639032835161402413e-02 5.632270218010638346e-02 6.625611023505752206e-02 7.613870656023905004e-02 8.591684992336161286e-02 9.553531504515798412e-02 1.049375248666706700e-01 1.140658010469883382e-01 1.228616310854100807e-01 1.312659508285454468e-01 1.392194412324099517e-01 1.466628382844142320e-01 1.535372550200038433e-01 1.597845146305020558e-01 1.653474937808529777e-01 1.701704754701267863e-01 1.741995111167776444e-01 1.773827920970137140e-01 1.796710318035971699e-01 1.810178605740506153e-01 1.813802378015156036e-01 1.807188885851811200e-01 1.789987770668391431e-01 1.761896362910572444e-01 1.722665870740204830e-01 1.672108997455467871e-01 1.610109899150919954e-01 1.536638067734625857e-01 1.451768990612191668e-01 1.355716927219518808e-01 1.248890287058834897e-01 1.131991341454809535e-01 1.006208143824094542e-01 8.736111826482143017e-02 7.380349266218194648e-02 6.071481838075155207e-02 4.971194736588568919e-02 4.388661542124076137e-02 4.664316001138512496e-02 5.782595301064797494e-02 7.450838284023925118e-02 9.441324509034847157e-02 1.163556515429323562e-01 1.397274774867089120e-01 1.641806548526857645e-01 1.894869189670686793e-01 2.154763024557911077e-01 2.420086782122421731e-01 2.689597821826082424e-01 2.962139973118572689e-01 3.236605012926503933e-01 3.511911875645120085e-01 3.786995703128698265e-01 4.060802605740166937e-01 4.332287868547753940e-01 4.600416303480263647e-01 4.864163971411994969e-01 5.122520792094749087e-01 5.374493730687076587e-01 5.619110352009932807e-01 5.855422596791632905e-01 6.082510674166100584e-01 6.299486990721917534e-01 6.505500053819094353e-01 6.699738298889068577e-01 6.881433798976844818e-01 7.049865821085788964e-01 7.204364198725606849e-01 7.344312493936440145e-01 7.469150925300369614e-01 7.578379041262720550e-01 7.671558120621917443e-01 7.748313284396565193e-01 7.808335305512530411e-01 7.851382104910301640e-01 7.877279924784290621e-01 7.885924171747438205e-01 7.877279924784292842e-01 7.851382104910300530e-01 7.808335305512530411e-01 7.748313284396566303e-01 7.671558120621917443e-01 7.578379041262720550e-01 7.469150925300369614e-01 7.344312493936440145e-01 7.204364198725605739e-01 7.049865821085785633e-01 6.881433798976844818e-01 6.699738298889068577e-01 6.505500053819092132e-01 6.299486990721917534e-01 6.082510674166100584e-01 5.855422596791632905e-01 5.619110352009933917e-01 5.374493730687077697e-01 5.122520792094749087e-01 4.864163971411994969e-01 4.600416303480262536e-01 4.332287868547753940e-01 4.060802605740166937e-01 3.786995703128699930e-01 3.511911875645118974e-01 3.236605012926502822e-01 2.962139973118572689e-01 2.689597821826082424e-01 2.420086782122421176e-01 2.154763024557909967e-01 1.894869189670687071e-01 1.641806548526857368e-01 1.397274774867089120e-01 1.163556515429323007e-01 9.441324509034851320e-02 7.450838284023925118e-02 5.782595301064796106e-02 4.664316001138516660e-02 4.388661542124077525e-02 4.971194736588568225e-02 6.071481838075153126e-02 7.380349266218194648e-02 8.736111826482140241e-02 1.006208143824093709e-01 1.131991341454809397e-01 1.248890287058835175e-01 1.355716927219518531e-01 1.451768990612191390e-01 1.536638067734626134e-01 1.610109899150919954e-01 1.672108997455468427e-01 1.722665870740204552e-01 1.761896362910572167e-01 1.789987770668391709e-01 1.807188885851810922e-01 1.813802378015155481e-01 1.810178605740505875e-01 1.796710318035971699e-01 1.773827920970137140e-01 1.741995111167776444e-01 1.701704754701268418e-01 1.653474937808529777e-01 1.597845146305020281e-01 1.535372550200038433e-01 1.466628382844142320e-01 1.392194412324099795e-01 1.312659508285455023e-01 1.228616310854100807e-01 1.140658010469883521e-01 1.049375248666706562e-01 9.553531504515801187e-02 8.591684992336164062e-02 7.613870656023907779e-02 6.625611023505754982e-02 5.632270218010639734e-02 4.639032835161405188e-02 3.650885630906897800e-02 2.672604546635661688e-02 1.708760443814032193e-02 7.638860406491507909e-03 1.635309972576864035e-03 1.056480086258019570e-02 1.922607521089934185e-02 2.755859963116873840e-02 3.553230530049186070e-02 4.312101923218978478e-02 5.030171041482519451e-02 5.705435969769810656e-02 6.336190572611030691e-02 6.921019745145788604e-02 7.458793906179414512e-02 7.948662399107749021e-02 8.390045751679621466e-02 8.782626838177677586e-02 9.126341022869398356e-02 9.421365378720394923e-02 9.668107082329033264e-02 9.867191089102979318e-02 1.001944719363507125e-01 1.012589657975746932e-01 1.018773796327381437e-01 1.020633342807984040e-01 1.018319405340938760e-01 1.011996542640441199e-01 1.001841313015767454e-01 9.880408292897245592e-02 9.707913279154666009e-02 9.502967598601125276e-02 9.267674102866826913e-02 9.004185535072146973e-02 8.714691491113694954e-02 8.401405845965134733e-02 8.066554692451093078e-02 7.712364834191529073e-02 7.341052868712250046e-02 6.954814891171473556e-02 6.555816843789129267e-02 6.146185530982423151e-02 5.728000315508471191e-02 5.303285506764951474e-02 4.874003449101500102e-02 4.442048316138374336e-02 4.009240617849610389e-02 3.577322433224460613e-02 3.147953398947545001e-02 2.722707530052385916e-02 2.303071068417426523e-02 1.890441899633641190e-02 1.486132219382435560e-02 1.091380782847404564e-02 7.074074189466168089e-03 3.358228353884158083e-03 4.656790347821452474e-04 3.754046124365867029e-03 7.072925098792075954e-03 1.025071719095245124e-02 1.327755868825390879e-02 1.614791440386878496e-02 1.885771114170051860e-02 2.140387526972638982e-02 2.378419041983377558e-02 2.599722707374255148e-02 2.804229302661370368e-02 2.991939075126716710e-02 3.162917711901018503e-02 3.317292386682792193e-02 3.455247825083838931e-02 3.577022374140426120e-02 3.682904079042729345e-02 3.773226777686405214e-02 3.848366226754475206e-02 3.908736273987548776e-02 3.954785091228477101e-02 3.986991482190294783e-02 4.005861277978436247e-02
3.961274231682487129e-02 3.950822358708795667e-02 3.927313277352039583e-02 3.890216253252296724e-02 3.839025398522067506e-02 3.773263313618005488e-02 3.692484836579192076e-02 3.596280890203641667e-02 3.484282418421619926e-02 3.356164405105316328e-02 3.211649973035470701e-02 3.050514569786439215e-02 2.872590265359996342e-02 2.677770222927517221e-02 2.466013480736480717e-02 2.237350353454564331e-02 1.991889168394535281e-02 1.729826125034471945e-02 1.451463276020898384e-02 1.157251027998683519e-02 8.479234576272547466e-03 5.251492187480519790e-03 1.990283264105829897e-03 2.002835105976049669e-03 5.532730174688477685e-03 9.300876877234609194e-03 1.320032191284347539e-02 1.720857726125798320e-02 2.131075964571125039e-02 2.549302063018970416e-02 2.974121882407552986e-02 3.404053842477598735e-02 3.837536291713487813e-02 4.272923830821503260e-02 4.708487545084474174e-02 5.142417337764611934e-02 5.572825636397606835e-02 5.997752151932909948e-02 6.415169539824580602e-02 6.822989886884188449e-02 7.219071981735081245e-02 7.601229341853733834e-02 7.967238976016835506e-02 8.314850861877634558e-02 8.641798116588431111e-02 8.945807834970233297e-02 9.224612565324910585e-02 9.475962387955105815e-02 9.697637556007944470e-02 9.887461652553031222e-02 1.004331521192743520e-01 1.016314974744931821e-01 1.024500212165744828e-01 1.028700918936960168e-01 1.028742263811874141e-01 1.024462394499678491e-01 1.015713936366940962e-01 1.002365485038607812e-01 9.843030833268426316e-02 9.614316725087833360e-02 9.336765076185389589e-02 9.009845261282019291e-02 8.633256591687525627e-02 8.206940743044074948e-02 7.731093388391140075e-02 7.206174927377699546e-02 6.632920205648382139e-02 6.012347125583086122e-02 5.345764065448484897e-02 4.634776062758846210e-02 3.881289827754238336e-02 3.087518033545301466e-02 2.255985044911312798e-02 1.389547994172591651e-02 4.916566640446149924e-03 4.367587525329206383e-03 1.387685756990460900e-02 2.359798961250162558e-02 3.348414808534193321e-02 4.348954054426761723e-02 5.356619287422532266e-02 6.366386426456147052e-02 7.373017745579395210e-02 8.371080244173319251e-02 9.354966816527557349e-02 1.031891957505266105e-01 1.125705508079078709e-01 1.216339133805139083e-01 1.303187643797492634e-01 1.385641874202559187e-01 1.463091849680268897e-01 1.534930077213579880e-01 1.600554961836583578e-01 1.659374334853385424e-01 1.710809086988900884e-01 1.754296902063610941e-01 1.789296091802146382e-01 1.815289540164947146e-01 1.831788777521873857e-01 1.838338223303944419e-01 1.834519664130548899e-01 1.819957078955243557e-01 1.794321994082934968e-01 1.757339667717742748e-01 1.708796600225737927e-01 1.648550207192787664e-01 1.576542104452045290e-01 1.492817596913067757e-01 1.397556191829244510e-01 1.291122524843675290e-01 1.174156981306328923e-01 1.047748072799003088e-01 9.137844873634520804e-02 7.757292582507074874e-02 6.404322951091287464e-02 5.223346329716573033e-02 4.503070650047343720e-02 4.616367460880115015e-02 5.629295215525522561e-02 7.258731931175281538e-02 9.248618342046405205e-02 1.146222214081587809e-01 1.383032560547227952e-01 1.631422030391165012e-01 1.888909172644186174e-01 2.153680152519456548e-01 2.424259134005423699e-01 2.699348294188496644e-01 2.977746009408317462e-01 3.258303472933182232e-01 3.539901363031145443e-01 3.821437538885642526e-01 4.101821089228343542e-01 4.379970189673786374e-01 4.654812321060564084e-01 4.925285989876689863e-01 5.190343420407691477e-01 5.448953878026999709e-01 5.700107396146090188e-01 5.942818748726386158e-01 6.176131554001299540e-01 6.399122423401208959e-01 6.610905088551343178e-01 6.810634452169842534e-01 6.997510517879312886e-01 7.170782160706188346e-01 7.329750705219545415e-01 7.473773282405855589e-01 7.602265939836200248e-01 7.714706482697970547e-01 7.810637025983945270e-01 7.889666240663861796e-01 7.951471279076428589e-01 7.995799367116251943e-01 8.022469053082957879e-01 8.031371105327409499e-01 8.022469053082957879e-01 7.995799367116251943e-01 7.951471279076428589e-01 7.889666240663859575e-01 7.810637025983944159e-01 7.714706482697970547e-01 7.602265939836200248e-01 7.473773282405855589e-01 7.329750705219544304e-01 7.170782160706188346e-01 6.997510517879312886e-01 6.810634452169842534e-01 6.610905088551343178e-01 6.399122423401210069e-01 6.176131554001298429e-01 5.942818748726386158e-01 5.700107396146090188e-01 5.448953878026997488e-01 5.190343420407691477e-01 4.925285989876689308e-01 4.654812321060564084e-01 4.379970189673784153e-01 4.101821089228341877e-01 3.821437538885642526e-01 3.539901363031144887e-01 3.258303472933182232e-01 2.977746009408317462e-01 2.699348294188496089e-01 2.424259134005423699e-01 2.153680152519455993e-01 1.888909172644185896e-01 1.631422030391165290e-01 1.383032560547228229e-01 1.146222214081587532e-01 9.248618342046407981e-02 7.258731931175281538e-02 5.629295215525521173e-02 4.616367460880114321e-02 4.503070650047340251e-02 5.223346329716577197e-02 6.404322951091283300e-02 7.757292582507074874e-02 9.137844873634520804e-02 1.047748072799003505e-01 1.174156981306328784e-01 1.291122524843675290e-01 1.397556191829244232e-01 1.492817596913067757e-01 1.576542104452044735e-01 1.648550207192788220e-01 1.708796600225737927e-01 1.757339667717742748e-01 1.794321994082934690e-01 1.819957078955243557e-01 1.834519664130549177e-01 1.838338223303944419e-01 1.831788777521873857e-01 1.815289540164946869e-01 1.789296091802146382e-01 1.754296902063611219e-01 1.710809086988900884e-01 1.659374334853385424e-01 1.600554961836583578e-01 1.534930077213580157e-01 1.463091849680268897e-01 1.385641874202559187e-01 1.303187643797492634e-01 1.216339133805138945e-01 1.125705508079078571e-01 1.031891957505266105e-01 9.354966816527558737e-02 8.371080244173319251e-02 7.373017745579393822e-02 6.366386426456145664e-02 5.356619287422531572e-02 4.348954054426761723e-02 3.348414808534192627e-02 2.359798961250162558e-02 1.387685756990461421e-02 4.367587525329221128e-03 4.916566640446147322e-03 1.389547994172592171e-02 2.255985044911312451e-02 3.087518033545301119e-02 3.881289827754239030e-02 4.634776062758848292e-02 5.345764065448485591e-02 6.012347125583086122e-02 6.632920205648382139e-02 7.206174927377700934e-02 7.731093388391142851e-02 8.206940743044072173e-02 8.633256591687524240e-02 9.009845261282016515e-02 9.336765076185390977e-02 9.614316725087831972e-02 9.843030833268423541e-02 1.002365485038607534e-01 1.015713936366940962e-01 1.024462394499678214e-01 1.028742263811874141e-01 1.028700918936960029e-01 1.024500212165744828e-01 1.016314974744931821e-01 1.004331521192743798e-01 9.887461652553031222e-02 9.697637556007941695e-02 9.475962387955103039e-02 9.224612565324914748e-02 8.945807834970231909e-02 8.641798116588426948e-02 8.314850861877637334e-02 7.967238976016834118e-02 7.601229341853733834e-02 7.219071981735082633e-02 6.822989886884185673e-02 6.415169539824579215e-02 5.997752151932909948e-02 5.572825636397606835e-02 5.142417337764611934e-02 4.708487545084474174e-02 4.272923830821501179e-02 3.837536291713488507e-02 3.404053842477600123e-02 2.974121882407551251e-02 2.549302063018970416e-02 2.131075964571125386e-02 1.720857726125798320e-02 1.320032191284347713e-02 9.300876877234607459e-03 5.532730174688473349e-03 2.002835105976052271e-03 1.990283264105829897e-03 5.251492187480518055e-03 8.479234576272545731e-03 1.157251027998683519e-02 1.451463276020898731e-02 1.729826125034472639e-02 1.991889168394535975e-02 2.237350353454565371e-02 2.466013480736480717e-02 2.677770222927516527e-02 2.872590265359997730e-02 3.050514569786440949e-02 3.211649973035471395e-02 3.356164405105317022e-02 3.484282418421619232e-02 3.596280890203644443e-02 3.692484836579190688e-02 3.773263313618002712e-02 3.839025398522068200e-02 3.890216253252297418e-02 3.927313277352039583e-02 3.950822358708796361e-02 3.961274231682487823e-02
3.909759487255645705e-02 3.907560246793422010e-02 3.892610736267731325e-02 3.864357098818881758e-02 3.822268114684203993e-02 3.765838880239291003e-02 3.694594617100884631e-02 3.608094606838133100e-02 3.505936249691771894e-02 3.387759251249224113e-02 3.253249951455194910e-02 3.102145829690855852e-02 2.934240256170934924e-02 2.749387630768360125e-02 2.547509193953209974e-02 2.328600101991356794e-02 2.092739064901600471e-02 1.840103618060195609e-02 1.570999075135745895e-02 1.285925415974985969e-02 9.857711648154092801e-03 6.725767154138194079e-03 3.546519061951213837e-03 1.493605894918615838e-03 4.144162316598495530e-03 7.764070723744216987e-03 1.158712368783859636e-02 1.554359909628098661e-02 1.960890945649506820e-02 2.376622107171268844e-02 2.800032624405082021e-02 3.229603999461092001e-02 3.663766353527030117e-02 4.100878175434878592e-02 4.539218862079110600e-02 4.976987055233824536e-02 5.412302057638742475e-02 5.843207160358204755e-02 6.267674337896426973e-02 6.683610040876752922e-02 7.088861943288304879e-02 7.481226562896706178e-02 7.858457703582154286e-02 8.218275682601983156e-02 8.558377311509877960e-02 8.876446600450658975e-02 9.170166153735055670e-02 9.437229221129350698e-02 9.675352364737023481e-02 9.882288696139759909e-02 1.005584163282937649e-01 1.019387911704904559e-01 1.029434823417221812e-01 1.035529016168668243e-01 1.037485537390683277e-01 1.035131902173458407e-01 1.028309640122905544e-01 1.016875841955173360e-01 1.000704696207327382e-01 9.796890060237507802e-02 9.537416756317373956e-02 9.227971558719126610e-02 8.868128380374611097e-02 8.457703853743116229e-02 7.996769920295425382e-02 7.485665602909835625e-02 6.925007892380986851e-02 6.315701728820487248e-02 5.658949172618100293e-02 4.956258145590577979e-02 4.209451930568724326e-02 3.420683284376309363e-02 2.592467964911560063e-02 1.727815374087955311e-02 8.312275203901230147e-03 1.392534799512551175e-03 1.064292306528790213e-02 2.041649096529407625e-02 3.038797319571344413e-02 4.050285465339364954e-02 5.071112562699833098e-02 6.096159104798502815e-02 7.120112848607158818e-02 8.137464449323461579e-02 9.142520840951540162e-02 1.012942543052688382e-01 1.109218199352101503e-01 1.202468115916485170e-01 1.292072899489120907e-01 1.377407741853667045e-01 1.457845625247995158e-01 1.532760677103310598e-01 1.601531661255630179e-01 1.663545594451314724e-01 1.718201479052562375e-01 1.764914145932382772e-01 1.803118206281224545e-01 1.832272118314084985e-01 1.851862385990493964e-01 1.861407923926779728e-01 1.860464649070858456e-01 1.848630401080287033e-01 1.825550359372954679e-01 1.790923232568752965e-01 1.744508676514150702e-01 1.686136708508566284e-01 1.615720441231695836e-01 1.533274490714469085e-01 1.438943408490414855e-01 1.333048544597947582e-01 1.216170456211175255e-01 1.089303836371032647e-01 9.541702268927587660e-02 8.138982633859327687e-02 6.746082224144882289e-02 5.491607037173489719e-02 4.641354373335829925e-02 4.586726803678053965e-02 5.478954938107684358e-02 7.059276142167933421e-02 9.043270113171211766e-02 1.127326467871804377e-01 1.367031432844835470e-01 1.619127902852904588e-01 1.880914105242839918e-01 2.150452838362687247e-01 2.426189551413120427e-01 2.706769278586930727e-01 2.990943966778430996e-01 3.277523695279999649e-01 3.565350548774731676e-01 3.853284835203558689e-01 4.140198359813387352e-01 4.424971902540924540e-01 4.706495287831079510e-01 4.983669097726187158e-01 5.255407445763928820e-01 5.520641439698730224e-01 5.778323085783356738e-01 6.027429463454848646e-01 6.266967047023492832e-01 6.495976081756777987e-01 6.713534942172620923e-01 6.918764414312501554e-01 7.110831853627359589e-01 7.288955177342683056e-01 7.452406655699954641e-01 7.600516470892808574e-01 7.732676016210500158e-01 7.848340911124054298e-01 7.947033710965234476e-01 8.028346292570534004e-01 8.091941899859340648e-01 8.137556835842729708e-01 8.165001790040971041e-01 8.174162792749214423e-01 8.165001790040967711e-01 8.137556835842728598e-01 8.091941899859339538e-01 8.028346292570535114e-01 7.947033710965234476e-01 7.848340911124054298e-01 7.732676016210500158e-01 7.600516470892806353e-01 7.452406655699956861e-01 7.288955177342681946e-01 7.110831853627359589e-01 6.918764414312501554e-01 6.713534942172620923e-01 6.495976081756779097e-01 6.266967047023495052e-01 6.027429463454848646e-01 5.778323085783354518e-01 5.520641439698730224e-01 5.255407445763927710e-01 4.983669097726186603e-01 4.706495287831078955e-01 4.424971902540924540e-01 4.140198359813387352e-01 3.853284835203558134e-01 3.565350548774730566e-01 3.277523695279999649e-01 2.990943966778430441e-01 2.706769278586930727e-01 2.426189551413120427e-01 2.150452838362687247e-01 1.880914105242839918e-01 1.619127902852904588e-01 1.367031432844835748e-01 1.127326467871803822e-01 9.043270113171213154e-02 7.059276142167929258e-02 5.478954938107687134e-02 4.586726803678054659e-02 4.641354373335828537e-02 5.491607037173488332e-02 6.746082224144885064e-02 8.138982633859326299e-02 9.541702268927587660e-02 1.089303836371032924e-01 1.216170456211174838e-01 1.333048544597947305e-01 1.438943408490415687e-01 1.533274490714468807e-01 1.615720441231695836e-01 1.686136708508566284e-01 1.744508676514150980e-01 1.790923232568752688e-01 1.825550359372954679e-01 1.848630401080286756e-01 1.860464649070858179e-01 1.861407923926779728e-01 1.851862385990493964e-01 1.832272118314085541e-01 1.803118206281224545e-01 1.764914145932382772e-01 1.718201479052562652e-01 1.663545594451315002e-01 1.601531661255630179e-01 1.532760677103310876e-01 1.457845625247995713e-01 1.377407741853666767e-01 1.292072899489120630e-01 1.202468115916485447e-01 1.109218199352101641e-01 1.012942543052688243e-01 9.142520840951542938e-02 8.137464449323461579e-02 7.120112848607156042e-02 6.096159104798502815e-02 5.071112562699830323e-02 4.050285465339364954e-02 3.038797319571345801e-02 2.041649096529407972e-02 1.064292306528790560e-02 1.392534799512548140e-03 8.312275203901211065e-03 1.727815374087953576e-02 2.592467964911559369e-02 3.420683284376310057e-02 4.209451930568727102e-02 4.956258145590580755e-02 5.658949172618102375e-02 6.315701728820487248e-02 6.925007892380986851e-02 7.485665602909838401e-02 7.996769920295425382e-02 8.457703853743114841e-02 8.868128380374609709e-02 9.227971558719126610e-02 9.537416756317373956e-02 9.796890060237507802e-02 1.000704696207327105e-01 1.016875841955173221e-01 1.028309640122905128e-01 1.035131902173458407e-01 1.037485537390683277e-01 1.035529016168667965e-01 1.029434823417221812e-01 1.019387911704904837e-01 1.005584163282938065e-01 9.882288696139762685e-02 9.675352364737026256e-02 9.437229221129352086e-02 9.170166153735054282e-02 8.876446600450660362e-02 8.558377311509879348e-02 8.218275682601983156e-02 7.858457703582154286e-02 7.481226562896706178e-02 7.088861943288306267e-02 6.683610040876751535e-02 6.267674337896428360e-02 5.843207160358204755e-02 5.412302057638741087e-02 4.976987055233824536e-02 4.539218862079111988e-02 4.100878175434877898e-02 3.663766353527029423e-02 3.229603999461090613e-02 2.800032624405083062e-02 2.376622107171267803e-02 1.960890945649506820e-02 1.554359909628099182e-02 1.158712368783859116e-02 7.764070723744211783e-03 4.144162316598492928e-03 1.493605894918609116e-03 3.546519061951202995e-03 6.725767154138194079e-03 9.857711648154099740e-03 1.285925415974986490e-02 1.570999075135745895e-02 1.840103618060196650e-02 2.092739064901600471e-02 2.328600101991358182e-02 2.547509193953209281e-02 2.749387630768360125e-02 2.934240256170935271e-02 3.102145829690857587e-02 3.253249951455196992e-02 3.387759251249225501e-02 3.505936249691773976e-02 3.608094606838133100e-02 3.694594617100884631e-02 3.765838880239289616e-02 3.822268114684203993e-02 3.864357098818880371e-02 3.892610736267729937e-02 3.907560246793422010e-02 3.909759487255642929e-02
3.851544271065123620e-02 3.857403938350385808e-02 3.850846767112907354e-02 3.831297628646572473e-02 3.798201792353161216e-02 3.751028638410332239e-02 3.689275524866152123e-02 3.612471810346770673e-02 3.520183038773752604e-02 3.412015301828217467e-02 3.287619811478675186e-02 3.146697744592594215e-02 2.989005476004541126e-02 2.814360419105879987e-02 2.622647895362455531e-02 2.413829874387958194e-02 2.187957357272039827e-02 1.945190410382360152e-02 1.685835783958994707e-02 1.410429930415099328e-02 1.119959324038190436e-02 8.166035813113918518e-03 5.073629870550384023e-03 2.383441852167805970e-03 3.091426667396598906e-03 6.352279255977688437e-03 1.004564487814471260e-02 1.392506238944193203e-02 1.793697708706988234e-02 2.205645684525419509e-02 2.626537963785102389e-02 3.054739082500469369e-02 3.488632274519069820e-02 3.926560158599397277e-02 4.366800297739170666e-02 4.807555240978074462e-02 5.246949474807573871e-02 5.683030135105442832e-02 6.113770049987108518e-02 6.537072417028817750e-02 6.950776754384950518e-02 7.352665928193441447e-02 7.740474140729271257e-02 8.111895805852101238e-02 8.464595259576734865e-02 8.796217263547051468e-02 9.104398262707884271e-02 9.386778358172363779e-02 9.641013953691128513e-02 9.864791030068915945e-02 1.005583899690983968e-01 1.021194506553593367e-01 1.033096908103404016e-01 1.041085874536139683e-01 1.044966515737639906e-01 1.044555858970928619e-01 1.039684441669043585e-01 1.030197910219790847e-01 1.015958615149686051e-01 9.968471927088617957e-02 9.727641225605714037e-02 9.436312511399223835e-02 9.093932703461840572e-02 8.700191417362357349e-02 8.255034575851778744e-02 7.758677326975568778e-02 7.211616260294628766e-02 6.614641021437343837e-02 5.968845671251231388e-02 5.275640735017278482e-02 4.536768509842194208e-02 3.754329247333926950e-02 2.930844821329149641e-02 2.069481133851328383e-02 1.175318981289517548e-02 2.831696538735564272e-03 7.451872114751093186e-03 1.720280872866740765e-02 2.723321660874839303e-02 3.743983680634069972e-02 4.776517747033159900e-02 5.815562455111721041e-02 6.855679509905843183e-02 7.891263290986588741e-02 8.916527602592039248e-02 9.925515765103577748e-02 1.091212016620067005e-01 1.187010677658651286e-01 1.279314289526918003e-01 1.367482733822731888e-01 1.450872265041318887e-01 1.528838907638778999e-01 1.600742009822289369e-01 1.665947939082717821e-01 1.723833907697997214e-01 1.773791919942308004e-01 1.815232837457914084e-01 1.847590566170441706e-01 1.870326378559571401e-01 1.882933401010425112e-01 1.884941320512122098e-01 1.875921403336741622e-01 1.855491979387809132e-01 1.823324645176982173e-01 1.779151603937893511e-01 1.722774845631269980e-01 1.654078374070387936e-01 1.573045617918690797e-01 1.479785949042187465e-01 1.374577834410223021e-01 1.257943814341513644e-01 1.130789824359492157e-01 9.946831409496617593e-02 8.524503691271997918e-02 7.095611955556781203e-02 5.774437596655353222e-02 4.802850613723112783e-02 4.577676530488348355e-02 5.333743243965394926e-02 6.853411415980610599e-02 8.825592340820699599e-02 1.106872817547319282e-01 1.349259592435388122e-01 1.604900864721069687e-01 1.870850149689967101e-01 2.145036728418761585e-01 2.425822902128856873e-01 2.711794551820820853e-01 3.001656252297051908e-01 3.294176500867515012e-01 3.588158521530409595e-01 3.882424873078343386e-01 4.175809883592335181e-01 4.467156715895246877e-01 4.755317273965546376e-01 5.039153903089124142e-01 5.317542245176994919e-01 5.589374843722475505e-01 5.853565230161325017e-01 6.109052306727400516e-01 6.354804892919195813e-01 6.589826336082907909e-01 6.813159108661990260e-01 7.023889329667865056e-01 7.221151158487745247e-01 7.404131016871500215e-01 7.572071600831974392e-01 7.724275648900538194e-01 7.860109437113881325e-01 7.979005974545511082e-01 8.080467876311114850e-01 8.164069893894112528e-01 8.229461085431061251e-01 8.276366611317329536e-01 8.304589143178487953e-01 8.314009876914031372e-01 8.304589143178487953e-01 8.276366611317329536e-01 8.229461085431061251e-01 8.164069893894110308e-01 8.080467876311114850e-01 7.979005974545511082e-01 7.860109437113881325e-01 7.724275648900538194e-01 7.572071600831974392e-01 7.404131016871500215e-01 7.221151158487746358e-01 7.023889329667865056e-01 6.813159108661992480e-01 6.589826336082907909e-01 6.354804892919194703e-01 6.109052306727400516e-01 5.853565230161323907e-01 5.589374843722475505e-01 5.317542245176993809e-01 5.039153903089123032e-01 4.755317273965545266e-01 4.467156715895249097e-01 4.175809883592334626e-01 3.882424873078343386e-01 3.588158521530409040e-01 3.294176500867515567e-01 3.001656252297051353e-01 2.711794551820820853e-01 2.425822902128856873e-01 2.145036728418761585e-01 1.870850149689966546e-01 1.604900864721069964e-01 1.349259592435388400e-01 1.106872817547319698e-01 8.825592340820700987e-02 6.853411415980610599e-02 5.333743243965390762e-02 4.577676530488349049e-02 4.802850613723112783e-02 5.774437596655350446e-02 7.095611955556781203e-02 8.524503691272002082e-02 9.946831409496612042e-02 1.130789824359492157e-01 1.257943814341513367e-01 1.374577834410222743e-01 1.479785949042187465e-01 1.573045617918691075e-01 1.654078374070387658e-01 1.722774845631269980e-01 1.779151603937893233e-01 1.823324645176982173e-01 1.855491979387809132e-01 1.875921403336741622e-01 1.884941320512122376e-01 1.882933401010424557e-01 1.870326378559571678e-01 1.847590566170441706e-01 1.815232837457914361e-01 1.773791919942307727e-01 1.723833907697997492e-01 1.665947939082717821e-01 1.600742009822289647e-01 1.528838907638779554e-01 1.450872265041319165e-01 1.367482733822731611e-01 1.279314289526918003e-01 1.187010677658651286e-01 1.091212016620067421e-01 9.925515765103574972e-02 8.916527602592039248e-02 7.891263290986588741e-02 6.855679509905841795e-02 5.815562455111722429e-02 4.776517747033159206e-02 3.743983680634071359e-02 2.723321660874839997e-02 1.720280872866739377e-02 7.451872114751094053e-03 2.831696538735557767e-03 1.175318981289518588e-02 2.069481133851329424e-02 2.930844821329151723e-02 3.754329247333924868e-02 4.536768509842192820e-02 5.275640735017278482e-02 5.968845671251234164e-02 6.614641021437345225e-02 7.211616260294630154e-02 7.758677326975570165e-02 8.255034575851778744e-02 8.700191417362357349e-02 9.093932703461839184e-02 9.436312511399223835e-02 9.727641225605712649e-02 9.968471927088619344e-02 1.015958615149686467e-01 1.030197910219790569e-01 1.039684441669043308e-01 1.044555858970928758e-01 1.044966515737640045e-01 1.041085874536139544e-01 1.033096908103404155e-01 1.021194506553593506e-01 1.005583899690984107e-01 9.864791030068914557e-02 9.641013953691128513e-02 9.386778358172365166e-02 9.104398262707882883e-02 8.796217263547048693e-02 8.464595259576733477e-02 8.111895805852101238e-02 7.740474140729269870e-02 7.352665928193441447e-02 6.950776754384950518e-02 6.537072417028819138e-02 6.113770049987108518e-02 5.683030135105444219e-02 5.246949474807574565e-02 4.807555240978073768e-02 4.366800297739171360e-02 3.926560158599396583e-02 3.488632274519070514e-02 3.054739082500469369e-02 2.626537963785102389e-02 2.205645684525419856e-02 1.793697708706987887e-02 1.392506238944193550e-02 1.004564487814470393e-02 6.352279255977685835e-03 3.091426667396602809e-03 2.383441852167802934e-03 5.073629870550385758e-03 8.166035813113923722e-03 1.119959324038190263e-02 1.410429930415099328e-02 1.685835783958994014e-02 1.945190410382359458e-02 2.187957357272040174e-02 2.413829874387957847e-02 2.622647895362454490e-02 2.814360419105879987e-02 2.989005476004539391e-02 3.146697744592595603e-02 3.287619811478676574e-02 3.412015301828217467e-02 3.520183038773750522e-02 3.612471810346772755e-02 3.689275524866151429e-02 3.751028638410332239e-02 3.798201792353161910e-02 3.831297628646572473e-02 3.850846767112908048e-02 3.857403938350387196e-02 3.851544271065122926e-02
3.786901239220665655e-02 3.800597756616351519e-02 3.802236213699916600e-02 3.791222129092621657e-02 3.766979151978287754e-02 3.728952802333826422e-02 3.676614390579631408e-02 3.609465123672935677e-02 3.527040412210106363e-02 3.428914406011080579e-02 3.314704807965715427e-02 3.184078054853483469e-02 3.036755023539868328e-02 2.872517549666474615e-02 2.691216293401956297e-02 2.492780986461308121e-02 2.277235165314498572e-02 2.044719962257960169e-02 1.795537739638610950e-02 1.530243867370598317e-02 1.249872090674608582e-02 9.566063986084364854e-03 6.564179758810547230e-03 3.749428133578519302e-03 2.744208521738372274e-03 5.155089764445628178e-03 8.611728609494195483e-03 1.237354597321324752e-02 1.630938975278493561e-02 2.037508762763176259e-02 2.454597004465242441e-02 2.880304167485069761e-02 3.312898316507578017e-02 3.750671733232639055e-02 4.191882028912884139e-02 4.634726208333463798e-02 5.077329432556780542e-02 5.517741163149915418e-02 5.953935459512352257e-02 6.383813891885897762e-02 6.805210290289312458e-02 7.215896911469514563e-02 7.613591787640749953e-02 7.995967115267274550e-02 8.360658592197585393e-02 8.705275637799847477e-02 9.027412443852185497e-02 9.324659809454240167e-02 9.594617714132996911e-02 9.834908581457733889e-02 1.004319118183177734e-01 1.021717511839313891e-01 1.035463583450423469e-01 1.045343007551351178e-01 1.051151173145455781e-01 1.052694798141190213e-01 1.049793565451041522e-01 1.042281771714246297e-01 1.030009979134188236e-01 1.012846660546930511e-01 9.906798276118984614e-02 9.634186320134340009e-02 9.309949299247123611e-02 8.933648009601138917e-02 8.505100149060161596e-02 8.024394436441498191e-02 7.491904239236731045e-02 6.908300936975141082e-02 6.274567620749829655e-02 5.592014610753454074e-02 4.862300565759439946e-02 4.087469713967138707e-02 3.270039276791506661e-02 2.413275416475788027e-02 1.522475112648240085e-02 6.180834813807730040e-03 4.540189351720727226e-03 1.399283892817915036e-02 2.403715016163768953e-02 3.431218740865021877e-02 4.473738569614511829e-02 5.525332093834398745e-02 6.580326233020460103e-02 7.632977471125920732e-02 8.677389765103138419e-02 9.707500369130715734e-02 1.071708937466100964e-01 1.169979967418991879e-01 1.264916256253947602e-01 1.355862698316026571e-01 1.442159147130162022e-01 1.523143827766233194e-01 1.598156935137811374e-01 1.666544395954052959e-01 1.727661777978635460e-01 1.780878335006147728e-01 1.825581181135822184e-01 1.861179594768701262e-01 1.887109462661062942e-01 1.902837889262744830e-01 1.907868019385711711e-01 1.901744157798544443e-01 1.884057325720626952e-01 1.854451485526268373e-01 1.812630816644678622e-01 1.758368684807806448e-01 1.691519404229580026e-01 1.612034729922603993e-01 1.519988616273547366e-01 1.415616977162257040e-01 1.299385933243240032e-01 1.172117149322416535e-01 1.035234991944950361e-01 8.912923829149356492e-02 7.451781830485297575e-02 6.070308537192486281e-02 4.986516082577331643e-02 4.591187058152866596e-02 5.196066826713520437e-02 6.642237395244196541e-02 8.595968105229261080e-02 1.084869075965387980e-01 1.329708861793678920e-01 1.588721109433197942e-01 1.858686898324117820e-01 2.137390782180390303e-01 2.423107177623740338e-01 2.714360756718937062e-01 3.009807822488178575e-01 3.308174893710268960e-01 3.608226144964560289e-01 3.908746265575420709e-01 4.208531987045019962e-01 4.506388703951202390e-01 4.801130202086563159e-01 5.091580340269993288e-01 5.376575986970094645e-01 5.654970770482204978e-01 5.925639352249379987e-01 6.187482023977718404e-01 6.439429485757309779e-01 6.680447698529708989e-01 6.909542727989382849e-01 7.125765513100489335e-01 7.328216503700019091e-01 7.516050119886588110e-01 7.688478992162354198e-01 7.844777946293391979e-01 7.984287701036384410e-01 8.106418250536895354e-01 8.210651906527267618e-01 8.296545978573476310e-01 8.363735073614237958e-01 8.411932998964151142e-01 8.440934255842970080e-01 8.450615113371127141e-01 8.440934255842968970e-01 8.411932998964151142e-01 8.363735073614236848e-01 8.296545978573476310e-01 8.210651906527267618e-01 8.106418250536895354e-01 7.984287701036384410e-01 7.844777946293391979e-01 7.688478992162354198e-01 7.516050119886588110e-01 7.328216503700019091e-01 7.125765513100489335e-01 6.909542727989381738e-01 6.680447698529707878e-01 6.439429485757308669e-01 6.187482023977720624e-01 5.925639352249378877e-01 5.654970770482206088e-01 5.376575986970095755e-01 5.091580340269993288e-01 4.801130202086564269e-01 4.506388703951202945e-01 4.208531987045020517e-01 3.908746265575420709e-01 3.608226144964561954e-01 3.308174893710268960e-01 3.009807822488178575e-01 2.714360756718936507e-01 2.423107177623740338e-01 2.137390782180390580e-01 1.858686898324117265e-01 1.588721109433198220e-01 1.329708861793679198e-01 1.084869075965387841e-01 8.595968105229262468e-02 6.642237395244199316e-02 5.196066826713519743e-02 4.591187058152864514e-02 4.986516082577331643e-02 6.070308537192485587e-02 7.451781830485297575e-02 8.912923829149356492e-02 1.035234991944950639e-01 1.172117149322415980e-01 1.299385933243239477e-01 1.415616977162257317e-01 1.519988616273547366e-01 1.612034729922604270e-01 1.691519404229579471e-01 1.758368684807806448e-01 1.812630816644679177e-01 1.854451485526268373e-01 1.884057325720626674e-01 1.901744157798544999e-01 1.907868019385711156e-01 1.902837889262744830e-01 1.887109462661062942e-01 1.861179594768701262e-01 1.825581181135822184e-01 1.780878335006148006e-01 1.727661777978635460e-01 1.666544395954052959e-01 1.598156935137810819e-01 1.523143827766233471e-01 1.442159147130162300e-01 1.355862698316026294e-01 1.264916256253947602e-01 1.169979967418992572e-01 1.071708937466100964e-01 9.707500369130719897e-02 8.677389765103145358e-02 7.632977471125920732e-02 6.580326233020460103e-02 5.525332093834398051e-02 4.473738569614512522e-02 3.431218740865021183e-02 2.403715016163768259e-02 1.399283892817915556e-02 4.540189351720731563e-03 6.180834813807746519e-03 1.522475112648240779e-02 2.413275416475787680e-02 3.270039276791505273e-02 4.087469713967140095e-02 4.862300565759439946e-02 5.592014610753454074e-02 6.274567620749831043e-02 6.908300936975141082e-02 7.491904239236731045e-02 8.024394436441498191e-02 8.505100149060164372e-02 8.933648009601137530e-02 9.309949299247122223e-02 9.634186320134335846e-02 9.906798276118980451e-02 1.012846660546930927e-01 1.030009979134188236e-01 1.042281771714246574e-01 1.049793565451041105e-01 1.052694798141190075e-01 1.051151173145455642e-01 1.045343007551351178e-01 1.035463583450423469e-01 1.021717511839314307e-01 1.004319118183177734e-01 9.834908581457729726e-02 9.594617714132996911e-02 9.324659809454237391e-02 9.027412443852185497e-02 8.705275637799844701e-02 8.360658592197585393e-02 7.995967115267275938e-02 7.613591787640749953e-02 7.215896911469515951e-02 6.805210290289313846e-02 6.383813891885894987e-02 5.953935459512354339e-02 5.517741163149914030e-02 5.077329432556780542e-02 4.634726208333465186e-02 4.191882028912884139e-02 3.750671733232639748e-02 3.312898316507577323e-02 2.880304167485069414e-02 2.454597004465243135e-02 2.037508762763176259e-02 1.630938975278493561e-02 1.237354597321324232e-02 8.611728609494198952e-03 5.155089764445622107e-03 2.744208521738377912e-03 3.749428133578517567e-03 6.564179758810544628e-03 9.566063986084364854e-03 1.249872090674607715e-02 1.530243867370598317e-02 1.795537739638611990e-02 2.044719962257960863e-02 2.277235165314498572e-02 2.492780986461307427e-02 2.691216293401956297e-02 2.872517549666473227e-02 3.036755023539868328e-02 3.184078054853482775e-02 3.314704807965716815e-02 3.428914406011079885e-02 3.527040412210106363e-02 3.609465123672934983e-02 3.676614390579631408e-02 3.728952802333825728e-02 3.766979151978286366e-02 3.791222129092621657e-02 3.802236213699917294e-02 3.800597756616350825e-02 3.786901239220667736e-02
3.716151047404406965e-02 3.737434144132107533e-02 3.747042076327061072e-02 3.744362994178945803e-02 3.728800885305716406e-02 3.699779334572388112e-02 3.656745488179929948e-02 3.599174234806257894e-02 3.526572626229786123e-02 3.438484575978047186e-02 3.334495901739967239e-02 3.214239823886295283e-02 3.077403114236825291e-02 2.923733237257577014e-02 2.753047104072985085e-02 2.565242606929201558e-02 2.360315238624409104e-02 2.138384623560591127e-02 1.899741847635654651e-02 1.644944549780933893e-02 1.375035068324925724e-02 1.092128100566707241e-02 8.013709626679207595e-03 5.197845168027926191e-03 3.288771754026266567e-03 4.330209674509826259e-03 7.341116024216551468e-03 1.091723871572108061e-02 1.474425633302720549e-02 1.873556805845582457e-02 2.285303215799002960e-02 2.707239113575519301e-02 3.137401131240228486e-02 3.573973986228484723e-02 4.015165326644205834e-02 4.459150465848182865e-02 4.904046736771001253e-02 5.347901918347436334e-02 5.788690077480337925e-02 6.224311732752344645e-02 6.652596802467586334e-02 7.071309528618915929e-02 7.478154929654419469e-02 7.870786522040063016e-02 8.246815150664568717e-02 8.603818822508799147e-02 8.939353467399858977e-02 9.250964564863754791e-02 9.536199582942073150e-02 9.792621176625462831e-02 1.001782109222169453e-01 1.020943472063800539e-01 1.036515623800620123e-01 1.048275426676065353e-01 1.056008798457136327e-01 1.059512360271344517e-01 1.058595112979057590e-01 1.053080133145934127e-01 1.042806279230089894e-01 1.027629898266211178e-01 1.007426523183080624e-01 9.820925510420842885e-02 9.515468931178186485e-02 9.157325891978096433e-02 8.746183813983186839e-02 8.282002484554652766e-02 7.765029125323341663e-02 7.195813530371318600e-02 6.575224099277431067e-02 5.904466689394922280e-02 5.185110966231471635e-02 4.419136659760597441e-02 3.609037313073917841e-02 2.758120030193909888e-02 1.871694310486089405e-02 9.652633404594606822e-03 3.099798675044949155e-03 1.085790626659262695e-02 2.082453745438910681e-02 3.113463084570881542e-02 4.163850132971465279e-02 5.226323117451646405e-02 6.294756321059480353e-02 7.363189114333219820e-02 8.425583323322921592e-02 9.475756923717787439e-02 1.050737321264807872e-01 1.151395177092632977e-01 1.248888978263726912e-01 1.342548921371704285e-01 1.431698784577784822e-01 1.515659316258092248e-01 1.593751852601435759e-01 1.665302128887539423e-01 1.729644260484483331e-01 1.786124876972445819e-01 1.834107399140551542e-01 1.872976455782387195e-01 1.902142446853010704e-01 1.921046273597480369e-01 1.929164277518994330e-01 1.926013462972722412e-01 1.911157130169571505e-01 1.884211129292998332e-01 1.844851085213736475e-01 1.792821178304971064e-01 1.727945481218877144e-01 1.650143605680160774e-01 1.559453843351352731e-01 1.456069824634885213e-01 1.340402662177326842e-01 1.213193738207696687e-01 1.075734548662977685e-01 9.303292165243844114e-02 7.813472348202243900e-02 6.377713638443519018e-02 5.191008729959794427e-02 4.628798415957204732e-02 5.068553714049914283e-02 6.427035038337387818e-02 8.354858440280354959e-02 1.061327558500834989e-01 1.308374857891048959e-01 1.570572537172978123e-01 1.844397633304455941e-01 2.127477571628298425e-01 2.417993823561513655e-01 2.714407757312143343e-01 3.015326558364794240e-01 3.319434452184104600e-01 3.625456462315328476e-01 3.932139373278756289e-01 4.238242281264996691e-01 4.542532737522688713e-01 4.843786283588899511e-01 5.140788109704582665e-01 5.432336072939454308e-01 5.717244595806251217e-01 5.994349131586648172e-01 6.262510981900673013e-01 6.520622313421959859e-01 6.767611259650924138e-01 7.002447019180462195e-01 7.224144879117694318e-01 7.431771104358614322e-01 7.624447642163463268e-01 7.801356598127455744e-01 7.961744444939097276e-01 8.104925929753618030e-01 8.230287649891017132e-01 8.337291270107449748e-01 8.425476358016862344e-01 8.494462817446265523e-01 8.543952902648649372e-01 8.573732799407273175e-01 8.583673762164353294e-01 8.573732799407273175e-01 8.543952902648649372e-01 8.494462817446265523e-01 8.425476358016862344e-01 8.337291270107449748e-01 8.230287649891017132e-01 8.104925929753616920e-01 7.961744444939097276e-01 7.801356598127455744e-01 7.624447642163462158e-01 7.431771104358613211e-01 7.224144879117695428e-01 7.002447019180462195e-01 6.767611259650924138e-01 6.520622313421959859e-01 6.262510981900673013e-01 5.994349131586648172e-01 5.717244595806252327e-01 5.432336072939453198e-01 5.140788109704583775e-01 4.843786283588900066e-01 4.542532737522688713e-01 4.238242281264995581e-01 3.932139373278756844e-01 3.625456462315329587e-01 3.319434452184104600e-01 3.015326558364793130e-01 2.714407757312142233e-01 2.417993823561513378e-01 2.127477571628299258e-01 1.844397633304456219e-01 1.570572537172978400e-01 1.308374857891048959e-01 1.061327558500835266e-01 8.354858440280353571e-02 6.427035038337387818e-02 5.068553714049909426e-02 4.628798415957204732e-02 5.191008729959794427e-02 6.377713638443516242e-02 7.813472348202243900e-02 9.303292165243842726e-02 1.075734548662977685e-01 1.213193738207696687e-01 1.340402662177327120e-01 1.456069824634884935e-01 1.559453843351352453e-01 1.650143605680161052e-01 1.727945481218876866e-01 1.792821178304971619e-01 1.844851085213737307e-01 1.884211129292998332e-01 1.911157130169571505e-01 1.926013462972722134e-01 1.929164277518993775e-01 1.921046273597480369e-01 1.902142446853011259e-01 1.872976455782386918e-01 1.834107399140551264e-01 1.786124876972446096e-01 1.729644260484483331e-01 1.665302128887539423e-01 1.593751852601435759e-01 1.515659316258092248e-01 1.431698784577784822e-01 1.342548921371704007e-01 1.248888978263727190e-01 1.151395177092633115e-01 1.050737321264807872e-01 9.475756923717788827e-02 8.425583323322921592e-02 7.363189114333219820e-02 6.294756321059481741e-02 5.226323117451646405e-02 4.163850132971465973e-02 3.113463084570883624e-02 2.082453745438910681e-02 1.085790626659262868e-02 3.099798675044941783e-03 9.652633404594610292e-03 1.871694310486090099e-02 2.758120030193910235e-02 3.609037313073919229e-02 4.419136659760601604e-02 5.185110966231471635e-02 5.904466689394924361e-02 6.575224099277432455e-02 7.195813530371318600e-02 7.765029125323341663e-02 8.282002484554649990e-02 8.746183813983188227e-02 9.157325891978096433e-02 9.515468931178186485e-02 9.820925510420842885e-02 1.007426523183080486e-01 1.027629898266210901e-01 1.042806279230089478e-01 1.053080133145934127e-01 1.058595112979057590e-01 1.059512360271344100e-01 1.056008798457136189e-01 1.048275426676065214e-01 1.036515623800620123e-01 1.020943472063800539e-01 1.001782109222169315e-01 9.792621176625458668e-02 9.536199582942073150e-02 9.250964564863756179e-02 8.939353467399858977e-02 8.603818822508796371e-02 8.246815150664568717e-02 7.870786522040063016e-02 7.478154929654422245e-02 7.071309528618915929e-02 6.652596802467586334e-02 6.224311732752342563e-02 5.788690077480337925e-02 5.347901918347434946e-02 4.904046736770999171e-02 4.459150465848183559e-02 4.015165326644206528e-02 3.573973986228484029e-02 3.137401131240228486e-02 2.707239113575517914e-02 2.285303215799003307e-02 1.873556805845582457e-02 1.474425633302720896e-02 1.091723871572107714e-02 7.341116024216554937e-03 4.330209674509829729e-03 3.288771754026262231e-03 5.197845168027929660e-03 8.013709626679207595e-03 1.092128100566706894e-02 1.375035068324925724e-02 1.644944549780933546e-02 1.899741847635654998e-02 2.138384623560591821e-02 2.360315238624409451e-02 2.565242606929201558e-02 2.753047104072985779e-02 2.923733237257577014e-02 3.077403114236825638e-02 3.214239823886294589e-02 3.334495901739968626e-02 3.438484575978048574e-02 3.526572626229786123e-02 3.599174234806259975e-02 3.656745488179928560e-02 3.699779334572386724e-02 3.728800885305715018e-02 3.744362994178947190e-02 3.747042076327059684e-02 3.737434144132106839e-02 3.716151047404406965e-02
3.639665178419339286e-02 3.668256486525565963e-02 3.685578340553714860e-02 3.691003565929031754e-02 3.683918511458667694e-02 3.663726819310770405e-02 3.629853423418322872e-02 3.581748794576686268e-02 3.518893461978069015e-02 3.440802859738083946e-02 3.347032578135451103e-02 3.237184151840113988e-02 3.110911608014454641e-02 2.967929158109169560e-02 2.808020713282658939e-02 2.631052471655855388e-02 2.436990972479593717e-02 2.225931468922574819e-02 1.998147124463810556e-02 1.754183732128928100e-02 1.495064360913355567e-02 1.222795672052747265e-02 9.418546218466784456e-03 6.646545620503464813e-03 4.368982477357116929e-03 4.077344607196409579e-03 6.319415637282879347e-03 9.595670500007641782e-03 1.326487363123528274e-02 1.715415084932339629e-02 2.119921107687602196e-02 2.536599252576198990e-02 2.963062075781749960e-02 3.397294733688373258e-02 3.837407343738362397e-02 4.281527771708826258e-02 4.727751416275892404e-02 5.174116931632101457e-02 5.618594983448109426e-02 6.059084187187804144e-02 6.493411380889552165e-02 6.919334761878130624e-02 7.334549088400534045e-02 7.736692491214833267e-02 8.123354623483065862e-02 8.492085977703220379e-02 8.840408254192418103e-02 9.165825696397933431e-02 9.465837324598182223e-02 9.737950007182444301e-02 9.979692311025058216e-02 1.018862907144433283e-01 1.036237661914723857e-01 1.049861859715770368e-01 1.059512229556642260e-01 1.064975542648566587e-01 1.066050325612506733e-01 1.062548600586666475e-01 1.054297642997247125e-01 1.041141747471709261e-01 1.022943992312742995e-01 9.995879932523259181e-02 9.709796381013545419e-02 9.370487958178488896e-02 8.977509972203749633e-02 8.530690916012804992e-02 8.030148969999087449e-02 7.476308887396511393e-02 6.869920269046625450e-02 6.212079484420893888e-02 5.504260520565171233e-02 4.748368157223405162e-02 3.946851768523500920e-02 3.103009659551118210e-02 2.222052898856604133e-02 1.316761354799233716e-02 4.837477880602859479e-03 7.969768822481361134e-03 1.763404893722102240e-02 2.792642228427171316e-02 3.848152058056589220e-02 4.919533929266704797e-02 5.999780530138700690e-02 7.082569488656058343e-02 8.161662940386640863e-02 9.230735130188592874e-02 1.028332260647027152e-01 1.131281863899131768e-01 1.231248680363319498e-01 1.327548435075161792e-01 1.419489137547431667e-01 1.506374390615897452e-01 1.587506992268139794e-01 1.662192773128569057e-01 1.729744633296671774e-01 1.789486754364299770e-01 1.840758971080748707e-01 1.882921295265369555e-01 1.915358594302871420e-01 1.937485439996332881e-01 1.948751163444820689e-01 1.948645182106289730e-01 1.936702713118231001e-01 1.912511063945619427e-01 1.875716818228144456e-01 1.826034449350843469e-01 1.763257269162094576e-01 1.687272297671486287e-01 1.598081917484355241e-01 1.495837696148167306e-01 1.380896989892240467e-01 1.253924453101803727e-01 1.116087612223901765e-01 9.694636883345097988e-02 8.179569006622351701e-02 6.695176221693770191e-02 5.414770068461986080e-02 4.691526052804850799e-02 4.954014697415090596e-02 6.209291795458194568e-02 8.102811101506215974e-02 1.036265323268515254e-01 1.285257157561500996e-01 1.550442964493460585e-01 1.827959589813722696e-01 2.115263588565954589e-01 2.410438081704915081e-01 2.711879008205382302e-01 3.018143657183176010e-01 3.327873739407040121e-01 3.639755122466399317e-01 3.952496743629690390e-01 4.264820112459019041e-01 4.575454943797025997e-01 4.883138485964097497e-01 5.186617151246804003e-01 5.484649616137210471e-01 5.776010871899455168e-01 6.059496887137544308e-01 6.333929652130322330e-01 6.598162441142073620e-01 6.851085170946011882e-01 7.091629761170124002e-01 7.318775420468749404e-01 7.531553795329041234e-01 7.729053927597616669e-01 7.910426973849500332e-01 8.074890645322945204e-01 8.221733331834488734e-01 8.350317877203548012e-01 8.460084977473310008e-01 8.550556176760123472e-01 8.621336438987582396e-01 8.672116277124669592e-01 8.702673424883493603e-01 8.712874039165781070e-01 8.702673424883495823e-01 8.672116277124669592e-01 8.621336438987585726e-01 8.550556176760122362e-01 8.460084977473312229e-01 8.350317877203548012e-01 8.221733331834488734e-01 8.074890645322947424e-01 7.910426973849500332e-01 7.729053927597616669e-01 7.531553795329041234e-01 7.318775420468749404e-01 7.091629761170124002e-01 6.851085170946011882e-01 6.598162441142072510e-01 6.333929652130322330e-01 6.059496887137542087e-01 5.776010871899456278e-01 5.484649616137209360e-01 5.186617151246804003e-01 4.883138485964096387e-01 4.575454943797027663e-01 4.264820112459019041e-01 3.952496743629691500e-01 3.639755122466398207e-01 3.327873739407040676e-01 3.018143657183175455e-01 2.711879008205381747e-01 2.410438081704914526e-01 2.115263588565953756e-01 1.827959589813722696e-01 1.550442964493461140e-01 1.285257157561501828e-01 1.036265323268514837e-01 8.102811101506213198e-02 6.209291795458193874e-02 4.954014697415091290e-02 4.691526052804848718e-02 5.414770068461986080e-02 6.695176221693768803e-02 8.179569006622347538e-02 9.694636883345097988e-02 1.116087612223902181e-01 1.253924453101804004e-01 1.380896989892240467e-01 1.495837696148167584e-01 1.598081917484354963e-01 1.687272297671485732e-01 1.763257269162094576e-01 1.826034449350843469e-01 1.875716818228144178e-01 1.912511063945619427e-01 1.936702713118231001e-01 1.948645182106290008e-01 1.948751163444820134e-01 1.937485439996332048e-01 1.915358594302871420e-01 1.882921295265370110e-01 1.840758971080748985e-01 1.789486754364300047e-01 1.729744633296671497e-01 1.662192773128568779e-01 1.587506992268140349e-01 1.506374390615897452e-01 1.419489137547431667e-01 1.327548435075161515e-01 1.231248680363319081e-01 1.131281863899132045e-01 1.028332260647027013e-01 9.230735130188591486e-02 8.161662940386639475e-02 7.082569488656058343e-02 5.999780530138701384e-02 4.919533929266704103e-02 3.848152058056590608e-02 2.792642228427171663e-02 1.763404893722102587e-02 7.969768822481354195e-03 4.837477880602856009e-03 1.316761354799233022e-02 2.222052898856604133e-02 3.103009659551115434e-02 3.946851768523500920e-02 4.748368157223405162e-02 5.504260520565171927e-02 6.212079484420897357e-02 6.869920269046626837e-02 7.476308887396511393e-02 8.030148969999087449e-02 8.530690916012803604e-02 8.977509972203748245e-02 9.370487958178488896e-02 9.709796381013546807e-02 9.995879932523256406e-02 1.022943992312742856e-01 1.041141747471709261e-01 1.054297642997246848e-01 1.062548600586666336e-01 1.066050325612506733e-01 1.064975542648566448e-01 1.059512229556642121e-01 1.049861859715770368e-01 1.036237661914723857e-01 1.018862907144433422e-01 9.979692311025058216e-02 9.737950007182441525e-02 9.465837324598182223e-02 9.165825696397930655e-02 8.840408254192415327e-02 8.492085977703221766e-02 8.123354623483065862e-02 7.736692491214834655e-02 7.334549088400531269e-02 6.919334761878129236e-02 6.493411380889553552e-02 6.059084187187807613e-02 5.618594983448108732e-02 5.174116931632102151e-02 4.727751416275893792e-02 4.281527771708826952e-02 3.837407343738363785e-02 3.397294733688373258e-02 2.963062075781749960e-02 2.536599252576198296e-02 2.119921107687601849e-02 1.715415084932339629e-02 1.326487363123528100e-02 9.595670500007650455e-03 6.319415637282883684e-03 4.077344607196413048e-03 4.368982477357115195e-03 6.646545620503458741e-03 9.418546218466789660e-03 1.222795672052747959e-02 1.495064360913355914e-02 1.754183732128929141e-02 1.998147124463811250e-02 2.225931468922574472e-02 2.436990972479593370e-02 2.631052471655855735e-02 2.808020713282660674e-02 2.967929158109169213e-02 3.110911608014452906e-02 3.237184151840114682e-02 3.347032578135451103e-02 3.440802859738082559e-02 3.518893461978069709e-02 3.581748794576687656e-02 3.629853423418321484e-02 3.663726819310771099e-02 3.683918511458669082e-02 3.691003565929031061e-02 3.685578340553713472e-02 3.668256486525567350e-02 3.639665178419339286e-02
3.557869070641989095e-02 3.593462209907209715e-02 3.618213055813915974e-02 3.631481204077194325e-02 3.632637445120057151e-02 3.621067533664845683e-02 3.596176209813752023e-02 3.557391494987381664e-02 3.504169299082762062e-02 3.435998396177712688e-02 3.352405860338666943e-02 3.252963109884159792e-02 3.137292804868277440e-02 3.005077010746735888e-02 2.856067344507948885e-02 2.690098388400830390e-02 2.507106773463901178e-02 2.307160651090096187e-02 2.090509392056022486e-02 1.857675584919990172e-02 1.609643494244343206e-02 1.348292593821692753e-02 1.077545308581331560e-02 8.069838070992941745e-03 5.655241427934804867e-03 4.460299032570513161e-03 5.662513696631160838e-03 8.463976947895843206e-03 1.190168145262096924e-02 1.565080799827613112e-02 1.959933771048165754e-02 2.369581867543669659e-02 2.790902803340587421e-02 3.221538053780179794e-02 3.659427080382914033e-02 4.102610910410827566e-02 4.549141120252712944e-02 4.997035109782844986e-02 5.444253789045905984e-02 5.888691108302781391e-02 6.328170391519663540e-02 6.760444916671311255e-02 7.183201376032051499e-02 7.594065451054619886e-02 7.990609054043804060e-02 8.370358962426356630e-02 8.730806668562986206e-02 9.069419323013074019e-02 9.383651679971458104e-02 9.670958970177626068e-02 9.928810634511360533e-02 1.015470485403392603e-01 1.034618381141762661e-01 1.050084961575354636e-01 1.061638081852135790e-01 1.069054944362341913e-01 1.072123844935299747e-01 1.070645953543970241e-01 1.064437120443578050e-01 1.053329698437907858e-01 1.037174371989319360e-01 1.015841984331874309e-01 9.892253548820068021e-02 9.572410815528786809e-02 9.198313269605164211e-02 8.769655956840761990e-02 8.286425251978325746e-02 7.748917432600178901e-02 7.157759062397195393e-02 6.513931669099659594e-02 5.818806343540079001e-02 5.074201978497313442e-02 4.282504393701835887e-02 3.446963910452865293e-02 2.572632618097788620e-02 1.670490496865698754e-02 7.915250698747574101e-03 5.810938111300759275e-03 1.453250429507594796e-02 2.471400746487749031e-02 3.528250676903240540e-02 4.606139911161105660e-02 5.696333709804810019e-02 6.791888524122784154e-02 7.886268142829788719e-02 8.972961253860778363e-02 1.004535952137599747e-01 1.109672279899583808e-01 1.212017945431169974e-01 1.310874325025418730e-01 1.405533923870199153e-01 1.495283524778912854e-01 1.579407725565452891e-01 1.657192771518263552e-01 1.727930627098467065e-01 1.790923251238843716e-01 1.845487053288410451e-01 1.890957516662108151e-01 1.926693987616487636e-01 1.952084639741246685e-01 1.966551643521541048e-01 1.969556598632199729e-01 1.960606330748118076e-01 1.939259225210358539e-01 1.905132385568292785e-01 1.857910099952737870e-01 1.797354436979632653e-01 1.723319402401450873e-01 1.635771228629053220e-01 1.534819602689331819e-01 1.420769238776861954e-01 1.294211241459217732e-01 1.156197082309443069e-01 1.008596396243478799e-01 8.548957363268668008e-02 7.021250573862344857e-02 5.656099073357385293e-02 4.779805202983284512e-02 4.855376453289574762e-02 5.990729544297393461e-02 7.840471107208703272e-02 1.009704425068051331e-01 1.260359453946426345e-01 1.528324330348456439e-01 1.809354222303179160e-01 2.100719559791487112e-01 2.400399343142718966e-01 2.706721938089619584e-01 3.018194040876380213e-01 3.333414732748682385e-01 3.651030827590639460e-01 3.969713574299627568e-01 4.288147038968065927e-01 4.605023195132924019e-01 4.919041031652187090e-01 5.228908151468061316e-01 5.533343955119015556e-01 5.831083847142376486e-01 6.120884101353534223e-01 6.401527138386766680e-01 6.671827040662097197e-01 6.930635175117756397e-01 7.176845823333785068e-01 7.409401738267176185e-01 7.627299560407383439e-01 7.829595035975256412e-01 8.015407987217360031e-01 8.183926990756016373e-01 8.334413724907651089e-01 8.466206951231131095e-01 8.578726099551254869e-01 8.671474429470212852e-01 8.744041745029260682e-01 8.796106642776504447e-01 8.827438277069945549e-01 8.837897630021237516e-01 8.827438277069946659e-01 8.796106642776508888e-01 8.744041745029264012e-01 8.671474429470212852e-01 8.578726099551254869e-01 8.466206951231131095e-01 8.334413724907651089e-01 8.183926990756015263e-01 8.015407987217363361e-01 7.829595035975256412e-01 7.627299560407382328e-01 7.409401738267175075e-01 7.176845823333785068e-01 6.930635175117756397e-01 6.671827040662098307e-01 6.401527138386765570e-01 6.120884101353534223e-01 5.831083847142377596e-01 5.533343955119015556e-01 5.228908151468060206e-01 4.919041031652188201e-01 4.605023195132924019e-01 4.288147038968065927e-01 3.969713574299627568e-01 3.651030827590640571e-01 3.333414732748683496e-01 3.018194040876380213e-01 2.706721938089619584e-01 2.400399343142718966e-01 2.100719559791487112e-01 1.809354222303179160e-01 1.528324330348456994e-01 1.260359453946426067e-01 1.009704425068051609e-01 7.840471107208703272e-02 5.990729544297391379e-02 4.855376453289576150e-02 4.779805202983283818e-02 5.656099073357387375e-02 7.021250573862346245e-02 8.548957363268668008e-02 1.008596396243478799e-01 1.156197082309443069e-01 1.294211241459217732e-01 1.420769238776861954e-01 1.534819602689332374e-01 1.635771228629052942e-01 1.723319402401450040e-01 1.797354436979633485e-01 1.857910099952738148e-01 1.905132385568292785e-01 1.939259225210359094e-01 1.960606330748118076e-01 1.969556598632199729e-01 1.966551643521541048e-01 1.952084639741247241e-01 1.926693987616487636e-01 1.890957516662108706e-01 1.845487053288410173e-01 1.790923251238844272e-01 1.727930627098467897e-01 1.657192771518263552e-01 1.579407725565453169e-01 1.495283524778912854e-01 1.405533923870199431e-01 1.310874325025418730e-01 1.212017945431169835e-01 1.109672279899583808e-01 1.004535952137599192e-01 8.972961253860781139e-02 7.886268142829788719e-02 6.791888524122784154e-02 5.696333709804808632e-02 4.606139911161105660e-02 3.528250676903241234e-02 2.471400746487750072e-02 1.453250429507595837e-02 5.810938111300760142e-03 7.915250698747577571e-03 1.670490496865699795e-02 2.572632618097788620e-02 3.446963910452865293e-02 4.282504393701837275e-02 5.074201978497311361e-02 5.818806343540078307e-02 6.513931669099662369e-02 7.157759062397196781e-02 7.748917432600177513e-02 8.286425251978325746e-02 8.769655956840761990e-02 9.198313269605166986e-02 9.572410815528786809e-02 9.892253548820068021e-02 1.015841984331874309e-01 1.037174371989319499e-01 1.053329698437907719e-01 1.064437120443578050e-01 1.070645953543969547e-01 1.072123844935299608e-01 1.069054944362341358e-01 1.061638081852135373e-01 1.050084961575354636e-01 1.034618381141762800e-01 1.015470485403392603e-01 9.928810634511359146e-02 9.670958970177626068e-02 9.383651679971458104e-02 9.069419323013072631e-02 8.730806668562986206e-02 8.370358962426356630e-02 7.990609054043801285e-02 7.594065451054619886e-02 7.183201376032052887e-02 6.760444916671308480e-02 6.328170391519664928e-02 5.888691108302779309e-02 5.444253789045907371e-02 4.997035109782844986e-02 4.549141120252711556e-02 4.102610910410826872e-02 3.659427080382914033e-02 3.221538053780179101e-02 2.790902803340586727e-02 2.369581867543669312e-02 1.959933771048165407e-02 1.565080799827614152e-02 1.190168145262097098e-02 8.463976947895844941e-03 5.662513696631151297e-03 4.460299032570510559e-03 5.655241427934800530e-03 8.069838070992940010e-03 1.077545308581331733e-02 1.348292593821692406e-02 1.609643494244343553e-02 1.857675584919990172e-02 2.090509392056021792e-02 2.307160651090095840e-02 2.507106773463901178e-02 2.690098388400831778e-02 2.856067344507948538e-02 3.005077010746736582e-02 3.137292804868276747e-02 3.252963109884160486e-02 3.352405860338669025e-02 3.435998396177713382e-02 3.504169299082762062e-02 3.557391494987381664e-02 3.596176209813752023e-02 3.621067533664845683e-02 3.632637445120057151e-02 3.631481204077193631e-02 3.618213055813915974e-02 3.593462209907209715e-02 3.557869070641987708e-02
3.471245587801192328e-02 3.513506186952104066e-02 3.545371694087098152e-02 3.566190610882376960e-02 3.575320298332687607e-02 3.572130734492565129e-02 3.556008545428250567e-02 3.526361337368901644e-02 3.482622372285548717e-02 3.424255651703993902e-02 3.350761509972433050e-02 3.261682877729660257e-02 3.156612475885008789e-02 3.035201371185072827e-02 2.897169626636981674e-02 2.742320334461526357e-02 2.570559380391485363e-02 2.381925422000352385e-02 2.176639110878868938e-02 1.955190965107977963e-02 1.718512991400259274e-02 1.468349307404406140e-02 1.208156171166530762e-02 9.456131287513514297e-03 7.007050502138322153e-03 5.311621735043859857e-03 5.477241579397890657e-03 7.594351045251372147e-03 1.069432640886493029e-02 1.425033951117695395e-02 1.807101725808435075e-02 2.207559095960642120e-02 2.622064591018430021e-02 3.047696063684451201e-02 3.482112729836369519e-02 3.923210326318743446e-02 4.368964042232828526e-02 4.817351564502811434e-02 5.266313765898261029e-02 5.713734643649732298e-02 6.157431906632414298e-02 6.595153921194447932e-02 7.024580756855822172e-02 7.443328085313856424e-02 7.848953214916980226e-02 8.238962829779566954e-02 8.610822163245915317e-02 8.961965426983661831e-02 9.289807369626662537e-02 9.591755868780599270e-02 9.865225476424174800e-02 1.010765184559256069e-01 1.031650696875884288e-01 1.048931515761983846e-01 1.062366969118206800e-01 1.071725005512417367e-01 1.076783969101099137e-01 1.077334416969281672e-01 1.073180969980217780e-01 1.064144188047472378e-01 1.050062460846171997e-01 1.030793905551980610e-01 1.006218264542995400e-01 9.762387986556790576e-02 9.407841765317764837e-02 8.998103696819802211e-02 8.533025798262117156e-02 8.012772575677325204e-02 7.437843366210274143e-02 6.809099460107076451e-02 6.127801770465213932e-02 5.395672620742214542e-02 4.615016829995208236e-02 3.789006341716233406e-02 2.922501110936651450e-02 2.025171917019510937e-02 1.130383470922795112e-02 5.433323534325402819e-03 1.164840932207751936e-02 2.153591994699056295e-02 3.206189785836682099e-02 4.287542079750069485e-02 5.385497148118189442e-02 6.492026799136346726e-02 7.600130661709018909e-02 8.703043211682906510e-02 9.793980916734656983e-02 1.086605711356743720e-01 1.191226028459180519e-01 1.292546036346724492e-01 1.389842926831035275e-01 1.482386964110829763e-01 1.569444890213276822e-01 1.650283710342240751e-01 1.724174771785932092e-01 1.790398083586983435e-01 1.848246843464317335e-01 1.897032151745821626e-01 1.936087903822565071e-01 1.964775865992817727e-01 1.982490957517297203e-01 1.988666788094775595e-01 1.982781540615987104e-01 1.964364353633366589e-01 1.933002463356161549e-01 1.888349541724112790e-01 1.830135972721187720e-01 1.758182355965722254e-01 1.672418543970964622e-01 1.572912497427377543e-01 1.459917286337551745e-01 1.333953316348638340e-01 1.195963062308423724e-01 1.047625655056355215e-01 8.920519011172943491e-02 7.354520331436785463e-02 5.913213090616031842e-02 4.893481621059016240e-02 4.775581902765641679e-02 5.773334430144616558e-02 7.568593572655950286e-02 9.816721887371053501e-02 1.233689702347394584e-01 1.504212897441133678e-01 1.788567473428448462e-01 2.083820770043328385e-01 2.387841512828627888e-01 2.698888347368282870e-01 3.015416781123059220e-01 3.335983272429895452e-01 3.659195802363953698e-01 3.983688200664859957e-01 4.308107334974377034e-01 4.631107627165940710e-01 4.951349928840203529e-01 5.267503085541411778e-01 5.578247205391374530e-01 5.882278025665532706e-01 6.178311986525709676e-01 6.465091748354622192e-01 6.741391966497748411e-01 7.006025185664407351e-01 7.257847747491960044e-01 7.495765625600910864e-01 7.718740116849519550e-01 7.925793327855451542e-01 8.116013403672502902e-01 8.288559451730099781e-01 8.442666119356837529e-01 8.577647787798381440e-01 8.692902349851685528e-01 8.787914542235762960e-01 8.862258807699190388e-01 8.915601665698168476e-01 8.947703574298911944e-01 8.958420269785327683e-01 8.947703574298911944e-01 8.915601665698171807e-01 8.862258807699190388e-01 8.787914542235764070e-01 8.692902349851685528e-01 8.577647787798382550e-01 8.442666119356836418e-01 8.288559451730099781e-01 8.116013403672502902e-01 7.925793327855451542e-01 7.718740116849519550e-01 7.495765625600911974e-01 7.257847747491958934e-01 7.006025185664407351e-01 6.741391966497748411e-01 6.465091748354623302e-01 6.178311986525709676e-01 5.882278025665532706e-01 5.578247205391376751e-01 5.267503085541411778e-01 4.951349928840202974e-01 4.631107627165939600e-01 4.308107334974374258e-01 3.983688200664859957e-01 3.659195802363954253e-01 3.335983272429895452e-01 3.015416781123059220e-01 2.698888347368283425e-01 2.387841512828628165e-01 2.083820770043328385e-01 1.788567473428447629e-01 1.504212897441133401e-01 1.233689702347394723e-01 9.816721887371046562e-02 7.568593572655948898e-02 5.773334430144616558e-02 4.775581902765641679e-02 4.893481621059012771e-02 5.913213090616033923e-02 7.354520331436789626e-02 8.920519011172940715e-02 1.047625655056355215e-01 1.195963062308423447e-01 1.333953316348638063e-01 1.459917286337551190e-01 1.572912497427377265e-01 1.672418543970964622e-01 1.758182355965722254e-01 1.830135972721187165e-01 1.888349541724112235e-01 1.933002463356162104e-01 1.964364353633366589e-01 1.982781540615987936e-01 1.988666788094775595e-01 1.982490957517296926e-01 1.964775865992817727e-01 1.936087903822566181e-01 1.897032151745821626e-01 1.848246843464317335e-01 1.790398083586983435e-01 1.724174771785932092e-01 1.650283710342241306e-01 1.569444890213276822e-01 1.482386964110829486e-01 1.389842926831035552e-01 1.292546036346724492e-01 1.191226028459180519e-01 1.086605711356743303e-01 9.793980916734661146e-02 8.703043211682907898e-02 7.600130661709018909e-02 6.492026799136348114e-02 5.385497148118189442e-02 4.287542079750069485e-02 3.206189785836681405e-02 2.153591994699055948e-02 1.164840932207751242e-02 5.433323534325408023e-03 1.130383470922797194e-02 2.025171917019510937e-02 2.922501110936649715e-02 3.789006341716235488e-02 4.615016829995206155e-02 5.395672620742216624e-02 6.127801770465213932e-02 6.809099460107077839e-02 7.437843366210274143e-02 8.012772575677325204e-02 8.533025798262117156e-02 8.998103696819802211e-02 9.407841765317769001e-02 9.762387986556790576e-02 1.006218264542995400e-01 1.030793905551980749e-01 1.050062460846171997e-01 1.064144188047472378e-01 1.073180969980217364e-01 1.077334416969281533e-01 1.076783969101099137e-01 1.071725005512417644e-01 1.062366969118206661e-01 1.048931515761983846e-01 1.031650696875884288e-01 1.010765184559255792e-01 9.865225476424178963e-02 9.591755868780600658e-02 9.289807369626661149e-02 8.961965426983661831e-02 8.610822163245912542e-02 8.238962829779565566e-02 7.848953214916977450e-02 7.443328085313857811e-02 7.024580756855820785e-02 6.595153921194447932e-02 6.157431906632417073e-02 5.713734643649732298e-02 5.266313765898261723e-02 4.817351564502810740e-02 4.368964042232827832e-02 3.923210326318743446e-02 3.482112729836368825e-02 3.047696063684450854e-02 2.622064591018429328e-02 2.207559095960641080e-02 1.807101725808435075e-02 1.425033951117694354e-02 1.069432640886492682e-02 7.594351045251366075e-03 5.477241579397887188e-03 5.311621735043858990e-03 7.007050502138320418e-03 9.456131287513512562e-03 1.208156171166530242e-02 1.468349307404407007e-02 1.718512991400259621e-02 1.955190965107979004e-02 2.176639110878868938e-02 2.381925422000351344e-02 2.570559380391485363e-02 2.742320334461525316e-02 2.897169626636982367e-02 3.035201371185072827e-02 3.156612475885007402e-02 3.261682877729659563e-02 3.350761509972433050e-02 3.424255651703994596e-02 3.482622372285549411e-02 3.526361337368901644e-02 3.556008545428250567e-02 3.572130734492567211e-02 3.575320298332686914e-02 3.566190610882374878e-02 3.545371694087098846e-02 3.513506186952104066e-02 3.471245587801190940e-02
3.380338860227122960e-02 3.428904477294451858e-02 3.467540810124761230e-02 3.495587428733165636e-02 3.512390430002806929e-02 3.517306171324002806e-02 3.509705297625891757e-02 3.488977093954504644e-02 3.454534210874321554e-02 3.405817833723562282e-02 3.342303404521593940e-02 3.263507066287374414e-02 3.168993099998893004e-02 3.058382794042012812e-02 2.931365480742682481e-02 2.787713004203610373e-02 2.627299873052561449e-02 2.450133285034621425e-02 2.256401190801241366e-02 2.046555273946439740e-02 1.821466190441586516e-02 1.582740683665149334e-02 1.333437132103770621e-02 1.079873352371858199e-02 8.367429043345270961e-03 6.418644441524452675e-03 5.780808913168440297e-03 7.066058898847463535e-03 9.692546556664339424e-03 1.298346352410930174e-02 1.663529475497186466e-02 2.052116769012200109e-02 2.457831507791144801e-02 2.876863122571880413e-02 3.306430561459191425e-02 3.744199733489590037e-02 4.188022457621042721e-02 4.635809814029044629e-02 5.085467181788347335e-02 5.534860017923589476e-02 5.981796147924973994e-02 6.424017580914818948e-02 6.859198222473383844e-02 7.284945509739872149e-02 7.698804846264747925e-02 8.098266173107673827e-02 8.480772268149687487e-02 8.843728511515157320e-02 9.184513939673907834e-02 9.500493460111653077e-02 9.789031126752364975e-02 1.004750439176965021e-01 1.027331925689197456e-01 1.046392624974149393e-01 1.061683715006948026e-01 1.072964238819162225e-01 1.080002903447900009e-01 1.082579929520817302e-01 1.080488942721556794e-01 1.073538898262309943e-01 1.061556029671695822e-01 1.044385813893853598e-01 1.021894946220353873e-01 9.939733215177996850e-02 9.605360236057521039e-02 9.215253344240097177e-02 8.769127926031700104e-02 8.267013650182797324e-02 7.709278617443494908e-02 7.096658634383629094e-02 6.430297369086813986e-02 5.711810501226891740e-02 4.943406473479747265e-02 4.128155208358588735e-02 3.270706411508418621e-02 2.379718777204317334e-02 1.479649319462687102e-02 7.170459484681288714e-03 9.248842122275629032e-03 1.845214238927889161e-02 2.884664438471734246e-02 3.965438894249102841e-02 5.068529156562778110e-02 6.183990933733661544e-02 7.304083309363035292e-02 8.421676375552543392e-02 9.529763025830359502e-02 1.062128830927448059e-01 1.168909173437092802e-01 1.272589677667710917e-01 1.372432298927378780e-01 1.467691036068273225e-01 1.557615111580944733e-01 1.641452653032975384e-01 1.718454742770615384e-01 1.787879757532002956e-01 1.848997949390899509e-01 1.901096237977338843e-01 1.943483198156217562e-01 1.975494241525336814e-01 1.996497007649500055e-01 2.005897005737354855e-01 2.003143584978734626e-01 1.987736370827389298e-01 1.959232400350124359e-01 1.917254349732177565e-01 1.861500522276695602e-01 1.791757755125413520e-01 1.707919308831472305e-01 1.610011553447593668e-01 1.498236814915130111e-01 1.373047367353951997e-01 1.235283002560904203e-01 1.086447493445132917e-01 9.293128461922033068e-02 7.693595185653155644e-02 6.184294424667475393e-02 5.031847611546023252e-02 4.717457792484974766e-02 5.559386729657664339e-02 7.288059516740140464e-02 9.522015100942551880e-02 1.205260253746578691e-01 1.478109447840532109e-01 1.765590045489308368e-01 2.064547392819514604e-01 2.372733385538059458e-01 2.688334819930549568e-01 3.009755541018181990e-01 3.335509529148686370e-01 3.664166284694616582e-01 3.994322607376599166e-01 4.324588520967010408e-01 4.653581186400231329e-01 4.979923534515629524e-01 5.302245794164105464e-01 5.619188848673238867e-01 5.929408767481001430e-01 6.231582094387418946e-01 6.524411611433638125e-01 6.806632380597604781e-01 7.077017917310390871e-01 7.334386383068516313e-01 7.577606706483062116e-01 7.805604557289030909e-01 8.017368108739536536e-01 8.211953532024076630e-01 8.388490172877777207e-01 8.546185366026720631e-01 8.684328847943374452e-01 8.802296732833279069e-01 8.899555021003695554e-01 8.975662612887640446e-01 9.030273806074708975e-01 9.063140256776500703e-01 9.074112391244769649e-01 9.063140256776498482e-01 9.030273806074708975e-01 8.975662612887638225e-01 8.899555021003695554e-01 8.802296732833277959e-01 8.684328847943374452e-01 8.546185366026720631e-01 8.388490172877780537e-01 8.211953532024077740e-01 8.017368108739533206e-01 7.805604557289032019e-01 7.577606706483062116e-01 7.334386383068516313e-01 7.077017917310391981e-01 6.806632380597604781e-01 6.524411611433640346e-01 6.231582094387418946e-01 5.929408767481002540e-01 5.619188848673238867e-01 5.302245794164105464e-01 4.979923534515631744e-01 4.653581186400231329e-01 4.324588520967010408e-01 3.994322607376597500e-01 3.664166284694616582e-01 3.335509529148686925e-01 3.009755541018183100e-01 2.688334819930548458e-01 2.372733385538061124e-01 2.064547392819513771e-01 1.765590045489307813e-01 1.478109447840531554e-01 1.205260253746578553e-01 9.522015100942557431e-02 7.288059516740139077e-02 5.559386729657665033e-02 4.717457792484977541e-02 5.031847611546023946e-02 6.184294424667473311e-02 7.693595185653151480e-02 9.293128461922035843e-02 1.086447493445132778e-01 1.235283002560904619e-01 1.373047367353952553e-01 1.498236814915130111e-01 1.610011553447593668e-01 1.707919308831472305e-01 1.791757755125413243e-01 1.861500522276695602e-01 1.917254349732177010e-01 1.959232400350124359e-01 1.987736370827388743e-01 2.003143584978735459e-01 2.005897005737354299e-01 1.996497007649500055e-01 1.975494241525335981e-01 1.943483198156217284e-01 1.901096237977339121e-01 1.848997949390899509e-01 1.787879757532002956e-01 1.718454742770615107e-01 1.641452653032974551e-01 1.557615111580945289e-01 1.467691036068273225e-01 1.372432298927378780e-01 1.272589677667710639e-01 1.168909173437092525e-01 1.062128830927447781e-01 9.529763025830359502e-02 8.421676375552543392e-02 7.304083309363036680e-02 6.183990933733660156e-02 5.068529156562778110e-02 3.965438894249100760e-02 2.884664438471734246e-02 1.845214238927887773e-02 9.248842122275625563e-03 7.170459484681291316e-03 1.479649319462684846e-02 2.379718777204316640e-02 3.270706411508420008e-02 4.128155208358590816e-02 4.943406473479750735e-02 5.711810501226893821e-02 6.430297369086811210e-02 7.096658634383629094e-02 7.709278617443492132e-02 8.267013650182795936e-02 8.769127926031697329e-02 9.215253344240101341e-02 9.605360236057521039e-02 9.939733215177996850e-02 1.021894946220353734e-01 1.044385813893853598e-01 1.061556029671695961e-01 1.073538898262309943e-01 1.080488942721556656e-01 1.082579929520817302e-01 1.080002903447900009e-01 1.072964238819162780e-01 1.061683715006948026e-01 1.046392624974149532e-01 1.027331925689198011e-01 1.004750439176964882e-01 9.789031126752367751e-02 9.500493460111651689e-02 9.184513939673903671e-02 8.843728511515157320e-02 8.480772268149688875e-02 8.098266173107673827e-02 7.698804846264745150e-02 7.284945509739873537e-02 6.859198222473383844e-02 6.424017580914818948e-02 5.981796147924973994e-02 5.534860017923586700e-02 5.085467181788345947e-02 4.635809814029043935e-02 4.188022457621041333e-02 3.744199733489587956e-02 3.306430561459191425e-02 2.876863122571881107e-02 2.457831507791145148e-02 2.052116769012200456e-02 1.663529475497186466e-02 1.298346352410929827e-02 9.692546556664339424e-03 7.066058898847460065e-03 5.780808913168434225e-03 6.418644441524450940e-03 8.367429043345272696e-03 1.079873352371858546e-02 1.333437132103769927e-02 1.582740683665150722e-02 1.821466190441585822e-02 2.046555273946439393e-02 2.256401190801241713e-02 2.450133285034621425e-02 2.627299873052561449e-02 2.787713004203608985e-02 2.931365480742682481e-02 3.058382794042012465e-02 3.168993099998893004e-02 3.263507066287376496e-02 3.342303404521593940e-02 3.405817833723561588e-02 3.454534210874321554e-02 3.488977093954503256e-02 3.509705297625889675e-02 3.517306171324002112e-02 3.512390430002807623e-02 3.495587428733167717e-02 3.467540810124759842e-02 3.428904477294450470e-02 3.380338860227122960e-02
3.285758504960022836e-02 3.340238407352101591e-02 3.385272006226665992e-02 3.420192111464800261e-02 3.444335741987482324e-02 3.457047822194775355e-02 3.457685190403241710e-02 3.445620955075722608e-02 3.420249250388023715e-02 3.380990467162365426e-02 3.327297073623484980e-02 3.258660201704569048e-02 3.174617274209497880e-02 3.074761113715980543e-02 2.958751256866780019e-02 2.826328695830628360e-02 2.677336178084155360e-02 2.511747925240842907e-02 2.329716079856732763e-02 2.131648446628539237e-02 1.918348352691115477e-02 1.691286566033417885e-02 1.453177083530514911e-02 1.209316034712071275e-02 9.709934368202510074e-03 7.644499867345846099e-03 6.476938791741838550e-03 6.935432441157675550e-03 8.952888492866867970e-03 1.188729139213914703e-02 1.531726739062059042e-02 1.905096032184629834e-02 2.299656658181249008e-02 2.710252328122409252e-02 3.133435375778929194e-02 3.566522771475916231e-02 4.007176941725468927e-02 4.453204412133626028e-02 4.902452887045014029e-02 5.352756440159071871e-02 5.801905963800942784e-02 6.247633801799225284e-02 6.687606888164818186e-02 7.119425335589864290e-02 7.540624757121647259e-02 7.948681318746331215e-02 8.341018915657405497e-02 8.715018089973111670e-02 9.068026438599874339e-02 9.397370337071234148e-02 9.700367850652326374e-02 9.974342730246667232e-02 1.021663940504273782e-01 1.042463889079055100e-01 1.059577553486426016e-01 1.072755451869909504e-01 1.081757003607986545e-01 1.086352406314555902e-01 1.086324563385368813e-01 1.081471053414480576e-01 1.071606133062403127e-01 1.056562765747415672e-01 1.036194670207085666e-01 1.010378386144465401e-01 9.790153599023132536e-02 9.420340633851966017e-02 8.993921780866845350e-02 8.510789107830181444e-02 7.971175745610331598e-02 7.375687051041993070e-02 6.725342760573559120e-02 6.021642599874842128e-02 5.266685197459550216e-02 4.463419860275778805e-02 3.616276250357770838e-02 2.733095699112776666e-02 1.833070079520568094e-02 9.991336104574777624e-03 7.850365983903850528e-03 1.556229654570432178e-02 2.567379133248214040e-02 3.641934323978326254e-02 4.746907664517447528e-02 5.868933711194707775e-02 6.999070919411297387e-02 8.129650318592020197e-02 9.253366060011880556e-02 1.036296066745818895e-01 1.145110934200403024e-01 1.251038322661678359e-01 1.353324860378704586e-01 1.451208454894513389e-01 1.543921118607668730e-01 1.630692469766455155e-01 1.710753705014958215e-01 1.783341927423321149e-01 1.847704759904265637e-01 1.903105200601911406e-01 1.948826695109718565e-01 1.984178416256772715e-01 2.008500759902729360e-01 2.021171088770763180e-01 2.021609791089738484e-01 2.009286774841439471e-01 1.983728605446661575e-01 1.944526639247108057e-01 1.891346752571149703e-01 1.823941704223286664e-01 1.742167974556094734e-01 1.646010469463733139e-01 1.535621590518981838e-01 1.411387802833712624e-01 1.274051881278623344e-01 1.124955706662784383e-01 9.665650903880858291e-02 8.037106873116613148e-02 6.467523513442662020e-02 5.193714115140017629e-02 4.683556623669212632e-02 5.351487252316827758e-02 6.999895524101133748e-02 9.213311961876619050e-02 1.175087974198189278e-01 1.450019471905532320e-01 1.740417674427075789e-01 2.042884829397164648e-01 2.355049033510734358e-01 2.675023149199508010e-01 3.001159033347645666e-01 3.331928490656976272e-01 3.665863037865926821e-01 4.001522963943286437e-01 4.337481920942524161e-01 4.672320207354899169e-01 5.004623149959600559e-01 5.332982595841752049e-01 5.656000360447586139e-01 5.972292929814694284e-01 6.280496969783303518e-01 6.579275343357640082e-01 6.867323426590375979e-01 7.143375568636886053e-01 7.406211576944615738e-01 7.654663131861461078e-01 7.887620050930306270e-01 8.104036334575164258e-01 8.302935933489841158e-01 8.483418184873808832e-01 8.644662870400586785e-01 8.785934853875390083e-01 8.906588261222571079e-01 9.006070169912703260e-01 9.083923779306141144e-01 9.139791037724447342e-01 9.173414706401039620e-01 9.184639844826693045e-01 9.173414706401039620e-01 9.139791037724447342e-01 9.083923779306141144e-01 9.006070169912699930e-01 8.906588261222571079e-01 8.785934853875391193e-01 8.644662870400587895e-01 8.483418184873808832e-01 8.302935933489837828e-01 8.104036334575164258e-01 7.887620050930307380e-01 7.654663131861461078e-01 7.406211576944617958e-01 7.143375568636887163e-01 6.867323426590375979e-01 6.579275343357640082e-01 6.280496969783304628e-01 5.972292929814694284e-01 5.656000360447586139e-01 5.332982595841752049e-01 5.004623149959601669e-01 4.672320207354899169e-01 4.337481920942524161e-01 4.001522963943286992e-01 3.665863037865926821e-01 3.331928490656976272e-01 3.001159033347645111e-01 2.675023149199508010e-01 2.355049033510733247e-01 2.042884829397164370e-01 1.740417674427076067e-01 1.450019471905532320e-01 1.175087974198189278e-01 9.213311961876621825e-02 6.999895524101133748e-02 5.351487252316830534e-02 4.683556623669211244e-02 5.193714115140020404e-02 6.467523513442659244e-02 8.037106873116610373e-02 9.665650903880859679e-02 1.124955706662784383e-01 1.274051881278623621e-01 1.411387802833712624e-01 1.535621590518982671e-01 1.646010469463733139e-01 1.742167974556094734e-01 1.823941704223286386e-01 1.891346752571149703e-01 1.944526639247107780e-01 1.983728605446661575e-01 2.009286774841439749e-01 2.021609791089738206e-01 2.021171088770763735e-01 2.008500759902729360e-01 1.984178416256772715e-01 1.948826695109719120e-01 1.903105200601912239e-01 1.847704759904265359e-01 1.783341927423320872e-01 1.710753705014957660e-01 1.630692469766455155e-01 1.543921118607668452e-01 1.451208454894513389e-01 1.353324860378704031e-01 1.251038322661678637e-01 1.145110934200403163e-01 1.036296066745819172e-01 9.253366060011880556e-02 8.129650318592020197e-02 6.999070919411298775e-02 5.868933711194706387e-02 4.746907664517447528e-02 3.641934323978326254e-02 2.567379133248213346e-02 1.556229654570432525e-02 7.850365983903862671e-03 9.991336104574779359e-03 1.833070079520567053e-02 2.733095699112775279e-02 3.616276250357770838e-02 4.463419860275778805e-02 5.266685197459549522e-02 6.021642599874842822e-02 6.725342760573556344e-02 7.375687051041995845e-02 7.971175745610331598e-02 8.510789107830178668e-02 8.993921780866846738e-02 9.420340633851967405e-02 9.790153599023131148e-02 1.010378386144464985e-01 1.036194670207085111e-01 1.056562765747415950e-01 1.071606133062402988e-01 1.081471053414480438e-01 1.086324563385368674e-01 1.086352406314555902e-01 1.081757003607987100e-01 1.072755451869909088e-01 1.059577553486425738e-01 1.042463889079055378e-01 1.021663940504273921e-01 9.974342730246667232e-02 9.700367850652330537e-02 9.397370337071234148e-02 9.068026438599874339e-02 8.715018089973113058e-02 8.341018915657404109e-02 7.948681318746329827e-02 7.540624757121645871e-02 7.119425335589865678e-02 6.687606888164818186e-02 6.247633801799223202e-02 5.801905963800940702e-02 5.352756440159072565e-02 4.902452887045011254e-02 4.453204412133625334e-02 4.007176941725469621e-02 3.566522771475914844e-02 3.133435375778929194e-02 2.710252328122408905e-02 2.299656658181249355e-02 1.905096032184629834e-02 1.531726739062060257e-02 1.188729139213914009e-02 8.952888492866867970e-03 6.935432441157671213e-03 6.476938791741833346e-03 7.644499867345846966e-03 9.709934368202503135e-03 1.209316034712071622e-02 1.453177083530515779e-02 1.691286566033419619e-02 1.918348352691115824e-02 2.131648446628538196e-02 2.329716079856732069e-02 2.511747925240843254e-02 2.677336178084154319e-02 2.826328695830629747e-02 2.958751256866778631e-02 3.074761113715982971e-02 3.174617274209498574e-02 3.258660201704568354e-02 3.327297073623484980e-02 3.380990467162364038e-02 3.420249250388023715e-02 3.445620955075723302e-02 3.457685190403241016e-02 3.457047822194778131e-02 3.444335741987483018e-02 3.420192111464800955e-02 3.385272006226669461e-02 3.340238407352101591e-02 3.285758504960022836e-02
3.188184189554827547e-02 3.248158956866272623e-02 3.299186170783385136e-02 3.340594040089984312e-02 3.371712693484117673e-02 3.391877824720711254e-02 3.400434666825617042e-02 3.396742334268984531e-02 3.380178588142467022e-02 3.350145104204246826e-02 3.306073362157492534e-02 3.247431335176764050e-02 3.173731255971549980e-02 3.084538895028517483e-02 2.979485054371493191e-02 2.858280442866863863e-02 2.720735925491287246e-02 2.566791671082971696e-02 2.396561686684859846e-02 2.210406242793842846e-02 2.009057592649397816e-02 1.793853786031577441e-02 1.567206932727465210e-02 1.333617742707913535e-02 1.102044293355529218e-02 8.916058901157049299e-03 7.429639272401198855e-03 7.199956895968848136e-03 8.527280636691435614e-03 1.100394692934417856e-02 1.414633028463523935e-02 1.768629192868946889e-02 2.149188954760430231e-02 2.549213520792081508e-02 2.964282306183427598e-02 3.391200667054478091e-02 3.827351287415992759e-02 4.270384038513294622e-02 4.718058184505440067e-02 5.168158163139541933e-02 5.618447361819832453e-02 6.066642796880256788e-02 6.510402019460463652e-02 6.947317624269042091e-02 7.374916789524550709e-02 7.790664361839433338e-02 8.191968596021899363e-02 8.576188997806562242e-02 8.940645914063635735e-02 9.282631631364708646e-02 9.599422813251805298e-02 9.888294147861510786e-02 1.014653310157054983e-01 1.037145568751459274e-01 1.056042316422735328e-01 1.071085958180150871e-01 1.082027009272136797e-01 1.088625994319040585e-01 1.090655405960528346e-01 1.087901714510264295e-01 1.080167420446803833e-01 1.067273142449300383e-01 1.049059735485947525e-01 1.025390436800475286e-01 9.961530436128772370e-02 9.612621369369339641e-02 9.206613848969341651e-02 8.743259937758419975e-02 8.222654413195541745e-02 7.645267587872085768e-02 7.011989061477320873e-02 6.324194116912698616e-02 5.583859857918353070e-02 4.793800142169272333e-02 3.958219401876387350e-02 3.084276079445839175e-02 2.187718385787321140e-02 1.322327378753741962e-02 8.034637016343016205e-03 1.303909315931907342e-02 2.259657184379349620e-02 3.319703245327072783e-02 4.422390451852051957e-02 5.548180793112020281e-02 6.686164064847884003e-02 7.827856804199237462e-02 8.965539467380174987e-02 1.009169993787566305e-01 1.119882500943075593e-01 1.227932308964226199e-01 1.332550391207229790e-01 1.432958618629531500e-01 1.528372052309096285e-01 1.618002160860322614e-01 1.701060652686426367e-01 1.776763751754990295e-01 1.844336816144344360e-01 1.903019237625640792e-01 1.952069585039933330e-01 1.990770973031164848e-01 2.018436656268038643e-01 2.034415872166712436e-01 2.038099987523767920e-01 2.028929053929810211e-01 2.006398955794093109e-01 1.970069465130539210e-01 1.919573739219049002e-01 1.854630188156170256e-01 1.775058353833817160e-01 1.680801804175184322e-01 1.571963771597533199e-01 1.448867024272686155e-01 1.312162423021618340e-01 1.163041962096744569e-01 1.003694079311839710e-01 8.383705104637521888e-02 6.761100806403265440e-02 5.377504685154798486e-02 4.675988743726951918e-02 5.152574469293581816e-02 6.705298399076939364e-02 8.891063616010276560e-02 1.143194348256655751e-01 1.419953349711303436e-01 1.713051406772040930e-01 2.018824056697127167e-01 2.334768206275732449e-01 2.658920778718594224e-01 2.989581495533205069e-01 3.325180467218504243e-01 3.664211883952544491e-01 4.005200184171936462e-01 4.346683246219436025e-01 4.687205019214635282e-01 5.025313648732165905e-01 5.359562934712335247e-01 5.688515876127590021e-01 6.010749550122589380e-01 6.324860849060927048e-01 6.629472758514995956e-01 6.923240954632344790e-01 7.204860558109720259e-01 7.473072919386948287e-01 7.726672334242133955e-01 7.964512605744025198e-01 8.185513380485310853e-01 8.388666196007581455e-01 8.573040183463866981e-01 8.737787375565393422e-01 8.882147575172925080e-01 9.005452744815658495e-01 9.107130882132746796e-01 9.186709350852678702e-01 9.243817641522030781e-01 9.278189540808078339e-01 9.289664692848593752e-01 9.278189540808080560e-01 9.243817641522029671e-01 9.186709350852679812e-01 9.107130882132746796e-01 9.005452744815660715e-01 8.882147575172922860e-01 8.737787375565393422e-01 8.573040183463865871e-01 8.388666196007580345e-01 8.185513380485314183e-01 7.964512605744025198e-01 7.726672334242133955e-01 7.473072919386947177e-01 7.204860558109722479e-01 6.923240954632344790e-01 6.629472758514995956e-01 6.324860849060927048e-01 6.010749550122589380e-01 5.688515876127590021e-01 5.359562934712335247e-01 5.025313648732164795e-01 4.687205019214635282e-01 4.346683246219436025e-01 4.005200184171937017e-01 3.664211883952544491e-01 3.325180467218504243e-01 2.989581495533204514e-01 2.658920778718594780e-01 2.334768206275732449e-01 2.018824056697127445e-01 1.713051406772041763e-01 1.419953349711303436e-01 1.143194348256655751e-01 8.891063616010277948e-02 6.705298399076936589e-02 5.152574469293581816e-02 4.675988743726951918e-02 5.377504685154799180e-02 6.761100806403262664e-02 8.383705104637521888e-02 1.003694079311839571e-01 1.163041962096744153e-01 1.312162423021618618e-01 1.448867024272686432e-01 1.571963771597533477e-01 1.680801804175184322e-01 1.775058353833816605e-01 1.854630188156170811e-01 1.919573739219049002e-01 1.970069465130539765e-01 2.006398955794092553e-01 2.028929053929810211e-01 2.038099987523768752e-01 2.034415872166712713e-01 2.018436656268038643e-01 1.990770973031164848e-01 1.952069585039933053e-01 1.903019237625641069e-01 1.844336816144344360e-01 1.776763751754990295e-01 1.701060652686426367e-01 1.618002160860322614e-01 1.528372052309096008e-01 1.432958618629531500e-01 1.332550391207229512e-01 1.227932308964226199e-01 1.119882500943075315e-01 1.009169993787566583e-01 8.965539467380174987e-02 7.827856804199237462e-02 6.686164064847885391e-02 5.548180793112020281e-02 4.422390451852051957e-02 3.319703245327070701e-02 2.259657184379351702e-02 1.303909315931907342e-02 8.034637016343014471e-03 1.322327378753741442e-02 2.187718385787319406e-02 3.084276079445838828e-02 3.958219401876385962e-02 4.793800142169274414e-02 5.583859857918356540e-02 6.324194116912694452e-02 7.011989061477323648e-02 7.645267587872084381e-02 8.222654413195537582e-02 8.743259937758417200e-02 9.206613848969341651e-02 9.612621369369341029e-02 9.961530436128775146e-02 1.025390436800475147e-01 1.049059735485947942e-01 1.067273142449300521e-01 1.080167420446803833e-01 1.087901714510264295e-01 1.090655405960528346e-01 1.088625994319040863e-01 1.082027009272137352e-01 1.071085958180151149e-01 1.056042316422735328e-01 1.037145568751459274e-01 1.014653310157055122e-01 9.888294147861510786e-02 9.599422813251809461e-02 9.282631631364712810e-02 8.940645914063635735e-02 8.576188997806562242e-02 8.191968596021897975e-02 7.790664361839430563e-02 7.374916789524549321e-02 6.947317624269039316e-02 6.510402019460463652e-02 6.066642796880258176e-02 5.618447361819830371e-02 5.168158163139541933e-02 4.718058184505439373e-02 4.270384038513292541e-02 3.827351287415992759e-02 3.391200667054478785e-02 2.964282306183428292e-02 2.549213520792080814e-02 2.149188954760430925e-02 1.768629192868947236e-02 1.414633028463523935e-02 1.100394692934417683e-02 8.527280636691435614e-03 7.199956895968850738e-03 7.429639272401208396e-03 8.916058901157059707e-03 1.102044293355529565e-02 1.333617742707913709e-02 1.567206932727463475e-02 1.793853786031578482e-02 2.009057592649398857e-02 2.210406242793843540e-02 2.396561686684861581e-02 2.566791671082972043e-02 2.720735925491286553e-02 2.858280442866863169e-02 2.979485054371494579e-02 3.084538895028516442e-02 3.173731255971549980e-02 3.247431335176762662e-02 3.306073362157493228e-02 3.350145104204246826e-02 3.380178588142467716e-02 3.396742334268983837e-02 3.400434666825614266e-02 3.391877824720711254e-02 3.371712693484118367e-02 3.340594040089986394e-02 3.299186170783387217e-02 3.248158956866271235e-02 3.188184189554826159e-02
3.088370431553870768e-02 3.153391355241549204e-02 3.209977903049822390e-02 3.257455803269026368e-02 3.295150460626003475e-02 3.322390534727077266e-02 3.338511863272025648e-02 3.342861771450723191e-02 3.334803825297745494e-02 3.313723111608454786e-02 3.279032165103484137e-02 3.230177722821542946e-02 3.166648579569609351e-02 3.087984969868202978e-02 2.993790152451138165e-02 2.883745298753542102e-02 2.757629530879563903e-02 2.615348300918047750e-02 2.456975834796375213e-02 2.282822331926250004e-02 2.093546840211680735e-02 1.890358914764813519e-02 1.675402998578533545e-02 1.452541749638921326e-02 1.229054205541538214e-02 1.019422998033472569e-02 8.528690493309070905e-03 7.794964807746341748e-03 8.443812184512981475e-03 1.037556526944900283e-02 1.315546254894290473e-02 1.645151780789769549e-02 2.008294613857839264e-02 2.395250796017275169e-02 2.800239253212390839e-02 3.219340652423643284e-02 3.649538047673182156e-02 4.088255041454044031e-02 4.533120996615767895e-02 4.981845714030639499e-02 5.432150113972907673e-02 5.881727290005217545e-02 6.328220998302303002e-02 6.769214738136244969e-02 7.202227646592873622e-02 7.624715042819128763e-02 8.034072337388314944e-02 8.427641519058523545e-02 8.802719719272461552e-02 9.156569525404779919e-02 9.486430816339884442e-02 9.789533955925233677e-02 1.006311421698557890e-01 1.030442733029842822e-01 1.051076606490612825e-01 1.067947775202515437e-01 1.080798266708202920e-01 1.089379318479516690e-01 1.093453362229702963e-01 1.092796068650193769e-01 1.087198444610888298e-01 1.076468975827276492e-01 1.060435809895161341e-01 1.038948978055664607e-01 1.011882660177121362e-01 9.791375081861267149e-02 9.406430622333659952e-02 8.963603284091049839e-02 8.462846514965019495e-02 7.904491426289993183e-02 7.289291819666399164e-02 6.618490877363071567e-02 5.893933982284488976e-02 5.118287534215286427e-02 4.295528082318804397e-02 3.432227543494259514e-02 2.541714450636291603e-02 1.662257705860901991e-02 9.728994045281370157e-03 1.117294492550461107e-02 1.969468902518355102e-02 3.002247485288271622e-02 4.097101402698156980e-02 5.223266659804950973e-02 6.366576521832884028e-02 7.517299412079093968e-02 8.667127914690762880e-02 9.808217545606640053e-02 1.093283034809218318e-01 1.203319534566003185e-01 1.310145915780585035e-01 1.412967896689560354e-01 1.510983764792646622e-01 1.603387171744146689e-01 1.689370742160521410e-01 1.768130244669419704e-01 1.838869180923684565e-01 1.900803705629295626e-01 1.953167824435367017e-01 1.995218839925828880e-01 2.026243036363597483e-01 2.045561616638547076e-01 2.052536935407487939e-01 2.046579117826244631e-01 2.027153224860000491e-01 1.993787243448207624e-01 1.946081378470946033e-01 1.883719471486666741e-01 1.806484003781927694e-01 1.714277339840794834e-01 1.607154248495881177e-01 1.485375733463666914e-01 1.349505354832195025e-01 1.200595955487789163e-01 1.040584123220216622e-01 8.732053854616203536e-02 7.063259871314415961e-02 5.581356420928268447e-02 4.696267881234697517e-02 4.965923524984276749e-02 6.405666248654801054e-02 8.555789048282498588e-02 1.109605564595927685e-01 1.387926524415653007e-01 1.683497880410358694e-01 1.992361985064740881e-01 2.311876743462428219e-01 2.640001257734277962e-01 2.974983181412218514e-01 3.315211615907013298e-01 3.659144258344557143e-01 4.005270509247715882e-01 4.352093205649093521e-01 4.698120581813566288e-01 5.041864137062394002e-01 5.381840063935090512e-01 5.716572895996568926e-01 6.044600571102491937e-01 6.364480403658976382e-01 6.674795630619160258e-01 6.974162297682191536e-01 7.261236314512832246e-01 7.534720547239600608e-01 7.793371842294495311e-01 8.036007893204489827e-01 8.261513874426622550e-01 8.468848775675827945e-01 8.657051377622986266e-01 8.825245816096075613e-01 8.972646687472422000e-01 9.098563653112355931e-01 9.202405505643551642e-01 9.283683664783172196e-01 9.342015075250373890e-01 9.377124484218665179e-01 9.388846080696803265e-01 9.377124484218667400e-01 9.342015075250372780e-01 9.283683664783173306e-01 9.202405505643550532e-01 9.098563653112355931e-01 8.972646687472419780e-01 8.825245816096073392e-01 8.657051377622986266e-01 8.468848775675827945e-01 8.261513874426622550e-01 8.036007893204489827e-01 7.793371842294495311e-01 7.534720547239599497e-01 7.261236314512832246e-01 6.974162297682192646e-01 6.674795630619160258e-01 6.364480403658975272e-01 6.044600571102493047e-01 5.716572895996568926e-01 5.381840063935090512e-01 5.041864137062394002e-01 4.698120581813564622e-01 4.352093205649093521e-01 4.005270509247715882e-01 3.659144258344557143e-01 3.315211615907012743e-01 2.974983181412218514e-01 2.640001257734278517e-01 2.311876743462427941e-01 1.992361985064740881e-01 1.683497880410357861e-01 1.387926524415652729e-01 1.109605564595927685e-01 8.555789048282499976e-02 6.405666248654798278e-02 4.965923524984277443e-02 4.696267881234693353e-02 5.581356420928265671e-02 7.063259871314415961e-02 8.732053854616203536e-02 1.040584123220216206e-01 1.200595955487788746e-01 1.349505354832194748e-01 1.485375733463666637e-01 1.607154248495881177e-01 1.714277339840794834e-01 1.806484003781927694e-01 1.883719471486666464e-01 1.946081378470946033e-01 1.993787243448207069e-01 2.027153224860000491e-01 2.046579117826244909e-01 2.052536935407488772e-01 2.045561616638547076e-01 2.026243036363598315e-01 1.995218839925829712e-01 1.953167824435367295e-01 1.900803705629294793e-01 1.838869180923684565e-01 1.768130244669419704e-01 1.689370742160520855e-01 1.603387171744147244e-01 1.510983764792646067e-01 1.412967896689560354e-01 1.310145915780585313e-01 1.203319534566003185e-01 1.093283034809218318e-01 9.808217545606640053e-02 8.667127914690762880e-02 7.517299412079093968e-02 6.366576521832884028e-02 5.223266659804951667e-02 4.097101402698156286e-02 3.002247485288272316e-02 1.969468902518353368e-02 1.117294492550460761e-02 9.728994045281366687e-03 1.662257705860901644e-02 2.541714450636290215e-02 3.432227543494261596e-02 4.295528082318805091e-02 5.118287534215287121e-02 5.893933982284487588e-02 6.618490877363075731e-02 7.289291819666399164e-02 7.904491426289994571e-02 8.462846514965015332e-02 8.963603284091048451e-02 9.406430622333658564e-02 9.791375081861267149e-02 1.011882660177121640e-01 1.038948978055665162e-01 1.060435809895161618e-01 1.076468975827276076e-01 1.087198444610888576e-01 1.092796068650193492e-01 1.093453362229702824e-01 1.089379318479516690e-01 1.080798266708202782e-01 1.067947775202515437e-01 1.051076606490612686e-01 1.030442733029842961e-01 1.006311421698557890e-01 9.789533955925235065e-02 9.486430816339885830e-02 9.156569525404778531e-02 8.802719719272461552e-02 8.427641519058523545e-02 8.034072337388317719e-02 7.624715042819128763e-02 7.202227646592876398e-02 6.769214738136246357e-02 6.328220998302303002e-02 5.881727290005217545e-02 5.432150113972909061e-02 4.981845714030638805e-02 4.533120996615769283e-02 4.088255041454044031e-02 3.649538047673182850e-02 3.219340652423643284e-02 2.800239253212391533e-02 2.395250796017275516e-02 2.008294613857839958e-02 1.645151780789770243e-02 1.315546254894289606e-02 1.037556526944899936e-02 8.443812184512983210e-03 7.794964807746332207e-03 8.528690493309070905e-03 1.019422998033470834e-02 1.229054205541537347e-02 1.452541749638921326e-02 1.675402998578533892e-02 1.890358914764814213e-02 2.093546840211679694e-02 2.282822331926250004e-02 2.456975834796373825e-02 2.615348300918048097e-02 2.757629530879561822e-02 2.883745298753542449e-02 2.993790152451137471e-02 3.087984969868203325e-02 3.166648579569609351e-02 3.230177722821542946e-02 3.279032165103482749e-02 3.313723111608454786e-02 3.334803825297745494e-02 3.342861771450723191e-02 3.338511863272024954e-02 3.322390534727078654e-02 3.295150460626002781e-02 3.257455803269026368e-02 3.209977903049821002e-02 3.153391355241549898e-02 3.088370431553872503e-02
2.987151408043556278e-02 3.056739688008206640e-02 3.118419946423925393e-02 3.171517483414859617e-02 3.215355097960996555e-02 3.249256582486046568e-02 3.272550576836523450e-02 3.284574824979763497e-02 3.284680894133633344e-02 3.272239440634032437e-02 3.246646144121068112e-02 3.207328488947626399e-02 3.153753661374593398e-02 3.085437973888057947e-02 3.001958460420929564e-02 2.902967673949643709e-02 2.788213382621292091e-02 2.657566035903004276e-02 2.511059023341823820e-02 2.348950838727362905e-02 2.171826372083668702e-02 1.980771365527488059e-02 1.777690529019761850e-02 1.565921896947951308e-02 1.351486231938692911e-02 1.145691790757369898e-02 9.701762421065494163e-03 8.628531437091916528e-03 8.691082095644649466e-03 1.003477284807262337e-02 1.237870731935485080e-02 1.537359249836487210e-02 1.879062293020331009e-02 2.250035469591367757e-02 2.642698393973582499e-02 3.052144524304819390e-02 3.474804461788377069e-02 3.907785345380018760e-02 4.348532305843630374e-02 4.794647297502764582e-02 5.243788444374913177e-02 5.693612727370256366e-02 6.141743237343688655e-02 6.585751092847477728e-02 7.023146586462877816e-02 7.451376463122467986e-02 7.867825505963843558e-02 8.269821320243453400e-02 8.654641619298950039e-02 9.019523561341701023e-02 9.361674833400467077e-02 9.678286268612232290e-02 9.966545837925483431e-02 1.022365389039419509e-01 1.044683953575005209e-01 1.063337807380414640e-01 1.078060938084824116e-01 1.088595716593748486e-01 1.094694901158948103e-01 1.096123711583328331e-01 1.092661965763462861e-01 1.084106271818190831e-01 1.070272271028644556e-01 1.050996930362280146e-01 1.026140889554909008e-01 9.955908785043761366e-02 9.592622396366264070e-02 9.171016237550372319e-02 8.690899903634709267e-02 8.152461634336943819e-02 7.556314355354938617e-02 6.903562309896676963e-02 6.195910292242281375e-02 5.435867393412715382e-02 4.627180996193182988e-02 3.775907469458796017e-02 2.893580426579907619e-02 2.009232644985307209e-02 1.232718189218395474e-02 1.035432877789995917e-02 1.709048557553061176e-02 2.694292233948300183e-02 3.773655076410727810e-02 4.895983468627639751e-02 6.041687783933318012e-02 7.199105317184520403e-02 8.359078209361425760e-02 9.513315181901337014e-02 1.065380013840086237e-01 1.177255752121424970e-01 1.286155978804049416e-01 1.391269906239289977e-01 1.491779106610261751e-01 1.586859697143230552e-01 1.675685615949089602e-01 1.757432620638716136e-01 1.831282803877165577e-01 1.896429504191570470e-01 1.952082537757627023e-01 1.997473707163654466e-01 2.031862566705043560e-01 2.054542447283669859e-01 2.064846773251184375e-01 2.062155745450433009e-01 2.045903529622550565e-01 2.015586194729106495e-01 1.970770823133191074e-01 1.911106523639011234e-01 1.836338637002971064e-01 1.746328475527078317e-01 1.641083014267009088e-01 1.520803273236575881e-01 1.385969700286070194e-01 1.237505616239704814e-01 1.077118409419342560e-01 9.080828270283838877e-02 7.372274160727422532e-02 5.803215553783235697e-02 4.745196012843095473e-02 4.795114932917956402e-02 6.102637757747773894e-02 8.208080993009281290e-02 1.074352582001330547e-01 1.353959667372590658e-01 1.651769610689879653e-01 1.963501827615312945e-01 2.286367001812899813e-01 2.618244712494306459e-01 2.957330870164180947e-01 3.301974483762626367e-01 3.650597785207404522e-01 4.001656114175314305e-01 4.353618141908497940e-01 4.704957150657946285e-01 5.054148646406838585e-01 5.399671764501819959e-01 5.740013028899380032e-01 6.073671607819879359e-01 6.399165529167385458e-01 6.715038502170170842e-01 7.019867099818651868e-01 7.312268122581265795e-01 7.590906005351550911e-01 7.854500156586537996e-01 8.101832136889414171e-01 8.331752597261982141e-01 8.543187906964807565e-01 8.735146408630105608e-01 8.906724244778578825e-01 9.057110705682428486e-01 9.185593053919940409e-01 9.291560786175566689e-01 9.374509297978660394e-01 9.434042922218347504e-01 9.469877317457029431e-01 9.481841187309439922e-01 9.469877317457029431e-01 9.434042922218347504e-01 9.374509297978659284e-01 9.291560786175566689e-01 9.185593053919940409e-01 9.057110705682430707e-01 8.906724244778578825e-01 8.735146408630105608e-01 8.543187906964812006e-01 8.331752597261981030e-01 8.101832136889415281e-01 7.854500156586535775e-01 7.590906005351549801e-01 7.312268122581265795e-01 7.019867099818651868e-01 6.715038502170171952e-01 6.399165529167385458e-01 6.073671607819879359e-01 5.740013028899380032e-01 5.399671764501818849e-01 5.054148646406838585e-01 4.704957150657944620e-01 4.353618141908496275e-01 4.001656114175314305e-01 3.650597785207403412e-01 3.301974483762626367e-01 2.957330870164179837e-01 2.618244712494306459e-01 2.286367001812900368e-01 1.963501827615312945e-01 1.651769610689879653e-01 1.353959667372590658e-01 1.074352582001329992e-01 8.208080993009279902e-02 6.102637757747774588e-02 4.795114932917956402e-02 4.745196012843095473e-02 5.803215553783234310e-02 7.372274160727422532e-02 9.080828270283837489e-02 1.077118409419342560e-01 1.237505616239704676e-01 1.385969700286069917e-01 1.520803273236575881e-01 1.641083014267009366e-01 1.746328475527078039e-01 1.836338637002971341e-01 1.911106523639010679e-01 1.970770823133191907e-01 2.015586194729106495e-01 2.045903529622550565e-01 2.062155745450433009e-01 2.064846773251183820e-01 2.054542447283669859e-01 2.031862566705043560e-01 1.997473707163654466e-01 1.952082537757626468e-01 1.896429504191570747e-01 1.831282803877165855e-01 1.757432620638716136e-01 1.675685615949089602e-01 1.586859697143230274e-01 1.491779106610261751e-01 1.391269906239289977e-01 1.286155978804049416e-01 1.177255752121424692e-01 1.065380013840086237e-01 9.513315181901338402e-02 8.359078209361422984e-02 7.199105317184516240e-02 6.041687783933320788e-02 4.895983468627638363e-02 3.773655076410727810e-02 2.694292233948301918e-02 1.709048557553062217e-02 1.035432877789995917e-02 1.232718189218395301e-02 2.009232644985306515e-02 2.893580426579906578e-02 3.775907469458797405e-02 4.627180996193184376e-02 5.435867393412715382e-02 6.195910292242281375e-02 6.903562309896678351e-02 7.556314355354937229e-02 8.152461634336939655e-02 8.690899903634707879e-02 9.171016237550372319e-02 9.592622396366269621e-02 9.955908785043761366e-02 1.026140889554909563e-01 1.050996930362280007e-01 1.070272271028644834e-01 1.084106271818190831e-01 1.092661965763462861e-01 1.096123711583328331e-01 1.094694901158948103e-01 1.088595716593748902e-01 1.078060938084824116e-01 1.063337807380414640e-01 1.044683953575005070e-01 1.022365389039419648e-01 9.966545837925480655e-02 9.678286268612230903e-02 9.361674833400469853e-02 9.019523561341701023e-02 8.654641619298948652e-02 8.269821320243453400e-02 7.867825505963846333e-02 7.451376463122467986e-02 7.023146586462875041e-02 6.585751092847479116e-02 6.141743237343687267e-02 5.693612727370256366e-02 5.243788444374913177e-02 4.794647297502762501e-02 4.348532305843629681e-02 3.907785345380018760e-02 3.474804461788377069e-02 3.052144524304819390e-02 2.642698393973582499e-02 2.250035469591367757e-02 1.879062293020331356e-02 1.537359249836487730e-02 1.237870731935485080e-02 1.003477284807262511e-02 8.691082095644642527e-03 8.628531437091918263e-03 9.701762421065488959e-03 1.145691790757370071e-02 1.351486231938691870e-02 1.565921896947952002e-02 1.777690529019763585e-02 1.980771365527488059e-02 2.171826372083669396e-02 2.348950838727362558e-02 2.511059023341822086e-02 2.657566035903003582e-02 2.788213382621291397e-02 2.902967673949644056e-02 3.001958460420931993e-02 3.085437973888057600e-02 3.153753661374594092e-02 3.207328488947627093e-02 3.246646144121067418e-02 3.272239440634031049e-02 3.284680894133636120e-02 3.284574824979764190e-02 3.272550576836522757e-02 3.249256582486045875e-02 3.215355097960992392e-02 3.171517483414861699e-02 3.118419946423925393e-02 3.056739688008206987e-02 2.987151408043554890e-02
2.885445369136356922e-02 2.959091156823153920e-02 3.025367315623184519e-02 3.083600669466115066e-02 3.133113453178632685e-02 3.173226703777260599e-02 3.203264025156748324e-02 3.222555770696144267e-02 3.230443704637926683e-02 3.226286227234746035e-02 3.209464284817452329e-02 3.179388140890521824e-02 3.135505269204325735e-02 3.077309763085315369e-02 3.004353869119145981e-02 2.916262603929274666e-02 2.812753002572996458e-02 2.693660567204738884e-02 2.558977304671916642e-02 2.408909100709859599e-02 2.243966608139193533e-02 2.065116611214269648e-02 1.874047198984456555e-02 1.673656013999150899e-02 1.468989322571128027e-02 1.269087082424954008e-02 1.090427315440995436e-02 9.616283415145681496e-03 9.220733550720379076e-03 9.993338255311278243e-03 1.184617923990135754e-02 1.448064008401611300e-02 1.763773618885348601e-02 2.115407313753167248e-02 2.493183864379512268e-02 2.890916131199635850e-02 3.304298248274950556e-02 3.730008504316953410e-02 4.165238780324864720e-02 4.607440340970321568e-02 5.054181793575063253e-02 5.503067500318282318e-02 5.951690048048350473e-02 6.397602815847841518e-02 6.838304984293505639e-02 7.271234639489979057e-02 7.693767422772584963e-02 8.103219185286725246e-02 8.496851688537387925e-02 8.871880736181506077e-02 9.225486329948608122e-02 9.554824569684867985e-02 9.857041095883950499e-02 1.012928592136794342e-01 1.036872952817367854e-01 1.057258012318906953e-01 1.073810195612239782e-01 1.086263460911061768e-01 1.094361317102419129e-01 1.097858921337543509e-01 1.096525249092470816e-01 1.090145330134403290e-01 1.078522545876813565e-01 1.061480987201975645e-01 1.038867878051624866e-01 1.010556080791824712e-01 9.764467179507632655e-02 9.364719778260273408e-02 8.905982313517395166e-02 8.388297007556239082e-02 7.812131442486965061e-02 7.178444884870353870e-02 6.488793848350582483e-02 5.745521951054488596e-02 4.952146850551059076e-02 4.114262775523079563e-02 3.242013260671135905e-02 2.358455637541117395e-02 1.536895861653603257e-02 1.083657278162707474e-02 1.496844854586017876e-02 2.402385102314814544e-02 3.455336895848808154e-02 4.568447929211588709e-02 5.713072370771534597e-02 6.874539891829249683e-02 8.042447438022357065e-02 9.207889894115585394e-02 1.036249594579436578e-01 1.149804862023182661e-01 1.260632911872954509e-01 1.367905775565426973e-01 1.470788200186924077e-01 1.568438971983281416e-01 1.660013714973431753e-01 1.744668629742809896e-01 1.821564879872680787e-01 1.889873456506805383e-01 1.948780418578163476e-01 1.997492446517181164e-01 2.035242675698282766e-01 2.061296801165489467e-01 2.074959473882652394e-01 2.075581047786348721e-01 2.062564795875202472e-01 2.035374808120437584e-01 1.993544941978918073e-01 1.936689469971027422e-01 1.864516560683237845e-01 1.776846650370768055e-01 1.673639567408952145e-01 1.555038002410302489e-01 1.421443111827464523e-01 1.273657360724312904e-01 1.113179085363741605e-01 9.428712349072079779e-02 7.686459519892606396e-02 6.040919720623925265e-02 4.822808587073198344e-02 4.643958197708182578e-02 5.798141704870309748e-02 7.848613492508278722e-02 1.037471173990252155e-01 1.318078835337554433e-01 1.617885284279808877e-01 1.932253483554240425e-01 2.258238298154114088e-01 2.593638334330763962e-01 2.936598392898848719e-01 3.285428569919392472e-01 3.638516873721832634e-01 3.994285737261739078e-01 4.351170693473704887e-01 4.707610970564946595e-01 5.062046857788743415e-01 5.412921099153683580e-01 5.758682774470381682e-01 6.097792756857605134e-01 6.428730179913508813e-01 6.749999542920502860e-01 7.060138196980747516e-01 7.357724024384956207e-01 7.641383166966217999e-01 7.909797687350272888e-01 8.161713066012065143e-01 8.395945450481936412e-01 8.611388583087412618e-01 8.807020341592128876e-01 8.981908833836081962e-01 9.135217993506933309e-01 9.266212629812046186e-01 9.374262889282619637e-01 9.458848093346176045e-01 9.519559920731688329e-01 9.556104909255047630e-01 9.568306257089941314e-01 9.556104909255046520e-01 9.519559920731688329e-01 9.458848093346176045e-01 9.374262889282619637e-01 9.266212629812046186e-01 9.135217993506931089e-01 8.981908833836083073e-01 8.807020341592129986e-01 8.611388583087414839e-01 8.395945450481936412e-01 8.161713066012064033e-01 7.909797687350272888e-01 7.641383166966219109e-01 7.357724024384956207e-01 7.060138196980747516e-01 6.749999542920502860e-01 6.428730179913508813e-01 6.097792756857604024e-01 5.758682774470381682e-01 5.412921099153683580e-01 5.062046857788743415e-01 4.707610970564945485e-01 4.351170693473703777e-01 3.994285737261739633e-01 3.638516873721832079e-01 3.285428569919392472e-01 2.936598392898849275e-01 2.593638334330763962e-01 2.258238298154115475e-01 1.932253483554239870e-01 1.617885284279808877e-01 1.318078835337554156e-01 1.037471173990251877e-01 7.848613492508281497e-02 5.798141704870313912e-02 4.643958197708183272e-02 4.822808587073199038e-02 6.040919720623923878e-02 7.686459519892606396e-02 9.428712349072077004e-02 1.113179085363741327e-01 1.273657360724312626e-01 1.421443111827464523e-01 1.555038002410302767e-01 1.673639567408952422e-01 1.776846650370767777e-01 1.864516560683238400e-01 1.936689469971027422e-01 1.993544941978918905e-01 2.035374808120437307e-01 2.062564795875202472e-01 2.075581047786348443e-01 2.074959473882652394e-01 2.061296801165489190e-01 2.035242675698282766e-01 1.997492446517181164e-01 1.948780418578163476e-01 1.889873456506805105e-01 1.821564879872680787e-01 1.744668629742810173e-01 1.660013714973432031e-01 1.568438971983281416e-01 1.470788200186924077e-01 1.367905775565427251e-01 1.260632911872953954e-01 1.149804862023183077e-01 1.036249594579436578e-01 9.207889894115581231e-02 8.042447438022355677e-02 6.874539891829249683e-02 5.713072370771535985e-02 4.568447929211591485e-02 3.455336895848808154e-02 2.402385102314814544e-02 1.496844854586016661e-02 1.083657278162707648e-02 1.536895861653604124e-02 2.358455637541118088e-02 3.242013260671137292e-02 4.114262775523080951e-02 4.952146850551055607e-02 5.745521951054487209e-02 6.488793848350579707e-02 7.178444884870353870e-02 7.812131442486969224e-02 8.388297007556236307e-02 8.905982313517396554e-02 9.364719778260273408e-02 9.764467179507634043e-02 1.010556080791824435e-01 1.038867878051624866e-01 1.061480987201975645e-01 1.078522545876813288e-01 1.090145330134403151e-01 1.096525249092471094e-01 1.097858921337543370e-01 1.094361317102418990e-01 1.086263460911062184e-01 1.073810195612240059e-01 1.057258012318906953e-01 1.036872952817367993e-01 1.012928592136794204e-01 9.857041095883950499e-02 9.554824569684867985e-02 9.225486329948609510e-02 8.871880736181506077e-02 8.496851688537389313e-02 8.103219185286726634e-02 7.693767422772587738e-02 7.271234639489981832e-02 6.838304984293504252e-02 6.397602815847840130e-02 5.951690048048351167e-02 5.503067500318283706e-02 5.054181793575064641e-02 4.607440340970320181e-02 4.165238780324865414e-02 3.730008504316953410e-02 3.304298248274950556e-02 2.890916131199634809e-02 2.493183864379512268e-02 2.115407313753167248e-02 1.763773618885348948e-02 1.448064008401610259e-02 1.184617923990135407e-02 9.993338255311276508e-03 9.220733550720382546e-03 9.616283415145686700e-03 1.090427315440995262e-02 1.269087082424953140e-02 1.468989322571127507e-02 1.673656013999149858e-02 1.874047198984456902e-02 2.065116611214268261e-02 2.243966608139193186e-02 2.408909100709859252e-02 2.558977304671916989e-02 2.693660567204738190e-02 2.812753002572996458e-02 2.916262603929274319e-02 3.004353869119145287e-02 3.077309763085315716e-02 3.135505269204327816e-02 3.179388140890521824e-02 3.209464284817454410e-02 3.226286227234746035e-02 3.230443704637925989e-02 3.222555770696142186e-02 3.203264025156750405e-02 3.173226703777260599e-02 3.133113453178631297e-02 3.083600669466116800e-02 3.025367315623183825e-02 2.959091156823154267e-02 2.885445369136355881e-02
2.784257984890476864e-02 2.861419407691937269e-02 2.931760604431688302e-02 2.994611744096354472e-02 3.049296434871771183e-02 3.095134989992221961e-02 3.131448080926317601e-02 3.157560822817553903e-02 3.172807353311155043e-02 3.176535989462482557e-02 3.168115082246360237e-02 3.146939740451013684e-02 3.112439675414303136e-02 3.064088541607505253e-02 3.001415343318316470e-02 2.924018792682975265e-02 2.831586024452205710e-02 2.723917953751257837e-02 2.600965096996837173e-02 2.462880428403087241e-02 2.310100942108044009e-02 2.143479339961367608e-02 1.964506473731132338e-02 1.775703769254226988e-02 1.581341732035554046e-02 1.388779577198630440e-02 1.210872073375262627e-02 1.069464759064268043e-02 9.966437743518711742e-03 1.023581121703708886e-02 1.157712357325005152e-02 1.379911628779889599e-02 1.664814025691244842e-02 1.993352808609095278e-02 2.353350762300012930e-02 2.737065667685485010e-02 3.139252317332812126e-02 3.556027473352601359e-02 3.984245392937218327e-02 4.421153099388021313e-02 4.864195627428528901e-02 5.310903169937574581e-02 5.758824462217549539e-02 6.205487313216092454e-02 6.648375763992211973e-02 7.084917896549178251e-02 7.512480794207515578e-02 7.928370546121832341e-02 8.329835991368604586e-02 8.714075372723974200e-02 9.078245356825222212e-02 9.419472053326577443e-02 9.734863774832926142e-02 1.002152534751171442e-01 1.027657382462808244e-01 1.049715548133304949e-01 1.068046398484761850e-01 1.082375964382935596e-01 1.092438964714802230e-01 1.097980920801064214e-01 1.098760353685724195e-01 1.094551057864361909e-01 1.085144447117740024e-01 1.070351971743119524e-01 1.050007612663364787e-01 1.023970468447016058e-01 9.921274694136779371e-02 9.543962847514690651e-02 9.107285456300016901e-02 8.611136134173183465e-02 8.055833281113955469e-02 7.442185931363053120e-02 6.771595681845311854e-02 6.046233870493167989e-02 5.269388248422848114e-02 4.446231795428268185e-02 3.585792665042205479e-02 2.707009387057221494e-02 1.862271863104666275e-02 1.246846696021787319e-02 1.357685277452033712e-02 2.135731260802953627e-02 3.146360888886159946e-02 4.243192993331715290e-02 5.382538221797746741e-02 6.545024991363126987e-02 7.718412669935204029e-02 8.892939818776098015e-02 1.005976994832626370e-01 1.121039205565296099e-01 1.233637089842852946e-01 1.342924392650169385e-01 1.448048696975898775e-01 1.548151546396577261e-01 1.642370576449170005e-01 1.729842880796540749e-01 1.809709197984496476e-01 1.881118683593220042e-01 1.943234127538776834e-01 1.995237530892336741e-01 2.036335992228735514e-01 2.065767881917099646e-01 2.082809311790057849e-01 2.086780944479439404e-01 2.077055240447813755e-01 2.053064325509157684e-01 2.014308801998390130e-01 1.960368068355934634e-01 1.890913143656643425e-01 1.805723797063972236e-01 1.704713346992186018e-01 1.587967705584251155e-01 1.455812241816176744e-01 1.308936392863095932e-01 1.148647409173228773e-01 9.774397459483875894e-02 8.004174086358296913e-02 6.292263362838380891e-02 4.928389251314646557e-02 4.516355963602432244e-02 5.494458850732683586e-02 7.478151839228562581e-02 9.990019504709429787e-02 1.280315620894356965e-01 1.581870064414568344e-01 1.898633938897780205e-01 2.227497370797399401e-01 2.566176886057195405e-01 2.912767177696346521e-01 3.265540906961036938e-01 3.622853334993343943e-01 3.983095332293922208e-01 4.344670481789809635e-01 4.705984997374920709e-01 5.065444857370786647e-01 5.421457200900425821e-01 5.772434343474421858e-01 6.116799447175526039e-01 6.452993248889574707e-01 6.779481457304327163e-01 7.094762550247389887e-01 7.397375776745711562e-01 7.685909213523184347e-01 7.959007754895528475e-01 8.215380934670736268e-01 8.453810492519979736e-01 8.673157607628518839e-01 8.872369730659436238e-01 9.050486952032211763e-01 9.206647850768547858e-01 9.340094774035195835e-01 9.450178503225398208e-01 9.536362268098337314e-01 9.598225076210615825e-01 9.635464330665801658e-01 9.647897715085446135e-01 9.635464330665802768e-01 9.598225076210615825e-01 9.536362268098336203e-01 9.450178503225398208e-01 9.340094774035193614e-01 9.206647850768548969e-01 9.050486952032211763e-01 8.872369730659436238e-01 8.673157607628518839e-01 8.453810492519976405e-01 8.215380934670735158e-01 7.959007754895530695e-01 7.685909213523184347e-01 7.397375776745709341e-01 7.094762550247389887e-01 6.779481457304327163e-01 6.452993248889574707e-01 6.116799447175524929e-01 5.772434343474424079e-01 5.421457200900425821e-01 5.065444857370787757e-01 4.705984997374921264e-01 4.344670481789809635e-01 3.983095332293922208e-01 3.622853334993343943e-01 3.265540906961038048e-01 2.912767177696346521e-01 2.566176886057196516e-01 2.227497370797399956e-01 1.898633938897780760e-01 1.581870064414568622e-01 1.280315620894356965e-01 9.990019504709429787e-02 7.478151839228561193e-02 5.494458850732684280e-02 4.516355963602432244e-02 4.928389251314644476e-02 6.292263362838382279e-02 8.004174086358295526e-02 9.774397459483875894e-02 1.148647409173229189e-01 1.308936392863095377e-01 1.455812241816176744e-01 1.587967705584251432e-01 1.704713346992185463e-01 1.805723797063971403e-01 1.890913143656643425e-01 1.960368068355934634e-01 2.014308801998390686e-01 2.053064325509157406e-01 2.077055240447813478e-01 2.086780944479439404e-01 2.082809311790057849e-01 2.065767881917099646e-01 2.036335992228735237e-01 1.995237530892336186e-01 1.943234127538776834e-01 1.881118683593220320e-01 1.809709197984496476e-01 1.729842880796541027e-01 1.642370576449170561e-01 1.548151546396577261e-01 1.448048696975899052e-01 1.342924392650169385e-01 1.233637089842852530e-01 1.121039205565296654e-01 1.005976994832626370e-01 8.892939818776098015e-02 7.718412669935199866e-02 6.545024991363126987e-02 5.382538221797743966e-02 4.243192993331715290e-02 3.146360888886160639e-02 2.135731260802955014e-02 1.357685277452032324e-02 1.246846696021787319e-02 1.862271863104666969e-02 2.707009387057221148e-02 3.585792665042206173e-02 4.446231795428269573e-02 5.269388248422846033e-02 6.046233870493166601e-02 6.771595681845311854e-02 7.442185931363050344e-02 8.055833281113954081e-02 8.611136134173182077e-02 9.107285456300016901e-02 9.543962847514690651e-02 9.921274694136779371e-02 1.023970468447015780e-01 1.050007612663364648e-01 1.070351971743119246e-01 1.085144447117740024e-01 1.094551057864361354e-01 1.098760353685724472e-01 1.097980920801064214e-01 1.092438964714801813e-01 1.082375964382935596e-01 1.068046398484761988e-01 1.049715548133304949e-01 1.027657382462808244e-01 1.002152534751171720e-01 9.734863774832923367e-02 9.419472053326577443e-02 9.078245356825223600e-02 8.714075372723971424e-02 8.329835991368608750e-02 7.928370546121832341e-02 7.512480794207515578e-02 7.084917896549176863e-02 6.648375763992213361e-02 6.205487313216093148e-02 5.758824462217546070e-02 5.310903169937574581e-02 4.864195627428530289e-02 4.421153099388020619e-02 3.984245392937218327e-02 3.556027473352601359e-02 3.139252317332810044e-02 2.737065667685483622e-02 2.353350762300012236e-02 1.993352808609095278e-02 1.664814025691244842e-02 1.379911628779889599e-02 1.157712357325004979e-02 1.023581121703709580e-02 9.966437743518716946e-03 1.069464759064267349e-02 1.210872073375263321e-02 1.388779577198629746e-02 1.581341732035555434e-02 1.775703769254227682e-02 1.964506473731131644e-02 2.143479339961367261e-02 2.310100942108042274e-02 2.462880428403087935e-02 2.600965096996836479e-02 2.723917953751258184e-02 2.831586024452206751e-02 2.924018792682977694e-02 3.001415343318316123e-02 3.064088541607504906e-02 3.112439675414303136e-02 3.146939740451016460e-02 3.168115082246358849e-02 3.176535989462483944e-02 3.172807353311155043e-02 3.157560822817554597e-02 3.131448080926316213e-02 3.095134989992220573e-02 3.049296434871771183e-02 2.994611744096355860e-02 2.931760604431689343e-02 2.861419407691936576e-02 2.784257984890476517e-02
2.684683588919513017e-02 2.764786025534197653e-02 2.838627686111672849e-02 2.905543754166436260e-02 2.964861024548897522e-02 3.015901018951248555e-02 3.057983503208600018e-02 3.090430450813664090e-02 3.112570513139646666e-02 3.123744079787996869e-02 3.123309045821448873e-02 3.110647452027673690e-02 3.085173238660327347e-02 3.046341466794844771e-02 2.993659538542381079e-02 2.926701228590289708e-02 2.845124795681166704e-02 2.748697199696187657e-02 2.637327738083367068e-02 2.511116665677164128e-02 2.370428402636383033e-02 2.216006389064640106e-02 2.049160720772789240e-02 1.872086623670250402e-02 1.688422531825891151e-02 1.504243237841709074e-02 1.329778547225820250e-02 1.181966783510576824e-02 1.086335002086181480e-02 1.072337859899263543e-02 1.157360569743476689e-02 1.334958248928120629e-02 1.584498697993162730e-02 1.885945257121855734e-02 2.224968165173599188e-02 2.592107387499250140e-02 2.980986825358763331e-02 3.387017355468142921e-02 3.806617682703296313e-02 4.236766155416692159e-02 4.674742216449660065e-02 5.117974662512653206e-02 5.563950995936529920e-02 6.010162742142238085e-02 6.454072699435914329e-02 6.893096097080751716e-02 7.324590954048008917e-02 7.745854804346608002e-02 8.154126039016437733e-02 8.546588756946174592e-02 8.920380404841664335e-02 9.272601725488595348e-02 9.600328682362953281e-02 9.900626122282316088e-02 1.017056299682082832e-01 1.040722900037118065e-01 1.060775250596478758e-01 1.076931969466680683e-01 1.088919478422224196e-01 1.096474127073361754e-01 1.099344410621578838e-01 1.097293274815259456e-01 1.090100503882936306e-01 1.077565190856443478e-01 1.059508295818103324e-01 1.035775307936689510e-01 1.006239044752517964e-01 9.708026526399402001e-02 9.294029264562211901e-02 8.820141655143041992e-02 8.286529721206381538e-02 7.693847774679976603e-02 7.043336824147909681e-02 6.336990247649480767e-02 5.577865913294139527e-02 4.770747329063781961e-02 3.923740552969048889e-02 3.052798986309783816e-02 2.197400589637915624e-02 1.486453931050113302e-02 1.315830408935704347e-02 1.907106697388248270e-02 2.852225307600878002e-02 3.923292753701169283e-02 5.052177085420182789e-02 6.212162005909999118e-02 7.388282657206528270e-02 8.569570734944167989e-02 9.746569044176058016e-02 1.091039860041553289e-01 1.205237176440560609e-01 1.316382637141151613e-01 1.423606015908772948e-01 1.526031542080892311e-01 1.622779114496309683e-01 1.712967149406975642e-01 1.795716478148348394e-01 1.870154969300247272e-01 1.935422684470512744e-01 1.990677451583424962e-01 2.035100785520822242e-01 2.067904119244466377e-01 2.088335338977402866e-01 2.095685652501692309e-01 2.089296868952629505e-01 2.068569244493046189e-01 2.032970172658332408e-01 1.982044210740700751e-01 1.915425311201968683e-01 1.832852825631263727e-01 1.734194200525432938e-01 1.619480038309679681e-01 1.488963152744640361e-01 1.343227051558414931e-01 1.183403964835874483e-01 1.011658173483573203e-01 8.323816816608392566e-02 6.555046121518331992e-02 5.060548318381697525e-02 4.416100520438188265e-02 5.194297878654633577e-02 7.097565990663572133e-02 9.589903551030630469e-02 1.240707298360485406e-01 1.543755912808633390e-01 1.862667689354371992e-01 2.194158862754985173e-01 2.535863228804278724e-01 2.885826814253908412e-01 3.242286661961887861e-01 3.603567019606251920e-01 3.968028743063720665e-01 4.334044823087053189e-01 4.699989647074050980e-01 5.064235922556655778e-01 5.425156095448406823e-01 5.781126515621139994e-01 6.130533332124145085e-01 6.471779492576519299e-01 6.803292440517071382e-01 7.123532231486902067e-01 7.430999864670652100e-01 7.724245674015546292e-01 8.001877652978385269e-01 8.262569607280789707e-01 8.505069044283557478e-01 8.728204718203425028e-01 8.930893758844132835e-01 9.112148318690711513e-01 9.271081679686545840e-01 9.406913767119071679e-01 9.518976024005461056e-01 9.606715605319390283e-01 9.669698857410455872e-01 9.707614054072252197e-01 9.720273366923584124e-01 9.707614054072252197e-01 9.669698857410455872e-01 9.606715605319390283e-01 9.518976024005463277e-01 9.406913767119071679e-01 9.271081679686545840e-01 9.112148318690712623e-01 8.930893758844132835e-01 8.728204718203425028e-01 8.505069044283556368e-01 8.262569607280789707e-01 8.001877652978385269e-01 7.724245674015545182e-01 7.430999864670652100e-01 7.123532231486902067e-01 6.803292440517070272e-01 6.471779492576519299e-01 6.130533332124145085e-01 5.781126515621141104e-01 5.425156095448407934e-01 5.064235922556655778e-01 4.699989647074051535e-01 4.334044823087054299e-01 3.968028743063719554e-01 3.603567019606251920e-01 3.242286661961887306e-01 2.885826814253908412e-01 2.535863228804279279e-01 2.194158862754985173e-01 1.862667689354372269e-01 1.543755912808633390e-01 1.240707298360486099e-01 9.589903551030630469e-02 7.097565990663569357e-02 5.194297878654635658e-02 4.416100520438188265e-02 5.060548318381694749e-02 6.555046121518333380e-02 8.323816816608396729e-02 1.011658173483572926e-01 1.183403964835874206e-01 1.343227051558414931e-01 1.488963152744640639e-01 1.619480038309679404e-01 1.734194200525432938e-01 1.832852825631263449e-01 1.915425311201969516e-01 1.982044210740700751e-01 2.032970172658332408e-01 2.068569244493046189e-01 2.089296868952629505e-01 2.095685652501692309e-01 2.088335338977402589e-01 2.067904119244466377e-01 2.035100785520822242e-01 1.990677451583424962e-01 1.935422684470513022e-01 1.870154969300246994e-01 1.795716478148348949e-01 1.712967149406975365e-01 1.622779114496309683e-01 1.526031542080892589e-01 1.423606015908773503e-01 1.316382637141151335e-01 1.205237176440560609e-01 1.091039860041553011e-01 9.746569044176058016e-02 8.569570734944166601e-02 7.388282657206528270e-02 6.212162005909996343e-02 5.052177085420184871e-02 3.923292753701168589e-02 2.852225307600876961e-02 1.907106697388246883e-02 1.315830408935703306e-02 1.486453931050113995e-02 2.197400589637916665e-02 3.052798986309784163e-02 3.923740552969050277e-02 4.770747329063781961e-02 5.577865913294139527e-02 6.336990247649482155e-02 7.043336824147906905e-02 7.693847774679975215e-02 8.286529721206381538e-02 8.820141655143040604e-02 9.294029264562209125e-02 9.708026526399399225e-02 1.006239044752517825e-01 1.035775307936689094e-01 1.059508295818103046e-01 1.077565190856443061e-01 1.090100503882936306e-01 1.097293274815259456e-01 1.099344410621578838e-01 1.096474127073361754e-01 1.088919478422224196e-01 1.076931969466680405e-01 1.060775250596478758e-01 1.040722900037118065e-01 1.017056299682083248e-01 9.900626122282320252e-02 9.600328682362953281e-02 9.272601725488592572e-02 8.920380404841661559e-02 8.546588756946173204e-02 8.154126039016433569e-02 7.745854804346608002e-02 7.324590954048013081e-02 6.893096097080751716e-02 6.454072699435914329e-02 6.010162742142238779e-02 5.563950995936532001e-02 5.117974662512653899e-02 4.674742216449660065e-02 4.236766155416691465e-02 3.806617682703294231e-02 3.387017355468144308e-02 2.980986825358762984e-02 2.592107387499249793e-02 2.224968165173599535e-02 1.885945257121856775e-02 1.584498697993162730e-02 1.334958248928119762e-02 1.157360569743477209e-02 1.072337859899263370e-02 1.086335002086180959e-02 1.181966783510577344e-02 1.329778547225819903e-02 1.504243237841708380e-02 1.688422531825891845e-02 1.872086623670252137e-02 2.049160720772790975e-02 2.216006389064640800e-02 2.370428402636383033e-02 2.511116665677164128e-02 2.637327738083367415e-02 2.748697199696188351e-02 2.845124795681164970e-02 2.926701228590290055e-02 2.993659538542379692e-02 3.046341466794844424e-02 3.085173238660327347e-02 3.110647452027671608e-02 3.123309045821448873e-02 3.123744079787996175e-02 3.112570513139647707e-02 3.090430450813665478e-02 3.057983503208601059e-02 3.015901018951248555e-02 2.964861024548896135e-02 2.905543754166437648e-02 2.838627686111672502e-02 2.764786025534195571e-02 2.684683588919511629e-02
2.587902809444958194e-02 2.670338883308101888e-02 2.747082662038855330e-02 2.817475862393020725e-02 2.880850152519027693e-02 2.936530090351801778e-02 2.983836479168155281e-02 3.022090183270147862e-02 3.050616462734357173e-02 3.068749908425453046e-02 3.075840090245545236e-02 3.071258078000441843e-02 3.054404063109280448e-02 3.024716413376103696e-02 2.981682652666798120e-02 2.924853106983095474e-02 2.853858356342454591e-02 2.768432279610341662e-02 2.668443557319892523e-02 2.553940333505840335e-02 2.425215939264931814e-02 2.282909290371907748e-02 2.128163938227046331e-02 1.962888704472989798e-02 1.790196752852328196e-02 1.615155063623999535e-02 1.446036151964410349e-02 1.296184116253210582e-02 1.185809749802540190e-02 1.140533043477371875e-02 1.181844890815765374e-02 1.314203410422128300e-02 1.524805615677621122e-02 1.795230862907331790e-02 2.109876501285125674e-02 2.457645792908641838e-02 2.830906140996868742e-02 3.224225933538566596e-02 3.633483074134595536e-02 4.055313528696859182e-02 4.486781247432350406e-02 4.925180371333543611e-02 5.367915327644660201e-02 5.812427377811775486e-02 6.256149581138337190e-02 6.696479708030642075e-02 7.130764914593082371e-02 7.556294439933285145e-02 7.970298016425123033e-02 8.369948533355874021e-02 8.752368010067382298e-02 9.114636252918607850e-02 9.453801769594424864e-02 9.766894640316903242e-02 1.005094112573397258e-01 1.030297984247113552e-01 1.052007937001247645e-01 1.069935717367814787e-01 1.083799974271969641e-01 1.093328385361631017e-01 1.098259887977556942e-01 1.098347008337459685e-01 1.093358284742914771e-01 1.083080784253587642e-01 1.067322718300456885e-01 1.045916172773705272e-01 1.018719985096732256e-01 9.856228298972621871e-02 9.465466259335612864e-02 9.014504692168617828e-02 8.503354704562382516e-02 7.932512149302921312e-02 7.303052671396891016e-02 6.616786979368363686e-02 5.876543215342854010e-02 5.086740446831847923e-02 4.254702701847929563e-02 3.394129258226859236e-02 2.536005189854802222e-02 1.769818207730496085e-02 1.379795396774676636e-02 1.733083865661401782e-02 2.580160925957893092e-02 3.612529128962022051e-02 4.724430366965431949e-02 5.877760994069208128e-02 7.053512054626594197e-02 8.239003650998305561e-02 9.423939321844747308e-02 1.059896938176390496e-01 1.175510358706025743e-01 1.288345593911189302e-01 1.397513560619353390e-01 1.502120887134455463e-01 1.601269880435297333e-01 1.694060667876975124e-01 1.779594692443122461e-01 1.856979113138650939e-01 1.925331851812890627e-01 1.983787130493272766e-01 2.031501403740594014e-01 2.067659631006927290e-01 2.091481867236970327e-01 2.102230185033704124e-01 2.099215987468388556e-01 2.081807838894464135e-01 2.049440051157623566e-01 2.001622448972575630e-01 1.937952067180105098e-01 1.858128137421215242e-01 1.761972884781940196e-01 1.649463008093987326e-01 1.520781767079706637e-01 1.376413204766434861e-01 1.217328939884730066e-01 1.045397034163672995e-01 8.643825522288957341e-02 6.827106228141760491e-02 5.217346832417203706e-02 4.346609052690481034e-02 4.900885413826243375e-02 6.707849092352742570e-02 9.174866374418523540e-02 1.199296969060255486e-01 1.503581935795940128e-01 1.824387191893098448e-01 2.158245831357322175e-01 2.502708872187244249e-01 2.855775639769183583e-01 3.215649757944831211e-01 3.580626475928053720e-01 3.949038399919918563e-01 4.319229464243168337e-01 4.689543571554941059e-01 5.058321337758756586e-01 5.423901556646822941e-01 5.784625533981220258e-01 6.138843221801512096e-01 6.484920499941734251e-01 6.821247182633030093e-01 7.146245460893008161e-01 7.458378570459608392e-01 7.756159523707231163e-01 8.038159775079181113e-01 8.303017710297988518e-01 8.549446864158586346e-01 8.776243782547746841e-01 8.982295452978041883e-01 9.166586235294430507e-01 9.328204230885109860e-01 9.466347035064144322e-01 9.580326823505821432e-01 9.669574729838564808e-01 9.733644477813203633e-01 9.772215237887655892e-01 9.785093684615728815e-01 9.772215237887655892e-01 9.733644477813203633e-01 9.669574729838564808e-01 9.580326823505822542e-01 9.466347035064145432e-01 9.328204230885113191e-01 9.166586235294428286e-01 8.982295452978041883e-01 8.776243782547747951e-01 8.549446864158585235e-01 8.303017710297990739e-01 8.038159775079185554e-01 7.756159523707231163e-01 7.458378570459606172e-01 7.146245460893008161e-01 6.821247182633030093e-01 6.484920499941734251e-01 6.138843221801512096e-01 5.784625533981219148e-01 5.423901556646821831e-01 5.058321337758756586e-01 4.689543571554941059e-01 4.319229464243170002e-01 3.949038399919918563e-01 3.580626475928053165e-01 3.215649757944831211e-01 2.855775639769181917e-01 2.502708872187244249e-01 2.158245831357322453e-01 1.824387191893098448e-01 1.503581935795940128e-01 1.199296969060255486e-01 9.174866374418522152e-02 6.707849092352742570e-02 4.900885413826244763e-02 4.346609052690478953e-02 5.217346832417205094e-02 6.827106228141763267e-02 8.643825522288957341e-02 1.045397034163672717e-01 1.217328939884730205e-01 1.376413204766435139e-01 1.520781767079706359e-01 1.649463008093987326e-01 1.761972884781940751e-01 1.858128137421215798e-01 1.937952067180105098e-01 2.001622448972575630e-01 2.049440051157623566e-01 2.081807838894464413e-01 2.099215987468389111e-01 2.102230185033704402e-01 2.091481867236970882e-01 2.067659631006927290e-01 2.031501403740593736e-01 1.983787130493272488e-01 1.925331851812890627e-01 1.856979113138650939e-01 1.779594692443122461e-01 1.694060667876975124e-01 1.601269880435296777e-01 1.502120887134455463e-01 1.397513560619353112e-01 1.288345593911188747e-01 1.175510358706025743e-01 1.059896938176390774e-01 9.423939321844748696e-02 8.239003650998302786e-02 7.053512054626594197e-02 5.877760994069208128e-02 4.724430366965433337e-02 3.612529128962022051e-02 2.580160925957892398e-02 1.733083865661400394e-02 1.379795396774676289e-02 1.769818207730497819e-02 2.536005189854801528e-02 3.394129258226859236e-02 4.254702701847930257e-02 5.086740446831847923e-02 5.876543215342854010e-02 6.616786979368363686e-02 7.303052671396891016e-02 7.932512149302922699e-02 8.503354704562385291e-02 9.014504692168616440e-02 9.465466259335614252e-02 9.856228298972617707e-02 1.018719985096732117e-01 1.045916172773705272e-01 1.067322718300456746e-01 1.083080784253588058e-01 1.093358284742914494e-01 1.098347008337459962e-01 1.098259887977556942e-01 1.093328385361631155e-01 1.083799974271969641e-01 1.069935717367814787e-01 1.052007937001247645e-01 1.030297984247113829e-01 1.005094112573397258e-01 9.766894640316903242e-02 9.453801769594426252e-02 9.114636252918609238e-02 8.752368010067380910e-02 8.369948533355875409e-02 7.970298016425118870e-02 7.556294439933282370e-02 7.130764914593082371e-02 6.696479708030642075e-02 6.256149581138335802e-02 5.812427377811775486e-02 5.367915327644660894e-02 4.925180371333544305e-02 4.486781247432350406e-02 4.055313528696859876e-02 3.633483074134596924e-02 3.224225933538566596e-02 2.830906140996868048e-02 2.457645792908640797e-02 2.109876501285126715e-02 1.795230862907331443e-02 1.524805615677619908e-02 1.314203410422128300e-02 1.181844890815765721e-02 1.140533043477371875e-02 1.185809749802539670e-02 1.296184116253209888e-02 1.446036151964411043e-02 1.615155063623999188e-02 1.790196752852329237e-02 1.962888704472990492e-02 2.128163938227045984e-02 2.282909290371906708e-02 2.425215939264931120e-02 2.553940333505841376e-02 2.668443557319891482e-02 2.768432279610343050e-02 2.853858356342456673e-02 2.924853106983095474e-02 2.981682652666798120e-02 3.024716413376105084e-02 3.054404063109280795e-02 3.071258078000441843e-02 3.075840090245546277e-02 3.068749908425454087e-02 3.050616462734357867e-02 3.022090183270147168e-02 2.983836479168154240e-02 2.936530090351803166e-02 2.880850152519026652e-02 2.817475862393021072e-02 2.747082662038854983e-02 2.670338883308099806e-02 2.587902809444957847e-02
2.495174530213327066e-02 2.579305551900377969e-02 2.658320490305312797e-02 2.731569005421137855e-02 2.798389229246435808e-02 2.858110501008703438e-02 2.910056535590670179e-02 2.953549065852421884e-02 2.987912015427351270e-02 3.012476280128895123e-02 3.026585226281736096e-02 3.029601057652845861e-02 3.020912266131969837e-02 2.999942475807409331e-02 2.966161133181995091e-02 2.919096716618592782e-02 2.858353483537568254e-02 2.783633325663986344e-02 2.694765201619576944e-02 2.591746110832011951e-02 2.474800108220930744e-02 2.344466239358757725e-02 2.201733943851524530e-02 2.048257919235556973e-02 1.886707410208329078e-02 1.721340491898386282e-02 1.558931979994170568e-02 1.410147549452276522e-02 1.291052050722198315e-02 1.223066100671815239e-02 1.227901557626931081e-02 1.317264479035834893e-02 1.487049966822871598e-02 1.723052312856927087e-02 2.009908866529740157e-02 2.335343861336791615e-02 2.690487266128425634e-02 3.068970205827942221e-02 3.466030346152431524e-02 3.877882933149325723e-02 4.301320035225494887e-02 4.733462050117250713e-02 5.171603835478248701e-02 5.613118849770273172e-02 6.055399237651660355e-02 6.495818697503887018e-02 6.931710223738020427e-02 7.360353903228714079e-02 7.778971773736909068e-02 8.184727850772503810e-02 8.574732099970855392e-02 8.946047547916534393e-02 9.295699985869385062e-02 9.620689887189137757e-02 9.918006265966274049e-02 1.018464227315619558e-01 1.041761237105525706e-01 1.061397095609703384e-01 1.077083231969472449e-01 1.088539185169918599e-01 1.095494840464586728e-01 1.097692775314460800e-01 1.094890710591548827e-01 1.086864066435274945e-01 1.073408628067245574e-01 1.054343336633030981e-01 1.029513236450376595e-01 9.987926377255985921e-02 9.620886018192659206e-02 9.193449418227324366e-02 8.705470895338349169e-02 8.157284850695310785e-02 7.549797637441282849e-02 6.884633448534943634e-02 6.164390978954201877e-02 5.393144837056370461e-02 4.577541038468445345e-02 3.729517072536946837e-02 2.874172396417541686e-02 2.076684965533554666e-02 1.534991653303327021e-02 1.631746163444859274e-02 2.339574884926803877e-02 3.315604173571713720e-02 4.402174003550887726e-02 5.543877400814970630e-02 6.715718768004999562e-02 7.902583673434757094e-02 9.093030989934842989e-02 1.027709894811888736e-01 1.144542570003266868e-01 1.258886746379981325e-01 1.369832912827840254e-01 1.476469526358591411e-01 1.577881299580378704e-01 1.673150393706187289e-01 1.761359367768636497e-01 1.841595267775533173e-01 1.912954506289687995e-01 1.974548324419949930e-01 2.025508708618772025e-01 2.064994685352159465e-01 2.092198954539651046e-01 2.106354858511286510e-01 2.106743726376734127e-01 2.092702695315240002e-01 2.063633207478109965e-01 2.019010544008648933e-01 1.958395042951809051e-01 1.881446169082860997e-01 1.787941599675260951e-01 1.677805491590905196e-01 1.551154357160862973e-01 1.408378690166985081e-01 1.250302463799246311e-01 1.078527660898379592e-01 8.962675020533907022e-02 7.106341854969977501e-02 5.396442305129107303e-02 4.310626103313988655e-02 4.618066116836765794e-02 6.310143599743876786e-02 8.745457996042849125e-02 1.156133712218696541e-01 1.461394765350101932e-01 1.783833353856361659e-01 2.119790290395043020e-01 2.466734551679473364e-01 2.822621348300131672e-01 3.185623516848967718e-01 3.554009629461332143e-01 3.926086038095047970e-01 4.300169342066929024e-01 4.674574460147172816e-01 5.047611238816153145e-01 5.417585993862719107e-01 5.782806034899625747e-01 6.141586054673576767e-01 6.492255704592536647e-01 6.833167919830864800e-01 7.162707695584412670e-01 7.479301097786795749e-01 7.781424341645061249e-01 8.067612803164301294e-01 8.336469849947349964e-01 8.586675392342713042e-01 8.816994067028933735e-01 9.026282973930990217e-01 9.213498894903172642e-01 9.377704929479911966e-01 9.518076489548699115e-01 9.633906601260556757e-01 9.724610468996959245e-01 9.789729262822861600e-01 9.828933097608406610e-01 9.842023178895624724e-01 9.828933097608406610e-01 9.789729262822861600e-01 9.724610468996961465e-01 9.633906601260555647e-01 9.518076489548700225e-01 9.377704929479914187e-01 9.213498894903170422e-01 9.026282973930986886e-01 8.816994067028931514e-01 8.586675392342713042e-01 8.336469849947349964e-01 8.067612803164301294e-01 7.781424341645061249e-01 7.479301097786796859e-01 7.162707695584412670e-01 6.833167919830863690e-01 6.492255704592536647e-01 6.141586054673576767e-01 5.782806034899626857e-01 5.417585993862717997e-01 5.047611238816154255e-01 4.674574460147172261e-01 4.300169342066930134e-01 3.926086038095047970e-01 3.554009629461333253e-01 3.185623516848968273e-01 2.822621348300132782e-01 2.466734551679473364e-01 2.119790290395043020e-01 1.783833353856361659e-01 1.461394765350101654e-01 1.156133712218696957e-01 8.745457996042849125e-02 6.310143599743876786e-02 4.618066116836765100e-02 4.310626103313985880e-02 5.396442305129110079e-02 7.106341854969976113e-02 8.962675020533905634e-02 1.078527660898379592e-01 1.250302463799246588e-01 1.408378690166985081e-01 1.551154357160863251e-01 1.677805491590905196e-01 1.787941599675260951e-01 1.881446169082861830e-01 1.958395042951809328e-01 2.019010544008648655e-01 2.063633207478109965e-01 2.092702695315238615e-01 2.106743726376734127e-01 2.106354858511286510e-01 2.092198954539650768e-01 2.064994685352158355e-01 2.025508708618772025e-01 1.974548324419949930e-01 1.912954506289687995e-01 1.841595267775533173e-01 1.761359367768636219e-01 1.673150393706187566e-01 1.577881299580378704e-01 1.476469526358591411e-01 1.369832912827840532e-01 1.258886746379981603e-01 1.144542570003266591e-01 1.027709894811888736e-01 9.093030989934840214e-02 7.902583673434755707e-02 6.715718768004999562e-02 5.543877400814970630e-02 4.402174003550886339e-02 3.315604173571715108e-02 2.339574884926803183e-02 1.631746163444858580e-02 1.534991653303326327e-02 2.076684965533555707e-02 2.874172396417543768e-02 3.729517072536947531e-02 4.577541038468443957e-02 5.393144837056368379e-02 6.164390978954201877e-02 6.884633448534943634e-02 7.549797637441285625e-02 8.157284850695306622e-02 8.705470895338349169e-02 9.193449418227324366e-02 9.620886018192659206e-02 9.987926377255984534e-02 1.029513236450377012e-01 1.054343336633030981e-01 1.073408628067245157e-01 1.086864066435275222e-01 1.094890710591548549e-01 1.097692775314460523e-01 1.095494840464587283e-01 1.088539185169918599e-01 1.077083231969472449e-01 1.061397095609703106e-01 1.041761237105525983e-01 1.018464227315619697e-01 9.918006265966274049e-02 9.620689887189137757e-02 9.295699985869385062e-02 8.946047547916535780e-02 8.574732099970856780e-02 8.184727850772506585e-02 7.778971773736907680e-02 7.360353903228716854e-02 6.931710223738020427e-02 6.495818697503887018e-02 6.055399237651659661e-02 5.613118849770273172e-02 5.171603835478248701e-02 4.733462050117252795e-02 4.301320035225494887e-02 3.877882933149326417e-02 3.466030346152431524e-02 3.068970205827941874e-02 2.690487266128424940e-02 2.335343861336791615e-02 2.009908866529740157e-02 1.723052312856927434e-02 1.487049966822871598e-02 1.317264479035836107e-02 1.227901557626931255e-02 1.223066100671814545e-02 1.291052050722199182e-02 1.410147549452276695e-02 1.558931979994170568e-02 1.721340491898386282e-02 1.886707410208329425e-02 2.048257919235557320e-02 2.201733943851526265e-02 2.344466239358758419e-02 2.474800108220930744e-02 2.591746110832010563e-02 2.694765201619578332e-02 2.783633325663985650e-02 2.858353483537566520e-02 2.919096716618593129e-02 2.966161133181992315e-02 2.999942475807407943e-02 3.020912266131970531e-02 3.029601057652845861e-02 3.026585226281737137e-02 3.012476280128894082e-02 2.987912015427350923e-02 2.953549065852422925e-02 2.910056535590671567e-02 2.858110501008701357e-02 2.798389229246437196e-02 2.731569005421137855e-02 2.658320490305313144e-02 2.579305551900377969e-02 2.495174530213327066e-02
2.407819597201289394e-02 2.492979496401247913e-02 2.573605290517479507e-02 2.649055990930887158e-02 2.718677771422409531e-02 2.781806479840535223e-02 2.837770598338396413e-02 2.885894690182712330e-02 2.925503386864043362e-02 2.955925990007283316e-02 2.976501791108954534e-02 2.986586252437709033e-02 2.985558250589342641e-02 2.972828669607613383e-02 2.947850758112655761e-02 2.910132858348934634e-02 2.859254413451919538e-02 2.794886627326122197e-02 2.716819898777922404e-02 2.625001365695334501e-02 2.519587901490189311e-02 2.401023270327523607e-02 2.270153840243309407e-02 2.128406856670803093e-02 1.978071003032420838e-02 1.822742312980683496e-02 1.668022961392072109e-02 1.522543914556550443e-02 1.399170848587578606e-02 1.315502911498608873e-02 1.291468804094515754e-02 1.342368250652156529e-02 1.471589737434196056e-02 1.670821788165443786e-02 1.926769304809087049e-02 2.226866247587409170e-02 2.561255260973085285e-02 2.922626441635078204e-02 3.305505921787652013e-02 3.705614482958060479e-02 4.119412970448745742e-02 4.543804310929827617e-02 4.975942899845999662e-02 5.413113202064781526e-02 5.852652390397950627e-02 6.291901252962837920e-02 6.728173622893800221e-02 7.158738286162405484e-02 7.580809577433723911e-02 7.991544251869706073e-02 8.388043071643004611e-02 8.767356077848520446e-02 9.126490855136466795e-02 9.462423311844639362e-02 9.772110637556656598e-02 1.005250619046894195e-01 1.030057612614550533e-01 1.051331761833331768e-01 1.068777854911376335e-01 1.082107856516176109e-01 1.091043141366663527e-01 1.095316848964320439e-01 1.094676355056788397e-01 1.088885859075767321e-01 1.077729092589966853e-01 1.061012163259900803e-01 1.038566564396827402e-01 1.010252406479737186e-01 9.759619720249863850e-02 9.356237745856009480e-02 8.892074472032282517e-02 8.367300594574894612e-02 7.782650058469628429e-02 7.139557488375654348e-02 6.440392554978104089e-02 5.688901582409449514e-02 4.891131459826626032e-02 4.057601470363610130e-02 3.209151526459304987e-02 2.395242103273475046e-02 1.755187713444223904e-02 1.616270803776027193e-02 2.142164778129494046e-02 3.038384102116909943e-02 4.088824685780166612e-02 5.212857865709089739e-02 6.376705093831658289e-02 7.561790434078988210e-02 8.755103874989400570e-02 9.945878441836408790e-02 1.112428701424990618e-01 1.228088147721147078e-01 1.340633999160061041e-01 1.449135603881996082e-01 1.552659881187826996e-01 1.650271253280395090e-01 1.741033866521925488e-01 1.824015257862400818e-01 1.898290995614985432e-01 1.962950018324776391e-01 2.017100503177566007e-01 2.059876160186541183e-01 2.090442893046970951e-01 2.108005805586550818e-01 2.111816574367965937e-01 2.101181264037731700e-01 2.075468747842279249e-01 2.034120037442713469e-01 1.976659072345730017e-01 1.902705966139861815e-01 1.811994555135662821e-01 1.704397788221659049e-01 1.579968075540522099e-01 1.439007802497255795e-01 1.282205005786595797e-01 1.110922399782877518e-01 9.278875795292521045e-02 7.390723536723829701e-02 5.595233627439681612e-02 4.309944480813958367e-02 4.350400569977155851e-02 5.905778851785756234e-02 8.302275182381804730e-02 1.111272751200358122e-01 1.417248989925314617e-01 1.741056071557829654e-01 2.078833792895994903e-01 2.427970838315632873e-01 2.786381626619505725e-01 3.152211325571371847e-01 3.523704483800706999e-01 3.899143437668690093e-01 4.276819365383658922e-01 4.655019865972244708e-01 5.032025484904848467e-01 5.406111369998298777e-01 5.775552012055499285e-01 6.138627907097998770e-01 6.493633438753630971e-01 6.838885531455931588e-01 7.172732768082564769e-01 7.493564749672412262e-01 7.799821525995329630e-01 8.090002958085750207e-01 8.362677895240222536e-01 8.616493063917205486e-01 8.850181577116827958e-01 9.062570981746022047e-01 9.252590769160343731e-01 9.419279281114982805e-01 9.561789950118733117e-01 9.679396819891840087e-01 9.771499298406456369e-01 9.837626102906461556e-01 9.877438363388132414e-01 9.890731858271799570e-01 9.877438363388129083e-01 9.837626102906461556e-01 9.771499298406457479e-01 9.679396819891842307e-01 9.561789950118730896e-01 9.419279281114983915e-01 9.252590769160348172e-01 9.062570981746022047e-01 8.850181577116827958e-01 8.616493063917206596e-01 8.362677895240220316e-01 8.090002958085749096e-01 7.799821525995329630e-01 7.493564749672413372e-01 7.172732768082564769e-01 6.838885531455931588e-01 6.493633438753630971e-01 6.138627907097998770e-01 5.775552012055501505e-01 5.406111369998299887e-01 5.032025484904848467e-01 4.655019865972244153e-01 4.276819365383661142e-01 3.899143437668690093e-01 3.523704483800707554e-01 3.152211325571372402e-01 2.786381626619504615e-01 2.427970838315632596e-01 2.078833792895994903e-01 1.741056071557829654e-01 1.417248989925314617e-01 1.111272751200358122e-01 8.302275182381801955e-02 5.905778851785765254e-02 4.350400569977152382e-02 4.309944480813959061e-02 5.595233627439681612e-02 7.390723536723828313e-02 9.278875795292519657e-02 1.110922399782877101e-01 1.282205005786595520e-01 1.439007802497255517e-01 1.579968075540521544e-01 1.704397788221658494e-01 1.811994555135662821e-01 1.902705966139861815e-01 1.976659072345730017e-01 2.034120037442713191e-01 2.075468747842279527e-01 2.101181264037731700e-01 2.111816574367965937e-01 2.108005805586551096e-01 2.090442893046970119e-01 2.059876160186541183e-01 2.017100503177566007e-01 1.962950018324776114e-01 1.898290995614985432e-01 1.824015257862401651e-01 1.741033866521925211e-01 1.650271253280395367e-01 1.552659881187826718e-01 1.449135603881996082e-01 1.340633999160061041e-01 1.228088147721147216e-01 1.112428701424990340e-01 9.945878441836410178e-02 8.755103874989401957e-02 7.561790434078988210e-02 6.376705093831658289e-02 5.212857865709091126e-02 4.088824685780165918e-02 3.038384102116909596e-02 2.142164778129494740e-02 1.616270803776026499e-02 1.755187713444224598e-02 2.395242103273475046e-02 3.209151526459306375e-02 4.057601470363609436e-02 4.891131459826627420e-02 5.688901582409446045e-02 6.440392554978108253e-02 7.139557488375657124e-02 7.782650058469625654e-02 8.367300594574894612e-02 8.892074472032281129e-02 9.356237745856005317e-02 9.759619720249862462e-02 1.010252406479737186e-01 1.038566564396827679e-01 1.061012163259900803e-01 1.077729092589966853e-01 1.088885859075767182e-01 1.094676355056787981e-01 1.095316848964320439e-01 1.091043141366663249e-01 1.082107856516176525e-01 1.068777854911376057e-01 1.051331761833331907e-01 1.030057612614550394e-01 1.005250619046894334e-01 9.772110637556656598e-02 9.462423311844640750e-02 9.126490855136461244e-02 8.767356077848519058e-02 8.388043071643004611e-02 7.991544251869708848e-02 7.580809577433723911e-02 7.158738286162402709e-02 6.728173622893800221e-02 6.291901252962837920e-02 5.852652390397950627e-02 5.413113202064780832e-02 4.975942899845998274e-02 4.543804310929825535e-02 4.119412970448747824e-02 3.705614482958060479e-02 3.305505921787652013e-02 2.922626441635076469e-02 2.561255260973084591e-02 2.226866247587409517e-02 1.926769304809087743e-02 1.670821788165445174e-02 1.471589737434195189e-02 1.342368250652156703e-02 1.291468804094516275e-02 1.315502911498609220e-02 1.399170848587578606e-02 1.522543914556550443e-02 1.668022961392072803e-02 1.822742312980683843e-02 1.978071003032419797e-02 2.128406856670801706e-02 2.270153840243308713e-02 2.401023270327524994e-02 2.519587901490189311e-02 2.625001365695333808e-02 2.716819898777921016e-02 2.794886627326122544e-02 2.859254413451918844e-02 2.910132858348934981e-02 2.947850758112655761e-02 2.972828669607613383e-02 2.985558250589340906e-02 2.986586252437711461e-02 2.976501791108954187e-02 2.955925990007283316e-02 2.925503386864043709e-02 2.885894690182712330e-02 2.837770598338396413e-02 2.781806479840534876e-02 2.718677771422407796e-02 2.649055990930887158e-02 2.573605290517480548e-02 2.492979496401247219e-02 2.407819597201288700e-02
2.327193385688043972e-02 2.412696462851708981e-02 2.494249996288407101e-02 2.571223949581426943e-02 2.642974259996591982e-02 2.708845119473177188e-02 2.768171715898330373e-02 2.820283470367063866e-02 2.864507821394780135e-02 2.900174626866167116e-02 2.926621281228945423e-02 2.943198682662146945e-02 2.949278237896974311e-02 2.944260169128403576e-02 2.927583500453959792e-02 2.898738270269005449e-02 2.857280772566528348e-02 2.802853025524950151e-02 2.735208284847629595e-02 2.654245403365947109e-02 2.560056424779873913e-02 2.452994385784779824e-02 2.333772540360177714e-02 2.203613121586492710e-02 2.064474623163565364e-02 1.919402085622205420e-02 1.773060790844555035e-02 1.632506192138341930e-02 1.508129089163447872e-02 1.414303166165947583e-02 1.368422623695458688e-02 1.386683026293577745e-02 1.477680180274965581e-02 1.639286617230124865e-02 1.861871442356608647e-02 2.133792039758162021e-02 2.444740726018129751e-02 2.786610587553435894e-02 3.153205155609570265e-02 3.539696842824185952e-02 3.942159661461960840e-02 4.357233439102066452e-02 4.781897821459010767e-02 5.213323701119795817e-02 5.648776304581037966e-02 6.085552302850909256e-02 6.520939497062108736e-02 6.952191767417933987e-02 7.376514616335685948e-02 7.791058300546062354e-02 8.192916594329108237e-02 8.579129889522393859e-02 8.946691761968431078e-02 9.292558407587778180e-02 9.613660529247322617e-02 9.906917372223807139e-02 1.016925268303851271e-01 1.039761241771093997e-01 1.058898406046888258e-01 1.074041743919540715e-01 1.084904694459748048e-01 1.091211508075620729e-01 1.092699730030461946e-01 1.089122811421684572e-01 1.080252852304654509e-01 1.065883490763162716e-01 1.045832966644757028e-01 1.019947413499671246e-01 9.881044744180542128e-02 9.502174108719957379e-02 9.062400055085488570e-02 8.561728055437897722e-02 8.000717318297213831e-02 7.380610596015553526e-02 6.703549142688713935e-02 5.972964298196348915e-02 5.194364773303020849e-02 4.377098618326754481e-02 3.538808061000948274e-02 2.718317216058676461e-02 2.016440833969555466e-02 1.687450054538599392e-02 2.001009291553460662e-02 2.788114869661060743e-02 3.788465221003588235e-02 4.887396163398988885e-02 6.038483279666084780e-02 7.218250358561495439e-02 8.411533600660173193e-02 9.606498912613480046e-02 1.079272801381074426e-01 1.196040567965022394e-01 1.309995228536034451e-01 1.420185614810447472e-01 1.525660398063186096e-01 1.625466357182554222e-01 1.718649641712991782e-01 1.804258876697464875e-01 1.881349476831588596e-01 1.948988804317808576e-01 2.006261949463028493e-01 2.052277997075633020e-01 2.086176696057212843e-01 2.107135491559361251e-01 2.114376920440260432e-01 2.107176422386899395e-01 2.084870695003765151e-01 2.046866844103947258e-01 1.992652791776584609e-01 1.921809785619134903e-01 1.834028570798159063e-01 1.729132210359225763e-01 1.607111526096191845e-01 1.468185827693025136e-01 1.312917830937804231e-01 1.142454888636419141e-01 9.590973417860290673e-02 7.678300457305334281e-02 5.810988977306032893e-02 4.345206934526388981e-02 4.103233831056875974e-02 5.496326151213685313e-02 7.845960442382678146e-02 1.064775649955541914e-01 1.371207656011676490e-01 1.696114834401037941e-01 2.035428065205570347e-01 2.386458787431164907e-01 2.747084820564288377e-01 3.115427327248260769e-01 3.489709844105129410e-01 3.868193185204397144e-01 4.249145219349761970e-01 4.630828056124251524e-01 5.011494556650707421e-01 5.389390148671096004e-01 5.762757813076879732e-01 6.129845039103140047e-01 6.488912027412474526e-01 6.838240681289905476e-01 7.176144073091728082e-01 7.500976158847877384e-01 7.811141565802327547e-01 8.105105310319047351e-01 8.381402325090731020e-01 8.638646689584336125e-01 8.875540468851932374e-01 9.090882074841021288e-01 9.283574072140582389e-01 9.452630357296402108e-01 9.597182647789115340e-01 9.716486223714650983e-01 9.809924872257971273e-01 9.877014992279696814e-01 9.917408823756423963e-01 9.930896774425094220e-01 9.917408823756423963e-01 9.877014992279696814e-01 9.809924872257971273e-01 9.716486223714650983e-01 9.597182647789115340e-01 9.452630357296400998e-01 9.283574072140582389e-01 9.090882074841021288e-01 8.875540468851933484e-01 8.638646689584336125e-01 8.381402325090732131e-01 8.105105310319047351e-01 7.811141565802328657e-01 7.500976158847877384e-01 7.176144073091730302e-01 6.838240681289907696e-01 6.488912027412475636e-01 6.129845039103136717e-01 5.762757813076879732e-01 5.389390148671094893e-01 5.011494556650706311e-01 4.630828056124251524e-01 4.249145219349761970e-01 3.868193185204397144e-01 3.489709844105128855e-01 3.115427327248260769e-01 2.747084820564287821e-01 2.386458787431163797e-01 2.035428065205570070e-01 1.696114834401037386e-01 1.371207656011676490e-01 1.064775649955541914e-01 7.845960442382676758e-02 5.496326151213683925e-02 4.103233831056874586e-02 4.345206934526387593e-02 5.810988977306029424e-02 7.678300457305337057e-02 9.590973417860289285e-02 1.142454888636419003e-01 1.312917830937804231e-01 1.468185827693025136e-01 1.607111526096191567e-01 1.729132210359224930e-01 1.834028570798159063e-01 1.921809785619134903e-01 1.992652791776585441e-01 2.046866844103947258e-01 2.084870695003765151e-01 2.107176422386899672e-01 2.114376920440260432e-01 2.107135491559361251e-01 2.086176696057212288e-01 2.052277997075632743e-01 2.006261949463028493e-01 1.948988804317808854e-01 1.881349476831588319e-01 1.804258876697464875e-01 1.718649641712991782e-01 1.625466357182554222e-01 1.525660398063185819e-01 1.420185614810447750e-01 1.309995228536034173e-01 1.196040567965022394e-01 1.079272801381074148e-01 9.606498912613478658e-02 8.411533600660171806e-02 7.218250358561498214e-02 6.038483279666084780e-02 4.887396163398988885e-02 3.788465221003588929e-02 2.788114869661060743e-02 2.001009291553460315e-02 1.687450054538597657e-02 2.016440833969555466e-02 2.718317216058676114e-02 3.538808061000948274e-02 4.377098618326755175e-02 5.194364773303021543e-02 5.972964298196350996e-02 6.703549142688716711e-02 7.380610596015553526e-02 8.000717318297215219e-02 8.561728055437896334e-02 9.062400055085481632e-02 9.502174108719958767e-02 9.881044744180542128e-02 1.019947413499671385e-01 1.045832966644756890e-01 1.065883490763162994e-01 1.080252852304654509e-01 1.089122811421684572e-01 1.092699730030461946e-01 1.091211508075621284e-01 1.084904694459748048e-01 1.074041743919540576e-01 1.058898406046888258e-01 1.039761241771093858e-01 1.016925268303851271e-01 9.906917372223805751e-02 9.613660529247319841e-02 9.292558407587778180e-02 8.946691761968428303e-02 8.579129889522393859e-02 8.192916594329105462e-02 7.791058300546065130e-02 7.376514616335688723e-02 6.952191767417933987e-02 6.520939497062108736e-02 6.085552302850911338e-02 5.648776304581038660e-02 5.213323701119797204e-02 4.781897821459010767e-02 4.357233439102063677e-02 3.942159661461960840e-02 3.539696842824185258e-02 3.153205155609569571e-02 2.786610587553436588e-02 2.444740726018129751e-02 2.133792039758162368e-02 1.861871442356608994e-02 1.639286617230125212e-02 1.477680180274965581e-02 1.386683026293578092e-02 1.368422623695458688e-02 1.414303166165946715e-02 1.508129089163447699e-02 1.632506192138341583e-02 1.773060790844555035e-02 1.919402085622204726e-02 2.064474623163565017e-02 2.203613121586493750e-02 2.333772540360175979e-02 2.452994385784779824e-02 2.560056424779873913e-02 2.654245403365944680e-02 2.735208284847630289e-02 2.802853025524948763e-02 2.857280772566529389e-02 2.898738270269004408e-02 2.927583500453958751e-02 2.944260169128403576e-02 2.949278237896974658e-02 2.943198682662147986e-02 2.926621281228944035e-02 2.900174626866166769e-02 2.864507821394780829e-02 2.820283470367063172e-02 2.768171715898329333e-02 2.708845119473178575e-02 2.642974259996591982e-02 2.571223949581428331e-02 2.494249996288407101e-02 2.412696462851709328e-02 2.327193385688045360e-02
2.254644598844172607e-02 2.339798562057612136e-02 2.421585024140335968e-02 2.499386984815720608e-02 2.572572250145516853e-02 2.640495497851210599e-02 2.702500806449257414e-02 2.757924683024135654e-02 2.806099638807794949e-02 2.846358380191487888e-02 2.878038707515095246e-02 2.900489247980102964e-02 2.913076196887859348e-02 2.915191309878482559e-02 2.906261488413438079e-02 2.885760447526716094e-02 2.853223174352447281e-02 2.808264218609942894e-02 2.750601367430201630e-02 2.680087052656527843e-02 2.596751091826630248e-02 2.500860353845614850e-02 2.393004106838278466e-02 2.274218793331041558e-02 2.146173554873090361e-02 2.011448256294245604e-02 1.873946261408116279e-02 1.739480865795772074e-02 1.616511509631605656e-02 1.516776640537058872e-02 1.455058413595356967e-02 1.446835601019368263e-02 1.503553107421671219e-02 1.628357461829931657e-02 1.816158502205195147e-02 2.057497182293503701e-02 2.342415185921585888e-02 2.662345461513648467e-02 3.010456306698334680e-02 3.381359461288502982e-02 3.770701003886300917e-02 4.174815104204889632e-02 4.590471128508857857e-02 5.014699272496139781e-02 5.444673175586194763e-02 5.877631811737236978e-02 6.310828102546736651e-02 6.741495823970099222e-02 7.166829257157804334e-02 7.583971941690964558e-02 7.990012129441718958e-02 8.381983339644341613e-02 8.756868936288211835e-02 9.111609988558146134e-02 9.443115898107637407e-02 9.748277424414039660e-02 1.002398183758536343e-01 1.026712999389389619e-01 1.047465517439625932e-01 1.064354355926792617e-01 1.077085623594973007e-01 1.085375266300220853e-01 1.088951553894603047e-01 1.087557706257975126e-01 1.080954662711019337e-01 1.068924007839149454e-01 1.051271080972752958e-01 1.027828319991837408e-01 9.984589294988702179e-02 9.630610311999393547e-02 9.215725744961551780e-02 8.739775057973325767e-02 8.203141166818629648e-02 7.606873369647378091e-02 6.952885346614000317e-02 6.244304588986417104e-02 5.486149528768930611e-02 4.686779033044650988e-02 3.861358172973932551e-02 3.041213260768145174e-02 2.301651626041916962e-02 1.832814364540659782e-02 1.927830494223296831e-02 2.573454400766917935e-02 3.505975386087688273e-02 4.570598828582838474e-02 5.703305908679298653e-02 6.873751019073053026e-02 8.063818552239333803e-02 9.260254802560503873e-02 1.045188262901747406e-01 1.162843614794005359e-01 1.278003597075242359e-01 1.389694522435011015e-01 1.496946032172922769e-01 1.598787183404513368e-01 1.694246462806976994e-01 1.782354157067538580e-01 1.862146232723956019e-01 1.932669242932303910e-01 1.992985973012547096e-01 2.042181646489837077e-01 2.079370581017293551e-01 2.103703231652282180e-01 2.114373601532153757e-01 2.110627048483764145e-01 2.091768583614428967e-01 2.057171864308017240e-01 2.006289264448058718e-01 1.938663727034810602e-01 1.853943708172591798e-01 1.751903710093122013e-01 1.632475376175988868e-01 1.495799624023582963e-01 1.342323514034720611e-01 1.173000414807045810e-01 9.897548872063666181e-02 7.967202881524734770e-02 6.040948364678988547e-02 4.415839394386442823e-02 3.882684868134331918e-02 5.083681012286093287e-02 7.377200853652209067e-02 1.016710562281711860e-01 1.323342869640021235e-01 1.649079416006357657e-01 1.989635706332372467e-01 2.342250635143942050e-01 2.704770637112730580e-01 3.075297140702330512e-01 3.452036064447884800e-01 3.833229457340794899e-01 4.217124191517248044e-01 4.601958884659010374e-01 4.985960479047734095e-01 5.367346268896669992e-01 5.744329166873307635e-01 6.115124974480250497e-01 6.477960920635831288e-01 6.831085001020646974e-01 7.172775800598419904e-01 7.501352568576287183e-01 7.815185367297853292e-01 8.112705149251052683e-01 8.392413637834226225e-01 8.652892902467091973e-01 8.892814529807254731e-01 9.110948301868756483e-01 9.306170299722562600e-01 9.477470358791844074e-01 9.623958808901889039e-01 9.744872439418671428e-01 9.839579637139728163e-01 9.907584652135563719e-01 9.948530954504647417e-01 9.962203652982060120e-01 9.948530954504646306e-01 9.907584652135562608e-01 9.839579637139728163e-01 9.744872439418671428e-01 9.623958808901889039e-01 9.477470358791846294e-01 9.306170299722563710e-01 9.110948301868755372e-01 8.892814529807251400e-01 8.652892902467093084e-01 8.392413637834228446e-01 8.112705149251051573e-01 7.815185367297853292e-01 7.501352568576287183e-01 7.172775800598419904e-01 6.831085001020648084e-01 6.477960920635831288e-01 6.115124974480250497e-01 5.744329166873307635e-01 5.367346268896669992e-01 4.985960479047734650e-01 4.601958884659012039e-01 4.217124191517248044e-01 3.833229457340794344e-01 3.452036064447884245e-01 3.075297140702330512e-01 2.704770637112731135e-01 2.342250635143942050e-01 1.989635706332372467e-01 1.649079416006358212e-01 1.323342869640021235e-01 1.016710562281711028e-01 7.377200853652211843e-02 5.083681012286094675e-02 3.882684868134331224e-02 4.415839394386442823e-02 6.040948364678988547e-02 7.967202881524734770e-02 9.897548872063674508e-02 1.173000414807045394e-01 1.342323514034720888e-01 1.495799624023582131e-01 1.632475376175989146e-01 1.751903710093122013e-01 1.853943708172591243e-01 1.938663727034810325e-01 2.006289264448058718e-01 2.057171864308017240e-01 2.091768583614429799e-01 2.110627048483764423e-01 2.114373601532154034e-01 2.103703231652282180e-01 2.079370581017293551e-01 2.042181646489837077e-01 1.992985973012546819e-01 1.932669242932304465e-01 1.862146232723956019e-01 1.782354157067538580e-01 1.694246462806977549e-01 1.598787183404513368e-01 1.496946032172922769e-01 1.389694522435011570e-01 1.278003597075242082e-01 1.162843614794005082e-01 1.045188262901747406e-01 9.260254802560501097e-02 8.063818552239333803e-02 6.873751019073053026e-02 5.703305908679297265e-02 4.570598828582839168e-02 3.505975386087688273e-02 2.573454400766918976e-02 1.927830494223297525e-02 1.832814364540659782e-02 2.301651626041916962e-02 3.041213260768146215e-02 3.861358172973931163e-02 4.686779033044653764e-02 5.486149528768928529e-02 6.244304588986419186e-02 6.952885346614000317e-02 7.606873369647376704e-02 8.203141166818628260e-02 8.739775057973329930e-02 9.215725744961551780e-02 9.630610311999396322e-02 9.984589294988702179e-02 1.027828319991837269e-01 1.051271080972752681e-01 1.068924007839149593e-01 1.080954662711019337e-01 1.087557706257975126e-01 1.088951553894603186e-01 1.085375266300220853e-01 1.077085623594973007e-01 1.064354355926792617e-01 1.047465517439625932e-01 1.026712999389389619e-01 1.002398183758536343e-01 9.748277424414039660e-02 9.443115898107637407e-02 9.111609988558147522e-02 8.756868936288211835e-02 8.381983339644341613e-02 7.990012129441723121e-02 7.583971941690967333e-02 7.166829257157805722e-02 6.741495823970099222e-02 6.310828102546738039e-02 5.877631811737235590e-02 5.444673175586194763e-02 5.014699272496139087e-02 4.590471128508857163e-02 4.174815104204890326e-02 3.770701003886299529e-02 3.381359461288503676e-02 3.010456306698334680e-02 2.662345461513648814e-02 2.342415185921585194e-02 2.057497182293504742e-02 1.816158502205194106e-02 1.628357461829931310e-02 1.503553107421671219e-02 1.446835601019368263e-02 1.455058413595357487e-02 1.516776640537059045e-02 1.616511509631604615e-02 1.739480865795771033e-02 1.873946261408115585e-02 2.011448256294246645e-02 2.146173554873090361e-02 2.274218793331040864e-02 2.393004106838280201e-02 2.500860353845613462e-02 2.596751091826628513e-02 2.680087052656526109e-02 2.750601367430201630e-02 2.808264218609942894e-02 2.853223174352449015e-02 2.885760447526716788e-02 2.906261488413438773e-02 2.915191309878481865e-02 2.913076196887860042e-02 2.900489247980104004e-02 2.878038707515093858e-02 2.846358380191486501e-02 2.806099638807794255e-02 2.757924683024136694e-02 2.702500806449258455e-02 2.640495497851210946e-02 2.572572250145517547e-02 2.499386984815720955e-02 2.421585024140335621e-02 2.339798562057612830e-02 2.254644598844172260e-02
2.191458907937403333e-02 2.275584437963063672e-02 2.356914240089680312e-02 2.434847276494735840e-02 2.508766018857168725e-02 2.578038341519622509e-02 2.642019868843875283e-02 2.700056813082697335e-02 2.751489351850336038e-02 2.795655610947604328e-02 2.831896340643162702e-02 2.859560404174688389e-02 2.878011239994519854e-02 2.886634519931183251e-02 2.884847312544317963e-02 2.872109187739270084e-02 2.847935885564848585e-02 2.811916450835833664e-02 2.763735155956355619e-02 2.703200176372206123e-02 2.630281971956565865e-02 2.545165859519550253e-02 2.448325633129073281e-02 2.340628712570140546e-02 2.223488628247296053e-02 2.099087751040147956e-02 1.970700207050807284e-02 1.843143602106847231e-02 1.723352821332797477e-02 1.620939578467460104e-02 1.548296132924556652e-02 1.519403578147679110e-02 1.546697566056681392e-02 1.637066688685493224e-02 1.789944868043874537e-02 1.999016835228727834e-02 2.255603288536505921e-02 2.551211541790252696e-02 2.878594571564218815e-02 3.231859167717190257e-02 3.606212148196986933e-02 3.997650378049363851e-02 4.402699945778749957e-02 4.818222389398578442e-02 5.241278157645380686e-02 5.669032801523665732e-02 6.098693548884184801e-02 6.527467197367384233e-02 6.952533043014717806e-02 7.371026588013741832e-02 7.780031162063996697e-02 8.176575523736111240e-02 8.557636127135950788e-02 8.920143149874038002e-02 9.260989651591515492e-02 9.577043414881930561e-02 9.865161143121452259e-02 1.012220477275107555e-01 1.034505971466233021e-01 1.053065487996771438e-01 1.067598437668143829e-01 1.077813079147498243e-01 1.083429000032195832e-01 1.084179748987704056e-01 1.079815622646930900e-01 1.070106619445191920e-01 1.054845586098246552e-01 1.033851604495245186e-01 1.006973703501866657e-01 9.740950427047453952e-02 9.351378245907078501e-02 8.900693896105078828e-02 8.389103206153698811e-02 7.817461145989400284e-02 7.187454953021549242e-02 6.501917792274297669e-02 5.765416081575412688e-02 4.985456660149007596e-02 4.175232427131862073e-02 3.360591594104277852e-02 2.599507651385396523e-02 2.033495335903780926e-02 1.928753941252499271e-02 2.404028017439244561e-02 3.247130537801259931e-02 4.266056498094509403e-02 5.373700903863060790e-02 6.530257684767351578e-02 7.713587695230100794e-02 8.908547621024945351e-02 1.010297997562702305e-01 1.128605825448687205e-01 1.244754757200249307e-01 1.357745837329660810e-01 1.466588482435266794e-01 1.570293724587440432e-01 1.667872608437640791e-01 1.758337612473233891e-01 1.840705962603075008e-01 1.914004203108556623e-01 1.977273650631420909e-01 2.029576501152695889e-01 2.070002445565013449e-01 2.097675706330676959e-01 2.111762453254584226e-01 2.111478603147506627e-01 2.096098068742667797e-01 2.064961614173002058e-01 2.017486627412992672e-01 1.953178390877541859e-01 1.871643934830947709e-01 1.772610542476032447e-01 1.655953009965444034e-01 1.521738250429719441e-01 1.370306510516015597e-01 1.202436350087924127e-01 1.019721986090291466e-01 8.255642470511362352e-02 6.282399150267169163e-02 4.520132650016279313e-02 3.695480762911154682e-02 4.670188184280919114e-02 6.896726814688941554e-02 9.671525683703879883e-02 1.273736538882794256e-01 1.600030681129422094e-01 1.941530970765610042e-01 2.295410553799908382e-01 2.659490888958666033e-01 3.031858611935642767e-01 3.410705820990456716e-01 3.794258826952112695e-01 4.180746019323391405e-01 4.568384687395626309e-01 4.955377767700944180e-01 5.339916145444912887e-01 5.720184239613923527e-01 6.094367612949173063e-01 6.460661861715359944e-01 6.817282313513992609e-01 7.162474212872940171e-01 7.494523161526953636e-01 7.811765632396172609e-01 8.112599408705132298e-01 8.395493820901998028e-01 8.658999668802427330e-01 8.901758727453787934e-01 9.122512744224821057e-01 9.320111842553937542e-01 9.493522255236729324e-01 9.641833317447104923e-01 9.764263657089362614e-01 9.860166527673884795e-01 9.929034236757754428e-01 9.970501631099818463e-01 9.984348608031278216e-01 9.970501631099818463e-01 9.929034236757754428e-01 9.860166527673885906e-01 9.764263657089363724e-01 9.641833317447104923e-01 9.493522255236730434e-01 9.320111842553937542e-01 9.122512744224821057e-01 8.901758727453786824e-01 8.658999668802426219e-01 8.395493820901996918e-01 8.112599408705131188e-01 7.811765632396172609e-01 7.494523161526953636e-01 7.162474212872937951e-01 6.817282313513992609e-01 6.460661861715358834e-01 6.094367612949171953e-01 5.720184239613925747e-01 5.339916145444913997e-01 4.955377767700941960e-01 4.568384687395624644e-01 4.180746019323391960e-01 3.794258826952112695e-01 3.410705820990456161e-01 3.031858611935642211e-01 2.659490888958666033e-01 2.295410553799907827e-01 1.941530970765610598e-01 1.600030681129422094e-01 1.273736538882794256e-01 9.671525683703875720e-02 6.896726814688941554e-02 4.670188184280920501e-02 3.695480762911158151e-02 4.520132650016281395e-02 6.282399150267163612e-02 8.255642470511360964e-02 1.019721986090291466e-01 1.202436350087924266e-01 1.370306510516015597e-01 1.521738250429719996e-01 1.655953009965443756e-01 1.772610542476032447e-01 1.871643934830948541e-01 1.953178390877542692e-01 2.017486627412992672e-01 2.064961614173001503e-01 2.096098068742667797e-01 2.111478603147507183e-01 2.111762453254584504e-01 2.097675706330677792e-01 2.070002445565013727e-01 2.029576501152695889e-01 1.977273650631420909e-01 1.914004203108556623e-01 1.840705962603075008e-01 1.758337612473233891e-01 1.667872608437641346e-01 1.570293724587439876e-01 1.466588482435267071e-01 1.357745837329661087e-01 1.244754757200249445e-01 1.128605825448687344e-01 1.010297997562702027e-01 8.908547621024946739e-02 7.713587695230103569e-02 6.530257684767350190e-02 5.373700903863060790e-02 4.266056498094508015e-02 3.247130537801259237e-02 2.404028017439244908e-02 1.928753941252500312e-02 2.033495335903782314e-02 2.599507651385396870e-02 3.360591594104277158e-02 4.175232427131859991e-02 4.985456660149008984e-02 5.765416081575414076e-02 6.501917792274300445e-02 7.187454953021552018e-02 7.817461145989400284e-02 8.389103206153701586e-02 8.900693896105081604e-02 9.351378245907078501e-02 9.740950427047453952e-02 1.006973703501866518e-01 1.033851604495244908e-01 1.054845586098246552e-01 1.070106619445191920e-01 1.079815622646930762e-01 1.084179748987704056e-01 1.083429000032195694e-01 1.077813079147498243e-01 1.067598437668143413e-01 1.053065487996771299e-01 1.034505971466232466e-01 1.012220477275107416e-01 9.865161143121453646e-02 9.577043414881933336e-02 9.260989651591514105e-02 8.920143149874038002e-02 8.557636127135950788e-02 8.176575523736111240e-02 7.780031162063993921e-02 7.371026588013741832e-02 6.952533043014717806e-02 6.527467197367387008e-02 6.098693548884183413e-02 5.669032801523665732e-02 5.241278157645382768e-02 4.818222389398577055e-02 4.402699945778750651e-02 3.997650378049363157e-02 3.606212148196986239e-02 3.231859167717192338e-02 2.878594571564219162e-02 2.551211541790252002e-02 2.255603288536506615e-02 1.999016835228726793e-02 1.789944868043875231e-02 1.637066688685493918e-02 1.546697566056680871e-02 1.519403578147679630e-02 1.548296132924556652e-02 1.620939578467460451e-02 1.723352821332797477e-02 1.843143602106845844e-02 1.970700207050808325e-02 2.099087751040148650e-02 2.223488628247295706e-02 2.340628712570140893e-02 2.448325633129072587e-02 2.545165859519549212e-02 2.630281971956565865e-02 2.703200176372207164e-02 2.763735155956355966e-02 2.811916450835834358e-02 2.847935885564849279e-02 2.872109187739270431e-02 2.884847312544319003e-02 2.886634519931181864e-02 2.878011239994518466e-02 2.859560404174685960e-02 2.831896340643164783e-02 2.795655610947603287e-02 2.751489351850336731e-02 2.700056813082697335e-02 2.642019868843875283e-02 2.578038341519623897e-02 2.508766018857166297e-02 2.434847276494736187e-02 2.356914240089680312e-02 2.275584437963063672e-02 2.191458907937404374e-02
2.138788620552082784e-02 2.221245902262469415e-02 2.301458036650037842e-02 2.378844060851082950e-02 2.452804916577759273e-02 2.522725240704483049e-02 2.587975584607429130e-02 2.647915102448886171e-02 2.701894759343576383e-02 2.749261124834089659e-02 2.789360836845618946e-02 2.821545848431196435e-02 2.845179607418069079e-02 2.859644372229838347e-02 2.864349942837173327e-02 2.858744194630401247e-02 2.842325961270079221e-02 2.814661045116560387e-02 2.775402478990723204e-02 2.724316679931715335e-02 2.661317915341332094e-02 2.586514682110327423e-02 2.500273380290081796e-02 2.403307309277575438e-02 2.296802792273576824e-02 2.182599127756574067e-02 2.063443850335461294e-02 1.943344450114464425e-02 1.828017465319977178e-02 1.725361472625957723e-02 1.645699492334282490e-02 1.601254093328058348e-02 1.604233103701731625e-02 1.663682376130887902e-02 1.782827772355877194e-02 1.958910671569171966e-02 2.185376733273508912e-02 2.454479904731032835e-02 2.758923703479440603e-02 3.092459161576193577e-02 3.449891067847950243e-02 3.826869274126707549e-02 4.219651971775886107e-02 4.624906159275848916e-02 5.039556897317206546e-02 5.460679026691697691e-02 5.885421498597014772e-02 6.310955596861785033e-02 6.734440425724921853e-02 7.153000928140321180e-02 7.563715138546733829e-02 7.963608396990551341e-02 8.349652957111039497e-02 8.718771900963098731e-02 9.067846599399342900e-02 9.393727177577235188e-02 9.693245595281776983e-02 9.963231054383493712e-02 1.020052751674301594e-01 1.040201316635126078e-01 1.056462168758477010e-01 1.068536526373102258e-01 1.076135923243574516e-01 1.078984837397091306e-01 1.076823486273970898e-01 1.069410799440999871e-01 1.056527592983207697e-01 1.037979990451915885e-01 1.013603169450420227e-01 9.832655705716764061e-02 9.468738050800309947e-02 9.043786755020627455e-02 8.557830520194951995e-02 8.011529815924754716e-02 7.406346910151413721e-02 6.744828984233675051e-02 6.031121510980394507e-02 5.271984661022876412e-02 4.479002996054237684e-02 3.673894692790722477e-02 2.902493286224887628e-02 2.271414795219400123e-02 2.001198694721465984e-02 2.289144443788893035e-02 3.018587990910290633e-02 3.977909846274057387e-02 5.052509636341743354e-02 6.189931890955652216e-02 7.362609235543320085e-02 8.552889799065510612e-02 9.747345937185354636e-02 1.093444726533538830e-01 1.210353047249295017e-01 1.324431654419087612e-01 1.434668030682598461e-01 1.540054595269341187e-01 1.639585022001895376e-01 1.732254444814585181e-01 1.817062043633296820e-01 1.893015177179611097e-01 1.959134577917920061e-01 2.014460314104498662e-01 2.058058333419781893e-01 2.089027471718548357e-01 2.106506861033816957e-01 2.109683717547350679e-01 2.097801545459015982e-01 2.070168872260590431e-01 2.026168760117236511e-01 1.965269563620975768e-01 1.887037820019323575e-01 1.791154965047551673e-01 1.677441223190761499e-01 1.545893642279953795e-01 1.396753784295476641e-01 1.230642660861015203e-01 1.048864312721760617e-01 8.541911737553248285e-02 6.532727263349652480e-02 4.655447695482515386e-02 3.548546749212323076e-02 4.258834827508593129e-02 6.405310898908897488e-02 9.161841516622291903e-02 1.222481315289771081e-01 1.549061546952048840e-01 1.891200658436260340e-01 2.246015480767326322e-01 2.611310290257828348e-01 2.985162602726149639e-01 3.365754913657168501e-01 3.751301092926831449e-01 4.140013758908200892e-01 4.530091197604897424e-01 4.919714396865640937e-01 5.307049692898218041e-01 5.690254717054582523e-01 6.067486371868177075e-01 6.436910088448342115e-01 6.796709893086810839e-01 7.145098962511033935e-01 7.480330433812586444e-01 7.800708286484459020e-01 8.104598145837241807e-01 8.390437877823959667e-01 8.656747859748246121e-01 8.902140822207111892e-01 9.125331166542464123e-01 9.325143670009944374e-01 9.500521498405262166e-01 9.650533453359465552e-01 9.774380389128723978e-01 9.871400741569258397e-01 9.941075120144652333e-01 9.983029922271052792e-01 9.997039938034046891e-01 9.983029922271052792e-01 9.941075120144652333e-01 9.871400741569258397e-01 9.774380389128723978e-01 9.650533453359465552e-01 9.500521498405263277e-01 9.325143670009943264e-01 9.125331166542464123e-01 8.902140822207113002e-01 8.656747859748246121e-01 8.390437877823960777e-01 8.104598145837242917e-01 7.800708286484459020e-01 7.480330433812585333e-01 7.145098962511033935e-01 6.796709893086809728e-01 6.436910088448342115e-01 6.067486371868177075e-01 5.690254717054583633e-01 5.307049692898218041e-01 4.919714396865642603e-01 4.530091197604897424e-01 4.140013758908199781e-01 3.751301092926831449e-01 3.365754913657167391e-01 2.985162602726150749e-01 2.611310290257827793e-01 2.246015480767326877e-01 1.891200658436261173e-01 1.549061546952049118e-01 1.222481315289771359e-01 9.161841516622289128e-02 6.405310898908893324e-02 4.258834827508593823e-02 3.548546749212322382e-02 4.655447695482515386e-02 6.532727263349655256e-02 8.541911737553246897e-02 1.048864312721760617e-01 1.230642660861015619e-01 1.396753784295476919e-01 1.545893642279953795e-01 1.677441223190761499e-01 1.791154965047551395e-01 1.887037820019322742e-01 1.965269563620975213e-01 2.026168760117237622e-01 2.070168872260590431e-01 2.097801545459016259e-01 2.109683717547350679e-01 2.106506861033817790e-01 2.089027471718548912e-01 2.058058333419781616e-01 2.014460314104498662e-01 1.959134577917919784e-01 1.893015177179611097e-01 1.817062043633297652e-01 1.732254444814585737e-01 1.639585022001895653e-01 1.540054595269341187e-01 1.434668030682598461e-01 1.324431654419087612e-01 1.210353047249295017e-01 1.093444726533538552e-01 9.747345937185353248e-02 8.552889799065512000e-02 7.362609235543324249e-02 6.189931890955651522e-02 5.052509636341743354e-02 3.977909846274058081e-02 3.018587990910292368e-02 2.289144443788893729e-02 2.001198694721467372e-02 2.271414795219402205e-02 2.902493286224886240e-02 3.673894692790721783e-02 4.479002996054236296e-02 5.271984661022875718e-02 6.031121510980393813e-02 6.744828984233676439e-02 7.406346910151412333e-02 8.011529815924749165e-02 8.557830520194954771e-02 9.043786755020627455e-02 9.468738050800309947e-02 9.832655705716765449e-02 1.013603169450420088e-01 1.037979990451915469e-01 1.056527592983207697e-01 1.069410799441000010e-01 1.076823486273970898e-01 1.078984837397091723e-01 1.076135923243574793e-01 1.068536526373102674e-01 1.056462168758477010e-01 1.040201316635126078e-01 1.020052751674301317e-01 9.963231054383490937e-02 9.693245595281775595e-02 9.393727177577235188e-02 9.067846599399342900e-02 8.718771900963100119e-02 8.349652957111038110e-02 7.963608396990552729e-02 7.563715138546731054e-02 7.153000928140319792e-02 6.734440425724923240e-02 6.310955596861785033e-02 5.885421498597014772e-02 5.460679026691698384e-02 5.039556897317204465e-02 4.624906159275849610e-02 4.219651971775885413e-02 3.826869274126707549e-02 3.449891067847950937e-02 3.092459161576193230e-02 2.758923703479440256e-02 2.454479904731033529e-02 2.185376733273509953e-02 1.958910671569171966e-02 1.782827772355876847e-02 1.663682376130886861e-02 1.604233103701731972e-02 1.601254093328058348e-02 1.645699492334282490e-02 1.725361472625956683e-02 1.828017465319976484e-02 1.943344450114466854e-02 2.063443850335460600e-02 2.182599127756575108e-02 2.296802792273577171e-02 2.403307309277574744e-02 2.500273380290083877e-02 2.586514682110327076e-02 2.661317915341330012e-02 2.724316679931713600e-02 2.775402478990724245e-02 2.814661045116560387e-02 2.842325961270079221e-02 2.858744194630401594e-02 2.864349942837172980e-02 2.859644372229839041e-02 2.845179607418069426e-02 2.821545848431195047e-02 2.789360836845620681e-02 2.749261124834090353e-02 2.701894759343576383e-02 2.647915102448886171e-02 2.587975584607429130e-02 2.522725240704483049e-02 2.452804916577760314e-02 2.378844060851083297e-02 2.301458036650038882e-02 2.221245902262467681e-02 2.138788620552083131e-02
2.097573448361468931e-02 2.177794606808406905e-02 2.256285925915677351e-02 2.332491999260182663e-02 2.405837261704586727e-02 2.475727755764852225e-02 2.541553288541765696e-02 2.602690024064776425e-02 2.658503564751887177e-02 2.708352588065056701e-02 2.751593121575072326e-02 2.787583563382313098e-02 2.815690587845947127e-02 2.835296122791614720e-02 2.845805649610111399e-02 2.846658170512683661e-02 2.837338320571276135e-02 2.817391295386063865e-02 2.786441547459957493e-02 2.744216619707982169e-02 2.690578098872164689e-02 2.625562581716022609e-02 2.549436888166598317e-02 2.462773698584307808e-02 2.366556493477854281e-02 2.262326087386993395e-02 2.152384358823887858e-02 2.040070913373679545e-02 1.930116717257878561e-02 1.829035438191050147e-02 1.745405722199505627e-02 1.689710835000439101e-02 1.673254244273142746e-02 1.705942481317514886e-02 1.793704117657498806e-02 1.937163528475250793e-02 2.132443148812952077e-02 2.373229495930706881e-02 2.652663753427596596e-02 2.964398460268111851e-02 3.302941226099832123e-02 3.663620818922563860e-02 4.042419461330340469e-02 4.435790258921371021e-02 4.840502376422678443e-02 5.253522198279642064e-02 5.671926530216876011e-02 6.092841112229589740e-02 6.513398218642037218e-02 6.930708448884888295e-02 7.341843105032520855e-02 7.743824581554926978e-02 8.133622950492512549e-02 8.508157463079898952e-02 8.864302064002321790e-02 9.198894274138516569e-02 9.508746977005176626e-02 9.790662768270225191e-02 1.004145061433702607e-01 1.025794462772941645e-01 1.043702481308294294e-01 1.057563967532220844e-01 1.067083061756700230e-01 1.071975809728257512e-01 1.071972956351484180e-01 1.066822927745070398e-01 1.056295024110621150e-01 1.040182865413211422e-01 1.018308163703530722e-01 9.905249489848559630e-02 9.567244662714634307e-02 9.168411212021242152e-02 8.708601424008893810e-02 8.188281796836939519e-02 7.608691495572858510e-02 6.972099225932189281e-02 6.282255169648029436e-02 5.545255212737270484e-02 4.771344074312416916e-02 3.979038978289079626e-02 3.205411517871915167e-02 2.532332156146149468e-02 2.134737072513375952e-02 2.235600128960306410e-02 2.827625537586362509e-02 3.710886139832898778e-02 4.742924106750700391e-02 5.855151277162849721e-02 7.012799951376598451e-02 8.194908660516034282e-02 9.386404545975914060e-02 1.057486857505137157e-01 1.174911477367066304e-01 1.289852643780104724e-01 1.401273561578759153e-01 1.508147094967583479e-01 1.609449426027751151e-01 1.704158714507071348e-01 1.791256758770873869e-01 1.869732567045487570e-01 1.938587212866687282e-01 1.996839597981229231e-01 2.043532886817550354e-01 2.077741462032478836e-01 2.098578308843870033e-01 2.105202784068655186e-01 2.096828777270951516e-01 2.072733340666495783e-01 2.032265972921707409e-01 1.974858928131389413e-01 1.900039260987888279e-01 1.807443973329784515e-01 1.696840959204682087e-01 1.568161334755530933e-01 1.421555492275831112e-01 1.257502491878386142e-01 1.077051779360677919e-01 8.824383510913216822e-02 6.789448941432552065e-02 4.818490592497026714e-02 3.448298649536406246e-02 3.853552796386403023e-02 5.903767128288202326e-02 8.638958987053714511e-02 1.169681816643216715e-01 1.496278150555821473e-01 1.838745142539688071e-01 2.194156038916388329e-01 2.560307314568434078e-01 2.935273822837471958e-01 3.317233099896089166e-01 3.704390135170661513e-01 4.094944675475770124e-01 4.487078481796505924e-01 4.878952787750963638e-01 5.268711371325081050e-01 5.654486910709711767e-01 6.034409354671818049e-01 6.406615564508429950e-01 6.769259759570301904e-01 7.120524448188874089e-01 7.458631610790483757e-01 7.781853952069534008e-01 8.088526069948046571e-01 8.377055409110548689e-01 8.645932880877030824e-01 8.893743041759475387e-01 9.119173731817378226e-01 9.321025081828098191e-01 9.498217805873699904e-01 9.649800703557022130e-01 9.774957303877449544e-01 9.873011590922394776e-01 9.943432759998938053e-01 9.985838961635924438e-01 1.000000000000000000e+00 9.985838961635924438e-01 9.943432759998938053e-01 9.873011590922395886e-01 9.774957303877449544e-01 9.649800703557022130e-01 9.498217805873699904e-01 9.321025081828098191e-01 9.119173731817380446e-01 8.893743041759476498e-01 8.645932880877034155e-01 8.377055409110548689e-01 8.088526069948044350e-01 7.781853952069534008e-01 7.458631610790485977e-01 7.120524448188874089e-01 6.769259759570300794e-01 6.406615564508432170e-01 6.034409354671816939e-01 5.654486910709711767e-01 5.268711371325079940e-01 4.878952787750965858e-01 4.487078481796507035e-01 4.094944675475770124e-01 3.704390135170661513e-01 3.317233099896089721e-01 2.935273822837473623e-01 2.560307314568434078e-01 2.194156038916388329e-01 1.838745142539688349e-01 1.496278150555821751e-01 1.169681816643216576e-01 8.638958987053711736e-02 5.903767128288200244e-02 3.853552796386402329e-02 3.448298649536404165e-02 4.818490592497030878e-02 6.789448941432553453e-02 8.824383510913218209e-02 1.077051779360677225e-01 1.257502491878385864e-01 1.421555492275831112e-01 1.568161334755531489e-01 1.696840959204681532e-01 1.807443973329784515e-01 1.900039260987888279e-01 1.974858928131389690e-01 2.032265972921707964e-01 2.072733340666495783e-01 2.096828777270951516e-01 2.105202784068655741e-01 2.098578308843870033e-01 2.077741462032478836e-01 2.043532886817550354e-01 1.996839597981228398e-01 1.938587212866687559e-01 1.869732567045487015e-01 1.791256758770873869e-01 1.704158714507071071e-01 1.609449426027751151e-01 1.508147094967583479e-01 1.401273561578758875e-01 1.289852643780104446e-01 1.174911477367066165e-01 1.057486857505137157e-01 9.386404545975911284e-02 8.194908660516034282e-02 7.012799951376599839e-02 5.855151277162849721e-02 4.742924106750699004e-02 3.710886139832899472e-02 2.827625537586364590e-02 2.235600128960306757e-02 2.134737072513377687e-02 2.532332156146148774e-02 3.205411517871914473e-02 3.979038978289078932e-02 4.771344074312416916e-02 5.545255212737270484e-02 6.282255169648033599e-02 6.972099225932189281e-02 7.608691495572858510e-02 8.188281796836938131e-02 8.708601424008893810e-02 9.168411212021242152e-02 9.567244662714632919e-02 9.905249489848562405e-02 1.018308163703530722e-01 1.040182865413211422e-01 1.056295024110621011e-01 1.066822927745070398e-01 1.071972956351484180e-01 1.071975809728257095e-01 1.067083061756700507e-01 1.057563967532220428e-01 1.043702481308294294e-01 1.025794462772941645e-01 1.004145061433702468e-01 9.790662768270223804e-02 9.508746977005176626e-02 9.198894274138516569e-02 8.864302064002324566e-02 8.508157463079901728e-02 8.133622950492511161e-02 7.743824581554926978e-02 7.341843105032520855e-02 6.930708448884888295e-02 6.513398218642037218e-02 6.092841112229589740e-02 5.671926530216877399e-02 5.253522198279642064e-02 4.840502376422680525e-02 4.435790258921371021e-02 4.042419461330341857e-02 3.663620818922563860e-02 3.302941226099832817e-02 2.964398460268111851e-02 2.652663753427596249e-02 2.373229495930707922e-02 2.132443148812951383e-02 1.937163528475250793e-02 1.793704117657498459e-02 1.705942481317513498e-02 1.673254244273143787e-02 1.689710835000439448e-02 1.745405722199504239e-02 1.829035438191050147e-02 1.930116717257877521e-02 2.040070913373679198e-02 2.152384358823887858e-02 2.262326087386993048e-02 2.366556493477852893e-02 2.462773698584308849e-02 2.549436888166598317e-02 2.625562581716021568e-02 2.690578098872163995e-02 2.744216619707981475e-02 2.786441547459958187e-02 2.817391295386062131e-02 2.837338320571277522e-02 2.846658170512681232e-02 2.845805649610111399e-02 2.835296122791612292e-02 2.815690587845947127e-02 2.787583563382313792e-02 2.751593121575073367e-02 2.708352588065056701e-02 2.658503564751886830e-02 2.602690024064777813e-02 2.541553288541764655e-02 2.475727755764852225e-02 2.405837261704588115e-02 2.332491999260183010e-02 2.256285925915677698e-02 2.177794606808407599e-02 2.097573448361469625e-02
2.068461864395730251e-02 2.145986234334288506e-02 2.222244441222120948e-02 2.296713335953847260e-02 2.368847047520003871e-02 2.438078779724003192e-02 2.503822958283785996e-02 2.565477775526434773e-02 2.622428187782790271e-02 2.674049431496093240e-02 2.719711139116130078e-02 2.758782156592974599e-02 2.790636193025795506e-02 2.814658472970286984e-02 2.830253617845300551e-02 2.836855061678869583e-02 2.833936418291082074e-02 2.821025376920876376e-02 2.797720933443961430e-02 2.763715097468519288e-02 2.718820699420948853e-02 2.663007624353200611e-02 2.596450812533031630e-02 2.519594801360612243e-02 2.433241531166888474e-02 2.338670548728922355e-02 2.237803074211894630e-02 2.133421744185811514e-02 2.029451052170231501e-02 1.931278012442550276e-02 1.846028386703340435e-02 1.782594211588826860e-02 1.751074226945939158e-02 1.761333658225285037e-02 1.820893711492848829e-02 1.933152339244495824e-02 2.097050969959868977e-02 2.308256337282738047e-02 2.560885706095650249e-02 2.848850454414741246e-02 3.166546817792138813e-02 3.509058498893098677e-02 3.872110454018341114e-02 4.251935255322407403e-02 4.645130796383970667e-02 5.048538607747050933e-02 5.459149085343015934e-02 5.874031296033906807e-02 6.290282750447344362e-02 6.704994662195019883e-02 7.115229041460126302e-02 7.518004855550577958e-02 7.910291229382597489e-02 8.289006223592278177e-02 8.651020140314148732e-02 8.993162601160575864e-02 9.312232850037845122e-02 9.605012879959685945e-02 9.868283086549724248e-02 1.009884022512118062e-01 1.029351750336255089e-01 1.044920668577957873e-01 1.056288212618291950e-01 1.063162668772248132e-01 1.065265956452483842e-01 1.062336609619226740e-01 1.054132978318021580e-01 1.040436689456405300e-01 1.021056435569826643e-01 9.958322091768477546e-02 9.646401829207777723e-02 9.273985792508029902e-02 8.840751310123032281e-02 8.346972140572800347e-02 7.793666653468242500e-02 7.182832030152956626e-02 6.517844723174348598e-02 5.804201837856239748e-02 5.051010620599320766e-02 4.274245879274796850e-02 3.504474322208286918e-02 2.805877931688999585e-02 2.315160651642743372e-02 2.245328980390720250e-02 2.681466006327144769e-02 3.470262646137475121e-02 4.448514768165137689e-02 5.528528919790109963e-02 6.666234746442015191e-02 7.836350355065041517e-02 9.021679082919085990e-02 1.020867752070049872e-01 1.138551666678535718e-01 1.254117990525338844e-01 1.366502532035488438e-01 1.474657222774058418e-01 1.577540391099960804e-01 1.674113468915621739e-01 1.763341487306165634e-01 1.844195937649042438e-01 1.915659191802386307e-01 1.976730001923307778e-01 2.026429782095759691e-01 2.063809480857944634e-01 2.087956922604317367e-01 2.098004547751357862e-01 2.093137531076996183e-01 2.072602318575543778e-01 2.035715713988954789e-01 1.981874798264842974e-01 1.910568239235556076e-01 1.821390071907491026e-01 1.714058086440470308e-01 1.588441234068384000e-01 1.444605725521712070e-01 1.282902822384975605e-01 1.104158971092192298e-01 9.101510973743705268e-02 7.050228236641756241e-02 5.005596877876876405e-02 3.399702829995417119e-02 3.459693640139453047e-02 5.392951252774356996e-02 8.103875533895478489e-02 1.115456249217307849e-01 1.441801292311759297e-01 1.784279575002274687e-01 2.139937572049878389e-01 2.506575128882775338e-01 2.882271714115346439e-01 3.265204965224399181e-01 3.653574797137640329e-01 4.045571155827696330e-01 4.439361895021124993e-01 4.833090815604931256e-01 5.224881251405080196e-01 5.612842885186167807e-01 5.995080542953645786e-01 6.369704237515912970e-01 6.734840002539963510e-01 7.088641204335472956e-01 7.429300100704554488e-01 7.755059464269875580e-01 8.064224117144632720e-01 8.355172242915200886e-01 8.626366355244494688e-01 8.876363812587589885e-01 9.103826777063577236e-01 9.307531523341764368e-01 9.486377011018631844e-01 9.639392641689261687e-01 9.765745129927937418e-01 9.864744425775455738e-01 9.935848635105175575e-01 9.978667893399434385e-01 9.992967157965142455e-01 9.978667893399435496e-01 9.935848635105173354e-01 9.864744425775459069e-01 9.765745129927937418e-01 9.639392641689261687e-01 9.486377011018630734e-01 9.307531523341764368e-01 9.103826777063579456e-01 8.876363812587589885e-01 8.626366355244494688e-01 8.355172242915200886e-01 8.064224117144632720e-01 7.755059464269876690e-01 7.429300100704554488e-01 7.088641204335470736e-01 6.734840002539963510e-01 6.369704237515911860e-01 5.995080542953646896e-01 5.612842885186168917e-01 5.224881251405081306e-01 4.833090815604931256e-01 4.439361895021124993e-01 4.045571155827695775e-01 3.653574797137638663e-01 3.265204965224398626e-01 2.882271714115345884e-01 2.506575128882775338e-01 2.139937572049877557e-01 1.784279575002274409e-01 1.441801292311759297e-01 1.115456249217307849e-01 8.103875533895478489e-02 5.392951252774357690e-02 3.459693640139454435e-02 3.399702829995415732e-02 5.005596877876872935e-02 7.050228236641749302e-02 9.101510973743703881e-02 1.104158971092192021e-01 1.282902822384975328e-01 1.444605725521712625e-01 1.588441234068383445e-01 1.714058086440470308e-01 1.821390071907491304e-01 1.910568239235556076e-01 1.981874798264842974e-01 2.035715713988955622e-01 2.072602318575542391e-01 2.093137531076996183e-01 2.098004547751358417e-01 2.087956922604317644e-01 2.063809480857945466e-01 2.026429782095759968e-01 1.976730001923307778e-01 1.915659191802385752e-01 1.844195937649042161e-01 1.763341487306165911e-01 1.674113468915621739e-01 1.577540391099960526e-01 1.474657222774058418e-01 1.366502532035488438e-01 1.254117990525338844e-01 1.138551666678535301e-01 1.020867752070049733e-01 9.021679082919091541e-02 7.836350355065042905e-02 6.666234746442013803e-02 5.528528919790113433e-02 4.448514768165136302e-02 3.470262646137473733e-02 2.681466006327144769e-02 2.245328980390719556e-02 2.315160651642744760e-02 2.805877931688999238e-02 3.504474322208288306e-02 4.274245879274794074e-02 5.051010620599320072e-02 5.804201837856239748e-02 6.517844723174352761e-02 7.182832030152958014e-02 7.793666653468241112e-02 8.346972140572803123e-02 8.840751310123029505e-02 9.273985792508029902e-02 9.646401829207779111e-02 9.958322091768471995e-02 1.021056435569826643e-01 1.040436689456405162e-01 1.054132978318021441e-01 1.062336609619226740e-01 1.065265956452483981e-01 1.063162668772248132e-01 1.056288212618291950e-01 1.044920668577957595e-01 1.029351750336254812e-01 1.009884022512118479e-01 9.868283086549722860e-02 9.605012879959687333e-02 9.312232850037839571e-02 8.993162601160575864e-02 8.651020140314148732e-02 8.289006223592278177e-02 7.910291229382598877e-02 7.518004855550580734e-02 7.115229041460126302e-02 6.704994662195021271e-02 6.290282750447342974e-02 5.874031296033905419e-02 5.459149085343015934e-02 5.048538607747053708e-02 4.645130796383967892e-02 4.251935255322406709e-02 3.872110454018340420e-02 3.509058498893097983e-02 3.166546817792139507e-02 2.848850454414741246e-02 2.560885706095649555e-02 2.308256337282739087e-02 2.097050969959868977e-02 1.933152339244495824e-02 1.820893711492849176e-02 1.761333658225285731e-02 1.751074226945939505e-02 1.782594211588827207e-02 1.846028386703340435e-02 1.931278012442550623e-02 2.029451052170231501e-02 2.133421744185811861e-02 2.237803074211894283e-02 2.338670548728922355e-02 2.433241531166888474e-02 2.519594801360610162e-02 2.596450812533033017e-02 2.663007624353201999e-02 2.718820699420948853e-02 2.763715097468519288e-02 2.797720933443963165e-02 2.821025376920876029e-02 2.833936418291081380e-02 2.836855061678869236e-02 2.830253617845300551e-02 2.814658472970289760e-02 2.790636193025795159e-02 2.758782156592976334e-02 2.719711139116128343e-02 2.674049431496091853e-02 2.622428187782789577e-02 2.565477775526436854e-02 2.503822958283785996e-02 2.438078779724001804e-02 2.368847047520004565e-02 2.296713335953846566e-02 2.222244441222120948e-02 2.145986234334288159e-02 2.068461864395730598e-02
2.051745860476868188e-02 2.126253105836184779e-02 2.199889448624683941e-02 2.272171320823656096e-02 2.342589509481869323e-02 2.410610977352137252e-02 2.475681007573168196e-02 2.537225716730093575e-02 2.594654988828151709e-02 2.647365893217152460e-02 2.694746663380580623e-02 2.736181332097984559e-02 2.771055143755021821e-02 2.798760899237769800e-02 2.818706436746264490e-02 2.830323518582610401e-02 2.833078487486871688e-02 2.826485188078153854e-02 2.810120836196421459e-02 2.783645785786084681e-02 2.746828524019334292e-02 2.699577768609166817e-02 2.641984309499686642e-02 2.574376302425480934e-02 2.497393139274645471e-02 2.412084745719295445e-02 2.320044829784896623e-02 2.223587033386548173e-02 2.125969013714798517e-02 2.031654341767158770e-02 1.946563540579080223e-02 1.878190226271955407e-02 1.835356307795025024e-02 1.827341280378889238e-02 1.862334166090430856e-02 1.945694476476580656e-02 2.078934182885255888e-02 2.259988197971008611e-02 2.484437339805165013e-02 2.746870615774222452e-02 3.041839392325952629e-02 3.364319875411554001e-02 3.709836352437591994e-02 4.074414727680024384e-02 4.454476149609386260e-02 4.846724947043314774e-02 5.248051888156603229e-02 5.655457857216522610e-02 6.065996691294112120e-02 6.476734023361106762e-02 6.884718884562340824e-02 7.286965319644551908e-02 7.680441873521511031e-02 8.062067341264871068e-02 8.428711596789968674e-02 8.777200633304500788e-02 9.104325181030384351e-02 9.406852435469623130e-02 9.681540550149062008e-02 9.925155635218817218e-02 1.013449106830598828e-01 1.030638897532347442e-01 1.043776378391635812e-01 1.052562779823050659e-01 1.056711879895671224e-01 1.055952974801816074e-01 1.050034078872467275e-01 1.038725390474074528e-01 1.021823087640060940e-01 9.991535622317775089e-02 9.705782766005492668e-02 9.359995558103764712e-02 8.953678569422793276e-02 8.486914756396109205e-02 7.960504484297491190e-02 7.376180030005533017e-02 6.736962586296528499e-02 6.047803410319661094e-02 5.316827730970798832e-02 4.557946371940748559e-02 3.796770244852010201e-02 3.084621524105686172e-02 2.528444352372601414e-02 2.314359937931165928e-02 2.586108530828607963e-02 3.261689743679266340e-02 4.173233598269693312e-02 5.212928671099058275e-02 6.325155504434509801e-02 7.479083448733477024e-02 8.654792761135539358e-02 9.837318693767872768e-02 1.101403725656750349e-01 1.217345278571395212e-01 1.330460885383163427e-01 1.439679638982382104e-01 1.543941355039143148e-01 1.642190824936212712e-01 1.733376853962247388e-01 1.816454233829420672e-01 1.890387613856396587e-01 1.954156662484471119e-01 2.006762144980778761e-01 2.047232678035484921e-01 2.074632005253344291e-01 2.088066695586906774e-01 2.086694216236610333e-01 2.069731386217930069e-01 2.036463292843655737e-01 1.986252876358375885e-01 1.918551605796691706e-01 1.832912080642189467e-01 1.729004217174436864e-01 1.606638436711177176e-01 1.465803307151701818e-01 1.306735193552743812e-01 1.130065679609837115e-01 9.371828636286681780e-02 7.312884996726820575e-02 5.212979951173354887e-02 3.405348866777124089e-02 3.084764068989823485e-02 4.873763156433708055e-02 7.557696390587713420e-02 1.059938600807923126e-01 1.385768249293323484e-01 1.727935321022141535e-01 2.083481324657212030e-01 2.450222621135567103e-01 2.826251396871939936e-01 3.209750836604288171e-01 3.598919799054070556e-01 3.991941644231724040e-01 4.386973055401417465e-01 4.782142834214965776e-01 5.175556096814926121e-01 5.565301603848021861e-01 5.949461008863868861e-01 6.326119320084701014e-01 6.693376131681583185e-01 7.049357320449959330e-01 7.392226981710565692e-01 7.720199423553756324e-01 8.031551066146775941e-01 8.324632110697577358e-01 8.597877855201496722e-01 8.849819543772430297e-01 9.079094644619930543e-01 9.284456459422718577e-01 9.464782974462617737e-01 9.619084871711015561e-01 9.746512626252592515e-01 9.846362625062445861e-01 9.918082251234264790e-01 9.961273887268392579e-01 9.975697800914966606e-01 9.961273887268392579e-01 9.918082251234264790e-01 9.846362625062444751e-01 9.746512626252592515e-01 9.619084871711015561e-01 9.464782974462617737e-01 9.284456459422718577e-01 9.079094644619927212e-01 8.849819543772429187e-01 8.597877855201496722e-01 8.324632110697576248e-01 8.031551066146780382e-01 7.720199423553756324e-01 7.392226981710564582e-01 7.049357320449959330e-01 6.693376131681582075e-01 6.326119320084698794e-01 5.949461008863866640e-01 5.565301603848021861e-01 5.175556096814928342e-01 4.782142834214966332e-01 4.386973055401417465e-01 3.991941644231724040e-01 3.598919799054070001e-01 3.209750836604289281e-01 2.826251396871940491e-01 2.450222621135567935e-01 2.083481324657212586e-01 1.727935321022141257e-01 1.385768249293323484e-01 1.059938600807923126e-01 7.557696390587706481e-02 4.873763156433708055e-02 3.084764068989823832e-02 3.405348866777123396e-02 5.212979951173353499e-02 7.312884996726819187e-02 9.371828636286684555e-02 1.130065679609836976e-01 1.306735193552743535e-01 1.465803307151701262e-01 1.606638436711177731e-01 1.729004217174437141e-01 1.832912080642189190e-01 1.918551605796690873e-01 1.986252876358376718e-01 2.036463292843656014e-01 2.069731386217929514e-01 2.086694216236611998e-01 2.088066695586906774e-01 2.074632005253344291e-01 2.047232678035484366e-01 2.006762144980778484e-01 1.954156662484472229e-01 1.890387613856396587e-01 1.816454233829420672e-01 1.733376853962247111e-01 1.642190824936212434e-01 1.543941355039143148e-01 1.439679638982382381e-01 1.330460885383163427e-01 1.217345278571395212e-01 1.101403725656750626e-01 9.837318693767872768e-02 8.654792761135540746e-02 7.479083448733477024e-02 6.325155504434505638e-02 5.212928671099059663e-02 4.173233598269693312e-02 3.261689743679265646e-02 2.586108530828607963e-02 2.314359937931165581e-02 2.528444352372601414e-02 3.084621524105685131e-02 3.796770244852009507e-02 4.557946371940746477e-02 5.316827730970799526e-02 6.047803410319660400e-02 6.736962586296527111e-02 7.376180030005534405e-02 7.960504484297489802e-02 8.486914756396109205e-02 8.953678569422797440e-02 9.359995558103764712e-02 9.705782766005492668e-02 9.991535622317775089e-02 1.021823087640060940e-01 1.038725390474074528e-01 1.050034078872467136e-01 1.055952974801816074e-01 1.056711879895671502e-01 1.052562779823050798e-01 1.043776378391636228e-01 1.030638897532347859e-01 1.013449106830598828e-01 9.925155635218817218e-02 9.681540550149062008e-02 9.406852435469623130e-02 9.104325181030384351e-02 8.777200633304502175e-02 8.428711596789970062e-02 8.062067341264871068e-02 7.680441873521513807e-02 7.286965319644553296e-02 6.884718884562342212e-02 6.476734023361106762e-02 6.065996691294110038e-02 5.655457857216522610e-02 5.248051888156601841e-02 4.846724947043315468e-02 4.454476149609386260e-02 4.074414727680025078e-02 3.709836352437594770e-02 3.364319875411554001e-02 3.041839392325952976e-02 2.746870615774222452e-02 2.484437339805164666e-02 2.259988197971009305e-02 2.078934182885255888e-02 1.945694476476580656e-02 1.862334166090430856e-02 1.827341280378888891e-02 1.835356307795027106e-02 1.878190226271955407e-02 1.946563540579081611e-02 2.031654341767159810e-02 2.125969013714799558e-02 2.223587033386546785e-02 2.320044829784895929e-02 2.412084745719295098e-02 2.497393139274645124e-02 2.574376302425480934e-02 2.641984309499686295e-02 2.699577768609168898e-02 2.746828524019334639e-02 2.783645785786085375e-02 2.810120836196422153e-02 2.826485188078153854e-02 2.833078487486873423e-02 2.830323518582607278e-02 2.818706436746265184e-02 2.798760899237767719e-02 2.771055143755024250e-02 2.736181332097985600e-02 2.694746663380580623e-02 2.647365893217153501e-02 2.594654988828153097e-02 2.537225716730094269e-02 2.475681007573169237e-02 2.410610977352137252e-02 2.342589509481869323e-02 2.272171320823655402e-02 2.199889448624683594e-02 2.126253105836185819e-02 2.051745860476867148e-02
2.047322168735746586e-02 2.118657348304181856e-02 2.189433822250501718e-02 2.259214544634491340e-02 2.327533882682554858e-02 2.393899371977398563e-02 2.457793796476043929e-02 2.518677629098931697e-02 2.575991877783920594e-02 2.629161392805726138e-02 2.677598704671330793e-02 2.720708479221802673e-02 2.757892699315213011e-02 2.788556712904157256e-02 2.812116328608216947e-02 2.828006196463296942e-02 2.835689789727481244e-02 2.834671412439352875e-02 2.824510809620095833e-02 2.804841170683956483e-02 2.775391616921600579e-02 2.736015684877253495e-02 2.686727902148209474e-02 2.627751348316363644e-02 2.559580134751624630e-02 2.483061988259539776e-02 2.399507346572764613e-02 2.310831817044724235e-02 2.219736616218389094e-02 2.129922575336167662e-02 2.046309987645855699e-02 1.975189431693678832e-02 1.924156985009506382e-02 1.901628952807669914e-02 1.915794841901268669e-02 1.973168214411540750e-02 2.077314857345238450e-02 2.228422117117531340e-02 2.423868955292095631e-02 2.659335751521151384e-02 2.929855538861413436e-02 3.230499337834327744e-02 3.556694890269512799e-02 3.904304494568428680e-02 4.269583028910905326e-02 4.649093055587597001e-02 5.039615684876545820e-02 5.438072884326072137e-02 5.841465510202903388e-02 6.246826521247580977e-02 6.651187231357587326e-02 7.051554237057860997e-02 7.444894940559117213e-02 7.828129998443478232e-02 8.198131412139436636e-02 8.551725294422456158e-02 8.885698592344236368e-02 9.196809231560387765e-02 9.481799283283882940e-02 9.737410855648875874e-02 9.960404486595283990e-02 1.014757987443382359e-01 1.029579883267677104e-01 1.040201040508533792e-01 1.046327813331860423e-01 1.047680954368827855e-01 1.043998802618753413e-01 1.035040744133385038e-01 1.020591004616437508e-01 1.000462874413527437e-01 9.745035347860905861e-02 9.425997704931859955e-02 9.046850565312979098e-02 8.607488728993913096e-02 8.108497869385503098e-02 7.551351831336962361e-02 6.938732690828727789e-02 6.275089325733948509e-02 5.567686464799177781e-02 4.828726224723953880e-02 4.079954059083844981e-02 3.363151760761263348e-02 2.762759213995929011e-02 2.433919261949340357e-02 2.544878660184066860e-02 3.090794670564800395e-02 3.921367481488476081e-02 4.911470347747310533e-02 5.991977577199771726e-02 7.125101631281149928e-02 8.287468772893129276e-02 9.462324634373930898e-02 1.063606076062577760e-01 1.179660312371110242e-01 1.293262905202934854e-01 1.403317569101805440e-01 1.508744587958157635e-01 1.608472001532488538e-01 1.701432832499958359e-01 1.786565956634933727e-01 1.862819290206159106e-01 1.929154524913303526e-01 1.984552942127775221e-01 2.028022008908076934e-01 2.058602560484942001e-01 2.075376440933040245e-01 2.077474525317877241e-01 2.064085097127061064e-01 2.034462618876178852e-01 1.987937032283775551e-01 1.923923894656720535e-01 1.841935975535122505e-01 1.741597567510631828e-01 1.622664096937731504e-01 1.485052647088304922e-01 1.328896506430114477e-01 1.154657533618618226e-01 9.633954445390179033e-02 7.575397094987158797e-02 5.436920553226536751e-02 3.464895847945177743e-02 2.739500019005101233e-02 4.347153645709530417e-02 7.001660049712014888e-02 1.003281655477500367e-01 1.328335086024415579e-01 1.669861689007425543e-01 2.024925802870408964e-01 2.391375542772484486e-01 2.767324691495522404e-01 3.150967746304754735e-01 3.540506686041889894e-01 3.934121603450701499e-01 4.329960838000787016e-01 4.726140716647352913e-01 5.120750461714173030e-01 5.511860089880504798e-01 5.897530144275918706e-01 6.275822589811047569e-01 6.644812448863361976e-01 7.002599885317606354e-01 7.347322517283886301e-01 7.677167780521911844e-01 7.990385189877893257e-01 8.285298362402724326e-01 8.560316677371057059e-01 8.813946457480017482e-01 9.044801563403427336e-01 9.251613301393303290e-01 9.433239551201040296e-01 9.588673029500291989e-01 9.717048612354142190e-01 9.817649649145453461e-01 9.889913209772596137e-01 9.933434216777345949e-01 9.947968424349900030e-01 9.933434216777349279e-01 9.889913209772596137e-01 9.817649649145453461e-01 9.717048612354142190e-01 9.588673029500291989e-01 9.433239551201041406e-01 9.251613301393303290e-01 9.044801563403427336e-01 8.813946457480017482e-01 8.560316677371057059e-01 8.285298362402726546e-01 7.990385189877893257e-01 7.677167780521908513e-01 7.347322517283888521e-01 7.002599885317604134e-01 6.644812448863361976e-01 6.275822589811047569e-01 5.897530144275918706e-01 5.511860089880504798e-01 5.120750461714171919e-01 4.726140716647352913e-01 4.329960838000787016e-01 3.934121603450701499e-01 3.540506686041888784e-01 3.150967746304754735e-01 2.767324691495522404e-01 2.391375542772484486e-01 2.024925802870408686e-01 1.669861689007424710e-01 1.328335086024415024e-01 1.003281655477500367e-01 7.001660049712017664e-02 4.347153645709531805e-02 2.739500019005099499e-02 3.464895847945177049e-02 5.436920553226534669e-02 7.575397094987160185e-02 9.633954445390177646e-02 1.154657533618618226e-01 1.328896506430114199e-01 1.485052647088304367e-01 1.622664096937731504e-01 1.741597567510631550e-01 1.841935975535122505e-01 1.923923894656720812e-01 1.987937032283775274e-01 2.034462618876178297e-01 2.064085097127061341e-01 2.077474525317877796e-01 2.075376440933040245e-01 2.058602560484942556e-01 2.028022008908076934e-01 1.984552942127775221e-01 1.929154524913304081e-01 1.862819290206158551e-01 1.786565956634933727e-01 1.701432832499958359e-01 1.608472001532488538e-01 1.508744587958157357e-01 1.403317569101805440e-01 1.293262905202934576e-01 1.179660312371110659e-01 1.063606076062577760e-01 9.462324634373929511e-02 8.287468772893127889e-02 7.125101631281154091e-02 5.991977577199771726e-02 4.911470347747309839e-02 3.921367481488477469e-02 3.090794670564800395e-02 2.544878660184066166e-02 2.433919261949341745e-02 2.762759213995927277e-02 3.363151760761261960e-02 4.079954059083844981e-02 4.828726224723955962e-02 5.567686464799177087e-02 6.275089325733945733e-02 6.938732690828727789e-02 7.551351831336963749e-02 8.108497869385503098e-02 8.607488728993914484e-02 9.046850565312979098e-02 9.425997704931854404e-02 9.745035347860903086e-02 1.000462874413527437e-01 1.020591004616437508e-01 1.035040744133385177e-01 1.043998802618753413e-01 1.047680954368827994e-01 1.046327813331860285e-01 1.040201040508534069e-01 1.029579883267677104e-01 1.014757987443382359e-01 9.960404486595283990e-02 9.737410855648878649e-02 9.481799283283887103e-02 9.196809231560387765e-02 8.885698592344236368e-02 8.551725294422456158e-02 8.198131412139439411e-02 7.828129998443481008e-02 7.444894940559115826e-02 7.051554237057860997e-02 6.651187231357587326e-02 6.246826521247579589e-02 5.841465510202904082e-02 5.438072884326071443e-02 5.039615684876547902e-02 4.649093055587597695e-02 4.269583028910905326e-02 3.904304494568427986e-02 3.556694890269512799e-02 3.230499337834327744e-02 2.929855538861413783e-02 2.659335751521151731e-02 2.423868955292095631e-02 2.228422117117532728e-02 2.077314857345238797e-02 1.973168214411540750e-02 1.915794841901269363e-02 1.901628952807669568e-02 1.924156985009507076e-02 1.975189431693678485e-02 2.046309987645857434e-02 2.129922575336168009e-02 2.219736616218389094e-02 2.310831817044723888e-02 2.399507346572764613e-02 2.483061988259540123e-02 2.559580134751624977e-02 2.627751348316362257e-02 2.686727902148209474e-02 2.736015684877253495e-02 2.775391616921599885e-02 2.804841170683956136e-02 2.824510809620097221e-02 2.834671412439351140e-02 2.835689789727480203e-02 2.828006196463298677e-02 2.812116328608215907e-02 2.788556712904158297e-02 2.757892699315214399e-02 2.720708479221803713e-02 2.677598704671330099e-02 2.629161392805725792e-02 2.575991877783919901e-02 2.518677629098930310e-02 2.457793796476044970e-02 2.393899371977398910e-02 2.327533882682552777e-02 2.259214544634491340e-02 2.189433822250502065e-02 2.118657348304183591e-02 2.047322168735745546e-02
2.054689042896365447e-02 2.122874516134279355e-02 2.190720512989710600e-02 2.257841881253361271e-02 2.323822398278889423e-02 2.388216299593649491e-02 2.450550162248353245e-02 2.510325167486611442e-02 2.567019776830551520e-02 2.620092866747898708e-02 2.668987380365894085e-02 2.713134571124131006e-02 2.751958934134778045e-02 2.784883948141547369e-02 2.811338786910438231e-02 2.830766207170896248e-02 2.842631885810804546e-02 2.846435568894054718e-02 2.841724518890769227e-02 2.828109917778999158e-02 2.805287120756355668e-02 2.773060982418014409e-02 2.731377924379259359e-02 2.680367012434548696e-02 2.620393083389595257e-02 2.552125881297218069e-02 2.476630073108265426e-02 2.395481438882065411e-02 2.310913302100005631e-02 2.225991876053340715e-02 2.144805049965444257e-02 2.072619730984419026e-02 2.015914454767881933e-02 1.982140671594561851e-02 1.979063787999731788e-02 2.013675326394545259e-02 2.090967140464067633e-02 2.213101064094703113e-02 2.379371278825847050e-02 2.586880287825950656e-02 2.831486872038713187e-02 3.108613509916761941e-02 3.413747615656267248e-02 3.742668183233176932e-02 4.091497135250348610e-02 4.456663251586872460e-02 4.834834101219087632e-02 5.222844486692806293e-02 5.617633505948279454e-02 6.016193913024707463e-02 6.415533711308302189e-02 6.812648542356164461e-02 7.204503144526019920e-02 7.588020297746031484e-02 7.960075943893266115e-02 8.317499451056296900e-02 8.657078229935193103e-02 8.975566102339806174e-02 9.269694969350190938e-02 9.536189438634820603e-02 9.771784155693442886e-02 9.973243650743732203e-02 1.013738456927093939e-01 1.026110020741520523e-01 1.034138733148647904e-01 1.037537533416383606e-01 1.036035788239341032e-01 1.029382736501644330e-01 1.017351268603007841e-01 9.997421329640204801e-02 9.763887245989717745e-02 9.471627151621783702e-02 9.119809641189113858e-02 8.708144712698701051e-02 8.237007213534049133e-02 7.707619031958512501e-02 7.122337538026082826e-02 6.485145517860502196e-02 5.802543757253154216e-02 5.085294728239261181e-02 4.352063855340906201e-02 3.637405697965934159e-02 3.008846323850103768e-02 2.592890703102077726e-02 2.557291693514715525e-02 2.962518564793848938e-02 3.697406925667821864e-02 4.627514826292577349e-02 5.669291112465636717e-02 6.776524643395639980e-02 7.921529353469418389e-02 9.085313742459796837e-02 1.025305198707280596e-01 1.141196869728203639e-01 1.255031003293459457e-01 1.365682645433596576e-01 1.472051098768356880e-01 1.573047298047279552e-01 1.667588799825541757e-01 1.754599295237237455e-01 1.833010954357463529e-01 1.901768631237708840e-01 1.959835345512293825e-01 2.006198672728386756e-01 2.039877802175152632e-01 2.059931100331028886e-01 2.065464074104875203e-01 2.055637676611166698e-01 2.029676953066167633e-01 1.986880102733193376e-01 1.926628163382207715e-01 1.848395763747989473e-01 1.751763858499784943e-01 1.636436342684957357e-01 1.502264653867219635e-01 1.349289889799173137e-01 1.177826723412868370e-01 9.886593134664627136e-02 7.835899702104122400e-02 5.673894364851066879e-02 3.575152920001142126e-02 2.439183899176864193e-02 3.814140466523739670e-02 6.437179112169816309e-02 9.456612019720586626e-02 1.269679635078364843e-01 1.610228041141426869e-01 1.964428362620766477e-01 2.330177792935972103e-01 2.705621231199025201e-01 3.088970455798991654e-01 3.478434816590063594e-01 3.872194503573350710e-01 4.268392388647801461e-01 4.665134911332991519e-01 5.060497801269866480e-01 5.452534599771380330e-01 5.839286903004626827e-01 6.218795703885503512e-01 6.589113437107261273e-01 6.948316450916066644e-01 7.294517694472733016e-01 7.625879446925947214e-01 7.940625936810526975e-01 8.237055714948463558e-01 8.513553654436611939e-01 8.768602459636257729e-01 9.000793573551700844e-01 9.208837380278301898e-01 9.391572606726518169e-01 9.547974835794162951e-01 9.677164051682837220e-01 9.778411147163635908e-01 9.851143332284846288e-01 9.894948394227696120e-01 9.909577768690637223e-01 9.894948394227698341e-01 9.851143332284846288e-01 9.778411147163634798e-01 9.677164051682836110e-01 9.547974835794164061e-01 9.391572606726518169e-01 9.208837380278303009e-01 9.000793573551706395e-01 8.768602459636257729e-01 8.513553654436609719e-01 8.237055714948463558e-01 7.940625936810526975e-01 7.625879446925949434e-01 7.294517694472733016e-01 6.948316450916066644e-01 6.589113437107261273e-01 6.218795703885502402e-01 5.839286903004626827e-01 5.452534599771379220e-01 5.060497801269867590e-01 4.665134911332989298e-01 4.268392388647801461e-01 3.872194503573350710e-01 3.478434816590062484e-01 3.088970455798991654e-01 2.705621231199025201e-01 2.330177792935971826e-01 1.964428362620766477e-01 1.610228041141426036e-01 1.269679635078364843e-01 9.456612019720586626e-02 6.437179112169817696e-02 3.814140466523738282e-02 2.439183899176865233e-02 3.575152920001140044e-02 5.673894364851066879e-02 7.835899702104123787e-02 9.886593134664631299e-02 1.177826723412868648e-01 1.349289889799173137e-01 1.502264653867219357e-01 1.636436342684957079e-01 1.751763858499785220e-01 1.848395763747989473e-01 1.926628163382208825e-01 1.986880102733192544e-01 2.029676953066165968e-01 2.055637676611166698e-01 2.065464074104875203e-01 2.059931100331028331e-01 2.039877802175152632e-01 2.006198672728386756e-01 1.959835345512293547e-01 1.901768631237708840e-01 1.833010954357462974e-01 1.754599295237237178e-01 1.667588799825541479e-01 1.573047298047279552e-01 1.472051098768356880e-01 1.365682645433596298e-01 1.255031003293459457e-01 1.141196869728203639e-01 1.025305198707280319e-01 9.085313742459799613e-02 7.921529353469419776e-02 6.776524643395641367e-02 5.669291112465637411e-02 4.627514826292577349e-02 3.697406925667821864e-02 2.962518564793848591e-02 2.557291693514715525e-02 2.592890703102077726e-02 3.008846323850106197e-02 3.637405697965933465e-02 4.352063855340906895e-02 5.085294728239257711e-02 5.802543757253156298e-02 6.485145517860503583e-02 7.122337538026081438e-02 7.707619031958512501e-02 8.237007213534049133e-02 8.708144712698701051e-02 9.119809641189119409e-02 9.471627151621785090e-02 9.763887245989716357e-02 9.997421329640204801e-02 1.017351268603007980e-01 1.029382736501644469e-01 1.036035788239340477e-01 1.037537533416383745e-01 1.034138733148647349e-01 1.026110020741520523e-01 1.013738456927094078e-01 9.973243650743733590e-02 9.771784155693444274e-02 9.536189438634820603e-02 9.269694969350189551e-02 8.975566102339808949e-02 8.657078229935193103e-02 8.317499451056296900e-02 7.960075943893273054e-02 7.588020297746034259e-02 7.204503144526019920e-02 6.812648542356164461e-02 6.415533711308302189e-02 6.016193913024707463e-02 5.617633505948279454e-02 5.222844486692807681e-02 4.834834101219087632e-02 4.456663251586872460e-02 4.091497135250348610e-02 3.742668183233176932e-02 3.413747615656265860e-02 3.108613509916762288e-02 2.831486872038713187e-02 2.586880287825950656e-02 2.379371278825846009e-02 2.213101064094702072e-02 2.090967140464068327e-02 2.013675326394544565e-02 1.979063787999732135e-02 1.982140671594561157e-02 2.015914454767881933e-02 2.072619730984417985e-02 2.144805049965444257e-02 2.225991876053340715e-02 2.310913302100004590e-02 2.395481438882064371e-02 2.476630073108267160e-02 2.552125881297218762e-02 2.620393083389594216e-02 2.680367012434550431e-02 2.731377924379261093e-02 2.773060982418015102e-02 2.805287120756356362e-02 2.828109917778997770e-02 2.841724518890769227e-02 2.846435568894053678e-02 2.842631885810805240e-02 2.830766207170896942e-02 2.811338786910438231e-02 2.784883948141547369e-02 2.751958934134778739e-02 2.713134571124130659e-02 2.668987380365894085e-02 2.620092866747899749e-02 2.567019776830550826e-02 2.510325167486611442e-02 2.450550162248353245e-02 2.388216299593648798e-02 2.323822398278888729e-02 2.257841881253363700e-02 2.190720512989708171e-02 2.122874516134279008e-02 2.054689042896365100e-02
2.072980264682834986e-02 2.138211860376108484e-02 2.203226925854164311e-02 2.267694983503900502e-02 2.331252939310434966e-02 2.393506197442488506e-02 2.454030175941417091e-02 2.512372239838164129e-02 2.568054076163153038e-02 2.620574545326914001e-02 2.669413055579934399e-02 2.714033522397501369e-02 2.753888993583551714e-02 2.788427045103268956e-02 2.817096084069466155e-02 2.839352736723198267e-02 2.854670554501395618e-02 2.862550345735532728e-02 2.862532541540148412e-02 2.854212142083737899e-02 2.837256977147121009e-02 2.811430270106327414e-02 2.776618838226372829e-02 2.732868716363320155e-02 2.680430569554924022e-02 2.619817945027194672e-02 2.551882103406891145e-02 2.477907560249694927e-02 2.399731835469486388e-02 2.319889711491198575e-02 2.241773689708371001e-02 2.169784007769710171e-02 2.109409659417732855e-02 2.067140172922891234e-02 2.050082747562685659e-02 2.065208818895264073e-02 2.118329644866772526e-02 2.213138715690676425e-02 2.350738881267313077e-02 2.529838141120651501e-02 2.747425746728802617e-02 2.999559856877110492e-02 3.281991349220862719e-02 3.590538408191029651e-02 3.921252879869351754e-02 4.270455831997007484e-02 4.634707359740379562e-02 5.010751705215193280e-02 5.395459332274565173e-02 5.785775564686931882e-02 6.178679010376603858e-02 6.571150013008535129e-02 6.960148190840041715e-02 7.342597802472894397e-02 7.715379727166735147e-02 8.075329025048710863e-02 8.419237243196875387e-02 8.743858815236432713e-02 9.045921052351346692e-02 9.322137342884667666e-02 9.569223271164958855e-02 9.783915440536170016e-02 9.962992847761853454e-02 1.010330071320904161e-01 1.020177673140176683e-01 1.025547977941728417e-01 1.026162121940526195e-01 1.021759907600597178e-01 1.012103559078621068e-01 9.969819005622497510e-02 9.762150993818838329e-02 9.496602098772813361e-02 9.172179143279560187e-02 8.788411384810082549e-02 8.345467290006824967e-02 7.844323392061643141e-02 7.287025499800783845e-02 6.677121116719926530e-02 6.020425027084531922e-02 5.326467511322217213e-02 4.611411829284563918e-02 3.904225095711473525e-02 3.259650534892919588e-02 2.780122885843574337e-02 2.618887667129067218e-02 2.880249453626891609e-02 3.505791121157023071e-02 4.364614455501138884e-02 5.359852838196658281e-02 6.435596009098867865e-02 7.558893333656721558e-02 8.707987170550217371e-02 9.866552963713129398e-02 1.102096377552318346e-01 1.215895435708914535e-01 1.326894681190097791e-01 1.433970478683098404e-01 1.536016014170092092e-01 1.631933536699250731e-01 1.720632210709283627e-01 1.801029429879174026e-01 1.872054371709064580e-01 1.932653066393424379e-01 1.981794527131636452e-01 2.018477646622524879e-01 2.041738660103032399e-01 2.050659038527566924e-01 2.044373724423191041e-01 2.022079671264498668e-01 1.983044709460842214e-01 1.926616860096910799e-01 1.852234392328639401e-01 1.759437258327730957e-01 1.647881240166908789e-01 1.517357703751426867e-01 1.367825637469648470e-01 1.199472817173435207e-01 1.012854085138085586e-01 8.092683535455483246e-02 5.920646868672855417e-02 3.730756400618309016e-02 2.204445428896341028e-02 3.275844873470935142e-02 5.865907487311783353e-02 8.872819934306300227e-02 1.210005381306097361e-01 1.549226393477818042e-01 1.902167081882248922e-01 2.266792876616089691e-01 2.641289685252839470e-01 3.023892551432467712e-01 3.412822398274813485e-01 3.806262842258550938e-01 4.202354158971690623e-01 4.599195512986096746e-01 4.994851593341328444e-01 5.387361806245868356e-01 5.774751052230818749e-01 6.155041523765660827e-01 6.526265161300651707e-01 6.886476510357431025e-01 7.233765778926715129e-01 7.566271926507852630e-01 7.882195635363071773e-01 8.179812027075680225e-01 8.457482996597512903e-01 8.713669043485731125e-01 8.946940487009212850e-01 9.155987958843281316e-01 9.339632074510069160e-01 9.496832192734702138e-01 9.626694180559070002e-01 9.728477111394955301e-01 9.801598833183906567e-01 9.845640354396955063e-01 9.860349006676760730e-01 9.845640354396956173e-01 9.801598833183906567e-01 9.728477111394953081e-01 9.626694180559070002e-01 9.496832192734701028e-01 9.339632074510068049e-01 9.155987958843281316e-01 8.946940487009215071e-01 8.713669043485731125e-01 8.457482996597516234e-01 8.179812027075682446e-01 7.882195635363071773e-01 7.566271926507852630e-01 7.233765778926714018e-01 6.886476510357431025e-01 6.526265161300651707e-01 6.155041523765660827e-01 5.774751052230818749e-01 5.387361806245868356e-01 4.994851593341327334e-01 4.599195512986096746e-01 4.202354158971690623e-01 3.806262842258550938e-01 3.412822398274813485e-01 3.023892551432467157e-01 2.641289685252839470e-01 2.266792876616090524e-01 1.902167081882248367e-01 1.549226393477817765e-01 1.210005381306097222e-01 8.872819934306297451e-02 5.865907487311783353e-02 3.275844873470933755e-02 2.204445428896340334e-02 3.730756400618309016e-02 5.920646868672855417e-02 8.092683535455486021e-02 1.012854085138085447e-01 1.199472817173435207e-01 1.367825637469648192e-01 1.517357703751426867e-01 1.647881240166908789e-01 1.759437258327730402e-01 1.852234392328639401e-01 1.926616860096911077e-01 1.983044709460842492e-01 2.022079671264499223e-01 2.044373724423190486e-01 2.050659038527568312e-01 2.041738660103032676e-01 2.018477646622525157e-01 1.981794527131636452e-01 1.932653066393425489e-01 1.872054371709064302e-01 1.801029429879174582e-01 1.720632210709283905e-01 1.631933536699250453e-01 1.536016014170092647e-01 1.433970478683098682e-01 1.326894681190097514e-01 1.215895435708914535e-01 1.102096377552318346e-01 9.866552963713129398e-02 8.707987170550215983e-02 7.558893333656722946e-02 6.435596009098863701e-02 5.359852838196658281e-02 4.364614455501138884e-02 3.505791121157023071e-02 2.880249453626890221e-02 2.618887667129068259e-02 2.780122885843576766e-02 3.259650534892919588e-02 3.904225095711471444e-02 4.611411829284564612e-02 5.326467511322217213e-02 6.020425027084529146e-02 6.677121116719926530e-02 7.287025499800782458e-02 7.844323392061637590e-02 8.345467290006823580e-02 8.788411384810083937e-02 9.172179143279561575e-02 9.496602098772813361e-02 9.762150993818834166e-02 9.969819005622498898e-02 1.012103559078621068e-01 1.021759907600597178e-01 1.026162121940526056e-01 1.025547977941728417e-01 1.020177673140176683e-01 1.010330071320904299e-01 9.962992847761849291e-02 9.783915440536170016e-02 9.569223271164958855e-02 9.322137342884671829e-02 9.045921052351346692e-02 8.743858815236429938e-02 8.419237243196873999e-02 8.075329025048710863e-02 7.715379727166733759e-02 7.342597802472894397e-02 6.960148190840041715e-02 6.571150013008536517e-02 6.178679010376603858e-02 5.785775564686931882e-02 5.395459332274565173e-02 5.010751705215192586e-02 4.634707359740380256e-02 4.270455831997007484e-02 3.921252879869350366e-02 3.590538408191030345e-02 3.281991349220864107e-02 2.999559856877111880e-02 2.747425746728800536e-02 2.529838141120651848e-02 2.350738881267313077e-02 2.213138715690677119e-02 2.118329644866771486e-02 2.065208818895265461e-02 2.050082747562684618e-02 2.067140172922890193e-02 2.109409659417733549e-02 2.169784007769710171e-02 2.241773689708371695e-02 2.319889711491198922e-02 2.399731835469487776e-02 2.477907560249695273e-02 2.551882103406887675e-02 2.619817945027196407e-02 2.680430569554923675e-02 2.732868716363319461e-02 2.776618838226371441e-02 2.811430270106328108e-02 2.837256977147119968e-02 2.854212142083740328e-02 2.862532541540148412e-02 2.862550345735530299e-02 2.854670554501397353e-02 2.839352736723197920e-02 2.817096084069466849e-02 2.788427045103268262e-02 2.753888993583551714e-02 2.714033522397499287e-02 2.669413055579931970e-02 2.620574545326915042e-02 2.568054076163154772e-02 2.512372239838162394e-02 2.454030175941417785e-02 2.393506197442486078e-02 2.331252939310434966e-02 2.267694983503900849e-02 2.203226925854164658e-02 2.138211860376107790e-02 2.072980264682833251e-02
2.101029821464216879e-02 2.163658084508453608e-02 2.226100268434218557e-02 2.288080210603916226e-02 2.349288860579824140e-02 2.409384827128547776e-02 2.467995367240994123e-02 2.524717832461221417e-02 2.579121593008098026e-02 2.630750467543470708e-02 2.679125696288718605e-02 2.723749507959880370e-02 2.764109347336618852e-02 2.799682851297461902e-02 2.829943688265765950e-02 2.854368411375033873e-02 2.872444522202242598e-02 2.883680003730202876e-02 2.887614663826783626e-02 2.883833741515302515e-02 2.871984377534007177e-02 2.851795750790673753e-02 2.823103948276605574e-02 2.785882983140217442e-02 2.740283813479245378e-02 2.686683731620111149e-02 2.625749023981248723e-02 2.558514153007051053e-02 2.486480430485641518e-02 2.411735282750495854e-02 2.337087974765510515e-02 2.266206248426340733e-02 2.203717571172798817e-02 2.155208441882077927e-02 2.127026567216881714e-02 2.125796088939151812e-02 2.157641691684446250e-02 2.227289812625987686e-02 2.337369346746068222e-02 2.488200540197155544e-02 2.678112570491938266e-02 2.904070581611769425e-02 3.162323755600234682e-02 3.448893023752547249e-02 3.759857474807155875e-02 4.091480267139855492e-02 4.440234540838153970e-02 4.802778502098317692e-02 5.175910911846964141e-02 5.556523844012205976e-02 5.941560523238666874e-02 6.327981095306926818e-02 6.712736766338033012e-02 7.092751721460441305e-02 7.464911904195578596e-02 7.826059724551839847e-02 8.172993874389038182e-02 8.502473572276951497e-02 8.811226698111894462e-02 9.095961396660415255e-02 9.353380827077872883e-02 9.580200815497905142e-02 9.773170235267880646e-02 9.929094000676516596e-02 1.004485862250298484e-01 1.011746034659252863e-01 1.014403599237920783e-01 1.012189674504223175e-01 1.004856536116260773e-01 9.921817569668608949e-02 9.739728965952193507e-02 9.500729544627185830e-02 9.203669443680205509e-02 8.847901943371622169e-02 8.433394174270621158e-02 7.960884142240749750e-02 7.432118341697240005e-02 6.850235613033239801e-02 6.220428634115894584e-02 5.551158122936958317e-02 4.856518604160247471e-02 4.161073453674214023e-02 3.509794916071522913e-02 2.985760444850669645e-02 2.722181585839615614e-02 2.844985676681191511e-02 3.350504625830415251e-02 4.126409946339438389e-02 5.066561883321659548e-02 6.104675445276774859e-02 7.201571399191515621e-02 8.332124366215934441e-02 9.478178552971085191e-02 1.062507500764056922e-01 1.175993940138543303e-01 1.287081371923129158e-01 1.394620677270282938e-01 1.497486307555817853e-01 1.594565171313860052e-01 1.684752468125529923e-01 1.766951752201448844e-01 1.840077696365239046e-01 1.903060655767134790e-01 1.954852475772245468e-01 1.994433184906628242e-01 2.020818330272472763e-01 2.033066786332028975e-01 2.030288919755453836e-01 2.011655037502256549e-01 1.976404095318457510e-01 1.923852716030896581e-01 1.853404690261866716e-01 1.764561365564279727e-01 1.656933807403645487e-01 1.530258667422230434e-01 1.384422214606654544e-01 1.219503666540063813e-01 1.035869105250336319e-01 8.344193345235657866e-02 6.174229183772808605e-02 3.925137575632325210e-02 2.059353730881406663e-02 2.733578187256458653e-02 5.289854341658549453e-02 8.283863028746105139e-02 1.149546565551934629e-01 1.487074643478887015e-01 1.838342986531100731e-01 2.201405575653702373e-01 2.574499115888765899e-01 2.955887626058990025e-01 3.343807579284180376e-01 3.736449201142861276e-01 4.131952964671291584e-01 4.528413348338506950e-01 4.923886469719773173e-01 5.316399987782839398e-01 5.703964429231551669e-01 6.084585445152982386e-01 6.456276675178687086e-01 6.817072983794362218e-01 7.165043880122654585e-01 7.498306958649646470e-01 7.815041213971064549e-01 8.113500092875584047e-01 8.392024154744861519e-01 8.649053217867853638e-01 8.883137875708604358e-01 9.092950273917914661e-01 9.277294046213564460e-01 9.435113315298204739e-01 9.565500673797764364e-01 9.667704069768909836e-01 9.741132531605516398e-01 9.785360678093091291e-01 9.800131970824424998e-01 9.785360678093089071e-01 9.741132531605515288e-01 9.667704069768909836e-01 9.565500673797766584e-01 9.435113315298204739e-01 9.277294046213564460e-01 9.092950273917912440e-01 8.883137875708604358e-01 8.649053217867853638e-01 8.392024154744861519e-01 8.113500092875584047e-01 7.815041213971064549e-01 7.498306958649645360e-01 7.165043880122654585e-01 6.817072983794361107e-01 6.456276675178684865e-01 6.084585445152982386e-01 5.703964429231552780e-01 5.316399987782841619e-01 4.923886469719772618e-01 4.528413348338507505e-01 4.131952964671290474e-01 3.736449201142861276e-01 3.343807579284181486e-01 2.955887626058990025e-01 2.574499115888766454e-01 2.201405575653702096e-01 1.838342986531100176e-01 1.487074643478887015e-01 1.149546565551934768e-01 8.283863028746103752e-02 5.289854341658551534e-02 2.733578187256457959e-02 2.059353730881406663e-02 3.925137575632322434e-02 6.174229183772805829e-02 8.344193345235660642e-02 1.035869105250336319e-01 1.219503666540063952e-01 1.384422214606653712e-01 1.530258667422230434e-01 1.656933807403645209e-01 1.764561365564280837e-01 1.853404690261867271e-01 1.923852716030896304e-01 1.976404095318456400e-01 2.011655037502255439e-01 2.030288919755453558e-01 2.033066786332028975e-01 2.020818330272473040e-01 1.994433184906627965e-01 1.954852475772245468e-01 1.903060655767134790e-01 1.840077696365239046e-01 1.766951752201448844e-01 1.684752468125529923e-01 1.594565171313860052e-01 1.497486307555818130e-01 1.394620677270283493e-01 1.287081371923129158e-01 1.175993940138543165e-01 1.062507500764056922e-01 9.478178552971082416e-02 8.332124366215935829e-02 7.201571399191515621e-02 6.104675445276775553e-02 5.066561883321658161e-02 4.126409946339439083e-02 3.350504625830415251e-02 2.844985676681190817e-02 2.722181585839615961e-02 2.985760444850668258e-02 3.509794916071524301e-02 4.161073453674215411e-02 4.856518604160248859e-02 5.551158122936955541e-02 6.220428634115895278e-02 6.850235613033241189e-02 7.432118341697242780e-02 7.960884142240748362e-02 8.433394174270622545e-02 8.847901943371624944e-02 9.203669443680204121e-02 9.500729544627187217e-02 9.739728965952193507e-02 9.921817569668611725e-02 1.004856536116260635e-01 1.012189674504223591e-01 1.014403599237921061e-01 1.011746034659252585e-01 1.004485862250298484e-01 9.929094000676516596e-02 9.773170235267884809e-02 9.580200815497906530e-02 9.353380827077872883e-02 9.095961396660415255e-02 8.811226698111893074e-02 8.502473572276955660e-02 8.172993874389040958e-02 7.826059724551839847e-02 7.464911904195575820e-02 7.092751721460442693e-02 6.712736766338030237e-02 6.327981095306925430e-02 5.941560523238666180e-02 5.556523844012210139e-02 5.175910911846965529e-02 4.802778502098317692e-02 4.440234540838153277e-02 4.091480267139852717e-02 3.759857474807155875e-02 3.448893023752548637e-02 3.162323755600235375e-02 2.904070581611771160e-02 2.678112570491938613e-02 2.488200540197155891e-02 2.337369346746068915e-02 2.227289812625988033e-02 2.157641691684446597e-02 2.125796088939153200e-02 2.127026567216881714e-02 2.155208441882077927e-02 2.203717571172797776e-02 2.266206248426340386e-02 2.337087974765510515e-02 2.411735282750495854e-02 2.486480430485640478e-02 2.558514153007051053e-02 2.625749023981248029e-02 2.686683731620111495e-02 2.740283813479246072e-02 2.785882983140216748e-02 2.823103948276605921e-02 2.851795750790671324e-02 2.871984377534007177e-02 2.883833741515302515e-02 2.887614663826783973e-02 2.883680003730200100e-02 2.872444522202242945e-02 2.854368411375034914e-02 2.829943688265765256e-02 2.799682851297463290e-02 2.764109347336618505e-02 2.723749507959881411e-02 2.679125696288718259e-02 2.630750467543470708e-02 2.579121593008099067e-02 2.524717832461220376e-02 2.467995367240991000e-02 2.409384827128548817e-02 2.349288860579825874e-02 2.288080210603917961e-02 2.226100268434217169e-02 2.163658084508452567e-02 2.101029821464216185e-02
2.137454870250517919e-02 2.197955153944704601e-02 2.258217328080222228e-02 2.318016093709977798e-02 2.377094372346345505e-02 2.435163212921766587e-02 2.491902155627713500e-02 2.546960074854212261e-02 2.599956525216920444e-02 2.650483618612534467e-02 2.698108466727614993e-02 2.742376232809474665e-02 2.782813849408818582e-02 2.818934475922439328e-02 2.850242792355396626e-02 2.876241255242833333e-02 2.896437480478964571e-02 2.910352968872716509e-02 2.917533457837887673e-02 2.917561272298359321e-02 2.910070166974988715e-02 2.894763309938782475e-02 2.871435264460357045e-02 2.839999093770954885e-02 2.800520048351767127e-02 2.753257691015103398e-02 2.698718729036710812e-02 2.637723133093706693e-02 2.571486044182537400e-02 2.501716907181414720e-02 2.430734107658400270e-02 2.361586297876665935e-02 2.298158223035959985e-02 2.245217815251197846e-02 2.208336489569998062e-02 2.193602264807660226e-02 2.207077113302477467e-02 2.254052506835648242e-02 2.338301340959248950e-02 2.461599396466873993e-02 2.623692505011976719e-02 2.822665771542271287e-02 3.055504242410009980e-02 3.318626356232137059e-02 3.608271015439656892e-02 3.920721596543003812e-02 4.252404020584961419e-02 4.599906593692833917e-02 4.959959602274860435e-02 5.329398994305006160e-02 5.705127600625711781e-02 6.084080372578432733e-02 6.463196182408705026e-02 6.839396740436268218e-02 7.209572287418564152e-02 7.570573395441747289e-02 7.919208158289040012e-02 8.252244115831010307e-02 8.566414359135650358e-02 8.858427368620658271e-02 9.124980233041483924e-02 9.362774979406332521e-02 9.568537815089356302e-02 9.739041148127802749e-02 9.871128316383413759e-02 9.961741029370745071e-02 1.000794961964603519e-01 1.000698633044018043e-01 9.956282058554041803e-02 9.853507267943081849e-02 9.696618259425758557e-02 9.483910745675837306e-02 9.214083952191035043e-02 8.886320638197298116e-02 8.500392255871708214e-02 8.056805418391932427e-02 7.557018947499187511e-02 7.003786437918702035e-02 6.401731657481914139e-02 5.758375265971348717e-02 5.086073957491929476e-02 4.405857289498466001e-02 3.755123534230903753e-02 3.201667090717807279e-02 2.858199061457969772e-02 2.854877367584121930e-02 3.234546973780594303e-02 3.916454068328324017e-02 4.792410991013893590e-02 5.786222902397489265e-02 6.851657936088807743e-02 7.959576803070840534e-02 9.089610834992144228e-02 1.022585632447195192e-01 1.135471287075310587e-01 1.246377918789715461e-01 1.354127706648958485e-01 1.457574985271269385e-01 1.555591062260513746e-01 1.647057613723939828e-01 1.730865241387222753e-01 1.805915283770677948e-01 1.871123768518120900e-01 1.925426826502881772e-01 1.967787132938741412e-01 1.997201083607288707e-01 2.012706501548567062e-01 2.013390726907860473e-01 1.998398985997814070e-01 1.966942977102807133e-01 1.918309663024398981e-01 1.851870343589306911e-01 1.767090233541561417e-01 1.663539076979309861e-01 1.540903994506947483e-01 1.399007332675335225e-01 1.237836398954133971e-01 1.057604163357368371e-01 8.589027397439041867e-02 6.432008222962116994e-02 4.151431515574110359e-02 2.024001187478758831e-02 2.189066391759091068e-02 4.711584514004128754e-02 7.692663626757245687e-02 1.088574931192836520e-01 1.424020597119775022e-01 1.773182713381790399e-01 2.134223878550262909e-01 2.505440496201604694e-01 2.885130563516195568e-01 3.271549606138563493e-01 3.662897344450508075e-01 4.057317069947092847e-01 4.452901077280461695e-01 4.847699355692817180e-01 5.239730222021198314e-01 5.626992199523623839e-01 6.007476728384213427e-01 6.379181428843903046e-01 6.740123705842209212e-01 7.088354519724867631e-01 7.421972167247365970e-01 7.739135928796934127e-01 8.038079445572228199e-01 8.317123696604671323e-01 8.574689451177868182e-01 8.809309078075304722e-01 9.019637599533989469e-01 9.204462884998280137e-01 9.362714887840183353e-01 9.493473837160277817e-01 9.595977306575762533e-01 9.669626092477561219e-01 9.713988845509990977e-01 9.728805410888933247e-01 9.713988845509990977e-01 9.669626092477562329e-01 9.595977306575762533e-01 9.493473837160278928e-01 9.362714887840185574e-01 9.204462884998280137e-01 9.019637599533989469e-01 8.809309078075306942e-01 8.574689451177868182e-01 8.317123696604667993e-01 8.038079445572228199e-01 7.739135928796931907e-01 7.421972167247365970e-01 7.088354519724868741e-01 6.740123705842209212e-01 6.379181428843904156e-01 6.007476728384215647e-01 5.626992199523623839e-01 5.239730222021198314e-01 4.847699355692817735e-01 4.452901077280460029e-01 4.057317069947091182e-01 3.662897344450508075e-01 3.271549606138561828e-01 2.885130563516195568e-01 2.505440496201604694e-01 2.134223878550262909e-01 1.773182713381790954e-01 1.424020597119775300e-01 1.088574931192836520e-01 7.692663626757244300e-02 4.711584514004127366e-02 2.189066391759090721e-02 2.024001187478762648e-02 4.151431515574101339e-02 6.432008222962114219e-02 8.589027397439039091e-02 1.057604163357368371e-01 1.237836398954133693e-01 1.399007332675335780e-01 1.540903994506947483e-01 1.663539076979309861e-01 1.767090233541561417e-01 1.851870343589308021e-01 1.918309663024399259e-01 1.966942977102807133e-01 1.998398985997813515e-01 2.013390726907861028e-01 2.012706501548567062e-01 1.997201083607289540e-01 1.967787132938740580e-01 1.925426826502882327e-01 1.871123768518120900e-01 1.805915283770677393e-01 1.730865241387223308e-01 1.647057613723939828e-01 1.555591062260513746e-01 1.457574985271269663e-01 1.354127706648958207e-01 1.246377918789715600e-01 1.135471287075310309e-01 1.022585632447195469e-01 9.089610834992144228e-02 7.959576803070839146e-02 6.851657936088807743e-02 5.786222902397489959e-02 4.792410991013893590e-02 3.916454068328324017e-02 3.234546973780594303e-02 2.854877367584121237e-02 2.858199061457969772e-02 3.201667090717806585e-02 3.755123534230903753e-02 4.405857289498465307e-02 5.086073957491930864e-02 5.758375265971348023e-02 6.401731657481912752e-02 7.003786437918702035e-02 7.557018947499183348e-02 8.056805418391925488e-02 8.500392255871706826e-02 8.886320638197295341e-02 9.214083952191039206e-02 9.483910745675838694e-02 9.696618259425761333e-02 9.853507267943083237e-02 9.956282058554044578e-02 1.000698633044018043e-01 1.000794961964603241e-01 9.961741029370743683e-02 9.871128316383413759e-02 9.739041148127798586e-02 9.568537815089356302e-02 9.362774979406335296e-02 9.124980233041483924e-02 8.858427368620661047e-02 8.566414359135648970e-02 8.252244115831011695e-02 7.919208158289046950e-02 7.570573395441745901e-02 7.209572287418562764e-02 6.839396740436268218e-02 6.463196182408700863e-02 6.084080372578430651e-02 5.705127600625713169e-02 5.329398994305008241e-02 4.959959602274860435e-02 4.599906593692833917e-02 4.252404020584961419e-02 3.920721596543002424e-02 3.608271015439655505e-02 3.318626356232134977e-02 3.055504242410009286e-02 2.822665771542271634e-02 2.623692505011977413e-02 2.461599396466873993e-02 2.338301340959248950e-02 2.254052506835648242e-02 2.207077113302477814e-02 2.193602264807659880e-02 2.208336489569998409e-02 2.245217815251197846e-02 2.298158223035960332e-02 2.361586297876665935e-02 2.430734107658400270e-02 2.501716907181414026e-02 2.571486044182537400e-02 2.637723133093704958e-02 2.698718729036710812e-02 2.753257691015101663e-02 2.800520048351768862e-02 2.839999093770956620e-02 2.871435264460357045e-02 2.894763309938782475e-02 2.910070166974991837e-02 2.917561272298358974e-02 2.917533457837887673e-02 2.910352968872714080e-02 2.896437480478963530e-02 2.876241255242834027e-02 2.850242792355395932e-02 2.818934475922438287e-02 2.782813849408818235e-02 2.742376232809475012e-02 2.698108466727614993e-02 2.650483618612532385e-02 2.599956525216919404e-02 2.546960074854211914e-02 2.491902155627713500e-02 2.435163212921765546e-02 2.377094372346345852e-02 2.318016093709979880e-02 2.258217328080220840e-02 2.197955153944704254e-02 2.137454870250518960e-02
2.180743011950418350e-02 2.239679703430116561e-02 2.298258162776100483e-02 2.356297972210345468e-02 2.413589292283585888e-02 2.469892153295209086e-02 2.524936182010393756e-02 2.578420797752763172e-02 2.630015911248667626e-02 2.679363160621536094e-02 2.726077722108009166e-02 2.769750738840422860e-02 2.809952420044304483e-02 2.846235875830676817e-02 2.878141770460795890e-02 2.905203900683129073e-02 2.926955837255782594e-02 2.942938809388969540e-02 2.952711066725144731e-02 2.955859025770095003e-02 2.952010602895204297e-02 2.940851260821887928e-02 2.922143457877836997e-02 2.895750397268810616e-02 2.861665232599757552e-02 2.820047192289186488e-02 2.771266412877795501e-02 2.715959542569433907e-02 2.655098211834758248e-02 2.590071894312706569e-02 2.522784794677317838e-02 2.455762014870709747e-02 2.392251697321406967e-02 2.336295586986541703e-02 2.292721215244477792e-02 2.266992045081142951e-02 2.264855990859870535e-02 2.291783098975810548e-02 2.352285967300308742e-02 2.449321932737697979e-02 2.583989780565840166e-02 2.755611513695564382e-02 2.962112804941756383e-02 3.200516062429745873e-02 3.467382338262771369e-02 3.759123586516281007e-02 4.072181691310521046e-02 4.403106848422795594e-02 4.748573443454173065e-02 5.105363395381987829e-02 5.470336346877065908e-02 5.840397658426611099e-02 6.212469668122454214e-02 6.583468502973276182e-02 6.950287061150425827e-02 7.309783998027102880e-02 7.658778235972413251e-02 7.994048441541834471e-02 8.312336944729072086e-02 8.610357647146790749e-02 8.884807547861799104e-02 9.132381594127579605e-02 9.349790636030351487e-02 9.533782330760212642e-02 9.681164908582648443e-02 9.788833785937553489e-02 9.853801101862269540e-02 9.873228377474461970e-02 9.844462677925479299e-02 9.765076929367029479e-02 9.632915471675797259e-02 9.446146616092133963e-02 9.203325110438762002e-02 8.903469328510740799e-02 8.546161321981642078e-02 8.131683816674818710e-02 7.661219231821021769e-02 7.137156896514558480e-02 6.563596656124941198e-02 5.947223804531684421e-02 5.298914022623586045e-02 4.636813450624757693e-02 3.992360986602978834e-02 3.421338189381330913e-02 3.017882241342754318e-02 2.905393421668817089e-02 3.159372932269732814e-02 3.737950103621363179e-02 4.540402815699733086e-02 5.482770130592977409e-02 6.511317911048165874e-02 7.592259271847616453e-02 8.702591974844536837e-02 9.824922706769485814e-02 1.094478736227489785e-01 1.204926567933288784e-01 1.312625269519754889e-01 1.416407225509873358e-01 1.515127617747338284e-01 1.607654894258193912e-01 1.692867523185707379e-01 1.769654664394676724e-01 1.836919388880839665e-01 1.893583617864169621e-01 1.938594257154238887e-01 1.970930177943285566e-01 1.989609800153841757e-01 1.993699100293457038e-01 1.982319910819236031e-01 1.954658414487250861e-01 1.909973775580977029e-01 1.847606903504530051e-01 1.766989436033322147e-01 1.667653208348825189e-01 1.549240856141294032e-01 1.411519092450236323e-01 1.254398494064412617e-01 1.077970323429946337e-01 8.825938361540773547e-02 6.691661903132244127e-02 4.403123101030136100e-02 2.103851314094891400e-02 1.645132304780007326e-02 4.134586742471617338e-02 7.102826554092339650e-02 1.027408671393720691e-01 1.360347005322951885e-01 1.706941708310645844e-01 2.065481222082068413e-01 2.434328420524130010e-01 2.811818945563862027e-01 3.196230059942025692e-01 3.585773367257973354e-01 3.978597302051332107e-01 4.372794310729115064e-01 4.766410617188411858e-01 5.157457580642024197e-01 5.543924112628353384e-01 5.923789824286624928e-01 6.295038670890674704e-01 6.655672907740187716e-01 7.003727195578994813e-01 7.337282706679539857e-01 7.654481090405211852e-01 7.953538162416896595e-01 8.232757186300678764e-01 8.490541621114672255e-01 8.725407213661172667e-01 8.935993320431560027e-01 9.121073351273200069e-01 9.279564234926938049e-01 9.410534815668124553e-01 9.513213100302719827e-01 9.586992285641017242e-01 9.631435508198128437e-01 9.646279270132022132e-01 9.631435508198128437e-01 9.586992285641016132e-01 9.513213100302722047e-01 9.410534815668123443e-01 9.279564234926936939e-01 9.121073351273200069e-01 8.935993320431561138e-01 8.725407213661172667e-01 8.490541621114672255e-01 8.232757186300678764e-01 7.953538162416896595e-01 7.654481090405209631e-01 7.337282706679540967e-01 7.003727195578997033e-01 6.655672907740188826e-01 6.295038670890673593e-01 5.923789824286626038e-01 5.543924112628353384e-01 5.157457580642024197e-01 4.766410617188411303e-01 4.372794310729115064e-01 3.978597302051332663e-01 3.585773367257973909e-01 3.196230059942025692e-01 2.811818945563862027e-01 2.434328420524130010e-01 2.065481222082068413e-01 1.706941708310646122e-01 1.360347005322951885e-01 1.027408671393720274e-01 7.102826554092336875e-02 4.134586742471617338e-02 1.645132304780006285e-02 2.103851314094891400e-02 4.403123101030138875e-02 6.691661903132244127e-02 8.825938361540773547e-02 1.077970323429946614e-01 1.254398494064412894e-01 1.411519092450236046e-01 1.549240856141294032e-01 1.667653208348824911e-01 1.766989436033321870e-01 1.847606903504529774e-01 1.909973775580976751e-01 1.954658414487251139e-01 1.982319910819236031e-01 1.993699100293457871e-01 1.989609800153841479e-01 1.970930177943285844e-01 1.938594257154238609e-01 1.893583617864169066e-01 1.836919388880839943e-01 1.769654664394676447e-01 1.692867523185707379e-01 1.607654894258194189e-01 1.515127617747338284e-01 1.416407225509873635e-01 1.312625269519754612e-01 1.204926567933288367e-01 1.094478736227489785e-01 9.824922706769484426e-02 8.702591974844536837e-02 7.592259271847615065e-02 6.511317911048163098e-02 5.482770130592976715e-02 4.540402815699735861e-02 3.737950103621363179e-02 3.159372932269730733e-02 2.905393421668815701e-02 3.017882241342756400e-02 3.421338189381332995e-02 3.992360986602978834e-02 4.636813450624759081e-02 5.298914022623585351e-02 5.947223804531687197e-02 6.563596656124941198e-02 7.137156896514558480e-02 7.661219231821018993e-02 8.131683816674820098e-02 8.546161321981643466e-02 8.903469328510740799e-02 9.203325110438759227e-02 9.446146616092128412e-02 9.632915471675798647e-02 9.765076929367026703e-02 9.844462677925472360e-02 9.873228377474459194e-02 9.853801101862272316e-02 9.788833785937554877e-02 9.681164908582647055e-02 9.533782330760215418e-02 9.349790636030350099e-02 9.132381594127582380e-02 8.884807547861796329e-02 8.610357647146793525e-02 8.312336944729070698e-02 7.994048441541835859e-02 7.658778235972411863e-02 7.309783998027102880e-02 6.950287061150425827e-02 6.583468502973276182e-02 6.212469668122454214e-02 5.840397658426613181e-02 5.470336346877063827e-02 5.105363395381987829e-02 4.748573443454175147e-02 4.403106848422795594e-02 4.072181691310519658e-02 3.759123586516281701e-02 3.467382338262771369e-02 3.200516062429746567e-02 2.962112804941757424e-02 2.755611513695565076e-02 2.583989780565839819e-02 2.449321932737698673e-02 2.352285967300309089e-02 2.291783098975808813e-02 2.264855990859870188e-02 2.266992045081143298e-02 2.292721215244478833e-02 2.336295586986541703e-02 2.392251697321406620e-02 2.455762014870710441e-02 2.522784794677316450e-02 2.590071894312705528e-02 2.655098211834757208e-02 2.715959542569433907e-02 2.771266412877795154e-02 2.820047192289187529e-02 2.861665232599758246e-02 2.895750397268808882e-02 2.922143457877835956e-02 2.940851260821886887e-02 2.952010602895203603e-02 2.955859025770095003e-02 2.952711066725142303e-02 2.942938809388969540e-02 2.926955837255784329e-02 2.905203900683130114e-02 2.878141770460794502e-02 2.846235875830677511e-02 2.809952420044304483e-02 2.769750738840423901e-02 2.726077722108009166e-02 2.679363160621536441e-02 2.630015911248667626e-02 2.578420797752763172e-02 2.524936182010393063e-02 2.469892153295209086e-02 2.413589292283585541e-02 2.356297972210344774e-02 2.298258162776100136e-02 2.239679703430116214e-02 2.180743011950419391e-02
2.229332251830939624e-02 2.287322300009696566e-02 2.344782483215971866e-02 2.401569599509433689e-02 2.457514334285392302e-02 2.512420042201018652e-02 2.566061908514157344e-02 2.618186536025986569e-02 2.668512002436348313e-02 2.716728432435006405e-02 2.762499129809045315e-02 2.805462317770668346e-02 2.845233541229441263e-02 2.881408793519475015e-02 2.913568443010596670e-02 2.941282053137676822e-02 2.964114214050859661e-02 2.981631537155725667e-02 2.993411007682058797e-02 2.999049948248218647e-02 2.998177922231956560e-02 2.990471004651066439e-02 2.975668976070706961e-02 2.953596157811902087e-02 2.924186808802663184e-02 2.887516244363157528e-02 2.843839098877619029e-02 2.793636389477118995e-02 2.737673133344449214e-02 2.677067992026837054e-02 2.613375316235692913e-02 2.548677276216688645e-02 2.485678335422842819e-02 2.427784843534306139e-02 2.379138504588879446e-02 2.344556702629899819e-02 2.329324876650962911e-02 2.338804270615020900e-02 2.377878743322003191e-02 2.450356101769700715e-02 2.558506064013968059e-02 2.702889661055810078e-02 2.882510920953606365e-02 3.095187292823350922e-02 3.337980938833148142e-02 3.607568380576389039e-02 3.900496590684424114e-02 4.213328942937973054e-02 4.542709281897971269e-02 4.885375093613385233e-02 5.238143908294015660e-02 5.597888690896607455e-02 5.961511308218747640e-02 6.325918744890919598e-02 6.688004129103249096e-02 7.044633216974988121e-02 7.392636290169754543e-02 7.728805125115580099e-02 8.049894602359737583e-02 8.352628533596997973e-02 8.633709334915910805e-02 8.889831239824533271e-02 9.117696812664143058e-02 9.314036588948199080e-02 9.475631735908424114e-02 9.599339699656814218e-02 9.682122893944088149e-02 9.721080603300370770e-02 9.713484441484951382e-02 9.656817958085409104e-02 9.548821376390548288e-02 9.387543066420213356e-02 9.171400368068623188e-02 8.899254066490580595e-02 8.570503711622477760e-02 8.185216066885113440e-02 7.744308233778246509e-02 7.249824415748426509e-02 6.705379191877605671e-02 6.116908381626644242e-02 5.494009072414669792e-02 4.852438257402572758e-02 4.218875009124328085e-02 3.639627340858663657e-02 3.192978307288097534e-02 2.990060761446773976e-02 3.124471929860309083e-02 3.593414408025019657e-02 4.313421357810161283e-02 5.196874667172590029e-02 6.182766734270254277e-02 7.232137896528503807e-02 8.318915206869732792e-02 9.423942641803577380e-02 1.053173388446444342e-01 1.162876059996018618e-01 1.270254306882599438e-01 1.374116226380258377e-01 1.473300048398450413e-01 1.566661116173996837e-01 1.653066496206402336e-01 1.731394296621430740e-01 1.800536015342580343e-01 1.859400912165787012e-01 1.906921774289923599e-01 1.942061660417579994e-01 1.963821335767119425e-01 1.971247187857732286e-01 1.963439462535691848e-01 1.939560694639012872e-01 1.898844237336569374e-01 1.840602827526628960e-01 1.764237174509478423e-01 1.669244649996831364e-01 1.555228345611031904e-01 1.421907194242834349e-01 1.269128941058820514e-01 1.096890864879645627e-01 9.053835769518915610e-02 6.951167037164890372e-02 4.674400067454726609e-02 2.286131660743681571e-02 1.108379038255138775e-02 3.563985442180872543e-02 6.518910285905872570e-02 9.664242885207285916e-02 1.296377855234060739e-01 1.639908069672740831e-01 1.995439103660494873e-01 2.361403042404435215e-01 2.736174603471241418e-01 3.118054185416463953e-01 3.505266902332389578e-01 3.895968201030741151e-01 4.288252747377125362e-01 4.680165215342087515e-01 5.069712323689232747e-01 5.454875751856202992e-01 5.833625690571970779e-01 6.203934839074843888e-01 6.563792687214643484e-01 6.911219933451723252e-01 7.244282896242874026e-01 7.561107780130249534e-01 7.859894660859398918e-01 8.138931057011903336e-01 8.396604959468580986e-01 8.631417194795795167e-01 8.841993004512971321e-01 9.027092729202028654e-01 9.185621494558444677e-01 9.316637805712426612e-01 9.419360966399927815e-01 9.493177250733442207e-01 9.537644767306718840e-01 9.552496968031048974e-01 9.537644767306718840e-01 9.493177250733442207e-01 9.419360966399928925e-01 9.316637805712426612e-01 9.185621494558444677e-01 9.027092729202030874e-01 8.841993004512974652e-01 8.631417194795795167e-01 8.396604959468578766e-01 8.138931057011903336e-01 7.859894660859398918e-01 7.561107780130247313e-01 7.244282896242874026e-01 6.911219933451723252e-01 6.563792687214642374e-01 6.203934839074843888e-01 5.833625690571970779e-01 5.454875751856202992e-01 5.069712323689231637e-01 4.680165215342087515e-01 4.288252747377123142e-01 3.895968201030741151e-01 3.505266902332390133e-01 3.118054185416463953e-01 2.736174603471241418e-01 2.361403042404435493e-01 1.995439103660495705e-01 1.639908069672740554e-01 1.296377855234061016e-01 9.664242885207287304e-02 6.518910285905872570e-02 3.563985442180869767e-02 1.108379038255135653e-02 2.286131660743683652e-02 4.674400067454727997e-02 6.951167037164888984e-02 9.053835769518911447e-02 1.096890864879644933e-01 1.269128941058820237e-01 1.421907194242834072e-01 1.555228345611031904e-01 1.669244649996831920e-01 1.764237174509478145e-01 1.840602827526628960e-01 1.898844237336569374e-01 1.939560694639012317e-01 1.963439462535691848e-01 1.971247187857732286e-01 1.963821335767119425e-01 1.942061660417579994e-01 1.906921774289923599e-01 1.859400912165787290e-01 1.800536015342580065e-01 1.731394296621431017e-01 1.653066496206402614e-01 1.566661116173996837e-01 1.473300048398450135e-01 1.374116226380258377e-01 1.270254306882599160e-01 1.162876059996018063e-01 1.053173388446444064e-01 9.423942641803577380e-02 8.318915206869732792e-02 7.232137896528505194e-02 6.182766734270254277e-02 5.196874667172592804e-02 4.313421357810161283e-02 3.593414408025020351e-02 3.124471929860309430e-02 2.990060761446776058e-02 3.192978307288096146e-02 3.639627340858662963e-02 4.218875009124328779e-02 4.852438257402575533e-02 5.494009072414668404e-02 6.116908381626644242e-02 6.705379191877605671e-02 7.249824415748425122e-02 7.744308233778246509e-02 8.185216066885112052e-02 8.570503711622480536e-02 8.899254066490579207e-02 9.171400368068623188e-02 9.387543066420207805e-02 9.548821376390553839e-02 9.656817958085409104e-02 9.713484441484954157e-02 9.721080603300366607e-02 9.682122893944092312e-02 9.599339699656815605e-02 9.475631735908424114e-02 9.314036588948199080e-02 9.117696812664140282e-02 8.889831239824529108e-02 8.633709334915913580e-02 8.352628533597000748e-02 8.049894602359736195e-02 7.728805125115580099e-02 7.392636290169754543e-02 7.044633216974989509e-02 6.688004129103247708e-02 6.325918744890920986e-02 5.961511308218747640e-02 5.597888690896607455e-02 5.238143908294014273e-02 4.885375093613385927e-02 4.542709281897971962e-02 4.213328942937972360e-02 3.900496590684424808e-02 3.607568380576388345e-02 3.337980938833148142e-02 3.095187292823350922e-02 2.882510920953607059e-02 2.702889661055810078e-02 2.558506064013969100e-02 2.450356101769702102e-02 2.377878743322001109e-02 2.338804270615021247e-02 2.329324876650962911e-02 2.344556702629901207e-02 2.379138504588879446e-02 2.427784843534305445e-02 2.485678335422841778e-02 2.548677276216688645e-02 2.613375316235694648e-02 2.677067992026838789e-02 2.737673133344448173e-02 2.793636389477120036e-02 2.843839098877619029e-02 2.887516244363158222e-02 2.924186808802662144e-02 2.953596157811903128e-02 2.975668976070704533e-02 2.990471004651066439e-02 2.998177922231956560e-02 2.999049948248217259e-02 2.993411007682058450e-02 2.981631537155725320e-02 2.964114214050861049e-02 2.941282053137677863e-02 2.913568443010595282e-02 2.881408793519475708e-02 2.845233541229440916e-02 2.805462317770669040e-02 2.762499129809046008e-02 2.716728432435005711e-02 2.668512002436350047e-02 2.618186536025986916e-02 2.566061908514156997e-02 2.512420042201018652e-02 2.457514334285392302e-02 2.401569599509432648e-02 2.344782483215971172e-02 2.287322300009696913e-02 2.229332251830939970e-02
2.281676506473517482e-02 2.339356152820449772e-02 2.396299605852576439e-02 2.452392425296456152e-02 2.507497946008789211e-02 2.561455704659548402e-02 2.614080166661886598e-02 2.665159808092068192e-02 2.714456606861821372e-02 2.761705997088687026e-02 2.806617340906576025e-02 2.848874973429980223e-02 2.888139879809676139e-02 2.924052069007812560e-02 2.956233717864891614e-02 2.984293172192368365e-02 3.007829910207428931e-02 3.026440599095174544e-02 3.039726409794415649e-02 3.047301800671329414e-02 3.048805040671755465e-02 3.043910820663606881e-02 3.032345402379872309e-02 3.013904882320236900e-02 2.988477306747742979e-02 2.956069563490663563e-02 2.916840187181798591e-02 2.871139417010046269e-02 2.819557969056744537e-02 2.762985880650103976e-02 2.702682168604334315e-02 2.640354419852028803e-02 2.578244021947598968e-02 2.519206527697048781e-02 2.466766815642971317e-02 2.425115903996703098e-02 2.399005016469070092e-02 2.393493608086653610e-02 2.413536711844899499e-02 2.463459922530717924e-02 2.546445369232999689e-02 2.664185438276095441e-02 2.816809727103620695e-02 3.003077036249316226e-02 3.220725977257821171e-02 3.466852705418728420e-02 3.738223663247190742e-02 4.031488969950853402e-02 4.343303541149288322e-02 4.670380457544449221e-02 5.009502176222980357e-02 5.357509394840227063e-02 5.711280617809332688e-02 6.067710086259466701e-02 6.423688117179883472e-02 6.776085715577893909e-02 7.121744113489983374e-02 7.457469273976398416e-02 7.780031121024365282e-02 8.086167160258286857e-02 8.372590150227190997e-02 8.635999520689287279e-02 8.873096288227752537e-02 9.080601280039538037e-02 9.255276541464131645e-02 9.393949874641630005e-02 9.493542541795825518e-02 9.551100279045221519e-02 9.563827924202512876e-02 9.529128194575141320e-02 9.444645506722536277e-02 9.308316290069669485e-02 9.118428148607447825e-02 8.873691713468374875e-02 8.573331546592583008e-02 8.217206829225671971e-02 7.805980392354462671e-02 7.341369083514405480e-02 6.826535972834904542e-02 6.266738911690658553e-02 5.670458304674228650e-02 5.051443459376057238e-02 4.432515953722995089e-02 3.852456265924941031e-02 3.376412524922168396e-02 3.101455766699762889e-02 3.127256744995156323e-02 3.484307936014676560e-02 4.114053165616614327e-02 4.931050641385916616e-02 5.868240543077441612e-02 6.881213802458087392e-02 7.940413470515624017e-02 9.024629050985093215e-02 1.011717422099008695e-01 1.120380983541264530e-01 1.227162461555291184e-01 1.330842779067686332e-01 1.430242051565381867e-01 1.524202442900102206e-01 1.611580243724957118e-01 1.691243594059553546e-01 1.762073803790212001e-01 1.822969054089522978e-01 1.872849724317641462e-01 1.910664852839940586e-01 1.935399394786270211e-01 1.946082032509632576e-01 1.941793351656939948e-01 1.921674232522267156e-01 1.884934332126691758e-01 1.830860554070787294e-01 1.758825427322287804e-01 1.668295351669223936e-01 1.558838736824533500e-01 1.430134213975106650e-01 1.281979473028723726e-01 1.114302325287025858e-01 9.271790049580273807e-02 7.208784822481445476e-02 4.960281347834197968e-02 2.547744053640718306e-02 6.057706757105881835e-03 3.007995048800234800e-02 5.946829671335342182e-02 9.060722159152823085e-02 1.232486183303022620e-01 1.572407152759751903e-01 1.924390126232622678e-01 2.286932277539173441e-01 2.658445338361997146e-01 3.037252328628960441e-01 3.421592395860976743e-01 3.809629210882734540e-01 4.199461332383258583e-01 4.589133869017049672e-01 4.976651091774238478e-01 5.359989774801213747e-01 5.737113093962614707e-01 6.105984933429131623e-01 6.464584458820463730e-01 6.810920818309643687e-01 7.143047833986754247e-01 7.459078546312701841e-01 7.757199475508812503e-01 8.035684465658742281e-01 8.292907980378049215e-01 8.527357723248656374e-01 8.737646461864021497e-01 8.922522941274504404e-01 9.080881780828220506e-01 9.211772257794841323e-01 9.314405891652537406e-01 9.388162754398958754e-01 9.432596444593239760e-01 9.447437675905046017e-01 9.432596444593235319e-01 9.388162754398958754e-01 9.314405891652537406e-01 9.211772257794841323e-01 9.080881780828220506e-01 8.922522941274503294e-01 8.737646461864021497e-01 8.527357723248656374e-01 8.292907980378052546e-01 8.035684465658741171e-01 7.757199475508813613e-01 7.459078546312701841e-01 7.143047833986754247e-01 6.810920818309644797e-01 6.464584458820463730e-01 6.105984933429132733e-01 5.737113093962614707e-01 5.359989774801214857e-01 4.976651091774238478e-01 4.589133869017049117e-01 4.199461332383258583e-01 3.809629210882735095e-01 3.421592395860977298e-01 3.037252328628960441e-01 2.658445338361996590e-01 2.286932277539172886e-01 1.924390126232622678e-01 1.572407152759751625e-01 1.232486183303022620e-01 9.060722159152823085e-02 5.946829671335338713e-02 3.007995048800234800e-02 6.057706757105891376e-03 2.547744053640721429e-02 4.960281347834197968e-02 7.208784822481439925e-02 9.271790049580269644e-02 1.114302325287025858e-01 1.281979473028723171e-01 1.430134213975106094e-01 1.558838736824533500e-01 1.668295351669223936e-01 1.758825427322287804e-01 1.830860554070787294e-01 1.884934332126690648e-01 1.921674232522266879e-01 1.941793351656939948e-01 1.946082032509632853e-01 1.935399394786270211e-01 1.910664852839940309e-01 1.872849724317642572e-01 1.822969054089522423e-01 1.762073803790212001e-01 1.691243594059552713e-01 1.611580243724956285e-01 1.524202442900102483e-01 1.430242051565381034e-01 1.330842779067686332e-01 1.227162461555290907e-01 1.120380983541264253e-01 1.011717422099008695e-01 9.024629050985094603e-02 7.940413470515628180e-02 6.881213802458087392e-02 5.868240543077441612e-02 4.931050641385916616e-02 4.114053165616614327e-02 3.484307936014675866e-02 3.127256744995156323e-02 3.101455766699762889e-02 3.376412524922168396e-02 3.852456265924940337e-02 4.432515953722995089e-02 5.051443459376060013e-02 5.670458304674227956e-02 6.266738911690658553e-02 6.826535972834907318e-02 7.341369083514402705e-02 7.805980392354470998e-02 8.217206829225671971e-02 8.573331546592584396e-02 8.873691713468377651e-02 9.118428148607443662e-02 9.308316290069673649e-02 9.444645506722536277e-02 9.529128194575139932e-02 9.563827924202515651e-02 9.551100279045220132e-02 9.493542541795831069e-02 9.393949874641630005e-02 9.255276541464137197e-02 9.080601280039538037e-02 8.873096288227753925e-02 8.635999520689283115e-02 8.372590150227190997e-02 8.086167160258284081e-02 7.780031121024362506e-02 7.457469273976399804e-02 7.121744113489983374e-02 6.776085715577893909e-02 6.423688117179880697e-02 6.067710086259467395e-02 5.711280617809330606e-02 5.357509394840226369e-02 5.009502176222980357e-02 4.670380457544447833e-02 4.343303541149286934e-02 4.031488969950851320e-02 3.738223663247192824e-02 3.466852705418727726e-02 3.220725977257821171e-02 3.003077036249316920e-02 2.816809727103621389e-02 2.664185438276096135e-02 2.546445369233001077e-02 2.463459922530717577e-02 2.413536711844899499e-02 2.393493608086653263e-02 2.399005016469069398e-02 2.425115903996702404e-02 2.466766815642970970e-02 2.519206527697049128e-02 2.578244021947600703e-02 2.640354419852029497e-02 2.702682168604334315e-02 2.762985880650102588e-02 2.819557969056746272e-02 2.871139417010046962e-02 2.916840187181798591e-02 2.956069563490661481e-02 2.988477306747743673e-02 3.013904882320236206e-02 3.032345402379873350e-02 3.043910820663605146e-02 3.048805040671754771e-02 3.047301800671330801e-02 3.039726409794415996e-02 3.026440599095175585e-02 3.007829910207429971e-02 2.984293172192368712e-02 2.956233717864891267e-02 2.924052069007813254e-02 2.888139879809676139e-02 2.848874973429978835e-02 2.806617340906576719e-02 2.761705997088688413e-02 2.714456606861819637e-02 2.665159808092066457e-02 2.614080166661886598e-02 2.561455704659549096e-02 2.507497946008788864e-02 2.452392425296455111e-02 2.396299605852576786e-02 2.339356152820449078e-02 2.281676506473517482e-02
2.336294113410423978e-02 2.394291046935292239e-02 2.451326387664071529e-02 2.507305977941224825e-02 2.562117539108927852e-02 2.615628909879352815e-02 2.667686496646477085e-02 2.718113993596445524e-02 2.766711431850037844e-02 2.813254617880251926e-02 2.857495022490650488e-02 2.899160183069937613e-02 2.937954684258602470e-02 2.973561786121810963e-02 3.005645775189126623e-02 3.033855123172821133e-02 3.057826551832221185e-02 3.077190121612822724e-02 3.091575487938166486e-02 3.100619504333928383e-02 3.103975398348036985e-02 3.101323807493690243e-02 3.092386041567942584e-02 3.076940038370427205e-02 3.054839605126380073e-02 3.026037688582370808e-02 2.990614587700880789e-02 2.948812196042870787e-02 2.901075492151860072e-02 2.848102492271243139e-02 2.790903560474186293e-02 2.730870015549122926e-02 2.669849859057947875e-02 2.610224434117957085e-02 2.554973113750548877e-02 2.507703474674196492e-02 2.472613560457902551e-02 2.454346530806927537e-02 2.457706964876115591e-02 2.487243525751960810e-02 2.546762922370404691e-02 2.638896819738928076e-02 2.764850942799716715e-02 2.924402615852183390e-02 3.116114329965071622e-02 3.337661216711067941e-02 3.586163590281345875e-02 3.858454742731787235e-02 4.151261398069354402e-02 4.461305793538304643e-02 4.785350811072614646e-02 5.120209669633670607e-02 5.462736741625287551e-02 5.809810485065208807e-02 6.158315043097834646e-02 6.505124048844490581e-02 6.847088324941673354e-02 7.181028119583085512e-02 7.503729972825409766e-02 7.811948049849827547e-02 8.102409680980093842e-02 8.371824834956291539e-02 8.616899279918367738e-02 8.834351234327746105e-02 9.020931368769971592e-02 9.173446088044122371e-02 9.288784105783780276e-02 9.363946430852188030e-02 9.396080032476629429e-02 9.382515665944037020e-02 9.320810665455472876e-02 9.208798016059691061e-02 9.044643822205701567e-02 8.826916604741374961e-02 8.554674053835277514e-02 8.227576627717693436e-02 7.846044012785768906e-02 7.411482471347574652e-02 6.926633527696128556e-02 6.396137476461598304e-02 5.827489405878529677e-02 5.232729688473092278e-02 4.631510041526937238e-02 4.056571035717144308e-02 3.562324734627400624e-02 3.232096145269662546e-02 3.163329598343578991e-02 3.410719448090349798e-02 3.944363873079256150e-02 4.687671527854921083e-02 5.569953971236452084e-02 6.541501118640100088e-02 7.568945121893325134e-02 8.628728427386894717e-02 9.702772013558615127e-02 1.077601025988448036e-01 1.183503454004410232e-01 1.286734763324612341e-01 1.386095425856176122e-01 1.480414129369063136e-01 1.568536889473580442e-01 1.649322903660459527e-01 1.721644668527511080e-01 1.784390894549639506e-01 1.836471316378790186e-01 1.876822818165310158e-01 1.904416481051566801e-01 1.918265271783654302e-01 1.917432159210481213e-01 1.901038487345712846e-01 1.868272460177541339e-01 1.818397610927437458e-01 1.750761141191078396e-01 1.664802026671849400e-01 1.560058799854954492e-01 1.436176942874609896e-01 1.292915873271223981e-01 1.130155634229126488e-01 9.479038025727071215e-02 7.463046788535100673e-02 5.256609727982658464e-02 2.865523885597832596e-02 3.561152755330487547e-03 2.481045549084552604e-02 5.394447744638532910e-02 8.468970822942145649e-02 1.169103658489438480e-01 1.504807041155611091e-01 1.852661533831234664e-01 2.211214308263511619e-01 2.578906834940450366e-01 2.954081500321836806e-01 3.334990463502132130e-01 3.719805919402797145e-01 4.106631441985194031e-01 4.493514226557194791e-01 4.878458095178419551e-01 5.259437141628744428e-01 5.634409893462624108e-01 6.001333865783412547e-01 6.358180377442955722e-01 6.702949496696309906e-01 7.033684980514262053e-01 7.348489070095814979e-01 7.645537004804388026e-01 7.923091117859423216e-01 8.179514379703778371e-01 8.413283259035919670e-01 8.622999777034298097e-01 8.807402637258218148e-01 8.965377322025883666e-01 9.095965055657114773e-01 9.198370545723393299e-01 9.271968425252170576e-01 9.316308331548155408e-01 9.331118570777329202e-01 9.316308331548155408e-01 9.271968425252170576e-01 9.198370545723393299e-01 9.095965055657114773e-01 8.965377322025883666e-01 8.807402637258218148e-01 8.622999777034295876e-01 8.413283259035920780e-01 8.179514379703778371e-01 7.923091117859423216e-01 7.645537004804388026e-01 7.348489070095814979e-01 7.033684980514263163e-01 6.702949496696307685e-01 6.358180377442955722e-01 6.001333865783412547e-01 5.634409893462624108e-01 5.259437141628745538e-01 4.878458095178418996e-01 4.493514226557194791e-01 4.106631441985194031e-01 3.719805919402797145e-01 3.334990463502132130e-01 2.954081500321836806e-01 2.578906834940450921e-01 2.211214308263510786e-01 1.852661533831234664e-01 1.504807041155610536e-01 1.169103658489438480e-01 8.468970822942145649e-02 5.394447744638532216e-02 2.481045549084552951e-02 3.561152755330471934e-03 2.865523885597834330e-02 5.256609727982659852e-02 7.463046788535097897e-02 9.479038025727073991e-02 1.130155634229126210e-01 1.292915873271223703e-01 1.436176942874609896e-01 1.560058799854954492e-01 1.664802026671849677e-01 1.750761141191078119e-01 1.818397610927437735e-01 1.868272460177540784e-01 1.901038487345713401e-01 1.917432159210481213e-01 1.918265271783654025e-01 1.904416481051566801e-01 1.876822818165309326e-01 1.836471316378790186e-01 1.784390894549639506e-01 1.721644668527511357e-01 1.649322903660459250e-01 1.568536889473581275e-01 1.480414129369063414e-01 1.386095425856176122e-01 1.286734763324612341e-01 1.183503454004410510e-01 1.077601025988448036e-01 9.702772013558617903e-02 8.628728427386894717e-02 7.568945121893325134e-02 6.541501118640100088e-02 5.569953971236454859e-02 4.687671527854921083e-02 3.944363873079256150e-02 3.410719448090347716e-02 3.163329598343576216e-02 3.232096145269663240e-02 3.562324734627400624e-02 4.056571035717146390e-02 4.631510041526936544e-02 5.232729688473095053e-02 5.827489405878528289e-02 6.396137476461599691e-02 6.926633527696129944e-02 7.411482471347574652e-02 7.846044012785768906e-02 8.227576627717693436e-02 8.554674053835278902e-02 8.826916604741369410e-02 9.044643822205704342e-02 9.208798016059692448e-02 9.320810665455472876e-02 9.382515665944038408e-02 9.396080032476630817e-02 9.363946430852190805e-02 9.288784105783780276e-02 9.173446088044119595e-02 9.020931368769971592e-02 8.834351234327750269e-02 8.616899279918362187e-02 8.371824834956290151e-02 8.102409680980098006e-02 7.811948049849827547e-02 7.503729972825408379e-02 7.181028119583085512e-02 6.847088324941673354e-02 6.505124048844493356e-02 6.158315043097831870e-02 5.809810485065208807e-02 5.462736741625287551e-02 5.120209669633671301e-02 4.785350811072615340e-02 4.461305793538302561e-02 4.151261398069354402e-02 3.858454742731787235e-02 3.586163590281343794e-02 3.337661216711067941e-02 3.116114329965071622e-02 2.924402615852183737e-02 2.764850942799716715e-02 2.638896819738928770e-02 2.546762922370404691e-02 2.487243525751961504e-02 2.457706964876115591e-02 2.454346530806927537e-02 2.472613560457902551e-02 2.507703474674196839e-02 2.554973113750548530e-02 2.610224434117958819e-02 2.669849859057947181e-02 2.730870015549122926e-02 2.790903560474185252e-02 2.848102492271243139e-02 2.901075492151861113e-02 2.948812196042872175e-02 2.990614587700880789e-02 3.026037688582372542e-02 3.054839605126379726e-02 3.076940038370427552e-02 3.092386041567942584e-02 3.101323807493691284e-02 3.103975398348036985e-02 3.100619504333929077e-02 3.091575487938166139e-02 3.077190121612824458e-02 3.057826551832221185e-02 3.033855123172821133e-02 3.005645775189127317e-02 2.973561786121812350e-02 2.937954684258602123e-02 2.899160183069937613e-02 2.857495022490648753e-02 2.813254617880251579e-02 2.766711431850038191e-02 2.718113993596444830e-02 2.667686496646476044e-02 2.615628909879352815e-02 2.562117539108929587e-02 2.507305977941224825e-02 2.451326387664071876e-02 2.394291046935290851e-02 2.336294113410423284e-02
2.391800219064949690e-02 2.450711878885914949e-02 2.508431086317563716e-02 2.564876014485908268e-02 2.619950735104563389e-02 2.673543421046187599e-02 2.725524675799111118e-02 2.775746045523540262e-02 2.824038772736112840e-02 2.870212853505742928e-02 2.914056462537790299e-02 2.955335813004320716e-02 2.993795520751428227e-02 3.029159546127652147e-02 3.061132791682838125e-02 3.089403441170363029e-02 3.113646135524427219e-02 3.133526095879074491e-02 3.148704323590788279e-02 3.158844034258535133e-02 3.163618518857285594e-02 3.162720672738912608e-02 3.155874495109314143e-02 3.142848940652381157e-02 3.123474603889897852e-02 3.097663836970050016e-02 3.065435040456866711e-02 3.026942013822870800e-02 2.982509380621222936e-02 2.932675154397556064e-02 2.878241371021250314e-02 2.820333174091789810e-02 2.760465455072008689e-02 2.700613595569740372e-02 2.643280378484931525e-02 2.591544208178159225e-02 2.549064774208114476e-02 2.520013857546020419e-02 2.508897573983036658e-02 2.520251722115747495e-02 2.558230858093702570e-02 2.626165968395121134e-02 2.726204943581113371e-02 2.859138904300315490e-02 3.024450610838319217e-02 3.220538269245722812e-02 3.445019979809235688e-02 3.695028670726903386e-02 3.967444147775453511e-02 4.259047743548972226e-02 4.566609477017780083e-02 4.886926648369681325e-02 5.216832260725644266e-02 5.553187356039761269e-02 5.892866666462601849e-02 6.232743253473690959e-02 6.569675254709839152e-02 6.900496271475373145e-02 7.222010015001943672e-02 7.530989340291928402e-02 7.824179559939099804e-02 8.098305836555901027e-02 8.350084435808260985e-02 8.576237646084296229e-02 8.773512217197804164e-02 8.938701232249772477e-02 9.068669404679183255e-02 9.160381893674121589e-02 9.210936869410517314e-02 9.217602258154522499e-02 9.177857393760345539e-02 9.089440758279028476e-02 8.950405713957607090e-02 8.759187290016968996e-02 8.514685004543011415e-02 8.216369943543867793e-02 7.864429943399095513e-02 7.459976746761351474e-02 7.005357360326734673e-02 6.504646321473904480e-02 5.964461486700113613e-02 5.395371579274817891e-02 4.814389372508275089e-02 4.249356620898600556e-02 3.745945673685011773e-02 3.375042723350785839e-02 3.227039817152580620e-02 3.371198777613275410e-02 3.805653145001262200e-02 4.468842932998946804e-02 5.290042484147450264e-02 6.214997798104988230e-02 7.206376035420103410e-02 8.238007876452094203e-02 9.290222424347686914e-02 1.034700115634419604e-01 1.139436367589692911e-01 1.241946564110174844e-01 1.341009615572185953e-01 1.435440193909935935e-01 1.524074397808108661e-01 1.605763435182218923e-01 1.679372341796220303e-01 1.743781980516704577e-01 1.797893248491999885e-01 1.840632808901045414e-01 1.870959890930506409e-01 1.887873836674715256e-01 1.890422155419161643e-01 1.877708896098043978e-01 1.848903180269164948e-01 1.803247758286478097e-01 1.740067465221257215e-01 1.658777463782928063e-01 1.558891171945482601e-01 1.440027787253562175e-01 1.301919346628467034e-01 1.144417325198104074e-01 9.674989692499955107e-02 7.712742645251720319e-02 5.559979304894434315e-02 3.221190794191229612e-02 7.137195456438514413e-03 2.010576486408720623e-02 4.872414114736099006e-02 7.895631979143834245e-02 1.106732075443861846e-01 1.437524950324523820e-01 1.780619279889691930e-01 2.134580419940982909e-01 2.497864791106738369e-01 2.868827081458333317e-01 3.245729338676504039e-01 3.626751354775811786e-01 4.010002098843491458e-01 4.393532048812027746e-01 4.775346299501848635e-01 5.153418328718222252e-01 5.525704300507281452e-01 5.890157779807573268e-01 6.244744727648784410e-01 6.587458641625716371e-01 6.916335703038657412e-01 7.229469790070135460e-01 7.525027215795685454e-01 7.801261050771837180e-01 8.056524892447186614e-01 8.289285947698298296e-01 8.498137300385454340e-01 8.681809242901665780e-01 8.839179559187045898e-01 8.969282656507633344e-01 9.071317454349077103e-01 9.144653950919676699e-01 9.188838400861750744e-01 9.203597051670749929e-01 9.188838400861750744e-01 9.144653950919676699e-01 9.071317454349077103e-01 8.969282656507631124e-01 8.839179559187045898e-01 8.681809242901664669e-01 8.498137300385453230e-01 8.289285947698298296e-01 8.056524892447186614e-01 7.801261050771837180e-01 7.525027215795684343e-01 7.229469790070135460e-01 6.916335703038658522e-01 6.587458641625717481e-01 6.244744727648785521e-01 5.890157779807575489e-01 5.525704300507281452e-01 5.153418328718222252e-01 4.775346299501848635e-01 4.393532048812027746e-01 4.010002098843491458e-01 3.626751354775812897e-01 3.245729338676504039e-01 2.868827081458332762e-01 2.497864791106738647e-01 2.134580419940983464e-01 1.780619279889691653e-01 1.437524950324524375e-01 1.106732075443861846e-01 7.895631979143830081e-02 4.872414114736100393e-02 2.010576486408719582e-02 7.137195456438476249e-03 3.221190794191229612e-02 5.559979304894434315e-02 7.712742645251720319e-02 9.674989692499952332e-02 1.144417325198103380e-01 1.301919346628467034e-01 1.440027787253562730e-01 1.558891171945482323e-01 1.658777463782928063e-01 1.740067465221257215e-01 1.803247758286477820e-01 1.848903180269165780e-01 1.877708896098043978e-01 1.890422155419163031e-01 1.887873836674715256e-01 1.870959890930506409e-01 1.840632808901045414e-01 1.797893248492000162e-01 1.743781980516704577e-01 1.679372341796220580e-01 1.605763435182220034e-01 1.524074397808108661e-01 1.435440193909935935e-01 1.341009615572185676e-01 1.241946564110174844e-01 1.139436367589692911e-01 1.034700115634419743e-01 9.290222424347688301e-02 8.238007876452088651e-02 7.206376035420103410e-02 6.214997798104988924e-02 5.290042484147450957e-02 4.468842932998946110e-02 3.805653145001263588e-02 3.371198777613275410e-02 3.227039817152581314e-02 3.375042723350786533e-02 3.745945673685013161e-02 4.249356620898601250e-02 4.814389372508275089e-02 5.395371579274819279e-02 5.964461486700112225e-02 6.504646321473904480e-02 7.005357360326733285e-02 7.459976746761352862e-02 7.864429943399096901e-02 8.216369943543867793e-02 8.514685004543011415e-02 8.759187290016968996e-02 8.950405713957607090e-02 9.089440758279029864e-02 9.177857393760346927e-02 9.217602258154521111e-02 9.210936869410514538e-02 9.160381893674125753e-02 9.068669404679179091e-02 8.938701232249775253e-02 8.773512217197806939e-02 8.576237646084297617e-02 8.350084435808260985e-02 8.098305836555903803e-02 7.824179559939099804e-02 7.530989340291931178e-02 7.222010015001940897e-02 6.900496271475371757e-02 6.569675254709839152e-02 6.232743253473690959e-02 5.892866666462600461e-02 5.553187356039761269e-02 5.216832260725644266e-02 4.886926648369681325e-02 4.566609477017777308e-02 4.259047743548970838e-02 3.967444147775454899e-02 3.695028670726903386e-02 3.445019979809234301e-02 3.220538269245724200e-02 3.024450610838319564e-02 2.859138904300315837e-02 2.726204943581113371e-02 2.626165968395121481e-02 2.558230858093702570e-02 2.520251722115747495e-02 2.508897573983036311e-02 2.520013857546020419e-02 2.549064774208113782e-02 2.591544208178158878e-02 2.643280378484930485e-02 2.700613595569741412e-02 2.760465455072007648e-02 2.820333174091789463e-02 2.878241371021252742e-02 2.932675154397556064e-02 2.982509380621222589e-02 3.026942013822872882e-02 3.065435040456866711e-02 3.097663836970049669e-02 3.123474603889896811e-02 3.142848940652379075e-02 3.155874495109313449e-02 3.162720672738912608e-02 3.163618518857284206e-02 3.158844034258535133e-02 3.148704323590790360e-02 3.133526095879075185e-02 3.113646135524427219e-02 3.089403441170363029e-02 3.061132791682837431e-02 3.029159546127653188e-02 2.993795520751429962e-02 2.955335813004322451e-02 2.914056462537791339e-02 2.870212853505742581e-02 2.824038772736112840e-02 2.775746045523540262e-02 2.725524675799111465e-02 2.673543421046188640e-02 2.619950735104562348e-02 2.564876014485907574e-02 2.508431086317564757e-02 2.450711878885915296e-02 2.391800219064949343e-02
2.446925800878126805e-02 2.507303514598490518e-02 2.566263735109112001e-02 2.623729876384741505e-02 2.679614969313100573e-02 2.733819951219699368e-02 2.786232008856829451e-02 2.836723024461769091e-02 2.885148179378648967e-02 2.931344774203076958e-02 2.975131328530018077e-02 3.016307027283602130e-02 3.054651584466687442e-02 3.089925599355559938e-02 3.121871485094432699e-02 3.150215055885315085e-02 3.174667867293586021e-02 3.194930415438522464e-02 3.210696316193374644e-02 3.221657606275472180e-02 3.227511335970496137e-02 3.227967660076891399e-02 3.222759681842085611e-02 3.211655366547924717e-02 3.194471919457877312e-02 3.171093118581637393e-02 3.141490205528920526e-02 3.105747061812395501e-02 3.064090517143654852e-02 3.016926714413752098e-02 2.964884421074744439e-02 2.908865895437980423e-02 2.850105159937823748e-02 2.790231940286244661e-02 2.731336598404062593e-02 2.676026578931570143e-02 2.627457993692453725e-02 2.589317932128011937e-02 2.565727288624457605e-02 2.561037033210559338e-02 2.579511100351841377e-02 2.624929012036154516e-02 2.700188010656860704e-02 2.807008541664480009e-02 2.945822818165075643e-02 3.115860194980953762e-02 3.315374717648704450e-02 3.541928315128270444e-02 3.792654614568105598e-02 4.064462294264478692e-02 4.354169165836739575e-02 4.658577363993146592e-02 4.974506584160090505e-02 5.298801357301134718e-02 5.628324534988260464e-02 5.959945136570198032e-02 6.290525522053917740e-02 6.616910659980140830e-02 6.935920881427402873e-02 7.244348706230381574e-02 7.538959890079982573e-02 7.816498625662303412e-02 8.073696743498180728e-02 8.307286742347373687e-02 8.514018503563015872e-02 8.690679593407019121e-02 8.834119127496814494e-02 8.941275265662441962e-02 9.009206534347997952e-02 9.035127357081725041e-02 9.016448444248384431e-02 8.950823105363792109e-02 8.836201189963054092e-02 8.670893389508760318e-02 8.453650307710601497e-02 8.183763503449470456e-02 7.861200494024134233e-02 7.486794095527053716e-02 7.062521563897254662e-02 6.591936762558955887e-02 6.080870487942489910e-02 5.538610863377525090e-02 4.979946968987373351e-02 4.428702925368194210e-02 3.923425710912489123e-02 3.524200197521324546e-02 3.312145885670324946e-02 3.362809674430600887e-02 3.698230824906985348e-02 4.276249544740914899e-02 5.030487140229048665e-02 5.903647682594602430e-02 6.854557323074807196e-02 7.854239712177432664e-02 8.881240226639583457e-02 9.918454485707986490e-02 1.095124841188721693e-01 1.196638409331574060e-01 1.295141185976108056e-01 1.389433028923391655e-01 1.478340319903160560e-01 1.560707143770190819e-01 1.635392393628274932e-01 1.701270712655013895e-01 1.757236002884457471e-01 1.802206699284455427e-01 1.835132280619667378e-01 1.855000651368729492e-01 1.860846128082093709e-01 1.851757825572607208e-01 1.826888278955660916e-01 1.785462166900455561e-01 1.726785027307793374e-01 1.650251887510575943e-01 1.555355781031761975e-01 1.441696222877580924e-01 1.308987946346528708e-01 1.157070809357646779e-01 9.859236007699644089e-02 7.956910550310949959e-02 5.867641679961718010e-02 3.601756258613901529e-02 1.229842522176114936e-02 1.649662223848004025e-02 4.395244731704276570e-02 7.348847388760340604e-02 1.045956609805235998e-01 1.371034532232412173e-01 1.708672632890594623e-01 2.057398183848971329e-01 2.415657279304668781e-01 2.781804685012357337e-01 3.154106424327336455e-01 3.530747347155440141e-01 3.909841223481608785e-01 4.289442406138741504e-01 4.667558608144485310e-01 5.042164525769387007e-01 5.411216112137695600e-01 5.772665335963205191e-01 6.124475271690633660e-01 6.464635371379529039e-01 6.791176769814120107e-01 7.102187474748412610e-01 7.395827295003079005e-01 7.670342360894915057e-01 7.924079094495580788e-01 8.155497491641142682e-01 8.363183583500706231e-01 8.545860952871304761e-01 8.702401189148931682e-01 8.831833176061683055e-01 8.933351117640638828e-01 9.006321220422660589e-01 9.050286963385074657e-01 9.064972901449267484e-01 9.050286963385074657e-01 9.006321220422661700e-01 8.933351117640638828e-01 8.831833176061678614e-01 8.702401189148931682e-01 8.545860952871305871e-01 8.363183583500705121e-01 8.155497491641144903e-01 7.924079094495578568e-01 7.670342360894913947e-01 7.395827295003077895e-01 7.102187474748412610e-01 6.791176769814118996e-01 6.464635371379529039e-01 6.124475271690634770e-01 5.772665335963205191e-01 5.411216112137694489e-01 5.042164525769387007e-01 4.667558608144485310e-01 4.289442406138740393e-01 3.909841223481609340e-01 3.530747347155440141e-01 3.154106424327336455e-01 2.781804685012357337e-01 2.415657279304669058e-01 2.057398183848971329e-01 1.708672632890594623e-01 1.371034532232412173e-01 1.045956609805236137e-01 7.348847388760341992e-02 4.395244731704275182e-02 1.649662223848001597e-02 1.229842522176113548e-02 3.601756258613898060e-02 5.867641679961718704e-02 7.956910550310954122e-02 9.859236007699644089e-02 1.157070809357646085e-01 1.308987946346528708e-01 1.441696222877580091e-01 1.555355781031762807e-01 1.650251887510575943e-01 1.726785027307793097e-01 1.785462166900455283e-01 1.826888278955661471e-01 1.851757825572607485e-01 1.860846128082093154e-01 1.855000651368729492e-01 1.835132280619667378e-01 1.802206699284455704e-01 1.757236002884458304e-01 1.701270712655013340e-01 1.635392393628275209e-01 1.560707143770191652e-01 1.478340319903160560e-01 1.389433028923391378e-01 1.295141185976108333e-01 1.196638409331574338e-01 1.095124841188721415e-01 9.918454485707986490e-02 8.881240226639580682e-02 7.854239712177432664e-02 6.854557323074807196e-02 5.903647682594602430e-02 5.030487140229049359e-02 4.276249544740915592e-02 3.698230824906986736e-02 3.362809674430600887e-02 3.312145885670324252e-02 3.524200197521323852e-02 3.923425710912489817e-02 4.428702925368194210e-02 4.979946968987374045e-02 5.538610863377526478e-02 6.080870487942488523e-02 6.591936762558960050e-02 7.062521563897257437e-02 7.486794095527056492e-02 7.861200494024132845e-02 8.183763503449469068e-02 8.453650307710604273e-02 8.670893389508761706e-02 8.836201189963058256e-02 8.950823105363792109e-02 9.016448444248381655e-02 9.035127357081723654e-02 9.009206534347995177e-02 8.941275265662439187e-02 8.834119127496813106e-02 8.690679593407019121e-02 8.514018503563015872e-02 8.307286742347372299e-02 8.073696743498180728e-02 7.816498625662303412e-02 7.538959890079981185e-02 7.244348706230382962e-02 6.935920881427405649e-02 6.616910659980140830e-02 6.290525522053917740e-02 5.959945136570196644e-02 5.628324534988259076e-02 5.298801357301135412e-02 4.974506584160092587e-02 4.658577363993149367e-02 4.354169165836740268e-02 4.064462294264477998e-02 3.792654614568106292e-02 3.541928315128269056e-02 3.315374717648705838e-02 3.115860194980953762e-02 2.945822818165076337e-02 2.807008541664480356e-02 2.700188010656859663e-02 2.624929012036155210e-02 2.579511100351842418e-02 2.561037033210560726e-02 2.565727288624456912e-02 2.589317932128012631e-02 2.627457993692455113e-02 2.676026578931568062e-02 2.731336598404062246e-02 2.790231940286246742e-02 2.850105159937823748e-02 2.908865895437981117e-02 2.964884421074744786e-02 3.016926714413751404e-02 3.064090517143655545e-02 3.105747061812395154e-02 3.141490205528921220e-02 3.171093118581638087e-02 3.194471919457875925e-02 3.211655366547925411e-02 3.222759681842085611e-02 3.227967660076890011e-02 3.227511335970497525e-02 3.221657606275472180e-02 3.210696316193373256e-02 3.194930415438521770e-02 3.174667867293584633e-02 3.150215055885317167e-02 3.121871485094431312e-02 3.089925599355559591e-02 3.054651584466689523e-02 3.016307027283603170e-02 2.975131328530018771e-02 2.931344774203079734e-02 2.885148179378650007e-02 2.836723024461768744e-02 2.786232008856828757e-02 2.733819951219698327e-02 2.679614969313098838e-02 2.623729876384742199e-02 2.566263735109113389e-02 2.507303514598490518e-02 2.446925800878127152e-02
2.500526676961970646e-02 2.562864772305740307e-02 2.623575127340112972e-02 2.682580323811413481e-02 2.739795842033607501e-02 2.795128525342539458e-02 2.848475040304107239e-02 2.899720373966605674e-02 2.948736415192939816e-02 2.995380672703341213e-02 3.039495187841106255e-02 3.080905705276516804e-02 3.119421169959911769e-02 3.154833623820243321e-02 3.186918581228394970e-02 3.215435968533855715e-02 3.240131720554597500e-02 3.260740136466084432e-02 3.276987109998603931e-02 3.288594365270477993e-02 3.295284851375118035e-02 3.296789477550187558e-02 3.292855408316906762e-02 3.283256186455763004e-02 3.267804013239604399e-02 3.246364591641384689e-02 3.218875029734492854e-02 3.185365405410999634e-02 3.145984700606313522e-02 3.101031901525584666e-02 3.050993085913012923e-02 2.996585194228994567e-02 2.938806758991750062e-02 2.878994900025755657e-02 2.818886018252780845e-02 2.760674376214749398e-02 2.707057742672165299e-02 2.661252611880674662e-02 2.626954660107651621e-02 2.608216985287388143e-02 2.609225838512606657e-02 2.633977311618968670e-02 2.685897605499879687e-02 2.767488073731420861e-02 2.880087446986745806e-02 3.023810904406190603e-02 3.197662909781309043e-02 3.399765090021566322e-02 3.627620614005803990e-02 3.878352266764702183e-02 4.148882488305689897e-02 4.436050749890153161e-02 4.736678897828983104e-02 5.047599846470191692e-02 5.365663744762431270e-02 5.687732289110716821e-02 6.010668336641522558e-02 6.331325200975498890e-02 6.646538100179072428e-02 6.953119017602303609e-02 7.247855523800270094e-02 7.527513716735163840e-02 7.788845243175578081e-02 8.028598285785022715e-02 8.243532389224798862e-02 8.430437027961838747e-02 8.586153876427272957e-02 8.707602827053714800e-02 8.791811920537691283e-02 8.835951521531568154e-02 8.837373320055050274e-02 8.793655110983944478e-02 8.702652878571921768e-02 8.562562620433859795e-02 8.371995809963958535e-02 8.130074811779761101e-02 7.836558640185663227e-02 7.492016488755685877e-02 7.098078898957585481e-02 6.657818889381419969e-02 6.176356476412921126e-02 5.661855069119415412e-02 5.127208995410752201e-02 4.592911091563575687e-02 4.091671189190323327e-02 3.674399681949500063e-02 3.412402568884088938e-02 3.381402419118993696e-02 3.621269282909776038e-02 4.110989524128966927e-02 4.793021631036711860e-02 5.609292466030242619e-02 6.515297874074414686e-02 7.479183236089115283e-02 8.477546167344394978e-02 9.492063950117415883e-02 1.050736168423562905e-01 1.150975630112877207e-01 1.248653231858382201e-01 1.342552953288745909e-01 1.431491489135431061e-01 1.514306568884152548e-01 1.589852215251071066e-01 1.656998473939387817e-01 1.714634120020362140e-01 1.761671404170959965e-01 1.797052228427241105e-01 1.819755336393801548e-01 1.828804222854457096e-01 1.823275544626637157e-01 1.802307867962567589e-01 1.765110631639757455e-01 1.710973251968569420e-01 1.639274364056383937e-01 1.549491316778870698e-01 1.441210295575009182e-01 1.314138043254398092e-01 1.168117690509422463e-01 1.003155738354887666e-01 8.194829737850849172e-02 6.177413744371029747e-02 3.998327318965450017e-02 1.769393264889483272e-02 1.483403442214506311e-02 3.982389430898866656e-02 6.838573281514739866e-02 9.874600729224539131e-02 1.305873857351676492e-01 1.637279250577332868e-01 1.980074969863193368e-01 2.332657341327126210e-01 2.693362181639346042e-01 3.060449956684396233e-01 3.432105962592491566e-01 3.806446927193976038e-01 4.181530892493990348e-01 4.555369042458800588e-01 4.925938815029067275e-01 5.291197913822539567e-01 5.649098956109569469e-01 5.997604549196383639e-01 6.334702613680103234e-01 6.658421785001441551e-01 6.966846731662461600e-01 7.258133233011115903e-01 7.530522863465446415e-01 7.782357134430764045e-01 8.012090950483512497e-01 8.218305242917559594e-01 8.399718651600855956e-01 8.555198135302716222e-01 8.683768401189742026e-01 8.784620055979805997e-01 8.857116394174610052e-01 8.900798752729883745e-01 8.915390376308905962e-01 8.900798752729883745e-01 8.857116394174610052e-01 8.784620055979805997e-01 8.683768401189743136e-01 8.555198135302716222e-01 8.399718651600858177e-01 8.218305242917557374e-01 8.012090950483508056e-01 7.782357134430761825e-01 7.530522863465446415e-01 7.258133233011117014e-01 6.966846731662461600e-01 6.658421785001441551e-01 6.334702613680103234e-01 5.997604549196384749e-01 5.649098956109572800e-01 5.291197913822540677e-01 4.925938815029067830e-01 4.555369042458800033e-01 4.181530892493990348e-01 3.806446927193976593e-01 3.432105962592492121e-01 3.060449956684395678e-01 2.693362181639346042e-01 2.332657341327126210e-01 1.980074969863193646e-01 1.637279250577333145e-01 1.305873857351676215e-01 9.874600729224537743e-02 6.838573281514741253e-02 3.982389430898868043e-02 1.483403442214509087e-02 1.769393264889482925e-02 3.998327318965451405e-02 6.177413744371033216e-02 8.194829737850854723e-02 1.003155738354887666e-01 1.168117690509422324e-01 1.314138043254397814e-01 1.441210295575008626e-01 1.549491316778870975e-01 1.639274364056384492e-01 1.710973251968569420e-01 1.765110631639756900e-01 1.802307867962567589e-01 1.823275544626637990e-01 1.828804222854457096e-01 1.819755336393801826e-01 1.797052228427241383e-01 1.761671404170959687e-01 1.714634120020362140e-01 1.656998473939386984e-01 1.589852215251071343e-01 1.514306568884152271e-01 1.431491489135430784e-01 1.342552953288745632e-01 1.248653231858382617e-01 1.150975630112876930e-01 1.050736168423562628e-01 9.492063950117417270e-02 8.477546167344394978e-02 7.479183236089116671e-02 6.515297874074418849e-02 5.609292466030244007e-02 4.793021631036712554e-02 4.110989524128966233e-02 3.621269282909775344e-02 3.381402419118993696e-02 3.412402568884087550e-02 3.674399681949499369e-02 4.091671189190324021e-02 4.592911091563574993e-02 5.127208995410754283e-02 5.661855069119418188e-02 6.176356476412923902e-02 6.657818889381424132e-02 7.098078898957584093e-02 7.492016488755687265e-02 7.836558640185664615e-02 8.130074811779763877e-02 8.371995809963958535e-02 8.562562620433861182e-02 8.702652878571923156e-02 8.793655110983938927e-02 8.837373320055050274e-02 8.835951521531568154e-02 8.791811920537691283e-02 8.707602827053714800e-02 8.586153876427274345e-02 8.430437027961833196e-02 8.243532389224801638e-02 8.028598285785018551e-02 7.788845243175578081e-02 7.527513716735163840e-02 7.247855523800271482e-02 6.953119017602303609e-02 6.646538100179073816e-02 6.331325200975498890e-02 6.010668336641523252e-02 5.687732289110716821e-02 5.365663744762431270e-02 5.047599846470191692e-02 4.736678897828981022e-02 4.436050749890152467e-02 4.148882488305689897e-02 3.878352266764702183e-02 3.627620614005803296e-02 3.399765090021567709e-02 3.197662909781308349e-02 3.023810904406190603e-02 2.880087446986747193e-02 2.767488073731420167e-02 2.685897605499878993e-02 2.633977311618970057e-02 2.609225838512604922e-02 2.608216985287388837e-02 2.626954660107653702e-02 2.661252611880672928e-02 2.707057742672165299e-02 2.760674376214748010e-02 2.818886018252780845e-02 2.878994900025754616e-02 2.938806758991750409e-02 2.996585194228994914e-02 3.050993085913015004e-02 3.101031901525584319e-02 3.145984700606314216e-02 3.185365405410999634e-02 3.218875029734494242e-02 3.246364591641381914e-02 3.267804013239604399e-02 3.283256186455762310e-02 3.292855408316907456e-02 3.296789477550187558e-02 3.295284851375115259e-02 3.288594365270480074e-02 3.276987109998605319e-02 3.260740136466084432e-02 3.240131720554596806e-02 3.215435968533855021e-02 3.186918581228396358e-02 3.154833623820244709e-02 3.119421169959913157e-02 3.080905705276515416e-02 3.039495187841107643e-02 2.995380672703340519e-02 2.948736415192939816e-02 2.899720373966605674e-02 2.848475040304108280e-02 2.795128525342539111e-02 2.739795842033607501e-02 2.682580323811413134e-02 2.623575127340112279e-02 2.562864772305740654e-02 2.500526676961970646e-02
2.551585647471154780e-02 2.616314494381782527e-02 2.679227043461668983e-02 2.740240015051614159e-02 2.799265805461086803e-02 2.856211181336497720e-02 2.910975928566243362e-02 2.963451487963598280e-02 3.013519615950550901e-02 3.061051114537825454e-02 3.105904680995101586e-02 3.147925933684690702e-02 3.186946676619342028e-02 3.222784471435327647e-02 3.255242591810788427e-02 3.284110442149831138e-02 3.309164529950214817e-02 3.330170090176626241e-02 3.346883470847203390e-02 3.359055402777538779e-02 3.366435294062228994e-02 3.368776712758798919e-02 3.365844250897299245e-02 3.357422001203080181e-02 3.343323926615572594e-02 3.323406463622678719e-02 3.297583774559572495e-02 3.265846150523371572e-02 3.228282160492921410e-02 3.185105230850000108e-02 3.136685395077168370e-02 3.083586922485793622e-02 3.026612320369063275e-02 2.966852641846141891e-02 2.905742864775161596e-02 2.845118976244600736e-02 2.787269895994267874e-02 2.734972260514560716e-02 2.691489796478279892e-02 2.660513478738753268e-02 2.646018163575170751e-02 2.652022044430088835e-02 2.682261435404299094e-02 2.739830640116888705e-02 2.826867282011116464e-02 2.944364054377522633e-02 3.092149501252265675e-02 3.269022047817839172e-02 3.472976711239762065e-02 3.701453244646508295e-02 3.951552831471905752e-02 4.220198900818752236e-02 4.504240639116904171e-02 4.800510007372703336e-02 5.105846434965922997e-02 5.417101854780227710e-02 5.731135559626544113e-02 6.044805223362249152e-02 6.354957982305710351e-02 6.658423785452895205e-02 6.952012152489332741e-02 7.232512845533692336e-02 7.496700611985621099e-02 7.741343983373984161e-02 7.963218048450476649e-02 8.159121115989614870e-02 8.325895221657791945e-02 8.460450505350916584e-02 8.559793592731790302e-02 8.621060269142243049e-02 8.641552959213485985e-02 8.618783861471537855e-02 8.550525100842508441e-02 8.434868064631738382e-02 8.270295368763706800e-02 8.055770989297900142e-02 7.790857571326005593e-02 7.475875844454414609e-02 7.112131361564187626e-02 6.702252009124337606e-02 6.250712459966452361e-02 5.764680291610081719e-02 5.255418935408070341e-02 4.740629728154865941e-02 4.248208733103846918e-02 3.821358462537826489e-02 3.521976418720761115e-02 3.422033083281626753e-02 3.572780593997459953e-02 3.973420031702458444e-02 4.579025003049185666e-02 5.333612916386584746e-02 6.190331014894499828e-02 7.114563335558170276e-02 8.080851453269057016e-02 9.069532809917092708e-02 1.006440304505955424e-01 1.105127846932267843e-01 1.201714723782294630e-01 1.294967711313997905e-01 1.383693670598554193e-01 1.466724634491820001e-01 1.542910970852012786e-01 1.611119733879920468e-01 1.670236455719472102e-01 1.719169288728992773e-01 1.756854795754781984e-01 1.782264918430948031e-01 1.794414798050925908e-01 1.792371218502592234e-01 1.775261510546161381e-01 1.742282819848782194e-01 1.692711717192863230e-01 1.625914248140903073e-01 1.541356741049278445e-01 1.438618155667091558e-01 1.317405818986898680e-01 1.177579094831666534e-01 1.019193249083623631e-01 8.426015103023513919e-02 6.487596669801704019e-02 4.404842143921508524e-02 2.314251946135428492e-02 1.575742065933468869e-02 3.658398861112672346e-02 6.376819587167627257e-02 9.320362464410057723e-02 1.242653504079921783e-01 1.566950524075088336e-01 1.903061716507152001e-01 2.249275792439034694e-01 2.603881884422580839e-01 2.965120783612979483e-01 3.331171014009290943e-01 3.700148850821493585e-01 4.070114859621595804e-01 4.439083920717870058e-01 4.805037331766259801e-01 5.165936249037857975e-01 5.519736022939599751e-01 5.864401121901243741e-01 6.197920406914927405e-01 6.518322554101073640e-01 6.823691441808771296e-01 7.112181330251968747e-01 7.382031669770606763e-01 7.631581380708584161e-01 7.859282454832200449e-01 8.063712735823729272e-01 8.243587745028526648e-01 8.397771428460678589e-01 8.525285712143065853e-01 8.625318765130822740e-01 8.697231882967967342e-01 8.740564918733455535e-01 8.755040204094325373e-01 8.740564918733458866e-01 8.697231882967966232e-01 8.625318765130820520e-01 8.525285712143065853e-01 8.397771428460678589e-01 8.243587745028526648e-01 8.063712735823730382e-01 7.859282454832200449e-01 7.631581380708583051e-01 7.382031669770607873e-01 7.112181330251967637e-01 6.823691441808772407e-01 6.518322554101073640e-01 6.197920406914926295e-01 5.864401121901242631e-01 5.519736022939598641e-01 5.165936249037857975e-01 4.805037331766259801e-01 4.439083920717870613e-01 4.070114859621595249e-01 3.700148850821493585e-01 3.331171014009290943e-01 2.965120783612981703e-01 2.603881884422580839e-01 2.249275792439033861e-01 1.903061716507152556e-01 1.566950524075089168e-01 1.242653504079921645e-01 9.320362464410063275e-02 6.376819587167625869e-02 3.658398861112673039e-02 1.575742065933467828e-02 2.314251946135427451e-02 4.404842143921511299e-02 6.487596669801709570e-02 8.426015103023511144e-02 1.019193249083623909e-01 1.177579094831666257e-01 1.317405818986898958e-01 1.438618155667091836e-01 1.541356741049279000e-01 1.625914248140903073e-01 1.692711717192864063e-01 1.742282819848782194e-01 1.775261510546161658e-01 1.792371218502592234e-01 1.794414798050925630e-01 1.782264918430948586e-01 1.756854795754781984e-01 1.719169288728992773e-01 1.670236455719470992e-01 1.611119733879920468e-01 1.542910970852013064e-01 1.466724634491820001e-01 1.383693670598554193e-01 1.294967711313998182e-01 1.201714723782294769e-01 1.105127846932267704e-01 1.006440304505955563e-01 9.069532809917094096e-02 8.080851453269058404e-02 7.114563335558168888e-02 6.190331014894499828e-02 5.333612916386584746e-02 4.579025003049185666e-02 3.973420031702459831e-02 3.572780593997459953e-02 3.422033083281627447e-02 3.521976418720760421e-02 3.821358462537824408e-02 4.248208733103847612e-02 4.740629728154868022e-02 5.255418935408069647e-02 5.764680291610080332e-02 6.250712459966452361e-02 6.702252009124337606e-02 7.112131361564189014e-02 7.475875844454414609e-02 7.790857571326006981e-02 8.055770989297900142e-02 8.270295368763710964e-02 8.434868064631742546e-02 8.550525100842508441e-02 8.618783861471542018e-02 8.641552959213487373e-02 8.621060269142247212e-02 8.559793592731788914e-02 8.460450505350915196e-02 8.325895221657793333e-02 8.159121115989616257e-02 7.963218048450478037e-02 7.741343983373981386e-02 7.496700611985623874e-02 7.232512845533690948e-02 6.952012152489332741e-02 6.658423785452892429e-02 6.354957982305708963e-02 6.044805223362251234e-02 5.731135559626543419e-02 5.417101854780226322e-02 5.105846434965921610e-02 4.800510007372703336e-02 4.504240639116904171e-02 4.220198900818748766e-02 3.951552831471905752e-02 3.701453244646508295e-02 3.472976711239764841e-02 3.269022047817839866e-02 3.092149501252265328e-02 2.944364054377522980e-02 2.826867282011117505e-02 2.739830640116888705e-02 2.682261435404298053e-02 2.652022044430088141e-02 2.646018163575171098e-02 2.660513478738753268e-02 2.691489796478279545e-02 2.734972260514561410e-02 2.787269895994268221e-02 2.845118976244601777e-02 2.905742864775160555e-02 2.966852641846139810e-02 3.026612320369063275e-02 3.083586922485796050e-02 3.136685395077169064e-02 3.185105230850000801e-02 3.228282160492922104e-02 3.265846150523370878e-02 3.297583774559573189e-02 3.323406463622679413e-02 3.343323926615571901e-02 3.357422001203078793e-02 3.365844250897299245e-02 3.368776712758798225e-02 3.366435294062228301e-02 3.359055402777540861e-02 3.346883470847204084e-02 3.330170090176626241e-02 3.309164529950213429e-02 3.284110442149829751e-02 3.255242591810788427e-02 3.222784471435325565e-02 3.186946676619342028e-02 3.147925933684690009e-02 3.105904680995101586e-02 3.061051114537824760e-02 3.013519615950550901e-02 2.963451487963596892e-02 2.910975928566244403e-02 2.856211181336497720e-02 2.799265805461087844e-02 2.740240015051614506e-02 2.679227043461666902e-02 2.616314494381782180e-02 2.551585647471154780e-02
2.599210328819281587e-02 2.666692315552624676e-02 2.732196261342677290e-02 2.795628987258842735e-02 2.856895246312725692e-02 2.915896674973417896e-02 2.972530673179315033e-02 3.026689236399724217e-02 3.078257768994301785e-02 3.127113914136743500e-02 3.173126441814970444e-02 3.216154242872806129e-02 3.256045483661542533e-02 3.292636982638175863e-02 3.325753877250675616e-02 3.355209656796505346e-02 3.380806644859221666e-02 3.402337023754181677e-02 3.419584503617122129e-02 3.432326750973273277e-02 3.440338706688504666e-02 3.443396942108822856e-02 3.441285226287638110e-02 3.433801507888274707e-02 3.420766554362371370e-02 3.402034539946834774e-02 3.377505934267154009e-02 3.347143115092464372e-02 3.310989209970338631e-02 3.269190754925618142e-02 3.222024827792646651e-02 3.169931335819609758e-02 3.113551050050178057e-02 3.053769674451927221e-02 2.991767539021462571e-02 2.929073147966724383e-02 2.867616449592644973e-02 2.809773981308418683e-02 2.758392906310469864e-02 2.716775136649734676e-02 2.688598580192236992e-02 2.677754542435299354e-02 2.688093995558366381e-02 2.723103168912948194e-02 2.785563603786630690e-02 2.877274903019097496e-02 2.998910176553961499e-02 3.150032230370686248e-02 3.329244859880620827e-02 3.534418052769559143e-02 3.762922331111056423e-02 4.011827530138745851e-02 4.278047465842300945e-02 4.558431649004944519e-02 4.849815040632421415e-02 5.149039090057991319e-02 5.452955567591095953e-02 5.758421708015486890e-02 6.062292336471058335e-02 6.361412456359794021e-02 6.652612275058510105e-02 6.932705691012552851e-02 7.198492702520004061e-02 7.446765889747393452e-02 7.674320971811961212e-02 7.877971388747948001e-02 8.054566867866523594e-02 8.201015987649153127e-02 8.314312845445687161e-02 8.391568074691611867e-02 8.430044661701650843e-02 8.427199315235124610e-02 8.380730601091343490e-02 8.288635764132769312e-02 8.149279281389110174e-02 7.961477996425724013e-02 7.724610655237136581e-02 7.438764647509905903e-02 7.104941286433490155e-02 6.725355815094580247e-02 6.303894491488644392e-02 5.846837031984672417e-02 5.364030261949079975e-02 4.870812920390869827e-02 4.391080903559394649e-02 3.961587819301935764e-02 3.635679859551780441e-02 3.479420616167968466e-02 3.549738681058684647e-02 3.863045147414647523e-02 4.389408497078168409e-02 5.078060098255055693e-02 5.881274889652308990e-02 6.762045608290181975e-02 7.692840243879864315e-02 8.652560439903175804e-02 9.624087842630638101e-02 1.059268087436305295e-01 1.154499798738341798e-01 1.246851925253852772e-01 1.335121171759813263e-01 1.418134417361817390e-01 1.494739524254770635e-01 1.563802134544992894e-01 1.624206427109798068e-01 1.674858574142990830e-01 1.714692091317696898e-01 1.742674550507838926e-01 1.757815296680337314e-01 1.759173926642116081e-01 1.745869376630189707e-01 1.717089552261897023e-01 1.672101545429190983e-01 1.610262662435595349e-01 1.531032825207041814e-01 1.433989608085645406e-01 1.318848758115620523e-01 1.185496981390720128e-01 1.034054691565524237e-01 8.650213128107779592e-02 6.796908543424048932e-02 4.817134196112526218e-02 2.859475197685740558e-02 1.888778766792580111e-02 3.450338909054112557e-02 5.977624506382095415e-02 8.805984378637879417e-02 1.182063611989138258e-01 1.498256778906855990e-01 1.826856793386065769e-01 2.165964166960085979e-01 2.513782866136151095e-01 2.868514249081695056e-01 3.228319648378572548e-01 3.591309551190451921e-01 3.955544673316490623e-01 4.319043036853587592e-01 4.679790405352380334e-01 5.035752753124489445e-01 5.384890029866017391e-01 5.725170757181002879e-01 6.054587130396453798e-01 6.371170370280549999e-01 6.673006108242210965e-01 6.958249611383640065e-01 7.225140668518315046e-01 7.472017969224621359e-01 7.697332817497963831e-01 7.899662030862906192e-01 8.077719885621225115e-01 8.230368979611725200e-01 8.356629895619055448e-01 8.455689561437731427e-01 8.526908216538916507e-01 8.569824910210128710e-01 8.584161471806979193e-01 8.569824910210128710e-01 8.526908216538916507e-01 8.455689561437731427e-01 8.356629895619053228e-01 8.230368979611727420e-01 8.077719885621225115e-01 7.899662030862906192e-01 7.697332817497962720e-01 7.472017969224621359e-01 7.225140668518316156e-01 6.958249611383641176e-01 6.673006108242210965e-01 6.371170370280549999e-01 6.054587130396453798e-01 5.725170757181003989e-01 5.384890029866016281e-01 5.035752753124489445e-01 4.679790405352380334e-01 4.319043036853588147e-01 3.955544673316489512e-01 3.591309551190451921e-01 3.228319648378572548e-01 2.868514249081695056e-01 2.513782866136151650e-01 2.165964166960085979e-01 1.826856793386065492e-01 1.498256778906855713e-01 1.182063611989138396e-01 8.805984378637880805e-02 5.977624506382096109e-02 3.450338909054111863e-02 1.888778766792582886e-02 2.859475197685738129e-02 4.817134196112527605e-02 6.796908543424051707e-02 8.650213128107783755e-02 1.034054691565524375e-01 1.185496981390720406e-01 1.318848758115621356e-01 1.433989608085645684e-01 1.531032825207041537e-01 1.610262662435595349e-01 1.672101545429190983e-01 1.717089552261896468e-01 1.745869376630189429e-01 1.759173926642116637e-01 1.757815296680337036e-01 1.742674550507838926e-01 1.714692091317696898e-01 1.674858574142990275e-01 1.624206427109797235e-01 1.563802134544992894e-01 1.494739524254770358e-01 1.418134417361817112e-01 1.335121171759813263e-01 1.246851925253852356e-01 1.154499798738342492e-01 1.059268087436304739e-01 9.624087842630639489e-02 8.652560439903178580e-02 7.692840243879867090e-02 6.762045608290183363e-02 5.881274889652306215e-02 5.078060098255058469e-02 4.389408497078168409e-02 3.863045147414646135e-02 3.549738681058683260e-02 3.479420616167968466e-02 3.635679859551779747e-02 3.961587819301936458e-02 4.391080903559393955e-02 4.870812920390869827e-02 5.364030261949079281e-02 5.846837031984672417e-02 6.303894491488645779e-02 6.725355815094580247e-02 7.104941286433488767e-02 7.438764647509905903e-02 7.724610655237135193e-02 7.961477996425726789e-02 8.149279281389110174e-02 8.288635764132770700e-02 8.380730601091342102e-02 8.427199315235120447e-02 8.430044661701650843e-02 8.391568074691611867e-02 8.314312845445684386e-02 8.201015987649154515e-02 8.054566867866523594e-02 7.877971388747948001e-02 7.674320971811962599e-02 7.446765889747393452e-02 7.198492702520004061e-02 6.932705691012547300e-02 6.652612275058511493e-02 6.361412456359794021e-02 6.062292336471057641e-02 5.758421708015487583e-02 5.452955567591091096e-02 5.149039090057992707e-02 4.849815040632422802e-02 4.558431649004944519e-02 4.278047465842300945e-02 4.011827530138743075e-02 3.762922331111056423e-02 3.534418052769559143e-02 3.329244859880622909e-02 3.150032230370686248e-02 2.998910176553960805e-02 2.877274903019096802e-02 2.785563603786631037e-02 2.723103168912946459e-02 2.688093995558368116e-02 2.677754542435299701e-02 2.688598580192236992e-02 2.716775136649735370e-02 2.758392906310469517e-02 2.809773981308417296e-02 2.867616449592646014e-02 2.929073147966725077e-02 2.991767539021461877e-02 3.053769674451929650e-02 3.113551050050177710e-02 3.169931335819608370e-02 3.222024827792649426e-02 3.269190754925620918e-02 3.310989209970339325e-02 3.347143115092463678e-02 3.377505934267154009e-02 3.402034539946834080e-02 3.420766554362371370e-02 3.433801507888272625e-02 3.441285226287639498e-02 3.443396942108825631e-02 3.440338706688502585e-02 3.432326750973272583e-02 3.419584503617121435e-02 3.402337023754180290e-02 3.380806644859223054e-02 3.355209656796503959e-02 3.325753877250676310e-02 3.292636982638175169e-02 3.256045483661543227e-02 3.216154242872806823e-02 3.173126441814969056e-02 3.127113914136744888e-02 3.078257768994301785e-02 3.026689236399723523e-02 2.972530673179315727e-02 2.915896674973418937e-02 2.856895246312725692e-02 2.795628987258841000e-02 2.732196261342678678e-02 2.666692315552624329e-02 2.599210328819281587e-02
2.642628575498870078e-02 2.713156176580403672e-02 2.781574480921836928e-02 2.847777268864234643e-02 2.911658004235347097e-02 2.973109048728498141e-02 3.032020791627689643e-02 3.088280710695487027e-02 3.141772385152603875e-02 3.192374487239992703e-02 3.239959784829101602e-02 3.284394193862275740e-02 3.325535926086287813e-02 3.363234784506302644e-02 3.397331666311960430e-02 3.427658340710011686e-02 3.454037577312579765e-02 3.476283709645592440e-02 3.494203728297297362e-02 3.507599009643108667e-02 3.516267799599425564e-02 3.520008588236663710e-02 3.518624531341866396e-02 3.511929100374857476e-02 3.499753174112514575e-02 3.481953825148650233e-02 3.458425103744340590e-02 3.429111181163764510e-02 3.394022284133832446e-02 3.353253927937163009e-02 3.307010028623932202e-02 3.255630524925650499e-02 3.199624128906437132e-02 3.139706681111481545e-02 3.076845191984479283e-02 3.012306818246212117e-02 2.947710479872985012e-02 2.885076239837361389e-02 2.826863672803266170e-02 2.775985335742466031e-02 2.735776163105562570e-02 2.709896855058701454e-02 2.702153711689180698e-02 2.716233717531313374e-02 2.755382448837181281e-02 2.822084148206942256e-02 2.917819329597233849e-02 3.042959580782830797e-02 3.196814927091477798e-02 3.377800130212239849e-02 3.583658703483309782e-02 3.811685588252335111e-02 4.058910694850785539e-02 4.322229681449335503e-02 4.598485331399718157e-02 4.884510757650914470e-02 5.177146970165426992e-02 5.473245396106683064e-02 5.769663074841459294e-02 6.063255629240975331e-02 6.350871128218554817e-02 6.629346603866610732e-02 6.895508135452120546e-02 7.146174912314537386e-02 7.378167417310867171e-02 7.588319747086379186e-02 7.773496051303842302e-02 7.930611099752496451e-02 8.056655060853340489e-02 8.148722697884348831e-02 8.204047373274876709e-02 8.220040524258220849e-02 8.194337683363114855e-02 8.124852745530151965e-02 8.009843165267528653e-02 7.847990330923007574e-02 7.638501902601332882e-02 7.381247103922576602e-02 7.076943045126259102e-02 6.727422295524068674e-02 6.336032926992700431e-02 5.908258452258214471e-02 5.452705294081911652e-02 4.982694040293865478e-02 4.518769853041561951e-02 4.092290529303928281e-02 3.749063952420947365e-02 3.548347446892213125e-02 3.548326162849369664e-02 3.778476992908808008e-02 4.224510574363992549e-02 4.843779520861672683e-02 5.589586758244344256e-02 6.423207887221063506e-02 7.315150100136018352e-02 8.242827653389524223e-02 9.188135584603536465e-02 1.013571844908746494e-01 1.107187004809286612e-01 1.198386511020925194e-01 1.285956423617245770e-01 1.368718892385878960e-01 1.445520348898240992e-01 1.515226566129270480e-01 1.576722254404162860e-01 1.628913745415662417e-01 1.670733843622544124e-01 1.701148246299138134e-01 1.719163137860761081e-01 1.723833704213745543e-01 1.714273424558016845e-01 1.689664111358285259e-01 1.649266819909027126e-01 1.592433996209109970e-01 1.518623695185252476e-01 1.427417652173678109e-01 1.318547104959752470e-01 1.191935389798857159e-01 1.047780112135289765e-01 8.867398408427154544e-02 7.104429688279928490e-02 5.232311690336338694e-02 3.402956404895417925e-02 2.334176133264816155e-02 3.380708980496346244e-02 5.656458216833053915e-02 8.341765907373979716e-02 1.124877885403331029e-01 1.431831588245724707e-01 1.752009645685092543e-01 2.083217667607788481e-01 2.423523346869881356e-01 2.771062156538634524e-01 3.123963999309333772e-01 3.480325931822747521e-01 3.838204991207079808e-01 4.195620838864270175e-01 4.550563680057879701e-01 4.901005249116482942e-01 5.244911677343653267e-01 5.580257544561861849e-01 5.905040656031335100e-01 6.217297212234758064e-01 6.515117107823421572e-01 6.796659135760351189e-01 7.060165897388063216e-01 7.303978236145279856e-01 7.526549025929140102e-01 7.726456156856331692e-01 7.902414572658265079e-01 8.053287225836043284e-01 8.178094829367890117e-01 8.276024297366184612e-01 8.346435781655449082e-01 8.388868226747006052e-01 8.403043381999608652e-01 8.388868226747006052e-01 8.346435781655449082e-01 8.276024297366184612e-01 8.178094829367890117e-01 8.053287225836046614e-01 7.902414572658263969e-01 7.726456156856331692e-01 7.526549025929137882e-01 7.303978236145280967e-01 7.060165897388062106e-01 6.796659135760348969e-01 6.515117107823420461e-01 6.217297212234758064e-01 5.905040656031335100e-01 5.580257544561861849e-01 5.244911677343652157e-01 4.901005249116482942e-01 4.550563680057879701e-01 4.195620838864270175e-01 3.838204991207079253e-01 3.480325931822747521e-01 3.123963999309333217e-01 2.771062156538632859e-01 2.423523346869881356e-01 2.083217667607788759e-01 1.752009645685092265e-01 1.431831588245725262e-01 1.124877885403330474e-01 8.341765907373979716e-02 5.656458216833052527e-02 3.380708980496346244e-02 2.334176133264816502e-02 3.402956404895418618e-02 5.232311690336344939e-02 7.104429688279928490e-02 8.867398408427158707e-02 1.047780112135289765e-01 1.191935389798857020e-01 1.318547104959752470e-01 1.427417652173678386e-01 1.518623695185252198e-01 1.592433996209109692e-01 1.649266819909027681e-01 1.689664111358285814e-01 1.714273424558017123e-01 1.723833704213744988e-01 1.719163137860760249e-01 1.701148246299137579e-01 1.670733843622543568e-01 1.628913745415662973e-01 1.576722254404162860e-01 1.515226566129270758e-01 1.445520348898240715e-01 1.368718892385878683e-01 1.285956423617246047e-01 1.198386511020925055e-01 1.107187004809286474e-01 1.013571844908746356e-01 9.188135584603535078e-02 8.242827653389524223e-02 7.315150100136015576e-02 6.423207887221064893e-02 5.589586758244344256e-02 4.843779520861675458e-02 4.224510574363992549e-02 3.778476992908808701e-02 3.548326162849371052e-02 3.548347446892213819e-02 3.749063952420948059e-02 4.092290529303928281e-02 4.518769853041561951e-02 4.982694040293864091e-02 5.452705294081911652e-02 5.908258452258215165e-02 6.336032926992700431e-02 6.727422295524067286e-02 7.076943045126257714e-02 7.381247103922573827e-02 7.638501902601328719e-02 7.847990330923010349e-02 8.009843165267524490e-02 8.124852745530150577e-02 8.194337683363116243e-02 8.220040524258219461e-02 8.204047373274876709e-02 8.148722697884351607e-02 8.056655060853339101e-02 7.930611099752496451e-02 7.773496051303842302e-02 7.588319747086381961e-02 7.378167417310867171e-02 7.146174912314538774e-02 6.895508135452120546e-02 6.629346603866612120e-02 6.350871128218549266e-02 6.063255629240976025e-02 5.769663074841460682e-02 5.473245396106683758e-02 5.177146970165428380e-02 4.884510757650914470e-02 4.598485331399718851e-02 4.322229681449335503e-02 4.058910694850784151e-02 3.811685588252332335e-02 3.583658703483311864e-02 3.377800130212238461e-02 3.196814927091477798e-02 3.042959580782830450e-02 2.917819329597233849e-02 2.822084148206944337e-02 2.755382448837181628e-02 2.716233717531314068e-02 2.702153711689181045e-02 2.709896855058701454e-02 2.735776163105561876e-02 2.775985335742464991e-02 2.826863672803266170e-02 2.885076239837360695e-02 2.947710479872985359e-02 3.012306818246212117e-02 3.076845191984479283e-02 3.139706681111480852e-02 3.199624128906437132e-02 3.255630524925650499e-02 3.307010028623932202e-02 3.353253927937163009e-02 3.394022284133831752e-02 3.429111181163764510e-02 3.458425103744340590e-02 3.481953825148649539e-02 3.499753174112514575e-02 3.511929100374857476e-02 3.518624531341867784e-02 3.520008588236665098e-02 3.516267799599426258e-02 3.507599009643106586e-02 3.494203728297298750e-02 3.476283709645593134e-02 3.454037577312577684e-02 3.427658340710012380e-02 3.397331666311961124e-02 3.363234784506299868e-02 3.325535926086288507e-02 3.284394193862276434e-02 3.239959784829100908e-02 3.192374487239992703e-02 3.141772385152602487e-02 3.088280710695486334e-02 3.032020791627688949e-02 2.973109048728498835e-02 2.911658004235346056e-02 2.847777268864234990e-02 2.781574480921837622e-02 2.713156176580403672e-02 2.642628575498870772e-02
2.681182787210393409e-02 2.754978065828493292e-02 2.826565791570897004e-02 2.895824347197815257e-02 2.962633084209848403e-02 3.026871790157668191e-02 3.088420068484971220e-02 3.147156640194168076e-02 3.202958581012336353e-02 3.255700512633892540e-02 3.305253771992681250e-02 3.351485588407452504e-02 3.394258304762032968e-02 3.433428685668028085e-02 3.468847362802101458e-02 3.500358475307880496e-02 3.527799571418985258e-02 3.551001846380037047e-02 3.569790801531790014e-02 3.583987420394656176e-02 3.593409970158905481e-02 3.597876551740950696e-02 3.597208539292718471e-02 3.591235071681159879e-02 3.579798785185680371e-02 3.562763009806439035e-02 3.540020692518072720e-02 3.511505360736647680e-02 3.477204498633382213e-02 3.437175776505835972e-02 3.391566644390255764e-02 3.340637864046024086e-02 3.284791584713716434e-02 3.224604523316436377e-02 3.160866610677282723e-02 3.094624982070329558e-02 3.027232223249191195e-02 2.960396056324659728e-02 2.896224851768554667e-02 2.837259286075269338e-02 2.786475399464257569e-02 2.747239584487609979e-02 2.723194706221302580e-02 2.718063271609790291e-02 2.735372371270796549e-02 2.778134567289256007e-02 2.848547558727592549e-02 2.947784748796388604e-02 3.075926561010714627e-02 3.232036448823818325e-02 3.414341130741970626e-02 3.620454063848967119e-02 3.847588203572457899e-02 4.092726280670602040e-02 4.352739270517536757e-02 4.624458402912279970e-02 4.904712241044294901e-02 5.190340834977812817e-02 5.478196787451451027e-02 5.765140281929384547e-02 6.048032676607489888e-02 6.323731450233630036e-02 6.589088064127122946e-02 6.840949543557751922e-02 7.076164140193202945e-02 7.291591205152293809e-02 7.484115303373452266e-02 7.650664587633775049e-02 7.788233499911477453e-02 7.893909970929104125e-02 7.964907452066792570e-02 7.998602358544609769e-02 7.992577868965737575e-02 7.944675582241689238e-02 7.853057392473104803e-02 7.716281296468985307e-02 7.533397021507484692e-02 7.304070911230135799e-02 7.028755407816993095e-02 6.708928417299397928e-02 6.347444766133004956e-02 5.949070619607916416e-02 5.521318696611349219e-02 5.075771096560936779e-02 4.630143821914799868e-02 4.211268159442795034e-02 3.858422092576344747e-02 3.623953396581755526e-02 3.564252769603248883e-02 3.717489329873205350e-02 4.084018563899718263e-02 4.631534021577216054e-02 5.316512388103946524e-02 6.099508347714815287e-02 6.949350458886209558e-02 7.841980889610997152e-02 8.758257604294009124e-02 9.682160903918045347e-02 1.059958512891363835e-01 1.149758069707068758e-01 1.236389544300145749e-01 1.318670666057174812e-01 1.395447431306669483e-01 1.465587241192094492e-01 1.527977206405978505e-01 1.581525967762522078e-01 1.625167986536770470e-01 1.657869631407770106e-01 1.678636628146500109e-01 1.686522605066047564e-01 1.680638603765821082e-01 1.660163567328434009e-01 1.624356011457633864e-01 1.572567402265837855e-01 1.504258356131058239e-01 1.419019974514673377e-01 1.316605239037071384e-01 1.196981569459015654e-01 1.060431706834240317e-01 9.077769955116035683e-02 7.409558377604891222e-02 5.648359792177939237e-02 3.943520987254307830e-02 2.848844216807246837e-02 3.457969880436600335e-02 5.428713216412691528e-02 7.938931249627999287e-02 1.071951360839445144e-01 1.368373976591623631e-01 1.679123694205146289e-01 2.001577874478287500e-01 2.333603034338359028e-01 2.673234753912783757e-01 3.018552877646119570e-01 3.367630705368552246e-01 3.718516056563903605e-01 4.069227604288325195e-01 4.417759213582194144e-01 4.762088802939404286e-01 5.100189911746219051e-01 5.430044939720768404e-01 5.749659414176159222e-01 6.057076844608493271e-01 6.350393835457257552e-01 6.627775191731426485e-01 6.887468791016392311e-01 7.127820020914219512e-01 7.347285599564526981e-01 7.544446612079206416e-01 7.718020609493243533e-01 7.866872630321138926e-01 7.990025018649352662e-01 8.086665927207883353e-01 8.156156409196840817e-01 8.198036018800954894e-01 8.212026857244923983e-01 8.198036018800953784e-01 8.156156409196840817e-01 8.086665927207880022e-01 7.990025018649352662e-01 7.866872630321138926e-01 7.718020609493242423e-01 7.544446612079206416e-01 7.347285599564526981e-01 7.127820020914218402e-01 6.887468791016392311e-01 6.627775191731426485e-01 6.350393835457258662e-01 6.057076844608493271e-01 5.749659414176160332e-01 5.430044939720768404e-01 5.100189911746217941e-01 4.762088802939404286e-01 4.417759213582194144e-01 4.069227604288325195e-01 3.718516056563904160e-01 3.367630705368550026e-01 3.018552877646119570e-01 2.673234753912783201e-01 2.333603034338359028e-01 2.001577874478287500e-01 1.679123694205146566e-01 1.368373976591623631e-01 1.071951360839445283e-01 7.938931249628002063e-02 5.428713216412688752e-02 3.457969880436601723e-02 2.848844216807245103e-02 3.943520987254307830e-02 5.648359792177938543e-02 7.409558377604882895e-02 9.077769955116032907e-02 1.060431706834240040e-01 1.196981569459015654e-01 1.316605239037071662e-01 1.419019974514673654e-01 1.504258356131058516e-01 1.572567402265838132e-01 1.624356011457633586e-01 1.660163567328433731e-01 1.680638603765821359e-01 1.686522605066048119e-01 1.678636628146500109e-01 1.657869631407770106e-01 1.625167986536770748e-01 1.581525967762521523e-01 1.527977206405978505e-01 1.465587241192094492e-01 1.395447431306670316e-01 1.318670666057174812e-01 1.236389544300145887e-01 1.149758069707068203e-01 1.059958512891363835e-01 9.682160903918045347e-02 8.758257604294009124e-02 7.841980889611001315e-02 6.949350458886210946e-02 6.099508347714815287e-02 5.316512388103946524e-02 4.631534021577215360e-02 4.084018563899716875e-02 3.717489329873206738e-02 3.564252769603250270e-02 3.623953396581756914e-02 3.858422092576344054e-02 4.211268159442798503e-02 4.630143821914797092e-02 5.075771096560936779e-02 5.521318696611348525e-02 5.949070619607917804e-02 6.347444766133007732e-02 6.708928417299395153e-02 7.028755407816993095e-02 7.304070911230133023e-02 7.533397021507484692e-02 7.716281296468982531e-02 7.853057392473104803e-02 7.944675582241685075e-02 7.992577868965737575e-02 7.998602358544609769e-02 7.964907452066791183e-02 7.893909970929104125e-02 7.788233499911477453e-02 7.650664587633776437e-02 7.484115303373457817e-02 7.291591205152295196e-02 7.076164140193200169e-02 6.840949543557751922e-02 6.589088064127121558e-02 6.323731450233630036e-02 6.048032676607489888e-02 5.765140281929384547e-02 5.478196787451451027e-02 5.190340834977813511e-02 4.904712241044291432e-02 4.624458402912280663e-02 4.352739270517533288e-02 4.092726280670602040e-02 3.847588203572457205e-02 3.620454063848967119e-02 3.414341130741969932e-02 3.232036448823819019e-02 3.075926561010713933e-02 2.947784748796389298e-02 2.848547558727592202e-02 2.778134567289255313e-02 2.735372371270796202e-02 2.718063271609789597e-02 2.723194706221303621e-02 2.747239584487610325e-02 2.786475399464255487e-02 2.837259286075270379e-02 2.896224851768556055e-02 2.960396056324660422e-02 3.027232223249191195e-02 3.094624982070329558e-02 3.160866610677282723e-02 3.224604523316437765e-02 3.284791584713716434e-02 3.340637864046022698e-02 3.391566644390257151e-02 3.437175776505836666e-02 3.477204498633382906e-02 3.511505360736647680e-02 3.540020692518073414e-02 3.562763009806438341e-02 3.579798785185680371e-02 3.591235071681159186e-02 3.597208539292719165e-02 3.597876551740951390e-02 3.593409970158904787e-02 3.583987420394655482e-02 3.569790801531790014e-02 3.551001846380038435e-02 3.527799571418985952e-02 3.500358475307880496e-02 3.468847362802101458e-02 3.433428685668026697e-02 3.394258304762036438e-02 3.351485588407451116e-02 3.305253771992680556e-02 3.255700512633891847e-02 3.202958581012335659e-02 3.147156640194168076e-02 3.088420068484971914e-02 3.026871790157668191e-02 2.962633084209849790e-02 2.895824347197814910e-02 2.826565791570897004e-02 2.754978065828492251e-02 2.681182787210394450e-02
[truncated: 2,021,501 more chars]
